# Supplementary material for: Pre-trained molecular representations enable antimicrobial discovery
Source: Nat Commun. 2025 Apr 10;16:3420. doi: 10.1038/s41467-025-58804-4 (PMC11986102; doi:10.1038/s41467-025-58804-4)
Supplement: Supplementary file 4 — Source Data [file 41467_2025_58804_MOESM4_ESM.zip]

Archive with 51 entries (50 files):
- Source Data/
- Source Data/Supplementary Figure 1.xlsx
- __MACOSX/Source Data/._Supplementary Figure 1.xlsx
- Source Data/Supplementary Figure 13.xlsx
- __MACOSX/Source Data/._Supplementary Figure 13.xlsx
- Source Data/Supplementary Figure 12.xlsx
- __MACOSX/Source Data/._Supplementary Figure 12.xlsx
- Source Data/Supplementary Table 1.xlsx
- __MACOSX/Source Data/._Supplementary Table 1.xlsx
- Source Data/Supplementary Figure 7.xlsx
- __MACOSX/Source Data/._Supplementary Figure 7.xlsx
- Source Data/Figure 6.xlsx
- __MACOSX/Source Data/._Figure 6.xlsx
- Source Data/Supplementary Figure 15 and Supplementary Table 7 .xlsx
- __MACOSX/Source Data/._Supplementary Figure 15 and Supplementary Table 7 .xlsx
- Source Data/Supplementary Figure 6.xlsx
- __MACOSX/Source Data/._Supplementary Figure 6.xlsx
- Source Data/Supplementary Figure 14.xlsx
- __MACOSX/Source Data/._Supplementary Figure 14.xlsx
- Source Data/Supplementary Table 3.xlsx
- __MACOSX/Source Data/._Supplementary Table 3.xlsx
- Source Data/Supplementary Figure 9.xlsx
- __MACOSX/Source Data/._Supplementary Figure 9.xlsx
- Source Data/Figure 4.xlsx
- __MACOSX/Source Data/._Figure 4.xlsx
- Source Data/Supplementary Figure 5.xlsx
- __MACOSX/Source Data/._Supplementary Figure 5.xlsx
- Source Data/Supplementary Figure 4.xlsx
- __MACOSX/Source Data/._Supplementary Figure 4.xlsx
- Source Data/Table 1.xlsx
- __MACOSX/Source Data/._Table 1.xlsx
- Source Data/Figure 5.xlsx
- __MACOSX/Source Data/._Figure 5.xlsx
- Source Data/Supplementary Figure 8.xlsx
- __MACOSX/Source Data/._Supplementary Figure 8.xlsx
- Source Data/Supplementary Table 2.xlsx
- __MACOSX/Source Data/._Supplementary Table 2.xlsx
- Source Data/Figure 2.xlsx
- __MACOSX/Source Data/._Figure 2.xlsx
- Source Data/SupplementaryTable10.xlsx
- __MACOSX/Source Data/._SupplementaryTable10.xlsx
- Source Data/Supplementary Figure 3.xlsx
- __MACOSX/Source Data/._Supplementary Figure 3.xlsx
- Source Data/Supplementary Figure 11.xlsx
- __MACOSX/Source Data/._Supplementary Figure 11.xlsx
- Source Data/Supplementary Figure 10.xlsx
- __MACOSX/Source Data/._Supplementary Figure 10.xlsx
- Source Data/Supplementary Figure 2.xlsx
- __MACOSX/Source Data/._Supplementary Figure 2.xlsx
- Source Data/Figure 3.xlsx
- __MACOSX/Source Data/._Figure 3.xlsx
