# Supplementary material for: Pre-trained molecular representations enable antimicrobial discovery
Source: Nat Commun. 2025 Apr 10;16:3420. doi: 10.1038/s41467-025-58804-4 (PMC11986102; doi:10.1038/s41467-025-58804-4)
Supplement: Supplementary file 4 — Source Data [file 41467_2025_58804_MOESM4_ESM.zip › Source Data/Supplementary Figure 1.xlsx]

## Sheet: SF 1
UMAP embedding of ECFP4 representation of randomly selected chemicals from PubChem
chem_id	umap1	umap2	MolWt	MolWt_rob	chem_type
chem_9071	6.70975	7.24667	310.122	310.122	Pyridines bound to central nitrogen heterocycle
chem_75694	5.08916	6.81909	311.117	311.117	Pyridines bound to central nitrogen heterocycle
chem_16832	5.70337	3.69266	185.095	271.067	Nitrogen heterocycles with alkyne and nitrile group
chem_70047	5.73985	2.6669	158.084	271.067	Nitrogen heterocycles with alkyne and nitrile group
chem_79636	5.75037	3.27693	162.091	271.067	Nitrogen heterocycles with alkyne and nitrile group
chem_4429	6.15648	3.39224	540.375	419.185	Naphthalene with a long carbon chain
chem_81612	4.26212	2.89694	440.389	419.185	Naphthalene with a long carbon chain
chem_98613	3.21183	3.60784	434.391	419.185	Naphthalene with a long carbon chain
chem_23822	4.15434	5.00212	224.105	271.067	Benzene surrounded by ether bonds
chem_52455	3.34805	3.19353	180.079	271.067	Benzene surrounded by ether bonds
chem_62465	4.33461	5.22361	250.121	271.067	Benzene surrounded by ether bonds
chem_32667	4.94974	-1.52589	1064.53	419.185	Amino acid chains
chem_36808	4.9885	-1.70056	818.369	419.185	Amino acid chains
chem_46572	4.87149	-1.34256	866.496	419.185	Amino acid chains
chem_0	10.0611	5.84811	366.092	366.092
chem_1	4.32121	3.77553	277.098	277.098
chem_2	7.91127	9.10162	461.108	419.185
chem_3	5.89922	4.77193	379.101	379.101
chem_4	6.33225	3.98786	344.936	344.936
chem_5	8.84181	3.25382	259.168	271.067
chem_6	0.790538	14.0893	765.554	419.185
chem_7	7.25514	6.08665	364.065	364.065
chem_8	6.41045	8.69382	409.146	409.146
chem_9	11.8176	4.45169	346.078	346.078
chem_10	6.07334	6.54108	441.154	419.185
chem_11	6.80529	6.39392	428.121	419.185
chem_12	8.46196	3.79134	644.429	419.185
chem_13	4.16844	3.99156	253.051	271.067
chem_14	4.45023	8.46777	659.258	419.185
chem_15	2.57101	5.18092	346.95	346.95
chem_16	9.34215	5.92285	256.121	271.067
chem_17	10.3185	2.17757	356.244	356.244
chem_18	10.2845	11.7568	767.345	419.185
chem_19	2.46609	3.06944	422.151	419.185
chem_20	7.71426	-0.25321	230.175	271.067
chem_21	3.71081	3.78274	430.23	419.185
chem_22	5.75634	5.05114	284.132	284.132
chem_23	4.40641	0.511192	354.081	354.081
chem_24	4.66578	1.18129	312.051	312.051
chem_25	6.21562	0.0978218	266.21	271.067
chem_26	5.64368	2.82144	285.117	285.117
chem_27	10.9683	4.36801	349.075	349.075
chem_28	10.9854	4.15217	373.137	373.137
chem_29	5.98258	5.8517	355.178	355.178
chem_30	10.6628	9.27097	498.102	419.185
chem_31	11.9648	2.38647	288.122	288.122
chem_32	4.65435	-1.67592	1321.67	419.185
chem_33	5.48211	3.74154	285.03	285.03
chem_34	10.7731	1.47115	262.122	271.067
chem_35	5.4152	3.86972	329.039	329.039
chem_36	8.51172	4.275	383.198	383.198
chem_37	7.26838	-2.74196	214.157	271.067
chem_38	6.89089	3.52178	281.162	281.162
chem_39	9.03462	5.31165	390.133	390.133
chem_40	4.55933	4.71779	342.082	342.082
chem_41	10.6665	4.81062	362.174	362.174
chem_42	8.15928	0.423166	243.23	271.067
chem_43	4.07577	4.99383	276.032	276.032
chem_44	10.9258	4.98757	430.189	419.185
chem_45	9.53455	2.35143	267.176	271.067
chem_46	2.97816	2.69213	656.471	419.185
chem_47	9.99948	1.77506	275.084	275.084
chem_48	6.61734	6.50132	397.151	397.151
chem_49	4.25929	3.22952	192.096	271.067
chem_50	10.9456	4.39933	362.186	362.186
chem_51	6.48585	5.80606	374.065	374.065
chem_52	9.36245	3.62885	472.222	419.185
chem_53	3.82515	2.88208	278.225	278.225
chem_54	5.23639	6.60046	356.035	356.035
chem_55	8.30198	2.28128	339.158	339.158
chem_56	6.66815	6.30902	401.174	401.174
chem_57	11.8839	4.39871	437.235	419.185
chem_58	5.20582	9.05993	544.313	419.185
chem_59	8.58565	8.3333	368.077	368.077
chem_60	9.28631	0.156018	173.111	271.067
chem_61	8.0307	9.96392	404.905	404.905
chem_62	8.5143	-1.70928	422.424	419.185
chem_63	9.09129	5.07971	292.132	292.132
chem_64	4.17325	4.23766	281.142	281.142
chem_65	8.9781	4.30861	342.12	342.12
chem_66	10.7562	10.8777	610.279	419.185
chem_67	9.21931	3.77215	421.26	419.185
chem_68	11.4763	1.81752	374.061	374.061
chem_69	10.2999	4.29816	331.188	331.188
chem_70	4.51692	4.00069	518.15	419.185
chem_71	6.92135	6.33555	264.171	271.067
chem_72	5.57661	5.70642	230.094	271.067
chem_73	3.18323	6.41374	298.029	298.029
chem_74	6.58246	3.00711	212.11	271.067
chem_75	7.31398	4.84649	353.945	353.945
chem_76	5.21805	9.24093	685.277	419.185
chem_77	8.94232	6.1149	367.088	367.088
chem_78	9.91976	2.11177	207.16	271.067
chem_79	8.58832	6.17546	374.108	374.108
chem_80	4.94669	1.99471	194.061	271.067
chem_81	9.07161	8.10521	625.212	419.185
chem_82	11.8254	4.30686	405.152	405.152
chem_83	8.74415	3.38762	537.024	419.185
chem_84	8.53076	4.70806	401.218	401.218
chem_85	10.8914	2.82853	349.129	349.129
chem_86	7.05414	0.506012	273.142	273.142
chem_87	6.84849	2.16405	256.109	271.067
chem_88	8.47352	-0.0442624	258.17	271.067
chem_89	7.04126	4.25863	456.012	419.185
chem_90	9.07837	4.68613	392.019	392.019
chem_91	6.78755	6.76814	263.152	271.067
chem_92	5.16146	5.03162	205.096	271.067
chem_93	4.31474	3.99811	556.287	419.185
chem_94	11.5114	4.56207	446.062	419.185
chem_95	10.3595	2.69304	279.153	279.153
chem_96	11.5605	8.07917	523.217	419.185
chem_97	3.15087	3.59466	318.303	318.303
chem_98	9.18479	2.23698	569.205	419.185
chem_99	3.80022	3.28079	200.085	271.067
chem_100	12.1806	3.3781	313.115	313.115
chem_101	7.59408	4.42915	263.199	271.067
chem_102	5.97385	6.79556	332.135	332.135
chem_103	11.5575	5.39435	575.156	419.185
chem_104	10.2781	0.206816	302.19	302.19
chem_105	10.9707	1.25923	541.188	419.185
chem_106	6.01508	2.00614	330.964	330.964
chem_107	6.41638	6.47392	368.054	368.054
chem_108	10.4462	2.49012	366.25	366.25
chem_109	6.86777	2.64043	310.05	310.05
chem_110	8.5236	5.75208	389.071	389.071
chem_111	5.91602	4.14493	357.058	357.058
chem_112	3.43357	5.17597	356.106	356.106
chem_113	6.46282	6.89783	496.097	419.185
chem_114	12.3547	3.25478	303.117	303.117
chem_115	6.61128	5.74014	361.902	361.902
chem_116	9.3103	1.54656	352.055	352.055
chem_117	3.78192	4.05811	325.121	325.121
chem_118	7.0813	6.73397	371.071	371.071
chem_119	5.30985	3.22671	300.173	300.173
chem_120	7.54161	5.09039	412.18	412.18
chem_121	4.12844	1.55416	290.094	290.094
chem_122	7.7922	9.32354	353.126	353.126
chem_123	7.82486	-2.11179	169.087	271.067
chem_124	7.37004	-2.06546	946.879	419.185
chem_125	9.29875	6.16574	586.161	419.185
chem_126	11.8364	8.08996	539.123	419.185
chem_127	9.9004	0.996716	221.086	271.067
chem_128	7.09367	-4.43188	1360.94	419.185
chem_129	5.42347	2.22962	451.158	419.185
chem_130	3.23883	7.04921	209.049	271.067
chem_131	7.65233	5.09778	421.141	419.185
chem_132	3.79976	4.57734	207.031	271.067
chem_133	9.28751	0.457192	205.087	271.067
chem_134	6.55311	2.95203	244.132	271.067
chem_135	6.94598	4.56143	442.031	419.185
chem_136	10.4115	5.73734	366.119	366.119
chem_137	6.92196	4.83671	272.04	272.04
chem_138	3.97743	1.76316	426.154	419.185
chem_139	6.71805	-1.41266	215.175	271.067
chem_140	11.3754	2.03601	262.168	271.067
chem_141	5.04281	2.26597	267.207	271.067
chem_142	5.4256	-1.55976	429.235	419.185
chem_143	4.04316	4.36679	355.085	355.085
chem_144	4.47731	3.81869	259.008	271.067
chem_145	6.3167	1.30468	294.189	294.189
chem_146	6.38009	-2.34138	200.237	271.067
chem_147	8.02235	2.47319	254.094	271.067
chem_148	10.2001	-1.01632	607.406	419.185
chem_149	7.17624	8.9199	374.173	374.173
chem_150	5.16593	7.58319	336.937	336.937
chem_151	4.71864	9.24302	524.088	419.185
chem_152	4.98903	1.69215	305.065	305.065
chem_153	9.49777	0.517386	311.267	311.267
chem_154	5.74727	2.18107	204.15	271.067
chem_155	11.3962	2.31857	327.158	327.158
chem_156	12.6802	8.01962	526.26	419.185
chem_157	6.16625	5.59332	397.156	397.156
chem_158	5.9998	5.47743	388.167	388.167
chem_159	9.7163	4.99545	330.112	330.112
chem_160	7.81387	5.16341	419.201	419.185
chem_161	10.802	10.8422	400.124	400.124
chem_162	10.3827	2.48285	368.188	368.188
chem_163	11.4606	3.83949	443.265	419.185
chem_164	6.13515	2.86039	289.154	289.154
chem_165	9.77573	5.49994	451.166	419.185
chem_166	3.95958	3.85867	278.188	278.188
chem_167	9.89688	4.32385	383.151	383.151
chem_168	7.44289	2.09917	276.219	276.219
chem_169	6.01779	5.59118	305.118	305.118
chem_170	8.05733	7.96374	344.129	344.129
chem_171	12.9017	7.02958	417.115	417.115
chem_172	10.887	4.44464	424.112	419.185
chem_173	9.27951	5.73782	518.215	419.185
chem_174	6.36257	5.46951	388.121	388.121
chem_175	5.30961	2.1699	409.149	409.149
chem_176	5.3629	1.52	360.232	360.232
chem_177	9.94423	0.833153	313.272	313.272
chem_178	10.2885	4.18783	399.174	399.174
chem_179	10.0523	0.79077	531.365	419.185
chem_180	8.15959	3.00305	386.211	386.211
chem_181	10.1199	4.49302	378.194	378.194
chem_182	4.32736	0.254237	455.213	419.185
chem_183	5.15887	6.54251	333.184	333.184
chem_184	7.45563	0.739553	280.159	280.159
chem_185	7.77055	5.25368	330.151	330.151
chem_186	6.49379	1.25811	219.186	271.067
chem_187	2.87065	11.3262	637.207	419.185
chem_188	10.5387	3.22623	356.197	356.197
chem_189	8.62997	2.55922	386.151	386.151
chem_190	9.61952	6.51041	472.186	419.185
chem_191	10.2073	4.94514	449.218	419.185
chem_192	8.10303	7.02639	451.174	419.185
chem_193	5.87176	5.30725	393.197	393.197
chem_194	5.47386	4.36083	324.003	324.003
chem_195	9.55126	3.83226	320.222	320.222
chem_196	3.52413	5.26788	191.071	271.067
chem_197	9.9774	2.1181	333.216	333.216
chem_198	6.64223	1.94541	304.987	304.987
chem_199	11.9903	4.434	362.086	362.086
chem_200	6.45549	4.36963	237.046	271.067
chem_201	8.97388	4.91074	403.133	403.133
chem_202	11.4046	6.4532	480.216	419.185
chem_203	2.87838	3.45517	380.171	380.171
chem_204	9.30143	5.90372	526.088	419.185
chem_205	4.85174	6.68444	417.099	417.099
chem_206	11.2617	4.90239	468.119	419.185
chem_207	8.35901	3.65955	280.13	280.13
chem_208	8.94882	0.0374533	366.312	366.312
chem_209	11.2551	3.47829	328.165	328.165
chem_210	11.0167	4.20197	313.202	313.202
chem_211	10.9629	3.48856	426.252	419.185
chem_212	5.89584	5.21848	347.12	347.12
chem_213	5.65116	4.01087	289.09	289.09
chem_214	5.86576	5.69924	283.055	283.055
chem_215	7.69143	10.1939	558.968	419.185
chem_216	6.68195	-2.45384	304.248	304.248
chem_217	6.81142	4.91517	424.155	419.185
chem_218	9.29673	6.49092	553.17	419.185
chem_219	10.1848	-0.549824	293.145	293.145
chem_220	8.53818	3.53221	361.176	361.176
chem_221	5.94339	6.22297	264.126	271.067
chem_222	5.79252	7.03893	377.022	377.022
chem_223	7.3856	5.00704	390.061	390.061
chem_224	5.65873	5.01946	302.119	302.119
chem_225	6.08966	5.90218	260.06	271.067
chem_226	7.99894	0.566154	217.131	271.067
chem_227	10.0953	10.5376	570.284	419.185
chem_228	8.17069	-0.913344	226.217	271.067
chem_229	10.7292	1.72282	365.268	365.268
chem_230	7.14324	5.40814	400.126	400.126
chem_231	11.0252	5.04931	401.174	401.174
chem_232	5.67003	4.52882	355.215	355.215
chem_233	10.5415	1.14264	399.242	399.242
chem_234	6.34991	-0.791622	679.5	419.185
chem_235	10.8594	4.82383	502.208	419.185
chem_236	5.44164	1.27086	309.151	309.151
chem_237	12.2476	6.24912	661.29	419.185
chem_238	10.4488	6.66954	398.163	398.163
chem_239	7.35402	1.0797	231.16	271.067
chem_240	7.28049	3.59074	225.119	271.067
chem_241	3.82298	8.2348	363.066	363.066
chem_242	6.50654	2.46659	280.144	280.144
chem_243	7.20917	-1.52614	165.103	271.067
chem_244	12.7664	7.94607	528.239	419.185
chem_245	10.3005	1.23276	283.238	283.238
chem_246	10.3122	-1.0875	227.158	271.067
chem_247	4.23869	6.43547	292.088	292.088
chem_248	5.60027	1.79804	308.125	308.125
chem_249	7.48084	1.65289	334.136	334.136
chem_250	6.76944	1.18883	304.989	304.989
chem_251	5.33062	1.76556	322.091	322.091
chem_252	7.3593	-2.47666	152.084	271.067
chem_253	5.12359	2.67984	311.075	311.075
chem_254	8.79548	3.44427	819.236	419.185
chem_255	7.7116	-1.53302	178.078	271.067
chem_256	9.05391	5.37647	541.064	419.185
chem_257	4.49325	5.60344	295.049	295.049
chem_258	10.0109	-1.73076	850.451	419.185
chem_259	6.72771	6.53054	467.038	419.185
chem_260	5.53951	4.71432	298.085	298.085
chem_261	9.42055	6.09113	398.207	398.207
chem_262	8.91327	4.6993	392.118	392.118
chem_263	4.80976	5.31075	237.023	271.067
chem_264	6.40826	1.81592	152.107	271.067
chem_265	4.57601	5.43062	299.939	299.939
chem_266	6.96582	-1.62462	252.269	271.067
chem_267	9.04841	4.83905	358.135	358.135
chem_268	7.40463	9.87167	566.085	419.185
chem_269	2.85236	11.3603	623.266	419.185
chem_270	8.94912	6.94508	292.049	292.049
chem_271	8.69338	0.330794	332.986	332.986
chem_272	4.3481	1.47623	343.987	343.987
chem_273	6.84518	7.82568	456.059	419.185
chem_274	6.96388	5.32454	342	342
chem_275	10.8408	6.36119	307.094	307.094
chem_276	5.36231	4.78072	384.187	384.187
chem_277	8.49088	3.02542	275.152	275.152
chem_278	9.47153	1.09295	431.115	419.185
chem_279	5.14938	9.8714	751.288	419.185
chem_280	8.53695	5.82326	383.09	383.09
chem_281	7.73549	4.66632	303.158	303.158
chem_282	8.42668	4.28639	267.137	271.067
chem_283	11.6112	7.80738	423.128	419.185
chem_284	10.4317	2.42539	184.168	271.067
chem_285	10.6889	3.32352	376.117	376.117
chem_286	9.52219	0.0950431	169.11	271.067
chem_287	5.98351	2.13594	350.032	350.032
chem_288	4.33253	4.93342	374.152	374.152
chem_289	7.74138	7.29802	504.115	419.185
chem_290	7.50772	4.17749	295.161	295.161
chem_291	6.09119	2.38954	415.11	415.11
chem_292	7.48985	-1.44725	204.018	271.067
chem_293	7.42291	3.44471	295.06	295.06
chem_294	8.08258	1.60645	270.106	271.067
chem_295	10.1205	2.91318	335.178	335.178
chem_296	9.80705	2.21562	438.31	419.185
chem_297	9.88907	3.63589	358.085	358.085
chem_298	6.10144	4.32537	356.985	356.985
chem_299	11.6201	1.37166	377.151	377.151
chem_300	5.34462	4.91673	446.062	419.185
chem_301	6.04417	5.85671	522.252	419.185
chem_302	6.84809	5.22454	287.039	287.039
chem_303	11.1994	2.76499	481.211	419.185
chem_304	10.7185	1.66786	326.205	326.205
chem_305	7.01016	6.41601	322.132	322.132
chem_306	4.63823	4.01084	346.023	346.023
chem_307	7.11761	6.45199	299.058	299.058
chem_308	6.88857	4.71731	373.179	373.179
chem_309	9.42828	6.15599	374.141	374.141
chem_310	8.80175	-0.523185	234.198	271.067
chem_311	9.12965	3.22706	366.099	366.099
chem_312	8.42344	-0.56302	254.14	271.067
chem_313	10.8098	2.34244	476.29	419.185
chem_314	9.20628	5.61189	417.121	417.121
chem_315	5.87066	3.9393	311.117	311.117
chem_316	7.95524	7.48747	397.013	397.013
chem_317	9.17771	4.05442	433.102	419.185
chem_318	5.36108	5.38047	300.055	300.055
chem_319	6.42458	8.32179	244.144	271.067
chem_320	6.89935	5.11845	340.123	340.123
chem_321	6.4693	2.54219	288.104	288.104
chem_322	3.73172	2.29075	285.013	285.013
chem_323	10.1885	2.70266	306.037	306.037
chem_324	11.9554	5.60993	613.132	419.185
chem_325	7.53731	5.84499	445.089	419.185
chem_326	9.29021	7.99507	469.059	419.185
chem_327	8.90124	6.0853	386.082	386.082
chem_328	4.00157	1.83659	357.988	357.988
chem_329	9.22399	1.32661	280.137	280.137
chem_330	10.7055	4.14625	455.12	419.185
chem_331	4.59827	9.58084	623.106	419.185
chem_332	3.43954	4.58104	340.263	340.263
chem_333	6.68819	6.75753	497.1	419.185
chem_334	9.23176	1.17059	437.181	419.185
chem_335	5.59626	7.37455	271.067	271.067
chem_336	8.91653	7.50786	471.194	419.185
chem_337	5.54616	1.67755	288.206	288.206
chem_338	2.4931	2.87902	362.18	362.18
chem_339	8.0327	5.38895	258.121	271.067
chem_340	2.7282	4.59538	218.113	271.067
chem_341	5.84107	5.65928	556.236	419.185
chem_342	5.26303	5.29587	584.429	419.185
chem_343	9.15203	8.31874	441.153	419.185
chem_344	4.91337	3.1201	381.023	381.023
chem_345	5.87261	4.32706	307.112	307.112
chem_346	7.21916	4.15754	247.101	271.067
chem_347	7.7382	2.70207	235.144	271.067
chem_348	7.22013	3.09135	266.109	271.067
chem_349	6.20652	3.67702	248.065	271.067
chem_350	7.62113	3.19269	448.109	419.185
chem_351	7.4362	-1.35407	463.192	419.185
chem_352	10.9575	4.36725	741.107	419.185
chem_353	7.0824	6.89933	427.137	419.185
chem_354	10.0205	8.315	301.088	301.088
chem_355	8.0154	1.61952	240.142	271.067
chem_356	6.05089	4.79612	293.222	293.222
chem_357	11.419	4.97031	436.146	419.185
chem_358	9.76433	10.0196	507.22	419.185
chem_359	9.54442	4.46507	483.219	419.185
chem_360	4.84717	5.26701	886.398	419.185
chem_361	4.34308	3.49669	291.077	291.077
chem_362	11.4154	3.37746	443.213	419.185
chem_363	6.31347	3.22227	329.145	329.145
chem_364	7.37572	-3.42443	1396.35	419.185
chem_365	6.17214	1.39299	325.227	325.227
chem_366	9.30805	4.81577	598.201	419.185
chem_367	4.60959	4.38932	220.092	271.067
chem_368	7.18059	3.25026	309.164	309.164
chem_369	7.73656	2.55132	277.168	277.168
chem_370	5.73875	-0.025665	1334.64	419.185
chem_371	5.89532	4.87416	248.002	271.067
chem_372	9.0641	5.27947	253.025	271.067
chem_373	9.3826	7.2607	552.295	419.185
chem_374	8.88623	2.56587	344.197	344.197
chem_375	8.62326	2.024	300.07	300.07
chem_376	3.71169	5.49464	294.984	294.984
chem_377	5.30264	4.27448	396.047	396.047
chem_378	6.92979	6.24116	520.13	419.185
chem_379	5.75133	6.5769	404.155	404.155
chem_380	7.91941	1.67302	342.253	342.253
chem_381	8.61688	4.33925	387.195	387.195
chem_382	8.81111	2.63927	515.203	419.185
chem_383	4.98998	4.21893	243.043	271.067
chem_384	6.71637	-1.30527	232.168	271.067
chem_385	8.23249	4.5304	213.106	271.067
chem_386	7.44106	6.24657	303.137	303.137
chem_387	6.4125	7.83309	464.243	419.185
chem_388	7.13991	5.01647	421.189	419.185
chem_389	4.22961	6.69927	223.096	271.067
chem_390	8.73423	5.29825	470.107	419.185
chem_391	11.1088	2.17103	263.14	271.067
chem_392	5.35333	10.0494	808.382	419.185
chem_393	6.28448	7.53727	337.041	337.041
chem_394	9.69875	5.5091	422.221	419.185
chem_395	5.38496	7.94657	442.138	419.185
chem_396	8.52354	1.12017	205.127	271.067
chem_397	11.2147	4.02106	352.179	352.179
chem_398	11.6808	4.70147	326.13	326.13
chem_399	10.634	4.83757	409.235	409.235
chem_400	9.32145	6.68027	455.157	419.185
chem_401	5.65835	6.48186	329.098	329.098
chem_402	10.6783	3.34636	565.259	419.185
chem_403	8.24316	0.126528	269.295	271.067
chem_404	5.46399	4.93904	324.091	324.091
chem_405	10.0886	10.527	659.335	419.185
chem_406	8.99563	-3.07479	387.26	387.26
chem_407	6.16061	4.81146	339.07	339.07
chem_408	11.7746	0.836216	410.109	410.109
chem_409	10.2214	3.92559	350.223	350.223
chem_410	5.63506	4.33229	292.134	292.134
chem_411	10.7706	3.85549	509.215	419.185
chem_412	9.73099	4.24417	459.135	419.185
chem_413	4.99034	4.44155	338.983	338.983
chem_414	7.79512	3.80035	278.174	278.174
chem_415	7.08048	2.99679	361.2	361.2
chem_416	11.5031	2.51023	343.085	343.085
chem_417	11.7708	3.71254	424.157	419.185
chem_418	10.4188	4.70535	356.208	356.208
chem_419	6.63852	5.70877	353.138	353.138
chem_420	10.5224	5.01356	415.238	415.238
chem_421	7.24889	5.39179	362.151	362.151
chem_422	10.7294	4.31318	446.23	419.185
chem_423	7.39585	7.53559	674.062	419.185
chem_424	6.14571	3.08181	1008.48	419.185
chem_425	8.49536	3.55496	334.177	334.177
chem_426	6.06761	4.58076	304.142	304.142
chem_427	10.5201	5.55253	544.273	419.185
chem_428	7.44966	-2.14493	300.155	300.155
chem_429	7.79896	-0.712214	250.08	271.067
chem_430	11.6157	5.55799	467.124	419.185
chem_431	7.79139	2.6619	329.045	329.045
chem_432	8.85196	4.31786	163.1	271.067
chem_433	6.61008	-1.74429	212.25	271.067
chem_434	7.39005	-1.50399	302.239	302.239
chem_435	9.408	0.179761	268.215	271.067
chem_436	11.111	3.66913	363.179	363.179
chem_437	8.07292	1.80615	280.181	280.181
chem_438	9.0573	-0.606793	224.105	271.067
chem_439	12.4078	5.00248	385.114	385.114
chem_440	10.3612	2.73912	285.148	285.148
chem_441	8.43819	3.94027	595.229	419.185
chem_442	4.97934	6.13602	236.105	271.067
chem_443	7.13008	6.84253	304.077	304.077
chem_444	7.22549	1.89924	202.136	271.067
chem_445	8.38905	1.73481	253.083	271.067
chem_446	12.6831	7.65155	576.145	419.185
chem_447	8.67354	7.03972	355.17	355.17
chem_448	5.17074	6.69403	334.097	334.097
chem_449	5.51281	6.8913	385.164	385.164
chem_450	8.62199	8.28389	296.096	296.096
chem_451	11.9376	1.41952	300.977	300.977
chem_452	10.0183	5.83873	509.243	419.185
chem_453	3.95949	1.57188	348.001	348.001
chem_454	4.21186	4.05576	293.199	293.199
chem_455	4.30635	2.77797	324.016	324.016
chem_456	11.0719	-2.39897	284.092	284.092
chem_457	5.58805	4.11146	303.108	303.108
chem_458	8.81805	4.21883	312.171	312.171
chem_459	7.44501	6.24893	590.329	419.185
chem_460	4.01486	5.30391	553.179	419.185
chem_461	5.24687	3.13436	374.959	374.959
chem_462	3.7026	6.13316	310.052	310.052
chem_463	7.24333	3.9756	287.957	287.957
chem_464	6.56133	-1.70487	286.31	286.31
chem_465	9.64736	2.91489	584.386	419.185
chem_466	11.0111	1.93771	392.154	392.154
chem_467	10.3969	-3.25229	1483.64	419.185
chem_468	6.93462	3.06888	392.269	392.269
chem_469	7.61447	5.58569	285.099	285.099
chem_470	9.31542	1.3096	245.209	271.067
chem_471	10.9956	5.17464	512.218	419.185
chem_472	8.01272	6.75244	407.017	407.017
chem_473	10.0277	8.67695	488.246	419.185
chem_474	8.59094	3.45074	322.272	322.272
chem_475	9.18659	5.4017	327.17	327.17
chem_476	5.12771	6.52568	257.08	271.067
chem_477	5.64359	5.14553	469.27	419.185
chem_478	7.4521	1.43526	200.085	271.067
chem_479	8.8938	-3.20677	676.295	419.185
chem_480	4.34459	4.93391	390.122	390.122
chem_481	4.41514	6.67132	344.073	344.073
chem_482	5.58269	6.00076	525.161	419.185
chem_483	10.9502	5.07133	356.157	356.157
chem_484	4.87225	5.36199	333.136	333.136
chem_485	4.97292	5.9907	345.028	345.028
chem_486	7.17209	9.43287	304.983	304.983
chem_487	5.35463	4.92869	321.943	321.943
chem_488	11.4389	5.35022	369.113	369.113
chem_489	8.37504	5.83434	410.149	410.149
chem_490	6.63449	0.722253	275.187	275.187
chem_491	7.0773	7.08957	379.153	379.153
chem_492	4.9211	1.84453	268.001	271.067
chem_493	7.3936	-2.78206	310.147	310.147
chem_494	6.58847	0.80873	209.099	271.067
chem_495	12.0789	4.45225	355.126	355.126
chem_496	7.68123	6.0012	411.137	411.137
chem_497	7.16038	9.8765	1040.09	419.185
chem_498	3.21775	1.61712	346.132	346.132
chem_499	8.88414	0.533105	238.168	271.067
chem_500	4.73248	4.78857	229.99	271.067
chem_501	8.56912	1.52017	306.194	306.194
chem_502	7.08739	6.46237	286.111	286.111
chem_503	7.80566	1.92546	302.169	302.169
chem_504	5.53791	2.06569	202.101	271.067
chem_505	4.99859	5.33141	230.106	271.067
chem_506	9.64992	7.44012	466.144	419.185
chem_507	10.9465	1.58593	281.097	281.097
chem_508	11.5094	1.69907	302.124	302.124
chem_509	6.83105	1.3919	272.139	272.139
chem_510	9.49414	4.51898	277.214	277.214
chem_511	8.54944	1.49948	347.098	347.098
chem_512	11.1326	10.9951	689.321	419.185
chem_513	6.90149	4.32956	290.163	290.163
chem_514	10.6646	8.47373	546.11	419.185
chem_515	5.67122	4.47673	375.022	375.022
chem_516	8.15541	4.33726	488.052	419.185
chem_517	7.48655	6.7734	365.138	365.138
chem_518	9.17102	6.64448	850.323	419.185
chem_519	4.4264	4.38511	297.173	297.173
chem_520	11.2889	6.00494	545.086	419.185
chem_521	4.51754	0.671745	403.977	403.977
chem_522	5.37163	-1.67458	446.297	419.185
chem_523	10.8854	1.51797	389.243	389.243
chem_524	8.43148	3.36142	324.165	324.165
chem_525	9.27932	0.72852	296.21	296.21
chem_526	7.15911	3.04336	301.071	301.071
chem_527	3.09163	5.39857	688.165	419.185
chem_528	5.01293	-1.32049	544.226	419.185
chem_529	9.43105	0.372951	268.215	271.067
chem_530	6.90522	-3.28632	946.893	419.185
chem_531	5.51275	8.01403	559.17	419.185
chem_532	10.7896	1.8889	369.246	369.246
chem_533	5.29042	1.49711	242.131	271.067
chem_534	10.2215	10.9782	743.316	419.185
chem_535	7.31807	4.29292	438.029	419.185
chem_536	6.8392	4.49497	293.04	293.04
chem_537	6.23196	3.22091	407.148	407.148
chem_538	7.52257	0.833669	286.144	286.144
chem_539	6.98257	3.69728	314.153	314.153
chem_540	9.29217	3.26662	304.202	304.202
chem_541	5.27673	10.1693	1054.39	419.185
chem_542	5.19379	5.50132	382.135	382.135
chem_543	2.77179	4.89179	318.875	318.875
chem_544	4.3794	8.32427	525.089	419.185
chem_545	4.961	4.26095	304.166	304.166
chem_546	8.68351	-0.898643	241.204	271.067
chem_547	9.17038	4.47031	419.125	419.125
chem_548	7.88332	1.04144	328.192	328.192
chem_549	5.49757	5.47629	371.163	371.163
chem_550	3.4156	3.76396	244.11	271.067
chem_551	6.04134	1.88707	217.145	271.067
chem_552	11.429	4.82779	328.146	328.146
chem_553	8.31071	1.7746	261.207	271.067
chem_554	11.235	4.1308	409.2	409.2
chem_555	9.52413	5.96241	484.211	419.185
chem_556	7.40849	-1.28228	217.166	271.067
chem_557	10.3485	0.358749	277.014	277.014
chem_558	11.0053	4.1032	235.09	271.067
chem_559	7.04338	7.41166	560.175	419.185
chem_560	6.733	2.5749	265.125	271.067
chem_561	7.961	6.52358	260.127	271.067
chem_562	6.89633	7.57645	553.049	419.185
chem_563	4.69245	6.52165	251.142	271.067
chem_564	8.4483	6.07996	472.07	419.185
chem_565	6.67162	6.51776	306.055	306.055
chem_566	7.05628	-2.5229	249.907	271.067
chem_567	7.70086	4.81987	345.124	345.124
chem_568	3.46949	6.47646	286.087	286.087
chem_569	9.19279	2.34849	326.038	326.038
chem_570	9.80842	-2.14533	415.148	415.148
chem_571	8.39579	6.06799	418.135	418.135
chem_572	9.13275	0.488526	252.22	271.067
chem_573	11.0838	4.28047	401.159	401.159
chem_574	7.35627	-2.50014	401.291	401.291
chem_575	9.36688	5.31434	337.149	337.149
chem_576	5.93237	8.6243	332.077	332.077
chem_577	12.3785	6.27548	679.254	419.185
chem_578	9.72388	-2.24043	374.158	374.158
chem_579	9.26153	0.240607	192.175	271.067
chem_580	10.7908	10.8192	687.282	419.185
chem_581	9.38346	2.21015	297.233	297.233
chem_582	5.24626	3.16457	264.001	271.067
chem_583	8.39391	6.69836	367.09	367.09
chem_584	4.63247	2.51726	425.093	419.185
chem_585	12.2119	3.71669	370.963	370.963
chem_586	7.4024	5.97541	382.189	382.189
chem_587	7.41858	5.88216	481.085	419.185
chem_588	4.75324	1.95018	388.013	388.013
chem_589	9.23126	7.59953	452.188	419.185
chem_590	8.90687	1.9718	293.143	293.143
chem_591	9.96409	2.52341	385.217	385.217
chem_592	6.2013	5.01178	394.121	394.121
chem_593	8.80161	-3.53252	910.328	419.185
chem_594	9.55859	7.25035	455.257	419.185
chem_595	10.2882	1.67579	396.276	396.276
chem_596	7.69402	6.78079	253.202	271.067
chem_597	4.48589	3.95557	375.959	375.959
chem_598	7.04795	6.35701	965.662	419.185
chem_599	8.29336	1.74643	238.095	271.067
chem_600	5.50924	8.39273	396.011	396.011
chem_601	8.63879	5.8915	474.138	419.185
chem_602	10.1023	3.26472	289.204	289.204
chem_603	4.82362	2.23118	231.967	271.067
chem_604	6.93632	7.01369	480.139	419.185
chem_605	10.3773	1.83219	336.208	336.208
chem_606	7.72256	0.249225	276.151	276.151
chem_607	8.18181	-0.0412957	163.09	271.067
chem_608	7.87679	5.89544	397.126	397.126
chem_609	4.17784	6.39217	310.116	310.116
chem_610	11.6696	0.695994	402.194	402.194
chem_611	6.92042	0.332569	296.257	296.257
chem_612	10.3563	0.275154	215.108	271.067
chem_613	4.54301	1.69413	250.24	271.067
chem_614	12.1957	4.69039	508.134	419.185
chem_615	8.27564	9.90377	517.175	419.185
chem_616	9.80074	0.62972	260.094	271.067
chem_617	5.50941	4.34785	194.142	271.067
chem_618	10.0846	7.65786	541.188	419.185
chem_619	10.7965	8.21019	481.227	419.185
chem_620	9.45452	1.10435	253.238	271.067
chem_621	8.59689	3.91225	387.095	387.095
chem_622	8.70684	5.48386	492.195	419.185
chem_623	2.1852	3.06587	476.27	419.185
chem_624	8.82924	6.9203	477.145	419.185
chem_625	10.618	10.1153	352.117	352.117
chem_626	6.43622	5.59256	316.154	316.154
chem_627	10.7843	2.92644	325.144	325.144
chem_628	5.18253	3.45149	222.089	271.067
chem_629	6.74843	3.33178	295.11	295.11
chem_630	6.66286	1.67751	327.279	327.279
chem_631	9.65046	2.96639	341.246	341.246
chem_632	5.84913	4.30336	342.105	342.105
chem_633	8.71293	2.39121	288.005	288.005
chem_634	7.78967	3.89411	303.01	303.01
chem_635	7.34422	3.89491	282.023	282.023
chem_636	8.71796	8.01375	384.142	384.142
chem_637	4.48973	4.78701	190.074	271.067
chem_638	7.39595	4.8174	353.097	353.097
chem_639	6.64728	4.91324	316.133	316.133
chem_640	5.93496	7.27348	403.119	403.119
chem_641	5.07027	1.75409	334.977	334.977
chem_642	5.89209	9.88472	526.15	419.185
chem_643	8.29627	-1.15595	216.136	271.067
chem_644	3.99952	3.56235	268.131	271.067
chem_645	11.1251	-2.75216	6763.64	419.185
chem_646	11.713	7.96323	483.125	419.185
chem_647	6.63899	-1.60787	188.201	271.067
chem_648	4.05274	2.7192	319.005	319.005
chem_649	6.63968	8.91121	626.184	419.185
chem_650	8.63373	1.07099	322.147	322.147
chem_651	7.97523	1.90898	390.184	390.184
chem_652	6.07961	5.85877	395.038	395.038
chem_653	10.4119	4.69438	357.099	357.099
chem_654	5.06409	3.86319	481.096	419.185
chem_655	9.76966	2.38478	543.393	419.185
chem_656	6.42625	1.34784	246.135	271.067
chem_657	4.59452	5.07448	182.04	271.067
chem_658	7.43234	7.04805	374.186	374.186
chem_659	9.94005	7.55292	438.998	419.185
chem_660	7.71694	2.33524	191.095	271.067
chem_661	7.97505	2.3459	314.099	314.099
chem_662	6.65685	5.56406	278.038	278.038
chem_663	5.14934	4.7828	319.133	319.133
chem_664	3.48821	6.37835	253.131	271.067
chem_665	7.40041	5.31097	245.128	271.067
chem_666	10.4516	0.929838	316.122	316.122
chem_667	4.01615	1.61375	200.064	271.067
chem_668	3.78181	6.61406	284.08	284.08
chem_669	5.49551	0.526377	353.07	353.07
chem_670	12.046	4.50637	472.124	419.185
chem_671	4.92392	8.2215	604.219	419.185
chem_672	10.2394	0.736074	377.34	377.34
chem_673	8.3295	3.30112	534.253	419.185
chem_674	7.25715	-1.51331	302.269	302.269
chem_675	7.19814	8.36081	438.088	419.185
chem_676	5.37947	4.7582	250.126	271.067
chem_677	8.87177	7.68152	367.079	367.079
chem_678	9.7604	3.19127	414.209	414.209
chem_679	9.20133	1.05505	264.137	271.067
chem_680	10.3998	3.82336	286.095	286.095
chem_681	5.67609	3.91586	428.899	419.185
chem_682	4.87848	2.30643	208.17	271.067
chem_683	7.98905	-1.21856	251.119	271.067
chem_684	4.75083	5.99624	310.114	310.114
chem_685	10.8763	-0.248667	800.392	419.185
chem_686	7.16555	8.38253	490.12	419.185
chem_687	12.2234	4.28928	444.245	419.185
chem_688	8.78145	4.51888	329.185	329.185
chem_689	7.78684	3.68822	518.115	419.185
chem_690	3.45864	4.48494	242.017	271.067
chem_691	12.0503	4.88783	310.112	310.112
chem_692	9.45873	0.102001	214.101	271.067
chem_693	4.65517	7.8757	496.142	419.185
chem_694	4.08378	6.59406	330.022	330.022
chem_695	10.6486	4.99555	474.225	419.185
chem_696	8.37194	1.00196	260.165	271.067
chem_697	6.56702	5.23569	640.27	419.185
chem_698	8.0978	7.92456	330.991	330.991
chem_699	5.57529	-0.820167	702.374	419.185
chem_700	12.0621	4.25672	627.136	419.185
chem_701	3.8117	4.27919	275.108	275.108
chem_702	7.37466	1.83798	304.227	304.227
chem_703	7.28341	6.54543	300.053	300.053
chem_704	9.48174	2.98495	639.025	419.185
chem_705	4.65372	2.3123	296.012	296.012
chem_706	9.63542	7.948	423.14	419.185
chem_707	8.86783	7.81472	442.183	419.185
chem_708	5.9571	6.17389	450.845	419.185
chem_709	7.79272	4.36322	426.092	419.185
chem_710	5.67423	4.64237	371.244	371.244
chem_711	5.39686	7.20293	343.117	343.117
chem_712	6.9811	-3.14277	372.324	372.324
chem_713	6.84425	5.3033	270.112	271.067
chem_714	7.99378	10.1841	477.041	419.185
chem_715	7.53428	3.32911	209.049	271.067
chem_716	7.66302	1.5211	220.133	271.067
chem_717	9.52937	3.35433	550.235	419.185
chem_718	4.86589	4.17439	304.908	304.908
chem_719	7.50257	4.06391	661.161	419.185
chem_720	10.4314	0.0506251	248.143	271.067
chem_721	7.87937	4.26389	298.135	298.135
chem_722	9.18855	2.59197	276.162	276.162
chem_723	8.08841	4.73203	315.129	315.129
chem_724	7.37746	6.08242	462.19	419.185
chem_725	6.06858	4.24974	319.101	319.101
chem_726	10.332	4.29408	281.161	281.161
chem_727	7.58888	2.37207	312.096	312.096
chem_728	6.76435	5.09548	370.12	370.12
chem_729	7.86729	5.20484	329.083	329.083
chem_730	7.36322	7.01971	369.07	369.07
chem_731	8.82997	1.74709	322.111	322.111
chem_732	7.61376	2.58811	259.111	271.067
chem_733	9.20135	0.468338	227.175	271.067
chem_734	9.19495	5.26007	353.138	353.138
chem_735	7.18343	1.92469	421.102	419.185
chem_736	4.97362	2.55752	235.07	271.067
chem_737	6.3711	5.80057	287.034	287.034
chem_738	7.42857	0.516777	266.167	271.067
chem_739	8.20065	4.73684	387.183	387.183
chem_740	5.91547	3.63563	317.174	317.174
chem_741	7.65451	4.8533	706.252	419.185
chem_742	4.7074	8.16458	339.031	339.031
chem_743	9.76542	2.35814	496.232	419.185
chem_744	7.02339	10.4924	434.11	419.185
chem_745	8.40996	5.42726	367.072	367.072
chem_746	5.06561	0.840951	281.087	281.087
chem_747	5.65923	-0.481358	462.309	419.185
chem_748	7.09803	5.51166	376.13	376.13
chem_749	9.96021	6.9541	488.115	419.185
chem_750	7.80498	6.51362	458.128	419.185
chem_751	11.5429	1.02346	433.317	419.185
chem_752	5.93828	8.42649	459.055	419.185
chem_753	4.82572	5.60192	261.032	271.067
chem_754	9.85732	1.31547	352.226	352.226
chem_755	11.0269	3.29744	356.091	356.091
chem_756	5.17528	3.87023	405.15	405.15
chem_757	8.28039	4.70107	609.237	419.185
chem_758	8.18367	0.846732	238.103	271.067
chem_759	7.72261	4.70909	334.066	334.066
chem_760	5.59707	2.67421	275.146	275.146
chem_761	10.3741	2.88078	317.21	317.21
chem_762	8.74451	3.58803	391.223	391.223
chem_763	4.93792	3.43072	434.12	419.185
chem_764	6.66934	6.51631	523.25	419.185
chem_765	7.88984	6.38341	386.161	386.161
chem_766	6.33042	7.39876	411.125	411.125
chem_767	4.96488	-0.975296	629.288	419.185
chem_768	5.1643	6.72759	383.21	383.21
chem_769	4.52449	3.53965	278.248	278.248
chem_770	7.59659	7.7136	396.162	396.162
chem_771	5.93191	1.57247	287.075	287.075
chem_772	10.9693	11.4497	648.318	419.185
chem_773	8.35081	2.40261	150.079	271.067
chem_774	5.13719	2.04	288.166	288.166
chem_775	5.95554	4.07231	284.164	284.164
chem_776	4.57816	8.75487	467.253	419.185
chem_777	4.4396	4.86597	240.106	271.067
chem_778	5.29036	-6.03677	665.368	419.185
chem_779	11.0624	1.58017	224.127	271.067
chem_780	8.73161	4.92235	378.18	378.18
chem_781	10.5397	6.34371	440.135	419.185
chem_782	7.34902	1.17919	262.203	271.067
chem_783	10.7541	0.786363	279.158	279.158
chem_784	6.2084	5.0107	312.231	312.231
chem_785	9.34723	0.971477	201.07	271.067
chem_786	7.50521	4.66199	253.039	271.067
chem_787	6.1175	2.57531	297.989	297.989
chem_788	4.29393	3.25086	212.121	271.067
chem_789	7.44959	2.40705	358.135	358.135
chem_790	6.69535	2.19095	261.184	271.067
chem_791	12.6726	8.01069	512.208	419.185
chem_792	9.13533	7.10427	176.07	271.067
chem_793	9.50839	3.86935	478.226	419.185
chem_794	10.0738	1.93952	334.141	334.141
chem_795	10.9109	1.7127	234.137	271.067
chem_796	4.7156	5.89448	340.077	340.077
chem_797	7.33031	9.89011	384.088	384.088
chem_798	7.21514	5.53362	429.183	419.185
chem_799	5.34418	-1.49818	1090.58	419.185
chem_800	8.82154	1.99072	285.184	285.184
chem_801	7.63114	4.9983	425.174	419.185
chem_802	10.9769	2.53439	382.072	382.072
chem_803	7.79215	2.4181	323.201	323.201
chem_804	7.46953	4.19313	241.137	271.067
chem_805	5.35632	9.40251	567.267	419.185
chem_806	5.19835	1.18187	269.191	271.067
chem_807	7.69238	-0.301164	267.168	271.067
chem_808	7.66008	4.31199	284.152	284.152
chem_809	6.81768	4.79562	256.099	271.067
chem_810	4.05766	6.7577	339.125	339.125
chem_811	4.26707	5.06968	471.024	419.185
chem_812	10.9953	2.60822	335.13	335.13
chem_813	4.76343	-0.481071	296.176	296.176
chem_814	9.82438	2.08777	362.201	362.201
chem_815	11.82	5.55318	433.131	419.185
chem_816	3.2224	5.88989	404.185	404.185
chem_817	10.1374	1.56204	382.227	382.227
chem_818	7.07143	5.95565	293.068	293.068
chem_819	11.7505	7.90365	485.08	419.185
chem_820	3.48913	5.27944	305.917	305.917
chem_821	4.99683	0.898279	284.048	284.048
chem_822	10.4841	4.26903	350.198	350.198
chem_823	9.40102	-1.76345	233.142	271.067
chem_824	6.46508	3.14709	282.097	282.097
chem_825	9.72846	0.3338	264.124	271.067
chem_826	7.22851	2.26716	318.004	318.004
chem_827	10.8859	6.17465	321.073	321.073
chem_828	5.29257	4.45534	295.098	295.098
chem_829	9.66757	3.18643	337.203	337.203
chem_830	9.92562	0.9013	327.174	327.174
chem_831	2.98738	3.34945	292.219	292.219
chem_832	7.84292	4.52809	369.115	369.115
chem_833	12.9572	2.29761	519.197	419.185
chem_834	9.90732	0.666114	271.202	271.202
chem_835	11.7639	4.11172	364.077	364.077
chem_836	4.51	-0.0589466	652.266	419.185
chem_837	7.69105	4.04842	328.066	328.066
chem_838	6.743	4.09268	223.072	271.067
chem_839	7.48168	8.00357	421.065	419.185
chem_840	3.51058	6.25492	283.145	283.145
chem_841	6.04584	8.96127	412.028	412.028
chem_842	7.56902	-0.481106	187.078	271.067
chem_843	4.29334	4.08025	276.061	276.061
chem_844	6.35243	7.50247	584.28	419.185
chem_845	9.21081	1.04046	277.166	277.166
chem_846	10.7079	3.86469	405.162	405.162
chem_847	7.93127	-2.1349	232.052	271.067
chem_848	5.7839	1.02775	206.129	271.067
chem_849	6.88525	-2.04211	150.045	271.067
chem_850	6.70064	-1.49609	378.402	378.402
chem_851	7.08434	-0.938606	308.129	308.129
chem_852	4.89283	0.510967	336.084	336.084
chem_853	9.04161	-1.34336	454.239	419.185
chem_854	7.20423	9.70596	544.085	419.185
chem_855	9.55369	2.88777	421.246	419.185
chem_856	8.12916	4.24757	224.152	271.067
chem_857	11.1775	3.4065	487.149	419.185
chem_858	6.95607	4.38714	477.118	419.185
chem_859	12.6708	7.69064	446.118	419.185
chem_860	7.21469	3.86908	289.165	289.165
chem_861	8.95243	-0.19714	255.171	271.067
chem_862	5.36031	6.77521	368.126	368.126
chem_863	6.10556	4.08608	208.132	271.067
chem_864	4.97593	7.50186	313.075	313.075
chem_865	6.95819	-1.07879	218.127	271.067
chem_866	11.6955	4.68004	392.134	392.134
chem_867	6.96448	2.18246	205.02	271.067
chem_868	4.85656	8.54147	413.093	413.093
chem_869	10.3953	0.426371	363.193	363.193
chem_870	9.14938	6.24015	309.115	309.115
chem_871	5.14981	6.77263	553.158	419.185
chem_872	6.04372	4.86132	318.093	318.093
chem_873	5.52044	1.65534	264.117	271.067
chem_874	6.96244	7.72443	335.973	335.973
chem_875	11.9403	4.15236	380.101	380.101
chem_876	5.35345	4.71521	202.063	271.067
chem_877	8.11784	7.12755	435.168	419.185
chem_878	7.13372	4.57773	373.179	373.179
chem_879	2.44438	2.87236	341.159	341.159
chem_880	7.13557	5.81968	382.189	382.189
chem_881	7.01668	4.22597	159.08	271.067
chem_882	10.2297	5.74255	463.222	419.185
chem_883	5.18228	2.95067	176.131	271.067
chem_884	7.89772	7.81882	412.109	412.109
chem_885	3.39994	5.23737	346.178	346.178
chem_886	7.77713	4.64691	256.108	271.067
chem_887	6.67756	-0.679829	272.187	272.187
chem_888	5.57131	4.42222	405.106	405.106
chem_889	3.22342	4.24385	302.093	302.093
chem_890	4.49297	4.86667	280.096	280.096
chem_891	4.58483	2.81161	262.155	271.067
chem_892	6.75836	7.44017	239.019	271.067
chem_893	8.59693	3.80974	440.175	419.185
chem_894	8.03315	0.167368	229.191	271.067
chem_895	11.2208	2.74279	354.18	354.18
chem_896	10.0743	3.74457	380.21	380.21
chem_897	4.13086	1.10453	288.078	288.078
chem_898	10.6529	3.64001	401.131	401.131
chem_899	11.8908	3.00156	367.147	367.147
chem_900	6.96429	1.85566	281.172	281.172
chem_901	5.52709	4.34164	263.189	271.067
chem_902	8.35596	-0.350896	265.126	271.067
chem_903	10.1893	1.36918	320.221	320.221
chem_904	8.16159	2.97678	269.005	271.067
chem_905	6.30796	5.34256	206.106	271.067
chem_906	3.71616	4.00108	494.261	419.185
chem_907	7.02895	-1.15116	165.056	271.067
chem_908	9.25817	0.0226733	220.183	271.067
chem_909	5.86872	5.83711	451.099	419.185
chem_910	8.44924	4.9854	495.154	419.185
chem_911	3.82179	2.39488	281.036	281.036
chem_912	6.92167	5.98493	429.985	419.185
chem_913	8.97938	4.05171	274.168	274.168
chem_914	8.99636	2.46772	300.171	300.171
chem_915	11.442	2.6983	372.241	372.241
chem_916	5.32928	2.53492	275.175	275.175
chem_917	10.7647	11.1156	667.337	419.185
chem_918	8.92454	2.86414	303.158	303.158
chem_919	7.57723	2.93543	260.127	271.067
chem_920	9.50035	5.95331	452.113	419.185
chem_921	6.37221	-1.30562	244.263	271.067
chem_922	4.20934	2.87435	334.157	334.157
chem_923	8.75243	4.01992	518.195	419.185
chem_924	9.13302	0.926237	219.116	271.067
chem_925	4.44918	4.32124	282.023	282.023
chem_926	8.80413	-0.761941	214.18	271.067
chem_927	7.96908	-2.12809	746.036	419.185
chem_928	4.77726	7.51104	312.086	312.086
chem_929	3.18185	7.57607	188.106	271.067
chem_930	8.88543	1.20827	287.187	287.187
chem_931	6.32325	-1.84913	168.151	271.067
chem_932	6.54514	1.85845	226.083	271.067
chem_933	4.68311	4.9597	230.117	271.067
chem_934	11.0723	5.41044	411.194	411.194
chem_935	10.2948	10.703	727.398	419.185
chem_936	11.2041	3.50297	278.161	278.161
chem_937	11.0903	4.44576	533.195	419.185
chem_938	5.67907	4.10964	287.14	287.14
chem_939	8.73428	7.76718	362.186	362.186
chem_940	4.59333	2.24307	487.317	419.185
chem_941	11.6997	5.51393	475.065	419.185
chem_942	4.56273	3.19125	248.99	271.067
chem_943	6.75086	1.42068	247.137	271.067
chem_944	6.02491	2.89122	286.168	286.168
chem_945	4.94852	4.15604	256.121	271.067
chem_946	7.68293	5.06478	222.124	271.067
chem_947	8.19233	2.27459	277.214	277.214
chem_948	8.91564	6.6088	395.185	395.185
chem_949	5.50916	2.5614	249.195	271.067
chem_950	7.95819	3.30104	354.125	354.125
chem_951	10.0629	1.63958	304.177	304.177
chem_952	7.00761	-0.958365	228.111	271.067
chem_953	4.8974	2.46935	296.122	296.122
chem_954	6.44433	4.82848	315.068	315.068
chem_955	6.29989	-1.72819	189.196	271.067
chem_956	8.3371	9.91176	353.099	353.099
chem_957	9.33268	-2.77027	504.381	419.185
chem_958	10.2492	6.32053	464.175	419.185
chem_959	8.64476	0.829766	291.243	291.243
chem_960	11.9845	4.94169	323.094	323.094
chem_961	4.78274	2.77443	186.091	271.067
chem_962	4.7511	6.03796	329.037	329.037
chem_963	4.53878	3.93165	329.959	329.959
chem_964	4.19456	2.52607	371.013	371.013
chem_965	6.64965	3.6045	309.127	309.127
chem_966	11.0063	4.81137	380.177	380.177
chem_967	11.8367	3.1335	391.112	391.112
chem_968	10.5014	4.99468	508.126	419.185
chem_969	5.35541	1.75594	174.116	271.067
chem_970	8.89881	-1.75174	405.171	405.171
chem_971	7.57074	6.23229	474.086	419.185
chem_972	6.93537	3.68679	274.191	274.191
chem_973	5.47381	7.49541	585.022	419.185
chem_974	9.52661	3.75664	273.159	273.159
chem_975	5.00125	5.72955	333.077	333.077
chem_976	2.99174	3.76773	578.456	419.185
chem_977	7.78182	1.87507	191.154	271.067
chem_978	13.4214	7.52726	1009.34	419.185
chem_979	4.29688	3.14659	198.112	271.067
chem_980	11.1776	3.16549	385.103	385.103
chem_981	7.40726	-0.544074	255.279	271.067
chem_982	6.82259	2.78074	301.157	301.157
chem_983	10.4169	10.5032	737.302	419.185
chem_984	5.28701	-1.20834	482.184	419.185
chem_985	6.03825	2.57081	245.12	271.067
chem_986	7.3495	3.04795	319.022	319.022
chem_987	6.79151	-1.60079	334.028	334.028
chem_988	10.2382	10.6483	675.282	419.185
chem_989	3.98084	6.14704	378.017	378.017
chem_990	4.30445	4.60218	232.071	271.067
chem_991	7.76054	1.62006	220.079	271.067
chem_992	11.3182	3.46274	342.149	342.149
chem_993	8.79381	-0.531278	292.3	292.3
chem_994	7.74798	-1.78831	296.216	296.216
chem_995	6.87062	6.22244	287.132	287.132
chem_996	9.16373	0.665979	215.175	271.067
chem_997	6.90111	-1.06746	237.14	271.067
chem_998	8.57707	7.83515	341.083	341.083
chem_999	6.17475	7.86452	378.115	378.115
chem_1000	5.37925	-1.27443	928.455	419.185
chem_1001	6.22787	3.90191	372.091	372.091
chem_1002	6.78145	4.37068	381.136	381.136
chem_1003	3.86287	1.1805	276.176	276.176
chem_1004	4.00465	3.44753	291.91	291.91
chem_1005	5.27513	4.46471	275.081	275.081
chem_1006	3.7939	4.66692	430.168	419.185
chem_1007	6.83022	4.52722	343.956	343.956
chem_1008	8.13367	0.891108	186.116	271.067
chem_1009	9.02291	4.99537	274.083	274.083
chem_1010	4.66659	1.37467	314.092	314.092
chem_1011	7.81199	7.881	385.055	385.055
chem_1012	6.87215	-3.29411	876.815	419.185
chem_1013	4.65365	5.46339	325.148	325.148
chem_1014	5.40523	3.9766	294.017	294.017
chem_1015	6.44697	3.95165	285.136	285.136
chem_1016	10.4617	4.09474	268.169	271.067
chem_1017	8.52371	2.92569	403.18	403.18
chem_1018	4.43419	3.76206	530.041	419.185
chem_1019	7.79252	3.17531	305.199	305.199
chem_1020	3.65564	2.93415	312.199	312.199
chem_1021	2.50308	2.06858	267.137	271.067
chem_1022	10.0293	10.3858	671.335	419.185
chem_1023	10.6256	-2.67965	304.091	304.091
chem_1024	7.37071	3.07289	314.153	314.153
chem_1025	9.04083	5.14198	542.245	419.185
chem_1026	3.15911	5.11169	309.884	309.884
chem_1027	4.52988	-1.32277	405.142	405.142
chem_1028	10.0129	-0.912275	242.175	271.067
chem_1029	7.66192	6.29913	248.035	271.067
chem_1030	7.04402	5.5261	408.114	408.114
chem_1031	5.56223	4.45068	375.083	375.083
chem_1032	5.3037	-0.0225007	506.205	419.185
chem_1033	5.63477	6.60197	500.213	419.185
chem_1034	11.6779	2.96852	287.122	287.122
chem_1035	9.66094	0.524368	203.098	271.067
chem_1036	3.50229	7.07648	234.985	271.067
chem_1037	2.52611	4.45735	274.901	274.901
chem_1038	10.8261	11.1273	741.296	419.185
chem_1039	11.3051	3.49708	394.146	394.146
chem_1040	5.39114	5.82613	277.051	277.051
chem_1041	6.58132	4.70242	302.119	302.119
chem_1042	8.38725	4.53451	274.141	274.141
chem_1043	7.42573	3.56619	377.172	377.172
chem_1044	8.54475	2.33337	367.147	367.147
chem_1045	8.82759	0.763072	184.156	271.067
chem_1046	11.0208	0.736842	628.227	419.185
chem_1047	8.29812	-0.295984	228.171	271.067
chem_1048	12.0911	4.43152	451.214	419.185
chem_1049	9.59835	3.88752	421.194	419.185
chem_1050	5.83604	5.9184	259.039	271.067
chem_1051	6.302	5.54037	417.088	417.088
chem_1052	11.2306	3.48722	453.275	419.185
chem_1053	8.37991	6.60133	291.104	291.104
chem_1054	10.4133	1.36007	299.039	299.039
chem_1055	3.75676	1.01138	262.083	271.067
chem_1056	7.68862	6.46499	431.14	419.185
chem_1057	5.65435	4.93739	336.114	336.114
chem_1058	10.4359	3.90063	457.146	419.185
chem_1059	9.28967	6.26699	317.197	317.197
chem_1060	5.85814	1.34338	445.283	419.185
chem_1061	11.1295	4.16366	385.223	385.223
chem_1062	8.90622	-0.351235	300.241	300.241
chem_1063	3.59699	4.23042	168.079	271.067
chem_1064	5.60559	3.83924	345.04	345.04
chem_1065	8.82842	1.49523	377.174	377.174
chem_1066	5.3691	2.10773	283.075	283.075
chem_1067	4.59314	8.429	623.267	419.185
chem_1068	4.15928	1.628	280.128	280.128
chem_1069	7.21238	6.35053	372.127	372.127
chem_1070	9.87916	3.99712	342.229	342.229
chem_1071	10.5582	2.54396	325.068	325.068
chem_1072	4.29736	0.934786	722.403	419.185
chem_1073	6.16693	4.23476	291.183	291.183
chem_1074	8.09987	6.42119	362.174	362.174
chem_1075	10.6911	5.63354	406.116	406.116
chem_1076	6.31601	7.36899	548.175	419.185
chem_1077	9.22679	5.51353	386.148	386.148
chem_1078	10.5088	6.53457	407.173	407.173
chem_1079	2.1982	3.20422	548.255	419.185
chem_1080	9.13596	2.78888	441.276	419.185
chem_1081	6.01295	3.01753	294.171	294.171
chem_1082	10.4348	4.42512	447.185	419.185
chem_1083	7.57873	7.32758	484.167	419.185
chem_1084	7.42862	0.82159	282.2	282.2
chem_1085	10.704	1.45766	324.205	324.205
chem_1086	6.25078	6.65195	356.094	356.094
chem_1087	8.68507	-0.709765	239.189	271.067
chem_1088	5.33679	0.841757	286.217	286.217
chem_1089	8.77766	7.62882	331.025	331.025
chem_1090	4.80103	-1.81887	2372.24	419.185
chem_1091	2.77004	5.41598	313.951	313.951
chem_1092	8.05226	3.57289	503.226	419.185
chem_1093	10.2554	3.25044	423.262	419.185
chem_1094	8.45437	0.00926993	180.163	271.067
chem_1095	9.66098	1.21008	335.167	335.167
chem_1096	7.87499	-1.27367	202.18	271.067
chem_1097	10.6416	1.41414	344.196	344.196
chem_1098	7.89141	4.15159	280.146	280.146
chem_1099	8.17451	2.28128	214.051	271.067
chem_1100	7.47349	5.58456	457.233	419.185
chem_1101	12.256	3.68958	347.144	347.144
chem_1102	5.44679	4.24212	231.117	271.067
chem_1103	3.5899	4.54131	1965.22	419.185
chem_1104	7.1421	6.61921	414.149	414.149
chem_1105	6.26726	4.8425	243.114	271.067
chem_1106	4.33002	2.12888	264.06	271.067
chem_1107	5.41769	3.74912	273.127	273.127
chem_1108	10.5738	3.5213	434.211	419.185
chem_1109	4.23493	1.87573	232.09	271.067
chem_1110	10.2503	0.882539	279.158	279.158
chem_1111	7.00641	5.17841	326.198	326.198
chem_1112	5.61597	3.71756	302.97	302.97
chem_1113	11.9474	5.71098	579.03	419.185
chem_1114	6.70289	2.63919	310.012	310.012
chem_1115	4.10288	4.28853	186.049	271.067
chem_1116	7.66376	3.89573	274.154	274.154
chem_1117	8.00421	0.938738	233.165	271.067
chem_1118	6.72594	1.98856	282.185	282.185
chem_1119	9.95224	10.5075	564.354	419.185
chem_1120	7.47712	3.29582	266.121	271.067
chem_1121	8.56841	8.29687	386.097	386.097
chem_1122	11.4567	1.82902	266.127	271.067
chem_1123	11.1673	3.08449	382.2	382.2
chem_1124	10.1879	2.48361	344.142	344.142
chem_1125	5.59858	7.13224	328.142	328.142
chem_1126	10.645	11.0361	673.267	419.185
chem_1127	6.69604	3.12991	312.083	312.083
chem_1128	3.45949	6.37786	329.002	329.002
chem_1129	8.3996	-0.00563564	200.188	271.067
chem_1130	4.90008	-0.57837	337.143	337.143
chem_1131	9.07354	0.143751	185.105	271.067
chem_1132	7.91485	4.47305	276.093	276.093
chem_1133	5.41287	7.24144	487.166	419.185
chem_1134	11.186	-2.41635	526.221	419.185
chem_1135	8.52868	5.14616	462.198	419.185
chem_1136	7.01268	-0.266214	321.149	321.149
chem_1137	10.022	0.0792212	213.196	271.067
chem_1138	4.50204	5.91071	782.267	419.185
chem_1139	3.76449	3.2044	212.121	271.067
chem_1140	7.80529	1.32961	224.12	271.067
chem_1141	6.47386	4.13568	268.112	271.067
chem_1142	6.34684	7.41982	539.088	419.185
chem_1143	11.7375	0.864146	290.199	290.199
chem_1144	6.84274	-2.30683	162.108	271.067
chem_1145	9.79383	5.65195	379.095	379.095
chem_1146	5.08294	3.21996	212.059	271.067
chem_1147	6.10772	4.43554	265.168	271.067
chem_1148	7.54785	-0.382814	343.058	343.058
chem_1149	11.8988	2.57548	422.08	419.185
chem_1150	4.2283	2.92983	319.165	319.165
chem_1151	5.15679	1.23198	178.074	271.067
chem_1152	7.89964	5.94038	259.132	271.067
chem_1153	8.89597	1.68968	483.1	419.185
chem_1154	8.14491	2.36527	395.138	395.138
chem_1155	8.48241	4.04073	328.123	328.123
chem_1156	8.67791	6.56865	290.117	290.117
chem_1157	5.59014	1.51014	308.05	308.05
chem_1158	8.05401	7.1432	415.135	415.135
chem_1159	7.27074	5.50074	470.114	419.185
chem_1160	6.69786	3.49003	241.098	271.067
chem_1161	10.4048	5.36693	383.163	383.163
chem_1162	7.80715	2.50517	248.176	271.067
chem_1163	5.63558	1.19473	309.174	309.174
chem_1164	6.60515	1.45706	278.235	278.235
chem_1165	6.14403	7.58873	474.084	419.185
chem_1166	4.07152	3.30469	268.951	271.067
chem_1167	5.51889	3.33413	292.021	292.021
chem_1168	7.7333	-1.01296	162.087	271.067
chem_1169	8.42091	-0.0173726	295.128	295.128
chem_1170	4.21845	6.86683	291.041	291.041
chem_1171	6.57929	3.04817	697.302	419.185
chem_1172	7.62645	6.11977	293.153	293.153
chem_1173	11.927	5.30078	296.119	296.119
chem_1174	7.32934	5.35875	346.149	346.149
chem_1175	10.7798	4.11532	368.174	368.174
chem_1176	4.46198	6.11579	256.969	271.067
chem_1177	9.31245	2.1409	418.162	418.162
chem_1178	7.19993	1.8404	392.164	392.164
chem_1179	9.02258	1.82827	443.232	419.185
chem_1180	7.26299	5.82167	369.099	369.099
chem_1181	8.61593	4.13757	374.224	374.224
chem_1182	8.08738	2.07984	316.042	316.042
chem_1183	5.47715	5.77188	489.115	419.185
chem_1184	8.56047	-0.509597	242.211	271.067
chem_1185	9.57423	4.48345	460.194	419.185
chem_1186	8.01483	6.39665	436.086	419.185
chem_1187	10.339	-2.11032	2892.83	419.185
chem_1188	10.8472	3.15027	453.147	419.185
chem_1189	9.86491	2.41765	321.998	321.998
chem_1190	10.0475	1.05857	183.09	271.067
chem_1191	7.82642	1.38677	325.091	325.091
chem_1192	4.16143	7.25827	346.039	346.039
chem_1193	5.46698	3.26102	270.149	271.067
chem_1194	7.14132	4.11266	418.13	418.13
chem_1195	4.53832	-3.1884	977.18	419.185
chem_1196	8.42801	7.35522	376.081	376.081
chem_1197	11.2678	4.19602	296.164	296.164
chem_1198	7.48522	1.68486	464.346	419.185
chem_1199	3.55691	6.69211	365.985	365.985
chem_1200	10.7547	2.47071	353.127	353.127
chem_1201	5.44965	7.4737	315.041	315.041
chem_1202	6.91161	5.10653	377.172	377.172
chem_1203	3.93659	2.8109	337.227	337.227
chem_1204	12.7276	8.07224	513.239	419.185
chem_1205	8.91423	1.65869	204.113	271.067
chem_1206	9.7804	5.46537	570.228	419.185
chem_1207	9.64655	5.84632	422.232	419.185
chem_1208	6.83274	-2.87969	801.485	419.185
chem_1209	6.89137	5.37142	355.128	355.128
chem_1210	5.29939	3.72487	238.033	271.067
chem_1211	5.28293	-1.07742	196.181	271.067
chem_1212	11.2416	4.66361	368.137	368.137
chem_1213	7.3315	4.72764	364.157	364.157
chem_1214	6.3563	-2.28167	197.227	271.067
chem_1215	6.56074	4.20393	347.221	347.221
chem_1216	6.29614	0.519759	241.137	271.067
chem_1217	8.42799	0.896697	185.152	271.067
chem_1218	9.05129	5.293	415.119	415.119
chem_1219	11.014	11.3051	620.304	419.185
chem_1220	5.85697	1.6284	309.133	309.133
chem_1221	4.10882	3.15876	278.995	278.995
chem_1222	10.5453	2.29692	449.219	419.185
chem_1223	8.53907	1.16026	251.095	271.067
chem_1224	10.9914	4.01731	414.206	414.206
chem_1225	11.835	5.47441	481.132	419.185
chem_1226	8.63275	2.1298	278.127	278.127
chem_1227	11.1113	3.39019	677.365	419.185
chem_1228	4.91122	7.54101	384.028	384.028
chem_1229	10.9398	-2.60036	303.086	303.086
chem_1230	11.5383	3.04011	328.115	328.115
chem_1231	5.45959	2.78995	260.116	271.067
chem_1232	9.39696	2.82018	291.23	291.23
chem_1233	7.52449	5.38161	302.118	302.118
chem_1234	6.00361	4.57433	267.135	271.067
chem_1235	7.39404	0.564067	178.134	271.067
chem_1236	4.87286	5.00418	170.046	271.067
chem_1237	6.62039	6.10622	473.195	419.185
chem_1238	9.48663	3.65516	301.152	301.152
chem_1239	9.46063	-0.0483855	227.199	271.067
chem_1240	4.98012	4.22256	248.12	271.067
chem_1241	5.42944	4.97477	392.16	392.16
chem_1242	9.0847	-1.3859	228.136	271.067
chem_1243	10.2422	3.04575	325.124	325.124
chem_1244	11.2895	0.132729	337.054	337.054
chem_1245	7.22267	3.87395	347.96	347.96
chem_1246	7.80265	3.53437	271.155	271.155
chem_1247	5.61457	1.99037	268.148	271.067
chem_1248	9.10418	0.931327	165.102	271.067
chem_1249	11.6011	8.04854	401.199	401.199
chem_1250	11.3698	3.103	492.172	419.185
chem_1251	11.5253	5.34414	446.178	419.185
chem_1252	9.51979	3.82355	339.181	339.181
chem_1253	10.7236	-2.65421	395.146	395.146
chem_1254	8.94094	6.59936	331.101	331.101
chem_1255	5.01137	4.41023	212.095	271.067
chem_1256	6.20203	1.4708	332.119	332.119
chem_1257	5.00037	4.75413	327.088	327.088
chem_1258	7.63144	-1.20545	240.243	271.067
chem_1259	7.21892	6.24929	382.043	382.043
chem_1260	8.32885	5.69674	381.169	381.169
chem_1261	6.11086	4.30299	339.979	339.979
chem_1262	6.58823	4.9343	355.959	355.959
chem_1263	7.56781	4.72391	273.124	273.124
chem_1264	9.28861	5.96192	334.099	334.099
chem_1265	9.12513	3.68544	274.155	274.155
chem_1266	7.95999	6.66322	356.094	356.094
chem_1267	4.72667	0.675905	566.455	419.185
chem_1268	3.9801	4.13746	231.081	271.067
chem_1269	3.70178	6.51714	281.161	281.161
chem_1270	5.87372	5.24441	369.995	369.995
chem_1271	4.94593	3.12107	361.186	361.186
chem_1272	8.10624	3.73739	481.159	419.185
chem_1273	10.7245	6.18669	321.156	321.156
chem_1274	9.12749	5.74963	418.096	418.096
chem_1275	7.07474	7.74284	398.11	398.11
chem_1276	12.5545	4.58344	314.109	314.109
chem_1277	9.18552	4.5623	521.26	419.185
chem_1278	2.80324	5.76731	319.922	319.922
chem_1279	4.73722	7.11505	359.984	359.984
chem_1280	7.94534	3.07025	359.026	359.026
chem_1281	6.81958	0.977541	223.137	271.067
chem_1282	4.65537	4.9162	357.098	357.098
chem_1283	5.90751	9.57034	842.341	419.185
chem_1284	8.35786	5.50301	520.176	419.185
chem_1285	6.82564	8.97545	604.099	419.185
chem_1286	10.2691	11.9958	781.328	419.185
chem_1287	6.39998	8.70556	285.184	285.184
chem_1288	8.97841	4.85313	378.133	378.133
chem_1289	7.98831	3.53254	274.111	274.111
chem_1290	5.5044	4.35109	254.086	271.067
chem_1291	10.3158	6.15281	380.121	380.121
chem_1292	8.80687	4.59228	302.064	302.064
chem_1293	9.88141	0.509122	269.257	271.067
chem_1294	7.19204	3.57826	296.136	296.136
chem_1295	10.5951	9.43628	557.054	419.185
chem_1296	5.26119	-1.51995	424.14	419.185
chem_1297	7.79604	0.470564	274.145	274.145
chem_1298	5.91373	1.6641	298.198	298.198
chem_1299	8.89178	5.00898	523.031	419.185
chem_1300	9.87474	10.2252	715.285	419.185
chem_1301	6.52739	4.27794	224.145	271.067
chem_1302	8.30072	7.16298	328.99	328.99
chem_1303	7.29395	-1.9871	315.266	315.266
chem_1304	12.9664	5.27626	551.204	419.185
chem_1305	7.30412	-1.15189	215.1	271.067
chem_1306	9.50261	3.92308	366.185	366.185
chem_1307	5.07514	5.87971	267.03	271.067
chem_1308	3.56327	2.27432	324.039	324.039
chem_1309	10.1274	2.66717	300.17	300.17
chem_1310	8.86656	2.81457	485.165	419.185
chem_1311	6.90834	4.45352	275.15	275.15
chem_1312	6.6376	7.58494	421.065	419.185
chem_1313	11.3055	5.27328	485.173	419.185
chem_1314	4.6445	5.09954	210.018	271.067
chem_1315	9.92215	1.25045	248.199	271.067
chem_1316	9.33309	5.13437	572.307	419.185
chem_1317	10.6075	7.56658	332.077	332.077
chem_1318	4.58501	3.25803	223.144	271.067
chem_1319	6.13447	6.58391	294.075	294.075
chem_1320	3.51827	2.69518	522.206	419.185
chem_1321	10.6486	5.87828	727.308	419.185
chem_1322	10.9329	10.9572	707.368	419.185
chem_1323	5.4755	3.99325	415.237	415.237
chem_1324	7.13965	3.95606	290.124	290.124
chem_1325	7.74489	8.17999	467.199	419.185
chem_1326	8.20867	1.5804	282.085	282.085
chem_1327	7.1146	2.07672	194.074	271.067
chem_1328	9.03076	6.46981	334.061	334.061
chem_1329	10.1905	7.25829	464.067	419.185
chem_1330	4.24379	0.99122	485.196	419.185
chem_1331	5.05375	7.73246	278.138	278.138
chem_1332	5.42073	4.26364	269.096	271.067
chem_1333	4.52293	4.75511	268.034	271.067
chem_1334	11.3735	3.9993	288.104	288.104
chem_1335	8.64008	7.8531	333.09	333.09
chem_1336	9.36915	1.3242	435.102	419.185
chem_1337	5.73322	4.68032	175.063	271.067
chem_1338	7.94757	2.43645	305.186	305.186
chem_1339	11.3707	2.35593	339.195	339.195
chem_1340	8.6476	6.61144	498.165	419.185
chem_1341	3.09047	4.88477	260.998	271.067
chem_1342	8.63971	-0.435469	259.202	271.067
chem_1343	8.73918	4.33016	402.125	402.125
chem_1344	8.5519	7.96434	459.14	419.185
chem_1345	4.90206	5.08525	170.009	271.067
chem_1346	10.5481	3.18437	315.158	315.158
chem_1347	5.46625	3.91363	282.978	282.978
chem_1348	8.7932	1.6834	286.135	286.135
chem_1349	5.82501	3.46386	270.171	271.067
chem_1350	7.76781	2.36704	223.132	271.067
chem_1351	10.082	3.25422	369.252	369.252
chem_1352	4.72689	1.79137	297.115	297.115
chem_1353	3.98181	5.41877	345.065	345.065
chem_1354	6.31866	0.877608	304.019	304.019
chem_1355	5.16939	3.21445	181.134	271.067
chem_1356	6.47992	5.66466	311.189	311.189
chem_1357	7.02694	-0.90721	216.13	271.067
chem_1358	5.23117	3.74367	257.153	271.067
chem_1359	10.0943	2.48316	385.173	385.173
chem_1360	10.2056	1.65815	293.186	293.186
chem_1361	9.93279	5.32703	248.024	271.067
chem_1362	5.86505	6.78178	435.155	419.185
chem_1363	5.51829	8.6854	408.062	408.062
chem_1364	8.90126	2.94179	315.229	315.229
chem_1365	9.31903	2.08044	263.223	271.067
chem_1366	7.30881	6.3168	382.164	382.164
chem_1367	4.37443	1.11886	242.131	271.067
chem_1368	9.61731	5.52838	237.079	271.067
chem_1369	6.40746	4.70519	318.054	318.054
chem_1370	6.81491	4.73965	296.156	296.156
chem_1371	4.06921	3.57636	275.98	275.98
chem_1372	5.25173	0.71826	255.153	271.067
chem_1373	9.74448	6.90205	275.2	275.2
chem_1374	10.5854	3.62453	406.164	406.164
chem_1375	8.50594	3.82444	294.11	294.11
chem_1376	8.45035	4.44847	257.115	271.067
chem_1377	5.82274	-0.360519	390.111	390.111
chem_1378	7.28982	4.26558	478.017	419.185
chem_1379	3.83905	6.47085	406.138	406.138
chem_1380	3.67894	3.36389	315.98	315.98
chem_1381	6.11852	6.51525	457.165	419.185
chem_1382	7.34111	7.8856	429.003	419.185
chem_1383	10.4851	9.43372	572.173	419.185
chem_1384	10.2842	7.45139	372.228	372.228
chem_1385	4.43098	0.911795	294.127	294.127
chem_1386	7.58886	7.68688	352.063	352.063
chem_1387	10.5688	2.57025	320.174	320.174
chem_1388	6.24958	4.79926	399.2	399.2
chem_1389	8.42018	1.13851	289.191	289.191
chem_1390	4.86853	5.06722	240.115	271.067
chem_1391	4.72386	4.255	310.055	310.055
chem_1392	8.4053	5.11257	464.061	419.185
chem_1393	8.00382	3.14897	247.18	271.067
chem_1394	4.29305	3.54866	300.036	300.036
chem_1395	10.8971	2.84967	494.162	419.185
chem_1396	11.2033	2.26401	327.125	327.125
chem_1397	8.0067	3.91219	192.042	271.067
chem_1398	6.1139	7.54595	499.936	419.185
chem_1399	6.96876	1.08506	316.053	316.053
chem_1400	6.56537	2.10763	252.115	271.067
chem_1401	5.86519	6.40752	283.022	283.022
chem_1402	10.4515	10.7556	673.407	419.185
chem_1403	10.2778	2.92774	278.163	278.163
chem_1404	6.45083	3.78211	261.123	271.067
chem_1405	5.02575	7.33248	478.154	419.185
chem_1406	8.32102	5.12196	476.21	419.185
chem_1407	9.65693	2.51486	278.132	278.132
chem_1408	7.65433	6.84976	356.112	356.112
chem_1409	6.63416	-1.73663	219.166	271.067
chem_1410	3.08398	5.01533	252.906	271.067
chem_1411	8.35156	3.77517	304.065	304.065
chem_1412	7.32606	6.35791	335.143	335.143
chem_1413	6.28068	1.83732	254.165	271.067
chem_1414	10.877	1.98387	357.12	357.12
chem_1415	10.2564	3.03128	548.167	419.185
chem_1416	10.4735	3.98604	286.107	286.107
chem_1417	6.25399	0.760947	272.165	272.165
chem_1418	7.97223	-0.312432	274.261	274.261
chem_1419	9.52348	7.30718	392.089	392.089
chem_1420	7.6855	2.97599	257.061	271.067
chem_1421	6.69715	0.551822	196.133	271.067
chem_1422	7.78103	-2.17434	244.149	271.067
chem_1423	8.42461	5.66865	478.2	419.185
chem_1424	7.2317	2.33686	223.084	271.067
chem_1425	7.72885	-2.25521	303.228	303.228
chem_1426	7.08116	4.71903	598.832	419.185
chem_1427	9.57609	-2.57002	505.319	419.185
chem_1428	4.95087	1.92585	232.121	271.067
chem_1429	10.2381	2.33557	166.051	271.067
chem_1430	3.98097	1.69121	304.188	304.188
chem_1431	10.8303	1.9359	399.146	399.146
chem_1432	8.5493	-0.635169	284.127	284.127
chem_1433	5.36989	0.849227	225.219	271.067
chem_1434	7.80732	6.68265	413.147	413.147
chem_1435	8.15456	5.55351	393.099	393.099
chem_1436	10.651	5.39291	437.235	419.185
chem_1437	7.46113	-1.29949	260.979	271.067
chem_1438	5.18117	3.88906	199.111	271.067
chem_1439	6.91051	7.5978	405.059	405.059
chem_1440	11.1021	4.16075	328.154	328.154
chem_1441	6.04257	9.68032	688.263	419.185
chem_1442	9.10726	1.12652	345.04	345.04
chem_1443	7.7854	5.50781	408.205	408.205
chem_1444	5.60422	6.6096	324.163	324.163
chem_1445	5.71225	6.68813	260.08	271.067
chem_1446	11.3218	3.37191	351.114	351.114
chem_1447	7.0657	-2.5125	185.002	271.067
chem_1448	5.28686	3.13894	211.056	271.067
chem_1449	8.44906	9.0454	525.143	419.185
chem_1450	5.12008	4.93952	323.071	323.071
chem_1451	6.65198	3.37096	310.986	310.986
chem_1452	8.44519	7.63006	572.057	419.185
chem_1453	5.02199	8.05004	375.133	375.133
chem_1454	10.501	4.2775	357.115	357.115
chem_1455	6.22458	0.308096	296.215	296.215
chem_1456	7.96443	8.36605	607.094	419.185
chem_1457	10.1467	7.05101	449.895	419.185
chem_1458	5.0068	3.10856	271.168	271.168
chem_1459	9.09157	2.51253	296.152	296.152
chem_1460	5.24555	0.519548	318.095	318.095
chem_1461	10.1232	3.3171	594.311	419.185
chem_1462	7.72181	6.37923	326.039	326.039
chem_1463	6.92322	5.02927	380.187	380.187
chem_1464	10.5139	3.26387	421.134	419.185
chem_1465	3.48187	4.88004	209.082	271.067
chem_1466	6.61356	2.67508	363.966	363.966
chem_1467	4.52299	3.12907	232.219	271.067
chem_1468	7.6549	-0.299162	267.243	271.067
chem_1469	5.1608	4.4358	378.18	378.18
chem_1470	7.77295	6.8641	496.146	419.185
chem_1471	10.7799	1.44458	279.09	279.09
chem_1472	8.15914	8.49122	496.105	419.185
chem_1473	7.18581	5.84195	273.068	273.068
chem_1474	6.20529	5.5143	653.305	419.185
chem_1475	9.26649	0.184517	278.199	278.199
chem_1476	6.31064	5.37038	536.227	419.185
chem_1477	8.55695	4.77202	383.109	383.109
chem_1478	4.60234	5.1161	264.196	271.067
chem_1479	10.7936	2.39205	298.146	298.146
chem_1480	5.96439	2.67588	218.129	271.067
chem_1481	7.69476	6.87242	469.074	419.185
chem_1482	7.70453	2.03301	305.142	305.142
chem_1483	4.52551	5.32615	276.097	276.097
chem_1484	10.016	2.6405	489.207	419.185
chem_1485	3.95353	2.18736	300.196	300.196
chem_1486	10.5665	4.4244	388.25	388.25
chem_1487	2.73835	5.16395	297.062	297.062
chem_1488	4.38996	1.53493	349.104	349.104
chem_1489	7.26566	6.86671	543.184	419.185
chem_1490	10.4827	3.9967	331.147	331.147
chem_1491	8.72701	3.25142	272.152	272.152
chem_1492	5.05856	7.62119	236.116	271.067
chem_1493	11.339	3.86841	476.118	419.185
chem_1494	4.61301	2.27329	290.131	290.131
chem_1495	8.19588	6.32846	281.105	281.105
chem_1496	5.86646	6.01058	467.091	419.185
chem_1497	10.914	4.36948	363.218	363.218
chem_1498	7.78816	6.52848	427.1	419.185
chem_1499	10.4381	0.834809	425.287	419.185
chem_1500	11.3422	2.48146	321.113	321.113
chem_1501	4.89968	5.89734	238.085	271.067
chem_1502	6.92887	9.08483	727.08	419.185
chem_1503	4.3288	5.36596	405.184	405.184
chem_1504	8.60523	-1.06356	186.089	271.067
chem_1505	9.06227	0.401991	241.168	271.067
chem_1506	11.1154	3.40799	448.182	419.185
chem_1507	4.66513	4.44457	373.096	373.096
chem_1508	7.93475	0.111162	410.108	410.108
chem_1509	9.32815	-2.12917	356.184	356.184
chem_1510	8.88398	6.97467	405.153	405.153
chem_1511	10.8499	3.96392	353.177	353.177
chem_1512	12.969	8.01002	500.254	419.185
chem_1513	7.64273	-0.571152	214.217	271.067
chem_1514	8.39767	4.89503	406.167	406.167
chem_1515	5.44577	5.66418	349.1	349.1
chem_1516	7.60995	-0.732482	257.222	271.067
chem_1517	5.51065	3.05554	310.156	310.156
chem_1518	9.76961	2.82854	371.221	371.221
chem_1519	5.37362	4.0602	343.098	343.098
chem_1520	5.71694	-1.13447	410.205	410.205
chem_1521	9.56442	4.20799	381.208	381.208
chem_1522	9.54973	6.95507	277.158	277.158
chem_1523	7.23976	6.99868	536.242	419.185
chem_1524	7.02246	5.19634	406.077	406.077
chem_1525	6.91313	-2.41459	183.149	271.067
chem_1526	13.7697	7.64292	437.231	419.185
chem_1527	8.16076	0.943215	304.111	304.111
chem_1528	4.26011	0.540216	530.207	419.185
chem_1529	8.26409	4.79671	244.121	271.067
chem_1530	10.027	1.05593	362.255	362.255
chem_1531	6.66764	0.879422	261.196	271.067
chem_1532	8.33817	2.14347	242.165	271.067
chem_1533	8.55545	-0.388935	299.293	299.293
chem_1534	7.58597	0.83287	238.112	271.067
chem_1535	5.64795	2.5403	196.132	271.067
chem_1536	9.7961	3.99014	479.233	419.185
chem_1537	6.61014	6.86371	866.442	419.185
chem_1538	7.21797	3.10223	290.968	290.968
chem_1539	10.6791	-0.645439	572.182	419.185
chem_1540	10.0002	4.60441	404.232	404.232
chem_1541	3.25969	6.52086	307.055	307.055
chem_1542	8.00485	0.101331	219.116	271.067
chem_1543	8.88037	-3.25929	664.343	419.185
chem_1544	12.0954	2.92396	270.104	271.067
chem_1545	4.22425	2.8563	427.205	419.185
chem_1546	10.771	3.39729	276.207	276.207
chem_1547	4.33646	8.44585	466.066	419.185
chem_1548	6.89802	7.37462	466.156	419.185
chem_1549	10.3534	1.38808	1002.66	419.185
chem_1550	5.93645	7.17163	379.205	379.205
chem_1551	10.253	5.59374	292.119	292.119
chem_1552	4.81532	2.20683	262.18	271.067
chem_1553	3.77253	4.68481	353.057	353.057
chem_1554	8.60084	3.68953	480.091	419.185
chem_1555	8.8486	-1.3537	378.259	378.259
chem_1556	9.0813	7.2796	308.14	308.14
chem_1557	10.8982	4.5605	361.223	361.223
chem_1558	3.75893	7.15732	251.139	271.067
chem_1559	9.24755	8.41248	402.093	402.093
chem_1560	5.49064	7.50177	416.118	416.118
chem_1561	10.501	4.42159	469.012	419.185
chem_1562	7.16398	5.50418	278.026	278.026
chem_1563	7.94063	-0.432404	338.193	338.193
chem_1564	11.326	0.459852	285.254	285.254
chem_1565	8.94569	6.29966	487.138	419.185
chem_1566	6.0758	0.0958214	156.124	271.067
chem_1567	8.18816	0.222186	258.102	271.067
chem_1568	9.26858	6.52141	634.201	419.185
chem_1569	7.2016	-2.80831	349.311	349.311
chem_1570	5.28923	1.11277	264.126	271.067
chem_1571	11.0311	0.493356	329.303	329.303
chem_1572	11.7029	1.08022	458.153	419.185
chem_1573	5.22925	4.29018	248.166	271.067
chem_1574	12.4897	7.58478	596.999	419.185
chem_1575	7.54873	4.96163	493.113	419.185
chem_1576	11.1643	11.0352	711.287	419.185
chem_1577	3.67349	4.68469	340.144	340.144
chem_1578	9.25522	3.62041	482.265	419.185
chem_1579	10.281	11.8495	707.368	419.185
chem_1580	7.07874	2.95507	244.088	271.067
chem_1581	6.99801	1.52113	270.185	271.067
chem_1582	4.10652	4.62565	258.056	271.067
chem_1583	11.2131	2.9503	411.227	411.227
chem_1584	11.6027	2.448	449.154	419.185
chem_1585	7.3175	4.75103	293.164	293.164
chem_1586	8.14748	3.82593	337.121	337.121
chem_1587	9.55983	6.45615	354.097	354.097
chem_1588	9.44551	-0.0772669	282.14	282.14
chem_1589	6.16041	6.60897	447.156	419.185
chem_1590	7.20698	-1.9661	248.168	271.067
chem_1591	4.79865	5.98969	395.197	395.197
chem_1592	8.8764	0.0367585	199.18	271.067
chem_1593	7.1346	4.39517	462.162	419.185
chem_1594	8.77062	-1.23417	328.11	328.11
chem_1595	9.36399	3.7901	490.27	419.185
chem_1596	7.83084	-0.943091	214.18	271.067
chem_1597	11.5786	8.06604	459.205	419.185
chem_1598	5.88753	7.21931	415.164	415.164
chem_1599	7.72658	-0.930441	200.201	271.067
chem_1600	10.4795	3.18531	352.213	352.213
chem_1601	10.7584	3.26627	346.176	346.176
chem_1602	8.68835	4.33257	299.152	299.152
chem_1603	9.70036	-3.4375	754.54	419.185
chem_1604	4.40583	0.457997	298.272	298.272
chem_1605	4.54358	0.939725	254.085	271.067
chem_1606	6.70428	5.19664	421.075	419.185
chem_1607	5.84762	1.06212	284.158	284.158
chem_1608	4.50415	2.56958	270.233	271.067
chem_1609	7.21601	3.47213	291.062	291.062
chem_1610	10.8582	4.99082	462.227	419.185
chem_1611	5.53933	8.52785	367.084	367.084
chem_1612	7.96505	-0.627448	332.203	332.203
chem_1613	8.11786	7.94993	301.04	301.04
chem_1614	7.47847	0.439066	294.229	294.229
chem_1615	3.83633	9.21475	628.154	419.185
chem_1616	12.5069	7.85376	581.103	419.185
chem_1617	7.45052	4.57566	315.187	315.187
chem_1618	4.57003	2.83602	270.008	271.067
chem_1619	3.84913	1.26933	244.17	271.067
chem_1620	9.21844	2.11004	282.049	282.049
chem_1621	6.11407	7.61334	366.08	366.08
chem_1622	8.62382	-0.35852	250.134	271.067
chem_1623	6.85403	3.02459	398.958	398.958
chem_1624	2.88538	1.7685	262.174	271.067
chem_1625	4.87222	-1.17204	545.264	419.185
chem_1626	6.15967	3.84899	386.97	386.97
chem_1627	4.31551	4.19138	212.097	271.067
chem_1628	6.75771	2.43924	256.184	271.067
chem_1629	9.50141	6.92967	300.153	300.153
chem_1630	4.14234	7.01331	475.069	419.185
chem_1631	8.26311	2.80372	338.186	338.186
chem_1632	5.1098	6.12363	301.119	301.119
chem_1633	6.885	5.67019	284.152	284.152
chem_1634	5.1948	6.54837	385.068	385.068
chem_1635	7.67325	6.06913	351.15	351.15
chem_1636	7.16974	8.68589	612.121	419.185
chem_1637	6.74029	8.48338	542.189	419.185
chem_1638	4.8005	4.17407	213.073	271.067
chem_1639	9.32526	-2.55299	364.225	364.225
chem_1640	7.27666	0.778426	253.214	271.067
chem_1641	9.77235	1.51424	249.207	271.067
chem_1642	8.31686	6.24722	294.028	294.028
chem_1643	10.3025	4.96586	408.114	408.114
chem_1644	6.08676	5.20519	309.146	309.146
chem_1645	4.39781	-0.777784	816.469	419.185
chem_1646	8.36845	2.32096	211.1	271.067
chem_1647	5.26214	9.29076	496.194	419.185
chem_1648	6.96711	0.949288	282.241	282.241
chem_1649	8.0798	5.79168	301.055	301.055
chem_1650	7.63399	8.19406	472.084	419.185
chem_1651	11.8412	4.54092	331.085	331.085
chem_1652	3.06096	5.48889	415.169	415.169
chem_1653	4.64834	1.19881	219.104	271.067
chem_1654	6.76114	0.306904	209.111	271.067
chem_1655	5.48407	3.68905	222.071	271.067
chem_1656	8.45336	4.56233	401.189	401.189
chem_1657	5.97581	5.01838	354.229	354.229
chem_1658	6.14006	2.20858	259.18	271.067
chem_1659	7.35142	-2.19698	272.094	272.094
chem_1660	6.72494	7.31625	254.073	271.067
chem_1661	11.2634	2.02794	368.185	368.185
chem_1662	7.01943	-2.53786	508.45	419.185
chem_1663	8.70612	3.92548	466.317	419.185
chem_1664	5.16791	1.08022	241.125	271.067
chem_1665	7.77536	9.11673	433.005	419.185
chem_1666	5.67821	3.70882	286.067	286.067
chem_1667	6.44092	6.56255	442.141	419.185
chem_1668	9.03377	8.25433	400.139	400.139
chem_1669	7.9095	1.26497	307.165	307.165
chem_1670	8.50679	5.05497	290.141	290.141
chem_1671	8.48824	4.72715	291.148	291.148
chem_1672	4.9233	3.13647	269.155	271.067
chem_1673	9.00354	7.93027	376.087	376.087
chem_1674	8.47126	2.6754	377.27	377.27
chem_1675	7.52032	6.08144	363.175	363.175
chem_1676	7.77977	-0.427537	287.233	287.233
chem_1677	10.4509	0.728029	249.14	271.067
chem_1678	10.7495	3.04088	217.098	271.067
chem_1679	10.2077	0.739538	287.195	287.195
chem_1680	8.59591	5.62206	390.119	390.119
chem_1681	10.5321	5.04873	421.116	419.185
chem_1682	7.2038	6.75639	398.148	398.148
chem_1683	6.97344	2.8196	403.126	403.126
chem_1684	4.9318	3.74583	209.122	271.067
chem_1685	6.05795	5.94359	332.164	332.164
chem_1686	10.091	4.64814	418.318	418.318
chem_1687	7.20883	7.48277	352.977	352.977
chem_1688	5.48786	3.34848	342.206	342.206
chem_1689	4.96543	3.06729	400.059	400.059
chem_1690	5.16532	5.71055	309.957	309.957
chem_1691	8.51152	1.50821	238.178	271.067
chem_1692	7.53137	2.87562	408.228	408.228
chem_1693	8.62493	-0.603715	283.153	283.153
chem_1694	4.82916	3.22837	258.071	271.067
chem_1695	5.91113	4.19081	268.146	271.067
chem_1696	9.04602	0.742693	156.15	271.067
chem_1697	10.7262	4.09102	275.082	275.082
chem_1698	6.44802	4.32449	497.303	419.185
chem_1699	9.48251	1.36652	315.262	315.262
chem_1700	3.86374	7.10048	270.125	271.067
chem_1701	9.9806	6.5486	472.138	419.185
chem_1702	10.5625	5.11885	508.241	419.185
chem_1703	10.5593	1.05305	319.157	319.157
chem_1704	4.37571	3.39595	440.072	419.185
chem_1705	7.23068	4.01599	381.051	381.051
chem_1706	3.10479	4.17643	545.37	419.185
chem_1707	6.75286	4.47216	489.817	419.185
chem_1708	7.93459	5.73468	475.157	419.185
chem_1709	8.06522	-0.324177	245.186	271.067
chem_1710	8.94211	3.87214	357.182	357.182
chem_1711	10.6709	0.208273	292.146	292.146
chem_1712	8.7082	8.28337	448.137	419.185
chem_1713	10.0762	1.06417	283.153	283.153
chem_1714	4.42959	3.84267	276.092	276.092
chem_1715	10.9626	1.67306	279.07	279.07
chem_1716	8.2652	0.160134	199.126	271.067
chem_1717	6.26882	2.17585	238.12	271.067
chem_1718	4.98648	3.90969	617.393	419.185
chem_1719	5.12665	4.98364	500.206	419.185
chem_1720	4.09578	5.38511	278.069	278.069
chem_1721	7.57341	4.40269	365.154	365.154
chem_1722	7.59549	-2.73096	296.217	296.217
chem_1723	8.52385	4.6388	299.208	299.208
chem_1724	6.47838	-0.876484	226.097	271.067
chem_1725	9.77164	3.69803	621.341	419.185
chem_1726	7.28992	1.54635	264.219	271.067
chem_1727	8.23253	2.62253	458.179	419.185
chem_1728	9.58283	3.52866	310.249	310.249
chem_1729	3.82671	3.6857	192.079	271.067
chem_1730	10.5415	3.3869	475.145	419.185
chem_1731	6.04533	4.1072	478.234	419.185
chem_1732	9.13117	5.09958	357.146	357.146
chem_1733	11.1735	0.302547	433.283	419.185
chem_1734	5.44273	5.51472	252.115	271.067
chem_1735	11.2136	3.77415	365.02	365.02
chem_1736	8.68824	2.59369	388.155	388.155
chem_1737	11.0712	3.21019	347.185	347.185
chem_1738	7.21338	4.82998	330.169	330.169
chem_1739	6.22922	2.30643	324.245	324.245
chem_1740	7.09556	4.9369	295.043	295.043
chem_1741	3.25132	3.91237	489.23	419.185
chem_1742	8.5654	2.91403	262.155	271.067
chem_1743	9.4127	1.65609	446.203	419.185
chem_1744	8.74367	8.53618	474.103	419.185
chem_1745	7.34637	3.68136	289.034	289.034
chem_1746	5.60828	5.85039	384.041	384.041
chem_1747	6.19488	2.10569	287.12	287.12
chem_1748	6.39027	3.10412	242.128	271.067
chem_1749	10.4323	10.6967	513.243	419.185
chem_1750	7.6101	-2.12884	603.047	419.185
chem_1751	6.77455	4.52921	422.954	419.185
chem_1752	7.22703	2.55377	224.098	271.067
chem_1753	10.8075	6.55201	436.042	419.185
chem_1754	6.51356	7.74646	440.098	419.185
chem_1755	8.22198	5.54078	426.109	419.185
chem_1756	8.93831	5.26786	394.237	394.237
chem_1757	8.47319	5.35218	313.013	313.013
chem_1758	4.02145	5.19718	299.129	299.129
chem_1759	11.2865	2.07555	265.143	271.067
chem_1760	11.1422	0.91924	227.1	271.067
chem_1761	10.5101	1.40061	370.167	370.167
chem_1762	8.81317	4.45277	390.098	390.098
chem_1763	9.87122	3.52303	364.166	364.166
chem_1764	8.28958	3.82673	364.223	364.223
chem_1765	10.3191	4.76229	380.188	380.188
chem_1766	9.41347	2.68775	255.23	271.067
chem_1767	10.9496	11.1905	592.273	419.185
chem_1768	4.86641	2.73794	370.916	370.916
chem_1769	4.80258	3.64184	274.137	274.137
chem_1770	5.69482	3.79007	350.947	350.947
chem_1771	6.00088	4.61822	251.139	271.067
chem_1772	7.80018	4.68159	317.177	317.177
chem_1773	6.90433	-1.4096	445.069	419.185
chem_1774	5.4059	2.95215	287.138	287.138
chem_1775	6.3487	4.85613	231.078	271.067
chem_1776	7.93734	5.82208	316.034	316.034
chem_1777	7.26503	6.19673	367.226	367.226
chem_1778	9.86803	6.29659	234.124	271.067
chem_1779	3.92291	2.349	354.07	354.07
chem_1780	4.10818	7.5209	464.07	419.185
chem_1781	8.29729	7.24424	367.085	367.085
chem_1782	5.07054	4.32095	174.104	271.067
chem_1783	6.47581	-0.928773	264.145	271.067
chem_1784	6.92182	5.49684	251.063	271.067
chem_1785	6.24636	4.87844	264.962	271.067
chem_1786	10.3341	0.203886	269.259	271.067
chem_1787	8.12508	5.81888	348.22	348.22
chem_1788	5.83941	1.16602	224.152	271.067
chem_1789	6.88844	4.80772	336.159	336.159
chem_1790	11.5302	7.74964	279.207	279.207
chem_1791	7.20111	-0.0960425	244.227	271.067
chem_1792	4.00821	1.90797	288.176	288.176
chem_1793	9.48447	2.02078	232.132	271.067
chem_1794	6.44739	4.16461	269.126	271.067
chem_1795	2.75717	5.88002	413.254	413.254
chem_1796	8.43356	4.24017	222.089	271.067
chem_1797	7.09086	-1.91259	239.077	271.067
chem_1798	3.802	6.99723	296.056	296.056
chem_1799	5.15267	3.46122	344.074	344.074
chem_1800	7.93699	7.09055	395.036	395.036
chem_1801	4.92568	2.34674	245.165	271.067
chem_1802	5.43206	7.62168	393.073	393.073
chem_1803	7.08227	-2.8861	309.943	309.943
chem_1804	7.03005	5.00617	324.22	324.22
chem_1805	7.8868	1.53688	409.125	409.125
chem_1806	10.8348	5.59838	286.191	286.191
chem_1807	10.2085	2.23087	552.216	419.185
chem_1808	8.51309	1.53202	305.155	305.155
chem_1809	10.7367	0.905572	253.178	271.067
chem_1810	4.98065	5.74827	294.018	294.018
chem_1811	2.6411	3.40125	434.279	419.185
chem_1812	8.25418	7.76354	402.062	402.062
chem_1813	5.78082	5.18415	278.049	278.049
chem_1814	2.87154	3.47021	738.154	419.185
chem_1815	11.7174	2.85652	360.239	360.239
chem_1816	7.31903	5.43387	391.099	391.099
chem_1817	6.53315	0.889553	208.181	271.067
chem_1818	7.55161	4.95902	241.122	271.067
chem_1819	9.00255	6.78285	278.083	278.083
chem_1820	6.66922	8.13369	433.098	419.185
chem_1821	9.13582	4.07894	479.163	419.185
chem_1822	8.0041	2.12232	272.114	272.114
chem_1823	8.91573	-0.733452	155.154	271.067
chem_1824	6.66637	4.65363	319.124	319.124
chem_1825	5.40374	5.57828	250.052	271.067
chem_1826	8.6928	2.11606	288.207	288.207
chem_1827	9.62969	4.48644	277.214	277.214
chem_1828	5.34433	3.61689	192.115	271.067
chem_1829	7.82038	6.38013	441.091	419.185
chem_1830	5.5252	-0.547767	477.291	419.185
chem_1831	9.55488	2.60807	394.16	394.16
chem_1832	7.87943	1.36982	289.227	289.227
chem_1833	5.20843	4.57515	271.078	271.078
chem_1834	7.70214	9.86571	562.077	419.185
chem_1835	11.0666	4.49603	284.127	284.127
chem_1836	5.19438	5.09736	278.175	278.175
chem_1837	2.8909	3.62238	494.351	419.185
chem_1838	10.2827	3.40958	369.185	369.185
chem_1839	4.57195	2.17192	232.193	271.067
chem_1840	10.8679	0.819998	277.241	277.241
chem_1841	9.27753	2.44272	330.156	330.156
chem_1842	5.23258	3.38847	237.136	271.067
chem_1843	5.29129	0.887548	276.232	276.232
chem_1844	8.93229	6.86519	428.221	419.185
chem_1845	5.44716	4.25493	300.078	300.078
chem_1846	12.4617	4.62561	461.187	419.185
chem_1847	8.62405	4.44651	326.163	326.163
chem_1848	5.26901	1.27081	294.137	294.137
chem_1849	6.79186	1.91122	245.049	271.067
chem_1850	5.03789	0.508126	285.151	285.151
chem_1851	4.51208	3.5868	308.097	308.097
chem_1852	5.12336	1.88089	335.071	335.071
chem_1853	5.51776	3.55117	241.054	271.067
chem_1854	5.41367	3.73362	306.127	306.127
chem_1855	3.87621	5.7021	294.989	294.989
chem_1856	11.0369	2.72243	220.109	271.067
chem_1857	4.81249	3.21	222.173	271.067
chem_1858	7.39318	-2.28386	179.036	271.067
chem_1859	7.53566	5.88984	362.124	362.124
chem_1860	3.6762	6.34517	299.128	299.128
chem_1861	12.0157	4.44009	387.15	387.15
chem_1862	7.67804	-2.07774	517.069	419.185
chem_1863	9.91865	4.51201	346.203	346.203
chem_1864	7.53258	5.08952	170.08	271.067
chem_1865	10.2745	10.5485	542.253	419.185
chem_1866	11.07	2.18445	258.173	271.067
chem_1867	11.7273	5.75449	449.144	419.185
chem_1868	11.7482	2.42017	289.154	289.154
chem_1869	4.20078	5.95537	403.106	403.106
chem_1870	9.85429	3.78653	290.159	290.159
chem_1871	3.57415	6.02939	641.958	419.185
chem_1872	5.38102	3.7775	218.117	271.067
chem_1873	4.16388	3.97344	253.122	271.067
chem_1874	7.43341	5.6433	613.229	419.185
chem_1875	5.98784	4.1986	193.09	271.067
chem_1876	6.09852	5.09288	290.223	290.223
chem_1877	8.73557	8.38503	376.076	376.076
chem_1878	1.9202	6.68405	520.257	419.185
chem_1879	5.67446	7.77332	276.09	276.09
chem_1880	9.69203	5.62881	484.259	419.185
chem_1881	8.66049	5.0978	382.113	382.113
chem_1882	9.94615	4.62493	351.275	351.275
chem_1883	3.69893	2.93443	222.162	271.067
chem_1884	11.3155	5.56146	699.137	419.185
chem_1885	5.90709	9.97888	699.231	419.185
chem_1886	11.4344	8.02025	525.172	419.185
chem_1887	2.37343	2.94967	486.268	419.185
chem_1888	9.07274	5.21082	443.151	419.185
chem_1889	5.90236	9.35485	949.346	419.185
chem_1890	5.67646	1.99151	265.117	271.067
chem_1891	7.35226	4.44786	268.136	271.067
chem_1892	6.45557	3.89579	268.171	271.067
chem_1893	8.17981	5.80189	440.015	419.185
chem_1894	10.9339	3.5845	371.105	371.105
chem_1895	6.06322	6.95297	364.018	364.018
chem_1896	10.9258	11.3837	601.243	419.185
chem_1897	3.23107	3.94308	276.072	276.072
chem_1898	8.09713	1.37926	278.186	278.186
chem_1899	4.19642	4.87459	255.126	271.067
chem_1900	7.95309	0.164437	216.219	271.067
chem_1901	7.46678	5.26047	384.115	384.115
chem_1902	7.23983	6.13616	297.173	297.173
chem_1903	8.19214	4.93033	388.091	388.091
chem_1904	5.76494	4.3881	274.076	274.076
chem_1905	7.93359	-0.552849	240.269	271.067
chem_1906	5.81864	3.582	318.013	318.013
chem_1907	10.3229	1.99149	351.198	351.198
chem_1908	6.67741	7.50463	383.077	383.077
chem_1909	10.6956	-2.79885	418.096	418.096
chem_1910	3.34221	4.33282	345.997	345.997
chem_1911	9.10184	6.18016	260.199	271.067
chem_1912	6.50244	4.39356	193.042	271.067
chem_1913	10.6314	9.44438	723.082	419.185
chem_1914	5.02814	4.21138	486.18	419.185
chem_1915	7.37246	-1.92585	2251.11	419.185
chem_1916	7.75523	5.22044	748.249	419.185
chem_1917	3.88319	1.31367	473.906	419.185
chem_1918	5.75972	8.19735	280.096	280.096
chem_1919	8.10771	4.33973	395.156	395.156
chem_1920	6.42706	5.43856	400.989	400.989
chem_1921	8.99113	6.6756	329.126	329.126
chem_1922	19.3088	3.68906	539.24	419.185
chem_1923	6.35199	1.64167	492.339	419.185
chem_1924	4.45985	0.683284	282.163	282.163
chem_1925	9.96614	2.79238	358.203	358.203
chem_1926	4.27499	5.73335	387.17	387.17
chem_1927	10.051	4.87903	394.213	394.213
chem_1928	5.1999	3.16171	301.021	301.021
chem_1929	9.20143	0.145677	290.181	290.181
chem_1930	4.66762	7.9518	452.133	419.185
chem_1931	10.4861	8.02555	361.999	361.999
chem_1932	8.46115	3.54869	302.186	302.186
chem_1933	10.5407	7.96012	393.138	393.138
chem_1934	9.99474	2.2931	386.232	386.232
chem_1935	6.3369	2.67769	478.891	419.185
chem_1936	9.23407	3.00657	429.286	419.185
chem_1937	5.62092	4.38167	200.04	271.067
chem_1938	7.00308	3.72929	270.1	271.067
chem_1939	7.9996	0.582104	281.182	281.182
chem_1940	7.29941	-2.12626	195.139	271.067
chem_1941	8.58035	8.28619	289.022	289.022
chem_1942	5.17165	5.56523	382.16	382.16
chem_1943	6.82331	5.63665	429.077	419.185
chem_1944	8.81607	6.393	312.122	312.122
chem_1945	6.61454	5.22468	418.112	418.112
chem_1946	5.1514	9.48362	824.344	419.185
chem_1947	4.84974	-1.40029	1470.46	419.185
chem_1948	9.75951	2.72232	354.173	354.173
chem_1949	5.64754	4.24642	237.16	271.067
chem_1950	7.27997	1.91552	236.176	271.067
chem_1951	10.7767	1.64649	531.341	419.185
chem_1952	4.68286	4.12182	348.053	348.053
chem_1953	8.29166	8.99462	301.1	301.1
chem_1954	6.8581	5.23588	416.221	416.221
chem_1955	4.73186	5.49236	365.226	365.226
chem_1956	3.29906	4.13683	262.053	271.067
chem_1957	6.09406	5.84312	369.14	369.14
chem_1958	4.17191	3.18038	168.07	271.067
chem_1959	7.73194	-1.87575	214.121	271.067
chem_1960	8.57257	2.79782	332.154	332.154
chem_1961	7.30435	3.89781	201.152	271.067
chem_1962	4.9465	5.60578	296.108	296.108
chem_1963	5.88981	4.39085	339.135	339.135
chem_1964	8.60011	-0.310853	217.148	271.067
chem_1965	6.99874	6.81729	406.153	406.153
chem_1966	5.77079	3.47453	192.115	271.067
chem_1967	9.5158	7.28971	497.187	419.185
chem_1968	8.87553	0.456964	358.091	358.091
chem_1969	3.96512	4.98214	285.975	285.975
chem_1970	11.501	5.52238	489.139	419.185
chem_1971	3.99567	3.92493	324.07	324.07
chem_1972	10.3896	1.40902	342.25	342.25
chem_1973	5.18652	3.37426	490.062	419.185
chem_1974	4.29261	4.98833	1656.57	419.185
chem_1975	10.5254	5.45243	526.23	419.185
chem_1976	6.89771	8.23685	249.147	271.067
chem_1977	4.19852	3.27672	226.16	271.067
chem_1978	4.37598	2.50269	655.127	419.185
chem_1979	3.68289	6.65613	255.158	271.067
chem_1980	8.27669	8.21997	449.152	419.185
chem_1981	5.35766	-0.263517	417.146	417.146
chem_1982	8.60956	1.17554	297.162	297.162
chem_1983	8.07503	2.18615	273.148	273.148
[truncated: 98,006 more rows]
