# Supplementary material for: Pre-trained molecular representations enable antimicrobial discovery
Source: Nat Commun. 2025 Apr 10;16:3420. doi: 10.1038/s41467-025-58804-4 (PMC11986102; doi:10.1038/s41467-025-58804-4)
Supplement: Supplementary file 4 — Source Data [file 41467_2025_58804_MOESM4_ESM.zip › Source Data/Supplementary Figure 12.xlsx]

## Sheet: SF11
Growth parameters estimated for S.aureus in response to Opicapone, DMSO, and Water. Concentrations are show in microgram/mL
organism	compound	concentration	dmso concentration	well	replicate	Time of end of lag Phase (h)	Time of start of stationary phase (h)	Maximum growth	Doubling time (h)
SA	Opicapone	16	0.32	B4	1	5.61897	13.0134	0.756887	1.28136
SA	Opicapone	16	0.32	B4	2	5.95719	13.2319	0.767911	1.26061
SA	Opicapone	16	0.32	B4	3	5.40349	15.5463	1.07855	1.75761
SA	DMSO	0.32	0.32	G4	1	4.66175	6.97716	1.06606	0.40123
SA	DMSO	0.32	0.32	G4	2	4.54308	7.00168	1.10103	0.426044
SA	DMSO	0.32	0.32	G4	3	4.56033	6.47499	0.989773	0.331784
SA	Water	0	0	H12	1	4.85328	7.34247	1.10013	0.431344
SA	Water	0	0	H11	1	4.70813	7.12136	1.09092	0.41818
SA	Water	0	0	H10	1	4.73908	7.09415	1.08751	0.408103
SA	Water	0	0	H9	1	4.60221	7.02219	1.09971	0.41935
SA	Water	0	0	H8	1	4.59737	6.99409	1.08887	0.415321
SA	Water	0	0	H7	1	4.63013	7.03789	1.09898	0.417233
SA	Water	0	0	H6	1	4.67935	7.06066	1.09376	0.41265
SA	Water	0	0	H5	1	4.70786	7.09423	1.08518	0.413527
SA	Water	0	0	H4	1	4.75249	7.09076	1.08737	0.405191
SA	Water	0	0	H3	1	4.69377	7.03753	1.09158	0.406142
SA	Water	0	0	H2	1	4.70497	7.12203	1.0977	0.418844
SA	Water	0	0	H1	1	4.85188	7.195	1.07534	0.406031
SA	Water	0	0	H10	2	4.72396	7.07498	1.09266	0.407401
SA	Water	0	0	H9	2	4.62102	7.06452	1.10709	0.423426
SA	Water	0	0	H8	2	4.57083	7.05519	1.10921	0.430508
SA	Water	0	0	H7	2	4.55621	7.06037	1.11549	0.433938
SA	Water	0	0	H6	2	4.58956	7.06745	1.11671	0.429385
SA	Water	0	0	H5	2	4.62696	7.06799	1.09835	0.422999
SA	Water	0	0	H4	2	4.693	7.08462	1.10343	0.414435
SA	Water	0	0	H3	2	4.66549	7.12251	1.11254	0.42577
SA	Water	0	0	H2	2	4.69134	7.16976	1.10185	0.429478
SA	Water	0	0	H12	3	4.79612	7.06841	1.07566	0.393759
SA	Water	0	0	H11	3	4.61926	6.73741	1.03576	0.367046
SA	Water	0	0	H10	3	4.42316	6.89613	1.07944	0.428533
SA	Water	0	0	H9	3	4.44169	6.8852	1.09928	0.423427
SA	Water	0	0	H8	3	4.44359	6.87979	1.09927	0.422162
SA	Water	0	0	H7	3	4.39416	6.87581	1.10275	0.430037
SA	Water	0	0	H6	3	4.45369	6.9074	1.08819	0.425195
SA	Water	0	0	H5	3	4.36584	6.85822	1.08913	0.431896
SA	Water	0	0	H4	3	4.44065	6.89032	1.09612	0.424496
SA	Water	0	0	H3	3	4.4199	6.8544	1.08566	0.421867
SA	Water	0	0	H2	3	4.68008	6.7018	1.00234	0.350338
SA	Water	0	0	H1	3	4.80101	6.87217	1.01949	0.358904
