# Supplementary material for: Pre-trained molecular representations enable antimicrobial discovery
Source: Nat Commun. 2025 Apr 10;16:3420. doi: 10.1038/s41467-025-58804-4 (PMC11986102; doi:10.1038/s41467-025-58804-4)
Supplement: Supplementary file 4 — Source Data [file 41467_2025_58804_MOESM4_ESM.zip › Source Data/Supplementary Table 1.xlsx]

## Sheet: ST 1
Benchmarking regression performance. The average TEST_SCORE of each MODEL for each TARGET, per DATASET, is reported. The Mean Average Error is reported for QM7 and QM8 tasks. All other tasks report the Root Mean Squared Error.
DATASET	TARGET	MODEL	REPLICATE_TRAINING	TEST_SCORE
Lipo	exp	XGBRegressor:MolCLR_static	train_0	0.927686
Lipo	exp	XGBRegressor:MolCLR_static	train_1	0.887737
Lipo	exp	XGBRegressor:MolCLR_static	train_2	0.901273
Lipo	exp	XGBRegressor:ECFP4	train_0	0.929999
Lipo	exp	XGBRegressor:ECFP4	train_1	0.929999
Lipo	exp	XGBRegressor:ECFP4	train_2	0.929999
Lipo	exp	XGBRegressor:MolE_static	train_0	0.739843
Lipo	exp	XGBRegressor:MolE_static	train_1	0.739843
Lipo	exp	XGBRegressor:MolE_static	train_2	0.739843
Lipo	exp	XGBRegressor:N-Gram	train_0	0.78567
Lipo	exp	XGBRegressor:N-Gram	train_1	0.786027
Lipo	exp	XGBRegressor:N-Gram	train_2	0.781184
ESOL	measured log solubility in mols per litre	XGBRegressor:N-Gram	train_0	0.933024
ESOL	measured log solubility in mols per litre	XGBRegressor:N-Gram	train_1	0.847337
ESOL	measured log solubility in mols per litre	XGBRegressor:N-Gram	train_2	0.92251
ESOL	measured log solubility in mols per litre	XGBRegressor:MolE_static	train_0	0.914765
ESOL	measured log solubility in mols per litre	XGBRegressor:MolE_static	train_1	0.975259
ESOL	measured log solubility in mols per litre	XGBRegressor:MolE_static	train_2	0.982855
ESOL	measured log solubility in mols per litre	XGBRegressor:MolCLR_static	train_0	1.43777
ESOL	measured log solubility in mols per litre	XGBRegressor:MolCLR_static	train_1	1.44595
ESOL	measured log solubility in mols per litre	XGBRegressor:MolCLR_static	train_2	1.40664
ESOL	measured log solubility in mols per litre	XGBRegressor:ECFP4	train_0	1.58459
ESOL	measured log solubility in mols per litre	XGBRegressor:ECFP4	train_1	1.56388
ESOL	measured log solubility in mols per litre	XGBRegressor:ECFP4	train_2	1.60604
FreeSolv	expt	XGBRegressor:N-Gram	train_0	2.98884
FreeSolv	expt	XGBRegressor:N-Gram	train_1	2.98884
FreeSolv	expt	XGBRegressor:N-Gram	train_2	2.98884
FreeSolv	expt	XGBRegressor:MolE_static	train_0	2.83886
FreeSolv	expt	XGBRegressor:MolE_static	train_1	2.67392
FreeSolv	expt	XGBRegressor:MolE_static	train_2	2.84312
FreeSolv	expt	XGBRegressor:ECFP4	train_0	4.08422
FreeSolv	expt	XGBRegressor:ECFP4	train_1	4.08422
FreeSolv	expt	XGBRegressor:ECFP4	train_2	4.08422
FreeSolv	expt	XGBRegressor:MolCLR_static	train_0	3.72961
FreeSolv	expt	XGBRegressor:MolCLR_static	train_1	3.62471
FreeSolv	expt	XGBRegressor:MolCLR_static	train_2	3.61191
QM7	u0_atom	XGBRegressor:ECFP4	train_0	167.728
QM7	u0_atom	XGBRegressor:ECFP4	train_1	173.048
QM7	u0_atom	XGBRegressor:ECFP4	train_2	168.784
QM7	u0_atom	XGBRegressor:N-Gram	train_0	101.733
QM7	u0_atom	XGBRegressor:N-Gram	train_1	104.856
QM7	u0_atom	XGBRegressor:N-Gram	train_2	100.009
QM7	u0_atom	XGBRegressor:MolE_static	train_0	97.5199
QM7	u0_atom	XGBRegressor:MolE_static	train_1	98.5881
QM7	u0_atom	XGBRegressor:MolE_static	train_2	86.3605
QM7	u0_atom	XGBRegressor:MolCLR_static	train_0	203.409
QM7	u0_atom	XGBRegressor:MolCLR_static	train_1	203.409
QM7	u0_atom	XGBRegressor:MolCLR_static	train_2	203.409
QM8	E1-CC2	XGBRegressor:ECFP4	train_0	0.0160919
QM8	E1-CC2	XGBRegressor:ECFP4	train_1	0.0160919
QM8	E1-CC2	XGBRegressor:ECFP4	train_2	0.0160919
QM8	E2-CC2	XGBRegressor:ECFP4	train_0	0.0152211
QM8	E2-CC2	XGBRegressor:ECFP4	train_1	0.0152863
QM8	E2-CC2	XGBRegressor:ECFP4	train_2	0.0152567
QM8	f1-CC2	XGBRegressor:ECFP4	train_0	0.0258029
QM8	f1-CC2	XGBRegressor:ECFP4	train_1	0.0260898
QM8	f1-CC2	XGBRegressor:ECFP4	train_2	0.0260674
QM8	f2-CC2	XGBRegressor:ECFP4	train_0	0.0454974
QM8	f2-CC2	XGBRegressor:ECFP4	train_1	0.045258
QM8	f2-CC2	XGBRegressor:ECFP4	train_2	0.0451629
QM8	E1-PBE0	XGBRegressor:ECFP4	train_0	0.0146512
QM8	E1-PBE0	XGBRegressor:ECFP4	train_1	0.0148104
QM8	E1-PBE0	XGBRegressor:ECFP4	train_2	0.0148517
QM8	E2-PBE0	XGBRegressor:ECFP4	train_0	0.0155008
QM8	E2-PBE0	XGBRegressor:ECFP4	train_1	0.0156618
QM8	E2-PBE0	XGBRegressor:ECFP4	train_2	0.0158973
QM8	f1-PBE0	XGBRegressor:ECFP4	train_0	0.0251076
QM8	f1-PBE0	XGBRegressor:ECFP4	train_1	0.0259016
QM8	f1-PBE0	XGBRegressor:ECFP4	train_2	0.0252898
QM8	f2-PBE0	XGBRegressor:ECFP4	train_0	0.0394226
QM8	f2-PBE0	XGBRegressor:ECFP4	train_1	0.0382949
QM8	f2-PBE0	XGBRegressor:ECFP4	train_2	0.0388182
QM8	E1-CAM	XGBRegressor:ECFP4	train_0	0.0152513
QM8	E1-CAM	XGBRegressor:ECFP4	train_1	0.0152513
QM8	E1-CAM	XGBRegressor:ECFP4	train_2	0.0152513
QM8	E2-CAM	XGBRegressor:ECFP4	train_0	0.0137459
QM8	E2-CAM	XGBRegressor:ECFP4	train_1	0.0137536
QM8	E2-CAM	XGBRegressor:ECFP4	train_2	0.0138073
QM8	f1-CAM	XGBRegressor:ECFP4	train_0	0.0278011
QM8	f1-CAM	XGBRegressor:ECFP4	train_1	0.0269227
QM8	f1-CAM	XGBRegressor:ECFP4	train_2	0.0275955
QM8	f2-CAM	XGBRegressor:ECFP4	train_0	0.0417172
QM8	f2-CAM	XGBRegressor:ECFP4	train_1	0.0417172
QM8	f2-CAM	XGBRegressor:ECFP4	train_2	0.0417172
QM8	E1-CC2	XGBRegressor:MolCLR_static	train_0	0.0205318
QM8	E1-CC2	XGBRegressor:MolCLR_static	train_1	0.0199783
QM8	E1-CC2	XGBRegressor:MolCLR_static	train_2	0.0206148
QM8	E2-CC2	XGBRegressor:MolCLR_static	train_0	0.0161266
QM8	E2-CC2	XGBRegressor:MolCLR_static	train_1	0.0161266
QM8	E2-CC2	XGBRegressor:MolCLR_static	train_2	0.0161266
QM8	f1-CC2	XGBRegressor:MolCLR_static	train_0	0.0326853
QM8	f1-CC2	XGBRegressor:MolCLR_static	train_1	0.0326853
QM8	f1-CC2	XGBRegressor:MolCLR_static	train_2	0.0326853
QM8	f2-CC2	XGBRegressor:MolCLR_static	train_0	0.0640715
QM8	f2-CC2	XGBRegressor:MolCLR_static	train_1	0.0611193
QM8	f2-CC2	XGBRegressor:MolCLR_static	train_2	0.0637869
QM8	E1-PBE0	XGBRegressor:MolCLR_static	train_0	0.0201648
QM8	E1-PBE0	XGBRegressor:MolCLR_static	train_1	0.0205968
QM8	E1-PBE0	XGBRegressor:MolCLR_static	train_2	0.0208361
QM8	E2-PBE0	XGBRegressor:MolCLR_static	train_0	0.0186876
QM8	E2-PBE0	XGBRegressor:MolCLR_static	train_1	0.0183585
QM8	E2-PBE0	XGBRegressor:MolCLR_static	train_2	0.0183907
QM8	f1-PBE0	XGBRegressor:MolCLR_static	train_0	0.0281273
QM8	f1-PBE0	XGBRegressor:MolCLR_static	train_1	0.0281273
QM8	f1-PBE0	XGBRegressor:MolCLR_static	train_2	0.0281273
QM8	f2-PBE0	XGBRegressor:MolCLR_static	train_0	0.0415561
QM8	f2-PBE0	XGBRegressor:MolCLR_static	train_1	0.0415561
QM8	f2-PBE0	XGBRegressor:MolCLR_static	train_2	0.0415561
QM8	E1-CAM	XGBRegressor:MolCLR_static	train_0	0.0193458
QM8	E1-CAM	XGBRegressor:MolCLR_static	train_1	0.019169
QM8	E1-CAM	XGBRegressor:MolCLR_static	train_2	0.0196179
QM8	E2-CAM	XGBRegressor:MolCLR_static	train_0	0.016193
QM8	E2-CAM	XGBRegressor:MolCLR_static	train_1	0.016079
QM8	E2-CAM	XGBRegressor:MolCLR_static	train_2	0.0156737
QM8	f1-CAM	XGBRegressor:MolCLR_static	train_0	0.0347461
QM8	f1-CAM	XGBRegressor:MolCLR_static	train_1	0.0332901
QM8	f1-CAM	XGBRegressor:MolCLR_static	train_2	0.0325806
QM8	f2-CAM	XGBRegressor:MolCLR_static	train_0	0.0594055
QM8	f2-CAM	XGBRegressor:MolCLR_static	train_1	0.057065
QM8	f2-CAM	XGBRegressor:MolCLR_static	train_2	0.0585918
QM8	E1-CC2	XGBRegressor:N-Gram	train_0	0.0140797
QM8	E1-CC2	XGBRegressor:N-Gram	train_1	0.0138365
QM8	E1-CC2	XGBRegressor:N-Gram	train_2	0.0139504
QM8	E2-CC2	XGBRegressor:N-Gram	train_0	0.0137214
QM8	E2-CC2	XGBRegressor:N-Gram	train_1	0.0133205
QM8	E2-CC2	XGBRegressor:N-Gram	train_2	0.0136842
QM8	f1-CC2	XGBRegressor:N-Gram	train_0	0.0335614
QM8	f1-CC2	XGBRegressor:N-Gram	train_1	0.0341066
QM8	f1-CC2	XGBRegressor:N-Gram	train_2	0.0375297
QM8	f2-CC2	XGBRegressor:N-Gram	train_0	0.0585203
QM8	f2-CC2	XGBRegressor:N-Gram	train_1	0.0585203
QM8	f2-CC2	XGBRegressor:N-Gram	train_2	0.0585203
QM8	E1-PBE0	XGBRegressor:N-Gram	train_0	0.0137765
QM8	E1-PBE0	XGBRegressor:N-Gram	train_1	0.0142239
QM8	E1-PBE0	XGBRegressor:N-Gram	train_2	0.0138855
QM8	E2-PBE0	XGBRegressor:N-Gram	train_0	0.0140051
QM8	E2-PBE0	XGBRegressor:N-Gram	train_1	0.0140051
QM8	E2-PBE0	XGBRegressor:N-Gram	train_2	0.0140051
QM8	f1-PBE0	XGBRegressor:N-Gram	train_0	0.0268699
QM8	f1-PBE0	XGBRegressor:N-Gram	train_1	0.0268699
QM8	f1-PBE0	XGBRegressor:N-Gram	train_2	0.0268699
QM8	f2-PBE0	XGBRegressor:N-Gram	train_0	0.0483648
QM8	f2-PBE0	XGBRegressor:N-Gram	train_1	0.0483587
QM8	f2-PBE0	XGBRegressor:N-Gram	train_2	0.0478139
QM8	E1-CAM	XGBRegressor:N-Gram	train_0	0.0147649
QM8	E1-CAM	XGBRegressor:N-Gram	train_1	0.0148283
QM8	E1-CAM	XGBRegressor:N-Gram	train_2	0.0150091
QM8	E2-CAM	XGBRegressor:N-Gram	train_0	0.0129095
QM8	E2-CAM	XGBRegressor:N-Gram	train_1	0.012468
QM8	E2-CAM	XGBRegressor:N-Gram	train_2	0.0125853
QM8	f1-CAM	XGBRegressor:N-Gram	train_0	0.0323737
QM8	f1-CAM	XGBRegressor:N-Gram	train_1	0.0323737
QM8	f1-CAM	XGBRegressor:N-Gram	train_2	0.0323737
QM8	f2-CAM	XGBRegressor:N-Gram	train_0	0.0516588
QM8	f2-CAM	XGBRegressor:N-Gram	train_1	0.0510825
QM8	f2-CAM	XGBRegressor:N-Gram	train_2	0.0512232
QM8	E1-CC2	XGBRegressor:MolE_static	train_0	0.0128153
QM8	E1-CC2	XGBRegressor:MolE_static	train_1	0.0128153
QM8	E1-CC2	XGBRegressor:MolE_static	train_2	0.0128153
QM8	E2-CC2	XGBRegressor:MolE_static	train_0	0.0125014
QM8	E2-CC2	XGBRegressor:MolE_static	train_1	0.0125014
QM8	E2-CC2	XGBRegressor:MolE_static	train_2	0.0125014
QM8	f1-CC2	XGBRegressor:MolE_static	train_0	0.0238803
QM8	f1-CC2	XGBRegressor:MolE_static	train_1	0.0242561
QM8	f1-CC2	XGBRegressor:MolE_static	train_2	0.024084
QM8	f2-CC2	XGBRegressor:MolE_static	train_0	0.0438168
QM8	f2-CC2	XGBRegressor:MolE_static	train_1	0.0435286
QM8	f2-CC2	XGBRegressor:MolE_static	train_2	0.0435404
QM8	E1-PBE0	XGBRegressor:MolE_static	train_0	0.0132523
QM8	E1-PBE0	XGBRegressor:MolE_static	train_1	0.0131368
QM8	E1-PBE0	XGBRegressor:MolE_static	train_2	0.0131517
QM8	E2-PBE0	XGBRegressor:MolE_static	train_0	0.013508
QM8	E2-PBE0	XGBRegressor:MolE_static	train_1	0.013508
QM8	E2-PBE0	XGBRegressor:MolE_static	train_2	0.013508
QM8	f1-PBE0	XGBRegressor:MolE_static	train_0	0.019876
QM8	f1-PBE0	XGBRegressor:MolE_static	train_1	0.019876
QM8	f1-PBE0	XGBRegressor:MolE_static	train_2	0.019876
QM8	f2-PBE0	XGBRegressor:MolE_static	train_0	0.0353436
QM8	f2-PBE0	XGBRegressor:MolE_static	train_1	0.0346678
QM8	f2-PBE0	XGBRegressor:MolE_static	train_2	0.0356724
QM8	E1-CAM	XGBRegressor:MolE_static	train_0	0.0131919
QM8	E1-CAM	XGBRegressor:MolE_static	train_1	0.0128713
QM8	E1-CAM	XGBRegressor:MolE_static	train_2	0.0129231
QM8	E2-CAM	XGBRegressor:MolE_static	train_0	0.0117201
QM8	E2-CAM	XGBRegressor:MolE_static	train_1	0.0119142
QM8	E2-CAM	XGBRegressor:MolE_static	train_2	0.0117077
QM8	f1-CAM	XGBRegressor:MolE_static	train_0	0.0233413
QM8	f1-CAM	XGBRegressor:MolE_static	train_1	0.0233413
QM8	f1-CAM	XGBRegressor:MolE_static	train_2	0.0233413
QM8	f2-CAM	XGBRegressor:MolE_static	train_0	0.0400433
QM8	f2-CAM	XGBRegressor:MolE_static	train_1	0.0399966
QM8	f2-CAM	XGBRegressor:MolE_static	train_2	0.0399294
FreeSolv	expt	MolE_finetune	train_0	2.28623
FreeSolv	expt	MolE_finetune	train_1	2.22946
FreeSolv	expt	MolE_finetune	train_2	2.43137
FreeSolv	expt	MolCLR_finetune	train_0	3.15354
FreeSolv	expt	MolCLR_finetune	train_1	3.35497
FreeSolv	expt	MolCLR_finetune	train_2	3.35977
ESOL	measured log solubility in mols per litre	MolE_finetune	train_0	0.87456
ESOL	measured log solubility in mols per litre	MolE_finetune	train_1	0.965566
ESOL	measured log solubility in mols per litre	MolE_finetune	train_2	0.880371
ESOL	measured log solubility in mols per litre	MolCLR_finetune	train_0	1.26075
ESOL	measured log solubility in mols per litre	MolCLR_finetune	train_1	1.33231
ESOL	measured log solubility in mols per litre	MolCLR_finetune	train_2	1.31022
Lipo	exp	MolE_finetune	train_0	0.684132
Lipo	exp	MolE_finetune	train_1	0.694728
Lipo	exp	MolE_finetune	train_2	0.73515
Lipo	exp	MolCLR_finetune	train_0	0.756684
Lipo	exp	MolCLR_finetune	train_1	0.725846
Lipo	exp	MolCLR_finetune	train_2	0.728483
QM7	u0_atom	MolE_finetune	train_0	59.9149
QM7	u0_atom	MolE_finetune	train_1	57.8123
QM7	u0_atom	MolE_finetune	train_2	56.8591
QM7	u0_atom	MolCLR_finetune	train_0	68.2679
QM7	u0_atom	MolCLR_finetune	train_1	71.7079
QM7	u0_atom	MolCLR_finetune	train_2	68.1967
QM8	E2-CC2	MolE_finetune	train_0	0.0111532
QM8	f1-CC2	MolE_finetune	train_0	0.0207957
QM8	E1-PBE0	MolE_finetune	train_0	0.0102062
QM8	f2-PBE0	MolE_finetune	train_0	0.0308176
QM8	E2-CAM	MolE_finetune	train_0	0.0105153
QM8	f2-CAM	MolE_finetune	train_0	0.0347616
QM8	E2-CC2	MolE_finetune	train_1	0.0106186
QM8	f1-CC2	MolE_finetune	train_1	0.0202069
QM8	E1-PBE0	MolE_finetune	train_1	0.00971889
QM8	f2-PBE0	MolE_finetune	train_1	0.0284011
QM8	E2-CAM	MolE_finetune	train_1	0.0107991
QM8	f2-CAM	MolE_finetune	train_1	0.0335299
QM8	E2-CC2	MolE_finetune	train_2	0.0109796
QM8	f1-CC2	MolE_finetune	train_2	0.0236875
QM8	E1-PBE0	MolE_finetune	train_2	0.0104636
QM8	f2-PBE0	MolE_finetune	train_2	0.02812
QM8	E2-CAM	MolE_finetune	train_2	0.0101163
QM8	f2-CAM	MolE_finetune	train_2	0.0339372
QM8	E1-CC2	MolE_finetune	train_0	0.00998915
QM8	f2-CC2	MolE_finetune	train_0	0.0361782
QM8	E2-PBE0	MolE_finetune	train_0	0.0100244
QM8	f1-PBE0	MolE_finetune	train_0	0.0197369
QM8	E1-CAM	MolE_finetune	train_0	0.0096146
QM8	f1-CAM	MolE_finetune	train_0	0.0220464
QM8	E1-CC2	MolE_finetune	train_1	0.00976815
QM8	f2-CC2	MolE_finetune	train_1	0.0352296
QM8	E2-PBE0	MolE_finetune	train_1	0.0104899
QM8	f1-PBE0	MolE_finetune	train_1	0.0179627
QM8	E1-CAM	MolE_finetune	train_1	0.00907265
QM8	f1-CAM	MolE_finetune	train_1	0.0228472
QM8	E1-CC2	MolE_finetune	train_2	0.0103509
QM8	f2-CC2	MolE_finetune	train_2	0.0378368
QM8	E2-PBE0	MolE_finetune	train_2	0.0104451
QM8	f1-PBE0	MolE_finetune	train_2	0.0196858
QM8	E1-CAM	MolE_finetune	train_2	0.0112522
QM8	f1-CAM	MolE_finetune	train_2	0.0238061
QM8	E1-CC2	MolCLR_finetune	train_0	0.00993805
QM8	E1-PBE0	MolCLR_finetune	train_0	0.0101897
QM8	E1-CAM	MolCLR_finetune	train_0	0.0098679
QM8	E1-CC2	MolCLR_finetune	train_1	0.0100084
QM8	E1-PBE0	MolCLR_finetune	train_1	0.010303
QM8	E1-CAM	MolCLR_finetune	train_1	0.00930927
QM8	E1-CC2	MolCLR_finetune	train_2	0.00941388
QM8	E1-PBE0	MolCLR_finetune	train_2	0.0101897
QM8	E1-CAM	MolCLR_finetune	train_2	0.00956843
QM8	f2-PBE0	MolCLR_finetune	train_0	0.0284516
QM8	f2-PBE0	MolCLR_finetune	train_1	0.0273425
QM8	f2-PBE0	MolCLR_finetune	train_2	0.027754
QM8	f1-PBE0	MolCLR_finetune	train_0	0.0182392
QM8	f1-CAM	MolCLR_finetune	train_0	0.0224516
QM8	f1-PBE0	MolCLR_finetune	train_1	0.0194314
QM8	f1-CAM	MolCLR_finetune	train_1	0.0219792
QM8	f1-PBE0	MolCLR_finetune	train_2	0.0183225
QM8	f1-CAM	MolCLR_finetune	train_2	0.0222567
QM8	E2-CC2	MolCLR_finetune	train_0	0.0103486
QM8	f1-CC2	MolCLR_finetune	train_0	0.0204609
QM8	f2-CC2	MolCLR_finetune	train_0	0.0355676
QM8	E2-PBE0	MolCLR_finetune	train_0	0.0106717
QM8	E2-CAM	MolCLR_finetune	train_0	0.0100596
QM8	f2-CAM	MolCLR_finetune	train_0	0.0326772
QM8	E2-CC2	MolCLR_finetune	train_1	0.0108868
QM8	f1-CC2	MolCLR_finetune	train_1	0.020462
QM8	f2-CC2	MolCLR_finetune	train_1	0.033976
QM8	E2-PBE0	MolCLR_finetune	train_1	0.0105628
QM8	E2-CAM	MolCLR_finetune	train_1	0.0103004
QM8	f2-CAM	MolCLR_finetune	train_1	0.0326986
QM8	E2-CC2	MolCLR_finetune	train_2	0.0105068
QM8	f1-CC2	MolCLR_finetune	train_2	0.0197049
QM8	f2-CC2	MolCLR_finetune	train_2	0.0355512
QM8	E2-PBE0	MolCLR_finetune	train_2	0.0112615
QM8	E2-CAM	MolCLR_finetune	train_2	0.00947144
QM8	f2-CAM	MolCLR_finetune	train_2	0.032191
