# Supplementary material for: Pre-trained molecular representations enable antimicrobial discovery
Source: Nat Commun. 2025 Apr 10;16:3420. doi: 10.1038/s41467-025-58804-4 (PMC11986102; doi:10.1038/s41467-025-58804-4)
Supplement: Supplementary file 4 — Source Data [file 41467_2025_58804_MOESM4_ESM.zip › Source Data/Supplementary Figure 7.xlsx]

## Sheet: SF 7b
Activity of compounds that are predicted to have broad-spectrum activity, as reported in the literature. The Antibiotic column indicates whether the compound is an antibiotic or not. The Reported Activity column indicates each type of growth-inhbiting activity. The n_compounds column show the number of compounds with said activity.
Antibiotic	Reported Activity	n_compounds
Antibiotic	Antibiotic	68
Non-antibiotic	Antibacterial	23
Non-antibiotic	Antifungal	3
Non-antibiotic	Antiparasitic	5
Non-antibiotic	Antiviral	6
Non-antibiotic	Untested	45

## Sheet: SF 7a
UMAP embedding of ECFP4's representation of the MedChemExpress chemical library. Each compound is identified by the catalog_number and ProductName columns. The umap1 and umap2 columns show the coordinates in the UMAP embedding. The predicited_broad_spectrum_activity indicates if the compound is predicted to have broad-spectrum activity (antimicrobial) by the ECFP4-XGBoost model. The predicted num…
catalog_number	umap1	umap2	predicted_broad_spectrum_activity	pred_n_inhibited_total	ProductName
HY-B1898	-0.0876903	3.12558	Not Antimicrobial	0	Metadoxine
HY-B0674	-0.710596	1.19806	Not Antimicrobial	0	Ebastine
HY-40354	-3.29878	2.033	Not Antimicrobial	0	Tofacitinib
HY-B0686	-2.99369	4.29205	Not Antimicrobial	0	Eptifibatide
HY-B1831A	4.02183	1.60729	Antimicrobial	40	Oritavancin (diphosphate)
HY-B0647	0.273405	0.344535	Not Antimicrobial	0	Butylphthalide
HY-114370	-1.2079	0.419338	Not Antimicrobial	1	Selpercatinib
HY-Y1311	-3.48184	-3.52942	Not Antimicrobial	0	Malic acid
HY-A0024	0.58014	0.0819991	Not Antimicrobial	1	Tolterodine
HY-B0929	0.290566	-0.164567	Not Antimicrobial	2	Octisalate
HY-14930A	-1.33254	0.812389	Not Antimicrobial	0	Mirodenafil (dihydrochloride)
HY-15685	-2.587	2.29364	Not Antimicrobial	0	Ripasudil
HY-14734	-1.58593	-2.43836	Not Antimicrobial	0	Anamorelin
HY-N4261	1.38389	1.8344	Not Antimicrobial	0	Dehydronuciferine
HY-B0499A	-0.45054	-0.0886347	Not Antimicrobial	0	Otilonium (bromide)
HY-N0865	2.28559	4.74423	Not Antimicrobial	0	Ingenol
HY-B0696A	-1.03565	2.25196	Not Antimicrobial	0	Tiagabine (hydrochloride)
HY-B0724A	-1.98545	2.24816	Antimicrobial	39	Pazufloxacin (mesylate)
HY-100500	-0.478355	4.0424	Antimicrobial	37	Lenampicillin (hydrochloride)
HY-B1359	-1.6649	-0.274256	Not Antimicrobial	0	Methylene blue (trihydrate)
HY-10158	-2.61298	1.01543	Not Antimicrobial	0	Bosutinib
HY-A0168	1.15713	-4.4043	Not Antimicrobial	0	Regadenoson
HY-B1414	0.925945	-1.28334	Not Antimicrobial	0	Chloroxylenol
HY-12053A	0.759242	1.6654	Not Antimicrobial	0	Vinorelbine (ditartrate)
HY-N7056	2.48031	-1.9215	Not Antimicrobial	0	4'-Hydroxychalcone
HY-79334	5.45358	-1.3745	Not Antimicrobial	0	(S)-(+)-1,2-Propanediol
HY-10261	-3.21919	0.655338	Antimicrobial	35	Afatinib
HY-B0774	-1.17603	-1.83267	Not Antimicrobial	0	Seratrodast
HY-10448	1.33958	0.833018	Not Antimicrobial	0	Capsaicin
HY-B0769	0.950286	-2.14838	Not Antimicrobial	0	Phenylephrine
HY-B0930	2.49653	0.501787	Not Antimicrobial	0	Efloxate
HY-10341	-2.44688	2.36429	Not Antimicrobial	0	Fasudil (Hydrochloride)
HY-109043A	-1.65164	-1.32222	Not Antimicrobial	0	Solriamfetol (hydrochloride)
HY-108402A	-0.564724	4.93154	Antimicrobial	39	Cefodizime (sodium)
HY-W012078	1.1936	-3.95125	Not Antimicrobial	0	5-Methyl-2'-deoxycytidine
HY-109043	-1.60162	-1.33743	Not Antimicrobial	0	Solriamfetol
HY-101086	-2.7536	-5.14125	Not Antimicrobial	0	Acetylcholine (iodide)
HY-10284	-1.53325	2.03261	Not Antimicrobial	0	Linagliptin
HY-N0191	3.66098	4.96401	Not Antimicrobial	0	Andrographolide
HY-13553	-2.86634	3.73929	Not Antimicrobial	5	Anidulafungin
HY-N0667	-4.45165	-2.99212	Not Antimicrobial	0	L-Asparagine
HY-15981	-2.24992	1.67089	Not Antimicrobial	1	Omarigliptin
HY-B0134A	-2.86662	-1.23062	Not Antimicrobial	0	Bestatin (hydrochloride)
HY-N4288	2.38298	-0.00990124	Not Antimicrobial	0	4-Methylesculetin
HY-15531	-2.43881	1.18196	Antimicrobial	11	Venetoclax
HY-12502A	0.144531	1.57454	Not Antimicrobial	1	Efonidipine (hydrochloride monoethanolate)
HY-107337	-1.13125	2.48469	Not Antimicrobial	0	Delapril (hydrochloride)
HY-12650	-0.020091	0.618822	Not Antimicrobial	0	Mirogabalin
HY-B0717	3.42684	4.34069	Not Antimicrobial	0	Tocofersolan
HY-B1276	0.834171	-2.06819	Not Antimicrobial	0	Metaproterenol (hemisulfate)
HY-10020	-3.21809	2.04141	Not Antimicrobial	0	Varenicline (Hydrochloride)
HY-B1389	5.74153	1.27323	Not Antimicrobial	1	Lactitol (monohydrate)
HY-B1583	1.36624	0.783702	Not Antimicrobial	0	(Z)-Capsaicin
HY-B0723	-0.563996	-0.727088	Antimicrobial	21	Ospemifene
HY-B1337	-2.3705	-5.02144	Not Antimicrobial	0	Choline (chloride)
HY-14879A	-0.535461	2.66165	Not Antimicrobial	0	Avibactam (sodium)
HY-W010201	4.63273	3.54304	Not Antimicrobial	0	Citronellol
HY-14879B	-0.62457	2.58923	Not Antimicrobial	0	Avibactam (sodium hydrate)
HY-13463B	-2.0629	1.33286	Not Antimicrobial	0	Avatrombopag (hydrochloride)
HY-N0770	1.57902	1.57724	Not Antimicrobial	4	Isoliensinine
HY-N0912	5.61306	1.79011	Not Antimicrobial	2	Rehmannioside D
HY-N0797	4.57871	5.22772	Not Antimicrobial	0	(20S)-Protopanaxadiol
HY-10619A	-2.88559	2.22365	Not Antimicrobial	0	Niraparib (hydrochloride)
HY-B0896	-3.2482	-4.98146	Not Antimicrobial	0	Triacetin
HY-10619	-2.8439	2.2382	Not Antimicrobial	0	Niraparib
HY-14268	-1.32701	0.277247	Not Antimicrobial	0	Febuxostat
HY-W015883	-3.55123	-5.13436	Not Antimicrobial	0	Fumaric acid
HY-10238	-1.71752	3.25195	Not Antimicrobial	0	Danoprevir
HY-10820A	-2.68805	-2.16404	Not Antimicrobial	0	Pemetrexed (disodium)
HY-10409	-2.2777	0.522247	Not Antimicrobial	0	Fedratinib
HY-10409A	-2.19124	0.574317	Not Antimicrobial	0	Fedratinib (hydrochloride hydrate)
HY-N0239	0.813441	2.12873	Not Antimicrobial	6	Bulleyaconitine A
HY-B1204	-2.23291	-2.48818	Not Antimicrobial	0	Histamine
HY-W009884	1.50738	-0.265613	Not Antimicrobial	0	Acetosyringone
HY-N4182	2.44477	-1.14822	Not Antimicrobial	0	Licochalcone E
HY-15027	0.429952	-0.80226	Not Antimicrobial	0	5-Aminosalicylic Acid
HY-10119	-2.20162	1.62493	Not Antimicrobial	0	Vorapaxar
HY-B0563B	-1.29578	2.3185	Not Antimicrobial	0	Ropivacaine (hydrochloride)
HY-B0556A	-0.748095	2.09494	Not Antimicrobial	0	Tetrahydrozoline (hydrochloride)
HY-13566A	-1.27305	3.08131	Not Antimicrobial	0	Belotecan (hydrochloride)
HY-12745A	2.98576	-0.475704	Not Antimicrobial	3	Nalfurafine (hydrochloride)
HY-123593	-1.16583	0.369027	Not Antimicrobial	0	Mozavaptan (hydrochloride)
HY-13551	-2.21084	-0.358775	Not Antimicrobial	0	Amsacrine
HY-W017316	2.59128	4.76123	Not Antimicrobial	0	Terpinen-4-ol
HY-W017162	-1.58129	-1.38351	Not Antimicrobial	0	DL-3-Phenyllactic acid
HY-W018392	0.0758136	-0.00151081	Not Antimicrobial	1	Phthalic acid mono-2-ethylhexyl ester
HY-15834A	-0.899159	1.86734	Not Antimicrobial	0	Eprosartan (mesylate)
HY-16219	-2.63415	-3.85826	Not Antimicrobial	0	Gadoxetate (Disodium)
HY-B0944	-0.0371656	3.29151	Not Antimicrobial	0	Pidotimod
HY-B0596A	-2.36184	3.83869	Not Antimicrobial	0	Taltirelin (acetate)
HY-N0863	3.81828	5.29122	Not Antimicrobial	3	Methyl protodioscin
HY-N0692	2.06638	1.59352	Not Antimicrobial	0	Schisandrol B
HY-10222	2.89096	4.66601	Not Antimicrobial	0	Ixabepilone
HY-N0799	3.82862	5.29291	Not Antimicrobial	1	Protodioscin
HY-10617	-2.03592	1.03538	Not Antimicrobial	0	Rucaparib (phosphate)
HY-10570	-1.05389	1.89033	Not Antimicrobial	0	Nevirapine
HY-10466	-2.46807	3.08761	Not Antimicrobial	0	Daclatasvir
HY-75954	-4.56665	-4.71132	Not Antimicrobial	0	2-Hydroxyhexanoic acid
HY-10821	-2.82589	-2.03442	Not Antimicrobial	1	Raltitrexed
HY-W011540	0.948498	-3.96695	Not Antimicrobial	0	8-Hydroxy-2'-deoxyguanosine
HY-100549	-3.35444	1.63741	Antimicrobial	21	(S)-Crizotinib
HY-13262	-0.220639	-0.0990135	Not Antimicrobial	0	Lumacaftor
HY-13272	-3.17434	0.767602	Not Antimicrobial	5	Dacomitinib
HY-10981A	-2.83955	0.515045	Not Antimicrobial	0	Lenvatinib (mesylate)
HY-N0703	3.91188	0.852416	Antimicrobial	11	Schaftoside
HY-10261A	-3.24213	0.633695	Antimicrobial	35	Afatinib (dimaleate)
HY-10981	-2.88022	0.552767	Not Antimicrobial	0	Lenvatinib
HY-N0550	2.48483	4.89785	Not Antimicrobial	0	Œ≤-Pinene
HY-B0978	-0.408506	-0.0128958	Not Antimicrobial	0	Diethyltoluamide
HY-B0711	-3.6308	-2.52898	Not Antimicrobial	0	Carglumic Acid
HY-14789	-0.400719	0.48442	Not Antimicrobial	1	(R)-Elagolix
HY-A0167	-3.03225	-4.10865	Not Antimicrobial	0	Gadopentetate (dimeglumine)
HY-15498	-2.34631	1.50577	Not Antimicrobial	0	Rimegepant
HY-15407	-2.57198	-0.914665	Not Antimicrobial	0	Sacubitril
HY-B1560	0.684429	-0.819929	Not Antimicrobial	0	Bismuth subgallate
HY-15287	-1.47825	2.80599	Not Antimicrobial	2	Nelfinavir
HY-A0281	-1.11259	-1.71658	Not Antimicrobial	0	4-Phenylbutyric acid
HY-15851	-0.73847	1.43201	Not Antimicrobial	0	Revefenacin
HY-15660	-1.98575	1.33063	Not Antimicrobial	1	Efinaconazole
HY-15298	-1.89809	3.34237	Not Antimicrobial	1	Grazoprevir
HY-B1901	-0.555874	1.08505	Not Antimicrobial	0	Eperisone (Hydrochloride)
HY-N0676	3.69391	4.91076	Not Antimicrobial	0	Dehydroandrographolide
HY-108293	2.05521	6.13472	Not Antimicrobial	0	Promestriene
HY-14299A	0.91214	-1.85747	Not Antimicrobial	0	Indacaterol (maleate)
HY-N0761	2.55514	-1.18337	Not Antimicrobial	0	Isoferulic acid
HY-N0708	1.28018	-0.183796	Not Antimicrobial	0	Vanillic acid
HY-N0913	5.66507	1.4083	Not Antimicrobial	0	Manninotriose
HY-B1028	-3.22515	-4.51527	Not Antimicrobial	0	Pantethine
HY-N0721	4.10872	4.32639	Not Antimicrobial	0	Neoandrographolide
HY-N0731	3.06692	0.577301	Not Antimicrobial	0	Genkwanin
HY-12720A	-3.2434	1.1041	Not Antimicrobial	0	Apraclonidine (hydrochloride)
HY-10564	-0.48171	-1.14308	Not Antimicrobial	0	Sarpogrelate (hydrochloride)
HY-13585	-1.94226	-3.55952	Not Antimicrobial	0	Carmustine
HY-10260	-3.05749	0.885507	Not Antimicrobial	0	Vandetanib
HY-10353	-2.30714	0.891064	Not Antimicrobial	0	Raltegravir
HY-13551A	-2.27922	-0.286928	Not Antimicrobial	0	Amsacrine (hydrochloride)
HY-34431	-0.24092	-3.60478	Not Antimicrobial	0	Purine
HY-10201A	-2.42125	0.32599	Not Antimicrobial	0	Sorafenib (Tosylate)
HY-10224	2.3869	-2.04744	Not Antimicrobial	0	Panobinostat
HY-B0768A	0.241924	1.53685	Not Antimicrobial	0	Lomerizine dihydrochloride
HY-10241	-1.82931	3.2645	Not Antimicrobial	1	Simeprevir
HY-B0304A	-0.458514	0.119867	Not Antimicrobial	0	Dapoxetine (hydrochloride)
HY-16060	-2.14644	0.599586	Not Antimicrobial	0	Apalutamide
HY-15315	-3.65581	1.96351	Not Antimicrobial	0	Baricitinib
HY-15414A	-0.162317	0.77519	Not Antimicrobial	0	Vortioxetine (hydrobromide)
HY-15306A	-0.188633	-0.281375	Not Antimicrobial	0	Eltrombopag (Olamine)
HY-N0492	-4.91516	-5.12791	Not Antimicrobial	0	Œ±-Lipoic Acid
HY-15461A	4.37713	0.918117	Not Antimicrobial	0	Ertugliflozin L-pyroglutamic acid
HY-15232A	0.165593	-4.78087	Not Antimicrobial	0	Tenofovir alafenamide fumarate
HY-14870	-1.89597	-0.6625	Not Antimicrobial	0	Selexipag
HY-15405	-1.45448	-0.108171	Not Antimicrobial	0	Teriflunomide
HY-14865C	1.64153	3.33515	Antimicrobial	40	Omadacycline (hydrochloride)
HY-15202	-3.03856	1.19158	Antimicrobial	19	Binimetinib
HY-W017511	-0.30031	-3.50354	Not Antimicrobial	0	5,6-Dimethyl-1H-benzo[d]imidazole
HY-B0391	0.023707	0.794799	Not Antimicrobial	3	Naftopidil
HY-15552	2.27387	1.49533	Not Antimicrobial	0	Podofilox
HY-N0343	4.4728	1.17695	Not Antimicrobial	0	Helicid
HY-12288	-1.21104	1.16254	Not Antimicrobial	0	Ozanimod
HY-N0785	2.22539	4.05987	Not Antimicrobial	0	Ginkgolide C
HY-N0914	5.30519	1.73369	Not Antimicrobial	1	Ajugol
HY-N0835	4.63339	5.19068	Not Antimicrobial	0	(20S)-Protopanaxatriol
HY-N0792	3.35593	0.737176	Not Antimicrobial	0	Tectorigenin
HY-77956	5.39075	-1.55638	Not Antimicrobial	0	Thyminose
HY-N0872	3.24761	4.8112	Not Antimicrobial	0	Isosteviol
HY-B1289	-4.86269	-6.52106	Not Antimicrobial	0	Cetylpyridinium (chloride monohydrate)
HY-75247	-0.181001	1.8644	Not Antimicrobial	0	Coumaran
HY-N0818	4.19322	4.67798	Not Antimicrobial	1	Chikusetsusaponin Iva
HY-N0776	3.40196	0.3032	Not Antimicrobial	0	Isorhamnetin
HY-10235	-2.06693	3.45415	Antimicrobial	33	Telaprevir
HY-10451	4.30834	0.693388	Not Antimicrobial	0	Canagliflozin
HY-B0779	4.58851	3.40765	Not Antimicrobial	0	Teprenone
HY-10181	-1.87552	1.15184	Not Antimicrobial	0	Dasatinib
HY-10218	3.1938	3.98201	Not Antimicrobial	0	Everolimus
HY-10201	-2.38052	0.367401	Not Antimicrobial	0	Sorafenib
HY-10219	2.99703	3.93764	Not Antimicrobial	1	Rapamycin
HY-101952	-3.86995	-6.6021	Not Antimicrobial	0	Prostaglandin E2
HY-17580	3.47594	3.88187	Antimicrobial	33	Fidaxomicin
HY-15455	-2.61842	0.755074	Not Antimicrobial	0	Roflumilast
HY-16316	0.305768	-0.0937016	Not Antimicrobial	0	Metipranolol hydrochloride
HY-15602	-2.40921	3.01243	Not Antimicrobial	0	Ledipasvir
HY-B1428	0.119868	0.178878	Not Antimicrobial	0	2-Ethoxybenzamide
HY-15232	0.105672	-4.86335	Not Antimicrobial	0	Tenofovir alafenamide
HY-15296	-1.74632	3.03526	Not Antimicrobial	0	Cabergoline
HY-16749A	-2.59483	0.590051	Not Antimicrobial	0	Pexidartinib (hydrochloride)
HY-16771	1.1854	1.79388	Not Antimicrobial	0	Valbenazine
HY-15602B	-2.35297	2.98382	Not Antimicrobial	0	Ledipasvir (D-tartrate)
HY-B2070	-0.22711	0.391625	Not Antimicrobial	0	Methylbenactyzium Bromide
HY-15991	-1.00293	1.19044	Not Antimicrobial	2	Tenapanor
HY-16725	-2.52876	1.23819	Not Antimicrobial	0	Lemborexant
HY-14781	-2.68277	-2.21074	Not Antimicrobial	0	Levomefolic acid
HY-B0544	-0.756366	0.585526	Not Antimicrobial	0	Sodium Picosulfate
HY-14660A	-2.02276	-0.643892	Not Antimicrobial	0	Dabrafenib (Mesylate)
HY-12516	2.01466	5.95615	Not Antimicrobial	8	Desogestrel
HY-N0686	3.79302	5.19278	Not Antimicrobial	0	Pseudoprotodioscin
HY-12199B	-1.33956	1.63657	Not Antimicrobial	1	Pitolisant (hydrochloride)
HY-16423	3.01087	6.25012	Not Antimicrobial	0	Rapacuronium bromide
HY-N0784	2.30428	4.22061	Not Antimicrobial	0	Ginkgolide B
HY-N0888	4.75635	5.50112	Not Antimicrobial	1	Isoastragaloside II
HY-N0890	4.25175	4.34526	Not Antimicrobial	2	Tubeimoside I
HY-N0766	0.434781	1.72607	Not Antimicrobial	0	Isorhynchophylline
HY-59125	-0.349544	-1.39531	Not Antimicrobial	0	(R,R)-(+)-Hydrobenzoin
HY-N0779	3.00467	1.76197	Not Antimicrobial	0	Isosilybin
HY-B0934	0.753129	-0.336636	Not Antimicrobial	0	Ethylparaben
HY-10159A	-2.21801	0.562616	Not Antimicrobial	0	Nilotinib (monohydrochloride monohydrate)
HY-10208	-2.35432	0.246313	Not Antimicrobial	0	Pazopanib
HY-13511A	-1.22682	1.76715	Not Antimicrobial	1	Rupatadine (Fumarate)
HY-10227	-2.73376	-1.10579	Not Antimicrobial	0	Bortezomib
HY-109015	-1.76296	0.0348256	Not Antimicrobial	0	Tucidinostat
HY-10274	-1.67086	-0.661509	Not Antimicrobial	0	Dabigatran etexilate
HY-10237	-2.05169	3.5644	Not Antimicrobial	0	Boceprevir
HY-10274A	-1.63961	-0.626925	Not Antimicrobial	0	Dabigatran etexilate (mesylate)
HY-14617	1.40434	0.707243	Not Antimicrobial	0	Paradol
HY-18258	1.97785	1.72316	Not Antimicrobial	0	Berberine (chloride)
HY-B1357	3.39306	4.73461	Not Antimicrobial	0	Digitoxin
HY-B1493	-2.52134	-1.45497	Not Antimicrobial	0	Bentiromide
HY-B1159	-0.0322291	-0.835895	Not Antimicrobial	4	Nitroxoline
HY-B0722	-2.18972	-2.46982	Not Antimicrobial	0	Histamine (dihydrochloride)
HY-15164A	-3.3041	0.718802	Not Antimicrobial	0	Icotinib
HY-16045	-4.23785	-6.01349	Not Antimicrobial	0	Hexaminolevulinate (hydrochloride)
HY-15234	1.6656	5.18116	Not Antimicrobial	0	Fluticasone furoate
HY-B1548	-0.882474	-0.592426	Not Antimicrobial	4	Benznidazol
HY-100808	-4.45718	-2.87047	Not Antimicrobial	0	(R)-Serine
HY-B1236	-1.09704	-0.414367	Not Antimicrobial	0	Sulfacarbamide
HY-B1422	-0.688285	-1.29502	Not Antimicrobial	0	9-Aminoacridine
HY-B1480	-1.86393	-0.0881078	Not Antimicrobial	0	Ethoxzolamide
HY-101036	-2.44218	-5.04861	Not Antimicrobial	0	Choline (bitartrate)
HY-100584	3.45049	3.96142	Antimicrobial	38	Davercin
HY-N0683	3.36827	4.48018	Not Antimicrobial	0	Œ±-Vitamin E
HY-B1063	2.6372	5.03641	Not Antimicrobial	0	Terpin (hydrate)
HY-14557A	-2.44088	0.883051	Not Antimicrobial	0	Pimavanserin tartrate
HY-N0707	-1.88718	-1.96437	Not Antimicrobial	0	(S)-Indoximod
HY-B0592	-1.02355	2.7186	Not Antimicrobial	0	Trandolapril
HY-15408A	-1.75997	1.83233	Not Antimicrobial	0	Trelagliptin (succinate)
HY-B0621	-1.35896	-0.191342	Not Antimicrobial	4	Triclabendazole
HY-B0754	-1.48183	-3.077	Not Antimicrobial	0	Hematoporphyrin
HY-N0774	2.47923	-0.0216519	Not Antimicrobial	0	Isofraxidin
HY-10997	-2.43554	2.31128	Not Antimicrobial	0	Ibrutinib
HY-108413	-2.22792	1.48267	Not Antimicrobial	0	Talazoparib tosylate
HY-10331	-2.48877	0.43955	Not Antimicrobial	2	Regorafenib
HY-101664	-2.45003	0.0520146	Not Antimicrobial	4	Ilaprazole
HY-10331A	-2.48704	0.53481	Not Antimicrobial	2	Regorafenib (monohydrate)
HY-N7120	-0.293903	3.69401	Antimicrobial	38	Penicillin G Procaine
HY-B1024	-3.3874	-4.60637	Not Antimicrobial	0	DL-Panthenol
HY-B1768	-3.87325	-3.1896	Not Antimicrobial	0	Succimer
HY-B0958	-4.54037	-6.00524	Not Antimicrobial	0	Mupirocin
HY-W050154	2.89322	0.260439	Not Antimicrobial	0	Kojic acid
HY-15664	-2.81561	4.3044	Not Antimicrobial	0	Bivalirudin (TFA)
HY-B0777	3.29502	3.88584	Not Antimicrobial	0	Moxidectin
HY-13001	-2.01293	0.657403	Not Antimicrobial	0	Quizartinib
HY-14247A	-2.04057	1.45976	Not Antimicrobial	0	Fadrozole
HY-16349	-0.80676	0.555784	Antimicrobial	35	Nimorazole
HY-13716	1.79853	1.70403	Not Antimicrobial	0	Noscapine
HY-14196	-0.750606	0.595919	Not Antimicrobial	0	Toloxatone
HY-13413	4.81987	0.912002	Not Antimicrobial	0	Tofogliflozin (hydrate)
HY-B0679	-4.88686	-6.56306	Not Antimicrobial	0	Lubiprostone
HY-B0570	-2.55389	-5.17329	Not Antimicrobial	0	Decamethonium (Bromide)
HY-15408	-1.75349	1.85452	Not Antimicrobial	0	Trelagliptin
HY-16477	-1.63995	-3.04082	Not Antimicrobial	0	Talaporfin (sodium)
HY-13534A	-2.77649	4.36403	Not Antimicrobial	0	Abarelix (Acetate)
HY-13665	-2.67478	4.22832	Not Antimicrobial	0	Leuprolide (Acetate)
HY-A0007	-0.869532	2.60878	Not Antimicrobial	0	Rotigotine (Hydrochloride)
HY-B1894A	-0.638384	4.80946	Antimicrobial	35	Cefetamet pivoxil (hydrochloride)
HY-B0659A	-3.29288	1.26028	Not Antimicrobial	0	Brimonidine (tartrate)
HY-13723	3.06347	3.98375	Not Antimicrobial	0	Pimecrolimus
HY-W015560	0.513929	-1.09984	Not Antimicrobial	0	3,5-Dihydroxybenzoic acid
HY-17381	2.93477	3.44912	Antimicrobial	36	Idarubicin (hydrochloride)
HY-W001179	0.534233	-0.993209	Not Antimicrobial	0	2,5-Dihydroxybenzoic acid
HY-15232B	0.11184	-4.83117	Not Antimicrobial	0	Tenofovir alafenamide hemifumarate
HY-11106	0.417376	1.27447	Not Antimicrobial	0	Nintedanib esylate
HY-B0542	3.66866	4.58606	Not Antimicrobial	0	Ouabain (Octahydrate)
HY-B0886	-0.934611	-0.796505	Not Antimicrobial	0	Iproniazid (phosphate)
HY-N2329	2.35384	-0.815144	Not Antimicrobial	0	Piperlongumine
HY-15407A	-2.55022	-0.96462	Not Antimicrobial	0	Sacubitril hemicalcium salt
HY-N1388	1.67116	4.3802	Not Antimicrobial	0	Tussilagone
HY-N0207	2.68545	5.22173	Not Antimicrobial	0	Patchouli alcohol
HY-B1290	-0.684035	-1.75106	Not Antimicrobial	0	2-Phenylethanol
HY-N0290	3.93828	0.935276	Antimicrobial	32	Mangiferin
HY-N0382	3.39676	0.155011	Not Antimicrobial	2	Galangin
HY-W008638	1.05134	-4.28873	Not Antimicrobial	0	2'-Deoxyinosine
HY-Y0068	-2.67981	-1.41263	Not Antimicrobial	0	N-Acetyl-L-phenylalanine
HY-N1938	5.99202	1.58829	Not Antimicrobial	0	D(+)-Raffinose (pentahydrate)
HY-16217	5.35419	-1.39799	Not Antimicrobial	0	Gadobutrol
HY-W010708	3.0262	5.96789	Not Antimicrobial	0	Cholesteryl palmitate
HY-75087	-0.00490863	3.59198	Not Antimicrobial	0	(R)-pyrrolidine-2-carboxylic acid
HY-13238A	-2.22079	1.7577	Not Antimicrobial	0	Dolutegravir (sodium)
HY-10021	-3.14322	1.91574	Not Antimicrobial	0	Varenicline (Tartrate)
HY-W018555	-4.44066	-3.00739	Not Antimicrobial	0	D-Cysteine
HY-Y0966	-4.18778	-4.63881	Not Antimicrobial	0	Glycine
HY-P0108	-2.57142	4.18927	Not Antimicrobial	0	Angiotensin II 5-valine
HY-B0914A	-4.61738	-5.42369	Not Antimicrobial	0	10-Undecenoic acid (zinc salt)
HY-B0190A	1.03981	-0.365907	Not Antimicrobial	2	Nafamostat (mesylate)
HY-N0452	4.03885	1.12504	Not Antimicrobial	1	Hyperoside
HY-N2129	1.40223	1.78146	Not Antimicrobial	0	N-Nornuciferine
HY-14654	0.176719	0.00138836	Not Antimicrobial	0	Aspirin
HY-B0266	-2.88774	-4.14209	Not Antimicrobial	0	Gadodiamide (hydrate)
HY-N2119	3.11931	0.544581	Not Antimicrobial	0	Sciadopitysin
HY-N2406	0.213473	-1.80363	Not Antimicrobial	0	Dihydrocaffeic acid
HY-B0719	2.28707	4.68826	Not Antimicrobial	0	Ingenol Mebutate
HY-B2123	5.37559	1.45967	Not Antimicrobial	2	Lactose
HY-11063	-2.0585	-4.50028	Not Antimicrobial	1	Fingolimod
HY-B2064	-0.807364	-0.128547	Not Antimicrobial	0	Carboxin
HY-B0745	-1.39198	1.50754	Not Antimicrobial	0	Ramatroban
HY-B0225B	0.521784	-1.70547	Not Antimicrobial	0	L-(-)-Œ±-Methyldopa (hydrate)
HY-N0157	-0.0215127	-2.23754	Not Antimicrobial	0	Orotic acid
HY-B0713	1.16923	-0.527092	Not Antimicrobial	0	Amlexanox
HY-B0662	-0.85668	-0.220903	Not Antimicrobial	0	Imidafenacin
HY-17044	-0.207158	-3.33875	Not Antimicrobial	0	Duvelisib
HY-B0837	3.28238	3.74967	Antimicrobial	28	Emamectin (Benzoate)
HY-13673A	-2.68394	4.24792	Not Antimicrobial	0	Goserelin (acetate)
HY-32329A	-0.291222	1.89514	Not Antimicrobial	0	Setiptiline (maleate)
HY-13238	-2.16245	1.68476	Not Antimicrobial	2	Dolutegravir
HY-14739	0.586381	-0.632324	Not Antimicrobial	3	Choline Fenofibrate
HY-W010041	5.82276	0.298726	Not Antimicrobial	0	Scyllo-Inositol
HY-A0170	-2.0795	2.09984	Antimicrobial	34	Trovafloxacin
HY-B1295	-2.94659	-4.48582	Not Antimicrobial	0	Citric acid (trilithium salt tetrahydrate)
HY-N0370	2.41885	-0.15891	Not Antimicrobial	0	Bergapten
HY-W008452	-2.1063	-1.89553	Not Antimicrobial	0	H-Tyr(3-I)-OH
HY-A0019A	-1.50749	1.98701	Not Antimicrobial	0	Paliperidone palmitate
HY-N0322	3.05434	5.9925	Not Antimicrobial	0	Cholesterol
HY-B0445	1.42084	-4.85852	Not Antimicrobial	0	NAD+
HY-W010697	2.99446	6.02417	Not Antimicrobial	0	Cholesteryl linoleate
HY-B1654A	1.34669	-4.86281	Not Antimicrobial	0	Flavin adenine dinucleotide (disodium salt)
HY-W015410	-2.95957	-4.44199	Not Antimicrobial	0	Disodium succinate
HY-N0829	4.46872	5.24379	Not Antimicrobial	0	Shionone
HY-10264	-1.90941	1.24355	Not Antimicrobial	0	Edoxaban
HY-19447	0.442968	-4.75776	Not Antimicrobial	0	Besifovir
HY-B1802A	-2.05038	2.0643	Antimicrobial	36	Tosufloxacin (tosylate hydrate)
HY-13725A	2.83512	3.36841	Antimicrobial	31	Pirarubicin (Hydrochloride)
HY-12176	1.01712	0.714107	Not Antimicrobial	0	Aliskiren
HY-121235	-0.599553	-0.311689	Not Antimicrobial	1	Clonixin
HY-12044	-2.65674	0.160257	Not Antimicrobial	0	Cabozantinib (S-malate)
HY-12047	-1.83005	0.690245	Not Antimicrobial	0	Ponatinib
HY-B2177	-3.96452	-3.20327	Not Antimicrobial	0	Apronal
HY-B0997	-2.14664	0.114515	Not Antimicrobial	0	Hydroquinidine
HY-B0731A	-1.11568	1.5585	Not Antimicrobial	0	Perospirone
HY-B0505	0.240841	0.703904	Not Antimicrobial	0	Moguisteine
HY-12057	-2.69685	0.73958	Not Antimicrobial	0	Vemurafenib
HY-B2229	-0.967406	-3.51493	Not Antimicrobial	0	Sulbutiamine
HY-B2122	5.7784	1.28844	Not Antimicrobial	1	Maltitol
HY-B1172	5.361	1.35701	Not Antimicrobial	0	Lactulose
HY-121144	-0.744156	4.60727	Antimicrobial	40	Cefazedone
HY-B0600	-3.42484	-6.60006	Not Antimicrobial	0	Tafluprost
HY-B1888A	-0.438116	-1.01587	Not Antimicrobial	0	Bromfenac (sodium)
HY-B1212	-0.00527794	-1.15403	Not Antimicrobial	5	Broxyquinoline
HY-10065	-1.12572	-0.577534	Not Antimicrobial	0	Axitinib
HY-B1784	-1.24036	-0.377832	Not Antimicrobial	0	Sulfisomidin
HY-N6655	-4.83711	-3.23954	Not Antimicrobial	0	DL-Methionine methylsulfonium (chloride)
HY-B1345	-2.36843	-1.46316	Not Antimicrobial	0	Piroctone olamine
HY-B1194	-0.770213	1.56274	Not Antimicrobial	0	Tetramisole (hydrochloride)
HY-B1000	-4.96329	-3.24818	Not Antimicrobial	0	Selenomethionine
HY-W008091	0.0184078	-3.31292	Not Antimicrobial	0	5-Methylcytosine
HY-16749	-2.54654	0.582269	Not Antimicrobial	0	Pexidartinib
HY-19528	1.05858	-4.88841	Not Antimicrobial	0	SAH
HY-W008449	0.0266283	-3.71466	Not Antimicrobial	0	1-Methylxanthine
HY-N0215	-1.86244	-1.50905	Not Antimicrobial	0	L-Phenylalanine
HY-B0648	2.2154	5.51118	Not Antimicrobial	0	Medroxyprogesterone
HY-14588	-2.93987	-1.01252	Not Antimicrobial	0	Lopinavir
HY-12005	-2.08074	-4.52433	Not Antimicrobial	1	Fingolimod (hydrochloride)
HY-12177	1.0254	0.732212	Not Antimicrobial	0	Aliskiren (hemifumarate)
HY-111603	0.993188	-0.97176	Not Antimicrobial	0	Calcium dobesilate
HY-17369	-2.45907	-1.09025	Not Antimicrobial	0	Tirofiban (hydrochloride monohydrate)
HY-Y0069	-3.87011	-3.88085	Not Antimicrobial	0	N-Acetylglycine
HY-N0292	5.07014	2.15581	Not Antimicrobial	8	Oleuropein
HY-N1778	2.37575	-1.02214	Not Antimicrobial	0	3,4-Dimethoxycinnamic acid
HY-N4087	4.20954	4.37533	Not Antimicrobial	1	Platycodin D2
HY-N0448	1.41485	0.721368	Not Antimicrobial	0	10-Gingerol
HY-N0338	4.18306	1.53649	Not Antimicrobial	7	(-)-Syringaresnol-4-O-Œ≤-D-apiofuranosyl-(1‚Üí2)-Œ≤-D-glucopyranoside
HY-N0146	3.51968	0.264699	Not Antimicrobial	9	Quercetin (dihydrate)
HY-N0175	-3.01343	2.12975	Not Antimicrobial	0	Cytisinicline
HY-N0330	4.05698	4.67557	Not Antimicrobial	1	Momordin Ic
HY-B2114	4.30009	4.5523	Not Antimicrobial	0	Escin
HY-B0974	-0.340237	3.78843	Antimicrobial	34	Methicillin (sodium salt)
HY-17015	-3.81376	-2.42537	Not Antimicrobial	0	Peramivir (trihydrate)
HY-14957	-2.06939	2.00037	Antimicrobial	37	Ozenoxacin
HY-100587	-4.8673	-3.24282	Not Antimicrobial	0	D-Glutamine
HY-14852A	0.933489	-0.521656	Not Antimicrobial	0	Tafamidis meglumine
HY-W013494	-2.39706	-2.03428	Not Antimicrobial	0	L-Carnosine
HY-101400	1.4818	-4.50743	Not Antimicrobial	0	Deoxycytidine triphosphate
HY-B1122	0.402007	2.99363	Not Antimicrobial	0	L-Cycloserine
HY-107372	1.81592	-4.38421	Not Antimicrobial	0	Uridine triphosphate
HY-B0320A	0.88923	-0.428627	Not Antimicrobial	0	Cromolyn (sodium)
HY-B0351	-4.51162	-4.3497	Not Antimicrobial	0	Taurine
HY-13627	2.13472	6.15575	Not Antimicrobial	0	Estramustine (phosphate sodium)
HY-15346A	-1.47549	1.23116	Not Antimicrobial	0	Copanlisib (dihydrochloride)
HY-17438	0.922885	-4.6509	Not Antimicrobial	0	Cidofovir
HY-B1174	5.41027	1.73754	Not Antimicrobial	3	Bekanamycin
HY-10353A	-2.19238	1.02243	Not Antimicrobial	0	Raltegravir (potassium salt)
HY-13715	0.717423	-1.90989	Not Antimicrobial	0	Norepinephrine
HY-13749	-2.08255	-1.09386	Antimicrobial	13	Sitagliptin
HY-B1128A	-0.758014	4.62874	Antimicrobial	37	Cefamandole (sodium)
HY-N0936	2.11426	-0.599171	Not Antimicrobial	0	Coixol
HY-N1942	3.0181	0.639916	Not Antimicrobial	0	5-O-Demethylnobiletin
HY-N2117	3.10467	0.547672	Not Antimicrobial	0	Isoginkgetin
HY-N1401	4.74097	5.02955	Not Antimicrobial	1	20(R)-Ginsenoside Rh2
HY-N0787	3.29049	-0.907878	Not Antimicrobial	0	Cryptochlorogenic acid
HY-W010382	-4.04523	-5.1148	Not Antimicrobial	0	Oxaloacetic acid
HY-W008253	-1.31806	-2.21052	Not Antimicrobial	0	5-Hydroxyindole-3-acetic acid
HY-N1368A	2.80333	5.01052	Not Antimicrobial	0	(+)-Borneol
HY-N0155	2.82414	0.553362	Not Antimicrobial	0	Nobiletin
HY-N0450	2.24518	-1.00091	Not Antimicrobial	0	Sinapine (thiocyanate)
HY-B2155	1.12201	0.553214	Not Antimicrobial	0	Acotiamide (monohydrochloride trihydrate)
HY-77641	2.21988	-2.13047	Not Antimicrobial	0	Cinnamoylglycine
HY-N0440	2.00111	4.41698	Not Antimicrobial	0	Germacrone
HY-N0433	4.7528	5.44056	Not Antimicrobial	0	Astragaloside II
HY-N4112	5.5253	-1.32482	Not Antimicrobial	0	L-Fucitol
HY-B0698A	-0.60754	4.88158	Antimicrobial	32	Ceftibuten (dihydrate)
HY-Y0084	1.1102	0.220778	Not Antimicrobial	0	3,4,5-Trimethoxybenzoic acid
HY-B0079	5.62617	0.731145	Not Antimicrobial	0	Sugammadex (sodium)
HY-W015878	-4.9669	-4.62953	Not Antimicrobial	0	5-Aminovaleric acid
HY-13667	-2.74913	-2.21389	Not Antimicrobial	0	Levoleucovorin (Calcium)
HY-W040055	0.568054	-4.12203	Not Antimicrobial	0	Neopterin
HY-N2371	3.1347	5.93292	Not Antimicrobial	0	27-Hydroxycholesterol
HY-10159	-2.23733	0.526766	Not Antimicrobial	0	Nilotinib
HY-B0504	0.291446	-3.45794	Not Antimicrobial	0	Creatinine
HY-10162	-2.13738	1.50885	Not Antimicrobial	0	Olaparib
HY-B1008	-0.122956	-0.799054	Not Antimicrobial	0	4-Aminobenzoic acid
HY-40161	-0.890887	-2.23993	Not Antimicrobial	0	Indole-3-carboxylic acid
HY-34740	-4.02203	-3.20097	Not Antimicrobial	0	Ethylmalonic acid
HY-16908A	2.18838	4.59426	Not Antimicrobial	0	Lefamulin (acetate)
HY-41461	-0.087266	-3.3574	Not Antimicrobial	0	5-Amino-3H-imidazole-4-Carboxamide
HY-14874	-1.64975	0.0458134	Not Antimicrobial	0	Topiroxostat
HY-19930	-0.696581	2.64266	Not Antimicrobial	0	Vaborbactam
HY-B0425A	2.88044	0.0130251	Antimicrobial	40	Novobiocin (Sodium)
HY-N1378	2.52775	-1.50465	Not Antimicrobial	0	(E)-Cardamonin
HY-N2337	2.23575	5.67274	Not Antimicrobial	0	11beta-Hydroxyprogesterone
HY-N1478	5.22822	2.12657	Not Antimicrobial	0	Gardenoside
HY-N6952	4.65614	3.50889	Not Antimicrobial	0	Geraniol
HY-N1411	4.18329	4.39226	Not Antimicrobial	2	Platycodin D
HY-N1949	3.6849	0.888578	Not Antimicrobial	9	Homoplantaginin
HY-N0929	1.47725	0.72352	Not Antimicrobial	0	Hexahydrocurcumin
HY-N0780	2.65477	4.76919	Not Antimicrobial	0	Isoalantolactone
HY-B1761	2.49782	4.55781	Not Antimicrobial	0	Santonin
HY-N0143	4.2769	1.29143	Not Antimicrobial	0	Phlorizin
HY-W008646	0.43186	-4.05116	Not Antimicrobial	0	7,8-Dihydro-L-biopterin
HY-N1508	4.1831	4.7229	Not Antimicrobial	0	Ecliptasaponin A
HY-N0510	1.81045	1.0484	Not Antimicrobial	0	Aristolochic acid A
HY-B1419	-0.308038	-1.49288	Not Antimicrobial	0	Salicyl alcohol
HY-N2020	-1.74493	-4.16534	Not Antimicrobial	0	Anacardic Acid
HY-B0596	-2.37192	3.85864	Not Antimicrobial	0	Taltirelin
HY-N4072	3.73472	1.00225	Not Antimicrobial	0	6''-O-Acetylglycitin
HY-B2168	-0.871529	1.71929	Antimicrobial	14	Mequitazine
HY-17443	-1.32784	-0.65083	Not Antimicrobial	0	Sivelestat
HY-17490	-0.464128	3.21965	Not Antimicrobial	0	Oxaceprol
HY-10465	-2.45488	3.1641	Not Antimicrobial	0	Daclatasvir (dihydrochloride)
HY-107319	-1.42911	1.59002	Not Antimicrobial	0	Almitrine mesylate
HY-B0393	-4.74083	-2.86245	Not Antimicrobial	0	Fudosteine
HY-B1924	3.92063	1.69002	Antimicrobial	37	Norvancomycin (hydrochloride)
HY-B0248	1.91461	5.42391	Not Antimicrobial	0	Desonide
HY-N0455A	-5.39336	-3.65324	Not Antimicrobial	0	L-Arginine (hydrochloride)
HY-10230	0.714113	1.77276	Not Antimicrobial	0	Midostaurin
HY-B0183	2.56614	0.0046113	Not Antimicrobial	0	Ellagic acid
HY-10450	4.55634	0.895238	Not Antimicrobial	2	Dapagliflozin
HY-B0998	3.28215	6.49369	Not Antimicrobial	0	Dehydrocholate (sodium)
HY-102003	-2.06155	1.25134	Not Antimicrobial	0	Rucaparib (Camsylate)
HY-42068	-4.33213	-2.9956	Not Antimicrobial	0	(-)-Aspartic acid
HY-B0766	1.94487	1.03944	Not Antimicrobial	0	Bicyclol
HY-41417	-4.75044	-6.50252	Not Antimicrobial	0	Octanoic acid
HY-14650	2.81007	5.67672	Not Antimicrobial	0	DHEA
HY-17484	-1.42013	0.629582	Not Antimicrobial	0	Ampiroxicam
HY-16974	-1.61184	0.122024	Not Antimicrobial	3	Afoxolaner
HY-N4185	3.00759	0.0255321	Not Antimicrobial	0	Licoflavone A
HY-B0379A	-0.0921813	0.523101	Not Antimicrobial	0	Adiphenine (hydrochloride)
HY-B2174	-1.85624	-0.170393	Not Antimicrobial	0	Ethacridine (lactate)
HY-N4187	2.67977	-0.758186	Antimicrobial	15	Licochalcone D
HY-16561	2.21326	-1.68859	Not Antimicrobial	0	Resveratrol
HY-128447	-4.44353	-4.26122	Not Antimicrobial	0	Allyl methyl sulfide
HY-N1376	4.76542	4.97698	Not Antimicrobial	1	20(R)-Ginsenoside Rg3
HY-N0349	1.03584	-0.638291	Not Antimicrobial	0	Methyl Paraben
HY-B2206	4.57366	3.37752	Not Antimicrobial	8	Gefarnate
HY-N0368	4.70037	3.74255	Not Antimicrobial	0	Linalool
HY-W010155	-1.13178	-2.34012	Not Antimicrobial	0	2-(1H-Indol-3-yl)ethan-1-ol
HY-N0447	1.38499	0.721635	Not Antimicrobial	0	8-Gingerol
HY-N0168	2.94807	1.85339	Not Antimicrobial	0	Hesperetin
HY-N0351	2.38543	-1.89562	Not Antimicrobial	0	p-Coumaric acid
HY-14763A	-1.54732	1.4193	Not Antimicrobial	0	Cariprazine (hydrochloride)
HY-W017163	0.274594	-3.60003	Not Antimicrobial	0	7-Methylxanthine
HY-B0744B	-4.95102	-4.27889	Not Antimicrobial	0	Eflornithine (hydrochloride hydrate)
HY-B1497	-1.04901	-0.370938	Not Antimicrobial	0	Silver sulfadiazine
HY-B2078A	-0.14795	0.945201	Not Antimicrobial	0	Eprazinone (dihydrochloride)
HY-W017389	0.0206053	-3.46214	Not Antimicrobial	0	Xanthine
HY-13011	-2.45393	0.98275	Not Antimicrobial	0	Alectinib
HY-B1339	0.191139	0.866203	Not Antimicrobial	1	Dicyclomine (hydrochloride)
HY-16582A	-1.3164	0.408642	Not Antimicrobial	3	Sonidegib
HY-16582	-1.32745	0.46876	Not Antimicrobial	3	Sonidegib (diphosphate)
HY-10999A	-2.5583	1.50704	Not Antimicrobial	0	Trametinib (DMSO solvate)
HY-69014	1.45585	-1.11587	Not Antimicrobial	0	2-O-Methylcytosine
HY-108256	-0.136117	1.12384	Not Antimicrobial	0	Melitracen (hydrochloride)
HY-B0747	-4.23307	-6.67507	Not Antimicrobial	0	Eicosapentaenoic acid ethyl ester
HY-40135	0.0857444	3.69327	Not Antimicrobial	0	L-Hydroxyproline
HY-108402	-0.696263	4.82437	Antimicrobial	39	Cefodizime
HY-10285	-0.519163	3.38696	Not Antimicrobial	0	Saxagliptin
HY-76547	0.391749	-0.699671	Not Antimicrobial	0	p-Toluic acid
HY-14894	4.51248	0.754659	Not Antimicrobial	0	Ipragliflozin
HY-A0118A	1.33852	1.65872	Not Antimicrobial	0	Naloxegol (oxalate)
HY-N4150	4.02599	1.1311	Antimicrobial	11	Quercetagitrin
HY-B0396	-0.501397	4.47051	Not Antimicrobial	0	Tebipenem pivoxil
HY-N4102	2.779	0.0633934	Not Antimicrobial	0	5,7-Dihydroxy-4-methylcoumarin
HY-B0780	-1.16063	0.813775	Not Antimicrobial	0	Fimasartan
HY-B2191	0.887573	-1.0146	Not Antimicrobial	0	Sodium gualenate
HY-B0770	3.34673	5.58864	Antimicrobial	27	Artemotil
HY-121186	1.23902	0.531775	Not Antimicrobial	0	Bevantolol (hydrochloride)
HY-N0412	5.20822	2.11523	Not Antimicrobial	3	Sesamoside
HY-30152	2.45396	-0.162879	Not Antimicrobial	0	Xanthotoxol
HY-N0286	2.52819	-0.197548	Not Antimicrobial	0	Isoimperatorin
HY-N2177	3.9997	5.26079	Not Antimicrobial	0	3-Dehydrotrametenolic acid
HY-N1484	2.2539	4.68482	Not Antimicrobial	0	7beta-Hydroxylathyrol
HY-B2219	-4.86474	-6.51286	Not Antimicrobial	0	Stearic acid
HY-N2283	3.85873	5.36428	Not Antimicrobial	0	Deltonin
HY-N0284	2.44347	-0.125787	Not Antimicrobial	0	Esculetin
HY-76225	4.35703	4.84131	Antimicrobial	13	Monoammonium glycyrrhizinate hydrate
HY-B0689A	-1.62535	2.77415	Not Antimicrobial	0	Indinavir (sulfate)
HY-19730	-1.95545	0.88334	Not Antimicrobial	0	Olmutinib
HY-B0932	-2.90695	-5.13292	Not Antimicrobial	0	Levocarnitine propionate (hydrochloride)
HY-B0887	-0.741211	-0.818321	Not Antimicrobial	0	Permethrin
HY-19424	-1.52925	-3.084	Not Antimicrobial	0	Hemin
HY-W001174	0.802939	-1.04943	Not Antimicrobial	0	2,5-Dihydroxyacetophenone
HY-16474	-1.37778	-0.0716459	Not Antimicrobial	0	Relugolix
HY-N7080	1.37247	0.4272	Not Antimicrobial	0	Dihydroferulic acid
HY-W009732	2.18516	-0.921102	Not Antimicrobial	0	Sinapinic acid
HY-B0660	-4.35772	-6.70768	Not Antimicrobial	0	Eicosapentaenoic Acid
HY-B0678	1.24731	-3.13224	Not Antimicrobial	0	Metaxalone
HY-15005	1.75689	-4.29035	Not Antimicrobial	0	Sofosbuvir
HY-B0661	0.696644	0.574329	Not Antimicrobial	0	Tamsulosin
HY-Y0585	-0.217582	-1.33971	Not Antimicrobial	0	D-(-)-Mandelic acid
HY-B0469	2.26843	5.55675	Not Antimicrobial	0	Medroxyprogesterone acetate
HY-D0844	-4.58262	-2.9574	Not Antimicrobial	0	Glutathione oxidized
HY-N4103	3.12194	6.025	Not Antimicrobial	0	Fucosterol
HY-W010104A	-5.07537	-3.30538	Not Antimicrobial	0	Methionine sulfoxide
HY-W010347	-4.70263	-3.17658	Not Antimicrobial	0	L-Homocysteine
HY-14751	-0.348377	1.0251	Not Antimicrobial	0	Rolapitant
HY-A0130	-1.15118	-0.350775	Not Antimicrobial	0	Sulfalene
HY-N6855	4.35345	4.87403	Not Antimicrobial	0	Mogroside IIA1
HY-B0572	-0.239584	-1.51417	Not Antimicrobial	0	Zinc Pyrithione
HY-N3544	2.81572	5.05416	Not Antimicrobial	0	Caryophyllene oxide
HY-B1743A	1.16125	-4.69693	Not Antimicrobial	0	Puromycin (dihydrochloride)
HY-N2334	3.14936	6.70587	Not Antimicrobial	0	Glycochenodeoxycholic acid
HY-N1417	1.98565	1.18254	Not Antimicrobial	0	Sesamol
HY-N1381	3.71021	4.45567	Not Antimicrobial	0	Periplocin
HY-N1579	0.213458	-0.903599	Not Antimicrobial	0	Pyrogallol
HY-B1897A	1.43998	2.36036	Not Antimicrobial	0	Menadione bisulfite (sodium)
HY-12085	0.459667	0.451378	Not Antimicrobial	0	Apremilast
HY-N6856	2.12187	-0.0667712	Not Antimicrobial	0	4-Hydroxycoumarin
HY-14608A	-4.78692	-3.47285	Not Antimicrobial	0	L-Glutamic acid monosodium salt
HY-15414	-0.333078	0.737855	Not Antimicrobial	0	Vortioxetine
HY-14773	-0.935631	-0.683221	Not Antimicrobial	0	Mirabegron
HY-A0273	0.114159	-0.750901	Not Antimicrobial	0	Propyphenazone
HY-N0378	5.567	-1.34813	Not Antimicrobial	0	D-Mannitol
HY-15233	-0.675495	0.585285	Not Antimicrobial	0	Letermovir
HY-B0009	-1.84525	1.4475	Not Antimicrobial	0	Flumazenil
HY-15287A	-1.41771	2.91133	Not Antimicrobial	2	Nelfinavir (Mesylate)
HY-15258A	-0.591764	1.69046	Not Antimicrobial	0	Lesinurad (sodium)
HY-13859	1.30624	-3.81009	Antimicrobial	28	Clevudine
HY-B0739A	1.63523	-4.52146	Not Antimicrobial	0	Citicoline (sodium)
HY-A0269	-0.344341	3.77983	Not Antimicrobial	0	Mecillinam
HY-B0380A	0.741087	0.39253	Not Antimicrobial	0	Trimebutine (maleate)
HY-Y0304	0.0107853	0.13007	Not Antimicrobial	0	Dibutyl phthalate
HY-B0168B	-0.127357	0.521536	Not Antimicrobial	0	Milnacipran ((1S-cis) hydrochloride)
HY-B0152	-0.0301774	-3.70498	Not Antimicrobial	0	Adenine
HY-W014081	1.08329	-0.0199315	Not Antimicrobial	0	Ethyl 3-coumarincarboxylate
HY-N0295	1.86019	-1.35858	Not Antimicrobial	0	Protocatechualdehyde
HY-41094	2.46399	5.0394	Not Antimicrobial	0	cis-Isolimonenol
HY-W010056	2.05997	-1.37261	Not Antimicrobial	0	Diethyl fumarate
HY-W010510	-4.71381	-3.37506	Not Antimicrobial	0	DL-Norvaline
HY-17395A	-0.359642	-0.456086	Not Antimicrobial	0	Terbinafine
HY-17365	-3.22583	4.32975	Not Antimicrobial	0	Octreotide (acetate)
HY-N0261	1.85171	-0.226364	Not Antimicrobial	0	Aurantio-obtusin
HY-W019711	2.35084	-2.10645	Not Antimicrobial	0	trans-Cinnamaldehyde
HY-B0515	-4.27708	-5.06809	Not Antimicrobial	0	Ibandronate (Sodium Monohydrate)
HY-B1779	6.14067	1.65372	Not Antimicrobial	0	Sucrose
HY-N1426	0.159567	-2.15396	Not Antimicrobial	0	Raspberry ketone
HY-N6979	3.60512	5.22325	Not Antimicrobial	0	Crustecdysone
HY-N4283	2.22615	-0.794535	Not Antimicrobial	0	Coniferyl alcohol
HY-N1201	3.11833	0.387273	Not Antimicrobial	1	Apigenin
HY-N1420	5.91437	0.405407	Not Antimicrobial	1	Rhamnose
HY-B1684	-2.96286	-3.89301	Not Antimicrobial	0	Mebrofenin
HY-B1718	-1.85687	-4.82837	Not Antimicrobial	0	Choline theophyllinate
HY-A0124A	0.437343	-4.00479	Not Antimicrobial	0	Sapropterin (dihydrochloride)
HY-15461	4.49477	0.943553	Not Antimicrobial	8	Ertugliflozin
HY-N6658	2.25336	-0.00463886	Not Antimicrobial	0	6-Hydroxy-4-methylcoumarin
HY-14660	-2.02887	-0.441693	Not Antimicrobial	0	Dabrafenib
HY-14652	-0.207133	-0.267194	Not Antimicrobial	0	Tamibarotene
HY-125731	3.13419	6.72988	Not Antimicrobial	0	Glycodeoxycholic Acid
HY-B1469	5.20014	0.192701	Not Antimicrobial	0	Isosorbide
HY-W015590	-0.273136	-1.15965	Not Antimicrobial	0	2-Hydroxyphenylacetic acid
HY-N0588	4.13525	4.31604	Not Antimicrobial	2	Deapioplatycodin D
HY-18347A	-1.2159	0.396182	Not Antimicrobial	0	Conivaptan (hydrochloride)
HY-18252	-2.5546	1.32687	Not Antimicrobial	0	Avanafil
HY-B1467	-0.818441	-0.88795	Antimicrobial	30	Domiphen (bromide)
HY-N0336	0.509164	0.644953	Not Antimicrobial	0	3-Butylidenephthalide
HY-Y0191	-0.327264	-1.88181	Not Antimicrobial	0	Œ±-Pyridone
HY-W009162	1.6146	-4.46486	Not Antimicrobial	0	Cytidine 5'-monophosphate
HY-W010098	0.228358	-0.924663	Not Antimicrobial	0	Terephthalic acid
HY-Y0248A	4.53964	3.46523	Not Antimicrobial	0	Farnesol
HY-18981	2.6585	-0.0754497	Not Antimicrobial	0	Decursin
HY-N0367	1.7495	-1.26169	Not Antimicrobial	0	Trans-Anethole
HY-W010184	-4.59414	-4.97385	Not Antimicrobial	0	4,6-Dioxoheptanoic acid
HY-B0389	5.7013	0.577452	Not Antimicrobial	1	D-Glucose
HY-W002116	1.37503	-0.103484	Not Antimicrobial	0	Methyl syringate
HY-B0703	-0.15296	1.86342	Not Antimicrobial	0	Eslicarbazepine acetate
HY-N5077	2.15311	-0.859771	Not Antimicrobial	0	Sinapine
HY-N2026	0.621183	-0.481465	Not Antimicrobial	0	Propylparaben
HY-N2083	2.40459	5.21723	Not Antimicrobial	0	Handelin
HY-B1804	-3.75231	-6.05564	Not Antimicrobial	0	Tricaprilin
HY-B2246	-3.20272	-3.99171	Not Antimicrobial	0	L-Carnitine (hydrochloride)
HY-B1836	-2.88536	-4.63258	Not Antimicrobial	0	Mildronate
HY-B1671	2.34537	-2.01157	Not Antimicrobial	0	(+)-Kavain
HY-N2031	4.38566	1.26339	Not Antimicrobial	0	Parishin
HY-B1659	5.4124	-1.47864	Not Antimicrobial	0	Glycerol
HY-17410	-1.67198	1.4561	Not Antimicrobial	0	Iloperidone
HY-B0361	-2.70487	-1.20595	Not Antimicrobial	0	Aspartame
HY-B0316	0.908038	-0.656416	Not Antimicrobial	0	Avobenzone
HY-B0200B	-0.668027	4.44289	Not Antimicrobial	9	Cephalexin (monohydrate)
HY-B0263	-0.804387	-1.64097	Not Antimicrobial	1	Thiabendazole
HY-N0605	4.80556	5.06706	Not Antimicrobial	1	Ginsenoside Rh2
HY-N0621	3.23742	0.19831	Not Antimicrobial	0	Morin
HY-B0428	1.99198	-2.04081	Not Antimicrobial	0	Ozagrel
HY-19344	-2.63817	-1.25047	Not Antimicrobial	0	Lifitegrast
HY-B0084	2.08742	5.72342	Not Antimicrobial	0	Dienogest
HY-42937	5.18401	-1.15352	Not Antimicrobial	0	Transcrocetin meglumine salt
HY-W007926	-4.02578	-5.31795	Not Antimicrobial	0	2-Oxobutanoic acid
HY-W008566	-0.765612	-1.84194	Not Antimicrobial	0	Norharmane
HY-W010381	-3.49991	-3.37949	Not Antimicrobial	0	2-Methylsuccinic acid
HY-18085	3.48265	0.250945	Not Antimicrobial	9	Quercetin
HY-W009444	1.4098	-3.7571	Antimicrobial	20	5-Methyluridine
HY-Y0106	0.45785	-1.00974	Not Antimicrobial	0	2,6-Dihydroxyacetophenone
HY-Y0202	0.25323	-0.741327	Not Antimicrobial	0	Pyrocatechuic acid
HY-N0387	0.432727	1.8169	Not Antimicrobial	0	Rhynchophylline
HY-N6915	4.48468	4.85188	Not Antimicrobial	1	Mogroside II-‚ÄãA
HY-W015611	5.29963	-1.58999	Not Antimicrobial	0	L-(+)-Arabinose
HY-B0987	-3.75499	-6.12647	Not Antimicrobial	0	Ascorbyl palmitate
HY-N1944	4.57237	3.59118	Not Antimicrobial	0	Nerolidol
HY-N2579	6.1722	1.66959	Not Antimicrobial	0	1-Kestose
HY-N2041	-4.84019	-6.55098	Not Antimicrobial	0	Myristic acid
HY-N0830	-4.90916	-6.38795	Not Antimicrobial	0	Palmitic acid
HY-N6615	2.7934	1.49576	Not Antimicrobial	0	Aflatoxin B1
HY-N1902	0.271764	-1.76547	Not Antimicrobial	0	4-Hydroxyphenylacetic acid
HY-N1480	5.87455	0.418397	Not Antimicrobial	1	(-)-Fucose
HY-N1393	0.310039	0.0280927	Not Antimicrobial	0	2-Methoxybenzoic acid
HY-13748	3.02003	1.80357	Not Antimicrobial	0	Silibinin
HY-N1472	2.34078	5.32547	Not Antimicrobial	0	Levistolide A
HY-B1173	2.6647	4.74414	Not Antimicrobial	0	(+)-Camphor
HY-17359	-0.203435	-0.331187	Not Antimicrobial	0	Deferasirox
HY-N1386	2.05152	-1.06257	Not Antimicrobial	0	2-Methoxycinnamic acid
HY-17360	-0.151068	1.12342	Not Antimicrobial	0	Tiotropium (Bromide)
HY-W040948	-0.962074	-1.19839	Not Antimicrobial	0	2-Ethylpyrazine
HY-A0043A	-1.21175	2.63112	Not Antimicrobial	0	Cilazapril (monohydrate)
HY-N0133	2.78294	0.284464	Not Antimicrobial	0	Tangeretin
HY-N0377	2.90216	1.72331	Not Antimicrobial	0	Liquiritigenin
HY-17398	-1.83868	-1.22979	Not Antimicrobial	0	Mitiglinide (Calcium)
HY-N0221	1.46295	1.53488	Not Antimicrobial	0	Daurisoline
HY-N0132A	0.800957	-2.13578	Not Antimicrobial	0	Synephrine (hydrochloride)
HY-N1196	2.67421	-0.285825	Not Antimicrobial	0	Suberosin
HY-B0369A	-0.415467	0.364898	Not Antimicrobial	0	Orphenadrine (citrate)
HY-N0441	1.4367	1.5803	Not Antimicrobial	2	Neferine
HY-N0467	4.23021	4.3956	Not Antimicrobial	3	Rebaudioside C
HY-N0404	5.62789	1.31928	Not Antimicrobial	0	Sinigrin
HY-N0424	4.66967	5.50744	Not Antimicrobial	4	Cycloastragenol
HY-N0144	1.57301	1.04104	Not Antimicrobial	0	Piperine
HY-Y0136	-1.15485	-2.29712	Not Antimicrobial	0	3-Indoleacetonitrile
HY-N0274	2.9578	-1.29083	Not Antimicrobial	0	Caffeic acid phenethyl ester
HY-N0339	1.24983	-0.147463	Not Antimicrobial	0	Syringic acid
HY-16565	1.14392	2.74588	Not Antimicrobial	0	10-Deacetylbaccatin III
HY-N0190	5.5598	1.36304	Not Antimicrobial	0	Amygdalin
HY-B0619	-0.719279	-0.42656	Not Antimicrobial	0	Zaltoprofen
HY-B1012	1.91082	6.01587	Not Antimicrobial	0	Quinestrol
HY-N2024	5.53471	1.61567	Not Antimicrobial	2	Maltose
HY-N1394	0.793605	-0.76331	Not Antimicrobial	0	p-Anisic acid
HY-N1486	3.77363	4.94309	Not Antimicrobial	0	Ursonic acid
HY-N1132A	5.49295	1.58463	Not Antimicrobial	1	D-(+)-Trehalose dihydrate
HY-N1366	2.26587	-0.386571	Not Antimicrobial	0	Herniarin
HY-N2024A	5.77655	1.25244	Not Antimicrobial	0	Maltose monohydrate
HY-13703A	-1.23077	-3.57209	Not Antimicrobial	0	Nimustine (hydrochloride)
HY-N0919	2.05454	-1.07632	Not Antimicrobial	0	Yangonin
HY-17400	1.19421	-3.55224	Antimicrobial	33	Tegafur
HY-N1444	4.06175	1.18398	Not Antimicrobial	0	Complanatuside
HY-B1139	-0.307729	1.04898	Not Antimicrobial	0	Tolperisone (hydrochloride)
HY-B1710	1.97197	5.85639	Not Antimicrobial	0	Norethindrone acetate
HY-N0711	1.09331	-1.40941	Not Antimicrobial	0	Carvacrol
HY-N2302	3.17717	3.36615	Not Antimicrobial	0	Fucoxanthin
HY-B0163A	-1.99082	-2.68337	Not Antimicrobial	0	Detomidine (hydrochloride)
HY-75342	1.39755	-0.108965	Not Antimicrobial	0	Methyl vanillate
HY-17363	2.03163	-1.66763	Not Antimicrobial	0	Dimethyl fumarate
HY-17473	-1.92399	-4.46417	Not Antimicrobial	0	Embelin
HY-17436	-0.014603	1.5203	Antimicrobial	29	Clevidipine
HY-N1390	1.84308	-0.775001	Not Antimicrobial	0	Syringaldehyde
HY-N1485	4.72819	5.48718	Not Antimicrobial	4	Astramembrangenin
HY-N0466	4.2527	4.15923	Not Antimicrobial	4	Rebaudioside A
HY-N0327	5.78464	1.31588	Not Antimicrobial	2	Lobetyolin
HY-N0154	4.24185	1.47409	Not Antimicrobial	0	Neohesperidin dihydrochalcone
HY-N0269	2.39724	-1.33975	Not Antimicrobial	0	Echinatin
HY-N0457A	3.03577	-1.22696	Not Antimicrobial	0	L-Chicoric Acid
HY-N0423	3.86458	1.00435	Not Antimicrobial	0	Sophoricoside
HY-B0355	2.28933	4.24063	Not Antimicrobial	0	Ginkgolide A
HY-N0373	2.54248	-1.15872	Not Antimicrobial	1	Licochalcone B
HY-N0142	0.411151	-2.07232	Not Antimicrobial	0	Phloretin
HY-18346	-1.26666	0.502372	Not Antimicrobial	0	Mozavaptan
HY-B0882	0.564229	-1.86066	Not Antimicrobial	0	Edrophonium (chloride)
HY-N1461	2.6747	1.71098	Not Antimicrobial	0	Dihydrodaidzein
HY-B1716	-1.61503	-2.24737	Not Antimicrobial	0	L-5-Hydroxytryptophan
HY-N1435	3.86807	0.945747	Not Antimicrobial	9	Oroxin B
HY-B1724	-2.41847	-3.52657	Not Antimicrobial	0	Perflubron
HY-B1851	-1.5869	1.81698	Not Antimicrobial	0	Hexythiazox
HY-N1423	3.19604	6.85914	Not Antimicrobial	0	Glycocholic acid
HY-N1981	-3.73226	-6.23515	Not Antimicrobial	0	Triolein
HY-17376	0.705541	-2.096	Not Antimicrobial	0	Ezetimibe
HY-N1447	3.5563	5.46199	Not Antimicrobial	0	Ganoderic acid A
HY-N2084	2.22633	4.92809	Not Antimicrobial	0	Perillartine
HY-N1132	5.44359	1.52267	Not Antimicrobial	1	D-(+)-Trehalose
HY-N1431	0.555768	1.6498	Not Antimicrobial	0	Tabersonine
HY-12100	-0.521411	0.406763	Not Antimicrobial	0	Umeclidinium (bromide)
HY-N2195	2.29443	5.14782	Not Antimicrobial	0	Nootkatone
HY-N1503	5.18245	2.12078	Not Antimicrobial	1	Methyl deacetylasperulosidate
HY-N1926	-0.0304032	2.05812	Not Antimicrobial	0	Dihydrocoumarin
HY-B0811	0.0567405	-0.458937	Not Antimicrobial	0	Salicylamide
HY-N5034	-3.47302	-4.85104	Not Antimicrobial	0	Phosphorylethanolamine
HY-N0264	-0.458409	-2.85083	Not Antimicrobial	0	Tetramethylpyrazine
HY-N0432	4.76901	5.44306	Not Antimicrobial	1	Astragaloside I
HY-17034	-1.89381	-2.69561	Not Antimicrobial	0	Medetomidine
HY-B0378A	-0.917457	2.65307	Not Antimicrobial	0	Moexipril (hydrochloride)
HY-17389	5.13207	2.22203	Not Antimicrobial	0	Genipin
HY-W008820	-4.49701	-4.89208	Not Antimicrobial	0	Glutaric acid
HY-13680	-0.188042	0.105513	Not Antimicrobial	0	Meisoindigo
HY-N1910	2.51861	-1.21	Not Antimicrobial	0	4'-O-Methylbavachalcone
HY-W010450	0.110673	-3.07531	Not Antimicrobial	0	Thymine
HY-N1363	-4.53919	-6.75058	Not Antimicrobial	0	Royal Jelly acid
HY-Y0264	0.428563	-1.04351	Not Antimicrobial	0	4-Hydroxybenzoic acid
HY-34204	0.921866	-0.924506	Not Antimicrobial	0	2'-Hydroxy-4'-methylacetophenone
HY-B0900	1.88244	-1.32083	Not Antimicrobial	0	Anethole
HY-W052144	-0.85092	2.22002	Not Antimicrobial	0	(¬±) Anabasine
HY-Y0262	-3.83418	-4.67818	Not Antimicrobial	0	Oxalic Acid
HY-N0380	2.45178	4.6476	Not Antimicrobial	0	Nardosinone
HY-B0886A	-0.858057	-0.765367	Not Antimicrobial	0	Iproniazid
HY-B0326	1.59193	0.492083	Not Antimicrobial	0	Alibendol
HY-B1610	-2.97982	-4.451	Not Antimicrobial	0	Sodium citrate (dihydrate)
HY-N1387	2.00793	-1.50306	Not Antimicrobial	0	4-Methoxycinnamic acid
HY-B1805	-1.99593	0.263911	Not Antimicrobial	0	Triclocarban
HY-B2141	-0.843588	-1.66038	Not Antimicrobial	0	Bendazol
HY-15284	-0.967918	1.7494	Not Antimicrobial	0	Prasugrel
HY-N1441	3.84643	0.951751	Not Antimicrobial	0	Afzelin
HY-N1881	3.26394	0.397048	Not Antimicrobial	0	4',5-Dihydroxyflavone
HY-N1445	4.1105	1.17509	Not Antimicrobial	1	Isoquercetin
HY-N6612	5.89187	0.458277	Not Antimicrobial	0	D-Glucuronic acid
HY-B1658A	-0.488345	1.36797	Not Antimicrobial	0	Frovatriptan (succinate hydrate)
HY-N1978	3.84925	0.946567	Not Antimicrobial	0	3'-Methoxypuerarin
HY-N1477	-4.50013	-2.88099	Not Antimicrobial	0	Dencichine
HY-N1499	6.06862	1.64739	Not Antimicrobial	0	Nystose
HY-N1063	1.5132	-0.780846	Not Antimicrobial	0	Xanthoxylin
HY-B1742	-0.0461441	-4.17121	Not Antimicrobial	0	Proxyphylline
HY-B1156	-0.610576	4.52917	Antimicrobial	16	Cephradine
HY-Y0110	0.591088	-1.07141	Not Antimicrobial	0	2-Naphthol
HY-D0128	2.16609	-0.401184	Not Antimicrobial	0	4-Methylherniarin
HY-N0376	3.7907	1.43876	Not Antimicrobial	0	Liquiritin
HY-N0393	2.55405	1.74305	Not Antimicrobial	0	Glabridin
HY-N0268	2.62024	1.07402	Not Antimicrobial	0	Irisflorentin
HY-B1170	0.127574	1.29906	Not Antimicrobial	0	Cyclandelate
HY-N1500	1.77802	4.44809	Not Antimicrobial	0	Pulegone
HY-N1150	1.33433	-3.77976	Antimicrobial	16	Thymidine
HY-N2067	1.55999	0.482136	Not Antimicrobial	0	Vanillyl alcohol
HY-N1424	3.18183	6.75007	Not Antimicrobial	0	Glycoursodeoxycholic acid
HY-B1899A	3.25216	6.71386	Not Antimicrobial	0	Taurodeoxycholic acid (sodium hydrate)
HY-N1495	5.70294	1.4073	Not Antimicrobial	1	Maltopentaose
HY-N2094	5.27727	2.05149	Not Antimicrobial	2	Genipin 1-Œ≤-D-gentiobioside
HY-N2559	5.47311	1.6394	Not Antimicrobial	2	Maltohexaose
HY-B0910A	-0.743685	-3.18074	Not Antimicrobial	0	Pyrithioxin (dihydrochloride)
HY-N7063	4.61777	3.51026	Not Antimicrobial	0	Nerol
HY-N7204	2.53515	-1.30472	Not Antimicrobial	0	4-Hydroxyderricin
HY-B0141A	2.24232	6.15481	Not Antimicrobial	0	Alpha-Estradiol
HY-B0799	-1.51756	3.0876	Not Antimicrobial	2	Dihydroergotoxine (mesylate)
HY-B0751	3.0633	-0.886078	Not Antimicrobial	0	Fumagillin
HY-N3389	3.24847	0.172234	Antimicrobial	32	Licoisoflavone A
HY-17509	1.29525	-0.195803	Not Antimicrobial	0	Deracoxib
HY-B0891	2.21603	5.78284	Not Antimicrobial	0	17-Hydroxyprogesterone
HY-B0384	-0.998928	2.66396	Not Antimicrobial	0	Temocapril (hydrochloride)
HY-13512	0.836785	-0.2574	Not Antimicrobial	0	Camostat (mesylate)
HY-Y1426	0.367477	-0.606959	Not Antimicrobial	0	2'-Hydroxyacetophenone
HY-135653	-1.40368	1.11785	Not Antimicrobial	0	EC5026
HY-B0673	0.0941273	-0.431337	Not Antimicrobial	0	Pirfenidone
HY-B2215	0.942275	1.7621	Not Antimicrobial	0	Dimemorfan (phosphate)
HY-N1914	-2.50325	-4.41368	Not Antimicrobial	0	Ergothioneine
HY-N2325	5.48804	1.66203	Not Antimicrobial	2	D-(+)-Cellobiose
HY-B0203A	-1.46724	1.35175	Not Antimicrobial	0	Nebivolol (hydrochloride)
HY-15284A	-0.907579	1.69612	Not Antimicrobial	0	Prasugrel (hydrochloride)
HY-B1744	-0.922052	-3.30254	Not Antimicrobial	0	Pyridoxal phosphate
HY-W017212	2.34299	-2.00051	Not Antimicrobial	0	Methyl cinnamate
HY-76657A	-1.68618	-0.803961	Not Antimicrobial	0	Alvimopan (dihydrate)
HY-B1596	-0.667011	4.97467	Antimicrobial	34	Ceftizoxime
HY-N0108	1.88888	-0.413046	Not Antimicrobial	0	Physcion
HY-W014102	-3.48737	-2.12599	Not Antimicrobial	0	L-Alanyl-L-glutamine
HY-B0730	-4.21786	-4.81345	Not Antimicrobial	0	Pamidronate (disodium pentahydrate)
HY-P0017	-3.14064	4.39635	Antimicrobial	40	Aprotinin
HY-N7096	-0.663397	4.70683	Antimicrobial	40	Ceftezole (sodium)
HY-W002105	0.327135	-1.12879	Not Antimicrobial	0	2,5-Furandicarboxylic acid
HY-13575	-2.32751	1.59812	Not Antimicrobial	0	Blonanserin
HY-B0564	-4.17115	-4.21317	Not Antimicrobial	0	Sodium nitroprusside
HY-N0908	4.54963	4.90675	Not Antimicrobial	1	Ginsenoside Rg5
HY-N7386A	-3.03054	-4.48579	Not Antimicrobial	0	D-Erythrose 4-phosphate (sodium)
HY-59132	0.0136408	-1.53992	Not Antimicrobial	0	2-Amino-1-phenylethanol
HY-N0893	1.43547	0.638925	Not Antimicrobial	0	Tetrahydrocurcumin
HY-W010611	-3.69768	-4.92919	Not Antimicrobial	0	3-Methylbut-2-enoic acid
HY-N2319	-1.6702	3.23423	Not Antimicrobial	0	Dihydroergocristine (mesylate)
HY-B0986	-1.78955	-4.32025	Not Antimicrobial	0	Hexylresorcinol
HY-B1278	3.44997	4.26068	Not Antimicrobial	0	D-Œ±-Tocopherol acetate
HY-B0742	2.26718	5.68363	Not Antimicrobial	0	Hydroxyprogesterone caproate
HY-10064	1.25152	-4.21151	Not Antimicrobial	4	Ticagrelor
HY-B1150	0.67711	-1.32937	Antimicrobial	18	Clofoctol
HY-100441	-3.15077	-6.34877	Not Antimicrobial	0	Treprostinil
HY-B1285	5.40348	-1.52939	Not Antimicrobial	0	Dimercaprol
HY-B0704	-4.84652	-5.01701	Not Antimicrobial	0	Azelaic acid
HY-14914	-1.07652	0.480163	Not Antimicrobial	0	Azilsartan
HY-N0420	-4.36195	-4.80244	Not Antimicrobial	0	Succinic acid
HY-15459	0.86696	2.6595	Not Antimicrobial	0	Cabazitaxel
HY-16391	-1.61947	0.97579	Not Antimicrobial	0	Glasdegib
HY-15602A	-2.41587	3.03678	Not Antimicrobial	0	Ledipasvir (acetone)
HY-N0488	0.74741	1.66403	Not Antimicrobial	0	Vincristine (sulfate)
HY-16562	-1.18982	3.15331	Not Antimicrobial	0	Irinotecan
HY-14744A	-0.0601867	1.34384	Not Antimicrobial	0	Levamlodipine besylate
HY-14291	-0.552418	3.09219	Not Antimicrobial	0	Vildagliptin
HY-B1127	-1.17015	-0.934399	Not Antimicrobial	0	Betamipron
HY-N7138	0.11627	-0.166625	Not Antimicrobial	0	2-(Phosphonooxy)benzoic acid
HY-A0087	-0.00128765	-0.0297119	Not Antimicrobial	2	Octocrylene
HY-107837	5.08096	-0.488505	Not Antimicrobial	0	2-Phospho-L-ascorbic acid (trisodium)
HY-124422	-4.89292	-6.52	Not Antimicrobial	0	Pentacosanoic acid
HY-W004260	-4.68455	-6.5993	Not Antimicrobial	0	Arachidic acid
HY-W006492	2.79547	6.08764	Not Antimicrobial	0	5a-Pregnane-3,20-dione
HY-N0894	1.54167	0.693744	Not Antimicrobial	0	Octahydrocurcumin
HY-B0875	-0.735658	4.81948	Antimicrobial	37	Cefmenoxime (hydrochloride)
HY-13308	-2.45138	0.371449	Not Antimicrobial	2	Regorafenib (Hydrochloride)
HY-P0163	-1.73036	-2.38648	Not Antimicrobial	0	Gramicidin
HY-N2323	2.3948	1.38966	Not Antimicrobial	0	4'-Demethylpodophyllotoxin
HY-50723	0.0457184	-3.55452	Not Antimicrobial	0	3-Methylxanthine
HY-77839	2.24735	5.60512	Not Antimicrobial	0	Cortodoxone
HY-N6583	3.25252	0.0315907	Antimicrobial	34	Licoflavonol
HY-17375	2.102	5.81902	Not Antimicrobial	4	Allylestrenol
HY-101410	-5.14939	-3.76795	Not Antimicrobial	0	SDMA
HY-B1275	-0.670359	4.4164	Antimicrobial	36	Cephalothin (sodium)
HY-B1833	-1.41294	-0.379092	Not Antimicrobial	0	Afloqualone
HY-A0166	-4.82142	-2.92539	Not Antimicrobial	0	Cilastatin
HY-15244	-2.09012	3.48003	Not Antimicrobial	0	Alpelisib
HY-14736	-1.04161	0.546531	Not Antimicrobial	0	Azilsartan medoxomil
HY-15315A	-3.71162	1.91641	Not Antimicrobial	0	Baricitinib (phosphate)
HY-16504	-3.14028	-6.31731	Not Antimicrobial	0	Treprostinil (sodium)
HY-15448	-0.599455	0.198234	Not Antimicrobial	0	Tezacaftor
HY-15298A	-2.12367	3.38237	Not Antimicrobial	0	Grazoprevir potassium salt
HY-15258	-0.527348	1.98577	Not Antimicrobial	0	Lesinurad
HY-14814A	-2.02525	2.2631	Antimicrobial	36	Delafloxacin (meglumine)
HY-100806	-0.362992	-1.993	Not Antimicrobial	0	Kynurenic acid
HY-122537A	-0.890085	3.99375	Not Antimicrobial	0	Arotinolol
HY-16488	0.371881	-1.49149	Not Antimicrobial	0	Temoporfin
HY-B0758	0.887627	0.825525	Not Antimicrobial	0	Troxipide
HY-107798	1.3589	-0.358163	Not Antimicrobial	0	Potassium guaiacolsulfonate (hemihydrate)
HY-14737	-0.629226	4.95135	Antimicrobial	32	Ceftaroline fosamil
HY-N0402	3.26272	5.55031	Not Antimicrobial	8	Artemether
HY-17476	0.089126	0.0627802	Not Antimicrobial	0	Carbasalate calcium
HY-Y0337A	-4.43274	-3.03198	Not Antimicrobial	0	L-Cysteine (hydrochloride)
HY-10852	0.260914	2.75539	Not Antimicrobial	0	Arterolane
HY-N7074	-4.02917	-6.12763	Not Antimicrobial	0	Lanolin
HY-N0802	3.84153	4.84518	Not Antimicrobial	0	Tenuigenin
HY-N0750	2.30053	4.29108	Not Antimicrobial	0	Monocrotaline
HY-N6691	1.90772	0.251264	Not Antimicrobial	0	Veratridine
HY-B1189	-3.64107	-4.39192	Not Antimicrobial	0	Meglutol
HY-U00190	1.98017	5.56003	Not Antimicrobial	0	Deprodone propionate
HY-10019	-3.1205	1.96115	Not Antimicrobial	0	Varenicline
HY-10617A	-2.09489	0.910891	Not Antimicrobial	0	Rucaparib
HY-70057A	-2.58489	0.738573	Not Antimicrobial	0	Safinamide (mesylate)
HY-76260	-0.459469	4.18716	Not Antimicrobial	0	Faropenem sodium
HY-10122	0.0555913	0.55794	Not Antimicrobial	0	Silodosin
HY-B1449	1.71975	-3.92998	Not Antimicrobial	0	Uridine
HY-102015	0.463979	-4.00908	Not Antimicrobial	0	6-Biopterin
HY-N7139B	-0.427565	3.81436	Antimicrobial	40	Penicillin G benzathine (tetrahydrate)
HY-N0650	-4.44422	-2.8934	Not Antimicrobial	0	L-Serine
HY-113380	-3.79774	-3.27412	Not Antimicrobial	0	(S)-b-aminoisobutyric acid
HY-N0431	4.82089	5.49219	Not Antimicrobial	4	Astragaloside IV
HY-N0862	1.92407	1.36426	Not Antimicrobial	0	Harringtonine
HY-F0004	1.62464	-4.60063	Not Antimicrobial	0	Œ≤-Nicotinamide mononucleotide
HY-101409	-4.14355	-3.52206	Not Antimicrobial	0	O-Acetylserine
HY-113061	1.21793	-3.51459	Not Antimicrobial	0	Pseudouridine
HY-107795	-0.139253	0.062414	Not Antimicrobial	0	Benorilate
HY-14667	-1.18744	0.880296	Not Antimicrobial	0	Lomitapide
HY-14283	-1.60663	0.568944	Antimicrobial	36	Luliconazole
HY-14286	-1.3263	0.146782	Not Antimicrobial	0	Levosimendan
HY-109654	-0.864753	-1.08036	Not Antimicrobial	0	Ensulizole
HY-N0122	-1.61728	-2.27183	Not Antimicrobial	0	5-Hydroxytryptophan
HY-N0751	3.62227	0.866411	Antimicrobial	15	Scutellarin
HY-16503	-3.3371	-4.34286	Not Antimicrobial	0	Treosulfan
HY-100256	0.55726	-0.0751211	Not Antimicrobial	0	Trifarotene
HY-Y0271	-4.01069	-4.15797	Not Antimicrobial	0	Urea
HY-19657	0.186165	-3.30975	Not Antimicrobial	0	Oxypurinol
HY-10450A	4.43468	0.916592	Not Antimicrobial	0	Dapagliflozin ((2S)-1,2-propanediol, hydrate)
HY-10264B	-1.91218	1.24759	Not Antimicrobial	0	Edoxaban (tosylate monohydrate)
HY-113252	2.05965	5.93722	Not Antimicrobial	0	2-Methoxyestrone
HY-108635	-3.20178	-5.66102	Not Antimicrobial	0	C16-PAF
HY-B1259	-4.71616	-4.73793	Not Antimicrobial	0	6-Acetamidohexanoic acid
HY-A0032A	0.635508	-4.34575	Not Antimicrobial	0	Valganciclovir (hydrochloride)
HY-13210	4.94517	-0.414407	Not Antimicrobial	0	Zanamivir
HY-13055	-1.7958	-0.692167	Not Antimicrobial	4	Telotristat etiprate
HY-79077	-2.64107	-0.0163738	Not Antimicrobial	0	Osimertinib (dimesylate)
HY-W010483	-0.630464	-1.88737	Not Antimicrobial	0	2-Phenylethylamine
HY-N0064	1.7963	0.846024	Not Antimicrobial	0	Macelignan
HY-B0606	1.75864	-4.30198	Not Antimicrobial	0	Diquafosol (tetrasodium)
HY-N2435	1.53341	0.652473	Not Antimicrobial	0	[8]-Shogaol
HY-17566	-3.28614	4.29445	Not Antimicrobial	0	Capreomycin (sulfate)
HY-128417	5.76787	0.523663	Not Antimicrobial	1	alpha-D-glucose
HY-W004206	0.878827	-0.81019	Not Antimicrobial	0	2-(4-Methoxyphenyl)acetic acid
HY-Y0366	-4.779	-6.56488	Not Antimicrobial	0	Lauric acid
HY-B1451	-1.14903	2.5719	Not Antimicrobial	0	Imidapril (hydrochloride)
HY-B0313	-4.09708	-3.90757	Not Antimicrobial	0	Hydroxyurea
HY-16171	-0.106708	-0.434107	Not Antimicrobial	0	Diphenmanil (methylsulfate)
HY-12215	-1.99797	1.59157	Not Antimicrobial	0	Lorlatinib
HY-N0411	3.33513	3.25281	Not Antimicrobial	0	Œ≤-Carotene
HY-15409	4.47388	0.908532	Not Antimicrobial	0	Empagliflozin
HY-N0904	4.91352	5.15395	Not Antimicrobial	0	Ginsenoside C-K
HY-N0482	3.95187	1.27084	Not Antimicrobial	0	Phillyrin
HY-N2512	-3.83282	-5.98332	Not Antimicrobial	0	1-Monomyristin
HY-14734A	-1.64041	-2.45547	Not Antimicrobial	0	Anamorelin (hydrochloride)
HY-14895A	-1.84207	0.333378	Not Antimicrobial	6	Fabomotizole (hydrochloride)
HY-10452	-1.96478	-0.388725	Not Antimicrobial	0	Ixazomib citrate
HY-10984	-0.0808105	2.34033	Not Antimicrobial	0	Pomalidomide
HY-N0326	-5.00659	-3.36501	Not Antimicrobial	0	L-Methionine
HY-B0061	-1.03338	1.51845	Not Antimicrobial	0	Tandospirone (citrate)
HY-13756A	2.87121	4.12648	Not Antimicrobial	0	Tacrolimus (monohydrate)
HY-B1268	0.0709126	0.110217	Not Antimicrobial	2	Docusate (Sodium)
HY-17452A	-0.66869	4.86415	Antimicrobial	37	Cefditoren (Pivoxil)
HY-17020A	4.95827	0.0237744	Not Antimicrobial	3	Miglustat (hydrochloride)
HY-17469	0.620997	-1.6067	Not Antimicrobial	0	Gimeracil
HY-17425A	0.7027	-4.3746	Not Antimicrobial	0	Valacyclovir (hydrochloride)
HY-B0428A	1.95421	-2.02837	Not Antimicrobial	0	Ozagrel (sodium)
HY-112171	-4.69475	-3.05733	Not Antimicrobial	0	Œ≥-L-Glutamyl-L-alanine
HY-14779	-1.87941	-0.933836	Not Antimicrobial	0	Riociguat
HY-12695	1.3514	-4.49069	Not Antimicrobial	0	Guanosine 5'-triphosphate (trisodium salt)
HY-100196A	0.134821	-1.54874	Not Antimicrobial	0	Pyrroloquinoline quinone (disodium salt)
HY-N0039	4.89792	5.08702	Not Antimicrobial	1	Ginsenoside Rb1
HY-17373	-2.00745	1.30171	Not Antimicrobial	0	Posaconazole
HY-N7067	-0.872391	2.09845	Not Antimicrobial	0	Revaprazan (hydrochloride)
HY-N0281	2.38479	-0.0859701	Not Antimicrobial	0	Daphnetin
HY-17611	1.13242	0.418001	Not Antimicrobial	0	Etripamil
HY-13426	-1.16638	-0.779587	Not Antimicrobial	0	Roxadustat
HY-10373	-2.30699	-0.120211	Not Antimicrobial	0	Trimetrexate
HY-I0177	-1.55153	-2.00392	Not Antimicrobial	0	Vilazodone carboxylic acid
HY-21088	0.33055	3.11871	Not Antimicrobial	0	3-Amino-2-piperidinone
HY-N0687	0.63437	1.48122	Not Antimicrobial	0	Vindoline
HY-W012499	-3.83433	-2.38963	Not Antimicrobial	0	N-Acetyl-L-methionine
HY-N2577	6.08873	1.69026	Not Antimicrobial	0	1F-Fructofuranosylnystose
HY-I0021	-0.942664	1.10235	Not Antimicrobial	0	Bepotastine
HY-14254	-1.58977	0.458155	Not Antimicrobial	4	Olprinone (Hydrochloride)
HY-N0898	3.01645	2.0598	Not Antimicrobial	0	Catechin
HY-10999	-2.58866	1.61431	Not Antimicrobial	0	Trametinib
HY-N0741A	1.30729	-0.185898	Not Antimicrobial	0	Leonurine (hydrochloride)
HY-N0324	3.27092	6.78609	Not Antimicrobial	0	Cholic acid
HY-B0967	-0.870597	-0.129571	Not Antimicrobial	0	Phthalylsulfacetamide
HY-B0110	2.0429	5.84344	Not Antimicrobial	0	Gestodene
HY-107831	0.607802	-0.957967	Not Antimicrobial	0	5-Acetylsalicylic acid
HY-13004	-0.409616	1.51978	Not Antimicrobial	0	Maraviroc
HY-12222	3.25519	6.57137	Not Antimicrobial	0	Obeticholic acid
HY-B1280	-1.1507	-0.786483	Not Antimicrobial	0	Nikethamide
HY-A0004	1.0519	-4.14366	Not Antimicrobial	0	Decitabine
HY-A0009	1.53719	1.82607	Not Antimicrobial	0	Galanthamine (hydrobromide)
HY-N0395	5.05191	0.308658	Not Antimicrobial	0	Fructose
HY-14608	-4.79688	-3.30939	Not Antimicrobial	0	(S)-Glutamic acid
HY-106353	3.24494	6.15401	Not Antimicrobial	0	Smilagenin
HY-B1511	1.08617	-4.93932	Not Antimicrobial	0	Cyclic AMP
HY-15656	-3.24862	1.62712	Not Antimicrobial	0	Ceritinib
HY-B0796	-2.99929	-4.56431	Not Antimicrobial	0	Gastrodenol
HY-N0015	3.9838	1.11843	Not Antimicrobial	0	Astragalin
HY-14171	0.342661	-0.486481	Not Antimicrobial	0	Bexarotene
HY-17403	0.0271922	1.59116	Antimicrobial	24	Manidipine (dihydrochloride)
HY-B0217	0.0958229	0.0632008	Not Antimicrobial	1	Nitazoxanide
HY-123210	-1.48281	0.78234	Not Antimicrobial	0	Lodenafil
HY-W004520	-0.380162	-1.64322	Not Antimicrobial	0	Phenazine (methylsulfate)
HY-N0806	5.34963	2.03712	Not Antimicrobial	0	Sweroside
HY-17411	2.94131	4.8476	Not Antimicrobial	0	Limonin
HY-10268	-1.92816	0.551744	Not Antimicrobial	0	Betrixaban
HY-109108A	-2.29103	1.28713	Not Antimicrobial	0	Valemetostat (tosylate)
HY-N0184	4.21183	4.77621	Antimicrobial	13	Glycyrrhizic acid
HY-10181A	-1.93184	1.15319	Not Antimicrobial	0	Dasatinib (hydrochloride)
HY-B0762	-2.89857	-5.06512	Not Antimicrobial	0	Acetyl-L-carnitine (hydrochloride)
HY-A0132	5.54552	0.788392	Not Antimicrobial	0	N-Acetyl-D-glucosamine
HY-101561	-3.151	1.72771	Not Antimicrobial	9	Avapritinib
HY-N1369	2.8218	4.92944	Not Antimicrobial	0	Menthol
HY-10571A	-2.06497	-0.441403	Not Antimicrobial	0	Delavirdine (mesylate)
HY-W011552	1.12618	-4.90979	Not Antimicrobial	0	2'-O-Methyladenosine
HY-103395	-3.64729	-3.14094	Not Antimicrobial	0	Methylmalonic acid
HY-N0176	3.20501	5.60852	Antimicrobial	28	Dihydroartemisinin
HY-A0261	-1.78587	-2.36012	Not Antimicrobial	0	Pentagastrin
HY-14740	-1.55083	2.05222	Antimicrobial	30	Elvitegravir
HY-14905	1.82197	-3.88833	Antimicrobial	10	Uridine triacetate
HY-16398	-3.17752	-3.91765	Not Antimicrobial	0	Pipobroman
HY-15388	0.632605	-0.0707132	Not Antimicrobial	0	Tazarotene
HY-N0486	-4.27635	-3.16955	Not Antimicrobial	0	L-Leucine
HY-13948A	-2.6934	4.186	Not Antimicrobial	0	Angiotensin II human (acetate)
HY-B0964	0.717819	-4.56467	Not Antimicrobial	0	Riboflavin (phosphate sodium)
HY-W011175	-3.13869	-5.77987	Not Antimicrobial	0	Batilol
HY-N0184A	4.20179	4.81366	Antimicrobial	36	Dipotassium glycyrrhizinate
HY-W004066	-3.67933	-2.70044	Not Antimicrobial	0	Ac-Ala-OH
HY-N7101	-0.68424	4.9899	Antimicrobial	37	Cefpodoxime Proxetil
HY-Y0511	-3.73505	-4.32381	Not Antimicrobial	0	N-Methylsarcosine
HY-107855	2.42267	4.46719	Not Antimicrobial	0	DL-Mevalonolactone
HY-N0471	-0.175704	1.30887	Not Antimicrobial	0	L-Hyoscyamine
HY-13765	-0.0938777	-3.53168	Not Antimicrobial	0	6-Thioguanine
HY-W016562	-1.26867	-0.8981	Not Antimicrobial	0	Hippuric acid
HY-13677A	-0.164696	-3.56946	Not Antimicrobial	0	6-Mercaptopurine hydrate
HY-B0691A	3.04347	5.21642	Not Antimicrobial	0	Ecabet (sodium)
HY-B1885	0.97909	-0.521291	Not Antimicrobial	2	Fenitrothion
HY-B1888B	-0.493214	-0.75431	Not Antimicrobial	0	Bromfenac (sodium hydrate)
HY-13613	2.43355	5.99945	Not Antimicrobial	0	Dutasteride
HY-Y1718	-4.79423	-6.55617	Not Antimicrobial	0	Tridecanoic acid
HY-W027968	1.38033	-0.350432	Not Antimicrobial	0	Coumarin-3-carboxylic Acid
HY-113016	-4.6777	-6.65749	Not Antimicrobial	0	Elaidic acid
HY-N7111	-0.500404	4.06098	Antimicrobial	33	Sultamicillin (tosylate)
HY-101399	-2.81568	-1.56269	Not Antimicrobial	0	Œ≥-Glu-Phe
HY-U00106	-0.0620535	1.06324	Not Antimicrobial	0	Cimetropium (Bromide)
HY-101417	-3.40643	-4.99954	Not Antimicrobial	0	Diethyl phosphate
HY-100582	5.55215	-1.49659	Not Antimicrobial	0	Ribitol
HY-B2184	2.32972	-1.29179	Not Antimicrobial	0	Sofalcone
HY-I0301	5.43385	0.0487521	Not Antimicrobial	0	D-(+)-Glucono-1,5-lactone
HY-A0119	-4.18668	-4.36878	Not Antimicrobial	0	Nitroprusside (disodium dihydrate)
HY-70002	-2.10332	0.508459	Not Antimicrobial	0	Enzalutamide
HY-D0227	-2.30835	-4.30242	Not Antimicrobial	0	Trometamol
HY-A0100	-0.958516	-3.54987	Not Antimicrobial	0	Thiamine monochloride
HY-B1109	-0.97765	-0.347094	Not Antimicrobial	0	N-Acetylprocainamide
HY-17357	-0.525989	-0.936735	Not Antimicrobial	0	Nepafenac
HY-50706A	-2.95823	1.17122	Antimicrobial	21	Selumetinib (sulfate)
HY-B0617A	1.2391	-4.885	Antimicrobial	14	S-Adenosyl-L-methionine (tosylate)
HY-A0154	3.65076	4.4577	Not Antimicrobial	0	Deslanoside
HY-B1400	-0.0788404	-1.07839	Antimicrobial	12	Diiodohydroxyquinoline
HY-A0083	-2.99244	-4.88193	Not Antimicrobial	0	Methacholine (chloride)
HY-B0586	1.65153	-4.88484	Not Antimicrobial	0	Methylcobalamin
HY-113101	-4.71099	-4.55717	Not Antimicrobial	0	2-Hydroxyadipic acid
HY-B0612A	0.247845	1.59983	Not Antimicrobial	1	Lercanidipine (hydrochloride)
HY-13727A	-1.88163	-1.74928	Not Antimicrobial	0	Pixantrone (dimaleate)
HY-B0421	1.86449	0.332559	Not Antimicrobial	0	Mycophenolic acid
HY-B1070	5.28084	-1.59388	Not Antimicrobial	0	DL-Xylose
HY-10209A	-1.96254	0.884746	Not Antimicrobial	0	Masitinib (mesylate)
HY-B0021	1.21502	-3.81622	Antimicrobial	38	Doxifluridine
HY-109590	-4.30725	-6.77791	Not Antimicrobial	0	Arachidonic acid
HY-14299	0.922922	-1.75717	Not Antimicrobial	0	Indacaterol
HY-B1253	-1.97911	-3.49025	Not Antimicrobial	0	Chlormethine (hydrochloride)
HY-B0400	5.52435	-1.39686	Not Antimicrobial	0	D-Sorbitol
HY-12866	-2.22427	1.70599	Antimicrobial	26	Larotrectinib
HY-A0005	1.1522	-4.53362	Not Antimicrobial	4	Clofarabine
HY-13038B	-2.74531	0.161174	Antimicrobial	34	Fostamatinib (disodium hexahydrate)
HY-17041	-3.06418	-1.14993	Antimicrobial	18	Darunavir (Ethanolate)
HY-10574	-2.34776	0.423454	Not Antimicrobial	0	Rilpivirine
HY-17387	1.12896	2.77007	Not Antimicrobial	0	(-)-Huperzine A
HY-B1472	2.44688	5.77689	Not Antimicrobial	0	Deoxycorticosterone acetate
HY-113137	1.24314	-4.24097	Not Antimicrobial	0	N2,N2-Dimethylguanosine
HY-B0625	1.85688	5.40545	Not Antimicrobial	0	Ciclesonide
HY-A0080	-1.48612	-0.910066	Not Antimicrobial	0	Aminohippurate (sodium)
HY-B1391	-3.4042	-4.59611	Not Antimicrobial	0	D-Panthenol
HY-B1132	-0.270849	0.990603	Not Antimicrobial	0	Clidinium (bromide)
HY-B1125	5.69602	0.580079	Not Antimicrobial	2	Glucosamine
HY-100007	-1.54635	-0.551243	Not Antimicrobial	0	Vonoprazan
HY-N2553	-0.955902	-3.23869	Not Antimicrobial	0	4-Deoxypyridoxine 5'-phosphate
HY-17367A	-3.04009	-0.968627	Not Antimicrobial	0	Atazanavir (sulfate)
HY-B0023	0.00830333	1.69365	Antimicrobial	33	Azelnidipine
HY-100807	-0.270406	-0.749921	Not Antimicrobial	0	Quinolinic acid
HY-B2165	-5.0472	-3.65656	Not Antimicrobial	0	Bendazac L-Lysine
HY-106673	1.91757	5.59534	Not Antimicrobial	0	Hydrocortisone buteprate
HY-B2145	-2.56668	-0.138051	Not Antimicrobial	1	Ilaprazole (sodium)
HY-W050031	-3.42423	-3.58253	Not Antimicrobial	0	(S)-3-Hydroxybutanoic acid
HY-17430	-2.99151	-1.10718	Antimicrobial	11	Amprenavir
HY-17459	-0.666597	1.703	Not Antimicrobial	0	Clopidogrel (hydrogen sulfate)
HY-17405	-2.65563	4.22002	Not Antimicrobial	0	Alarelin (Acetate)
HY-107569	3.25334	-0.677649	Not Antimicrobial	0	Garcinol
HY-10846	-1.36459	0.851542	Antimicrobial	13	Delamanid
HY-B0640A	-0.116015	2.04022	Not Antimicrobial	0	Epinastine (hydrochloride)
HY-B1408	-0.522783	-0.311502	Not Antimicrobial	0	Salicylanilide
HY-B1479B	1.24452	1.93453	Not Antimicrobial	0	Emetine (dihydrochloride hydrate)
HY-B1347	0.203814	-1.35504	Not Antimicrobial	0	Clorprenaline hydrochloride
HY-13577A	-3.46731	1.89307	Not Antimicrobial	0	Oclacitinib (maleate)
HY-B0381B	-0.598807	-0.131283	Not Antimicrobial	0	Levobetaxolol (hydrochloride)
HY-B0520A	-0.299668	1.12306	Not Antimicrobial	0	Benztropine (mesylate)
HY-14183	1.37007	1.00312	Not Antimicrobial	0	Vernakalant (Hydrochloride)
HY-13761	2.74543	1.49848	Antimicrobial	27	Teniposide
HY-14137	-1.51845	0.498715	Not Antimicrobial	0	Rimonabant (Hydrochloride)
HY-17395	-0.353415	-0.457721	Not Antimicrobial	0	Terbinafine hydrochloride
HY-113098	-4.34921	-5.67048	Not Antimicrobial	0	2-Oxovaleric acid
HY-30270	1.21446	-1.24277	Not Antimicrobial	0	Mequinol
HY-12530	-2.5009	3.15613	Not Antimicrobial	0	Velpatasvir
HY-W018772	5.33805	-1.57713	Not Antimicrobial	0	D-Ribose(mixture of isomers)
HY-B2136	1.18695	-0.0456807	Not Antimicrobial	0	Tannic acid
HY-12694	-1.36468	1.32852	Not Antimicrobial	0	Prucalopride (succinate)
HY-B2087	-1.20255	-1.63838	Not Antimicrobial	0	Glycerol phenylbutyrate
HY-B0032	-0.862815	1.80628	Not Antimicrobial	0	Lurasidone (Hydrochloride)
HY-B1369	-0.427466	4.5359	Antimicrobial	40	Imipenem monohydrate
HY-17000	-1.48163	0.668669	Not Antimicrobial	0	Tolvaptan
HY-13011A	-2.58314	0.99365	Not Antimicrobial	0	Alectinib (Hydrochloride)
HY-13026	-0.205864	-3.15685	Not Antimicrobial	0	Idelalisib
HY-B1300	-0.685651	4.62637	Antimicrobial	36	Cefonicid (sodium)
HY-Y0842	-3.40818	-4.7868	Not Antimicrobial	0	Formamide
HY-112537	-2.87232	-4.44068	Not Antimicrobial	0	D-Glucose 6-phosphate
HY-75054	2.79512	5.78677	Not Antimicrobial	0	Abiraterone acetate
HY-B0584	-3.33546	-6.54775	Not Antimicrobial	0	Travoprost
HY-D0211	2.28905	0.511175	Not Antimicrobial	0	Phenolphthalein
HY-N0060A	2.47513	-0.939549	Not Antimicrobial	0	Ferulic acid (sodium)
HY-15516	4.48386	0.883243	Antimicrobial	23	Sotagliflozin
HY-107801	1.14321	-4.39776	Not Antimicrobial	0	Inosine pranobex
HY-A0195	-3.88242	-6.74675	Not Antimicrobial	0	Carboprost (tromethamine)
HY-106541	-0.322647	-0.0842754	Not Antimicrobial	9	Neticonazole
HY-100551	5.52955	-1.41618	Not Antimicrobial	0	meso-Erythritol
HY-10977	-2.80426	0.341758	Not Antimicrobial	0	Tivozanib
HY-17358	1.85017	5.43286	Not Antimicrobial	0	Loteprednol Etabonate
HY-B0314	-2.89085	-4.29046	Not Antimicrobial	0	Talc
HY-Y0055	-0.62503	-1.86698	Not Antimicrobial	6	Phenothiazine
HY-17571A	-3.26031	4.57626	Not Antimicrobial	0	Oxytocin (acetate)
HY-16082	-1.53017	0.000972082	Not Antimicrobial	0	AZD7545
HY-W040329	0.97961	-4.6417	Not Antimicrobial	0	2'-Deoxyadenosine
HY-14300A	0.94019	-2.11276	Not Antimicrobial	8	Vilanterol (trifenatate)
HY-10619B	-2.77563	2.22432	Not Antimicrobial	0	Niraparib (tosylate)
HY-B1318	-3.8614	-4.68299	Not Antimicrobial	0	Foscarnet (sodium)
HY-107329	-0.590334	4.64955	Antimicrobial	38	Cefathiamidine
HY-12355	-0.852075	1.13366	Not Antimicrobial	0	Siponimod
HY-A0022A	-0.419743	1.7703	Not Antimicrobial	0	Azaphen (dihydrochloride monohydrate)
HY-Y1809	-2.51681	-5.50257	Not Antimicrobial	1	1-Hydroxyoctadecane
HY-B1092	5.33663	-1.20414	Not Antimicrobial	0	Gluconate (Calcium)
HY-Y0252	-0.00768144	3.55269	Not Antimicrobial	0	L-Proline
HY-B0200	-0.630009	4.39683	Not Antimicrobial	9	Cephalexin
HY-17406	0.532847	-0.513996	Not Antimicrobial	0	Tolcapone
HY-P0049	-3.0592	4.55039	Not Antimicrobial	0	Argipressin
HY-N4113	2.93011	0.0835546	Not Antimicrobial	0	Glycycoumarin
HY-50175	-1.71442	1.23232	Not Antimicrobial	1	Laropiprant
HY-128365	-0.237556	-0.0617253	Not Antimicrobial	9	Neticonazole (hydrochloride)
HY-N6074	3.93572	4.81965	Not Antimicrobial	0	Soyasapogenol B
HY-N7142	0.816867	-2.00589	Not Antimicrobial	0	DL-Norepinephrine (hydrochloride)
HY-W020044	3.4002	4.44487	Not Antimicrobial	0	DL-alpha-Tocopherol
HY-107212	3.22808	3.809	Antimicrobial	12	Selamectin
HY-Y0479	-3.54181	-3.21204	Not Antimicrobial	0	L-Lactic acid
HY-108365	3.51387	3.8172	Antimicrobial	40	Gamithromycin
HY-B0415	1.75812	5.27386	Not Antimicrobial	0	Fluocinolone (Acetonide)
HY-B0035	-1.2289	-0.367321	Not Antimicrobial	0	Sulfamethazine
HY-104026	-2.07965	-1.76809	Not Antimicrobial	0	L-Kynurenine
HY-P1959A	-3.13462	4.34026	Not Antimicrobial	0	Lanreotide (acetate)
HY-17010	2.28565	4.5138	Not Antimicrobial	0	Retapamulin
HY-10820	-2.69236	-2.17234	Not Antimicrobial	0	Pemetrexed
HY-17016	0.476675	1.07781	Not Antimicrobial	0	Oseltamivir (phosphate)
HY-12594	-1.97207	3.27141	Not Antimicrobial	1	Paritaprevir
HY-10453	-1.78476	-0.24372	Not Antimicrobial	0	Ixazomib
HY-B2113	-3.8319	-3.09164	Not Antimicrobial	0	Bromisoval
HY-17038	-0.0115498	-1.03985	Not Antimicrobial	0	Agomelatine
HY-113306	-0.0382113	-3.67621	Not Antimicrobial	0	1-Methyladenine
HY-B0068	-1.25452	1.6123	Not Antimicrobial	0	Azasetron (hydrochloride)
HY-B0595	-1.2413	1.79596	Not Antimicrobial	0	Ramosetron (Hydrochloride)
HY-B0390	1.9879	6.01127	Not Antimicrobial	0	Mestranol
HY-113263	2.68574	5.7101	Not Antimicrobial	0	17a-Hydroxypregnenolone
HY-B0449	1.69121	3.32913	Antimicrobial	40	Methacycline (hydrochloride)
HY-113315	3.1861	5.92103	Not Antimicrobial	0	3b-Hydroxy-5-cholenoic acid
HY-B0024	-1.75571	2.35823	Not Antimicrobial	9	Prulifloxacin
HY-103638	1.49955	0.486153	Not Antimicrobial	0	3-Methoxytyramine (hydrochloride)
HY-114200	-1.22557	1.96267	Not Antimicrobial	0	Imrecoxib
HY-13010	-0.263277	0.353414	Not Antimicrobial	0	Laquinimod
HY-100008	4.61385	3.36596	Not Antimicrobial	0	Peretinoin
HY-B1167	0.191478	1.66204	Not Antimicrobial	0	Ajmaline
HY-105185	-1.53812	1.53198	Not Antimicrobial	0	Fidarestat
HY-B0282	-2.80215	-5.02656	Not Antimicrobial	0	Acetylcholine (chloride)
HY-10209	-1.97899	0.807103	Not Antimicrobial	0	Masitinib
HY-100795A	-0.641907	0.952522	Not Antimicrobial	0	Pirmenol (hydrochloride)
HY-13749B	-2.07515	-1.15355	Antimicrobial	13	Sitagliptin (phosphate monohydrate)
HY-17355A	-0.626182	1.74646	Not Antimicrobial	0	Dexpramipexole (dihydrochloride)
HY-100474	-0.843232	-1.43	Not Antimicrobial	0	Visomitin
HY-W014796	-0.0597589	-1.10912	Not Antimicrobial	0	2-Naphthoxyacetic acid
HY-B2239	0.410586	-4.55988	Not Antimicrobial	0	Riboflavin Tetrabutyrate
HY-107385	2.72003	5.97289	Not Antimicrobial	0	Epristeride
HY-B1263	-3.70137	-4.41362	Not Antimicrobial	0	Chlorobutanol
HY-B0491A	0.543406	0.531597	Not Antimicrobial	0	Carbazochrome (sodium sulfonate)
HY-W032013	-2.56871	-5.48535	Not Antimicrobial	1	1-Octanol
HY-113291	1.02616	-4.79731	Not Antimicrobial	0	5'-Deoxyadenosine
HY-A0256B	-0.0842012	3.29379	Not Antimicrobial	0	Clavulanate (lithium)
HY-B0034	0.717468	2.01355	Not Antimicrobial	0	Donepezil (Hydrochloride)
HY-B0117	1.65032	3.29709	Antimicrobial	40	Tigecycline
HY-70050C	-1.20324	1.52497	Not Antimicrobial	0	Alosetron (Hydrochloride)
HY-113134	3.09172	5.90574	Not Antimicrobial	0	25-Hydroxycholesterol
HY-100490B	-0.970187	0.9683	Not Antimicrobial	0	Rilmenidine (phosphate)
HY-N0593A	3.17081	6.59998	Not Antimicrobial	0	Deoxycholic acid sodium salt
HY-B0016	1.26218	-4.09817	Not Antimicrobial	2	Capecitabine
HY-14273	-1.89903	0.932489	Not Antimicrobial	0	Isavuconazole
HY-B1053	-0.822011	-1.00307	Not Antimicrobial	0	Iotalamic acid
HY-B0822	-1.73907	0.114106	Not Antimicrobial	7	Fipronil
HY-13581A	-2.59914	4.24404	Not Antimicrobial	0	Buserelin (Acetate)
HY-13701	1.19879	-4.38783	Not Antimicrobial	1	Nelarabine
HY-B2167	-4.37157	-6.72502	Not Antimicrobial	0	Docosahexaenoic Acid
HY-B0292A	1.34026	1.28407	Not Antimicrobial	0	Atracurium (besylate)
HY-B0447A	0.979008	-2.01733	Not Antimicrobial	0	L-Epinephrine (Bitartrate)
HY-B0383	-1.52768	-1.97441	Not Antimicrobial	0	Almotriptan (malate)
HY-100562	0.874235	-1.2115	Not Antimicrobial	0	Flopropione
HY-111815A	1.80348	-4.35172	Not Antimicrobial	0	N4-Acetylcytidine triphosphate (sodium)
HY-17001	-2.4447	0.584805	Not Antimicrobial	0	Flupirtine (Maleate)
HY-W051723	-3.38381	-3.59514	Not Antimicrobial	0	(R)-3-Hydroxybutanoic acid
HY-13064A	-2.74968	1.61156	Not Antimicrobial	0	Cobimetinib (hemifumarate)
HY-B0607	-0.821141	0.00199919	Not Antimicrobial	0	Nitisinone
HY-B0926	-0.869251	-0.843573	Not Antimicrobial	0	Diatrizoic acid
HY-50856A	-3.64028	1.96773	Not Antimicrobial	0	Ruxolitinib (S enantiomer)
HY-113212	3.21394	6.72405	Not Antimicrobial	0	Ursocholic acid
HY-B1360	0.626291	-1.22848	Antimicrobial	33	Chlorquinaldol
HY-113236	0.808286	-2.18381	Not Antimicrobial	0	p-Synephrine
HY-113168	-2.89029	-5.25597	Not Antimicrobial	0	Butyrylcarnitine
HY-113216	-5.34939	-3.58455	Not Antimicrobial	0	Asymmetric dimethylarginine
HY-113353	-1.35382	-0.856912	Not Antimicrobial	0	Nicotinuric acid
HY-D0251	2.31451	0.815381	Not Antimicrobial	0	Fluorescein
HY-W015608	-0.413202	-0.765603	Not Antimicrobial	0	2-Phenylpropionic acid
HY-W015495	0.160317	3.31972	Not Antimicrobial	0	L-Dihydroorotic acid
HY-Y0892	0.267598	-2.09813	Not Antimicrobial	0	4-Hydroxybenzyl alcohol
HY-W015300	-4.78971	-5.12529	Not Antimicrobial	0	Suberic acid
HY-76772	-1.02433	1.99256	Not Antimicrobial	0	Cevimeline (hydrochloride hemihydrate)
HY-A0010	-1.50596	-1.80618	Not Antimicrobial	0	Eletriptan (hydrobromide)
HY-Y1139	-4.82572	-5.10918	Not Antimicrobial	0	Pimelic acid
HY-113221	-2.97019	-5.04915	Not Antimicrobial	0	Isovalerylcarnitine
HY-Y1314	-3.79023	-4.11618	Not Antimicrobial	0	Dimethyl sulfone
HY-W015309	-4.77736	-6.58912	Not Antimicrobial	0	Decanoic acid
HY-113334	5.6749	1.31067	Not Antimicrobial	0	Turanose
HY-101413	-5.21569	-3.43097	Not Antimicrobial	0	Iberin
HY-18690A	-2.30749	0.428702	Not Antimicrobial	0	Enasidenib (mesylate)
HY-113047	1.47484	-3.89945	Not Antimicrobial	0	5,6-Dihydrouridine
HY-19518	-3.31237	-6.52014	Not Antimicrobial	0	Latanoprostene bunod
HY-17569	1.71307	5.25163	Not Antimicrobial	0	Difluprednate
HY-101047	-4.63078	-6.77657	Not Antimicrobial	0	D-erythro-Sphingosine
HY-B2194	2.85922	-0.671419	Not Antimicrobial	0	Œ≥-Oryzanol
HY-A0142A	-0.964923	1.70891	Not Antimicrobial	0	Dapiprazole (hydrochloride)
HY-76569	0.584807	0.18308	Not Antimicrobial	1	Desfesoterodine
HY-N0017	3.75548	0.93872	Antimicrobial	13	Bergenin
HY-N0537	5.3334	0.224768	Not Antimicrobial	0	Xylose
HY-113365	2.56535	5.92101	Not Antimicrobial	0	Cholestenone
HY-B0399	-2.81401	-4.7303	Not Antimicrobial	0	L-Carnitine
HY-N0060	2.53663	-0.964769	Not Antimicrobial	0	Ferulic acid
HY-N0682	-0.732619	-3.06071	Not Antimicrobial	0	Pyridoxine (hydrochloride)
HY-W017077	-0.049519	-0.845301	Not Antimicrobial	0	4-Methylbiphenyl
HY-B0117C	1.60497	3.34768	Antimicrobial	40	Tigecycline (tetramesylate)
HY-15856B	-0.971149	1.12272	Antimicrobial	22	Flupentixol dihydrochloride
HY-B0404A	-3.60793	-2.43075	Not Antimicrobial	0	Benserazide (hydrochloride)
HY-W018512	3.23585	6.43669	Not Antimicrobial	0	7-Ketolithocholic acid
HY-14896	0.790589	-0.485407	Antimicrobial	20	Opicapone
HY-10004	-0.612098	4.34258	Not Antimicrobial	5	Faropenem daloxate
HY-A0034	-0.466095	2.09282	Not Antimicrobial	0	Solifenacin
HY-P0083	-3.20644	4.50947	Not Antimicrobial	0	Ornipressin
HY-107854	-1.20709	-2.11866	Not Antimicrobial	0	N-Acetyl-5-hydroxytryptamine
HY-113026	3.38144	4.35231	Not Antimicrobial	0	Delta-Tocopherol
HY-112731	-1.44074	-0.0491602	Not Antimicrobial	0	TFAP
HY-101981	1.8342	-4.24271	Not Antimicrobial	0	Uridine 5'-monophosphate
HY-B0111	2.289	5.5609	Not Antimicrobial	0	Drospirenone
HY-101398	-1.4667	-3.09912	Not Antimicrobial	0	Coproporphyrin III
HY-101403	-4.66691	-4.32797	Not Antimicrobial	0	N-(5-Aminopentyl)acetamide
HY-Y0839	-4.42877	-4.72609	Not Antimicrobial	0	Levulinic acid
HY-19638A	1.50281	-4.59461	Not Antimicrobial	0	Cangrelor (tetrasodium)
HY-113139	1.21328	-4.25874	Not Antimicrobial	0	1-Methylinosine
HY-N0197	3.48138	0.847823	Antimicrobial	13	Baicalin
HY-B1055	0.114553	0.741215	Not Antimicrobial	0	Carbetapentane (citrate)
HY-W001996	0.0913868	-1.4265	Not Antimicrobial	0	6-Hydroxynicotinic acid
HY-Y0035	-3.67734	-4.18716	Not Antimicrobial	0	4,4-Dimethoxy-2-butanone
HY-W011683	0.963087	-4.70009	Not Antimicrobial	0	2'-Deoxyadenosine monohydrate
HY-13782	0.164254	-4.80564	Not Antimicrobial	0	Tenofovir (Disoproxil Fumarate)
HY-33212	5.2493	-1.33511	Not Antimicrobial	0	D-N-Acetylgalactosamine
HY-18260	0.76201	-1.71746	Not Antimicrobial	0	Bisphenol A
HY-W017522	-4.7748	-5.038	Not Antimicrobial	0	Adipic acid
HY-B2116	-0.444005	-0.212703	Not Antimicrobial	0	Osalmid
HY-Y0267	-0.725707	-0.904381	Not Antimicrobial	0	Phenoxyacetic acid
HY-101411	-4.61261	-4.5848	Not Antimicrobial	0	4-Acetamidobutanoic acid
HY-N0593	3.11312	6.58152	Not Antimicrobial	0	Deoxycholic acid
HY-I0230	-0.473388	2.18478	Not Antimicrobial	0	Solifenacin (hydrochloride)
HY-17009	3.05666	0.671936	Not Antimicrobial	0	Iguratimod
HY-15403A	1.59588	1.12436	Not Antimicrobial	1	Atrasentan (hydrochloride)
HY-A0030	0.559762	0.298766	Not Antimicrobial	0	Fesoterodine (fumarate)
HY-13677	-0.14503	-3.61204	Not Antimicrobial	0	6-Mercaptopurine
HY-N0739	-2.77388	-4.73309	Not Antimicrobial	0	Betaine (hydrochloride)
HY-B1908	3.40834	3.82131	Antimicrobial	36	Midecamycin
HY-B1864B	5.21486	1.34716	Not Antimicrobial	3	Kasugamycin (hydrochloride hydrate)
HY-N0680	-1.01235	-3.56285	Not Antimicrobial	0	Thiamine (hydrochloride)
HY-13448	1.26782	-0.34399	Not Antimicrobial	0	Nedocromil
HY-A0019	-1.96034	1.7507	Not Antimicrobial	0	Paliperidone
HY-113063	-3.72869	-3.32984	Not Antimicrobial	0	3-Methyl-2-oxovaleric acid
HY-A0003	-0.135489	2.5302	Not Antimicrobial	0	Lenalidomide
HY-B0367	-1.75764	0.898472	Not Antimicrobial	0	Lornoxicam
HY-100471	-1.21836	0.164486	Not Antimicrobial	1	Esaxerenone
HY-107378	-2.82324	-1.31791	Not Antimicrobial	0	L-Valyl-L-phenylalanine
HY-I0383	4.44034	0.789747	Not Antimicrobial	0	Canagliflozin (hemihydrate)
HY-103392	1.71384	0.96261	Not Antimicrobial	0	Stiripentol
HY-33914	-0.0652167	-2.1158	Not Antimicrobial	0	4-Hydroxymethylpyrazole
HY-W011873	-4.75185	-6.61924	Not Antimicrobial	0	Palmitoleic acid
HY-10446	-2.82575	-2.13107	Not Antimicrobial	1	Pralatrexate
HY-N0337	1.67213	0.525371	Not Antimicrobial	0	Eugenol
HY-B2082	-0.960779	-3.51376	Not Antimicrobial	0	Fursultiamine
HY-B2115	1.45567	-0.256692	Not Antimicrobial	0	Sulfogaiacol
HY-W041019	-1.33283	-2.16946	Not Antimicrobial	0	5-Hydroxytryptophol
HY-B1239	0.0230629	0.79848	Not Antimicrobial	0	Drofenine (hydrochloride)
HY-B1050	-1.90679	2.26748	Antimicrobial	39	Gemifloxacin (mesylate)
HY-113081	1.2686	-4.40605	Not Antimicrobial	1	1-Methyladenosine
HY-A0153A	-0.648064	4.62061	Antimicrobial	37	Cephapirin (sodium)
HY-B1182	1.39717	-0.29163	Not Antimicrobial	0	Chromocarb
HY-A0036	-1.66113	1.11412	Not Antimicrobial	0	Bazedoxifene (acetate)
HY-13064	-2.75453	1.65389	Not Antimicrobial	0	Cobimetinib
HY-B1907	3.0182	0.00729876	Antimicrobial	40	Rifamycin (sodium)
HY-B2137	-0.359535	-0.732805	Not Antimicrobial	0	S-(+)-Ketoprofen
HY-17002	-0.822901	-0.343518	Not Antimicrobial	0	Suplatast (Tosilate)
HY-B1244	-0.686499	0.401264	Antimicrobial	36	Dimetridazole
HY-B0327	-1.65501	0.114593	Not Antimicrobial	0	Irsogladine
HY-18690	-2.35473	0.479454	Not Antimicrobial	0	Enasidenib
HY-17563	0.92988	-4.1455	Not Antimicrobial	0	2'-Deoxyguanosine
HY-Z0478	2.24808	4.83973	Not Antimicrobial	0	(-)-Limonene
HY-30220	-1.56043	-1.51962	Not Antimicrobial	0	(S)-2-Hydroxy-3-phenylpropanoic acid
HY-13911A	-2.2592	2.41412	Not Antimicrobial	0	Hydroxyfasudil (hydrochloride)
HY-B0226	-0.236601	0.199023	Antimicrobial	40	Nitrofurazone
HY-17551	-3.65873	-3.09432	Not Antimicrobial	0	NMDA
HY-N0335	-0.540191	-1.80288	Not Antimicrobial	0	Indigo
HY-B2117	-4.29371	-3.54109	Not Antimicrobial	0	Valpromide
HY-13017	-1.02645	-2.27998	Not Antimicrobial	0	Ivacaftor
HY-17470	1.34803	-4.21405	Not Antimicrobial	1	Mizoribine
HY-B0422	-2.59582	-1.00319	Not Antimicrobial	0	Nateglinide
HY-B1916	3.35659	3.76451	Antimicrobial	40	Acetylspiramycin
HY-Y1667	0.144785	-1.09348	Not Antimicrobial	0	2,6-Dibromophenol
HY-A0003B	-0.134849	2.42733	Not Antimicrobial	0	Lenalidomide (hemihydrate)
HY-100599	2.55523	0.146471	Not Antimicrobial	0	Urolithin A
HY-101402A	-2.1944	3.62567	Not Antimicrobial	0	Cyclo(his-pro) (TFA)
HY-101401	-4.577	-4.84695	Not Antimicrobial	0	3-(Methylthio)propionic acid
HY-113071A	-3.64679	-4.41805	Not Antimicrobial	0	Mevalonic acid (lithium salt)
HY-B0551A	-1.03294	0.410802	Not Antimicrobial	0	Doxapram (hydrochloride hydrate)
HY-75839	-1.88544	-0.462289	Not Antimicrobial	0	Dronedarone (Hydrochloride)
HY-A0002	-0.348658	2.10167	Not Antimicrobial	0	Solifenacin (Succinate)
HY-15772A	-2.74021	0.0412858	Not Antimicrobial	0	Osimertinib mesylate
HY-Y0272	-0.318929	-1.31083	Not Antimicrobial	0	Saccharin
HY-113262	1.08656	-4.11976	Not Antimicrobial	1	8-Hydroxyguanosine
HY-W012382	-2.52575	-1.52391	Not Antimicrobial	0	N-Acetyl-L-tyrosine
HY-13930	3.89255	0.972256	Not Antimicrobial	6	Miquelianin
HY-B1065	-3.57439	-2.31427	Not Antimicrobial	0	Aceglutamide
HY-B1044	0.285483	3.30588	Not Antimicrobial	0	Idramantone
HY-17434	2.28089	5.60247	Not Antimicrobial	3	Boldenone Undecylenate
HY-13911	-2.28323	2.31871	Not Antimicrobial	0	Hydroxyfasudil
HY-B0513	0.10548	-2.77119	Not Antimicrobial	0	Methylthiouracil
HY-17440	2.96911	6.21095	Not Antimicrobial	0	Rocuronium (Bromide)
HY-13016	-2.75672	0.275059	Not Antimicrobial	0	Cabozantinib
HY-A0023	-1.53438	1.96131	Not Antimicrobial	0	Alogliptin (Benzoate)
HY-B0523A	-0.143521	1.51519	Not Antimicrobial	0	Anagrelide (hydrochloride)
HY-B0538A	-1.14825	0.756954	Not Antimicrobial	0	Pemirolast (potassium)
HY-90009A	1.36274	1.38563	Not Antimicrobial	0	Tadalafil
HY-A0015	-0.86761	1.09634	Not Antimicrobial	0	Bepotastine (besilate)
HY-18708	-2.71763	0.0281547	Not Antimicrobial	0	Erdafitinib
HY-Y0946	-3.90594	-4.31302	Not Antimicrobial	0	Acetamide
HY-N0391	-4.96215	-3.79453	Not Antimicrobial	0	L-Citrulline
HY-19912	-2.72528	0.358289	Not Antimicrobial	0	Fruquintinib
HY-100803	-4.33303	-4.48976	Not Antimicrobial	0	Hypotaurine
HY-N0666	-4.37143	-3.08428	Not Antimicrobial	0	L-Aspartic acid
HY-50912	-1.7704	2.17781	Not Antimicrobial	0	Plerixafor (octahydrochloride)
HY-113008	2.26631	-2.11226	Not Antimicrobial	0	Urocanic acid
HY-17570	1.82815	5.3302	Not Antimicrobial	0	Desoximetasone
HY-90010	0.592136	0.210864	Not Antimicrobial	1	Tolterodine (tartrate)
HY-15777A	-3.05853	1.74872	Not Antimicrobial	0	Ribociclib hydrochloride
HY-B0892	-0.746807	-1.62336	Not Antimicrobial	0	Benzyl alcohol
HY-75161	2.73967	5.02749	Not Antimicrobial	0	(-)-Menthol
HY-76542	3.1234	5.69421	Not Antimicrobial	0	Vitamin D2
HY-Y1088	-0.870913	-1.69571	Not Antimicrobial	0	Hydrocinnamic acid
HY-113307	2.96382	6.25763	Not Antimicrobial	0	Alloepipregnanolone
HY-B1700A	1.32822	1.37422	Not Antimicrobial	0	Mivacurium (dichloride)
HY-N0324A	3.23686	6.80893	Not Antimicrobial	0	Cholic acid (sodium)
HY-B0243	1.77056	5.30677	Not Antimicrobial	0	Meprednisone
HY-B1077	-1.32203	1.24571	Not Antimicrobial	9	Penfluridol
HY-16938	1.06001	-4.85543	Not Antimicrobial	0	5'-Methylthioadenosine
HY-18569	-1.10428	-2.19661	Not Antimicrobial	0	3-Indoleacetic acid
HY-13038A	-2.67004	0.121436	Antimicrobial	33	Fostamatinib
HY-17040	-3.02974	-1.15126	Antimicrobial	19	Darunavir
HY-13623A	0.898882	-4.30295	Not Antimicrobial	0	Entecavir (monohydrate)
HY-B1217	-2.61886	-4.12722	Not Antimicrobial	0	Bronopol
HY-B0255	0.4264	-4.77814	Not Antimicrobial	0	Adefovir dipivoxil
HY-B1448	-0.011357	1.70437	Antimicrobial	27	Benidipine (hydrochloride)
HY-17507B	-2.38591	-0.0276706	Not Antimicrobial	1	Pantoprazole (sodium hydrate)
HY-17565	1.83615	-4.80292	Not Antimicrobial	4	Bleomycin (sulfate)
HY-D0885B	-4.02833	-4.12791	Not Antimicrobial	0	Phosphocreatine (disodium)
HY-W012595A	2.48442	-2.14591	Not Antimicrobial	0	trans-Benzylideneacetone
HY-101037	-3.64331	-4.0307	Not Antimicrobial	0	Sarcosine
HY-111095	-3.63448	-3.14026	Not Antimicrobial	0	D-(-)-Lactic acid
HY-B0914	-4.76242	-5.27249	Not Antimicrobial	0	10-Undecenoic acid
HY-70057	-2.5608	0.810653	Not Antimicrobial	0	Safinamide
HY-75502	-0.878845	2.45423	Not Antimicrobial	0	Rotigotine
HY-Y0293	-3.57536	-3.23047	Not Antimicrobial	0	L-Tartaric acid
HY-30219	-1.53683	-1.50399	Not Antimicrobial	0	D-‚Äã(+)‚Äã-‚ÄãPhenyllactic acid
HY-100375	2.35823	-1.22485	Not Antimicrobial	0	Diroximel fumarate
HY-B0241	-0.161257	1.18758	Not Antimicrobial	0	Ipratropium (bromide)
HY-Y0189	0.247248	-0.319769	Not Antimicrobial	0	Methyl Salicylate
HY-101474A	-2.48046	2.35876	Not Antimicrobial	0	Zanubrutinib
HY-13781	-2.73194	-1.96148	Not Antimicrobial	0	Pemetrexed (disodium hemipenta hydrate)
HY-B1587	0.451243	0.447935	Not Antimicrobial	0	Carbazochrome
HY-B1304	-0.519827	2.79512	Not Antimicrobial	0	(-)-Sparteine (sulfate pentahydrate)
HY-12866A	-2.27763	1.73596	Antimicrobial	26	Larotrectinib sulfate
HY-17034A	-1.89663	-2.69225	Not Antimicrobial	0	Dexmedetomidine (hydrochloride)
HY-17034B	-1.86991	-2.78545	Not Antimicrobial	0	Medetomidine (hydrochloride)
HY-107542	-4.42743	-6.49627	Not Antimicrobial	0	Oleoylethanolamide
HY-W015229	-1.23735	-2.34484	Not Antimicrobial	0	3-Indolepropionic acid
HY-112530	-3.66133	-5.97382	Not Antimicrobial	0	1,2-Distearoyl-sn-glycero-3-phosphorylethanolamine
HY-Y1683	2.71407	5.03411	Not Antimicrobial	0	DL-Menthol
HY-P0053	-2.60393	4.27288	Not Antimicrobial	0	Fertirelin
HY-A0021	-0.30748	2.47441	Not Antimicrobial	0	Palonosetron (Hydrochloride)
HY-W012185	-0.478582	2.74459	Not Antimicrobial	0	(-)-Sparteine
HY-112175	-2.21698	-2.51292	Not Antimicrobial	9	N-Acetylhistamine
HY-13803	-2.29188	1.23857	Not Antimicrobial	0	Tazemetostat
HY-107850	3.10617	6.3572	Not Antimicrobial	0	Pregnanediol
HY-B0286A	-0.602527	0.516926	Not Antimicrobial	2	Chlorpheniramine (maleate)
HY-B0578	-0.585427	0.88161	Not Antimicrobial	0	Loxoprofen
HY-B0911	-1.59744	-3.13791	Not Antimicrobial	0	Sodium copper chlorophyllin A
HY-90001	-2.98377	-1.05094	Not Antimicrobial	0	Ritonavir
HY-17477	0.23123	0.0866492	Not Antimicrobial	0	Guacetisal
HY-B2119	3.17553	6.939	Not Antimicrobial	0	Sodium tauroglycocholate
HY-N0019	3.29304	0.640116	Not Antimicrobial	0	Daidzein
HY-113138	1.51328	-4.07097	Not Antimicrobial	0	3-Methyluridine
HY-N0187	2.37273	-0.0628387	Not Antimicrobial	0	4-Methylumbelliferone
HY-13782A	0.194698	-4.78987	Not Antimicrobial	0	Tenofovir (Disoproxil)
HY-W012479	-1.59327	-2.30832	Not Antimicrobial	0	H-D-Trp-OH
HY-B1022	-4.43653	-3.81463	Not Antimicrobial	0	Dimesna
HY-W018791	1.86736	1.02752	Not Antimicrobial	0	Bifendate
HY-14144	-0.508155	1.24008	Not Antimicrobial	0	Aclidinium (Bromide)
HY-B1616	1.76472	5.27725	Not Antimicrobial	0	Clobetasone butyrate
HY-13055A	-2.00821	-0.299675	Not Antimicrobial	2	Telotristat ethyl
HY-A0016	-1.77095	-0.521946	Not Antimicrobial	0	Dronedarone
HY-13669	-1.78047	-3.38193	Not Antimicrobial	0	Lomustine
HY-13038	-2.73875	0.284536	Antimicrobial	34	Fostamatinib Disodium
HY-W050026	-2.88201	-1.77956	Not Antimicrobial	0	Phenylacetylglutamine
HY-B0184	-0.719954	-0.780208	Not Antimicrobial	0	Felbamate
HY-A0145	1.50891	-0.00881977	Not Antimicrobial	1	Phenprocoumon
HY-P1564A	-2.61473	4.16985	Not Antimicrobial	0	[Sar1, Ile8]-Angiotensin II (TFA)
HY-A0038	-1.45639	1.49739	Not Antimicrobial	0	Lasofoxifene (Tartrate)
HY-17038A	0.260087	-0.981113	Not Antimicrobial	0	Agomelatine (hydrochloride)
HY-113204	-4.53473	-6.65317	Not Antimicrobial	0	N-Oleoyl glycine
HY-113303	0.209756	-4.00852	Not Antimicrobial	0	FAPy-adenine
HY-Y0367	-3.58139	-5.05525	Not Antimicrobial	0	Maleic Acid
HY-B0017	1.21069	-3.68428	Antimicrobial	16	Telbivudine
HY-17391	0.257085	-3.9832	Not Antimicrobial	0	Pamabrom
HY-113099	-1.39926	-2.26507	Not Antimicrobial	0	Indolelactic acid
HY-B1102	0.624953	-0.767603	Not Antimicrobial	0	Evans Blue
HY-B1466	-0.458571	3.9831	Antimicrobial	38	Mezlocillin (sodium)
HY-113094	-4.75278	-6.74479	Not Antimicrobial	0	Paullinic acid
HY-10863	-4.41236	-6.56641	Not Antimicrobial	0	Anandamide
HY-B2209A	1.59266	-4.75701	Not Antimicrobial	0	Hydroxocobalamin (monohydrochloride)
HY-103370	-1.12741	0.162304	Not Antimicrobial	0	Talniflumate
HY-N0018	3.8549	1.02438	Not Antimicrobial	0	Daidzin
HY-B1080	-0.107812	0.687443	Not Antimicrobial	1	Tilorone (dihydrochloride)
HY-I0447A	0.217104	-0.585845	Not Antimicrobial	0	Sodium 4-aminosalicylate (dihydrate)
HY-A0014	-0.559704	1.24061	Not Antimicrobial	0	Ramelteon
HY-Y0801	0.144061	-0.85339	Not Antimicrobial	0	2,6-Dihydroxybenzoic acid
HY-B0428B	2.00156	-2.03334	Not Antimicrobial	0	Ozagrel (hydrochloride)
HY-A0095	-0.841744	0.891838	Not Antimicrobial	0	Flibanserin
HY-N0305	-4.46112	-5.01086	Not Antimicrobial	0	5-Aminolevulinic acid (hydrochloride)
HY-Y0569	5.30118	-1.23496	Not Antimicrobial	0	D-Gluconic acid
HY-N0193	3.28375	5.67055	Antimicrobial	12	Artesunate
HY-10440	-1.44842	0.0467504	Not Antimicrobial	0	Vismodegib
HY-N0096	1.27368	1.85487	Not Antimicrobial	0	Rotundine
HY-W007355	-0.927521	-2.3874	Not Antimicrobial	0	Skatole
HY-30215	-3.88722	-3.21464	Not Antimicrobial	0	(S)-Leucic acid
HY-N0733	5.40911	-1.60809	Not Antimicrobial	0	Glucosamine (hydrochloride)
HY-N0076	2.31268	4.29306	Not Antimicrobial	0	Bilobalide
HY-N0121	1.94868	1.38085	Not Antimicrobial	0	Sesamin
HY-W015967	-4.14461	-4.77534	Not Antimicrobial	0	Glycolic acid
HY-N1428	-3.92113	-4.5811	Not Antimicrobial	0	Citric acid
HY-N6810	1.15413	-1.05296	Not Antimicrobial	0	Thymol
HY-N0158	-0.228006	2.69409	Not Antimicrobial	0	Oxymatrine
HY-N0115	4.65204	1.31669	Not Antimicrobial	1	Gastrodin
HY-W014502	-2.03828	-1.79418	Not Antimicrobial	0	D-Kynurenine
HY-32351	3.24376	6.02031	Not Antimicrobial	0	Calcifediol
HY-Y0790	1.57448	-1.48942	Not Antimicrobial	0	Cuminaldehyde
HY-B2176	1.36172	-4.79594	Not Antimicrobial	0	ATP
HY-17039	-0.52792	1.70077	Not Antimicrobial	0	Alcaftadine
HY-14803	-0.462708	1.24294	Not Antimicrobial	0	Tasimelteon
HY-B2223	-1.02153	-3.51626	Not Antimicrobial	0	Thiamine nitrate
HY-12009	-2.35973	0.190053	Not Antimicrobial	0	Pazopanib (Hydrochloride)
HY-N6824	-3.40215	-4.90228	Not Antimicrobial	0	Hydroxy-Œ≤-sanshool
HY-14855	-1.4361	0.858409	Not Antimicrobial	0	Tedizolid
HY-B1815	-0.198066	-3.99455	Not Antimicrobial	0	Xanthinol Nicotinate
HY-B0166A	5.15609	-0.407637	Not Antimicrobial	0	L-Ascorbic acid (sodium salt)
HY-Y0543	1.58038	-1.19494	Not Antimicrobial	0	5-Methylfurfural
HY-B1411	5.94437	0.343447	Not Antimicrobial	0	i-Inositol
HY-Y0694	0.886417	-1.01634	Not Antimicrobial	0	2',4'-Dihydroxyacetophenone
HY-107824	5.6404	1.40344	Not Antimicrobial	3	D-Melibiose
HY-N1446	-4.64978	-6.72348	Not Antimicrobial	0	Oleic acid
HY-P0009A	-2.66909	4.28787	Not Antimicrobial	0	Cetrorelix (Acetate)
HY-P0002A	-2.31836	3.8349	Not Antimicrobial	0	Protirelin (Acetate)
HY-N0005	2.46855	-0.900176	Not Antimicrobial	0	Curcumin
HY-N0043	4.94739	5.02265	Not Antimicrobial	1	Ginsenoside Rd
HY-N2027	3.12858	6.86203	Not Antimicrobial	0	Taurochenodeoxycholic acid
HY-N0729	-4.44474	-6.76455	Not Antimicrobial	0	Linoleic acid
HY-N6972	1.66676	1.90109	Not Antimicrobial	0	Cepharanthine
HY-W002587	0.457311	-0.708666	Not Antimicrobial	0	4-Hydroxy-3-methylbenzoic acid
HY-N0098	1.93056	-0.861567	Not Antimicrobial	0	Vanillin
HY-N0808	2.61389	4.68686	Not Antimicrobial	0	Camphor
HY-N0045	4.81105	5.30372	Not Antimicrobial	1	Ginsenoside Rg1
HY-N0172	2.77056	-1.41159	Not Antimicrobial	0	Caffeic acid
HY-N0130	0.627272	-0.14644	Not Antimicrobial	0	Shikimic acid
HY-N0094	3.17156	0.705995	Not Antimicrobial	0	Ipriflavone
HY-N0880	2.65467	5.33375	Not Antimicrobial	0	Cinobufotalin
HY-N0159	1.07896	-0.789372	Not Antimicrobial	0	Paeonol
HY-W001963	-0.183292	-1.67335	Not Antimicrobial	0	Pyrrole-2-carboxylic acid
HY-113085	-1.23319	-0.918509	Not Antimicrobial	0	3-Hydroxyhippuric acid
HY-W010104	-5.08463	-3.35562	Not Antimicrobial	0	L-Methionine sulfoxide
HY-W009390	-4.89982	-3.2355	Not Antimicrobial	0	DL-Homocystine
HY-A0129	-2.14697	-2.38115	Not Antimicrobial	0	Histamine (phosphate)
HY-B1657A	-0.378828	-1.91477	Not Antimicrobial	0	Fosphenytoin (disodium)
HY-B2170A	-1.9029	-4.48335	Antimicrobial	12	Octenidine (dihydrochloride)
HY-N0454	-5.32433	-3.62583	Not Antimicrobial	0	DL-Arginine
HY-15306	-0.108188	-0.427865	Not Antimicrobial	0	Eltrombopag
HY-14852	0.55869	-0.749226	Not Antimicrobial	0	Tafamidis
HY-W012123	2.30537	-0.883661	Not Antimicrobial	0	3,4,5-Trimethoxycinnamic acid
HY-B0168A	-0.157016	0.434631	Not Antimicrobial	0	Milnacipran (hydrochloride)
HY-13685	-3.11201	-5.5934	Not Antimicrobial	0	Miltefosine
HY-113046	-2.77765	-2.21852	Not Antimicrobial	0	5-Methyltetrahydrofolic acid
HY-14558	-0.92098	1.59736	Not Antimicrobial	0	Tandospirone
HY-W012734	-0.0982453	3.57255	Not Antimicrobial	0	H-HoPro-OH
HY-18204A	-2.59454	-1.03248	Not Antimicrobial	0	LCZ696
HY-A0006	1.00395	-4.23442	Not Antimicrobial	0	Pentostatin
HY-103447	3.00353	1.98052	Not Antimicrobial	0	Zearalenone
HY-W014666	0.11651	-1.67592	Not Antimicrobial	0	Xanthurenic acid
HY-W014787	-4.88612	-5.11803	Not Antimicrobial	0	Decanedioic acid
HY-A0122	3.11012	3.5872	Antimicrobial	25	Plicamycin
HY-N2306A	3.04608	3.48188	Antimicrobial	36	Aclacinomycin A hydrochloride
HY-N0100	2.87687	1.8369	Not Antimicrobial	0	Naringenin
HY-U00124B	0.155565	2.33881	Not Antimicrobial	0	Tromantadine (hydrochloride)
HY-Y0935	1.32149	0.621009	Not Antimicrobial	0	3,4-Dimethoxyphenethylamine
HY-N2591	1.47091	1.87765	Antimicrobial	13	Isocorydine
HY-Y1819	0.579264	-0.971724	Not Antimicrobial	0	2-Acetonaphthone
HY-N0714	1.59582	1.91387	Not Antimicrobial	0	Berbamine
HY-N0088	1.5118	-0.277066	Not Antimicrobial	0	Apocynin
HY-N6951	1.0512	-1.22515	Not Antimicrobial	2	Guaiazulene
HY-126307	2.30012	0.118562	Not Antimicrobial	0	Urolithin B
HY-113524	-3.62989	-2.62875	Not Antimicrobial	0	N-Acetyl-L-aspartic acid
HY-N0602	4.62396	5.27011	Not Antimicrobial	4	Ginsenoside Rg2
HY-10529	4.15663	5.02871	Not Antimicrobial	0	Betulinic acid
HY-B0501	-1.91275	2.30507	Antimicrobial	39	Danofloxacin (mesylate)
HY-B0395C	-1.97052	2.28359	Antimicrobial	37	Sitafloxacin (hydrate)
HY-15164	-3.37248	0.757618	Not Antimicrobial	0	Icotinib (Hydrochloride)
HY-B0236	-4.79965	-4.81626	Not Antimicrobial	0	6-Aminocaproic acid
HY-113498	-3.6184	-6.02216	Not Antimicrobial	0	Sphingomyelin
HY-18767	-1.78044	1.19365	Not Antimicrobial	0	Ivosidenib
HY-17577	2.0579	1.67458	Not Antimicrobial	0	Berberine (chloride hydrate)
HY-40354A	-3.28299	1.99787	Not Antimicrobial	0	Tofacitinib (citrate)
HY-15122A	1.33557	1.8033	Not Antimicrobial	0	Sinomenine hydrochloride
HY-13803C	-2.27725	1.29853	Not Antimicrobial	0	Tazemetostat (hydrobromide)
HY-B0025	4.93545	0.0586103	Not Antimicrobial	0	Voglibose
HY-W001083	0.0789968	-1.52805	Not Antimicrobial	0	3-Hydroxyphenylacetic acid
HY-W004874	1.17726	-1.07475	Not Antimicrobial	0	2,6-Dimethylhydroquinone
HY-N0012	3.71142	1.05083	Not Antimicrobial	0	Glycitin
HY-Y0771	1.24756	0.358048	Not Antimicrobial	0	3,4-Dimethoxyphenylacetic acid
HY-Y1373	-0.0627939	3.43589	Not Antimicrobial	0	Cyclohexanecarboxylic acid
HY-W001080	0.321068	-1.58861	Not Antimicrobial	0	3,4-Dihydroxybenzeneacetic acid
HY-N7140	-4.32451	-6.73882	Not Antimicrobial	0	Gamma-Linolenic acid
HY-W004283	-4.80135	-6.55645	Not Antimicrobial	0	Pentadecanoic acid
HY-Y0313	1.70775	-1.56924	Not Antimicrobial	0	p-Hydroxybenzaldehyde
HY-W017113	-0.624799	-2.03998	Not Antimicrobial	0	2-Mercaptobenzothiazole
HY-124124	-1.14345	-0.808406	Not Antimicrobial	0	N-Methylnicotinamide
HY-N0526	3.92829	1.14726	Antimicrobial	37	2""-O-Galloylhyperin
HY-N0523	0.689116	-0.67332	Not Antimicrobial	0	Gallic acid
HY-15654	-1.10061	-1.55684	Not Antimicrobial	0	Sodium 4-phenylbutyrate
HY-124257	4.64219	3.55601	Not Antimicrobial	0	(R)-Citronellol
HY-126995	3.17316	6.62949	Not Antimicrobial	0	Glycohyodeoxycholic acid
HY-B1075	5.86521	0.366751	Not Antimicrobial	0	Fosfomycin (calcium)
HY-B0197A	-1.72964	-0.987175	Not Antimicrobial	0	Naratriptan (hydrochloride)
HY-113126	-3.66641	-3.26209	Not Antimicrobial	0	(S)-3-Hydroxyisobutyric acid
HY-B0251	2.33984	5.56079	Not Antimicrobial	0	Eplerenone
HY-14855B	1.13015	-3.53089	Not Antimicrobial	0	Tedizolid (phosphate)
HY-N1913	-1.18512	-1.62557	Not Antimicrobial	0	Danshensu
HY-14885	0.0558144	1.12036	Antimicrobial	33	Eliglustat
HY-15781A	-0.818014	0.668329	Antimicrobial	37	Morinidazole (R enantiomer)
HY-70013	2.88259	5.76135	Not Antimicrobial	0	Abiraterone
HY-13910A	0.245516	-4.73837	Not Antimicrobial	0	Tenofovir (hydrate)
HY-Y1069	-3.46738	-3.4892	Not Antimicrobial	0	(S)-2-Hydroxysuccinic acid
HY-W012946	-0.0341579	-0.960166	Not Antimicrobial	0	2-Furoic acid
HY-13078	-2.78531	1.60282	Not Antimicrobial	0	Cobimetinib (racemate)
HY-B1198	1.77493	1.05951	Not Antimicrobial	0	Piperonyl butoxide
HY-B0178A	-4.05241	-4.0883	Not Antimicrobial	0	Guanidine (hydrochloride)
HY-W014130	-4.06785	-2.5752	Not Antimicrobial	0	Ac-Arg-OH
HY-N0102	2.32836	-1.71911	Not Antimicrobial	0	Isoliquiritigenin
HY-100583	2.56311	1.68745	Not Antimicrobial	0	(-)-(S)-Equol
HY-N0156	3.99278	4.86651	Not Antimicrobial	0	Oleanolic Acid
HY-W004924	-0.189496	-2.8148	Not Antimicrobial	0	5-Hydroxymethyluracil
HY-N0112	2.9903	1.92783	Not Antimicrobial	9	Dihydromyricetin
HY-W005255	-0.235415	-1.76586	Not Antimicrobial	0	3-(3-Hydroxyphenyl)propionic acid
HY-N0119	4.40404	1.43331	Not Antimicrobial	0	Naringin Dihydrochalcone
HY-N2064	-0.11601	1.3033	Not Antimicrobial	0	Racanisodamine
HY-N0595	3.84842	0.992076	Not Antimicrobial	0	Genistin
HY-113427	-4.66379	-6.7091	Not Antimicrobial	0	trans-Vaccenic acid
HY-13318	0.350469	0.92428	Not Antimicrobial	0	Oseltamivir acid
HY-N0484	1.40619	1.62836	Not Antimicrobial	1	Liensinine
HY-N0502	4.46436	4.8081	Not Antimicrobial	2	Mogroside V
HY-N0520	3.73857	0.987879	Not Antimicrobial	0	Calycosin-7-O-Œ≤-D-glucoside
HY-N0494	5.33978	2.06672	Not Antimicrobial	0	Gentiopicroside
HY-Z0283	-0.492982	-0.71456	Not Antimicrobial	0	Benzamide
HY-14881A	-0.70081	0.171848	Not Antimicrobial	0	Bedaquiline (fumarate)
HY-14929A	5.22914	0.177465	Not Antimicrobial	0	Migalastat (hydrochloride)
HY-B0461	-0.333284	0.965754	Not Antimicrobial	0	Trospium (chloride)
HY-17565A	1.81393	-4.81504	Not Antimicrobial	4	Bleomycin (hydrochloride)
HY-14881	-0.754654	0.158371	Not Antimicrobial	0	Bedaquiline
HY-14557	-2.28324	0.815427	Not Antimicrobial	0	Pimavanserin
HY-13451	-2.03427	2.22024	Antimicrobial	39	Finafloxacin
HY-A0063	-0.115518	-3.16296	Not Antimicrobial	1	Tipiracil (hydrochloride)
HY-B0108	-3.20282	4.2134	Not Antimicrobial	0	Daptomycin
HY-W004049	0.108784	-1.23401	Not Antimicrobial	0	3-Hydroxybenzoic acid
HY-Y0669	-0.0170941	3.52595	Not Antimicrobial	0	Pipecolic acid
HY-W017006	-2.34339	-2.05055	Not Antimicrobial	0	1-Methyl-L-histidine
HY-W015061	-1.15726	-1.02622	Not Antimicrobial	0	2-(2-Phenylacetamido)acetic acid
HY-N0163	1.49321	0.156079	Not Antimicrobial	0	Magnolol
HY-N1214	4.62828	3.47359	Not Antimicrobial	0	Squalene
HY-113011	5.55151	1.6599	Not Antimicrobial	2	Maltotriose
HY-N7117	2.86684	4.73727	Not Antimicrobial	0	1,4-Cineole
HY-114703	-0.174156	2.08676	Not Antimicrobial	0	Eslicarbazepine
HY-A0042	-1.48616	-0.835854	Not Antimicrobial	0	Rufinamide
HY-A0059	-0.531355	0.525843	Antimicrobial	40	Nifuratel
HY-128744	-4.08641	-4.75135	Not Antimicrobial	0	Phosphonoacetic acid
HY-113485	-0.0397419	-2.94235	Not Antimicrobial	2	Melanin
HY-122524	1.00297	-4.12137	Not Antimicrobial	0	7-Methylguanosine
HY-128378	2.24305	5.64274	Not Antimicrobial	0	16-‚ÄãDehydroprogesterone
HY-10586	1.44116	-4.18508	Not Antimicrobial	1	5-Azacytidine
HY-B1245	0.0940257	-0.252321	Not Antimicrobial	0	Salsalate
HY-B1060	1.92881	5.30739	Not Antimicrobial	0	6Œ±-Methylprednisolone 21-hemisuccinate (sodium salt)
HY-D0205A	-4.61155	-2.87721	Not Antimicrobial	0	Carbocisteine
HY-107832	1.44667	3.09446	Not Antimicrobial	0	Ketoisophorone
HY-14566	0.608567	1.92146	Not Antimicrobial	0	Donepezil
HY-14944	1.89182	1.43805	Not Antimicrobial	0	Homoharringtonine
HY-17586	3.97593	1.56459	Antimicrobial	32	Dalbavancin (hydrochloride)
HY-B1223	1.47544	-0.97561	Not Antimicrobial	0	Anethole (trithione)
HY-B0471	0.887839	-2.13939	Not Antimicrobial	0	Phenylephrine (hydrochloride)
HY-10997A	-2.38825	2.39593	Not Antimicrobial	0	Ibrutinib (Racemate)
HY-113035A	-2.58436	4.18938	Not Antimicrobial	0	Angiotensin III (TFA)
HY-17567B	5.45099	1.74855	Not Antimicrobial	0	Heparin (Lithium salt)
HY-Y0781	-3.79999	-4.65619	Not Antimicrobial	0	Pyruvic acid
HY-N0095	-1.12084	3.14097	Not Antimicrobial	0	(S)-10-Hydroxycamptothecin
HY-77591	-4.60555	-4.34236	Not Antimicrobial	0	Cysteamine hydrochloride
HY-N7122A	-2.60731	4.14995	Not Antimicrobial	0	Thymopentin (acetate)
HY-W016814	-4.10083	-5.13289	Not Antimicrobial	0	(Z)-Aconitic acid
HY-N0110	1.71521	1.76771	Not Antimicrobial	0	Palmatine (chloride)
HY-N0010	5.29938	2.11497	Not Antimicrobial	0	Geniposidic acid
HY-W007606	0.144282	-2.2547	Not Antimicrobial	0	Tyramine
HY-N0009	5.24528	2.16315	Not Antimicrobial	1	Geniposide
HY-Y0418	5.47259	-1.45403	Not Antimicrobial	0	Dulcite
HY-N0485	1.45453	1.5259	Not Antimicrobial	2	Liensinine (Diperchlorate)
HY-N0575	2.97721	1.91979	Not Antimicrobial	0	Pinocembrin
HY-12316	3.01997	5.837	Not Antimicrobial	0	20(S)-Hydroxycholesterol
HY-N0629	3.9174	4.83701	Not Antimicrobial	0	Maslinic acid
HY-N0659	4.90595	4.90985	Not Antimicrobial	3	Jujuboside A
HY-128747A	5.57068	1.39711	Not Antimicrobial	0	Œ±-D-Glucose-1-phosphate (disodium hydrate)
HY-N0642	5.86937	0.420173	Not Antimicrobial	1	Œ±-L-Rhamnose monohydrate
HY-A0075	-0.685638	1.31456	Not Antimicrobial	0	Decloxizine (dihydrochloride)
HY-B2162	5.44059	1.41525	Not Antimicrobial	0	Chondroitin (sulfate)
HY-D0227A	-2.31001	-4.29709	Not Antimicrobial	0	Trometamol (hydrochloride)
HY-113298	-3.78496	-5.00911	Not Antimicrobial	0	Citraconic acid
HY-32721	-2.88529	0.527445	Not Antimicrobial	6	Neratinib
HY-50767A	-2.9066	1.92767	Not Antimicrobial	0	Palbociclib (hydrochloride)
HY-B0659	-3.24561	1.21607	Not Antimicrobial	0	Brimonidine
HY-N0323	-1.62202	-3.09916	Not Antimicrobial	0	Bilirubin
HY-B2233B	-2.95813	-5.1804	Not Antimicrobial	0	Phosphorylcholine
HY-108324	-0.617243	1.36483	Not Antimicrobial	8	(Z)-Thiothixene
HY-W009326	-4.64118	-6.40417	Not Antimicrobial	0	Laurocapram
HY-N0196	3.07078	0.464549	Not Antimicrobial	0	Baicalein
HY-10225	2.48958	-2.17674	Not Antimicrobial	0	Belinostat
HY-B1508	0.21014	-0.160361	Not Antimicrobial	0	Vitamin K4
HY-B1739	2.86024	5.90472	Not Antimicrobial	0	Pregnenolone monosulfate
HY-Y0740	1.7862	-1.23977	Not Antimicrobial	0	4-Methoxybenzaldehyde
HY-B0448A	-0.44684	-1.54727	Not Antimicrobial	0	Phenytoin (sodium)
HY-50910	3.04489	4.02504	Not Antimicrobial	4	Temsirolimus
HY-101916	5.4364	1.88612	Not Antimicrobial	4	Heparan Sulfate
HY-113136	1.2642	-4.42323	Not Antimicrobial	0	1-Methylguanosine
HY-100583A	2.55196	1.67944	Not Antimicrobial	0	(¬±)-Equol
HY-W015591	-0.182835	-1.45815	Not Antimicrobial	0	2-Hydroxy-2-phenylacetic acid
HY-113135	1.34443	-4.10677	Not Antimicrobial	1	5-Methylcytidine
HY-113373	-4.23478	-3.10414	Not Antimicrobial	0	Guanidinosuccinic acid
HY-113253A	-4.77538	-4.29195	Not Antimicrobial	0	N8-Acetylspermidine dihydrochloride
HY-W015346	-0.129137	-1.97379	Not Antimicrobial	0	Desaminotyrosine
HY-107324	2.29471	5.04723	Not Antimicrobial	0	Œ≤-Elemene
HY-B1262	-1.11644	1.31688	Not Antimicrobial	7	Acetophenazine (dimaleate)
HY-100666	-1.9376	1.08691	Not Antimicrobial	0	Fosfluconazole
HY-B0979	-0.272549	1.00423	Not Antimicrobial	0	Lobeline (hydrochloride)
HY-W014225	-0.226184	-0.732986	Not Antimicrobial	0	3-Phenoxybenzoic acid
HY-Y1366	-4.01319	-4.6326	Not Antimicrobial	0	Hydroxyacetone
HY-W015618	0.695358	-0.758517	Not Antimicrobial	0	2',4'-Dimethylacetophenone
HY-W008150	-3.5864	-3.12226	Not Antimicrobial	0	2-Hydroxy-3-methylbutanoic acid
HY-W010435	4.5952	3.40558	Not Antimicrobial	0	Sulcatone
HY-W018653	-0.162407	3.44942	Not Antimicrobial	0	Cyclohexaneacetic acid
HY-W011527	1.05487	-4.00318	Not Antimicrobial	1	Xanthosine
HY-76504	0.624878	0.0061677	Not Antimicrobial	0	2,6-Dimethoxybenzoic acid
HY-Y1177	-0.484669	-1.41255	Not Antimicrobial	0	Diphenyl disulfide
HY-W034065	0.871601	-0.96053	Not Antimicrobial	0	3,5-Dihydroxyacetophenone
HY-113277	-3.68655	-3.59269	Not Antimicrobial	0	3-Methyladipic acid
HY-Y0442	1.28538	-1.3085	Not Antimicrobial	0	2-Methylbenzaldehyde
HY-N0325	-5.01029	-3.36466	Not Antimicrobial	0	DL-Methionine
HY-W012530	-0.869065	-1.22698	Not Antimicrobial	0	Phenylpyruvic acid
HY-B1934	-4.29598	-6.28103	Not Antimicrobial	0	Methyl stearate
HY-N0216	-0.0183119	-1.04046	Not Antimicrobial	0	Benzoic acid
HY-Y0678	1.63147	-0.945225	Not Antimicrobial	0	1,3,5-Trimethoxybenzene
HY-W012575	0.582459	-0.944775	Not Antimicrobial	0	2,4-Dihydroxybenzoic acid
HY-15449	3.43142	0.215171	Not Antimicrobial	2	Kaempferide
HY-113283	0.492979	-1.41517	Not Antimicrobial	0	Homogentisic acid
HY-W012860	1.49443	-1.49981	Not Antimicrobial	0	p-Tolualdehyde
HY-125848	4.95417	5.16491	Not Antimicrobial	1	Ginsenoside F2
HY-14615	1.41751	0.620408	Not Antimicrobial	0	[6]-Gingerol
HY-13516	-0.240959	2.84677	Not Antimicrobial	0	Aloperine
HY-12961A	-0.426968	-1.14416	Not Antimicrobial	0	Bretylium (tosylate)
HY-17568	1.09118	0.832823	Not Antimicrobial	0	Nonivamide
HY-18253	-1.63712	0.578487	Not Antimicrobial	0	Udenafil
HY-N2484	2.44966	1.58741	Not Antimicrobial	0	Methylnissolin
HY-B0926A	-0.756117	-0.966263	Not Antimicrobial	0	Sodium diatrizoate
HY-W019358	-0.276492	-0.89664	Not Antimicrobial	0	2-hydroxymethyl benzoic acid
HY-W050044	-0.0146603	3.47873	Not Antimicrobial	0	L-Azetidine-2-carboxylic acid
HY-W009338	-2.81311	-1.46612	Not Antimicrobial	0	H-Val-Tyr-OH
HY-N0598	4.84285	5.22425	Not Antimicrobial	1	Ginsenoside F1
HY-13653	2.88241	1.95338	Not Antimicrobial	0	(-)-Epigallocatechin Gallate
HY-128454	-4.26961	-4.21811	Not Antimicrobial	0	Dimethyl trisulfide
HY-N0681	5.53233	1.30926	Not Antimicrobial	0	D-Pantothenic acid (hemicalcium salt)
HY-19883	-1.09368	0.632566	Not Antimicrobial	0	Lusutrombopag
HY-12678	-2.42583	1.16175	Not Antimicrobial	0	Entrectinib
HY-32735	2.68335	5.10821	Not Antimicrobial	0	Triptolide
HY-N0414	-0.185902	-0.941334	Not Antimicrobial	0	Trigonelline
HY-N0439	4.13957	4.47143	Not Antimicrobial	1	Asiaticoside
HY-N0298	-0.10565	3.51684	Not Antimicrobial	0	Stachydrine
HY-N0567	3.99377	0.804666	Not Antimicrobial	0	Hydroxysafflor yellow A
HY-66010	2.32456	-0.712738	Not Antimicrobial	0	Cinepazide (Maleate)
HY-W038287	1.68169	-0.340794	Not Antimicrobial	0	2-Methylbenzoxazole
HY-W015874	-3.55064	-4.48657	Not Antimicrobial	0	2-Hydroxy-2-methylbutanoic acid
HY-W007888	1.26291	-1.13774	Not Antimicrobial	0	2-Hydroxy-4-methylbenzaldehyde
HY-N0540	3.97318	1.03123	Not Antimicrobial	7	Cynaroside
HY-N0416	3.73612	5.09121	Not Antimicrobial	0	Cucurbitacin B
HY-N0697	5.29929	1.47575	Not Antimicrobial	3	Crocin
HY-14621	1.42139	0.498434	Not Antimicrobial	0	Zingerone
HY-14270	-1.6153	-0.137369	Not Antimicrobial	0	Lodoxamide
HY-B0568	1.35674	-0.582103	Not Antimicrobial	0	Deferiprone
HY-17474	-1.39235	-0.631435	Not Antimicrobial	0	Parecoxib
HY-N2510	1.93646	1.00203	Not Antimicrobial	0	Myristicin
HY-N6929	-3.81432	-4.78143	Not Antimicrobial	0	Angelic acid
HY-B0889	-1.8847	-0.243977	Not Antimicrobial	0	Ethacridine (lactate monohydrate)
HY-N6996	1.57971	0.497105	Not Antimicrobial	0	Methyl Eugenol
HY-N2995	3.50342	6.12062	Not Antimicrobial	0	Poricoic acid A
HY-W008226	0.90982	-1.02256	Not Antimicrobial	0	Phloracetophenone
HY-W010594	0.458996	3.12447	Not Antimicrobial	0	Tetrahydrothiophen-3-one
HY-76691	5.3527	-0.000590513	Not Antimicrobial	0	D-Ribonolactone
HY-113410	-3.44842	-3.68586	Not Antimicrobial	0	3-Methylglutaric acid
HY-15780	-1.12759	1.135	Not Antimicrobial	0	Brexpiprazole
HY-32736	2.7237	5.10487	Not Antimicrobial	0	Triptonide
HY-18733	-4.87322	-5.07786	Not Antimicrobial	0	Lipoic acid
HY-B0315	1.6245	-4.79121	Not Antimicrobial	0	Vitamin B12
HY-17605	-2.14638	1.83692	Antimicrobial	30	Bictegravir
HY-17573	-3.11089	4.44381	Not Antimicrobial	0	Carbetocin
HY-B0206	-1.4563	-2.05731	Not Antimicrobial	0	Rizatriptan (benzoate)
HY-N0549	2.38308	4.77471	Not Antimicrobial	0	(-)-Œ±-Pinene
HY-N0614	5.9889	1.59412	Not Antimicrobial	3	Sucralose
HY-N0529	3.04601	-1.23908	Not Antimicrobial	0	Rosmarinic acid
HY-N0379	5.75669	0.496617	Not Antimicrobial	1	D-Mannose
HY-N0553	4.94502	5.0516	Not Antimicrobial	1	Gypenoside XVII
HY-B1306	-1.32597	-0.927692	Not Antimicrobial	0	4-Aminohippuric acid
HY-W012480	-1.57817	-2.2723	Not Antimicrobial	0	DL-Tryptophan
HY-W007894	-3.57751	-4.17992	Not Antimicrobial	0	Dimethylmalonic acid
HY-B0578A	-0.667506	1.46698	Not Antimicrobial	0	Loxoprofen (sodium)
HY-B0332	0.63039	-0.218893	Not Antimicrobial	0	Menadione
HY-17507A	-2.61097	-0.0183179	Not Antimicrobial	0	Pantoprazole (sodium)
HY-N2391	2.3338	-1.88425	Not Antimicrobial	0	p-Hydroxycinnamic acid
HY-B0878	1.82775	5.1493	Not Antimicrobial	0	Halobetasol (propionate)
HY-17460A	-1.87526	2.09954	Antimicrobial	39	Garenoxacin (Mesylate hydrate)
HY-77036	-0.220726	0.657078	Antimicrobial	38	Furagin
HY-P0004	-3.14896	4.55721	Not Antimicrobial	0	Lysipressin
HY-B0683	-3.92579	-6.54439	Not Antimicrobial	0	Limaprost
HY-B0879A	-2.07513	0.820499	Not Antimicrobial	0	Suramin (sodium salt)
HY-19568	-3.39906	1.94783	Not Antimicrobial	0	Peficitinib
HY-N6807	1.62298	0.50829	Not Antimicrobial	0	Elemicin
HY-W018501	-0.0352456	-0.944091	Not Antimicrobial	0	Methyl p-tert-butylphenylacetate
HY-W067716	-0.0692026	3.40024	Not Antimicrobial	0	Spinacine
HY-W014075	0.37107	-0.95994	Not Antimicrobial	0	1-Hydroxypyrene
HY-19569	-2.96823	1.89045	Not Antimicrobial	0	Upadacitinib
HY-N0603	4.81654	5.05781	Not Antimicrobial	1	20(S)-Ginsenoside Rg3
HY-15605	-2.5247	-0.183067	Not Antimicrobial	0	Encorafenib
HY-14153A	-0.767306	-1.79853	Not Antimicrobial	0	Tegaserod (maleate)
HY-15762	-0.969827	-0.527609	Not Antimicrobial	0	Valdecoxib
HY-15777B	-3.0835	1.75309	Not Antimicrobial	0	Ribociclib succinate
HY-16168A	-2.79259	4.3221	Not Antimicrobial	0	Degarelix
HY-17584	-3.15834	4.41051	Not Antimicrobial	0	Linaclotide
HY-B1777	-4.83856	-4.28164	Not Antimicrobial	0	Spermine
HY-14595	3.2896	0.511767	Not Antimicrobial	0	Biochanin A
HY-W012836	0.452901	-2.07221	Not Antimicrobial	0	4-Ethylphenol
HY-136064	2.03868	-1.31883	Not Antimicrobial	0	4,4'-Dimethoxychalcone
HY-13425	2.41275	1.61238	Not Antimicrobial	0	Deguelin
HY-14262	-1.5168	-1.87867	Not Antimicrobial	0	Vilazodone
HY-W012658	0.2189	-0.416024	Not Antimicrobial	0	2-Methylacetophenone
HY-13071	2.07112	5.76173	Not Antimicrobial	0	Nestoron
HY-14200	-0.526998	2.14725	Not Antimicrobial	0	(S)-Rasagiline
HY-76063	-0.925492	-1.04281	Not Antimicrobial	0	Methyl phenylacetate
HY-W015326	0.253582	-1.5477	Not Antimicrobial	0	3-Hydroxymandelic Acid
HY-W010476	-0.56251	-2.90926	Not Antimicrobial	0	2,3,5-Trimethylpyrazine
HY-70053A	0.650689	0.127628	Not Antimicrobial	0	Fesoterodine (L-mandelate)
HY-17474A	-1.10429	-0.550066	Not Antimicrobial	0	Parecoxib (Sodium)
HY-B0359	1.71185	-2.00074	Antimicrobial	35	Fenticonazole (Nitrate)
HY-B0923	1.04064	-0.371301	Not Antimicrobial	0	Danthron
HY-N7109	-4.68355	-6.7198	Not Antimicrobial	0	Erucic acid
HY-B0134	-2.89938	-1.26635	Not Antimicrobial	0	Bestatin
HY-A0008	-0.693533	1.96605	Not Antimicrobial	0	Talipexole dihydrochloride
HY-B0204	-1.17882	-0.341389	Not Antimicrobial	0	Pimobendan
HY-N3075	4.32639	3.60434	Not Antimicrobial	0	Phytol
HY-17455	-1.01523	-2.60941	Not Antimicrobial	0	Pramiracetam
HY-113285	-4.60219	-4.01951	Not Antimicrobial	0	Ureidopropionic acid
HY-W007346	1.70052	-1.19242	Not Antimicrobial	0	m-Anisaldehyde
HY-W001189	0.391391	3.22544	Not Antimicrobial	0	1,3-Dithiane
HY-13771	3.195	6.56719	Not Antimicrobial	0	Ursodiol
HY-16106	-2.11052	1.54562	Not Antimicrobial	0	Talazoparib
HY-15772	-2.67232	-0.013343	Not Antimicrobial	0	Osimertinib
HY-15656A	-3.28784	1.65101	Not Antimicrobial	0	Ceritinib dihydrochloride
HY-N0677	3.42026	4.96339	Not Antimicrobial	0	Dehydroandrographolide succinate
HY-14281	2.5647	6.20969	Not Antimicrobial	0	Trilostane
HY-17592	0.738708	-1.32754	Antimicrobial	17	Bithionol
HY-N0684	3.88096	3.48569	Not Antimicrobial	0	Vitamin K1
HY-14592	2.93686	0.460407	Not Antimicrobial	0	Tectochrysin
HY-B0182	-1.4706	-4.55902	Not Antimicrobial	0	Carmofur
HY-50903	-1.51799	1.05415	Not Antimicrobial	0	Rivaroxaban
HY-50904	0.444694	1.2628	Not Antimicrobial	0	Nintedanib
HY-66012	0.0622159	0.410142	Not Antimicrobial	0	Proparacaine (Hydrochloride)
HY-70053	0.495546	0.344701	Not Antimicrobial	0	Fesoterodine
HY-B0199	1.12574	0.989471	Not Antimicrobial	0	Mycophenolate Mofetil
HY-W041171	-2.0292	-1.78324	Not Antimicrobial	0	3-Chloro-L-tyrosine
HY-100196	0.0219422	-1.69257	Not Antimicrobial	0	Pyrroloquinoline quinone
HY-N6871	3.16679	5.03434	Not Antimicrobial	0	Abietic acid
HY-B0563	-1.20699	2.40603	Not Antimicrobial	0	Ropivacaine
HY-B0563A	-1.19376	2.40385	Not Antimicrobial	0	Ropivacaine (hydrochloride monohydrate)
HY-B0577	-3.30464	-6.54246	Not Antimicrobial	0	Latanoprost
HY-A0182	-3.18267	4.47647	Not Antimicrobial	0	Felypressin
HY-32329	-0.228308	1.86334	Not Antimicrobial	0	Setiptiline
HY-B0924	1.63411	-0.805656	Not Antimicrobial	0	Anisindione
HY-B0231	-1.22318	2.88358	Not Antimicrobial	0	Enalaprilat (dihydrate)
HY-W012595	2.48831	-2.11637	Not Antimicrobial	0	Benzylideneacetone
HY-W005178	-4.80661	-5.08357	Not Antimicrobial	0	Octadecanedioic acid
HY-W011978	-1.54865	-2.40391	Not Antimicrobial	0	N-Acetyl-L-tryptophan
HY-N0597	4.48045	5.19208	Not Antimicrobial	0	Panaxatriol
HY-N0623	-1.54539	-2.41909	Not Antimicrobial	0	L-Tryptophan
HY-N0709	2.28495	-0.260703	Not Antimicrobial	0	Coumarin
HY-17574	-1.44879	2.35806	Not Antimicrobial	0	Thio-TEPA
HY-B1235	-3.94929	-4.05004	Not Antimicrobial	0	Acetohydroxamic acid
HY-15777C	-2.99644	1.77103	Not Antimicrobial	0	Ribociclib succinate hydrate
HY-N0538	5.50077	-1.45706	Not Antimicrobial	0	Xylitol
HY-17572A	-3.23968	4.34467	Not Antimicrobial	0	Atosiban (acetate)
HY-B0191	-3.45876	-6.61792	Not Antimicrobial	0	Bimatoprost
HY-N0464	3.51942	-0.78706	Not Antimicrobial	0	D-(-)-Quinic acid
HY-N0230	-4.62074	-4.74061	Not Antimicrobial	0	Œ≤-Alanine
HY-N0384	1.34944	0.313377	Not Antimicrobial	0	Homovanillic acid
HY-F0001	1.32105	-4.80816	Not Antimicrobial	0	NADH (disodium salt)
HY-N0060B	2.56659	-1.0543	Not Antimicrobial	0	(E)-Ferulic acid
HY-I0660	-0.32364	-0.838102	Not Antimicrobial	0	PCL 016
HY-Y0289	-2.55478	-5.47894	Not Antimicrobial	1	1-Dodecanol
HY-W015786	0.431073	-1.8316	Not Antimicrobial	0	4-Ethoxyphenol
HY-W015224	-1.12031	-2.25865	Not Antimicrobial	0	Methyl 2-(1H-indol-3-yl)acetate
HY-A0275	1.32031	-0.857167	Not Antimicrobial	0	Amezinium (methylsulfate)
HY-76299	1.44106	1.85222	Not Antimicrobial	0	Galanthamine
HY-17504	-2.43477	-0.767482	Not Antimicrobial	0	Rosuvastatin (Calcium)
HY-18706	2.28079	-0.990923	Not Antimicrobial	0	trans-Tranilast
HY-13998	-2.18241	-0.374577	Not Antimicrobial	0	Dasabuvir
HY-13997	-2.28885	3.15832	Not Antimicrobial	0	Ombitasvir
HY-B0216	1.93953	6.02657	Not Antimicrobial	0	Ethynyl Estradiol
HY-B0091	0.892078	0.0439156	Not Antimicrobial	0	Adapalene
HY-B0218	-3.78673	-6.26362	Not Antimicrobial	0	Orlistat
HY-B1092A	5.39949	-1.18811	Not Antimicrobial	0	Gluconate (sodium)
HY-N0040	5.03024	4.92817	Not Antimicrobial	1	Ginsenoside Rb2
HY-W002065	0.0999839	-1.25664	Not Antimicrobial	0	4-Carboxypyrazole
HY-W049735	0.439737	-2.1107	Not Antimicrobial	0	N,N,O-Tridesmethylvenlafaxine
HY-W040971	1.54214	-0.374627	Not Antimicrobial	0	Creosol
HY-W012814	1.10044	-1.13567	Not Antimicrobial	0	4-Methylcatechol
HY-N0551	2.80115	0.266211	Not Antimicrobial	0	Wedelolactone
HY-13065	2.64176	-1.38527	Not Antimicrobial	0	Isobavachalcone
HY-W012926	0.286945	2.98472	Not Antimicrobial	0	Dihydrouracil
HY-15789	-2.49473	3.15808	Not Antimicrobial	0	Elbasvir
HY-14369	-0.259752	0.451575	Not Antimicrobial	1	Elagolix sodium
HY-15781	-0.801592	0.594772	Antimicrobial	37	Morinidazole
HY-I0096	-0.391744	-1.85334	Not Antimicrobial	0	Indole-2-carboxylic acid
HY-66009	2.45189	-2.12818	Not Antimicrobial	2	Epalrestat
HY-N0610	2.44654	-2.03429	Not Antimicrobial	0	trans-Cinnamic acid
HY-N0170	-1.03303	-2.29078	Not Antimicrobial	0	Indole-3-carbinol
HY-B1745	-0.822959	-3.06699	Not Antimicrobial	0	Pyridoxylamine
HY-50878A	-3.30669	1.57362	Antimicrobial	21	Crizotinib (hydrochloride)
HY-B0189A	-2.12572	1.20226	Not Antimicrobial	0	Mosapride (citrate)
HY-N3686	5.53688	-1.40004	Not Antimicrobial	0	D-Arabitol
HY-Y0624	-4.6995	-5.0274	Not Antimicrobial	0	4-Pentenoic acid
HY-W019151	1.83264	1.60591	Not Antimicrobial	0	Meconine
HY-17552	-3.02928	-5.37996	Not Antimicrobial	0	sn-Glycero-3-phosphocholine
HY-17443B	-1.22761	-0.520353	Not Antimicrobial	0	Sivelestat (sodium tetrahydrate)
HY-B0563C	-1.15633	2.38094	Not Antimicrobial	0	Ropivacaine (mesylate)
HY-B0562	-1.99597	0.441297	Not Antimicrobial	0	Methyclothiazide
HY-17479A	-0.549154	-0.991659	Not Antimicrobial	0	Amfenac (Sodium Hydrate)
HY-B0289	-0.209776	3.10245	Not Antimicrobial	0	Erdosteine
HY-N0180	4.06127	4.91072	Not Antimicrobial	0	18Œ≤-Glycyrrhetinic acid
HY-W017770	1.11884	-4.84706	Not Antimicrobial	2	S-Adenosyl-L-methionine (disulfate tosylate)
HY-B0238	-1.05479	0.302949	Not Antimicrobial	0	Amorolfine (hydrochloride)
HY-W040141	5.53463	-1.40464	Not Antimicrobial	0	L-Arabinitol
HY-W018197	-1.06222	-1.24558	Not Antimicrobial	0	2-Phenylacetamide
HY-W007426	-1.01642	-1.17197	Not Antimicrobial	0	N-Methylbenzylamine
HY-14860	5.16506	0.181788	Not Antimicrobial	0	1-Deoxynojirimycin
HY-14616	1.46408	0.687866	Not Antimicrobial	0	Shogaol
HY-W012974	-3.68801	-3.25615	Not Antimicrobial	0	3-Amino-2-methylpropanoic acid
HY-13772	2.78069	3.41677	Antimicrobial	27	Valrubicin
HY-14596	3.28245	0.532602	Not Antimicrobial	0	Genistein
HY-14590	3.43479	0.230943	Not Antimicrobial	2	Kaempferol
HY-B0202	-1.10135	0.983302	Not Antimicrobial	0	Irbesartan
HY-N0626	-3.49918	-5.07886	Not Antimicrobial	0	Sorbic acid
HY-I0736	-0.176703	-0.93847	Not Antimicrobial	0	Isonicotinic acid
HY-50898A	-3.30327	0.762244	Not Antimicrobial	1	Lapatinib (ditosylate)
HY-N0243	3.04483	2.08056	Antimicrobial	31	Theaflavin
HY-D0186	1.49333	-3.89259	Not Antimicrobial	1	2'-Deoxyuridine
HY-15097	3.35928	0.137033	Not Antimicrobial	2	Myricetin
HY-14909	3.80753	4.83528	Not Antimicrobial	0	Bardoxolone
HY-W018004	-5.073	-3.72669	Not Antimicrobial	0	L-Homocitrulline
HY-W005241	0.295917	-1.34187	Not Antimicrobial	0	5-Hydroxymethyl-2-furancarboxylic acid
HY-W015371	-0.57311	-0.462418	Not Antimicrobial	0	Ethyl phenylacetate
HY-N0297	2.89184	0.625607	Not Antimicrobial	0	Sinensetin
HY-N2417	4.10364	4.92491	Not Antimicrobial	0	Stearyl glycyrrhetinate
HY-W012788	1.98488	-0.179105	Not Antimicrobial	0	Maltol
HY-79494	-3.55509	-4.90692	Not Antimicrobial	0	Glyoxalic acid
HY-B1178	-0.798014	1.93097	Not Antimicrobial	0	Cotinine
HY-B2156	4.30861	3.27913	Not Antimicrobial	0	Menaquinone-4
HY-B0933	-2.74425	-3.33732	Not Antimicrobial	0	Gadoteridol
HY-17443A	-1.102	-0.402884	Not Antimicrobial	0	Sivelestat (sodium)
HY-10255A	-1.78792	1.2523	Not Antimicrobial	0	Sunitinib
HY-16562A	-1.29104	3.14213	Not Antimicrobial	0	Irinotecan (hydrochloride)
HY-122942	2.70096	0.106321	Not Antimicrobial	0	Moracin M
HY-B0152B	-0.0992079	-3.66139	Not Antimicrobial	0	Adenine (hemisulfate)
HY-A0169A	-4.24021	-5.48694	Not Antimicrobial	0	Methyl aminolevulinate (hydrochloride)
HY-Y0030	-0.160436	-0.986477	Not Antimicrobial	0	3-Hydroxypicolinic acid
HY-W015342	1.112	-0.632278	Not Antimicrobial	0	Methyl anisate
HY-W012941	1.43576	-1.65292	Not Antimicrobial	0	2-Thiophenecarboxaldehyde
HY-41404	1.50018	0.943099	Not Antimicrobial	0	Piperonylic acid
HY-W008188	-0.753	-1.23853	Not Antimicrobial	0	3-Hydroxy-4-aminopyridine
HY-Y0095	-4.06343	-4.32128	Not Antimicrobial	0	Isethionic acid
HY-W012980	-3.45803	-3.63376	Not Antimicrobial	0	3-Methylbutanoic acid
HY-W014589	0.859144	-1.4403	Not Antimicrobial	0	2,4-Di-tert-butylphenol
HY-N0346A	2.11895	-1.29373	Not Antimicrobial	0	(E)-Ethyl p-methoxycinnamate
HY-W009516	-0.842888	-1.53757	Not Antimicrobial	0	Dibenzyl disulfide
HY-W015060	-1.18878	-0.741236	Not Antimicrobial	0	2-(2-Methylbenzamido)acetic acid
HY-W039157	0.0104669	-0.988323	Not Antimicrobial	0	2-Acetyl-3-ethylpyrazine
HY-113247	-3.52955	-5.07706	Not Antimicrobial	0	trans-trans-Muconic acid
HY-W016823	0.174148	-2.22635	Not Antimicrobial	0	Tyramine (hydrochloride)
HY-W002110	1.24095	0.267384	Not Antimicrobial	0	Isohomovanillic acid
HY-W007566	-1.04021	-1.98207	Not Antimicrobial	0	5-Methoxyindole-3-acetic acid
HY-50667	1.00331	-0.595333	Not Antimicrobial	0	Apixaban
HY-W007828	-0.827372	-1.28321	Not Antimicrobial	0	Methyl 3-phenylpropanoate
HY-18678A	-2.93335	4.30507	Not Antimicrobial	0	Bremelanotide (Acetate)
HY-17600	-2.27956	2.08587	Not Antimicrobial	0	Acalabrutinib
HY-19733	-1.31293	1.27768	Not Antimicrobial	2	Lumateperone (tosylate)
HY-A0096	-3.68335	-6.66985	Not Antimicrobial	0	Iloprost
HY-12033	2.10985	6.11023	Not Antimicrobial	0	2-Methoxyestradiol
HY-113511	5.54466	1.58354	Not Antimicrobial	4	Glycogen
HY-W012999	-3.74559	-4.79937	Not Antimicrobial	0	Tiglic acid
HY-N2335	2.57001	0.1156	Not Antimicrobial	0	Coumestrol
HY-14151	-1.3142	1.25776	Not Antimicrobial	0	Prucalopride
HY-N0129	2.88488	4.79433	Not Antimicrobial	0	Sclareolide
HY-N1429	3.14518	6.80436	Not Antimicrobial	0	Taurochenodeoxycholic acid (sodium salt)
HY-N0104	2.63016	4.89269	Not Antimicrobial	0	Curcumol
HY-N0058	3.35601	-0.947457	Not Antimicrobial	0	4,5-Dicaffeoylquinic acid
HY-14806	-1.39053	1.04538	Not Antimicrobial	0	Teneligliptin
HY-N6949	0.490837	-0.710476	Not Antimicrobial	0	Juglone
HY-N0394	-4.78454	-3.01504	Not Antimicrobial	0	L-Cystine
HY-W027555	-4.30424	-5.82589	Not Antimicrobial	0	Ethoxyacetic acid
HY-15297	1.34883	0.067921	Not Antimicrobial	0	Vesnarinone
HY-14904A	0.400147	0.626533	Not Antimicrobial	1	Umifenovir (hydrochloride)
HY-14946	-1.16514	-1.42483	Not Antimicrobial	0	Amifampridine
HY-18204	-1.22115	0.698512	Not Antimicrobial	0	Valsartan
HY-14605	-0.498924	2.07459	Not Antimicrobial	0	Rasagiline (mesylate)
HY-B0167A	0.0204396	-0.575407	Not Antimicrobial	0	Sodium Salicylate
HY-B0174	0.573107	-0.76573	Not Antimicrobial	0	Olsalazine (Disodium)
HY-B0162A	1.32586	2.06256	Not Antimicrobial	0	Ivabradine (hydrochloride)
HY-30151	2.39565	-0.186758	Not Antimicrobial	0	Methoxsalen
HY-12357	-3.80222	-4.17962	Not Antimicrobial	0	Bempedoic acid
HY-14885A	0.0730334	1.20613	Antimicrobial	33	Eliglustat (hemitartrate)
HY-B0144	-2.21836	-0.334201	Not Antimicrobial	0	Pitavastatin (Calcium)
HY-N0892	4.02845	4.87324	Not Antimicrobial	0	AKBA
HY-B0430A	-3.08421	-4.54534	Not Antimicrobial	0	D-Pantothenic acid (sodium)
HY-B0385	0.941131	-0.230385	Not Antimicrobial	0	Gabexate (mesylate)
HY-W010320	1.81903	-0.0756948	Not Antimicrobial	0	Ethyl maltol
HY-128699	-4.91964	-5.08767	Not Antimicrobial	0	D-Desthiobiotin
HY-113474	0.500342	-1.68975	Not Antimicrobial	0	3,4-Dihydroxymandelic acid
HY-A0082	-0.874686	1.24463	Not Antimicrobial	0	Diphenidol (hydrochloride)
HY-W010489	-0.751689	-1.54792	Not Antimicrobial	0	2-Phenylacetaldehyde
HY-B1484	-0.879909	4.59095	Antimicrobial	39	Moxalactam (sodium salt)
HY-N0061	2.44342	-0.943841	Not Antimicrobial	0	Ethyl ferulate
HY-14768	-0.261457	-2.61318	Not Antimicrobial	0	Favipiravir
HY-13528	0.530392	-0.392268	Not Antimicrobial	0	Clinofibrate
HY-14806A	-1.42652	0.886843	Not Antimicrobial	0	Teneligliptin (hydrobromide)
HY-B0744D	-4.93641	-4.32664	Not Antimicrobial	0	L-Eflornithine (monohydrochloride)
HY-W006057	-3.49002	-3.38874	Not Antimicrobial	0	3-Methyl-2-oxobutanoic acid
HY-B0077	-1.55293	-1.02983	Not Antimicrobial	0	Bendamustine (hydrochloride)
HY-13780	0.675504	1.6163	Not Antimicrobial	0	Vinblastine (sulfate)
HY-N0101	3.73013	1.52262	Not Antimicrobial	0	Neohesperidin
HY-90005	-2.13737	0.331949	Not Antimicrobial	0	Etravirine
HY-B0160	-2.29036	1.01658	Not Antimicrobial	0	Lafutidine
HY-I0960	-0.0397609	-2.68904	Not Antimicrobial	0	Uracil
HY-15148	-0.919762	0.409867	Not Antimicrobial	0	Tipranavir
HY-50706	-2.95995	1.12409	Antimicrobial	21	Selumetinib
HY-B0161A	-0.309902	0.182698	Not Antimicrobial	0	Duloxetine (hydrochloride)
HY-B0167	0.0733637	-0.7005	Not Antimicrobial	0	Salicylic acid
HY-70037	-0.709455	0.118238	Not Antimicrobial	5	Cinacalcet
HY-50858	-3.64893	2.00421	Not Antimicrobial	0	Ruxolitinib (phosphate)
HY-B0186B	-0.691355	4.86182	Antimicrobial	36	Cefoselis (sulfate)
HY-113301	-4.82057	-6.53639	Not Antimicrobial	0	Hexacosanoic acid
HY-113378	-3.35328	-3.57551	Not Antimicrobial	0	3-Hydroxybutyric acid
HY-116514	2.28295	4.98328	Not Antimicrobial	0	(S)-(‚àí)-Perillyl alcohol
HY-129974	-2.00633	-1.86392	Not Antimicrobial	0	3,3'-Diiodo-L-thyronine
HY-B0128	0.00191383	-4.12673	Not Antimicrobial	0	Diphylline
HY-13718	-1.806	-2.3849	Not Antimicrobial	0	Oglufanide
HY-B1464	-4.87214	-6.5266	Not Antimicrobial	0	Cetylpyridinium (chloride)
HY-A0060	-3.15759	-3.08129	Not Antimicrobial	0	Malotilate
HY-128553	-0.312627	2.52609	Not Antimicrobial	0	Antineoplaston A10
HY-N0124	3.7185	5.4077	Not Antimicrobial	0	Dioscin
HY-N7127	2.56871	-1.80395	Not Antimicrobial	0	(E)-m-Coumaric acid
HY-B1048	-0.157702	-0.725334	Not Antimicrobial	0	Pasiniazid
HY-N0044	4.66149	5.16285	Not Antimicrobial	3	Ginsenoside Re
HY-N0714A	1.5727	1.95987	Not Antimicrobial	0	Berbamine (dihydrochloride)
HY-B0099	-0.159291	-0.465184	Not Antimicrobial	0	Edaravone
HY-N0074	2.51953	-0.0709807	Not Antimicrobial	0	Byakangelicol
HY-N0113	0.214848	-2.19071	Not Antimicrobial	0	Hordenine
HY-B0133	3.58013	3.87823	Not Antimicrobial	3	Natamycin
[truncated: 321 more rows]

## Sheet: SF 7c
Predictions made by ECFP4-XGBoost on the MedChemExpress chemical library. The catalog_number and ProductName columns identify each compound. The n_inhibited_total is the total number of strains predicted to be inhibited (max 40). The n_inhibited_gram_negative and n_inhibited_gram_positive columns indicate the number of gram-negative and gram-positive strains predicted to be inhibited respectively…
catalog_number	n_inhibited_total	n_inhibited_gnegative	n_inhibited_gpositive	antimicrobial_potential_total	antimicrobial_potential_gnegative	antimicrobial_potential_gpositive	antibiotic	ProductName	atc_description	Biological Activity
HY-N7139B	40	18	22	-0.241253	-0.371165	-0.134961	abx	Penicillin G benzathine (tetrahydrate)	not_found	Penicillin G benzathine tetrahydrate (Benzathine benzylpenicillin tetrahydrate) is an antibiotic against many bacterial infections[1].
HY-P0017	40	18	22	-0.646062	-0.810331	-0.511659	not_abx	Aprotinin	BLOOD AND BLOOD FORMING ORGANS - ANTIHEMORRHAGICS	Aprotinin is a bovine pancreatic trypsin inhibitor (BPTI) inhibitor which inhibits trypsin and chymotrypsin with Kis of 0.06 pM and 9 nM, respectively.
HY-B0425A	40	18	22	-0.238875	-0.36861	-0.132728	abx	Novobiocin (Sodium)	not_found	Novobiocin Sodium (Albamycin; Cathomycin) is an?orally active?antibiotic compound derived from Streptomyces niveus and a potent?DNA gyrase inhibitor by binding the ATP-binding site in the ATPase subunit[1].?Novobiocin Sodium manifests strong anti-bacterial activities effectively against gram-positive pathogens and shows limited activity against gram-negative organisms due to LPS-containing outer …
HY-B1369	40	18	22	-0.23477	-0.325725	-0.160352	abx	Imipenem monohydrate	not_found	Imipenem monohydrate, a member of the carbapenem class of antibiotics isolated from the soil organism Streptomyces cattleya[1], is an intravenous β-lactam antibiotic effective against a wide range of Gram-positive and Gram-negative bacteria, including several multi-drug resistant bacterial species. Imipenem acts as cell wall-targeting antibiotic[2][3].
HY-B0449	40	18	22	-0.00106677	-0.00163347	-0.000603269	abx	Methacycline (hydrochloride)	not_found	Methacycline hydrochloride is a tetracycline antibiotic and can inhibits bacterial protein synthesis. Methacycline hydrochloride is a potent epithelial-mesenchymal transition (EMT) inhibitor. Methacycline hydrochloride blocks EMT in vitro and fibrogenesis in vivo without directly affecting TGF-β1 Smad signaling. Methacycline hydrochloride is an antimicrobial and has the potential for pulmonary fi…
HY-N7096	40	18	22	-0.175149	-0.210869	-0.145923	abx	Ceftezole (sodium)	ANTIINFECTIVES FOR SYSTEMIC USE - ANTIBACTERIALS FOR SYSTEMIC USE	Ceftezole sodium (CTZ sodium) is a broad-spectrum cephem antibiotic against many species of gram-positive and gram-negative bacteria. Ceftezole sodium (CTZ sodium) is an alpha-glucosidase inhibitor with in vivo anti-diabetic activity[1][2].
HY-14865C	40	18	22	-0.0581816	-0.0855104	-0.0358214	abx	Omadacycline (hydrochloride)	ANTIINFECTIVES FOR SYSTEMIC USE - ANTIBACTERIALS FOR SYSTEMIC USE	Omadacycline hydrochloride is novel, aminomethyl tetracycline antibiotic being developed for the treatment of community-acquired bacterial infections. The ED50 for Escherichia coli is 2.02 mg/kg.
HY-B1916	40	18	22	-0.234554	-0.385416	-0.111122	abx	Acetylspiramycin	not_found	Acetylspiramycin (Spiramycin B; Spiramycin II; Foromacidin B) is a potent and orally active macrolide antibiotic produced by various Streptomyces species, an acetylated derivative of Spiramycin (HY-100593). Acetylspiramycin is an antimicrobial agent with activity against gram-positive organisms, including?Streptococcus pyogenes, S. viridans, Corynebacterium diphtheriae?and methicillin-sensitive?S…
HY-121144	40	18	22	-0.154004	-0.1716	-0.139607	abx	Cefazedone	ANTIINFECTIVES FOR SYSTEMIC USE - ANTIBACTERIALS FOR SYSTEMIC USE	Cefazedone (Refosporen), a first-generation cephalosporin, is a time-dependent antibiotic with activity against Gram-positive and Gram-negative bacteria[1].
HY-B0226	40	18	22	-0.176193	-0.232722	-0.129942	abx	Nitrofurazone	not_found	Nitrofurazone (Nitrofural) is a bactericidal compound used as an antibiotic most commonly in the form of ointments.
HY-B1907	40	18	22	-0.214177	-0.376687	-0.0812143	abx	Rifamycin (sodium)	ALIMENTARY TRACT AND METABOLISM - ANTIDIARRHEALS, INTESTINAL ANTIINFLAMMATORY/ANTIINFECTIVE AGENTS:DERMATOLOGICALS - ANTIBIOTICS AND CHEMOTHERAPEUTICS FOR DERMATOLOGICAL USE:ANTIINFECTIVES FOR SYSTEMIC USE - ANTIMYCOBACTERIALS:SENSORY ORGANS - OPHTHALMOLOGICALS:SENSORY ORGANS - OTOLOGICALS	Rifamycin sodium (Rifamycin SV monosodium) belongs to the family of ansamycin antibiotics and has been isolated from the fermentation of A. mediterranei or its mutants. Rifamycin sodium displays a broad spectrum of antibiotic activity against Gram-positive and, to a lesser extent, Gram-negative bacteria[1].
HY-16980A	40	18	22	-0.123768	-0.153477	-0.0994601	abx	Eravacycline (dihydrochloride)	ANTIINFECTIVES FOR SYSTEMIC USE - ANTIBACTERIALS FOR SYSTEMIC USE	Eravacycline dihydrochloride (TP-434 dihydrochloride) is a potent and broad-spectrum antibacterial agent.
HY-108365	40	18	22	-0.144333	-0.206501	-0.0934687	abx	Gamithromycin	not_found	Gamithromycin is an antimicrobial agent which can inhibit the growth of MmmSC strains B237 and Tan8 with MICs of 0.00012 and 0.00006 μg/mL, respectively.
HY-A0059	40	18	22	-0.164038	-0.229271	-0.110666	abx	Nifuratel	GENITO URINARY SYSTEM AND SEX HORMONES - GYNECOLOGICAL ANTIINFECTIVES AND ANTISEPTICS	Nifuratel(NF 113, SAP 113) is a broad antibacterial spectrum agent, which is used as an antibacterial, antifungal, and antiprotozoal (Trichomonas). IC50 Value: 0.125-1 μg/mL(MIC, A. vaginae) [1] Target: Antibacterial; Antiprotozoal in vitro: In vitro, nifuratel is able to inhibit the growth of A. vaginae, with a MIC range of 0.125-1 μg/mL; it is active against G. vaginalis and does not affect lac…
HY-B1831A	40	18	22	-0.435614	-0.752287	-0.176518	abx	Oritavancin (diphosphate)	ANTIINFECTIVES FOR SYSTEMIC USE - ANTIBACTERIALS FOR SYSTEMIC USE	Oritavancin diphosphate (LY333328 diphosphate) is a semisynthetic glycopeptide antibiotic being developed for the treatment of serious Gram-positive bacterial infections. Target: Antibacterial Oritavancin is a lipoglycopeptide.Oritavancin has completed clinical trials and submitted a new drug application for treatment of skin infections.
HY-B0117C	40	18	22	-0.105075	-0.152449	-0.0663138	abx	Tigecycline (tetramesylate)	ANTIINFECTIVES FOR SYSTEMIC USE - ANTIBACTERIALS FOR SYSTEMIC USE	Tigecycline tetramesylate (GAR-936 tetramesylate) is a broad-spectrum glycylcycline antibiotic. The mean inhibitory concentration (MIC) of Tigecycline for E. coli (MG1655 strain) is approximately 125 ng/mL[1]. MIC50 and MIC90 are 1 and 2 mg/L for Acinetobacter baumannii (A. baumannii), respectively[2].
HY-B0117	40	18	22	-0.105075	-0.152449	-0.0663138	abx	Tigecycline	ANTIINFECTIVES FOR SYSTEMIC USE - ANTIBACTERIALS FOR SYSTEMIC USE	Tigecycline (GAR-936) is a broad-spectrum glycylcycline antibiotic. The mean inhibitory concentration (MIC) of Tigecycline for E. coli (MG1655 strain) is approximately 125 ng/mL[1]. MIC50 and MIC90 are 1 and 2 mg/L for Acinetobacter baumannii (A. baumannii), respectively[2].
HY-B0724A	39	17	22	-0.686604	-0.591554	-0.764372	abx	Pazufloxacin (mesylate)	ANTIINFECTIVES FOR SYSTEMIC USE - ANTIBACTERIALS FOR SYSTEMIC USE	Pazufloxacin (T-3761) mesylate is a fluoroquinolone antibiotic. Target: Antibacterial Pazufloxacin (T-3761), a new quinolone derivative, showed broad and potent antibacterial activity. T-3761 showed good efficacy in mice against systemic, pulmonary, and urinary tract infections with gram-positive and gram-negative bacteria, including quinolone-resistant Serratia marcescens and Pseudomonas aerugin…
HY-13451	39	17	22	-0.176207	-0.212644	-0.146395	abx	Finafloxacin	not_found	Finafloxacin is a fluoroquinolone antimicrobial agent that exhibits optimum efficacy in slightly acidic environments. Target: Antibacterial Finafloxacin is a pH-activated fluoroquinolone (belonging to a new 8-cyano subclass) to treat serious bacterial infections associated with an acidic environment, including urinary tract infections (UTIs) and Helicobacter pylori infections. Finafloxacin exhibi…
HY-B0501	39	17	22	-0.168233	-0.22319	-0.123268	abx	Danofloxacin (mesylate)	not_found	Danofloxacin mesylate (CP 76136-27) is a fluoroquinolone antibacterial for veterinary use. Target: Antibacterial Danofloxacin mesylate (CP 76136-27) is a synthetic antibacterial agent of the fluoroquinolone class, acts principally by the inhibition of bacterial DNA-gyrase, which is necessary for supercoiling of DNA to provide a suitable spatial arrangement of DNA within the bacterial cell. The mi…
HY-N7097	39	17	22	-0.318221	-0.568927	-0.113098	abx	Sulbenicillin (disodium)	ANTIINFECTIVES FOR SYSTEMIC USE - ANTIBACTERIALS FOR SYSTEMIC USE	Sulbenicillin disodium is the disodium salt of Sulbenicillin. Sulbenicillin is a Penicillin antibiotic with antibacterial activity against a number of mucoid and non-mucoid strains of Pseudomonas aeruginosa[1].
HY-108402	39	17	22	-0.275158	-0.429808	-0.148627	abx	Cefodizime	ANTIINFECTIVES FOR SYSTEMIC USE - ANTIBACTERIALS FOR SYSTEMIC USE	Cefodizime is a third generation cephalosporin antibiotic with a broad spectrum of antibacterial activity. Cefodizime has no renal toxic effect, good tolerance and immune regulation activity, and has the potential for severe infections of the respiratory and urinary tracts[1][2].
HY-B1484	39	18	21	-0.449432	-0.614619	-0.314279	abx	Moxalactam (sodium salt)	not_found	Moxalactam sodium salt (Latamoxef sodium) is an antibiotic compound more effective against Escherichia coli and Pseudomonas aeruginosathan cephalosporins.
HY-17460A	39	17	22	-1.27114	-1.24649	-1.29131	abx	Garenoxacin (Mesylate hydrate)	ANTIINFECTIVES FOR SYSTEMIC USE - ANTIBACTERIALS FOR SYSTEMIC USE	Garenoxacin Mesylate hydrate (BMS284756 Mesylate hydrate) is a novel oral des-fluoro(6) quinolone with potent antimicrobial activity, against common respiratory pathogens, including resistant strains.
HY-B1050	39	17	22	-0.395839	-0.458824	-0.344306	abx	Gemifloxacin (mesylate)	ANTIINFECTIVES FOR SYSTEMIC USE - ANTIBACTERIALS FOR SYSTEMIC USE	Gemifloxacin mesylate is an oral broad-spectrum quinolone antibacterial agent, used in the treatment of acute bacterial exacerbation of chronic bronchitis, and mild-to-moderate pneumonia.
HY-108402A	39	17	22	-0.323575	-0.50975	-0.171251	abx	Cefodizime (sodium)	ANTIINFECTIVES FOR SYSTEMIC USE - ANTIBACTERIALS FOR SYSTEMIC USE	Cefodizime sodium is a third generation cephalosporin antibiotic with a broad spectrum of antibacterial activity. Cefodizime sodium has no renal toxic effect, good tolerance and immune regulation activity, and can be used for the research of severe infections of the respiratory and urinary tracts[1][2].
HY-100584	38	16	22	-0.255547	-0.406217	-0.132272	abx	Davercin	not_found	Davercin (Erythromycin Cyclocarbonate), derivative of Erythromycin, which is active against Gram-positive and some Gram-negative microorganisms.
HY-107329	38	16	22	-0.44636	-0.636127	-0.291096	abx	Cefathiamidine	not_found	Cefathiamidine is a first-generation cephalosporin antibacterial agent and is used to treat infections caused by susceptible bacteria. Cefathiamidine exhibits a wide spectrum of antimicrobial activity against bacteria. Cefathiamidine is used for the treatment of respiratory, liver, five senses, urinary tract infections, endocarditis and sepsis[1][2].
HY-N7120	38	17	21	-0.443737	-0.721599	-0.216396	abx	Penicillin G Procaine	not_found	Penicillin G Procaine(PGP), a β-lactam antibiotic, is a crystalline complex produced by chemically combining penicillin G with procaine[1][2].
HY-77036	38	17	21	-0.416732	-0.494904	-0.352774	abx	Furagin	not_found	Furagin, nitrofurantoin analog, is an anti-bacterial agent. Furagin is 2-substituted 5-nitrofuran, chemically and structurally similar to well-known antibacterial compound nitrofurantoin. IC50 Value: Target: Antibacterial in vitro: The furagin concentrations in serum remain several hours above the MIC concentrations of many pathogenic bacteria. Despite the high concentrations in serum, the urine …
HY-B1466	38	16	22	-0.299651	-0.505635	-0.131119	abx	Mezlocillin (sodium)	ANTIINFECTIVES FOR SYSTEMIC USE - ANTIBACTERIALS FOR SYSTEMIC USE	Mezlocillin sodium is a broad-spectrum penicillin antibiotic. It is active against both Gram-negative and some Gram-positive bacteria. Target: Antibacterial Mezlocillin sodium is penicillin antibiotic, prescribed for certain types of bacterial infections.
HY-B0021	38	16	22	-1.09392	-1.18763	-1.01725	not_abx	Doxifluridine	not_found	Doxifluridine(Ro 21-9738; 5'-DFUR) is a thymidine phosphorylase activator for PC9-DPE2 cells with IC50 of 0.62 μM. IC50 value: 0.62 μM(PC9-DPE2 cell). Target: Nucleoside antimetabolite/analog Doxifluridine is a fluoropyrimidine derivative and oral prodrug of the antineoplastic agent 5-fluorouracil (5-FU) with antitumor activity. Doxifluridine, designed to circumvent the rapid degradation of 5-FU …
HY-N0526	37	15	22	-0.869445	-1.25132	-0.557004	not_abx	2"-O-Galloylhyperin	not_found	2"-O-Galloylhyperin, an active compound isolated from Pyrola incarnate Fisch., possesses anti-oxidative and anti-inflammatory activities. 2"-O-Galloylhyperin has hepatoprotective effect against oxidative stress-induced liver damage[1][2].
HY-B1924	37	15	22	-0.513295	-0.901739	-0.195476	abx	Norvancomycin (hydrochloride)	not_found	Norvancomycin hydrochloride is applicable for endocarditis, osteomyelitis, pneumonia, sepsis or soft tissue infections caused by Staphylococcus (including Methicillin-resistant strains and multidrug-resistant microbial strains). Target: Antibacterial
HY-14957	37	17	20	-1.32723	-1.14703	-1.47466	abx	Ozenoxacin	DERMATOLOGICALS - ANTIBIOTICS AND CHEMOTHERAPEUTICS FOR DERMATOLOGICAL USE	Ozenoxacin is a nonfluorinated quinolone antibacterial, which shows potent activities against the main microorganisms isolated from skin and soft tissue infections.
HY-15781	37	18	19	-0.583651	-0.438615	-0.702316	abx	Morinidazole	not_found	Morinidazole is a novel 5-nitroimidazole antimicrobial drug that undergoes extensive metabolism in humans via N+-glucuronidation and sulfation, for the treatment of bacterial infections including appendicitis and pelvic inflammatory disease (PID) caused by anaerobic bacteria.
HY-15781A	37	18	19	-0.583651	-0.438615	-0.702316	abx	Morinidazole (R enantiomer)	not_found	Morinidazole R enantiomer is the R-enantiomer of Morinidazole. Morinidazole is a new 5-nitroimidazole class antimicrobial agent. Morinidazole R enantiomer is the less active enantiomer.
HY-B0875	37	16	21	-0.356006	-0.543613	-0.20251	abx	Cefmenoxime (hydrochloride)	ANTIINFECTIVES FOR SYSTEMIC USE - ANTIBACTERIALS FOR SYSTEMIC USE	Cefmenoxime hydrochloride is a third-generation cephalosporin antibiotic.
HY-B0395C	37	17	20	-1.10768	-0.908116	-1.27095	abx	Sitafloxacin (hydrate)	ANTIINFECTIVES FOR SYSTEMIC USE - ANTIBACTERIALS FOR SYSTEMIC USE	Sitafloxacin Hydrate is a new-generation, broad-spectrum oral fluoroquinolone antibiotic. Target: Antibacterial Sitafloxacin Hydrate, a new-generation, broad-spectrum oral fluoroquinolone that is very active against many Gram-positive, Gram-negative and anaerobic clinical isolates, including strains resistant to other fluoroquinolones, was recently approved in Japan for the treatment of respirato…
HY-B1128A	37	16	21	-0.541477	-0.735441	-0.382779	abx	Cefamandole (sodium)	ANTIINFECTIVES FOR SYSTEMIC USE - ANTIBACTERIALS FOR SYSTEMIC USE	Cefamandole Sodium Salt is a second-generation broad-spectrum cephalosporin antibiotic.
HY-N7101	37	16	21	-0.474158	-0.719999	-0.273014	abx	Cefpodoxime Proxetil	ANTIINFECTIVES FOR SYSTEMIC USE - ANTIBACTERIALS FOR SYSTEMIC USE	Cefpodoxime Proxetil is a first oral and broad spectrum antibiotic that belongs to the third generation of cephalosporin. Cefpodoxime Proxetil binds to penicillin binding proteins (PBPs), which inhibits peptidoglycan synthesis, finally results in interfering bacterial cell wall biosynthesis[1].
HY-100500	37	15	22	-0.553431	-1.02706	-0.165914	abx	Lenampicillin (hydrochloride)	not_found	Lenampicillin hydrochloride (KBT 1585 hydrochloride) is an orally active prodrug of Ampicillin and is an effective beta-lactam antibacterial agent that inhibits bacterial penicillin-binding proteins (transpeptidase). Lenampicillin hydrochloride has improved absorption and decreased side effects compares to Ampicillin and is applied in the investigation of the suppurative skin and soft tissue infe…
HY-17452A	37	16	21	-0.523613	-0.767586	-0.323999	abx	Cefditoren (Pivoxil)	ANTIINFECTIVES FOR SYSTEMIC USE - ANTIBACTERIALS FOR SYSTEMIC USE	Cefditoren pivoxil is a new-third generation cephalosporin antibiotic that has a broad spectrum of activity against Gram-positive and Gram-negative bacteria, including common respiratory and skin pathogens. Target: Antibacterial Cefditoren pivoxil, a new-third generation cephalosporin antibiotic that has recently been granted approval in Spain, shows important activity over a large part of the pa…
HY-A0153A	37	16	21	-0.569832	-0.787354	-0.39186	abx	Cephapirin (sodium)	not_found	Cephapirin sodium (Cefapirin sodium), a semisynthetic cephalosporin antibiotic, is bactericidal against strains of gram-positive and gram-negative bacteria[1].
HY-B1908	36	15	21	-0.796191	-1.15178	-0.505253	abx	Midecamycin	ANTIINFECTIVES FOR SYSTEMIC USE - ANTIBACTERIALS FOR SYSTEMIC USE	Midecamycin, an acetoxy-substituted macrolide antibiotic, is tested against gram-positive and gram-negative bacteria.
HY-B1275	36	16	20	-0.511957	-0.67542	-0.378214	abx	Cephalothin (sodium)	not_found	Cephalothin sodium is a first generation cephem antibiotic with a wide range antibacterial activity, is active against gram-positive and gram-negative bacteria.
HY-N2306A	36	14	22	-1.05727	-1.62632	-0.591686	abx	Aclacinomycin A hydrochloride	not_found	Aclacinomycin A hydrochloride (Aclarubicin hydrochloride), a fluorescent molecule and the first described non-peptidic inhibitor showing discrete specificity for the CTRL (chymotrypsin-like) activity of the 20S proteasome[1]. Aclacinomycin A hydrochloride is also a dual inhibitor of topoisomerase I and II[2]. An effective anthracycline chemotherapeutic agent for hematologic cancers and solid tumo…
HY-14814A	36	17	19	-1.15136	-1.04531	-1.23812	abx	Delafloxacin (meglumine)	ANTIINFECTIVES FOR SYSTEMIC USE - ANTIBACTERIALS FOR SYSTEMIC USE	Delafloxacin meglumine (ABT492 meglumine; RX-3341 meglumine; WQ-3034 meglumine) is a broad-spectrum fluoroquinolone antibiotic. Delafloxacin has a broad spectrum of activity that includes drug-resistant Staphylococcus aureus, Streptococcus pneumoniae, and Klebsiella pneumonia[1].
HY-B1802A	36	16	20	-1.29164	-1.26785	-1.3111	abx	Tosufloxacin (tosylate hydrate)	ANTIINFECTIVES FOR SYSTEMIC USE - ANTIBACTERIALS FOR SYSTEMIC USE	Tosufloxacin (tosylate hydrate) is a fluoroquinolone antibacterial agent. Tosufloxacin (tosylate hydrate) is effective against Gram-positive and Gram-negative aerobic bacteria, anaerobic bacteria and Chlamydia trachomatis. Tosufloxacin (tosylate hydrate) is also a bacterial Topo (DNA gyrase, topoisomerase)) inhibitor.
HY-N0184A	36	14	22	-1.15244	-1.65683	-0.739759	not_abx	Dipotassium glycyrrhizinate	not_found	Dipotassium glycyrrhizinate is a natural compound, inhibits atopic dermatitis-related gene expression with anti-anti-inflammatory activity[1].
HY-B0186B	36	15	21	-0.49565	-0.788781	-0.255816	abx	Cefoselis (sulfate)	not_found	Cefoselis sulfate (FK-037), the fourth gen-eration of cephalosporin, is a β-lactam antibiotic. Cefoselis sulfate exhibits good activity against a wide range of Gram-positive and Gram-negative organisms. Cefoselis sulfate penetrates the blood-brain barrier[1][2][3].
HY-B1244	36	16	20	-0.556568	-0.478697	-0.620281	not_abx	Dimetridazole	not_found	Dmetridazole (1,2-Dimethyl-5-nitroimidazole), a nitroimidazole-based antibiotic, combats protozoan infections[1].
HY-B1300	36	16	20	-0.666985	-0.901537	-0.475078	abx	Cefonicid (sodium)	ANTIINFECTIVES FOR SYSTEMIC USE - ANTIBACTERIALS FOR SYSTEMIC USE	Cefonicid sodium is a broadspectrum cephalosporin antibiotic which inhibits the formation of the bacterial cell wall. Target: Antibacterial Cefonicid sodium can inhibit the carnitine/carnitine antiport when it is added internally and externally to proteoliposomes. It is known that the molecule contains various electroactive groups that can be detected using adsorptive square-wave stripping voltam…
HY-17381	36	14	22	-0.838923	-1.54536	-0.260931	abx	Idarubicin (hydrochloride)	ANTINEOPLASTIC AND IMMUNOMODULATING AGENTS - ANTINEOPLASTIC AGENTS	Idarubicin hydrochloride is an anthracycline antileukemic drug. It inhibits the topoisomerase II interfering with the replication of DNA and RNA transcription. Idarubicin hydrochloride inhibits the growth of bacteria and yeasts.
HY-14283	36	14	22	-0.96998	-1.36644	-0.645602	not_abx	Luliconazole	DERMATOLOGICALS - ANTIFUNGALS FOR DERMATOLOGICAL USE	Luliconazole (NND 502)?is a topical antifungal imidazole antibiotic with broad-spectrum and potent antifungal activity. Luliconazole can be used for the research of skin infection, including?dermatophytosis, tinea corporis, tinea pedis?et al[1].
HY-B0771A	36	15	21	-0.763453	-1.12911	-0.464279	abx	Cefozopran (hydrochloride)	ANTIINFECTIVES FOR SYSTEMIC USE - ANTIBACTERIALS FOR SYSTEMIC USE	Cefozopran (SCE-2787) hydrochloride is a semi-synthetic, parenteral, fourth-generation cephalosporin. Cefozopran hydrochloride, an antibiotic, has a broad spectrum of antibacterial activity, inhibiting most of the gram-negative and gram-positive organisms[1][2].
HY-10261A	35	15	20	-1.34659	-1.56342	-1.16918	not_abx	Afatinib (dimaleate)	ANTINEOPLASTIC AND IMMUNOMODULATING AGENTS - ANTINEOPLASTIC AGENTS	Afatinib dimaleate is an irreversible EGFR family inhibitor with IC50s of 0.5 nM, 0.4 nM, 10 nM and 14 nM for EGFRwt, EGFRL858R, EGFRL858R/T790M and HER2, respectively.
HY-16349	35	17	18	-1.26951	-1.16589	-1.35429	not_abx	Nimorazole	ANTIPARASITIC PRODUCTS, INSECTICIDES AND REPELLENTS - ANTIPROTOZOALS	Nimorazole (K-1900), a 2-nitroimidazole, is a hypoxic cell-radiation sensitizer. Nimorazole has anti-infective and anti-protozoal against trichomoniasis. Nimorazole has the potential for head and neck cancer[1][2].
HY-10261	35	15	20	-1.34659	-1.56342	-1.16918	not_abx	Afatinib	ANTINEOPLASTIC AND IMMUNOMODULATING AGENTS - ANTINEOPLASTIC AGENTS	Afatinib (BIBW 2992) is an irreversible EGFR family inhibitor with IC50s of 0.5 nM, 0.4 nM, 10 nM and 14 nM for EGFRwt, EGFRL858R, EGFRL858R/T790M and HER2, respectively.
HY-N0651	35	13	22	-1.25235	-1.85641	-0.758127	not_abx	Spinosin	not_found	Spinosyn a C-glycoside flavonoid isolated from the seeds of Zizyphus jujube, with neuroprotective effects. Spinosin inhibits Aβ1-42 production and aggregation via activating Nrf2/HO-1 pathway[1][2][3].
HY-B0359	35	13	22	-0.697032	-1.24841	-0.245903	not_abx	Fenticonazole (Nitrate)	DERMATOLOGICALS - ANTIFUNGALS FOR DERMATOLOGICAL USE:GENITO URINARY SYSTEM AND SEX HORMONES - GYNECOLOGICAL ANTIINFECTIVES AND ANTISEPTICS	Fenticonazole Nitrate is an antifungal imidazole ring derivative. Fenticonazole Nitrate operates via hindering ergosterol integration, and sequentially destructing the cytoplasmatic outer membrane. Fenticonazole Nitrate is effective against Gram-positive bacteria, mycoses, and vaginal candidiasis[1][2].
HY-B1894A	35	14	21	-0.78575	-1.17845	-0.464453	abx	Cefetamet pivoxil (hydrochloride)	ANTIINFECTIVES FOR SYSTEMIC USE - ANTIBACTERIALS FOR SYSTEMIC USE	Cefetamet pivoxil hydrochloride is an oral third generation cephalosporin antibiotic.
HY-13038B	34	12	22	-1.38349	-1.76345	-1.07261	not_abx	Fostamatinib (disodium hexahydrate)	BLOOD AND BLOOD FORMING ORGANS - ANTIHEMORRHAGICS	Fostamatinib disodium hexahydrate (R788 disodium hexahydrate), a prodrug of the active metabolite R406, is a potent Syk inhibitor with IC50 of 41 nM.
HY-A0170	34	16	18	-1.48217	-1.46153	-1.49906	abx	Trovafloxacin	ANTIINFECTIVES FOR SYSTEMIC USE - ANTIBACTERIALS FOR SYSTEMIC USE	Trovafloxacin is a broad-spectrum quinolone antibiotic with potent activity against Gram-positive, Gram-negative and anaerobic organisms. Trovafloxacin blocks the DNA gyrase and topoisomerase IV activity. Trovafloxacin is also a potent, selective and orally active pannexin 1 channel (PANX1) inhibitor with an IC50 of 4 μM for PANX1 inward current. Trovafloxacin does not inhibit connexin 43 gap jun…
HY-B1596	34	13	21	-0.961396	-1.36607	-0.6303	abx	Ceftizoxime	ANTIINFECTIVES FOR SYSTEMIC USE - ANTIBACTERIALS FOR SYSTEMIC USE	Ceftizoxime is a bacterial inhibitor which acts by interfering with bacterial cell wall synthesis and inhibiting cross-linking of the peptidoglycan.
HY-B0974	34	13	21	-0.789958	-1.36979	-0.315552	abx	Methicillin (sodium salt)	not_found	Methicillin sodium salt (Meticillin sodium) is a β-lactam antibiotic which acts by inhibiting penicillin-binding proteins that are involved in the synthesis of peptidoglycan.
HY-13038	34	12	22	-1.38349	-1.76345	-1.07261	not_abx	Fostamatinib Disodium	BLOOD AND BLOOD FORMING ORGANS - ANTIHEMORRHAGICS	Fostamatinib Disodium (R788 Disodium), a prodrug of the active metabolite R406, is a potent Syk inhibitor with IC50 of 41 nM.
HY-N6583	34	13	21	-1.54745	-1.83415	-1.31288	not_abx	Licoflavonol	not_found	Licoflavonol, a minor flavone from the roots of Glycyrrhiza uralensis, is an inhibitor of the Salmonella type III secretion system (T3SS)[1][2].
HY-17400	33	15	18	-1.76688	-1.64002	-1.87069	not_abx	Tegafur	ANTINEOPLASTIC AND IMMUNOMODULATING AGENTS - ANTINEOPLASTIC AGENTS	Tegafur (FT 207; NSC 148958) is a chemotherapeutic 5-FU prodrug used in the treatment of cancers; is a component of tegafur-uracil.
HY-10235	33	13	20	-1.56676	-1.92087	-1.27705	not_abx	Telaprevir	ANTIINFECTIVES FOR SYSTEMIC USE - ANTIVIRALS FOR SYSTEMIC USE	Telaprevir is a highly selective, reversible, and potent peptidomimetic inhibitor of the HCV NS3-4A protease, the steady-state inhibitory constant (Ki) of Telaprevir is 7 nM against a genotype 1 (H strain) NS3 protease domain plus a NS4A cofactor peptide.
HY-13038A	33	12	21	-1.54301	-1.91428	-1.23924	not_abx	Fostamatinib	BLOOD AND BLOOD FORMING ORGANS - ANTIHEMORRHAGICS	Fostamatinib (R788), a prodrug of the active metabolite R406, is a potent Syk inhibitor with IC50 of 41 nM.
HY-B0023	33	11	22	-1.54548	-2.26838	-0.95402	not_abx	Azelnidipine	not_found	Azelnidipine(CS 905; Calblock) is a novel dihydropyridine derivative, a L-type calcium channel blocker, and an antihypertensive. IC50 value: Target: L-type calcium channel Acute administration of azelnidipine prevents a sudden drop of cardiac function after acute stress. Azelnidipine may have a protective role in inflammation associated with atherosclerosis.
HY-14885A	33	13	20	-1.4167	-1.6978	-1.18671	not_abx	Eliglustat (hemitartrate)	ALIMENTARY TRACT AND METABOLISM - OTHER ALIMENTARY TRACT AND METABOLISM PRODUCTS	Eliglustat hemitartrate is an specific, potent and orally active glucocerebroside synthase inhibitor with an IC50 of 24 nM.
HY-N7111	33	12	21	-1.01728	-1.74624	-0.420861	abx	Sultamicillin (tosylate)	ANTIINFECTIVES FOR SYSTEMIC USE - ANTIBACTERIALS FOR SYSTEMIC USE	Sultamicillin (tosylate) is a potent and orally active beta-lactamase inhibitor, an antibiotic with antibacterial activity. Sultamicillin (tosylate) is the tosylate salt of the double ester of sulbactam plus ampicillin[1].</br>
HY-17580	33	11	22	-1.60966	-2.29049	-1.05262	abx	Fidaxomicin	ALIMENTARY TRACT AND METABOLISM - ANTIDIARRHEALS, INTESTINAL ANTIINFLAMMATORY/ANTIINFECTIVE AGENTS	Fidaxomicin (OPT-80), a macrocyclic RNA polymerase inhibitor, has a narrow spectrum of activity. Fidaxomicin selectively eradicates pathogenic Clostridium difficile with minimal disruption to the multiple species of bacteria that make up the normal, healthy intestinal flora[1].
HY-14885	33	13	20	-1.4167	-1.6978	-1.18671	not_abx	Eliglustat	ALIMENTARY TRACT AND METABOLISM - OTHER ALIMENTARY TRACT AND METABOLISM PRODUCTS	Eliglustat is an specific, potent and orally active glucocerebroside synthase inhibitor with an IC50 of 24 nM.
HY-B1360	33	13	20	-1.34194	-1.6571	-1.08408	not_abx	Chlorquinaldol	DERMATOLOGICALS - ANTISEPTICS AND DISINFECTANTS:GENITO URINARY SYSTEM AND SEX HORMONES - GYNECOLOGICAL ANTIINFECTIVES AND ANTISEPTICS:ANTIPARASITIC PRODUCTS, INSECTICIDES AND REPELLENTS - ANTIPROTOZOALS:RESPIRATORY SYSTEM - THROAT PREPARATIONS	Chlorquinaldol (Chloquinan) is a mono-hydroxyquinoline, is an antifungal and antibacterial, used for topical treatment of skin conditions and vaginal infections.
HY-14737	32	12	20	-1.5878	-2.31101	-0.99608	abx	Ceftaroline fosamil	ANTIINFECTIVES FOR SYSTEMIC USE - ANTIBACTERIALS FOR SYSTEMIC USE	Ceftaroline fosamil (TAK-599) is a cephalosporin with activity against Gram-positive pathogens, including methicillin-resistant Staphylococcus aureus (MRSA).
HY-17586	32	11	21	-1.68964	-2.11397	-1.34247	abx	Dalbavancin (hydrochloride)	ANTIINFECTIVES FOR SYSTEMIC USE - ANTIBACTERIALS FOR SYSTEMIC USE	Dalbavancin hydrochloride (MDL-63397 hydrochloride) is a semisynthetic lipoglycopeptide antibiotic with potent bactericidal activity against Gram-positive bacteria. Dalbavancin hydrochloride inhibits Staphylococcus aureus and Bacillus anthracis with MIC90s of 0.06 μg/mL and 0.25 μg/mL, respectively[1][2].
HY-N3389	32	13	19	-1.73497	-2.0252	-1.4975	not_abx	Licoisoflavone A	not_found	Licoisoflavone A, an isoflavone, mainly derived from Glycyrrhiza uralensis Fisch.[1]. Licoisoflavone A inhibits lipid peroxidation with an IC50 of 7.2 μM[1].
HY-N0290	32	13	19	-1.88955	-2.23196	-1.6094	not_abx	Mangiferin	not_found	Mangiferin is a Nrf2 activator. Mangiferin suppresses nuclear translocation of the NF-κB subunits p65 and p50.
HY-B2232	32	12	20	-1.78728	-2.28526	-1.37983	not_abx	Benzalkonium (chloride)	DERMATOLOGICALS - ANTISEPTICS AND DISINFECTANTS:DERMATOLOGICALS - MEDICATED DRESSINGS:RESPIRATORY SYSTEM - THROAT PREPARATIONS	Benzalkonium chloride is a potent anti-microbial agent, used as a preservative in eye drops.
HY-B0698A	32	12	20	-1.08722	-1.47973	-0.766082	abx	Ceftibuten (dihydrate)	ANTIINFECTIVES FOR SYSTEMIC USE - ANTIBACTERIALS FOR SYSTEMIC USE	Ceftibuten (Sch39720) dihydrate, an antibiotic, is an orally active cephalosporin, possesses potent activity in vitro against a wide range of gram-negative and certain gram-positive pathogens[1][2].
HY-A0248	31	12	19	-1.55705	-1.74305	-1.40486	abx	Polymyxin B (Sulfate)	ALIMENTARY TRACT AND METABOLISM - ANTIDIARRHEALS, INTESTINAL ANTIINFLAMMATORY/ANTIINFECTIVE AGENTS:ANTIINFECTIVES FOR SYSTEMIC USE - ANTIBACTERIALS FOR SYSTEMIC USE:SENSORY ORGANS - OPHTHALMOLOGICALS:SENSORY ORGANS - OTOLOGICALS:SENSORY ORGANS - OPHTHALMOLOGICAL AND OTOLOGICAL PREPARATIONS	Polymyxin B Sulfate is a cationic surfactant antibiotic agent. A mixture of polymyxins B1 and B2, increases the permeability of the cell membrane. In vitro: RB50 is resistant to killing by polymyxin B at concentrations up to 100 μg/ml.
HY-N0243	31	14	17	-1.84106	-2.11031	-1.62077	not_abx	Theaflavin	not_found	Theaflavin is a suitable natural inhibitor against influenza A (H1N1) neuraminidase.
HY-13725A	31	9	22	-2.10475	-2.9137	-1.44288	abx	Pirarubicin (Hydrochloride)	ANTINEOPLASTIC AND IMMUNOMODULATING AGENTS - ANTINEOPLASTIC AGENTS	Pirarubicin Hydrochloride is an anthracycline antibiotics, acts as a topoisomerase II inhibitor, and is a widely used for treatment of various cancers, in particular, solid tumors.
HY-14740	30	14	16	-1.85735	-1.83918	-1.87222	not_abx	Elvitegravir	ANTIINFECTIVES FOR SYSTEMIC USE - ANTIVIRALS FOR SYSTEMIC USE	Elvitegravir (GS-9137; JTK-303; D06677) is an HIV integrase inhibitor for HIV-1IIIB, HIV-2EHO and HIV-2ROD with IC50 of 0.7 nM, 2.8 nM and 1.4 nM, respectively.
HY-B1467	30	12	18	-2.00189	-2.58212	-1.52716	not_abx	Domiphen (bromide)	ALIMENTARY TRACT AND METABOLISM - STOMATOLOGICAL PREPARATIONS	Domiphen bromide is a chemical antiseptic and a quaternary ammonium compound, used as a cationic surfactant.
HY-17605	30	14	16	-1.96023	-2.04512	-1.89076	not_abx	Bictegravir	not_found	Bictegravir is a novel, potent inhibitor of HIV-1 integrase with an IC50 of 7.5 nM.
HY-17436	29	10	19	-1.95014	-2.39037	-1.58995	not_abx	Clevidipine	CARDIOVASCULAR SYSTEM - CALCIUM CHANNEL BLOCKERS	Clevidipine is a short-acting dihydropyridine calcium channel antagonist (IC50= 7.1 nM, V(H) = -40 mV ) under development for treatment of perioperative hypertension. IC50 Value: 7.1 nM at V(H) = -40 mV [1] Target: calcium channel in vitro: Both clevidipine and nitroglycerin completely reversed U46619-induced contraction (clevidipine (50% effective concentration [EC50] = 3.88 +/- 0.84 x 10(-6) mo…
HY-N0176	28	11	17	-2.13867	-2.5731	-1.78322	not_abx	Dihydroartemisinin	not_found	Dihydroartemisinin is a potent anti-malaria agent.
HY-13859	28	14	14	-1.82802	-1.61856	-1.99939	not_abx	Clevudine	ANTIINFECTIVES FOR SYSTEMIC USE - ANTIVIRALS FOR SYSTEMIC USE	Clevudine (L-FMAU), a nucleoside analog of the unnatural L-configuration, has potent anti-HBV activity with long half-life, low toxicity. Clevudine is a non-competitive inhibitor that is not incorporated into the viral DNA but rather binds to the polymerase[1][2].
HY-B0837	28	10	18	-1.97754	-2.61542	-1.45565	not_abx	Emamectin (Benzoate)	not_found	Emamectin Benzoate (MK-244) works as a chloride channel activator by binding gamma aminobutyric acid (GABA) receptor and glutamate-gated chloride channels disrupting nerve signals within arthropods.
HY-13772	27	7	20	-2.3059	-3.26285	-1.52294	abx	Valrubicin	ANTINEOPLASTIC AND IMMUNOMODULATING AGENTS - ANTINEOPLASTIC AGENTS	Valrubicin is a chemotherapy agent, inhibits TPA- and PDBu-induced PKC activation with IC50s of 0.85 and 1.25 μM, respectively, and has antitumor and antiinflammatory activity.
HY-B0458	27	9	18	-1.99964	-2.69931	-1.42719	abx	Cefprozil (monohydrate)	ANTIINFECTIVES FOR SYSTEMIC USE - ANTIBACTERIALS FOR SYSTEMIC USE	Cefprozil monohydrate (Cefzil) is a second-generation cephalosporin type antibiotic. Target: Antibacterial Cefprozil , sometimes spelled cefproxil and marketed under the trade name Cefzil, is a second-generation cephalosporin type antibiotic. In Europe it is marketed using the trade names Procef and Cronocef. It can be used to treat bronchitis, ear infections, skin infections, and other bacterial…
HY-B1448	27	8	19	-1.98394	-2.53453	-1.53345	not_abx	Benidipine (hydrochloride)	CARDIOVASCULAR SYSTEM - CALCIUM CHANNEL BLOCKERS	Benidipine hydrochloride is a dihydropyridine calcium channel blocker for the treatment of high blood pressure (hypertension).
HY-13761	27	8	19	-2.03153	-2.83287	-1.37589	not_abx	Teniposide	ANTINEOPLASTIC AND IMMUNOMODULATING AGENTS - ANTINEOPLASTIC AGENTS	Teniposide is a podophyllotoxin derivative, acts as a topoisomerase II inhibitor, and used as a chemotherapeutic agent.
HY-B0770	27	9	18	-2.19139	-2.84382	-1.65758	not_abx	Artemotil	ANTIPARASITIC PRODUCTS, INSECTICIDES AND REPELLENTS - ANTIPROTOZOALS	Artemotil (β-Arteether) has antimalarial activity for the treatment of chloroquine-resistant Plasmodium falciparum malaria with an IC50 of 1.61 nM. Artemotil also has central nervous system (CNS) neurotoxicity and anorectic toxicity in rats, dogs and monkeys[1][2].
HY-12866A	26	10	16	-2.10693	-2.35541	-1.90362	not_abx	Larotrectinib sulfate	ANTINEOPLASTIC AND IMMUNOMODULATING AGENTS - ANTINEOPLASTIC AGENTS	Larotrectinib sulfate (LOXO-101 sulfate; ARRY-470 sulfate) is an ATP-competitive oral, selective inhibitor of the tropomyosin-related kinase (TRK) family receptors, with low nanomolar 50% inhibitory concentrations against all three isoforms (TRKA, B, and C).
HY-12866	26	10	16	-2.10693	-2.35541	-1.90362	not_abx	Larotrectinib	ANTINEOPLASTIC AND IMMUNOMODULATING AGENTS - ANTINEOPLASTIC AGENTS	Larotrectinib (LOXO-101) is an ATP-competitive oral, selective inhibitor of the tropomyosin-related kinase (TRK) family receptors, with low nanomolar 50% inhibitory concentrations against all three isoforms (TRKA, B, and C).
HY-A0122	25	5	20	-2.25475	-3.12835	-1.53999	abx	Plicamycin	ANTINEOPLASTIC AND IMMUNOMODULATING AGENTS - ANTINEOPLASTIC AGENTS	Plicamycin is a selective specificity protein 1 (Sp1) inhibitor. Plicamycin inhibits the growth of various cancers by decreasing Sp1 protein.
HY-16321	25	8	17	-2.03956	-2.38038	-1.7607	not_abx	Micafungin (sodium)	ANTIINFECTIVES FOR SYSTEMIC USE - ANTIMYCOTICS FOR SYSTEMIC USE	Micafungin sodium (FK 463 sodium) is an antifungal agent which inhibits 1, 3-beta-D-glucan synthesis.
HY-17634	25	10	15	-2.12233	-2.45624	-1.84913	not_abx	Glecaprevir	not_found	Glecaprevir is a novel HCV NS3/4A protease inhibitor, with IC50 values ranging from 3.5 to 11.3 nM.
HY-17403	24	7	17	-2.42125	-3.01102	-1.9387	not_abx	Manidipine (dihydrochloride)	CARDIOVASCULAR SYSTEM - CALCIUM CHANNEL BLOCKERS	Manidipine dihydrochloride (CV-4093) is a dihydropyridine compound and a calcium channel blocker for Ca2+ current with IC50 of 2.6 nM. IC50 value: 2.6 nM Target: calcium channel Manidipine dihydrochloride is described to block T-type Ca2+ channels specifically and is also described to have a high selectivity for the vasculature, presenting negligible cardiodepression as compared to other Ca2+ cha…
HY-15516	23	8	15	-2.43649	-3.17926	-1.82876	not_abx	Sotagliflozin	ALIMENTARY TRACT AND METABOLISM - DRUGS USED IN DIABETES	Sotagliflozin (LX-4211) is a potent dual SGLT2/1 inhibitor. Antidiabetic agents.
HY-B0803	22	9	13	-2.35866	-2.88216	-1.93034	not_abx	Lumefantrine	not_found	Lumefantrine is an antimalarial drug, used in combination with Artemether. The artemether-lumefantrine (AL) as the first- and second-line anti-malarial drugs.
HY-15856B	22	12	10	-2.37244	-2.18828	-2.52312	not_abx	Flupentixol dihydrochloride	NERVOUS SYSTEM - PSYCHOLEPTICS	Flupentixol dihydrochloride, a thioxanthene drug, is used in therapy of schizophrenia as well as in anxiolytic and depressive disorders.
HY-50878A	21	9	12	-2.30843	-2.59679	-2.07249	not_abx	Crizotinib (hydrochloride)	ANTINEOPLASTIC AND IMMUNOMODULATING AGENTS - ANTINEOPLASTIC AGENTS	Crizotinib hydrochloride (PF-02341066 hydrochloride) is an orally bioavailable, selective, and ATP-competitive dual ALK and c-Met inhibitor with IC50s of 20 and 8 nM, respectively. Crizotinib hydrochloride (PF-02341066 hydrochloride) inhibits tyrosine phosphorylation of NPM-ALK and tyrosine phosphorylation of c-Met with IC50s of 24 and 11 nM in cell-based assays, respectively. It is also a ROS pr…
HY-50706	21	9	12	-2.54978	-2.74625	-2.38902	not_abx	Selumetinib	ANTINEOPLASTIC AND IMMUNOMODULATING AGENTS - ANTINEOPLASTIC AGENTS	Selumetinib (AZD6244) is selective, non-ATP-competitive oral MEK1/2 inhibitor, with an IC50 of 14 nM for MEK1. Selumetinib (AZD6244) inhibits ERK1/2 phosphorylation.
HY-50706A	21	9	12	-2.54978	-2.74625	-2.38902	not_abx	Selumetinib (sulfate)	ANTINEOPLASTIC AND IMMUNOMODULATING AGENTS - ANTINEOPLASTIC AGENTS	Selumetinib (AZD6244) is selective, non-ATP-competitive oral?MEK1/2?inhibitor, with an IC50 of 14 nM for MEK1. Selumetinib (AZD6244) inhibits ERK1/2 phosphorylation.
HY-100549	21	9	12	-2.30843	-2.59679	-2.07249	not_abx	(S)-Crizotinib	ANTINEOPLASTIC AND IMMUNOMODULATING AGENTS - ANTINEOPLASTIC AGENTS	(S)-Crizotinib is a potent and selective MTH1 (mutT homologue) inhibitor with an IC50 of 330 nM. (S)-Crizotinib disrupts nucleotide pool homeostasis via MTH1 inhibition, induces an increase in DNA single strand breaks, activates DNA repair in human colon carcinoma cells, and effectively suppresses tumour growth in animal models[1].
HY-50878	21	9	12	-2.30843	-2.59679	-2.07249	not_abx	Crizotinib	ANTINEOPLASTIC AND IMMUNOMODULATING AGENTS - ANTINEOPLASTIC AGENTS	Crizotinib (PF-02341066) is an orally bioavailable, ATP-competitive ALK and c-Met inhibitor with IC50s of 20 and 8 nM, respectively. Crizotinib inhibits tyrosine phosphorylation of NPM-ALK and tyrosine phosphorylation of c-Met with IC50s of 24 and 11 nM in cell-based assays, respectively. Crizotinib is also a ROS1 inhibitor. Crizotinib has effective tumor growth inhibition[1][2][3].
HY-B0723	21	8	13	-2.61033	-3.12901	-2.18596	not_abx	Ospemifene	GENITO URINARY SYSTEM AND SEX HORMONES - SEX HORMONES AND MODULATORS OF THE GENITAL SYSTEM	Ospemifene is a non-estrogen selective estrogen receptor modulator (SERM), with Kis of 380 and 410 nM for estrogen receptor α (ERα) and ERβ, respectively. Ospemifene can be used for the research of vaginal atrophy and breast cancer[1][2].
HY-14896	20	9	11	-2.47396	-2.8501	-2.16621	not_abx	Opicapone	NERVOUS SYSTEM - ANTI-PARKINSON DRUGS	Opicapone is a potent third-generation catechol-O-methyltransferase (COMT) inhibitor for the research of Parkinson's disease and motor fluctuations. Opicapone decreases the ATP content of the cells with an IC50 of 98 μM.
HY-W009444	20	13	7	-2.50549	-2.29033	-2.68153	not_abx	5-Methyluridine	not_found	5-Methyluridine is a is an endogenous methylated nucleoside found in human fluids.
HY-17040	19	7	12	-2.52299	-2.9444	-2.17819	not_abx	Darunavir	ANTIINFECTIVES FOR SYSTEMIC USE - ANTIVIRALS FOR SYSTEMIC USE	Darunavir (TMC114), an orally active next generation HIV protease inhibitor, has a similar antiviral activity against the mutant and the wild-type viruses. Darunavir (TMC114) is potent against laboratory HIV-1 strains and primary clinical isolates (IC50 = 0.003 μM; IC90 = 0.009 μM) with minimal cytotoxicity[1][2].
HY-15202	19	7	12	-2.64323	-2.87271	-2.45548	not_abx	Binimetinib	ANTINEOPLASTIC AND IMMUNOMODULATING AGENTS - ANTINEOPLASTIC AGENTS	Binimetinib (MEK162) is an oral and selective MEK1/2 inhibitor. Binimetinib (MEK162) inhibits MEK with an IC50 of 12 nM.
HY-W004078	19	10	9	-2.78458	-2.95482	-2.64528	not_abx	4-Hydroxybenzylamine	not_found	4-Hydroxybenzylamine is an endogenous metabolite.
HY-16564	18	6	12	-2.72975	-3.06964	-2.45166	not_abx	Deferasirox (Fe3+ chelate)	VARIOUS - ALL OTHER THERAPEUTIC PRODUCTS	Deferasirox Fe3+ chelate is a rationally-designed oral iron chelator; its main use is to reduce chronic iron overload in patients who are receiving long-term blood transfusions for conditions such as beta-thalassemia and other chronic anemias.
HY-B1150	18	9	9	-2.78956	-3.05537	-2.57209	abx	Clofoctol	ANTIINFECTIVES FOR SYSTEMIC USE - ANTIBACTERIALS FOR SYSTEMIC USE	Clofoctol is a bacteriostatic antibiotic. It is used in the treatment of respiratory tract and ear, nose and throat infections caused by Gram-positive bacteria. It is only functional against Gram-positive bacteria, It penetrates into human lung tissue.
HY-17041	18	6	12	-2.56829	-3.01463	-2.20309	not_abx	Darunavir (Ethanolate)	ANTIINFECTIVES FOR SYSTEMIC USE - ANTIVIRALS FOR SYSTEMIC USE	Darunavir ethanolate (TMC114 Ethanolate) is a potent HIV protease inhibitor used to treat and prevent HIV/AIDS. Darunavir has a Ki of 1 nM for wild type HIV-1 protease.
HY-B0735A	18	9	9	-2.70409	-2.89155	-2.55072	not_abx	Fenoldopam (mesylate)	CARDIOVASCULAR SYSTEM - CARDIAC THERAPY	Fenoldopam(SKF 82526) mesylate is a drug and synthetic benzazepine derivative which acts as a selective D1 receptor partial agonist. Target: D1 Receptor Fenoldopam is a selective dopamine-1 (DA1) agonist with natriuretic/diuretic properties. Fenoldopam stimulated cAMP accumulation in LLC-PK1 cells in a dose-dependent manner, an effect which could be blocked by the DA1-selective antagonist Sch 233…
HY-17592	17	6	11	-2.83494	-3.35329	-2.41083	not_abx	Bithionol	DERMATOLOGICALS - ANTI-ACNE PREPARATIONS:ANTIPARASITIC PRODUCTS, INSECTICIDES AND REPELLENTS - ANTHELMINTICS	Bithionol is a clinically approved anti-parasitic drug; has been shown to inhibit solid tumor growth in several preclinical cancer models. IC50 value: Target: anticaner agent Bithionol caused dose dependent cytotoxicity against all ovarian cancer cell lines tested with IC50 values ranging from 19 μM - 60 μM. BT treatment resulted in cell cycle arrest at G1/M phase and increased ROS generation [1]…
HY-B0017	16	12	4	-2.68942	-2.38728	-2.93662	not_abx	Telbivudine	ANTIINFECTIVES FOR SYSTEMIC USE - ANTIVIRALS FOR SYSTEMIC USE	Telbivudine (Epavudine), an orally active thymidine nucleoside analog, is a potent antiviral inhibitor of hepatitis B virus (HBV) replication[1].
HY-N1150	16	12	4	-2.68942	-2.38728	-2.93662	not_abx	Thymidine	not_found	Thymidine, a specific precursor of deoxyribonucleic acid, is used as a cell synchronizing agent. Thymidine is a DNA synthesis inhibitor that can arrest cell at G1/S boundary, prior to DNA replication[1][2][3].
HY-B1156	16	4	12	-2.99933	-3.59589	-2.51124	abx	Cephradine	not_found	Cephradine (Cefradine) is the first-generation broad-spectrum cephalosporin antibiotic, which also acts as an inhibitor of TOPK (T-LAK cell-originated protein kinase) and suppresses skin inflammation induced by excessive solar ultraviolet[1].
HY-N4187	15	3	12	-2.85385	-3.45169	-2.3647	not_abx	Licochalcone D	not_found	Licochalcone D, a flavonoid compound mainly existing in the root of Glycyrrhiza inflate, is a potent inhibitor of NF-kappaB (NF-κB) p65. Licochalcone D possesses antioxidant, anti-inflammatory, anti-cancer properties[1][2].
HY-N0751	15	2	13	-2.86744	-3.73194	-2.16012	not_abx	Scutellarin	not_found	Scutellarin, an active flavone isolated from Scutellaria baicalensis, can down-regulates the STAT3/GirdiNAkt signaling in HCC cells, and inhibits RANKL-mediated MAPK and NF-κB signaling pathway in osteoclasts. Scutellarin is active against HIV-1IIIB, HIV-1(74V) and HIV-1KM018 with EC50s of 26 μM, 253 μM and 136 μM, respectively.
HY-10844	14	4	10	-2.94586	-3.33411	-2.6282	not_abx	Pretomanid	ANTIINFECTIVES FOR SYSTEMIC USE - ANTIMYCOBACTERIALS	Pretomanid (PA-824) is an antibiotic used for the research of multi-drug-resistant tuberculosis affecting the lungs. Pretomanid exhibits a sub-micromolar MIC against M. tuberculosis (MTB). The MIC values of PA-824 against a panel of MTB pan-sensitive and Rifampin mono-resistant clinical isolates range from 0.015 to 0.25?μg/mL[1].
HY-B2168	14	11	3	-3.06436	-2.62085	-3.42723	not_abx	Mequitazine	RESPIRATORY SYSTEM - ANTIHISTAMINES FOR SYSTEMIC USE	Mequitazine is a potent, nonsedative and long-acting histamine H1 antagonist.
HY-B0617A	14	4	10	-2.66143	-3.19751	-2.22282	not_abx	S-Adenosyl-L-methionine (tosylate)	not_found	S-Adenosyl-L-methionine tosylate (S-Adenosyl methionine tosylate) is produced endogenously from methionine and ATP by action of the enzyme methionine adenosyltransferase and is an important orally active methyl group donor. S-Adenosyl-L-methionine tosylate is a dietary supplement with potent antidepressant and analgesic effects, and has the potential for liver disease and osteoarthritis research[…
HY-N0541	14	2	12	-2.77224	-3.54192	-2.1425	not_abx	Pseudoginsenoside F11	not_found	Pseudoginsenoside F11 (Ginsenoside A1), a component of Panax quinquefolium (American ginseng), has been demonstrated to antagonize the learning and memory deficits induced by scopolamine, morphine and methamphetamine in mice.
HY-76225	13	2	11	-2.85506	-3.4602	-2.35995	not_abx	Monoammonium glycyrrhizinate hydrate	not_found	Monoammonium glycyrrhizinate hydrate has various pharmacological actions such as anti-inflammatory, antiallergic, antigastriculcer, and antihepatitis activities.
HY-13749	13	3	10	-2.74093	-3.11954	-2.43116	not_abx	Sitagliptin	ALIMENTARY TRACT AND METABOLISM - DRUGS USED IN DIABETES	Sitagliptin (MK-0431) is a potent inhibitor of DPP4 with an IC50 of 19 nM in Caco-2 cell extracts[1].
HY-N0184	13	2	11	-2.85506	-3.4602	-2.35995	not_abx	Glycyrrhizic acid	ALIMENTARY TRACT AND METABOLISM - BILE AND LIVER THERAPY	Glycyrrhizic acid is a triterpenoid saponinl, acting as a direct HMGB1 antagonist, with anti-tumor, anti-diabetic activities.
HY-13749B	13	3	10	-2.74093	-3.11954	-2.43116	not_abx	Sitagliptin (phosphate monohydrate)	ALIMENTARY TRACT AND METABOLISM - DRUGS USED IN DIABETES	Sitagliptin phosphate monohydrate (MK-0431 phosphate monohydrate) is a potent inhibitor of DPP4 with an IC50 of 19 nM in Caco-2 cell extracts[1].
HY-N0017	13	3	10	-3.27222	-4.05079	-2.6352	not_abx	Bergenin	not_found	Bergenin is a cytoprotective and antioxidative polyphenol found in many medicinal plants. Bergenin has a wide spectrum activities such as hepatoprotective, antiinflammatory, immunomodulatory, antitumor, antiviral, and antifungal properties[1][2].
HY-10846	13	3	10	-2.98797	-3.2331	-2.7874	not_abx	Delamanid	ANTIINFECTIVES FOR SYSTEMIC USE - ANTIMYCOBACTERIALS	Delamanid, a newer mycobacterial cell wall synthesis inhibitor, inhibits the synthesisi of mucolic acids[1].
HY-N0197	13	1	12	-3.13677	-4.12578	-2.32759	not_abx	Baicalin	not_found	Baicalin is a flavonoid glycoside isolated from Scutellaria baicalensis. Baicalin reduces the expression of NF-κB.
HY-N2591	13	6	7	-2.90962	-3.32718	-2.56799	not_abx	Isocorydine	not_found	Isocorydine is isolated from Dicranostigma leptopodum (Maxim.) Fedde (DLF). Isocorydine combines with Doxorubicin (DOX) has a promising potential to eradicate hepatocellular carcinoma (HCC)[1].
HY-N0193	12	3	9	-2.93127	-3.68923	-2.31112	not_abx	Artesunate	ANTIPARASITIC PRODUCTS, INSECTICIDES AND REPELLENTS - ANTIPROTOZOALS	Artesunate is an inhibitor of both STAT-3 and exported protein 1 (EXP1).
HY-B2170A	12	6	6	-3.03233	-3.23923	-2.86304	not_abx	Octenidine (dihydrochloride)	RESPIRATORY SYSTEM - THROAT PREPARATIONS	Octenidine dihydrochloride is an effective antiseptic compound for skin mucous membranes and wounds.
HY-B1400	12	4	8	-3.0678	-3.36738	-2.82269	not_abx	Diiodohydroxyquinoline	GENITO URINARY SYSTEM AND SEX HORMONES - GYNECOLOGICAL ANTIINFECTIVES AND ANTISEPTICS	Diiodohydroxyquinoline is a topical therapeutic agent, with satisfactory antibacterial properties.
HY-107212	12	2	10	-2.75481	-3.40122	-2.22594	not_abx	Selamectin	not_found	Selamectin, a semi-synthetic macrocyclic lactone, is a potent parasiticide and anthelminthic. Selamectin activates glutamate-gated chloride channels in neurons and pharyngeal muscles to prevent heartworm, Lymphatic filariae, and nematode infection. Selamectin is also a potent P-glycoprotein substrate and a P-glycoprotein inhibitor with an IC50 of 120 nM[1][2].
HY-16767	11	4	7	-3.10026	-3.4193	-2.83922	not_abx	Doravirine	ANTIINFECTIVES FOR SYSTEMIC USE - ANTIVIRALS FOR SYSTEMIC USE	Doravirine (MK-1439) is a highly specific HIV-1 nonnucleoside reverse transcriptase inhibitor with IC50s of 4.5 nM, 5.5 nM and 6.1 nM against the wild type and K103N and Y181C reverse transcriptase mutants, respectively[1].
HY-N0703	11	5	6	-3.05153	-3.5045	-2.68092	not_abx	Schaftoside	not_found	Schaftoside is a flavonoid found in a variety of Chinese herbal medicines, such as Eleusine indica. Schaftoside inhibits the expression of TLR4 and Myd88. Schaftoside also decreases Drp1 expression and phosphorylation, and reduces mitochondrial fission[1].
HY-15531	11	4	7	-2.85584	-3.03243	-2.71135	not_abx	Venetoclax	ANTINEOPLASTIC AND IMMUNOMODULATING AGENTS - ANTINEOPLASTIC AGENTS	Venetoclax (ABT-199; GDC-0199) is a highly potent, selective and orally bioavailable Bcl-2 inhibitor with a Ki of less than 0.01 nM. Venetoclax induces autophagy[1][2][3].
HY-N4150	11	0	11	-3.12272	-3.91183	-2.47709	not_abx	Quercetagitrin	not_found	Quercetagitrin (Quercetagetin-7-O-glucoside), isolated from the flowers of the African Marigold (Tagetes erecta), has anti-inflammatory activity[1][2].
HY-17430	11	4	7	-3.09469	-3.53011	-2.73843	not_abx	Amprenavir	ANTIINFECTIVES FOR SYSTEMIC USE - ANTIVIRALS FOR SYSTEMIC USE	Amprenavir (VX-478) is a HIV protease inhibitor(Ki=0.6 nM) used to treat HIV infection.
HY-14905	10	4	6	-3.02226	-3.35138	-2.75298	not_abx	Uridine triacetate	ALIMENTARY TRACT AND METABOLISM - OTHER ALIMENTARY TRACT AND METABOLISM PRODUCTS	Uridine triacetate (Tri-O-acetyl uridine) is an orally active prodrug of Uridine. Uridine triacetate (Tri-O-acetyl uridine) is lipophilic, is quickly absorbed in the gut, and is rapidly deacetylated in the circulation to yield free uridine. Uridine triacetate (Tri-O-acetyl uridine) is uesd for the prevention and treatment of life-threatening 5-fluorouracil and capecitabine toxicity. Uridine triac…
HY-101561	9	7	2	-2.77802	-2.52356	-2.98621	not_abx	Avapritinib	ANTINEOPLASTIC AND IMMUNOMODULATING AGENTS - ANTINEOPLASTIC AGENTS	Avapritinib (BLU-285) is a highly potent, selective, and orally active KIT and PDGFRA activation loop mutant kinases inhibitor with IC50s of 0.27 and 0.24 nM for KIT D816V and PDGFRA D842V, respectively. Avapritinib (BLU-285) binds the active conformation of the kinase and shows antitumor activity. Avapritinib (BLU-285) attenuates the transport function of both ABCB1 and ABCG2[1][2].
HY-B0200	9	2	7	-3.69888	-4.50086	-3.04271	abx	Cephalexin	not_found	Cephalexin (Cefalexin; Cephacillin) is a potent, orally active and the first-generation?cephalosporin antibiotic. Cephalexin kills?gram-positive?and some?gram-negative bacteria?by disrupting the growth of the bacterial cell wall. Cephalexin monohydrate is used for the research of?pneumonia,?strep throat, and bacterial endocarditis, et al[1].</br>
HY-128365	9	1	8	-3.45389	-4.11951	-2.90929	not_abx	Neticonazole (hydrochloride)	not_found	Neticonazole hydrochloride is an imidazole derivative and a potent and long-acting antifungal agent. Neticonazole hydrochloride has anti-infection and anti-cancer effects[1][2][3].
HY-B0024	9	4	5	-2.80576	-2.95643	-2.68248	abx	Prulifloxacin	ANTIINFECTIVES FOR SYSTEMIC USE - ANTIBACTERIALS FOR SYSTEMIC USE	Prulifloxacin (NM441) is an orally active fluoroquinolone antibiotic with a broad spectrum of activity against Gram-positive and -negative bacteria. Prulifloxacin is a prodrug of a thiazeto-quinoline carboxylic acid derivative Ulifloxacin (NM394). Prulifloxacin has the potential for lower urinary tract infections and exacerbations of chronic bronchitis[1][2].
HY-B0200B	9	2	7	-3.69888	-4.50086	-3.04271	abx	Cephalexin (monohydrate)	not_found	Cephalexin monohydrate is a potent, orally active and the first-generation?cephalosporin antibiotic. Cephalexin monohydrate kills?gram-positive?and some?gram-negative bacteria?by disrupting the growth of the bacterial cell wall. Cephalexin monohydrate is used for the research of?pneumonia,?strep throat, and bacterial endocarditis, et al[1].</br>
HY-N0112	9	3	6	-3.23493	-3.69036	-2.8623	not_abx	Dihydromyricetin	not_found	Dihydromyricetin is a potent inhibitor with an IC50 of 48 μM on dihydropyrimidinase. Dihydromyricetin can activate autophagy through inhibiting mTOR signaling. Dihydromyricetin suppresses the formation of mTOR complexes (mTORC1/2). Dihydromyricetin is also a potent influenza RNA-dependent RNA polymerase inhibitor with an IC50 of 22 μM.
HY-N1949	9	0	9	-3.14115	-3.83973	-2.56959	not_abx	Homoplantaginin	not_found	Homoplantaginin is a flavonoid from a traditional Chinese medicine Salvia plebeia with antiinflammatory and antioxidant properties. Homoplantaginin could inhibit TNF-α and IL-6 mRNA expression, IKKβ and NF-κB phosphorylation.
HY-N1435	9	0	9	-3.68614	-4.79907	-2.77556	not_abx	Oroxin B	not_found	Oroxin B (OB) is a flavonoid isolated from traditional Chinese herbal medicine Oroxylum indicum (L.) Vent. Oroxin B (OB) possesses obvious inhibitory effect and induces early apoptosis rather than late apoptosis on liver cancer cells through upregulation of PTEN, down regulation of COX-2, VEGF, PI3K, and p-AKT[1]. Oroxin B (OB) selectively induces tumor-suppressive ER stress in malignant lymphoma…
HY-18085	9	4	5	-3.28748	-3.44552	-3.15818	not_abx	Quercetin	not_found	Quercetin, a natural flavonoid, is a stimulator of recombinant SIRT1 and also a PI3K inhibitor with IC50 of 2.4 μM, 3.0 μM and 5.4 μM for PI3K γ, PI3K δ and PI3K β, respectively[1].
HY-112175	9	4	5	-2.96739	-3.12778	-2.83616	not_abx	N-Acetylhistamine	not_found	N-Acetylhistamine is a histamine metabolite. N-acetylhistamine can be used as a potential biomarker of histidine metabolism for anaphylactoid reactions.
HY-N0146	9	4	5	-3.28748	-3.44552	-3.15818	not_abx	Quercetin (dihydrate)	not_found	Quercetin dihydrate, a natural flavonoid, is a stimulator of recombinant SIRT1 and a PI3K inhibitor with IC50s of 2.4 μM, 3.0 μM and 5.4 μM for PI3K γ, PI3K δ and PI3K β, respectively[1].
HY-106541	9	1	8	-3.45389	-4.11951	-2.90929	not_abx	Neticonazole	not_found	Neticonazole is an imidazole derivative and a potent and long-acting antifungal agent. Neticonazole has anti-infection and anti-cancer effects[1][2][3].
HY-B1077	9	4	5	-3.24466	-3.44838	-3.07798	not_abx	Penfluridol	NERVOUS SYSTEM - PSYCHOLEPTICS	Penfluridol is a highly potent, first generation diphenylbutylpiperidine antipsychotic.
HY-N0292	8	0	8	-3.19588	-3.826	-2.68032	not_abx	Oleuropein	not_found	Oleuropein, found in olive leaves and oil, exerts antioxidant, anti-inflammatory and anti-atherogenic effects through direct inhibition of PPARγ transcriptional activity[1]. Oleuropein induces apoptosis in breast cancer cells via the p53-dependent pathway and through the regulation of Bax and Bcl2 genes. Oleuropein also inhibits aromatase[2].
HY-108324	8	6	2	-4.39407	-3.73895	-4.93007	not_abx	(Z)-Thiothixene	not_found	(Z)-Thiothixene is an antagonist of serotonergic receptor extracted from patent US 20150141345 A1.
HY-12516	8	4	4	-3.02629	-3.0546	-3.00313	not_abx	Desogestrel	GENITO URINARY SYSTEM AND SEX HORMONES - SEX HORMONES AND MODULATORS OF THE GENITAL SYSTEM	Desogestrel(Org-2969) is a third-generation 19-nortestosterone derivative progestogen; is contained in many oral contraceptive preparations, both combined (COCs) to ethinyl-estradiol (EE) or alone in a progestin-only pill (POP).
HY-15461	8	1	7	-3.34022	-3.97314	-2.82238	not_abx	Ertugliflozin	ALIMENTARY TRACT AND METABOLISM - DRUGS USED IN DIABETES	Ertugliflozin (PF-04971729) is a potent, selective and orally active inhibitor of the sodium-dependent glucose cotransporter 2 (SGLT2), with an IC50 of 0.877 nM for h-SGLT2[1]. Has the potential for the treatment of type 2 diabetes mellitus[2].
HY-14300A	8	2	6	-3.30477	-3.74848	-2.94174	not_abx	Vilanterol (trifenatate)	not_found	Vilanterol trifenatate (GW642444 trifenatate) is a long-acting β2-adrenoceptor (β2-AR) agonist with inherent 24-hour activity. The pEC50s for β2-AR, β1-AR and β3-AR are 10.37, 6.98 and 7.36, respectively.
HY-B2206	8	1	7	-3.20797	-3.87219	-2.66451	not_abx	Gefarnate	ALIMENTARY TRACT AND METABOLISM - DRUGS FOR ACID RELATED DISORDERS	Gefarnate is a drug used for the treatment of gastritis and gastric ulcer, and has been proposed for use in the treatment of dry eye syndrome.
HY-N0402	8	2	6	-3.09559	-3.75776	-2.55381	not_abx	Artemether	ANTIPARASITIC PRODUCTS, INSECTICIDES AND REPELLENTS - ANTIPROTOZOALS	Artemether is an antimalarial for the treatment of resistant strains of falciparum malaria. Target: Antiparasitic Artemether is an antimalarial agent used to treat acute uncomplicated malaria. It is administered in combination with lumefantrine for improved efficacy. Artemether exhibits the highest activity against juvenile stages of the parasites, while adult worms are significantly less suscept…
HY-B0822	7	2	5	-3.57003	-4.13128	-3.11082	not_abx	Fipronil	not_found	Fipronil is an insecticide that acts as a selective antagonist of insect GABA receptors (IC50s = 30 nM and 1,600 nM for cockroach and rat receptors, respectively). Fipronil also inhibits desensitizing and non-desensitizing glutamate-induced chloride currents in cockroach neurons (IC500s = 800 nM and 10 nM, respectively). Fipronil induces activity of the cytochrome P450 (CYP) isoforms CYP1A1/2, CY…
HY-N0540	7	0	7	-3.45518	-4.10388	-2.92442	not_abx	Cynaroside	not_found	Cynaroside (Luteolin 7-glucoside) is a flavone, a flavonoid-like chemical compound. Cynaroside is also a potent influenza RNA-dependent RNA polymerase inhibitor with an IC50 of 32 nM[1].
HY-17431	7	1	6	-3.43333	-3.93102	-3.02612	not_abx	Fosamprenavir (Calcium Salt)	ANTIINFECTIVES FOR SYSTEMIC USE - ANTIVIRALS FOR SYSTEMIC USE	Fosamprenavir Calcium Salt (GW433908G) is a phosphate ester prodrug of the antiretroviral protease inhibitor Amprenavir, with improved solubility[1]. Anti-HIV infection[1].
HY-N0338	7	0	7	-3.37106	-4.32467	-2.59083	not_abx	(-)-Syringaresnol-4-O-β-D-apiofuranosyl-(1→2)-β-D-glucopyranoside	not_found	(-)-Syringaresnol-4-O-β-D-apiofuranosyl-(1→2)-β-D-glucopyranoside is isolated from the bark of Albizzia myriophylla[1].
HY-B1262	7	5	2	-4.88287	-4.2302	-5.41687	not_abx	Acetophenazine (dimaleate)	NERVOUS SYSTEM - PSYCHOLEPTICS	Acetophenazine dimaleate is an antipsychotic agent, effective in anxious depression[1].
HY-14895A	6	0	6	-4.22645	-4.76419	-3.78649	not_abx	Fabomotizole (hydrochloride)	NERVOUS SYSTEM - PSYCHOLEPTICS	Fabomotizole hydrochloride (CM346 hydrochloride) is an anxiolytic drug; produces anxiolytic and neuroprotective effects without any sedative or muscle relaxant actions. IC50 value: Target: anxiolytic agent Afobazole's mechanism of action remains poorly defined however, with GABAergic, NGF and BDNF release promoting, MT1 receptor antagonism, MT3 receptor antagonism, and sigma agonism suggested as …
HY-13930	6	0	6	-3.31128	-3.82464	-2.89126	not_abx	Miquelianin	not_found	Miquelianin (Quercetin 3-O-glucuronide) is a metabolite of quercetin and a type of natural flavonoid.
HY-Y0055	6	6	0	-4.2529	-3.85092	-4.58179	not_abx	Phenothiazine	not_found	Phenothiazine is an antibiotic which has insecticidal, fungicidal, antibacterial and anthelmintic activities. Phenothiazine also can be used for the research of neurological diseases[1][2].
HY-B1258	6	2	4	-3.25012	-3.45918	-3.07908	not_abx	4-(Aminomethyl)benzoic acid	not_found	4-(Aminomethyl)benzoic acid is an unnatural amino acid derivative, is an antifibrinolytic.
HY-32721	6	3	3	-3.53146	-3.87935	-3.24683	not_abx	Neratinib	ANTINEOPLASTIC AND IMMUNOMODULATING AGENTS - ANTINEOPLASTIC AGENTS	Neratinib is an orally available, irreversible tyrosine kinase inhibitor with IC50s of 59 nM and 92 nM for HER2 and EGFR, respectively.
HY-N0239	6	1	5	-2.97369	-3.45207	-2.58228	not_abx	Bulleyaconitine A	not_found	Bulleyaconitine A is an analgesic and antiinflammatory drug isolated from Aconitum plants; has several potential targets, including voltage-gated Na+ channels.
HY-14263	6	4	2	-4.93499	-4.3363	-5.42483	not_abx	Pericyazine	not_found	Pericyazine (Propericiazine) is a first-generation antipsychotic agent that is used as an adjunct to the short-term management of severe anxiety states and psychosis[1]. Pericyazine is a selective D2-dopamine receptor antagonist[2][3]. Pericyazine has adrenolytic, anticholinergic, and extrapyramidal effects[4].
HY-B2134	6	0	6	-3.64508	-4.49922	-2.94624	not_abx	Casanthranol	not_found	Casanthranol is a concentrated mixture of anthranol glycosides from cascara sagrada (dried bark of Rhamnus p.) and used as a laxative in constipation and various medical conditions, stimulant laxative Casanthranol encourages bowel movements by acting on the intestinal wall to increase muscle contractions[1].
HY-P0059	5	0	5	-3.46322	-4.02178	-3.00622	not_abx	Teriparatide	SYSTEMIC HORMONAL PREPARATIONS, EXCL. SEX HORMONES AND INSULINS - CALCIUM HOMEOSTASIS	Teriparatide (Human parathyroid hormone-(1-34)) is a PHT agonist, with an IC50 of 2 nM in HEK293 cells[1].
HY-13272	5	2	3	-3.42465	-3.7211	-3.18209	not_abx	Dacomitinib	ANTINEOPLASTIC AND IMMUNOMODULATING AGENTS - ANTINEOPLASTIC AGENTS	Dacomitinib (PF-00299804) is a specific and irreversible inhibitor of the ERBB family of kinases with IC50s of 6 nM, 45.7 nM and 73.7 nM for EGFR, ERBB2, and ERBB4, respectively[1].
HY-B1212	5	2	3	-3.56639	-3.80425	-3.37178	not_abx	Broxyquinoline	ALIMENTARY TRACT AND METABOLISM - ANTIDIARRHEALS, INTESTINAL ANTIINFLAMMATORY/ANTIINFECTIVE AGENTS:GENITO URINARY SYSTEM AND SEX HORMONES - GYNECOLOGICAL ANTIINFECTIVES AND ANTISEPTICS:ANTIPARASITIC PRODUCTS, INSECTICIDES AND REPELLENTS - ANTIPROTOZOALS	Broxyquinoline (Dibromohydroxyquinoline) is a potent severe fever with thrombocytopenia syndrome virus (SFTSV) inhibitor with an IC50 of 5.8 μM. Broxyquinoline is an antiprotozoal agent[1][2].
HY-10004	5	0	5	-3.68376	-4.35589	-3.13383	abx	Faropenem daloxate	ANTIINFECTIVES FOR SYSTEMIC USE - ANTIBACTERIALS FOR SYSTEMIC USE	Faropenem daloxate is the first oral penem in a new class of beta-lactam antibiotics. IC50 Value: Target: Antibacterial Faropenem daloxate is useful for penem and antibiotics. Faropenem medoxomil has excellent in vitro activity against Streptococcus pneumoniae, Haemophilus influenzae and other key pathogens implicated in acute bacterial rhinosinusitis. Clinical studies have demonstrated that, in …
HY-70037A	5	0	5	-3.65977	-4.30303	-3.13346	not_abx	Cinacalcet (hydrochloride)	SYSTEMIC HORMONAL PREPARATIONS, EXCL. SEX HORMONES AND INSULINS - CALCIUM HOMEOSTASIS	Cinacalcet hydrochloride (AMG-073 hydrochloride) is an orally active, allosteric agonist of Ca receptor (CaR), used for cardiovascular disease treatment.
HY-13553	5	0	5	-3.47293	-4.14322	-2.92451	not_abx	Anidulafungin	ANTIINFECTIVES FOR SYSTEMIC USE - ANTIMYCOTICS FOR SYSTEMIC USE	Anidulafungin is a new semisynthetic echinocandin with antifungal potency.
HY-70037	5	0	5	-3.65977	-4.30303	-3.13346	not_abx	Cinacalcet	SYSTEMIC HORMONAL PREPARATIONS, EXCL. SEX HORMONES AND INSULINS - CALCIUM HOMEOSTASIS	Cinacalcet (AMG 073) is an orally active, allosteric agonist of Ca receptor (CaR), used for cardiovascular disease treatment.
HY-A0005	4	2	2	-3.48082	-3.53266	-3.4384	not_abx	Clofarabine	ANTINEOPLASTIC AND IMMUNOMODULATING AGENTS - ANTINEOPLASTIC AGENTS	Clofarabine(Clolar; Clofarex) inhibits the enzymatic activities of ribonucleotide reductase (IC50 = 65 nM) and DNA polymerase. IC50 Value: 65 nM Target: in vitro: Clofarabine is a second generation purine nucleoside analog with antineoplastic activity. It is phosphorylated intracellularly, which inhibits the enzymatic activities of ribonucleotide reductase (IC50 = 65 nM) and DNA polymerase, resul…
HY-A0086	4	0	4	-3.75668	-4.60533	-3.06233	abx	Netilmicin (sulfate)	ANTIINFECTIVES FOR SYSTEMIC USE - ANTIBACTERIALS FOR SYSTEMIC USE:SENSORY ORGANS - OPHTHALMOLOGICALS	Netilmicin (sulfate) (SCH-20569 (sulfate)) is an active aminoglycoside antibiotic against most Gram-negative and some Gram-positive bacteria, including certain strains resistant to gentamicin.
HY-14254	4	2	2	-3.5164	-3.59309	-3.45365	not_abx	Olprinone (Hydrochloride)	not_found	Olprinone (Loprinone) Hydrochloride is a potent phosphodiesterase (PDE) 3 inhibitor, with IC50s of 150, 100, 0.35 and 14 μM for PDE1, PDE2, PDE3 and PDE4, respectively. Olprinone Hydrochloride is used for the research of heart failure due to its positive inotropic and vasodilative effects. Anti-inflammatory activity[1][2].
HY-N0770	4	0	4	-3.98044	-4.58191	-3.48832	not_abx	Isoliensinine	not_found	Isoliensinine is a bisbenzylisoquinoline alkaloid extracted from the seed embryo of Nelumbo nucifera, with anti-oxidant and anti-inflammatory and anti-cancer activities. Isoliensinine induces apoptosis in triple-negative human breast cancer cells[1][2].
HY-101664	4	0	4	-4.85017	-5.59219	-4.24307	not_abx	Ilaprazole	not_found	Ilaprazole (IY-81149) is an orally active proton pump inhibitor. Ilaprazole irreversibly inhibits H+/K+-ATPase in a dose-dependent manner with an IC50 of pump inhibitory activity of 6 μM in rabbit parietal cell preparation. Ilaprazole is used for the research of gastric ulcers. Ilaprazole is also a potent TOPK (T-lymphokine-activated killer cell-originated protein kinase) inhibitor[1][2].
HY-101916	4	0	4	-4.25207	-5.16883	-3.50199	not_abx	Heparan Sulfate	not_found	Heparan sulfate, a complex and linear polysaccharide, exists as part of glycoproteins named heparan sulfate proteoglycans, which are expressed abundantly on the cell surface and in the extracellular matrix.
HY-N0568	4	0	4	-4.151	-5.04948	-3.41587	not_abx	Madecassoside	not_found	Madecassoside is a pentacyclic triterpene isolated from Centella asitica (L.), as an anti-inflammatory, anti-oxidative activities and anti-aging agent. [1] In vitro: Madecassoside exhibit significant anti-proliferative and anti-invasive effect in HGF-induced HepG2 and SMMC-77 cells. Madecassoside inhibit the HGF-induced activation of cMET-PKC-ERK1/2-COX-2-PGE2cascade. [1] In vivo: Administration …
HY-N0602	4	0	4	-3.84136	-4.71275	-3.1284	not_abx	Ginsenoside Rg2	not_found	Ginsenoside Rg2 is one of the major active components of ginseng. Ginsenoside Rg2 acts as a NF-κB inhibitor. Ginsenoside Rg2 also reduces Aβ1-42 accumulation.
HY-17375	4	2	2	-3.50616	-3.59637	-3.43235	not_abx	Allylestrenol	GENITO URINARY SYSTEM AND SEX HORMONES - SEX HORMONES AND MODULATORS OF THE GENITAL SYSTEM	Allylestrenol, a synthetic sexualsteroid, is used worldwide in case of endangered pregnancies.
HY-10064	4	0	4	-3.97258	-4.77473	-3.31628	not_abx	Ticagrelor	BLOOD AND BLOOD FORMING ORGANS - ANTITHROMBOTIC AGENTS	Ticagrelor (AZD6140) is a reversible oral P2Y12 receptor antagonist for the treatment of platelet aggregation.
HY-B0621	4	0	4	-4.26249	-4.94877	-3.70099	not_abx	Triclabendazole	ANTIPARASITIC PRODUCTS, INSECTICIDES AND REPELLENTS - ANTHELMINTICS	Triclabendazole(CGA89317) is a benzimidazole, it binds to tubulin impairing intracellular transport mechanisms and interferes with protein synthesis. Target: Microtubule/Tubulin Triclabendazole treatment produces percentage decreases of the fluke egg output by 15.3%, 4.3% and 36.6%, respectively, in sheep, dairy cows and heifers, these results indicate the presence of TCBZ-resistant Fasciola hepa…
HY-B1159	4	2	2	-3.98524	-4.23326	-3.78231	abx	Nitroxoline	ANTIINFECTIVES FOR SYSTEMIC USE - ANTIBACTERIALS FOR SYSTEMIC USE	Nitroxoline is an antibiotic that has proven to be very effective at combating biofilm infections. Nitroxoline functions by chelating Fe2+ and Zn2+ ions from the biofilm matrix.
HY-17565A	4	0	4	-3.68684	-4.21581	-3.25405	abx	Bleomycin (hydrochloride)	ANTINEOPLASTIC AND IMMUNOMODULATING AGENTS - ANTINEOPLASTIC AGENTS	Bleomycin hydrochloride is a DNA synthesis inhibitor. Bleomycin hydrochloride is a DNA damaging agent. Bleomycin hydrochloride is an antitumor antibiotic[1].
HY-N1485	4	1	3	-3.70326	-4.07833	-3.39638	not_abx	Astramembrangenin	not_found	Astramembrangenin (Cycloastragenol) is a triterpenoid saponin compound and a hydrolysis product of the main active ingredient in Astragalus membranaceus (Fisch.) Bunge[1]. Astramembrangenin is orally safe and has broad Extensive pharmacological effects, including telomerase activation, telomere elongation, anti-inflammatory and anti-oxidative properties[2]. Astramembrangenin has antiaging propert…
HY-N0466	4	0	4	-4.12551	-5.00331	-3.4073	not_abx	Rebaudioside A	not_found	Rebaudioside A is a steviol glycoside, α-glucosidase inhibitor with IC50 of 35.01 μg/ml.can inhibit ATP-sensitive K+-channels. Target: α-glucosidase [1] IC 50: 35.01 ug/mL In vitro: rebaudioside A stimulat the insulin secretion from MIN6 cells in a dose- and glucose-dependent manner. In conclusion, the insulinotropic effect of rebaudioside A is mediated via inhibition of ATP-sensitive K+-channels…
HY-17565	4	0	4	-3.68684	-4.21581	-3.25405	abx	Bleomycin (sulfate)	ANTINEOPLASTIC AND IMMUNOMODULATING AGENTS - ANTINEOPLASTIC AGENTS	Bleomycin sulfate is a DNA synthesis inhibitor. Bleomycin hydrochloride is a DNA damaging agent. Bleomycin sulfate is an antitumor antibiotic[1].
HY-N0424	4	1	3	-3.70326	-4.07833	-3.39638	not_abx	Cycloastragenol	not_found	Cycloastragenol, a natural tetracyclic triterpenoid, was first identified when screening Astragalus membranaceus extracts for active ingredients with antiaging properties. IC50 value: Target: In vitro: In the study of Cycloastragenolon the treatment of degenerative diseases, the result showed that first-pass intestinal metabolism of cycloastragenol might occur upon passage through the intestinal …
HY-13055	4	1	3	-3.78768	-4.56978	-3.14779	not_abx	Telotristat etiprate	ALIMENTARY TRACT AND METABOLISM - OTHER ALIMENTARY TRACT AND METABOLISM PRODUCTS	Telotristat etiprate (LX1606 Hippurate) is a novel, orally-delivered inhibitor of tryptophan hydroxylase that reduces serotonin production.
HY-N0431	4	0	4	-4.03849	-4.90696	-3.32791	not_abx	Astragaloside IV	not_found	Astragaloside IV, an active component isolated from Astragalus membranaceus, suppresses the activation of ERK1/2 and JNK, and downregulates matrix metalloproteases (MMP)-2, (MMP)-9 in MDA-MB-231 breast cancer cells.
HY-50910	4	0	4	-3.73108	-4.52032	-3.08534	not_abx	Temsirolimus	ANTINEOPLASTIC AND IMMUNOMODULATING AGENTS - ANTINEOPLASTIC AGENTS	Temsirolimus is an inhibitor of mTOR with an IC50 of 1.76 μM. Temsirolimus activates autophagy and prevents deterioration of cardiac function in animal model[8].
HY-113511	4	0	4	-4.35194	-5.23425	-3.63005	not_abx	Glycogen	not_found	Glycogen is a glycolytic intermediates and high-energy phosphates that can serve as a form of energy storage in humans, animals, fungi, and bacteria.
HY-B1548	4	1	3	-3.82796	-4.12371	-3.58598	not_abx	Benznidazol	not_found	Benznidazol (Ro 07-1051) is an antiparasitic medication, with an IC50 of 20.35 μM for Colombian T. cruzi strains, and has been used in the treatment of Chagas disease[1][2].
HY-B1174	3	0	3	-4.99482	-5.99563	-4.17597	abx	Bekanamycin	ANTIINFECTIVES FOR SYSTEMIC USE - ANTIBACTERIALS FOR SYSTEMIC USE	Bekanamycin (Kanamycin B) is an aminoglycoside antibiotic produced by Streptomyces kanamyceticus, against an array of Gram-positive and Gram-negative bacterial strain[1][2].
HY-N0659	3	0	3	-3.76683	-4.71175	-2.99372	not_abx	Jujuboside A	not_found	Jujuboside A is a glycoside extracted from Semen Ziziphi Spinosae, a Chinese herbal medicine used to treat insomnia and anxiety.
HY-N0118	3	2	1	-3.7964	-3.92517	-3.69105	not_abx	Lappaconitine (hydrobromide)	not_found	Lappaconitine hydrobromide, a diterpene alkaloid, is a drug for the treatment of cardiac arrhythmias. IC50 value: Target: A natural product for anti-cardiac arrhythmias In vitro: Lappaconitine hydrobromide was found to exert an inhibitory effect on inward tetrodotoxin-sensitive sodium currents without changing their voltage dependence [1]. In vivo: The effect of Lappaconitine hydrobromide on acon…
HY-12745A	3	2	1	-3.5116	-3.78225	-3.29017	not_abx	Nalfurafine (hydrochloride)	VARIOUS - ALL OTHER THERAPEUTIC PRODUCTS	Nalfurafine hydrochloride (TRK-820 hydrochloride) is a potent selective and orally active G protein-biased kappa opioid receptor (KOR)-agonist with high translational potential[1]. Nalfurafine hydrochloride (TRK-820 hydrochloride) enhances the therapeutic potential of MOR-targeting analgesics, has the potential for uremic pruritis treatment[2].
HY-N0467	3	0	3	-4.04782	-5.01793	-3.25409	not_abx	Rebaudioside C	not_found	Rebaudioside C(Dulcoside B) is used as natural sweeteners to diabetics and others on carbohydrate-controlled diets.
HY-N0512	3	0	3	-3.69794	-4.22981	-3.26276	not_abx	Loganin	not_found	Loganin, a major iridoid glycoside obtained from Corni fructus, has been shown to have anti-inflammatory and anti-shock effects. Loganin exhibits an anti-inflammatory effect in cases of AP and its pulmonary complications through inhibition of NF-κB activation.
HY-B0133	3	0	3	-3.8356	-4.63001	-3.18564	abx	Natamycin	ALIMENTARY TRACT AND METABOLISM - STOMATOLOGICAL PREPARATIONS:ALIMENTARY TRACT AND METABOLISM - ANTIDIARRHEALS, INTESTINAL ANTIINFLAMMATORY/ANTIINFECTIVE AGENTS:DERMATOLOGICALS - ANTIFUNGALS FOR DERMATOLOGICAL USE:GENITO URINARY SYSTEM AND SEX HORMONES - GYNECOLOGICAL ANTIINFECTIVES AND ANTISEPTICS:SENSORY ORGANS - OPHTHALMOLOGICALS	Natamycin (Pimaricin) is a macrolide antibiotic agent produced by several Streptomyces strains. Natamycin inhibits the growth of fungi via inhibition of amino acid and glucose transport across the plasma membrane. Natamycin is a food preservative, an antifungal agent in agriculture, and is widely used for fungal keratitis research[1][2].
HY-14739	3	0	3	-4.10242	-4.87177	-3.47295	not_abx	Choline Fenofibrate	CARDIOVASCULAR SYSTEM - LIPID MODIFYING AGENTS	Choline Fenofibrate (ABT-335) is the choline salt of Fenofibric acid (HY-B0760), which releases free fenofibric acid in the gastrointestinal tract. Fenofibric acid is a PPAR activator with antihyperlipidemic effect[1].
HY-N0863	3	0	3	-4.79018	-5.74409	-4.0097	not_abx	Methyl protodioscin	not_found	Methyl protodioscin(NSC-698790) is a furostanol bisglycoside with antitumor properties; shows to reduce proliferation, cause cell cycle arrest. IC50 value: Target: in vitro: MPD showed growth inhibitory effects in A549 cells in a dose- and time-dependent manner. The significant G2/M cell cycle arrest and apoptotic effect were also seen in A549 cells treated with MPD. MPD-induced apoptosis was acc…
HY-13573	3	0	3	-4.42111	-5.23596	-3.75442	abx	Biapenem	ANTIINFECTIVES FOR SYSTEMIC USE - ANTIBACTERIALS FOR SYSTEMIC USE	Biapenem (CLI 86815; L 627; LJC 10627) a parenteral carbapenem antibacterial agent with a broad spectrum.
HY-N0697	3	0	3	-4.19692	-4.95493	-3.57673	not_abx	Crocin	not_found	Crocin is a nutraceutical and the main constituent isolated from the stigmas of Crocus sativus with immense pharmacological properties as anti-inflammatory, anticancer, antidepressant and anticonvulsant[1].
HY-16582	3	1	2	-3.7063	-4.08596	-3.39567	not_abx	Sonidegib (diphosphate)	ANTINEOPLASTIC AND IMMUNOMODULATING AGENTS - ANTINEOPLASTIC AGENTS	Sonidegib diphosphate (Erismodegib diphosphate) is a potent and selective Smo antagonist with IC50 of 1.3 nM and 2.5 nM for mouse and human Smo in binding assay, respectively[1].
HY-17434	3	1	2	-3.54345	-3.8293	-3.30957	not_abx	Boldenone Undecylenate	not_found	Boldenone Undecylenate (Ba 29038) is a synthetic steroid which has a similar effect as the natural steroid testosterone; it is frequently used in veterinary medicine, though it is also used in humans.
HY-17020A	3	0	3	-4.68141	-5.28006	-4.19161	not_abx	Miglustat (hydrochloride)	ALIMENTARY TRACT AND METABOLISM - OTHER ALIMENTARY TRACT AND METABOLISM PRODUCTS	Miglustat hydrochloride is an inhibitor of glucosylceramide synthase, primarily to treat Type I Gaucher disease (GD1). Target: Others Miglustat is an inhibitor of the ceramide-specific glycosyltransferase, which catalyzes the first step of glycosphingolipid biosynthesis and is currently approved for the oral treatment of type 1 GD [1]. Consumption of a standard high-fat breakfast within 30 minute…
HY-N0044	3	0	3	-4.24913	-5.14905	-3.51284	not_abx	Ginsenoside Re	not_found	Ginsenoside Re (Ginsenoside B2) is an extract from Panax notoginseng. Ginsenoside Re decreases the β-amyloid protein (Aβ). Ginsenoside Re plays a role in antiinflammation through inhibition of JNK and NF-κB.
HY-107824	3	0	3	-4.40221	-5.16288	-3.77985	not_abx	D-Melibiose	not_found	D-Melibiose is a disaccharide which is composed of one galactose and one glucose moiety in an alpha (1-6) glycosidic linkage.
HY-16582A	3	1	2	-3.7063	-4.08596	-3.39567	not_abx	Sonidegib	ANTINEOPLASTIC AND IMMUNOMODULATING AGENTS - ANTINEOPLASTIC AGENTS	Sonidegib (Erismodegib) is a potent and selective Smo antagonist with IC50 of 1.3 nM and 2.5 nM for mouse and human Smo in binding assay, respectively[1].
HY-B1864B	3	0	3	-4.9252	-5.94843	-4.08801	not_abx	Kasugamycin (hydrochloride hydrate)	not_found	Kasugamycin hydrochloride hydrate (Ksg hydrochloride hydrate) is an antibiotic which binds both the 30S and 70S ribosome but not isolated 50S subunits. Kasugamycin hydrochloride hydrate (Ksg hydrochloride hydrate) mimics mRNA nucleotides to destabilize tRNA binding and inhibit canonical translation initiation[1][2].
HY-N0412	3	0	3	-3.94292	-4.77737	-3.26019	not_abx	Sesamoside	not_found	Sesamoside is a iridoid isolated from the aerial part of? Phlomis linearifolia. Sesamoside has antiodant and antiglycation activities[1].
HY-N0614	3	0	3	-4.22812	-4.98141	-3.61179	not_abx	Sucralose	not_found	Sucralose?(E955; Trichlorosucrose) is a?non-nutritive?artificial?sweetener and sugar substitute. Sucralose can activate a conserved neural fasting response and thereby exerts an appetite-stimulating effect in rodents[1][2].
HY-16974	3	1	2	-3.51581	-3.76128	-3.31497	not_abx	Afoxolaner	not_found	Afoxolaner is an orally active isoxazoline insecticide/acaricide against Ixodes scapularis in dogs. Afoxolaner acts on the insect γ-aminobutyric acid receptor (GABA) and glutamate receptors, inhibiting GABA & glutamate-regulated uptake of chloride ions, resulting in excess neuronal stimulation and death of the arthropod[1][2].
HY-18980	3	1	2	-3.57319	-3.98346	-3.23752	not_abx	Rottlerin	not_found	Rottlerin, a natural product purified from Mallotus Philippinensis, is a specific PKC inhibitor, with IC50 values for PKCδ of 3-6 μM, PKCα,β,γ of 30-42 μM, PKCε,η,ζ of 80-100 μM. Rottlerin acts as a direct mitochondrial uncoupler, and stimulates autophagy by targeting a signaling cascade upstream of mTORC1. Rottlerin induces apoptosis via caspase 3 activation[1][2][3].
HY-B0391	3	0	3	-3.86078	-4.32855	-3.47807	not_abx	Naftopidil	not_found	Naftopidil (KT-611; BM-15275) is a selective alpha1-adrenoceptor antagonist, with antiproliferative effects. Naftopidil can be used for the research of prostate hyperplasia[1].
HY-113485	2	0	2	-3.90512	-4.12001	-3.7293	not_abx	Melanin	not_found	Melanin is a unique pigment with myriad functions. It is multifunctional, providing defense against environmental stresses such as ultraviolet (UV) light, oxidizing agents and ionizing radiation.
HY-N6951	2	0	2	-4.12822	-4.44565	-3.86851	not_abx	Guaiazulene	not_found	Guaiazulene is present in several essential oils of medicinal and aromatic plants, with antioxidant activity. Guaiazulene has in vitro cytotoxic activity against neuron and N2a neuroblastom (N2a-NB) cells[1][2].
HY-B0286A	2	2	0	-5.01549	-5.19052	-4.87228	not_abx	Chlorpheniramine (maleate)	not_found	Chlorpheniramine maleate is an histamine H1 receptor antagonist with IC50 of 12 nM. Target: Histamine H1 Receptor Chlorpheniramine inhibits the proliferation of MCF-7, MDA-MB 231, and Ehrlich cells in a dose-response manner, and significantly reduces the ornithine decarboxylase mRNA translation by 50%-70% at the 250 μM [1]. Chlorpheniramine displaces of [3H]pyrilamine from human histamine recepto…
HY-13764	2	1	1	-3.87804	-4.0809	-3.71207	not_abx	Tetrandrine	not_found	Tetrandrine (NSC-77037; d-Tetrandrine) is a bis-benzyl-isoquinoline alkaloid, which inhibits voltage-gated Ca2+ current (ICa) and Ca2+-activated K+ current.
HY-B1268	2	0	2	-4.68491	-5.43878	-4.06811	not_abx	Docusate (Sodium)	not_found	Docusate Sodium (Dioctyl sulfosuccinate sodium salt) is a laxative used to for the research of constipation, for constipation due to the use of opiates it maybe used with a stimulant laxative, can be taken by mouth or rectally.
HY-A0087	2	0	2	-4.82274	-5.53886	-4.23682	not_abx	Octocrylene	not_found	Octocrylene is an organic ultraviolet (UV) filter which absorbs mainly UVB radiation and short UVA wavelengths. Octocrylene has the potential for using in various cosmetic products to either provide an appropriate sun protection factor in sunscreen products or to protect cosmetic formulations from UV radiation[1].
HY-13055A	2	0	2	-4.87355	-5.76306	-4.14577	not_abx	Telotristat ethyl	ALIMENTARY TRACT AND METABOLISM - OTHER ALIMENTARY TRACT AND METABOLISM PRODUCTS	Telotristat ethyl (LX1606) is a novel, orally-delivered inhibitor of tryptophan hydroxylase that reduces serotonin production.
HY-13238	2	0	2	-3.45242	-3.61042	-3.32315	not_abx	Dolutegravir	ANTIINFECTIVES FOR SYSTEMIC USE - ANTIVIRALS FOR SYSTEMIC USE	Dolutegravir (S/GSK1349572) is a highly potent and orally bioavailable HIV integrase strand transfer inhibitor with an IC50 of 2.7 nM for HIV-1 integrase-catalyzed strand transfer. Dolutegravir (S/GSK1349572) inhibits HIV-1 viral replication with an IC50 of 0.51 nM in peripheral blood mononuclear cells. Dolutegravir retains a high potency against the HIV-1 Y143R, N155H, and G140S/Q148H mutants (E…
HY-13308	2	0	2	-4.37939	-4.88628	-3.96465	not_abx	Regorafenib (Hydrochloride)	ANTINEOPLASTIC AND IMMUNOMODULATING AGENTS - ANTINEOPLASTIC AGENTS	Regorafenib Hydrochloride (BAY 73-4506 hydrochloride) is a multi-target inhibitor for VEGFR1/2/3, PDGFRβ, Kit, RET and Raf-1 with IC50s of 13/4.2/46, 22, 7, 1.5 and 2.5 nM, respectively[1].
HY-14184	2	0	2	-4.08559	-4.44037	-3.79532	not_abx	Macitentan	CARDIOVASCULAR SYSTEM - ANTIHYPERTENSIVES	Macitentan (ACT-064992) is an orally active, non-peptide dual ETA and ETB (endothelin receptor) antagonist. Macitentan has the potential for idiopathic pulmonary fibrosis (IPF) and pulmonary arterial hypertension (PAH)[1].
HY-B1125	2	0	2	-3.97962	-4.40484	-3.63171	not_abx	Glucosamine	MUSCULO-SKELETAL SYSTEM - ANTIINFLAMMATORY AND ANTIRHEUMATIC PRODUCTS	Glucosamine (D-Glucosamine) is an amino sugar and a prominent precursor in the biochemical synthesis of glycosylated proteins and lipids, is used as a dietary supplement. Glucosamine also is a natural constituent of glycosaminoglycans in the cartilage matrix and synovial fluid, which when administered exogenously, exerts pharmacological effects on osteoarthritic cartilage and chondrocytes[1].
HY-B0190A	2	0	2	-4.51729	-5.16773	-3.98511	not_abx	Nafamostat (mesylate)	not_found	Nafamostat mesylate, a synthetic serine protease inhibitor, is an anticoagulant. Nafamostat mesylate supresses T cell auto-reactivity by decreasing granzyme activity and CTL cytolysis. Nafamostat mesylate blocks activation of SARS-CoV-2.[1][2][3][4].
HY-B0016	2	0	2	-3.76392	-4.29962	-3.32563	not_abx	Capecitabine	ANTINEOPLASTIC AND IMMUNOMODULATING AGENTS - ANTINEOPLASTIC AGENTS	Capecitabine is an oral prodrug that is converted to its active metabolite, 5-FU, by thymidine phosphorylase.
HY-10331A	2	0	2	-4.37939	-4.88628	-3.96465	not_abx	Regorafenib (monohydrate)	ANTINEOPLASTIC AND IMMUNOMODULATING AGENTS - ANTINEOPLASTIC AGENTS	Regorafenib monohydrate (BAY 73-4506 monohydrate) is a multi-target inhibitor for VEGFR1/2/3, PDGFRβ, Kit, RET and Raf-1 with IC50s of 13/4.2/46, 22, 7, 1.5 and 2.5 nM, respectively[1].
HY-N0588	2	0	2	-4.74637	-5.66766	-3.99258	not_abx	Deapioplatycodin D	not_found	Deapioplatycodin D is a triterpenoid saponin isolated from Platycodon grandiflorum, with anti-HCV activity[1].
HY-N0912	2	0	2	-4.8652	-5.7186	-4.16696	not_abx	Rehmannioside D	not_found	Rehmannioside D is a carotenoid glycoside.
HY-112823	2	1	1	-4.20499	-4.14362	-4.2552	not_abx	Almonertinib	not_found	Almonertinib (HS-10296) is an orally available, irreversible, third-generation EGFR tyrosine kinase inhibitor with high selectivity for EGFR-sensitizing and T790M resistance mutations. Almonertinib shows great inhibitory activity against T790M, T790M/L858R and T790M/Del19 (IC50: 0.37, 0.29 and 0.21 nM, respectively), and is less effective against wild type (3.39 nM). Almonertinib is used for the …
HY-111529A	2	0	2	-4.31707	-5.16658	-3.62201	not_abx	Tafenoquine (Succinate)	ANTIPARASITIC PRODUCTS, INSECTICIDES AND REPELLENTS - ANTIPROTOZOALS	Tafenoquine Succinate (WR 238605 Succinate) is an 8-aminoquinoline. Tafenoquine is an anti-malarial prophylactic agent[1].
HY-B2123	2	0	2	-4.81034	-5.65421	-4.11991	not_abx	Lactose	not_found	Lactose, a major sugar in the milk of most species, could regulate human’s intestinal microflora.
HY-15991	2	1	1	-4.34318	-4.52318	-4.19591	not_abx	Tenapanor	ALIMENTARY TRACT AND METABOLISM - DRUGS FOR CONSTIPATION	Tenapanor is an inhibitor of the Na+/H+ exchanger NHE3 with IC50 values of 5 and 10 nM against human and Rat NHE3, respectively.
HY-15097	2	0	2	-3.8434	-4.12866	-3.61001	not_abx	Myricetin	not_found	Myricetin is a common plant-derived flavonoid with a wide range of activities including strong anti-oxidant, anticancer, antidiabetic and anti-inflammatory activities.
HY-N0382	2	0	2	-4.35282	-4.67103	-4.09247	not_abx	Galangin	not_found	Galangin (Norizalpinin) is?an?agonist/antagonist?of the?arylhydrocarbon?receptor. Galangin (Norizalpinin) also shows inhibition of CYP1A1 activity.
HY-N2024	2	0	2	-4.81034	-5.65421	-4.11991	not_abx	Maltose	not_found	Maltose is a disaccharide formed from two units of glucose joined with an α(1→4) bond, a reducing sugar. Maltose monohydrate can be used as a energy source for bacteria.
HY-B2106	2	0	2	-5.08232	-5.63507	-4.63008	not_abx	Polidocanol	CARDIOVASCULAR SYSTEM - VASOPROTECTIVES	Polidocanol is a sclerosing agent used successfully to treat extremity and esophageal varices and telangiectasias.
HY-66009	2	2	0	-4.57676	-4.59396	-4.56269	not_abx	Epalrestat	not_found	Epalrestat is an aldose reductase inhibitor for the treatment of diabetic neuropathy. Target: Aldose Reductase Epalrestat may affect or delay progression of the underlying disease process. Data from six clinical trials were evaluated, and it was determined that epalrestat 50 mg 3 times/day may improve motor and sensory nerve conduction velocity and subjective neuropathy symptoms as compared with …
HY-15287	2	0	2	-3.99865	-4.51901	-3.57291	not_abx	Nelfinavir	ANTIINFECTIVES FOR SYSTEMIC USE - ANTIVIRALS FOR SYSTEMIC USE	Nelfinavir (AG-1341) is a potent and orally bioavailable HIV-1 protease inhibitor (Ki=2 nM) for HIV infection. Nelfinavir is a broad-spectrum, anticancer agent[1][2][3].
HY-15287A	2	0	2	-3.99865	-4.51901	-3.57291	not_abx	Nelfinavir (Mesylate)	ANTIINFECTIVES FOR SYSTEMIC USE - ANTIVIRALS FOR SYSTEMIC USE	Nelfinavir Mesylate (AG 1343 Mesylate) is a potent and orally bioavailable HIV-1 protease inhibitor (Ki=2 nM) for HIV infection. Nelfinavir Mesylate (AG 1343 Mesylate) is a broad-spectrum, anticancer agent[1][2][3].
HY-109513	2	0	2	-4.33469	-4.7171	-4.02181	not_abx	Ioxilan	VARIOUS - CONTRAST MEDIA	Ioxilan is a low-osmolar, nonionic and tri-iodinated diagnostic contrast agent. Ioxilan is also an X-ray contrast agent for excretory urography and contrast enhanced computed tomographic (CECT) imaging of the head and body. Intravascular injection results in opacification of vessels in the path of flow of the contrast medium, permitting radiographic visualization of the internal structures of the…
HY-19733	2	1	1	-4.74531	-4.61162	-4.8547	not_abx	Lumateperone (tosylate)	not_found	Lumateperone tosylate (ITI-007 tosylate) is a 5-HT2A receptor antagonist (Ki = 0.54 nM), a partial agonist of presynaptic D2 receptors and an antagonist of postsynaptic D2 receptors (Ki = 32 nM), and a SERT blocker (Ki = 61 nM). IC50 value: 0.54 nM (Ki, for 5-HT2A receptor ) Target: 5-HT2A receptor Lumateperone also possesses affinity for the D1 receptor (Ki = 52 nM) and weak affinity for the α1A…
HY-B0929	2	0	2	-3.91146	-4.50131	-3.42885	not_abx	Octisalate	not_found	Octisalate is an organic compound used as an ingredient in sunscreens and cosmetics to absorb the full range of UVB rays from the sun.
HY-N1411	2	0	2	-4.76252	-5.66462	-4.02444	not_abx	Platycodin D	not_found	Platycodin D is a saponin isolated from Platycodi Radix, acts as an activator of AMPKα, with anti-obesity property[1].
HY-W017770	2	0	2	-4.20301	-4.66766	-3.82284	not_abx	S-Adenosyl-L-methionine (disulfate tosylate)	not_found	S-Adenosyl-L-methionine disulfate tosylate (Ademetionine disulfate tosylate) is the principal biological methyl donor synthesized in all mammalian cells but most abundantly in the liver.
HY-N0441	2	0	2	-4.19343	-4.79369	-3.70231	not_abx	Neferine	not_found	Neferine is a major bisbenzylisoquinline alkaloid. Neferine strongly inhibits NF-κB activation.
HY-B1885	2	0	2	-4.85192	-5.20685	-4.56152	not_abx	Fenitrothion	not_found	Fenitrothion, one of the most widely used organophosphorus pesticides, is a cholinesterase inhibiting insecticide/acaricid. Fenitrothion is widely used, as a broad-spectrum insecticide, on cotton crops, vegetables crops, fruit crops, and field crops especially paddy. Fenitrothion leads to accumulation of nitrophenols[1][2].
HY-N2094	2	0	2	-4.61437	-5.3445	-4.01699	not_abx	Genipin 1-β-D-gentiobioside	not_found	Genipin 1-β-D-gentiobioside (Genipin 1-gentiobioside) is one of the most abundant and bioactive iridoid glycosides in Gardenia jasminoides Ellis, which possesses hepatoprotective, anti-inflammatory, antioxidant, and antithrombotic activities.
HY-15449	2	0	2	-4.2617	-4.82168	-3.80353	not_abx	Kaempferide	not_found	Kaempferide is an O-methylated flavonol, a type of chemical compound. It can be found in Kaempferia galanga (aromatic ginger). The enzyme kaempferol 4'-O-methyltransferase uses S-adenosyl-L-methionine and kaempferol to produce S-adenosyl-L-homocysteine and kaempferide. P-glycoproteins. Kaempferide has antiviral activities.
HY-N2559	2	0	2	-4.81034	-5.65421	-4.11991	not_abx	Maltohexaose	not_found	Maltohexaose is a natural saccharide, and can be produced from amylose, amylopectin and whole starch.
HY-N0327	2	0	2	-4.70823	-5.38616	-4.15355	not_abx	Lobetyolin	not_found	Lobetyolin, a bioactive compound, is derived from Codonopsis pilosula. Lobetyolin has anti-inflammatory, anti-oxidative and xanthine oxidase inhibiting activities. Lobetyolin also induces the apoptosis via the inhibition of ASCT2-mediated glutamine metabolism[1][2].
HY-113011	2	0	2	-4.81034	-5.65421	-4.11991	not_abx	Maltotriose	not_found	Maltotriose, the second most abundant sugar present in brewing, is an inducer of the maltose regulon of Escherichia coli. Maltotriose can induce beta-galactosidase synthesis[1][2].
HY-10450	2	0	2	-4.34962	-5.0228	-3.79884	not_abx	Dapagliflozin	ALIMENTARY TRACT AND METABOLISM - DRUGS USED IN DIABETES	Dapagliflozin (BMS-512148), a new type of drug used to treat diabetes mellitus (DM), is a competitive sodium/glucose cotransporter 2 (SGLT2) inhibitor, which results in excretion of glucose into the urine[1]. Dapagliflozin induces HIF1 expression and attenuates renal IR injury[2].
HY-B0799	2	0	2	-4.23405	-4.67522	-3.87308	not_abx	Dihydroergotoxine (mesylate)	not_found	Dihydroergotoxine mesylate is a complex of closely related alkaloid salts; Binds with high affinity to the GABAA receptor Cl- channel, producing an allosteric interaction with the benzodiazepine site. IC50 value: Target: Dihydroergotoxine mesylate also interacts with central dopaminergic, serotonergic and adrenergic (α1) receptors. Dihydroergotoxine mesylate displays antiproliferative activity in…
HY-N2515	2	0	2	-4.45378	-5.17112	-3.86687	not_abx	Ginsenoside Rk1	not_found	Ginsenoside Rk1 is a unique component created by processing the ginseng plant (mainly Sung Ginseng, SG) at high temperatures[1]. Ginsenoside Rk1 has anti-inflammatory effect, suppresses the activation of Jak2/Stat3 signaling pathway and NF-κB[2]. Ginsenoside Rk1 has anti-tumor effect, antiplatelet aggregation activities, anti-insulin resistance, nephroprotective effect, antimicrobial effect, cogn…
HY-N0502	2	0	2	-5.08997	-6.03897	-4.31352	not_abx	Mogroside V	not_found	Mogroside V, a triterpenoid glycoside isolated from the extracts of Luo Han Guo, is a nonsugar sweetener. Mogroside V is nearly 300 times sweeter than sucrose. Mogrosides exhibit antioxidant, antidiabetic and anticancer activities. Mogrosides are sweeter than sucrose[1].
HY-N0485	2	0	2	-3.9112	-4.36424	-3.54054	not_abx	Liensinine (Diperchlorate)	not_found	Liensinine Diperchlor?ate is a major isoquinoline alkaloid, extracted from the seed embryo of Nelumbo nucifera Gaertn. Liensinine Diperchlor?ate inhibits late-stage autophagy/mitophagy through blocking autophagosome-lysosome fusion. Liensinine Diperchlor?ate has a wide range of biological activities, including anti-arrhythmias, anti-hypertension, anti-pulmonary fibrosis, relaxation on vascular sm…
HY-N2325	2	0	2	-4.81034	-5.65421	-4.11991	not_abx	D-(+)-Cellobiose	not_found	D-(+)-Cellobiose is an endogenous metabolite.
HY-14590	2	1	1	-3.7502	-3.88536	-3.63962	not_abx	Kaempferol	not_found	Kaempferol (Kempferol), a flavonoid found in many edible plants, inhibits estrogen receptor α expression in breast cancer cells and induces apoptosis in glioblastoma cells and lung cancer cells by activation of MEK-MAPK. Kaempferol can be uesd for the research of breast cancer[1][2][3][4].
HY-10331	2	0	2	-4.37939	-4.88628	-3.96465	not_abx	Regorafenib	ANTINEOPLASTIC AND IMMUNOMODULATING AGENTS - ANTINEOPLASTIC AGENTS	Regorafenib (BAY 73-4506) is a multi-targeted receptor tyrosine kinase inhibitor with IC50s of 13/4.2/46, 22, 7, 1.5 and 2.5 nM for VEGFR1/2/3, PDGFRβ, Kit, RET and Raf-1, respectively.
HY-N0890	2	0	2	-4.35029	-5.13632	-3.70717	not_abx	Tubeimoside I	not_found	Tubeimoside I(Lobatoside-H) is an extract from Chinese herbal medicine Bolbostemma paniculatum (MAXIM.) FRANQUET (Cucurbitaceae) has been shown as a potent anti-tumor agent for a variety of human cancers. IC50 value: Target: Anticancer natural compound in vitro: TBMS I inhibited the proliferation of both HepG2 and L-02 cells in a dose- and time-dependent manner, but HepG2 cells appeared more sens…
HY-N2464	2	0	2	-4.81034	-5.65421	-4.11991	not_abx	Maltotetraose	not_found	Maltotetraose can be used as a substrate for the enzyme-coupled determination of amylase activity in biological fluids.
HY-13511A	1	0	1	-4.83569	-5.28997	-4.46401	not_abx	Rupatadine (Fumarate)	RESPIRATORY SYSTEM - ANTIHISTAMINES FOR SYSTEMIC USE	Rupatadine Fumarate (UR-12592 Fumarate) is a potent dual PAF/H1 antagonist with Ki of 0.55/0.1 μM(rabbit platelet membranes/guinea pig cerebellum membranes)[1][2][3].
HY-N0452	1	0	1	-4.15698	-4.6322	-3.76817	not_abx	Hyperoside	not_found	Hyperoside, a natural flavonoid, isolated from Camptotheca acuminate, possesses antifungal, anti-inflammatory, anti-viral, anti-oxidative and anti-apoptotic activities[1].
HY-N0484	1	0	1	-4.14719	-4.58754	-3.7869	not_abx	Liensinine	not_found	Liensinine is an autophagy/mitophagy inhibitor. Liensinine, a major isoquinoline alkaloid, extracted from the seed embryo of Nelumbo nucifera Gaertn, has a wide range of biological activities, including anti-arrhythmias, anti-hypertension, anti-pulmonary fibrosis, relaxation on vascular smooth muscle, etc[1].
HY-15660	1	0	1	-5.38902	-5.85192	-5.01028	not_abx	Efinaconazole	DERMATOLOGICALS - ANTIFUNGALS FOR DERMATOLOGICAL USE	Efinaconazole (KP-103) is a triazole antifungal agent and againsts T. mentagrophytes SM-110 and C. albicans ATCC 10231 with MICs of 0.0039 μg/mL and 0.00098 μg/mL, respectively[1]. Efinaconazole has a potent in vitro activity against fungal pathogens including dermatophytes, Candida and Malassezia species[1].
HY-N1401	1	0	1	-5.60516	-6.30342	-5.03385	not_abx	20(R)-Ginsenoside Rh2	not_found	20(R)-Ginsenoside Rh2, a matrix metalloproteinase (MMP) inhibitor, acts as a cell antiproliferator. It has anticancer effects via blocking cell proliferation and causing G1 phase arrest. 20(R)-Ginsenoside Rh2 induces apoptosis, and has anti-inflammatory and antioxidative activity[1][2][3]. 20(R)-Ginsenoside Rh2 inhibits the replication and proliferation of mouse and human gammaherpesvirus 68 (MHV…
HY-17470	1	0	1	-4.68177	-4.82721	-4.56277	not_abx	Mizoribine	not_found	Mizoribine (NSC 289637), an imidazole nucleoside, inhibits HCV RNA replication with IC50 of approximately 100 μM for anti-HCV activity. Immunosuppressant[1]. Mizoribine, an IMPDH inhibitor, inhibits replication of SARS-CoV with IC50s of 3.5 μg/mL and 16 μg/mL for SARS-CoV Frankfurt-1 and SARS-CoV HKU39849, respectively[2].
HY-N1420	1	0	1	-4.5237	-5.01912	-4.11836	not_abx	Rhamnose	not_found	Rhamnose (L-Rhamnose) is a monosaccharide found in plants and bacteria. Rhamnose-conjugated immunogens is used in immunotherapies[1]. Rhamnose crosses the epithelia via the transcellular pathway and acts as a marker of intestinal absorption[2].
HY-N0439	1	0	1	-5.25536	-6.20258	-4.48036	not_abx	Asiaticoside	not_found	Asiaticoside, a trisaccaride triterpene from Centella asiatica, suppresses TGF-β/Smad signaling through inducing Smad7 and inhibiting TGF-βRI and TGF-βRII in keloid fibroblasts; Asiaticoside shows antioxidant, anti-inflammatory, and anti-ulcer properties.
HY-N0908	1	0	1	-4.77061	-5.51641	-4.16041	not_abx	Ginsenoside Rg5	not_found	Ginsenoside Rg5 is the main component of Red ginseng. Ginsenoside blocks binding of IGF-1 to its receptor with an IC50 of ~90 nM. Ginsenoside Rg5 also inhibits the mRNA expression of COX-2 via suppression of the DNA binding activities of NF-κB p65.
HY-16346	1	1	0	-3.9921	-3.61755	-4.29854	not_abx	Netupitant	not_found	Netupitant (CID-6451149) is a highly potent, selective and orally active neurokinin-1 (NK1) receptor antagonist with a Ki of 0.95 nM for hNK1 in CHO cells. Netupitant has antiemetic affect[1][2][3].
HY-N1376	1	0	1	-4.58174	-5.27445	-4.01498	not_abx	20(R)-Ginsenoside Rg3	not_found	20(R)-ginsenoside Rg3 (20(R)-Propanaxadiol), one of the active compounds present in ginseng root, has a potent angiosuppressive and antitumor activities[1][2].
HY-N0888	1	0	1	-5.00657	-5.8889	-4.28466	not_abx	Isoastragaloside II	not_found	Isoastragaloside II is an astragaloside, which is isolated from the hairy root culture of Astragalus membranaceus.
HY-N0115	1	0	1	-5.14483	-6.02309	-4.42625	not_abx	Gastrodin	not_found	Gastrodin, a main constituent of a Chinese herbal medicine Tianma, has been known to display anti-inflammatory effects. Gastrodin, has long been used for treating dizziness, epilepsy, stroke and dementia.
HY-16508	1	1	0	-4.2405	-4.32667	-4.17	not_abx	Ulipristal acetate	GENITO URINARY SYSTEM AND SEX HORMONES - SEX HORMONES AND MODULATORS OF THE GENITAL SYSTEM:GENITO URINARY SYSTEM AND SEX HORMONES - SEX HORMONES AND MODULATORS OF THE GENITAL SYSTEM	Ulipristal acetate (CDB-2914) is an orally active, selective progesterone receptor modulator (SPRM). Ulipristal acetate stimulates the autophagic response selectively in leiomyoma cells. Ulipristal acetate has the potential for benign gynecological conditions treatment, such as uterine myoma[1][2].
HY-15981	1	0	1	-4.59416	-4.83555	-4.39666	not_abx	Omarigliptin	not_found	Omarigliptin(MK-3102) is a potent, selective and long-acting DPP-4 inhibitor with IC50 of 1.6 nM; highly selective over all proteases tested (IC50 > 67 μM). IC50 value: 1.6 nM [1] Target: DPP-4 inhibitor in vitro: Omarigliptin has weak ion channel activity (IC50 > 30 μM at IKr, Cav1.2, and Nav1.5). An expansive selectivity counterscreen (168 radioligand binding or enzymatic assays) was carried ou…
HY-N0914	1	0	1	-5.39548	-6.33987	-4.6228	not_abx	Ajugol	not_found	Ajugol is an iridoid glycoside that can be isolated from Sideritis germanicopolitana. Ajugol has anti-protozoal activity againt Trypanosoma b. rhodesiense with an IC50 of 31.8 μg/mL[1].
HY-N0628	1	0	1	-4.2699	-4.85931	-3.78766	not_abx	Kaempferitrin	not_found	Kaempferitrin is a natural flavonoid, possesses antinociceptive, anti-inflammatory, anti-diabetic, antitumoral and chemopreventive effects, and activates insulin signaling pathway.
HY-N0432	1	0	1	-5.69835	-6.60022	-4.96045	not_abx	Astragaloside I	not_found	Astragaloside I is a natural product isolated from Astragalus.
HY-N1132A	1	0	1	-5.73448	-6.56227	-5.05721	not_abx	D-(+)-Trehalose dihydrate	not_found	D-(+)-Trehalose dihydrate, isolated from Saccharomyces cerevisiae, can be used as a food ingredient and pharmaceutical excipient.
HY-N1132	1	0	1	-5.73448	-6.56227	-5.05721	not_abx	D-(+)-Trehalose	not_found	D-(+)-Trehalose, isolated from Saccharomyces cerevisiae, can be used as a food ingredient and pharmaceutical excipient.
HY-17507B	1	0	1	-6.43686	-7.28243	-5.74503	not_abx	Pantoprazole (sodium hydrate)	ALIMENTARY TRACT AND METABOLISM - DRUGS FOR ACID RELATED DISORDERS	Pantoprazole sodium hydrate (BY10232 sodium hydrate) is an orally active and potent proton pump inhibitor (PPI)[1]. Pantoprazole sodium hydrate, a substituted benzimidazole, is a potent H+/K+-ATPase inhibitor with an IC50 of 6.8 μM. Pantoprazole sodium hydrate improves pH stability and has anti-secretory, anti-ulcer activities. Pantoprazole sodium hydrate significantly increased tumor growth dela…
HY-N1201	1	0	1	-4.27741	-4.26285	-4.28932	not_abx	Apigenin	not_found	Apigenin (4',5,7-Trihydroxyflavone) is a competitive CYP2C9 inhibitor with a Ki of 2 μM.
HY-14369	1	0	1	-4.58009	-5.46429	-3.85665	not_abx	Elagolix sodium	SYSTEMIC HORMONAL PREPARATIONS, EXCL. SEX HORMONES AND INSULINS - PITUITARY AND HYPOTHALAMIC HORMONES AND ANALOGUES	Elagolix sodium is a human GnRH receptor (GnRHR) antagonist with an IC50 and Ki of 0.25 and 3.7 nM, respectively.
HY-50175	1	0	1	-3.94231	-4.46046	-3.51838	not_abx	Laropiprant	not_found	Laropiprant is a potent, selective DP receptor antagonist with Ki values of 0.57 nM and 2.95 nM for DP receptor and TP Receptor, respectively.
HY-N0330	1	0	1	-5.79022	-6.59783	-5.12946	not_abx	Momordin Ic	not_found	Momordin Ic is a principal saponin constituent of Fructus Kochiae, with with anti-cancer bioactivity. Momordin Ic induces apoptosis through oxidative stress-regulated mitochondrial dysfunction[1][2].
HY-14904A	1	0	1	-4.33016	-5.00812	-3.77548	not_abx	Umifenovir (hydrochloride)	ANTIINFECTIVES FOR SYSTEMIC USE - ANTIVIRALS FOR SYSTEMIC USE	Umifenovir hydrochloride is a potent, orally active broad-spectrum antiviral with activity against a number of enveloped and non-enveloped viruses. Umifenovir hydrochloride is used as an anti-influenza virus agent. Umifenovir hydrochloride could effectively inhibit the fusion of virus with host cells[1][2]. Umifenovir hydrochloride is an efficient inhibitor of SARS-CoV-2 in vitro. Anti-inflammato…
HY-N0553	1	0	1	-5.86837	-6.62981	-5.24537	not_abx	Gypenoside XVII	not_found	Gypenoside XVII, a novel phytoestrogen belonging to the gypenosides, can activate estrogen receptors.
HY-N6915	1	0	1	-5.57743	-6.53052	-4.79763	not_abx	Mogroside II-​A	not_found	Mogroside II-?A is a natural product isolated from Siraitia grosvenorii[1].
HY-A0063	1	0	1	-4.33741	-4.54199	-4.17004	not_abx	Tipiracil (hydrochloride)	not_found	Tipiracil (hydrochloride) is a thymidine phosphorylase inhibitor (TPI), used for cancer research.
HY-N0603	1	0	1	-4.58174	-5.27445	-4.01498	not_abx	20(S)-Ginsenoside Rg3	not_found	20(S)-Ginsenoside Rg3 is the main component of Red ginseng. Ginsenoside Rg3 inhibits Na+ and hKv1.4 channel with IC50s of 32.2±4.5 and 32.6±2.2 μM, respectively. 20(S)-Ginsenoside Rg3 also inhibits Aβ levels, NF-κB activity, and COX-2 expression.
HY-76569	1	1	0	-4.59618	-4.98623	-4.27706	not_abx	Desfesoterodine	GENITO URINARY SYSTEM AND SEX HORMONES - UROLOGICALS	Desfesoterodine (PNU-200577) is a potent and selective muscarinic receptor (mAChR) antagonist with a KB and a pA2 of 0.84 nM and 9.14, respectively[1]. Desfesoterodine is a major pharmacologically active metabolite of Tolterodine (PNU-200583; HY-A0024) and Fesoterodine (HY-70053)[2][3]. Desfesoterodine improves cerebral infarction induced detrusor overactivity in rats[4].
HY-14789	1	0	1	-4.39719	-5.24157	-3.70634	not_abx	(R)-Elagolix	SYSTEMIC HORMONAL PREPARATIONS, EXCL. SEX HORMONES AND INSULINS - PITUITARY AND HYPOTHALAMIC HORMONES AND ANALOGUES	Elagolix is a highly potent, selective, orally-active, short-duration, non-peptide antagonist of the gonadotropin-releasing hormone receptor (GnRHR) (KD = 54 pM). Target: GnRH in vitro: Elagolix is a short-acting, nonpeptide, GnRH antagonist, administered orally, that unlike injectable depot GnRH agonists and antagonists, produces a dose-dependent suppression of ovarian estrogen production, that …
HY-N1445	1	0	1	-4.15698	-4.6322	-3.76817	not_abx	Isoquercetin	not_found	Isoquercetin (Quercetin 3-glucoside) is a naturally occurring polyphenol that has antioxidant, anti-proliferative, and anti-inflammatory properties. Isoquercetin alleviates ethanol-induced hepatotoxicity, oxidative stress, and inflammatory responses via the Nrf2/ARE antioxidant signaling pathway[1]. Isoquercetin regulates the expression of nitric oxide synthase 2 (NO2) via modulating the nuclear …
HY-N0210	1	0	1	-4.16118	-4.51162	-3.87445	not_abx	D-Galactose	not_found	D-Galactose is a natural aldohexose and C-4 epimer of glucose.
HY-A0024	1	1	0	-4.72546	-4.97691	-4.51973	not_abx	Tolterodine	GENITO URINARY SYSTEM AND SEX HORMONES - UROLOGICALS	Tolterodine(PNU-200583) is a potent muscarinic receptor antagonists that show selectivity for the urinary bladder over salivary glands in vivo. IC50 Value: Target: mAChR in vitro: Carbachol-induced contractions of isolated guinea pig bladder were effectively inhibited by tolterodine (IC50 14 nM) and 5-HM (IC50 5.7 nM). The IC50 values were in the microM range and the antimuscarinic potency of tol…
HY-90010	1	1	0	-4.72546	-4.97691	-4.51973	not_abx	Tolterodine (tartrate)	GENITO URINARY SYSTEM AND SEX HORMONES - UROLOGICALS	Tolterodine Tartrate (Kabi-2234; PNU-200583E) is a potent muscarinic receptor antagonist and shows selectivity for the urinary bladder over salivary glands in vivo.
HY-N0598	1	0	1	-5.20993	-5.94611	-4.60761	not_abx	Ginsenoside F1	not_found	Ginsenoside F1, an enzymatically modified derivative of Ginsenoside Rg1, demonstrates competitive inhibition of CYP3A4 activity and weaker inhibition of CYP2D6 activity.
HY-N4087	1	0	1	-4.85488	-5.75897	-4.11517	not_abx	Platycodin D2	not_found	Platycodin D2 is a saponin isolated from Platycodon grandiflorum, with anti-cancer activity[1].
HY-14537	1	0	1	-4.47183	-4.43053	-4.50562	not_abx	Latrepirdine (dihydrochloride)	not_found	Latrepirdine dihydrochloride is a neuroactive compound with antagonist activity at histaminergic, α-adrenergic, and serotonergic receptors. Latrepirdine stimulates amyloid precursor protein (APP) catabolism and amyloid-β (Aβ) secretion.
HY-N0373	1	0	1	-4.75083	-5.28087	-4.31715	not_abx	Licochalcone B	not_found	Licochalcone B is an extract from the root of Glycyrrhiza inflate. Licochalcone B inhibits amyloid β (Aβ42) self-aggregation (IC50=2.16 μM) and disaggregate pre-formed Aβ42 fibrils, reduce metal-induced Aβ42 aggregation through chelating metal ions[1].
HY-N0799	1	0	1	-5.99215	-7.08651	-5.09676	not_abx	Protodioscin	not_found	Protodioscin, a major steroidal saponin in dioscoreae rhizome, has been shown to exhibit multiple biological actions, such as anti-hyperlipidemia, anti-cancer, sexual effects and cardiovascular properties.
HY-N0604	1	0	1	-4.98962	-5.78319	-4.34034	not_abx	Ginsenoside Rh1	not_found	Ginsenoside Rh1 (Prosapogenin A2; Sanchinoside B2; Sanchinoside Rh1) is isolated from the root of Panax Ginseng. Ginsenoside Rh1 inhibits the expression of PPAR-γ, TNF-α, IL-6, and IL-1β.
HY-N0379	1	0	1	-4.16118	-4.51162	-3.87445	not_abx	D-Mannose	not_found	D-Mannose is a carbohydrate, which plays an important role in human metabolism, especially in the glycosylation of specific proteins.
HY-N0605	1	0	1	-5.60516	-6.30342	-5.03385	not_abx	Ginsenoside Rh2	not_found	Ginsenoside Rh2 is isolated from the root of Ginseng. Ginsenoside Rh2 induces the activation of caspase-8 and caspase-9. Ginsenoside Rh2 induces cancer cell apoptosis in a multi-path manner.
HY-15298	1	0	1	-5.22945	-5.91894	-4.66532	not_abx	Grazoprevir	ANTIINFECTIVES FOR SYSTEMIC USE - ANTIVIRALS FOR SYSTEMIC USE	Grazoprevir (MK-5172) is a selective inhibitor of Hepatitis C virus NS3/4a protease with broad activity across genotypes and resistant variants, with Kis of 0.01 nM (gt1b), 0.01 nM (gt1a), 0.08 nM (gt2a), 0.15 nM (gt2b), 0.90 nM (gt3a), respectively.
HY-N1503	1	0	1	-4.98375	-5.66511	-4.42626	not_abx	Methyl deacetylasperulosidate	not_found	Methyl deacetylasperulosidate is an iridoid isolated from Borreria and Spermacoce species.
HY-A0145	1	0	1	-5.27251	-5.73642	-4.89294	not_abx	Phenprocoumon	BLOOD AND BLOOD FORMING ORGANS - ANTITHROMBOTIC AGENTS	Phenprocoumon is a coumarin derivative that acts as a long acting oral anticoagulant and an antagonist of vitamin K.
HY-13701	1	0	1	-4.47328	-4.91353	-4.11307	not_abx	Nelarabine	ANTINEOPLASTIC AND IMMUNOMODULATING AGENTS - ANTINEOPLASTIC AGENTS	Nelarabine (Arranon, 506U78) is a purine nucleoside analog and DNA synthesis inhibitor with IC50 from 0.067-2.15 μM in tumor cells. Nelarabine is a chemotherapy drug used in T-cell acute lymphoblastic leukemia. IC50 Value: 0.44 uM (HSB2 cell lines); 1.24 μM(ALL-SIL cell lines); 2.15 μM(JURKAT cell lines); 0.067 uM (PER-255 cell lines) [1] Target: Nucleoside antimetabolite/analog in vitro: The IC5…
HY-14434	1	0	1	-4.75376	-5.3706	-4.24908	not_abx	Asunaprevir	ANTIINFECTIVES FOR SYSTEMIC USE - ANTIVIRALS FOR SYSTEMIC USE	Asunaprevir (BMS-650032) is a potent and orally bioavailable hepatitis C virus (HCV) NS3 protease inhibitor, with IC50 of 0.2 nM-3.5 nM[1].
HY-50898	1	0	1	-4.22711	-4.52824	-3.98074	not_abx	Lapatinib	ANTINEOPLASTIC AND IMMUNOMODULATING AGENTS - ANTINEOPLASTIC AGENTS	Lapatinib (GW572016) is a potent inhibitor of the ErbB-2 and EGFR tyrosine kinase domains with IC50 values against purified EGFR and ErbB-2 of 10.2 and 9.8 nM, respectively[1].
HY-N1495	1	0	1	-5.70061	-6.64085	-4.93133	not_abx	Maltopentaose	not_found	Maltopentaose is the shortest chain oligosaccharide that can be classified as maltodextrin and is also used in a study to investigate glycation and phosphorylation of α-lactalbumin.
HY-N0818	1	0	1	-5.13942	-5.77837	-4.61663	not_abx	Chikusetsusaponin Iva	not_found	Chikusetsusaponin IVa a major active ingredient of triterpenoid saponins, exerts antithrombotic effects, including minor hemorrhagic events. This appears to be important for the development of new therapeutic agents. a novel AMPK activator that is capable of bypassing defective insulin signalling and could be useful for the treatment of T2DM or other metabolic disorders. IC50 Value: 199.4 ± 9.1 μ…
HY-N0167	1	0	1	-6.28329	-7.06405	-5.64449	not_abx	Gynostemma Extract	not_found	Gynostemma Extract (Ginsenoside C-Mx1) is a natural product.
HY-N0532	1	0	1	-4.89976	-5.54921	-4.36838	not_abx	Morroniside	not_found	Morroniside has neuroprotective effect by inhibiting neuron apoptosis and MMP2/9 expression.
HY-15403A	1	0	1	-5.72916	-6.292	-5.26865	not_abx	Atrasentan (hydrochloride)	not_found	Atrasentan hydrochloride (ABT-627 hydrochloride) is a selective endothelin A receptor antagonist with an IC50 of 0.0551 nM for ETA[1].
HY-N1480	1	0	1	-4.5237	-5.01912	-4.11836	not_abx	(-)-Fucose	not_found	(-)-Fucose is classified as a member of the hexoses, plays a role in A and B blood group antigen substructure determination, selectin-mediated leukocyte-endothelial adhesion, and host-microbe interactions.
HY-50898A	1	0	1	-4.22711	-4.52824	-3.98074	not_abx	Lapatinib (ditosylate)	ANTINEOPLASTIC AND IMMUNOMODULATING AGENTS - ANTINEOPLASTIC AGENTS	Lapatinib ditosylate (GW572016 ditosylate) is a potent inhibitor of the ErbB-2 and EGFR tyrosine kinase domains with IC50 values against purified EGFR and ErbB-2 of 10.2 and 9.8 nM, respectively[1].
HY-N0642	1	0	1	-4.5237	-5.01912	-4.11836	not_abx	α-L-Rhamnose monohydrate	not_found	α-L-Rhamnose monohydrate is a component of the plant cell wall pectic polysaccharides rhamnogalacturonan I and rhamnogalacturonan II. α-L-Rhamnose monohydrate is also a component of bacterial polysaccharides where it plays an important role in pathogenicity.
HY-12199B	1	0	1	-4.73518	-5.2237	-4.33548	not_abx	Pitolisant (hydrochloride)	NERVOUS SYSTEM - OTHER NERVOUS SYSTEM DRUGS	Pitolisant hydrochloride is a potent and selective nonimidazole inverse agonist at the recombinant human histamine H3 receptor (Ki=0.16 nM).
HY-12502A	1	0	1	-4.8868	-5.65773	-4.25603	not_abx	Efonidipine (hydrochloride monoethanolate)	not_found	Efonidipine hydrochloride monoethanolate (NZ-105 hydrochloride monoethanolate) is a dual T-type and L-type calcium channel blocker (CCB). IC50 value: Target: calcium channel blocker in vitro: Efonidipine and nifedipine, but not other examined CCBs, also increased the N(6), 2'-O-dibutyryladenosine 3',5'-cyclic monophosphate (dbcAMP)-induced StAR mRNA, which reflects the action of adrenocorticotrop…
HY-12594	1	0	1	-4.57994	-4.99604	-4.2395	not_abx	Paritaprevir	not_found	Paritaprevir (ABT-450) is a potent non-structural protein 3/4A (NS3/4A) protease inhibitor with EC50s of 1 and 0.21 nM against HCV 1a and 1b, respectively.
HY-B1080	1	0	1	-4.55984	-4.95981	-4.23259	not_abx	Tilorone (dihydrochloride)	ANTIINFECTIVES FOR SYSTEMIC USE - ANTIVIRALS FOR SYSTEMIC USE	Tilorone dihydrochloride is the first recognized synthetic, small molecular weight compound that is an orally active interferon inducer, used as an antiviral drug.
HY-B2145	1	0	1	-5.54731	-6.1785	-5.03088	not_abx	Ilaprazole (sodium)	not_found	Ilaprazole (IY-81149) sodium is an orally active proton pump inhibitor. Ilaprazole sodium irreversibly inhibits H+/K+-ATPase in a dose-dependent manner with an IC50 of 6 μM in rabbit parietal cell preparation. Ilaprazole sodium is used for the research of gastric ulcers. Ilaprazole sodium is also a potent TOPK (T-lymphokine-activated killer cell-originated protein kinase) inhibitor[1][2].
HY-125848	1	0	1	-6.1515	-6.87576	-5.55892	not_abx	Ginsenoside F2	not_found	Ginsenoside F2, a metabolite from Ginsenoside Rb1, induces apoptosis accompanied by protective autophagy in breast cancer stem cells[1].
HY-10241	1	0	1	-4.18499	-4.44911	-3.96889	not_abx	Simeprevir	ANTIINFECTIVES FOR SYSTEMIC USE - ANTIVIRALS FOR SYSTEMIC USE	Simeprevir (TMC435) is an oral and potent HCV NS3/4A protease inhibitor with a Ki of 0.36 nM, and inhibits HCV replication with an EC50 of 7.8 nM[1].
HY-N0042	1	0	1	-4.68933	-5.44454	-4.07143	not_abx	Ginsenoside Rc	not_found	Ginsenoside Rc, one of major Ginsenosides from Panax ginseng, enhances GABA receptorA (GABAA)-mediated ion channel currents (IGABA). Ginsenoside Rc inhibits the expression of TNF-α and IL-1β.
HY-B0263	1	0	1	-5.1235	-5.27133	-5.00255	not_abx	Thiabendazole	not_found	Thiabendazole inhibites the mitochondrial helminth-specific enzyme, fumarate reductase, with anthelminthic property. Target: Fumarate Reductase Tiabendazole serves to block angiogenesis in both frog embryos and human cells. It has also been shown to serve as a vascular disrupting agent to reduce newly established blood vessels. Tiabendazole has been shown to effectively do this in certain cancer …
HY-D0186	1	1	0	-5.18268	-5.11954	-5.23435	not_abx	2'-Deoxyuridine	not_found	2'-Deoxyuridine could increase chromosome breakage and results in a decreased thymidylate synthetase activity. A known use of 2'-Deoxyuridine is as a precursor in the synthesis of Edoxudine.
HY-12005	1	0	1	-4.45843	-4.84907	-4.13881	not_abx	Fingolimod (hydrochloride)	ANTINEOPLASTIC AND IMMUNOMODULATING AGENTS - IMMUNOSUPPRESSANTS	Fingolimod hydrochloride (FTY720) is a sphingosine 1-phosphate (S1P) antagonist with an IC50 of 0.033 nM in K562 and NK cells. Fingolimod hydrochloride also is a pak1 activator[1].
HY-B0187A	1	1	0	-4.17894	-4.72477	-3.73235	abx	Doripenem (monohydrate)	ANTIINFECTIVES FOR SYSTEMIC USE - ANTIBACTERIALS FOR SYSTEMIC USE	Doripenem monohydrate is a new member of the carbapenem class of beta-lactam antibiotics with broad-spectrum coverage of Gram-positive, Gram-negative and anaerobic pathogens. Target: Antibacterial Doripenem is an ultra-broad-spectrum injectable antibiotic. It is a beta-lactam and belongs to the subgroup of carbapenems. It was launched by Shionogi Co. of Japan under the brand name Finibax in 2005 …
HY-10821	1	0	1	-5.88821	-6.37579	-5.48927	not_abx	Raltitrexed	ANTINEOPLASTIC AND IMMUNOMODULATING AGENTS - ANTINEOPLASTIC AGENTS	Raltitrexed is an antimetabolite drug used in chemotherapy, acting by inhibiting thymidylate synthase.
HY-N0043	1	0	1	-5.01497	-5.73917	-4.42244	not_abx	Ginsenoside Rd	not_found	Ginsenoside Rd inhibits TNFα-induced NF-κB transcriptional activity with an IC50 of 12.05±0.82 μM in HepG2 cells. Ginsenoside Rd inhibits expression of COX-2 and iNOS mRNA. Ginsenoside Rd also inhibits Ca2+ influx. Ginsenoside Rd inhibits CYP2D6, CYP1A2, CYP3A4, and CYP2C9, with IC50s of 58.0±4.5 μM, 78.4±5.3 μM, 81.7±2.6 μM, and 85.1±9.1 μM, respectively.
HY-113081	1	0	1	-4.83117	-4.8131	-4.84596	not_abx	1-Methyladenosine	not_found	1-Methyladenosine is an RNA modification originating essentially from two different reaction types, one catalyzed by enzymes and the other the result of the reaction of RNA with certain alkylating agents.
HY-114370	1	0	1	-3.76929	-4.20274	-3.41465	not_abx	Selpercatinib	not_found	Selpercatinib (LOXO-292) is a RET kinase inhibitor extracted from patent WO2018071447A1, Compound Example 163, has an IC50 of 14.0 nM, 24.1 nM, and 530.7 nM for RET (WT), RET (V804M) , and RET (G810R), respectively[1]. Antineoplastic activity[2].
HY-B1339	1	0	1	-5.09714	-5.64307	-4.65047	not_abx	Dicyclomine (hydrochloride)	not_found	Dicyclomine hydrochloride is a potent and orally active muscarinic cholinergic receptors antagonist. Dicyclomine hydrochloride shows high affinity for muscarinic M1 receptor subtype (Ki=5.1 nM) and M2 receptor subtype (Ki=54.6 nM) in brush-border membrane and basal plasma membranes, respectively[1]. Dicyclomine is an antispasmodic agent and relieves smooth muscle spasm of the gastrointestinal tra…
HY-10219	1	0	1	-4.46095	-5.19417	-3.86104	not_abx	Rapamycin	not_found	Rapamycin (Sirolimus; AY 22989) is a potent and specific mTOR inhibitor with an IC50 of 0.1 nM in HEK293 cells. Rapamycin binds to FKBP12 and specifically acts as an allosteric inhibitor of mTORC1[1]. Rapamycin is an autophagy activator, an immunosuppressant[2].
HY-B1465	1	0	1	-4.74112	-5.08292	-4.46146	not_abx	1-Hexadecanol	not_found	1-Hexadecanol is a fatty alcohol, a lipophilic substrate.
HY-B0217	1	0	1	-5.11305	-5.18657	-5.0529	not_abx	Nitazoxanide	ANTIPARASITIC PRODUCTS, INSECTICIDES AND REPELLENTS - ANTIPROTOZOALS	Nitazoxanide is a synthetic nitrothiazolyl-salicylamide derivative and an antiprotozoal agent. (IC50 for canine influenza virus ranges from 0.17 to 0.21 μM). Target: Others Nitazoxanide is a synthetic nitrothiazolyl-salicylamide derivative and an antiprotozoal agent. In vitro studies demonstrated much broader activity. Dr. Rossignol co-founded Romark Laboratories, with the goal of bringing nitazo…
HY-N0045	1	0	1	-5.5772	-6.39476	-4.90829	not_abx	Ginsenoside Rg1	not_found	Ginsenoside Rg1 is one of the major active components of ginseng. Ginsenoside Rg1 displays promising effects by reducing cerebral Aβ levels. Ginsenoside Rg1 also reduces NF-κB nuclear translocation.
HY-10586	1	0	1	-4.88482	-5.07737	-4.72729	not_abx	5-Azacytidine	not_found	5-Azacytidine (Azacitidine; 5-AzaC; Ladakamycin) is a nucleoside analogue of cytidine that specifically inhibits DNA methylation. 5-Azacytidine is incorporated into DNA to covalently trap DNA methyltransferases and contributes to reverse epigenetic changes[1][2]. 5-Azacytidine induces cell autophagy[4].
HY-N0009	1	0	1	-4.62749	-5.28592	-4.08878	not_abx	Geniposide	not_found	Geniposide is an iridoid glucoside extracted from Gardenia jasminoides Ellis fruits; exhibits a varity of biological activities such as anti-diabetic, antioxidative, antiproliferative and neuroprotective activities.
HY-B1896B	1	0	1	-4.94493	-5.21777	-4.72169	not_abx	Piperaquine (tetraphosphate tetrahydrate)	not_found	Piperaquine tetraphosphate tetrahydrate is a bisquinoline antimalarial agent. Piperaquine tetraphosphate tetrahydrate can be used in antimalarial research in combination with Artemisinin[1][2].
HY-B1389	1	0	1	-6.16807	-7.14404	-5.36955	not_abx	Lactitol (monohydrate)	ALIMENTARY TRACT AND METABOLISM - DRUGS FOR CONSTIPATION	Lactitol monohydrate is a disaccharide analogue of lactulose. It has been widely used in the treatment of constipation & hepatic encephalopathy. Lactitol is sugar alcohol used as replacement sweeteners.
HY-128417	1	0	1	-4.16118	-4.51162	-3.87445	not_abx	alpha-D-glucose	not_found	alpha-D-glucose is an endogenous metabolite.
HY-Y1809	1	0	1	-4.74112	-5.08292	-4.46146	not_abx	1-Hydroxyoctadecane	not_found	1-Hydroxyoctadecane is an endogenous metabolite.
HY-10446	1	0	1	-5.11824	-5.65644	-4.67789	not_abx	Pralatrexate	ANTINEOPLASTIC AND IMMUNOMODULATING AGENTS - ANTINEOPLASTIC AGENTS	Pralatrexate is an antifolate and is a potent dihydrofolate reductasean (DHFR) inhibitor with a Ki of 13.4 pM. Pralatrexate is a substrate for folylpolyglutamate synthetase with improved cellular uptake and retention. Pralatrexate has antitumor activities and has the potential for relapsed/refractory T-cell lymphoma treatment[1][2][3][4].
HY-B0389	1	0	1	-4.16118	-4.51162	-3.87445	not_abx	D-Glucose	not_found	D-Glucose (Glucose), a monosaccharide, is an important carbohydrate in biology. D-Glucose is a carbohydrate sweetener and critical components of the general metabolism, and serve as critical signaling molecules in relation to both cellular metabolic status and biotic and abiotic stress response[1].
HY-N0039	1	0	1	-4.68933	-5.44454	-4.07143	not_abx	Ginsenoside Rb1	not_found	Ginsenoside Rb1, a main constituent of the root of Panax ginseng, inhibits Na+, K+-ATPase activity with an IC50 of 6.3±1.0 μM. Ginsenoside also inhibits IRAK-1 activation and phosphorylation of NF-κB p65 .
HY-B0597	1	0	1	-5.50781	-6.39688	-4.78039	not_abx	Fondaparinux (sodium)	BLOOD AND BLOOD FORMING ORGANS - ANTITHROMBOTIC AGENTS	Fondaparinux sodium is an antithrombin-dependent factor Xa inhibitor.
HY-B2122	1	0	1	-6.16807	-7.14404	-5.36955	not_abx	Maltitol	not_found	Maltitol is a sugar alcohol used as a sugar substitute. It has 75-90% of the sweetness of sucrose (table sugar) and nearly identical properties. Maltitol may also be used as a plasticizer in gelatin capsules, as an emollient, and as a humectant[1].
HY-11063	1	0	1	-4.45843	-4.84907	-4.13881	not_abx	Fingolimod	ANTINEOPLASTIC AND IMMUNOMODULATING AGENTS - IMMUNOSUPPRESSANTS	Fingolimod (FTY720 free base) is a sphingosine 1-phosphate (S1P) antagonist with an IC50 of 0.033 nM in K562 and NK cells. Fingolimod also is a pak1 activator, a immunosuppressant[1].
HY-W032013	1	0	1	-4.74112	-5.08292	-4.46146	not_abx	1-Octanol	not_found	1-Octanol (Octanol), a saturated fatty alcohol, is a T-type calcium channels (T-channels) inhibitor with an IC50 of 4 μM for native T-currents[1]. 1-Octanol is a highly attractive biofuel with diesel-like properties[2].
HY-N0040	1	0	1	-5.10433	-5.88197	-4.46808	not_abx	Ginsenoside Rb2	not_found	Ginsenoside Rb2 is one of the main bioactive components of ginseng extracts. Rb2 can upregulate GPR120 gene expression. Ginsenoside Rb2 has antiviral effects.
HY-113262	1	0	1	-5.1822	-5.39035	-5.01189	not_abx	8-Hydroxyguanosine	not_found	8-Hydroxyguanosine is a systematic marker of oxidative stress and a marker of hydroxyl radical damage to RNA.
HY-W011527	1	0	1	-5.16921	-5.19597	-5.14732	not_abx	Xanthosine	not_found	Xanthosine is a nucleoside derived from xanthine and ribose. Xanthosine can increase mammary stem cell population and milk production in cattle and goats[1].
HY-N0041	1	0	1	-5.10433	-5.88197	-4.46808	not_abx	Ginsenoside Rb3	not_found	Ginsenoside Rb3 is extracted from steamed Panax notoginseng. Ginsenoside Rb3 exhibits inhibitory effect on TNFα-induced NF-κB transcriptional activity with an IC50 of 8.2 μM in 293T cell lines. Ginsenoside Rb3 also inhibits the induction of COX-2 and iNOS mRNA.
HY-100471	1	1	0	-3.63289	-3.29813	-3.90678	not_abx	Esaxerenone	not_found	Esaxerenone is a novel, highly potent and selective non-steroidal mineralocorticoid receptor antagonist.
HY-121235	1	1	0	-5.18199	-4.84491	-5.45779	not_abx	Clonixin	not_found	Clonixin (SCH-10304) is an orally active analgesic and a non-steroidal anti-inflammatory agent in rodents[1].
HY-B0612A	1	1	0	-4.54428	-5.03907	-4.13945	not_abx	Lercanidipine (hydrochloride)	CARDIOVASCULAR SYSTEM - CALCIUM CHANNEL BLOCKERS	Lercanidipine hydrochloride is a lipophilic third-generation dihydropyridine-calcium channel blocker (DHP-CCB). Lercanidipine hydrochloride has long lasting antihypertensive action and reno-protective effect[1][2][3].
HY-113135	1	0	1	-5.14999	-5.194	-5.11398	not_abx	5-Methylcytidine	not_found	5-Methylcytidine is a pyrimidine nucleoside detected in multiple biofluids.
HY-Y0289	1	0	1	-4.74112	-5.08292	-4.46146	not_abx	1-Dodecanol	not_found	1-Dodecanol is an endogenous metabolite.
HY-W018392	1	0	1	-5.02603	-5.50233	-4.63633	not_abx	Phthalic acid mono-2-ethylhexyl ester	not_found	Phthalic acid mono-2-ethylhexyl ester (MEHP) is a major bioactive metabolite of diethylhexyl phthalate (DEHP), which inhibits the 17, 20 lyase activity of CYP17[1].
HY-N0454	0	0	0	-8.7928	-9.25105	-8.41786	not_abx	DL-Arginine	not_found	DL-Arginine is used in physicochemical analysis of amino acid complexation dynamics and crystal structure formations.
HY-B1739	0	0	0	-7.81783	-8.26477	-7.45216	not_abx	Pregnenolone monosulfate	not_found	Pregnenolone monosulfate (3β-Hydroxy-5-pregnen-20-one monosulfate) is a powerful neurosteroid, the main precursor of various steroid hormones including steroid ketones. Pregnenolone monosulfate acts as a signaling-specific inhibitor of cannabinoid CB1 receptor, inhibits the effects of tetrahydrocannabinol (THC) that are mediated by the CB1 receptors. Pregnenolone monosulfate can protect the brain…
HY-N0457	0	0	0	-9.92429	-10.5529	-9.40994	not_abx	Cichoric Acid	not_found	Cichoric Acid, a natural product, is reported to be antioxidative.
HY-N0455A	0	0	0	-8.7928	-9.25105	-8.41786	not_abx	L-Arginine (hydrochloride)	not_found	L-Arginine hydrochloride ((S)-(+)-Arginine hydrochloride) is the nitrogen donor for synthesis of nitric oxide, a potent vasodilator that is deficient during times of sickle cell crisis.
HY-N0455	0	0	0	-8.7928	-9.25105	-8.41786	not_abx	L-Arginine	not_found	L-Arginine ((S)-(+)-Arginine) is the substrate for the endothelial nitric oxide synthase (eNOS) to generate NO. L-Arginine is transported into vascular smooth muscle cells by the cationic amino acid transporter family of proteins where it is metabolized to nitric oxide (NO), polyamines, or L-proline[1][2].
HY-B1724	0	0	0	-7.35483	-7.48205	-7.25074	not_abx	Perflubron	VARIOUS - CONTRAST MEDIA	Perflubron(1-Bromoheptadecafluorooctane;Heptadecafluorooctyl bromide; Perfluorooctyl bromide) is a contrast medium for magnetic resonance imaging and sonography. Perflubron (1-Bromoheptadecafluorooctane;Heptadecafluorooctyl bromide; Perfluorooctyl bromide) can be emulsified with egg phospholipids (EYP) and shows exceptionally fast excretion characteristics[1][2].
HY-B1684	0	0	0	-9.46113	-9.4408	-9.47776	not_abx	Mebrofenin	not_found	Mebrofenin (SQ 26962) is a type of iminodiacetic acid (IDA). Mebrofenin is available as a ready to use the kit for radio-labeling with Tc-99m. Tc-99m Mebrofenin, a diagnostic agent, is used for hepatobiliary imaging. Tc-99m Mebrofenin is the radiopharmaceutical of choice for the evaluation of hepatic function[1][2].
HY-N0457A	0	0	0	-9.92429	-10.5529	-9.40994	not_abx	L-Chicoric Acid	not_found	L-Chicoric Acid ((-)-Chicoric acid) is a dicaffeoyltartaric acid and a potent, selective and reversible HIV-1 integrase inhibitor with an IC50 of ~100 nM. L-Chicoric Acid inhibits HIV-1 replication in tissue culture[1][2][3].
HY-B1718	0	0	0	-6.54244	-6.70574	-6.40883	not_abx	Choline theophyllinate	RESPIRATORY SYSTEM - DRUGS FOR OBSTRUCTIVE AIRWAY DISEASES	Choline theophyllinate (Oxtriphylline) is a choline salt of theophylline with anti-asthmatic activity[1][2].
HY-B1604	0	0	0	-7.91815	-8.1597	-7.72052	not_abx	Chloroprocaine (hydrochloride)	NERVOUS SYSTEM - ANESTHETICS	Chloroprocaine hydrochloride (2-Chloroprocaine hydrochloride) is a potent inhibitor of Na,K-ATPase activity with an IC50 of 13 mM. Chloroprocaine hydrochloride blocks peripheral nerve[1].
HY-B1610	0	0	0	-6.4136	-6.66677	-6.20646	not_abx	Sodium citrate (dihydrate)	BLOOD AND BLOOD FORMING ORGANS - BLOOD SUBSTITUTES AND PERFUSION SOLUTIONS	Sodium citrate dehydrate is an anticoagulant and also used as a buffer and food preservatives.
HY-B1616	0	0	0	-7.9836	-8.42492	-7.62252	not_abx	Clobetasone butyrate	DERMATOLOGICALS - CORTICOSTEROIDS, DERMATOLOGICAL PREPARATIONS:SENSORY ORGANS - OPHTHALMOLOGICALS	Clobetasone butyrate is a synthetic glucocorticoid and has topical anti-inflammatory activity especially in skin. Clobetasone butyrate can be used to relieve corticosteroid-responsive dermatoses, including atopic?dermatitis and psoriasis[1].
HY-B1620	0	0	0	-8.84616	-8.86717	-8.82896	not_abx	Polyvinylpyrrolidone	not_found	Polyvinylpyrrolidone is a compound which has been widely tested and used in human and veterinary medicine as an effective wound healing accelerator and disinfectant when combined with iodine and other compounds.
HY-B1654A	0	0	0	-6.51195	-7.04691	-6.07426	not_abx	Flavin adenine dinucleotide (disodium salt)	not_found	Flavin adenine dinucleotide (FAD) disodium salt is a redox cofactor, more specifically a prosthetic group of a protein, involved in several important enzymatic reactions in metabolism.
HY-N0482	0	0	0	-8.71089	-9.42429	-8.12719	not_abx	Phillyrin	not_found	Phillyrin is isolated from Forsythia suspensa Vahl (Oleaceae), has antibacterial and anti-inflammatory activities. Phillyrin has potential inductive effects on rat CYP1A2 and CYP2D1 activities, without affecting CYP2C11 and CYP3A1/2 activities[1]. Phillyrin has anti-influenza A virus activities[2].
HY-N0474	0	0	0	-7.79555	-8.01718	-7.61422	not_abx	Tyrosol	not_found	Tyrosol is a derivative of phenethyl alcohol. Tyrosol attenuates pro-inflammatory cytokines from cultured astrocytes and NF-κB activation. Anti-oxidative and anti-inflammatory effects[1].
HY-N0471	0	0	0	-6.6197	-7.11084	-6.21785	not_abx	L-Hyoscyamine	not_found	L-Hyoscyamine is a chemical compound, a tropane alkaloid it is the levo-isomer to atropine. Target: mAChR Hyoscyamine is a chemical compound, a tropane alkaloid it is the levo-isomer to atropine. It is a secondary metabolite of some plants, particularly henbane (Hyoscamus niger.) Hyoscyamine is used to provide symptomatic relief to various gastrointestinal disorders including spasms, peptic ulcer…
HY-B1657A	0	0	0	-6.98164	-7.37569	-6.65924	not_abx	Fosphenytoin (disodium)	NERVOUS SYSTEM - ANTIEPILEPTICS	Fosphenytoin sodium is a phenytoin prodrug with similar anticonvulsant properties.
HY-B1658A	0	0	0	-7.40035	-7.5249	-7.29845	not_abx	Frovatriptan (succinate hydrate)	NERVOUS SYSTEM - ANALGESICS	Frovatriptan succinate hydrate ((R)-Frovatriptan succinate hydrate) is a potent, high affinity, selective and orally active 5-HT1B (pK50 of 8.2) and 5-HT1D receptor agonist. Frovatriptan succinate hydrate exhibits >10-fold selectivity for 5-HT1B and 5-HT1D over 5-HT1A, 5-HT1F, and 5-HT7 and >1000-fold selectivity over other 5-HT, dopamine, histamine H1, and α1-adrenoceptor. Frovatriptan succinate…
HY-N0470	0	0	0	-8.05522	-8.62826	-7.58637	not_abx	L-Lysine hydrochloride	not_found	L-lysine hydrochloride is an essential amino acid for humans with various benefits including treating herpes, increasing calcium absorption, reducing diabetes-related illnesses and improving gut health.
HY-B1659	0	0	0	-8.76938	-9.17944	-8.43388	not_abx	Glycerol	ALIMENTARY TRACT AND METABOLISM - DRUGS FOR CONSTIPATION:ALIMENTARY TRACT AND METABOLISM - DRUGS FOR CONSTIPATION	Glycerol is a clear, colourless, viscous, sweet-tasting liquid. Glycerol is used in sample preparation and gel formation for polyacrylamide gel electrophoresis.
HY-N0469	0	0	0	-8.05522	-8.62826	-7.58637	not_abx	L-Lysine	not_found	L-lysine is an essential amino acid[1][2] with important roles in connective tissues and carnitine synthesis, energy production, growth in children, and maintenance of immune functions[2].
HY-B1671	0	0	0	-7.44807	-8.07584	-6.93443	not_abx	(+)-Kavain	not_found	(+)-Kavain, a main kavalactone extracted from Piper methysticum, has anticonvulsive properties, attenuating vascular smooth muscle contraction through interactions with voltage-dependent Na+ and Ca2+ channels[1]. (+)-Kavain is shown to bind at the α4β2δ GABAA receptor and potentiate GABA efficacy[2]. (+)-Kavain is used as a treatment for inflammatory diseases, its anti-inflammatory action has bee…
HY-B1700A	0	0	0	-9.2148	-9.75102	-8.77607	not_abx	Mivacurium (dichloride)	not_found	Mivacurium dichloride is a benzylisoquinoline derivative and is a short-acting non-depolarizing neuromuscular blocking agent and skeletal muscle relaxant. Mivacurium dichloride couples with the nAChR to reduce or inhibit the depolarizing effect of acetylcholine on the terminal disc of the muscle cell[1][2][3].
HY-B1710	0	0	0	-9.06975	-9.3897	-8.80798	not_abx	Norethindrone acetate	not_found	Norethindrone acetate is a female hormone used for the research of endometriosis[1].
HY-B1715	0	0	0	-8.06932	-8.30941	-7.87289	not_abx	Oxiracetam	NERVOUS SYSTEM - PSYCHOANALEPTICS	Oxiracetam is a cyclic derivative of γ-aminobutyric acid (GABA) which has been commonly used as nootropic drug to treat cognitive impairments.
HY-B1716	0	0	0	-9.43764	-9.76986	-9.16583	not_abx	L-5-Hydroxytryptophan	not_found	L-5-Hydroxytryptophan (L-5-HTP), a naturally occurring amino acid and a dietary supplement for use as an antidepressant, appetite suppressant, and sleep aid, is the immediate precursor of the neurotransmitter serotonin and a reserpine antagonist[1]. L-5-Hydroxytryptophan (L-5-HTP) is used to treat fibromyalgia, myoclonus, migraine, and cerebellar ataxia[2][3][4][5].
HY-N0464	0	0	0	-9.38914	-9.82719	-9.03074	not_abx	D-(-)-Quinic acid	not_found	D-(-)-Quinic acid is a cyclohexanecarboxylic acid and is implicated in the perceived acidity of coffee.
HY-N0450	0	0	0	-6.37623	-6.9816	-5.88093	not_abx	Sinapine (thiocyanate)	not_found	Sinapine thiocyanate is an alkaloid isolated from seeds of the cruciferous species. Sinapine thiocyanate exhibits anti-inflammatory, anti-oxidant, anti-tumor, anti-angiogenic and radio-protective effects. Sinapine thiocyanate is also an acetylcholinesterase (AChE) inhibitor and can be used for the research of Alzheimer’s disease, ataxia, myasthenia gravis, and Parkinson’s disease[1][2][3][4].
HY-N0096	0	0	0	-9.08089	-9.30465	-8.89781	not_abx	Rotundine	not_found	Rotundine is an antagonist of dopamine D1, D2 and D3 receptors with IC50s of 166 nM, 1.4 μM and 3.3 μM, respectively. Rotundine is also an antagonist of 5-HT1A with an IC50 of 370 nM.
HY-N0448	0	0	0	-8.2784	-9.23478	-7.49592	not_abx	10-Gingerol	not_found	10-Gingerol is a major pungent constituent in the ginger oleoresin from fresh rhizome, with anti-inflammatory, antioxidant and anti-proliferative activities. 10-Gingerol inhibits the proliferation of MDA-MB-231 tumor cell line with an IC50 of 12.1 μM[1][2].
HY-N0447	0	0	0	-8.2784	-9.23478	-7.49592	not_abx	8-Gingerol	not_found	8-Gingerol, found in the rhizomes of ginger (Z. officinale) with oral bioavailability, activates TRPV1, with an EC50 of 5.0 μM. 8-Gingerol inhibits COX-2, and inhibits the growth of H. pylori in vitro[1][2].
HY-N0416	0	0	0	-6.20054	-6.78289	-5.72407	not_abx	Cucurbitacin B	not_found	Cucurbitacin B belongs to a class of highly oxidized tetracyclic triterpenoids; could repress cancer cell progression. IC50 value: Target: anticancer natural compound in vitro: Cucurbitacin-B inhibited growth and modulated expression of cell-cycle regulators in SHSY5Y cells. At the molecular level, we found that Cucurbitacin-B inhibited AKT signaling activation through up-regulation of PTEN [1]. …
HY-N0414	0	0	0	-6.6273	-6.85954	-6.43729	not_abx	Trigonelline	not_found	Trigonelline, an alkaloid with potential antidiabetic activity, is present in considerable amounts in coffee. Trigonelline is an efficient Nrf2 inhibitor capable of blocking Nrf2-dependent proteasome activity and thereby apoptosis protection in pancreatic cancer cells.
HY-B1888A	0	0	0	-6.15481	-6.06401	-6.2291	not_abx	Bromfenac (sodium)	SENSORY ORGANS - OPHTHALMOLOGICALS	Bromfenac sodium is a potent and orally active inhibitor of COX, with IC50s of 5.56 and 7.45 nM for COX-1 and COX-2, respectively. Bromfenac sodium is a brominated non-steroidal anti-inflammatory/analgesic drug (NSAID), and it is commonly used for the research of postoperative inflammation and pain following cataract surgery, and pseudophakic cystoid macular edema (CME)[1][2].
HY-B1888B	0	0	0	-6.15481	-6.06401	-6.2291	not_abx	Bromfenac (sodium hydrate)	SENSORY ORGANS - OPHTHALMOLOGICALS	Bromfenac sodium hydrate (Bromfenac monosodium salt sesquihydrate) is a potent and orally active inhibitor of COX, with IC50s of 5.56 and 7.45 nM for COX-1 and COX-2, respectively. Bromfenac sodium hydrate is a brominated non-steroidal anti-inflammatory/analgesic drug (NSAID), and it is commonly used for the research of postoperative inflammation and pain following cataract surgery, and pseudopha…
HY-B1897A	0	0	0	-7.46227	-7.68672	-7.27862	not_abx	Menadione bisulfite (sodium)	BLOOD AND BLOOD FORMING ORGANS - ANTIHEMORRHAGICS	Menadione bisulfite (sodium) is used as an agent to induce acute oxidative stress, and to function as a plant-defense activator against several pathogens.
HY-B1898	0	0	0	-7.18961	-7.34429	-7.06305	not_abx	Metadoxine	ALIMENTARY TRACT AND METABOLISM - BILE AND LIVER THERAPY	Metadoxine blocks adipocyte differentiation in association with inhibition of the protein kinase A-cAMP response element binding protein (PKA-CREB) pathway.
HY-B1899A	0	0	0	-9.02284	-9.41042	-8.70573	not_abx	Taurodeoxycholic acid (sodium hydrate)	not_found	Taurodeoxycholic acid sodium hydrate (Sodium taurodeoxycholate monohydrate) prevents apoptosis by blocking a calcium-mediated apoptotic pathway as well as caspase-12 activation. Taurodeoxycholic acid sodium hydrate is investigated for use in several conditions such as Primary Biliary Cirrhosis (PBC), insulin resistance, amyloidosis, Cystic Fibrosis, Cholestasis, and Amyotrophic Lateral Sclerosis[…
HY-B1901	0	0	0	-7.21004	-7.68187	-6.824	not_abx	Eperisone (Hydrochloride)	MUSCULO-SKELETAL SYSTEM - MUSCLE RELAXANTS	Eperisone Hydrochloride ((±)-Eperisone hydrochloride) is an antispastic agent used for treatment of diseases characterized by muscle stiffness and pain. It works by relaxing both skeletal muscles and vascularsmooth muscles, thus demonstrating avariety of effects such as reduction ofmyotonia, improvement of circulationand suppression of the pain reflex. Eperisone Hydrochloride ((±)-Eperisone hydro…
HY-B1934	0	0	0	-7.96418	-8.54018	-7.49291	not_abx	Methyl stearate	not_found	Methyl stearate, isolated from Rheum palmatum L. is a compopent of of soybean and rapeseed biodiesels[1].
HY-B2064	0	0	0	-8.7247	-8.82767	-8.64046	not_abx	Carboxin	not_found	Carboxin (Carboxine) is a systemic agricultural fungicide and seed protectant.
HY-N0411	0	0	0	-5.84224	-6.05918	-5.66474	not_abx	β-Carotene	not_found	β-Carotene (Provitamin A) is an organic compound and classified as a terpenoid. It is a precursor (inactive form) of vitamin A.
HY-N0410	0	0	0	-6.21985	-7.1708	-5.4418	not_abx	Daucosterol	not_found	Daucosterol is a natural sterolin. IC50 value: Target: In vitro: In the study of the effects of daucosterol on the survival of cultured cortical neurons after neurons were subjected to oxygen and glucose deprivation and simulated reperfusion (OGD/R)(2), the results showed that post-treatment of daucosterol significantly reduced neuronal loss, as well as apoptotic rate and caspase-3 activity, disp…
HY-B2070	0	0	0	-6.70121	-7.51413	-6.03608	not_abx	Methylbenactyzium Bromide	not_found	Methylbenactyzium Bromide is a muscarinic acetylcholine receptor (mAChR) inhibitor.
HY-B2078A	0	0	0	-6.19366	-6.85645	-5.65138	not_abx	Eprazinone (dihydrochloride)	RESPIRATORY SYSTEM - COUGH AND COLD PREPARATIONS	Eprazinone dihydrochloride is a gent with mucolytic, secretolytic, antitussive, and bronchial antispasmodic properties. Eprazinone dihydrochloride is a neurokinin 1 receptor (NK1R) ligand. Eprazinone dihydrochloride has the potential for chronic bronchitis treatment that improved pulmonary function and arterial partial pressure of oxygen[1][2].
HY-N0404	0	0	0	-5.48104	-6.08462	-4.98721	not_abx	Sinigrin	not_found	Sinigrin is a major glucosinolate present in plants of the Brassicaceae family, with anti-adipogenic effects[1].
HY-B2082	0	0	0	-8.82169	-8.85041	-8.7982	not_abx	Fursultiamine	not_found	Fursultiamine is a vitamin B1 derivative, has anti-nociceptive and antineoplastic activity. Fursultiamine can be used for vitamin B1?deficiency, osteoarthritis (OA) and cancer research[1][2].
HY-N0395	0	0	0	-6.79083	-7.26894	-6.39965	not_abx	Fructose	VARIOUS - GENERAL NUTRIENTS	Fructose is a simple ketonic monosaccharide found in many plants, where it is often bonded to glucose to form the disaccharide sucrose.
HY-B2087	0	0	0	-8.14481	-9.02942	-7.42103	not_abx	Glycerol phenylbutyrate	ALIMENTARY TRACT AND METABOLISM - OTHER ALIMENTARY TRACT AND METABOLISM PRODUCTS	Glycerol phenylbutyrate is a sigma-2 (σ2) receptor ligand, with a pKi of 8.02. Glycerol phenylbutyrate (GPB) is a new generation ammonia scavenger drug[1][2].
HY-N0394	0	0	0	-8.9344	-9.48971	-8.48006	not_abx	L-Cystine	not_found	L-Cystine is an amino acid and intracellular thiol, which plays a critical role in the regulation of cellular processes.
HY-N0420	0	0	0	-8.30382	-8.4253	-8.20443	not_abx	Succinic acid	not_found	Succinic acid is an intermediate product of the tricarboxylic acid cycle, as well as one of fermentation products of anaerobic metabolism.
HY-N0423	0	0	0	-5.81512	-6.32782	-5.39563	not_abx	Sophoricoside	not_found	Sophoricoside is an isoflavone glycoside isolated from Sophora japonica and has anti-inflammatory, anti-cancer and immunosuppressive effects.
HY-B1851	0	0	0	-7.15085	-7.40982	-6.93897	not_abx	Hexythiazox	not_found	Hexythiazox is a selective acaricide with ovicidal, larvicidal and nymphicidal activities. Hexythiazox is widely used for chemical control of mites on cotton, fruits and vegetables. Hexythiazox is harmless to mammals and has no effect on beneficial insects and predators of mites[1][2].
HY-B1768	0	0	0	-8.43939	-8.7401	-8.19336	not_abx	Succimer	not_found	Succimer is a widely used chelating agent for the treatment of Pb poisoning.
HY-B1742	0	0	0	-9.16366	-9.30238	-9.05016	not_abx	Proxyphylline	RESPIRATORY SYSTEM - DRUGS FOR OBSTRUCTIVE AIRWAY DISEASES	Proxyphylline is a methylxanthine derivative used as a cardiac stimulant, vasodilator and bronchodilator[1].
HY-B1743A	0	0	0	-7.55059	-8.20828	-7.01249	not_abx	Puromycin (dihydrochloride)	not_found	Puromycin dihydrochloride (CL13900 dihydrochloride), an aminonucleoside antibiotic, inhibits protein synthesis[1].
HY-B1744	0	0	0	-7.14646	-7.53825	-6.8259	not_abx	Pyridoxal phosphate	ALIMENTARY TRACT AND METABOLISM - VITAMINS	Pyridoxal phosphate is the active form of vitamin B6, acts as an inhibitor of reverse transcriptases, and is used for the treatment of tardive dyskinesia.
HY-N0488	0	0	0	-6.63538	-6.98862	-6.34636	not_abx	Vincristine (sulfate)	ANTINEOPLASTIC AND IMMUNOMODULATING AGENTS - ANTINEOPLASTIC AGENTS	Vincristine sulfate is an antitumor vinca alkaloid which inhibits microtubule formation in mitotic spindle, resulting in an arrest of dividing cells at the metaphase stage. It binds to microtubule with a Ki of 85 nM.
HY-B1745	0	0	0	-5.19437	-5.3684	-5.05199	not_abx	Pyridoxylamine	not_found	Pyridoxylamine is an advanced glycation end production (AGEs) and lipoxidation end products (ALEs) inhibitor, to protect against diabetes-induced retinal vascular lesions.
HY-N0440	0	0	0	-6.93274	-6.81319	-7.03055	not_abx	Germacrone	not_found	Germacrone is extracted from Rhizoma Curcuma. Germacrone inhibits influenza virus infection[1].
HY-B1761	0	0	0	-9.52684	-9.73706	-9.35483	not_abx	Santonin	not_found	Santonin is an active principle of the plant Artemisia cina, which is formely used to treat worms[1].
HY-N0433	0	0	0	-5.8578	-6.7651	-5.11547	not_abx	Astragaloside II	not_found	Astragaloside II is a natural isolated from Astragalus. IC50 value: Target: In vitro: In vivo: The developed and validated method has been successfully applied to the quantification and pharmacokinetic study of AST II in rats after intravenous and oral administration of AST II. The oral absolute bioavailability (F) of AST II was calculated to be 0.79 ± 0.16% with an elimination half-life (t1/2) v…
HY-B1776	0	0	0	-8.57569	-8.89345	-8.3157	not_abx	Spermidine	not_found	Spermidine maintains cell membrane stability, increases antioxidant enzymes activities, improving photosystem II (PSII), and relevant gene expression. Spermidine significantly decreases the H2O2 and O2.- contents[1].
HY-B1836	0	0	0	-9.10063	-9.30909	-8.93008	not_abx	Mildronate	not_found	Mildronate (Meldonium) functions as a cardioprotective drug by cpmpetetively inhibiting BBOX1 and OCTN2. Mildronate (Meldonium) exhibits IC50 values of 34-62 μM for human recombinant BBOX and an EC50 of 21 μM for human OCTN2. Mildronate (Meldonium) treatment-induced redirection of long-chain FA metabolism from mitochondria to peroxisomes[1].
HY-B1777	0	0	0	-8.64993	-8.95267	-8.40223	not_abx	Spermine	not_found	Spermine (NSC 268508) functions directly as a free radical scabenger to protect DNA from free radical attack. Spermine has antiviral effects.
HY-B1779	0	0	0	-5.79759	-6.65641	-5.09493	not_abx	Sucrose	not_found	Sucrose (D-(+)-Saccharose) is a disaccharide which is composed of two monosaccharides, glucose and fructose. Sucrose?can be applied in some animal models, including metabolic disease, obesity,?diet on preference,?and diabetes, et al[1].
HY-B1784	0	0	0	-8.43166	-8.6406	-8.2607	not_abx	Sulfisomidin	not_found	Sulfisomidin (Sulfaisodimidine) is an orally active short-acting sulfonamide antibacterial. Sulfisomidin can be used for the research of lower urinary tract infections[1][2].
HY-B1804	0	0	0	-7.76356	-8.58625	-7.09046	not_abx	Tricaprilin	not_found	Tricaprilin (Trioctanoin) is used in study for patients with mild to moderate Alzheimer's disease and has a role as an anticonvulsant and a plant metabolite[1][2].
HY-B1805	0	0	0	-7.50991	-7.95958	-7.14199	not_abx	Triclocarban	not_found	Triclocarban (3,4,4′-Trichlorocarbanilide), a broad spectrum antibacterial compound, is widely used in a broad range of applications such as the production of soaps, skin creams, toothpastes and deodorants. Triclocarban is a potential endocrine-disrupting chemical with the capacity to modulate androgen and estrogen activities as well as other hormone-mediated biological processes[1][2][3].
HY-B1815	0	0	0	-9.97528	-9.98638	-9.96619	not_abx	Xanthinol Nicotinate	not_found	Xanthinol Nicotinate (Xanthinol Niacinate), a vasodilator, can act directly on the smooth muscle of small arteries and capillaries. Xanthinol Nicotinate expands blood vessels, improves blood rheology and reduces peripheral vascular resistance[1][2].
HY-B1826	0	0	0	-8.69511	-8.80976	-8.6013	not_abx	Adefovir	not_found	Adefovir (GS-0393) is an adenosine monophosphate analog antiviral agent that after intracellular conversion to Adefovir diphosphate inhibits HBV DNA polymerase. Adefovir has an IC50 of 0.7 μM against HBV in the HepG2.2.15 cell line. Adefovir has good antiviral activity against several viruses, including HBV and herpesviruses[1][2][3].
HY-B1833	0	0	0	-7.4222	-7.70597	-7.19003	not_abx	Afloqualone	not_found	Afloqualone (HQ-495) is a GABAergic agent and has agonist activity at the β subtype of the?GABAα receptor. Afloqualone has antivertiginous and sedative effects thought to be attributable to the increased sensitivity of GABA receptors of the LVN neuron site[1].
HY-N0486	0	0	0	-9.47776	-9.87636	-9.15163	not_abx	L-Leucine	not_found	L-Leucine is an essential branched-chain amino acid (BCAA), which activates the mTOR signaling pathway[1].
HY-B1497	0	0	0	-8.43503	-8.53959	-8.34948	abx	Silver sulfadiazine	DERMATOLOGICALS - ANTIBIOTICS AND CHEMOTHERAPEUTICS FOR DERMATOLOGICAL USE	Silver sulfadiazine (AgSD), a sulfonamide antibiotic, effects a dual inhibitory action on bacterial growth by its sulfa moiety (SD-SDZ) that prevents bacterial folate absorption and subsequent DNA synthesis. The silver that is released from Silver sulfadiazine binds and disrupts the DNA structure, precluding bacterial DNA replication[1].
HY-B1587	0	0	0	-5.42597	-5.36375	-5.47687	not_abx	Carbazochrome	BLOOD AND BLOOD FORMING ORGANS - ANTIHEMORRHAGICS	Carbazochrome is a capillary stabiliser and used for the research of haemorrhage. Carbazochrome is an antihemorrhagic agent[1].
HY-B1276	0	0	0	-9.32869	-9.53695	-9.15829	not_abx	Metaproterenol (hemisulfate)	not_found	Metaproterenol hemisulfate (Orciprenaline hemisulfate) is a direct-acting sympathomimetic and a β2-adrenergic receptor (β2AR) agonist with an IC50 of 68 nM. Metaproterenol hemisulfate also has anti-inflammatory activity[1][2].
HY-B1280	0	0	0	-8.13777	-8.33639	-7.97527	not_abx	Nikethamide	RESPIRATORY SYSTEM - OTHER RESPIRATORY SYSTEM PRODUCTS	Nikethamide, one of the respiratory central stimulants, has the potential for respiratory failure research[1].
HY-B1285	0	0	0	-8.58931	-8.83808	-8.38576	not_abx	Dimercaprol	VARIOUS - ALL OTHER THERAPEUTIC PRODUCTS	Dimercaprol (2,3-Dimercapto-1-propanol) is an anti-heavy metal-poisoning drug, which exhibits anti-HIV activity[1].
HY-B1289	0	0	0	-5.71703	-6.17328	-5.34374	not_abx	Cetylpyridinium (chloride monohydrate)	BLOOD AND BLOOD FORMING ORGANS - BLOOD SUBSTITUTES AND PERFUSION SOLUTIONS:DERMATOLOGICALS - ANTISEPTICS AND DISINFECTANTS:DERMATOLOGICALS - MEDICATED DRESSINGS:RESPIRATORY SYSTEM - THROAT PREPARATIONS	Cetylpyridinium chloride monohydrate is a cationic quaternary ammonium compound, used in some types of mouthwashes, toothpastes, throat and nasal sprays, is an antiseptic that kills bacteria and other microorganisms, effective in preventing dental plaque and reducing gingivitis.
HY-B1290	0	0	0	-7.32889	-7.65533	-7.06181	not_abx	2-Phenylethanol	not_found	2-Phenylethanol (Phenethyl alcohol), extracted from rose, carnation, hyacinth, Aleppo pine, orange blossom and other organisms, is a colourless liquid that is slightly soluble in water. It has a pleasant floral odor and also an autoantibiotic produced by the fungus Candida albicans[1]. It is used as an additive in cigarettes and also used as a preservative in soaps due to its stability in basic c…
HY-B1295	0	0	0	-6.4136	-6.66677	-6.20646	not_abx	Citric acid (trilithium salt tetrahydrate)	ALIMENTARY TRACT AND METABOLISM - DIGESTIVES, INCL. ENZYMES	Citric acid trilithium salt tetrahydrate (Lithium citrate tribasic tetrahydrate) is a pharmaceutical and construction material, used in HPLC gradient elution for quantitative amino acid analysis.
HY-B1304	0	0	0	-8.17471	-8.2112	-8.14486	not_abx	(-)-Sparteine (sulfate pentahydrate)	CARDIOVASCULAR SYSTEM - CARDIAC THERAPY	(-)-Sparteine sulfate pentahydrate ((-)-Lupinidine sulfate pentahydrate) is a class 1a antiarrhythmic agent and a sodium channel blocker. It is an alkaloid, can chelate the bivalents calcium and magnesium.
HY-B1306	0	0	0	-8.87186	-9.06657	-8.71254	not_abx	4-Aminohippuric acid	not_found	4-Aminohippuric acid is a diagnostic agent, useful in medical tests involving the kidney, used in the measurement of renal plasma flow.
HY-B1318	0	0	0	-8.44611	-8.58094	-8.33579	not_abx	Foscarnet (sodium)	ANTIINFECTIVES FOR SYSTEMIC USE - ANTIVIRALS FOR SYSTEMIC USE	Foscarnet sodium (Trisodium phosphonoformate) is a viral DNA polymerase activity inhibitor, leading to reversible suppression of viral replication. Foscarnet sodium is an antiherpesvirus agent used in cytomegalovirus retinitis[1][2][3].
HY-B1331	0	0	0	-7.08728	-7.22905	-6.97128	not_abx	Cyromazine	not_found	Cyromazine is a triazine insect growth regulator used as an insecticide and an acaricide. It is a cyclopropyl derivative of melamine. Cyromazine works by affecting the nervous system of the immature larval stages of certain insects.
HY-B1337	0	0	0	-7.79846	-8.03556	-7.60448	not_abx	Choline (chloride)	not_found	Choline chloride is an organic compound and a quaternary ammonium salt, an acyl group acceptor and choline acetyltransferase substrate, also is an important additive in feed especially for chickens where it accelerates growth.
HY-B1345	0	0	0	-8.12592	-8.6372	-7.70761	not_abx	Piroctone olamine	not_found	Piroctone olamine is a pyridine derivate. It is known to have a fungicidal effect.
HY-B1346	0	0	0	-9.35036	-9.81264	-8.97213	not_abx	DL-Glutamine	not_found	DL-Glutamine is used for biochemical research and drug synthesis.
HY-B1347	0	0	0	-8.02123	-8.35174	-7.7508	not_abx	Clorprenaline hydrochloride	not_found	Clorprenaline hydrochloride is a β2-adrenergic receptor agonist that is implicated in bronchial expansion. Clorprenaline has the potential for asthma research[1][2].
HY-B1352	0	0	0	-9.06956	-9.6364	-8.60578	not_abx	L-Ornithine	not_found	L-ornithine has an antifatigue effect in increasing the efficiency of energy consumption and promoting the excretion of ammonia.
HY-N0597	0	0	0	-4.67463	-4.90275	-4.48798	not_abx	Panaxatriol	not_found	Panaxatriol is a natural product that can relieve myelosuppression induced by radiation injury.
HY-N0596	0	0	0	-5.39447	-5.52295	-5.28935	not_abx	Panaxadiol	not_found	Panaxadiol is a novel antitumor agent extracted from the Chinese medical herb Panax ginseng.
HY-N0595	0	0	0	-6.08018	-6.58549	-5.66675	not_abx	Genistin	not_found	Genistin (Genistine), an isoflavone belonging to the phytoestrogen family, is a potent anti-adipogenic and anti-lipogenic agent. Genistin attenuates cellular growth and promotes apoptotic cell death breast cancer cells through modulation of ERalpha signaling pathway[1][2][3].
HY-N0593A	0	0	0	-7.87361	-8.48089	-7.37675	not_abx	Deoxycholic acid sodium salt	not_found	Deoxycholic acid sodium salt is specifically responsible for activating the G protein-coupled bile acid receptor TGR5 that stimulates brown adipose tissue (BAT) thermogenic activity.
HY-N0593	0	0	0	-9.34285	-9.78176	-8.98374	not_abx	Deoxycholic acid	DERMATOLOGICALS - OTHER DERMATOLOGICAL PREPARATIONS	Deoxycholic acid is specifically responsible for activating the G protein-coupled bile acid receptor TGR5 that stimulates brown adipose tissue (BAT) thermogenic activity.
HY-B1278	0	0	0	-7.95323	-8.48219	-7.52045	not_abx	D-α-Tocopherol acetate	not_found	D-α-Tocopherol acetate (D-Vitamin E acetate) can be hydrolyzed to d-alpha-tocopherol (VE) and absorbed in the small intestine[1].
HY-B1263	0	0	0	-7.41436	-7.60842	-7.25558	not_abx	Chlorobutanol	ALIMENTARY TRACT AND METABOLISM - ANTIEMETICS AND ANTINAUSEANTS	Chlorobutanol is a pharmaceutical preservative with sedative-hypnotic actions. Chlorobutanol is active against a wide variety of Gram-positive and Gram-negative bacteria, and several mold spores and fungi. Chlorobutanol is widely used in food and cosmetic industry[1][2].
HY-N0492	0	0	0	-7.73313	-7.89542	-7.60036	not_abx	α-Lipoic Acid	not_found	α-Lipoic Acid is an antioxidant, which is an essential cofactor of mitochondrial enzyme complexes. α-Lipoic Acid inhibits NF-κB-dependent HIV-1 LTR activation[1][2][3]. α-Lipoic Acid induces endoplasmic reticulum (ER) stress-mediated apoptosis in hepatoma cells[4].
HY-B1259	0	0	0	-9.46305	-9.66474	-9.29804	not_abx	6-Acetamidohexanoic acid	not_found	6-Acetamidohexanoic acid is a pharmaceutical intermediate
HY-N0640	0	0	0	-5.88047	-6.28619	-5.54852	not_abx	Kuromanin (chloride)	not_found	Kuromanin (chloride), extracted from mulberry leaves, has been shown to improve blood glucose concentrations and lipid homeostasis and to reduce obesity.
HY-N0637	0	0	0	-7.38869	-7.69908	-7.13473	not_abx	Eriodictyol	not_found	Eriodictyol is a flavonoid isolated from the Chinese herb, with antioxidant and anti-inflammatory activity. Eriodictyol induces Nrf2 signaling pathway. Eriodictyol is also a potent influenza RNA-dependent RNA polymerase inhibitor with an IC50 of 18 nM.
HY-B1216	0	0	0	-6.37109	-6.98021	-5.87271	not_abx	Oxeladin (citrate)	RESPIRATORY SYSTEM - COUGH AND COLD PREPARATIONS	Oxeladin citrate is a cough suppressant, is a highly potent and effective drug used to treat all types of cough of various etiologies.
HY-N0629	0	0	0	-6.99133	-7.28355	-6.75225	not_abx	Maslinic acid	not_found	Maslinic acid can inhibit the DNA-binding activity of NF-κB p65 and abolish the phosphorylation of IκB-α, which is required for p65 activation.
HY-B1217	0	0	0	-7.01525	-7.26276	-6.81275	not_abx	Bronopol	not_found	Bronopol is an antimicrobial, with low mammalian toxicity (at in-use levels) and high activity against bacteria (especially the troublesome Gram-negative species).
HY-B1223	0	0	0	-6.74659	-7.16135	-6.40723	not_abx	Anethole (trithione)	not_found	Anethole trithione is a drug used in the treatment of dry mouth， being studied in the treatment of cancer.
HY-B1235	0	0	0	-9.2687	-9.33546	-9.21408	not_abx	Acetohydroxamic acid	GENITO URINARY SYSTEM AND SEX HORMONES - UROLOGICALS	Acetohydroxamic acid is a potent and irreversible inhibitor of bacterial and plant urease and also used as adjunctive therapy in chronic urinary infection. Target: Urease Acetohydroxamic acid selectively inhibits arachidonate 5-lipoxygenase and thus has potential use in the treatment of asthma.
HY-N0626	0	0	0	-8.98795	-9.12428	-8.8764	not_abx	Sorbic acid	not_found	Sorbic acid, isolated from Sorbus aucuparia, is a naturally occurring, highly efficient, and nonpoisonous?food preservative.?Sorbic acid generally is an effective inhibitor of most molds and yeasts and some bacteria[1].
HY-B1236	0	0	0	-9.6099	-9.57271	-9.64033	not_abx	Sulfacarbamide	not_found	Sulfacarbamide is a blood sugar-lowering drug, also acting on the vegetative nervous system.
HY-N0625A	0	0	0	-9.06386	-9.63653	-8.59531	not_abx	Alpinetin	not_found	Alpinetin is a flavonoid isolated from Alpinia katsumadai Hayata, activates activates PPAR-γ, with potent anti-inflammatory activity[1].
HY-B1239	0	0	0	-9.50018	-10.0425	-9.05647	not_abx	Drofenine (hydrochloride)	not_found	Drofenine hydrochloride is a potent competitive inhibitor of BChE, and the ki values of Drofenine is calculated to be 3 uM. IC50 value: 3 uM (ki) Target: BChE Benactyzine is widely used anticholinergic drugs, acts on smooth muscle to stop muscle spasms.
HY-N0623	0	0	0	-9.23928	-9.54962	-8.98537	not_abx	L-Tryptophan	not_found	L-Tryptophan (Tryptophan) is an essential amino acid that is the precursor of serotonin, melatonin, and vitamin B3[1].
HY-N0621	0	0	0	-5.4759	-5.68252	-5.30685	not_abx	Morin	not_found	Morin, a plant-derived flavonoid, possesses low antioxidant activity. Morin is a fluorescing chelating agent used in aluminum speciation[1][2].
HY-N0619	0	0	0	-5.81198	-6.6769	-5.10431	not_abx	Mulberroside A	not_found	Mulberroside A is one of the main bioactive constituent in mulberry (Morus alba L.)[1]. Mulberroside A decreases the expressions of TNF-α, IL-1β, and IL-6 and inhibits the activation of NALP3, caspase-1, and NF-κB and the phosphorylation of ERK, JNK, and p38, exhibiting anti-inflammatory antiapoptotic effects[2]. Mulberroside A shows inhibitory activity against mushroom tyrosinase with an IC50 of…
HY-B1245	0	0	0	-9.68731	-9.79164	-9.60194	not_abx	Salsalate	NERVOUS SYSTEM - ANALGESICS	Salsalate, a non-acetylated salicylate, is an effective antirheumatic drug that bypasses gastric absorption and also avoids cyclooxygenase inhibition. Salsalate has anti-inflammatory activity and reduces glucose levels, insulin resistance, and cytokine expression. Salsalate can be used in the research of type 2 diabetes[1][2].
HY-N0610A	0	0	0	-8.70302	-8.86031	-8.57433	not_abx	Cinnamic acid	not_found	Cinnamic acid has potential use in cancer intervention, with IC50s of 1-4.5 mM in glioblastoma, melanoma, prostate and lung carcinoma cells.
HY-N0610	0	0	0	-8.70302	-8.86031	-8.57433	not_abx	trans-Cinnamic acid	not_found	trans-Cinnamic acid is a natural antimicrobial, with minimal inhibitory concentration (MIC) of 250 μg/mL against fish pathogen A. sobria, SY-AS1[1].
HY-N0609	0	0	0	-7.80999	-7.99174	-7.66128	not_abx	Cinnamaldehyde	not_found	Cinnamaldehyde is a major and a bioactive compound isolated from the leaves of Cinnamomum osmophloeum kaneh. Cinnamaldehyde is a cytokine production inhibitor. Cinnamaldehyde has anti-bacteria, anti-oxidation, and anti-inflammatory properties[1].
HY-B1253	0	0	0	-8.28815	-8.31597	-8.26539	not_abx	Chlormethine (hydrochloride)	ANTINEOPLASTIC AND IMMUNOMODULATING AGENTS - ANTINEOPLASTIC AGENTS	Chlormethine hydrochloride is a vesicant and necrotizing irritant destructive to mucous membranes. The hydrochloride is used as an antineoplastic in Hodgkin's disease and lymphomas. Target: Chlormethine is a nitrogen mustard . It is the prototype of alkylating agents, a group of anticancer chemotherapeutic drugs. It works by binding to DNA, crosslinking two strands and preventing cell duplication…
HY-N0589	0	0	0	-6.03471	-6.54804	-5.61472	not_abx	Dehydrodiisoeugenol	not_found	Dehydrodiisoeugenol is isolated from Myristica fragrans Houtt, shows anti-inflammatory and anti-bacterial actions[1]. Dehydrodiisoeugenol inhibits LPS- stimulated NF-κB activation and cyclooxygenase (COX)-2 gene expression in murine macrophages[2].
HY-B1357	0	0	0	-6.63975	-7.42959	-5.99351	not_abx	Digitoxin	CARDIOVASCULAR SYSTEM - CARDIAC THERAPY	Digitoxin is an effective Na+/K+-ATPase inhibitor, the EC50 value of Digitoxin is 0.78 μM. IC50 value: 0.78 μM (EC50) Target: Na+/K+-ATPase in vitro: Digitoxin shows a significantly cytotoxic effect in H1975 cells by causing G2 phase arrest, also remarkably activates 5' adenosine monophosphate-activated protein kinase (AMPK). Moreover, Digitoxin suppresses microtubule formation through decreasing…
HY-B1359	0	0	0	-6.81408	-7.13817	-6.54892	not_abx	Methylene blue (trihydrate)	not_found	Methylene blue trihydrate (C.I. Basic Blue 9 trihydrate) is a guanylyl cyclase (sGC), monoamine oxidase A (MAO-A) and NO synthase (NOS) inhibitor. Methylene blue trihydrate is a vasopressor and is often used as a dye in several medical procedures. Methylene blue trihydrate has antinociception, antimalarial, antidepressant and anxiolytic activity effects. Methylene Blue trihydrate has the potentia…
HY-B1383	0	0	0	-11.5443	-11.8035	-11.3321	not_abx	Dichlorisone acetate	not_found	Dichlorisone acetate is a synthetic glucocorticoid corticosteroid used as an anti-inflammatory agent.
HY-N0529	0	0	0	-10.5331	-11.3572	-9.85892	not_abx	Rosmarinic acid	not_found	Rosmarinic acid is a widespread phenolic ester compound in the plants. Rosmarinic acid inhibits MAO-A, MAO-B and COMT enzymes with IC50s of 50.1, 184.6 and 26.7 μM, respectively.
HY-B1479B	0	0	0	-6.90926	-7.23157	-6.64556	not_abx	Emetine (dihydrochloride hydrate)	ANTIPARASITIC PRODUCTS, INSECTICIDES AND REPELLENTS - ANTIPROTOZOALS	Emetine dihydrochloride hydrate, derived from the ipecac root, is a potent anti-protozoal and emetic agent. Emetine dihydrochloride hydrate inhibits viral polymerases and inhibits Zika and Ebola virus infections. Emetine dihydrochloride hydrate potently inhibits autophagy and has anti-malarial, anti-bacterial and anti-amoebic effect[1][2][3][4].
HY-N0525	0	0	0	-6.68917	-7.39916	-6.10828	not_abx	Ethyl gallate	not_found	Ethyl gallate is a nonflavonoid phenolic compound and also a scavenger of hydrogen peroxide.
HY-N0524	0	0	0	-6.40735	-7.09337	-5.84605	not_abx	Propyl gallate	not_found	Propyl gallate is a common food antioxidant. Propyl gallate can inhibit the production of acrolein, glyoxal and methylglyoxal[1][2].
HY-B1480	0	0	0	-6.95963	-7.58906	-6.44464	not_abx	Ethoxzolamide	not_found	Ethoxzolamide is a carbonic anhydrase inhibitor with Ki of 1 nM.
HY-B1493	0	0	0	-8.00386	-8.39064	-7.6874	not_abx	Bentiromide	VARIOUS - DIAGNOSTIC AGENTS	Bentiromide is a peptide that is broken down in the pancreas by chymotrypsin. The bentiromide test is an excellent means of confirming the diagnosis of pancreatic exocrine insufficiency by outpatient test of chymotrypsin function[1].
HY-N0523	0	0	0	-6.68611	-6.89414	-6.51591	not_abx	Gallic acid	not_found	Gallic acid is an antioxidant which can inhibit both COX-2.
HY-N0391	0	0	0	-8.12722	-8.65071	-7.6989	not_abx	L-Citrulline	not_found	L-Citrulline is an amino acid derived from ornithine in the catabolism of proline or glutamine and glutamate, or from l-arginine via arginine-citrulline pathway.
HY-N0520	0	0	0	-7.26957	-7.72973	-6.89308	not_abx	Calycosin-7-O-β-D-glucoside	not_found	Calycosin-7-O-β-D-glucoside, a melanin biosynthesis inhibitor, is isolated from the methanol extract of astragalus. IC50 value: 68 μM in inhibition of Tyrosinase Target: In vitro: Calycosin-7-O-β-d-glucoside showed a melanin biosynthesis inhibition zone in a culture plate of Streptomyces bikiniensis. Furthermore, 75.78 μM of calycosin-7-O-β-d-glucoside dramatically decreased 50% of the melanin co…
HY-N0517	0	0	0	-7.15616	-7.67624	-6.73064	not_abx	Erianin	not_found	Erianin, often used as an antipyretic and analgesic agent, could inhibit IDO-induced tumor angiogenesis.
HY-B1508	0	0	0	-8.58727	-8.93	-8.30685	not_abx	Vitamin K4	not_found	Vitamin K4 is a chemically synthesized Vitamin K which plays an important role in the normal blood coagulation system.
HY-B1510	0	0	0	-8.64942	-8.76662	-8.55354	not_abx	Acrivastine	RESPIRATORY SYSTEM - ANTIHISTAMINES FOR SYSTEMIC USE	Acrivastine (BW825C) is a short acting histamine 1 receptor antagonist for the treatment of allergic rhinitis.
HY-B1511	0	0	0	-6.67089	-6.80277	-6.56298	not_abx	Cyclic AMP	not_found	Cyclic AMP (cAMP) is a mitogenic messenger and promotes the G1 to S phase transition in the cell cycle.
HY-B1542A	0	0	0	-6.32535	-6.91039	-5.84667	not_abx	Benactyzine hydrochloride	not_found	Benactyzine hydrochloride is a butyrylcholinesterase (BChE) inhibitor with a Ki of 0.010 mM.
HY-B1546A	0	0	0	-6.10072	-6.52263	-5.75552	not_abx	Benzamil (hydrochloride)	not_found	Benzamil hydrochloride (Benzylamiloride hydrochloride), an Amiloride analogue, is a Na+/Ca2+ exchanger (NCX) inhibitor (IC50~100 nM). Benzamil hydrochloride also is a non-selective Deg/epithelial sodium channels (ENaC) blocker, and can potentiate myogenic vasoconstriction. Benzamil hydrochloride inhibits TRPP3-mediated Ca2+-activated currents, with an IC50 of 1.1 μM[1][2][3].
HY-N0510	0	0	0	-6.94594	-7.0744	-6.84083	not_abx	Aristolochic acid A	not_found	Aristolochic acid A (Aristolochic acid I; TR 1736) is the main component of plant extract Aristolochic acids, which are found in various herbal plants of genus Aristolochia and Asarum. Aristolochic acid A significantly reduces both activator protein 1 (AP-1) and NF-κB activities. Aristolochic acid A reduces BLCAP gene expression in human cell lines[1].
HY-B1560	0	0	0	-6.70092	-6.71761	-6.68727	not_abx	Bismuth subgallate	not_found	Bismuth subgallate, a hemostatic agent, acts on coagulation factor XII (Hageman factor), leading to the activation of the coagulation cascade and improving early formation of a fibrin clot[1][2].
HY-B1583	0	0	0	-9.30495	-9.87653	-8.8373	not_abx	(Z)-Capsaicin	MUSCULO-SKELETAL SYSTEM - TOPICAL PRODUCTS FOR JOINT AND MUSCULAR PAIN:NERVOUS SYSTEM - ANESTHETICS	(Z)-Capsaicin is the cis isomer of capsaicin, acts as an orally active TRPV1 agonist, and is used in the research of neuropathic pain.
HY-N0494	0	0	0	-6.69724	-7.43538	-6.09332	not_abx	Gentiopicroside	not_found	Gentiopicroside, a naturally occurring iridoid glycoside, inhibits P450 activity, with an IC50 and a Ki of 61 μM and 22.8 μM for CYP2A6; Gentiopicroside has antianti-inflammatoryand antioxidative effects.
HY-B1472	0	0	0	-7.12903	-7.42903	-6.88358	not_abx	Deoxycorticosterone acetate	not_found	Deoxycorticosterone acetate is a steroid hormone produced by the adrenal gland that possesses mineralocorticoid activity and acts as a precursor to aldosterone.
HY-B1469	0	0	0	-6.66376	-6.8823	-6.48495	not_abx	Isosorbide	not_found	Isosorbide (D-Isosorbide), an orally active vasodilating agent that can be used for the research of heart failure and angina (chest pain) in people who have coronary artery disease. Isosorbide is also an oral hyperosmotic diuretic[1][2].
HY-N0537	0	0	0	-5.59942	-6.00599	-5.26676	not_abx	Xylose	not_found	Xylose, a natural product, can be catalyzed into xylulose by xylose isomerase, and it is the key step for anaerobic ethanolic fermentation of xylose.
HY-B1419	0	0	0	-6.26263	-6.37393	-6.17157	not_abx	Salicyl alcohol	not_found	Salicyl alcohol is an intermediate for medicine, perfume, pesticide.
HY-B1391	0	0	0	-10.2314	-10.639	-9.89783	not_abx	D-Panthenol	not_found	D-Panthenol is the biologically-active alcohol of pantothenic acid, which leads to an elevation in the amount of coenzyme A in the cell.
HY-B1408	0	0	0	-8.73482	-8.60897	-8.8378	not_abx	Salicylanilide	not_found	Salicylanilide demonstrates a wide range of biological activities including antiviral potency which can inhibit HIV virus by targeting HIV-1 integrase or reverse transcriptase.
HY-B1411	0	0	0	-6.75592	-7.07875	-6.49178	not_abx	i-Inositol	not_found	i-Inositol is a chemical compound, associated lipids are found in many foods, in particular fruit, especially cantaloupe and oranges.
HY-N0575	0	0	0	-9.01282	-9.3583	-8.73016	not_abx	Pinocembrin	not_found	Pinocembrin ((+)-Pinocoembrin) is a flavonoid found in propolis, acts as a competitive inhibitor of histidine decarboxylase, and is an effective anti-allergic agent, with antioxidant, antimicrobial and anti-inflammatory properties[1].
HY-N0573	0	0	0	-8.57288	-8.77415	-8.4082	not_abx	Umbelliferone	not_found	Umbelliferone, a natural product of the coumarin family, is a fluorescing compound which can be used as a sunscreen agent.
HY-N0570	0	0	0	-6.83603	-7.15679	-6.5736	not_abx	Hydroxytyrosol	not_found	Hydroxytyrosol (DOPET) is a phenolic compound drawn from the olive tree and its leaves with anti-oxidant, anti-atherogenic, anti-thrombotic, antimicrobial, anti-inflammatory and anti-tumour effects[1][2].
HY-B1414	0	0	0	-6.33469	-6.42561	-6.2603	not_abx	Chloroxylenol	DERMATOLOGICALS - ANTISEPTICS AND DISINFECTANTS	Chloroxylenol is a broad spectrum antimicrobial chemical compound used to control bacteria, algae, fungi and virus. Target: Antibacterial Chloroxylenol is used in hospitals and households for disinfection and sanitation. Chloroxylenol is also commonly used in antibacterial soaps, wound-cleansing applications and household antiseptics such as Dettol liquid, cream and ointments.
HY-N0567	0	0	0	-4.93947	-5.32398	-4.62488	not_abx	Hydroxysafflor yellow A	not_found	Hydroxysafflor yellow A is a flavonoid derived and isolated from traditional Chinese medicine Carthamus tinctorius L., possesses anti-tumor activity. IC50 value: Target: in vitro: HYSA could inhibit LPS-induced VSMCs proliferation and migration, accompanied by the downregulated levels of several key pro-inflammatory cytokines, including TNF-α, IL-6, and IL-8. We further showed that HYSA inhibited…
HY-B1422	0	0	0	-6.74527	-7.04246	-6.50212	not_abx	9-Aminoacridine	not_found	9-Aminoacridine (Aminacrine) is a highly fluorescent dye used as a topical antiseptic and experimentally as a mutagen, an intracellular pH indicator. 9-Aminoacridine is an effective antibacterial agent with caries-disclosing features[1].
HY-B1468	0	0	0	-9.56402	-9.6424	-9.4999	not_abx	8-Azaguanine		8-Azaguanine is a purine analogue that shows antineoplastic activity. 8-Azaguanine functions as an antimetabolite and easily incorporates into ribonucleic acids, interfering with normal biosynthetic pathways, thus inhibiting cellular growth[1].
HY-N0551	0	0	0	-5.87197	-6.28123	-5.53711	not_abx	Wedelolactone	not_found	Wedelolactone, a natural product from Ecliptae herba, suppresses LPS-induced caspase-11 expression by directly inhibiting the IKK Complex[1]. Wedelolactone inhibits 5-lipoxygenase (5-Lox) (IC50~2.5 μM) activity by an oxygen radical scavenging mechanism. Wedelolactone induces caspase-dependent apoptosis in prostate cancer cells via downregulation of PKCε without inhibiting Akt[2]. Anti-cancer, ant…
HY-N0550	0	0	0	-6.43555	-6.55165	-6.34056	not_abx	β-Pinene	not_found	β-Pinene ((-)-β-Pinene), a major component of turpentine, inhibit infectious bronchitis virus (IBV) with an IC50 of 1.32 mM. β-Pinene presents antimicrobial activity[1][2].
HY-N0549	0	0	0	-6.89489	-7.08603	-6.73851	not_abx	(-)-α-Pinene	not_found	(-)-α-Pinene is a monoterpene and shows sleep enhancing property through a direct binding to GABAA-benzodiazepine (BZD) receptors by acting as a partial modulator at the BZD binding site[1].
HY-B1428	0	0	0	-8.47133	-8.80819	-8.19572	not_abx	2-Ethoxybenzamide	not_found	2-Ethoxybenzamide is widely used as an antipyretic anodyne.
HY-B1449	0	0	0	-5.09068	-5.18085	-5.0169	not_abx	Uridine	not_found	Uridine (β-Uridine) is a glycosylated pyrimidine-analog containing uracil attached to a ribose ring (or more specifically, aribofuranose) via a β-N1-glycosidic bond.
HY-B1451	0	0	0	-6.83322	-7.62227	-6.18763	not_abx	Imidapril (hydrochloride)	CARDIOVASCULAR SYSTEM - AGENTS ACTING ON THE RENIN-ANGIOTENSIN SYSTEM	Imidapril hydrochloride (TA-6366) is the hydrochloride salt of Imidapril, an angiotensin-converting enzyme (ACE) inhibitor with antihypertensive activity.
HY-B1464	0	0	0	-5.71703	-6.17328	-5.34374	not_abx	Cetylpyridinium (chloride)	BLOOD AND BLOOD FORMING ORGANS - BLOOD SUBSTITUTES AND PERFUSION SOLUTIONS:DERMATOLOGICALS - ANTISEPTICS AND DISINFECTANTS:DERMATOLOGICALS - MEDICATED DRESSINGS:RESPIRATORY SYSTEM - THROAT PREPARATIONS	Cetylpyridinium chloride, a cationic quaternary ammonium compound, is an anti-bacterial agent with broad-spectrum activity. Cetylpyridinium chloride is an effective anti-HBV capsid assembly inhibitor with an IC50 of 2.5 μM. Cetylpyridinium chloride is used in pesticides and various types of mouthwashes, and other personal care products[1][2].
HY-N0538	0	0	0	-8.2638	-8.70491	-7.90289	not_abx	Xylitol	not_found	Xylitol is a chemical categorized as a polyalcohol or sugar alcohol. Target: Others Xylitol is a chemical categorized as a polyalcohol or sugar alcohol (alditol). Xylitol has the formula (CHOH)3(CH2OH)2 and is an achiral isomer of pentane-1,2,3,4,5-pentol. Xylitol is used as a diabetic sweetener which is roughly as sweet as sucrose with 33% fewer calories. Unlike other natural or synthetic sweete…
HY-N0393	0	0	0	-4.75255	-4.94426	-4.59569	not_abx	Glabridin	not_found	Glabridin is a natural isoflavan from Glycyrrhiza glabra, binds to and activates PPARγ, with an EC50 of 6115 nM. Glabridin exhibits antioxidant, anti-bacterial, anti-nephritic, anti-diabetic, anti-fungal, antitumor, anti-inflammatory, antiosteoporotic, cardiovascular protective, neuroprotective and radical scavenging activities[1][2].
HY-B2130	0	0	0	-7.90367	-7.90973	-7.89871	not_abx	Uric acid	not_found	Uric acid is an endogenous antioxidant that scavenges reactive oxygen species (ROS) including singlet oxygen, oxygen radicals, and peroxynitrite.
HY-N0390	0	0	0	-9.35036	-9.81264	-8.97213	not_abx	L-Glutamine	not_found	L-Glutamine (L-Glutamic acid 5-amide) is a non-essential amino acid present abundantly throughout the body and involved in many metabolic processes. L-Glutamine provides a source of carbons for oxidation in some cells[1][2].
HY-N0007	0	0	0	-8.44631	-8.53398	-8.37458	not_abx	Bisdemethoxycurcumin	not_found	Bisdemethoxycurcumin(Curcumin III; Didemethoxycurcumin) is a natural derivative of curcumin with anti-inflammatory and anti-cancer activities. IC50 value: Target: Anticancer natural compound in vitro: BDMC-induced apoptosis was mediated by a combinatory inhibition of cytoprotective proteins, such as Bcl2 and heme oxygenase-1 and increased generation of reactive oxygen species. Intriguingly, BDMC-…
HY-N0010	0	0	0	-6.42631	-7.06409	-5.90448	not_abx	Geniposidic acid	not_found	Geniposidic acid is an effective anticancer and radioprotection agent. Target: Others Mice were given an intraperitoneal injection of Geniposidic acid (GA) (12.5, 25, 50 mg/kg) 1 h before receiving GA against d-galactosamine (GalN) (800 mg/kg)/LPS (40 μg/kg). Liver and blood samples were collected 1 and 8 h after GalN/LPS injection. The survival rate of the GA group was significantly higher than …
HY-N0171A	0	0	0	-6.88268	-7.41564	-6.44662	not_abx	Beta-Sitosterol (purity>98%)	not_found	Beta-Sitosterol (purity>98%) is a plant sterol. Beta-Sitosterol (purity>98%) interfere with multiple cell signaling pathways, including cell cycle, apoptosis, proliferation, survival, invasion, angiogenesis, metastasis and inflammation[1].
HY-N0012	0	0	0	-7.88923	-8.35729	-7.50627	not_abx	Glycitin	not_found	Glycitin is a natural isoflavone isolated from legumes; promotes the proliferation of bone marrow stromal cells and osteoblasts and suppresses bone turnover.Glycitin is antibacterial, antiviral and estrogenic.
HY-N0171	0	0	0	-6.88268	-7.41564	-6.44662	not_abx	Beta-Sitosterol (purity>80%)	not_found	Beta-Sitosterol (purity>80%) includes β-sitosterol (≥80%), stigmasterol, campesterol and brassicasterol mainly. Beta-Sitosterol is a plant sterol. Beta-Sitosterol (purity>98%) interfere with multiple cell signaling pathways, including cell cycle, apoptosis, proliferation, survival, invasion, angiogenesis, metastasis and inflammation[1].
HY-N0170	0	0	0	-6.84224	-6.92754	-6.77244	not_abx	Indole-3-carbinol	not_found	Indole-3-carbinol (I3C) inhibits NF-κB activity and also is an Aryl hydrocarbon receptor (AhR) agonist, and an inhibitor of WWP1 (WW domain-containing ubiquitin E3 ligase 1).
HY-N0169	0	0	0	-8.44869	-8.75234	-8.20025	not_abx	Hyodeoxycholic acid	not_found	Hyodeoxycholic acid is a secondary bile acid formed in the small intestine by the gut flora, and acts as a TGR5 (GPCR19) agonist, with an EC50 of 31.6 μM in CHO cells.
HY-N0015	0	0	0	-4.50554	-4.9535	-4.13903	not_abx	Astragalin	not_found	Astragalin (kaempferol-3-O-glucoside) is a flavonoid with anti-inflammatory activity and newly found in persimmon leaves and green tea seeds. IC50 value: Target: in vitro: Astragalin nontoxic at ≤ 20 μM suppressed cellular induction of Toll-like receptor 4 (TLR4) and ROS production enhanced by LPS. Both LPS and H2O2 induced epithelial eotaxin-1 expression, which was blocked by astragalin. LPS act…
HY-N0168	0	0	0	-9.71601	-10.2166	-9.30643	not_abx	Hesperetin	not_found	Hesperetin is a natural flavanone, and acts as a potent and broad-spectrum inhibitor against human UGT activity. Hesperetin induces apoptosis via p38 MAPK activation.
HY-N0016	0	0	0	-7.16291	-7.37951	-6.98568	not_abx	Glycitein	not_found	Glycitein is a soybean (yellow cultivar) isoflavonoid; used in combination with other isoflavonoids such as genistein and daidzein to study apoptosis and anti-oxidation processes.
HY-N0018	0	0	0	-6.81595	-7.36559	-6.36625	not_abx	Daidzin	not_found	Daidzin is an isoflavone that has anti-oxidant, anti-carcinogenic, and anti-atherosclerotic activities; directly inhibits mitochondrial aldehyde dehydrogenase 2 (IC50 = 80 nM) and is an effective anti-dipsotropic isoflavone.
HY-N0019	0	0	0	-7.57016	-7.53586	-7.59822	not_abx	Daidzein	not_found	Daidzein is a soy isoflavone, which acts as a PPAR activator.
HY-N0036	0	0	0	-8.10078	-8.01527	-8.17075	not_abx	Costunolide	not_found	Costunolide ((+)-Costunolide; Costus lactone) is a bioactive sesquiterpene lactone, with antioxidative, anti-inflammatory, antiallergic, bone remodeling, neuroprotective, hair growth promoting, anticancer, and antidiabetic properties. Costunolide can induce cell cycle arrest and apoptosis on breast cancer cells[1][2][3].
HY-N0163	0	0	0	-6.9959	-7.26889	-6.77254	not_abx	Magnolol	not_found	Magnolol, a natural lignan isolated from the stem bark of Magnolia officinalis, is a dual agonist of both RXRα and PPARγ, with EC50 values of 10.4 μM and 17.7 μM, respectively.
HY-N0159	0	0	0	-8.99654	-9.30519	-8.74401	not_abx	Paeonol	not_found	Paeonol is an active extraction from the root of Paeonia suffruticosa, Paeonol inhibits MAO-A and MAO-B with IC50 of 54.6 μM and 42.5 μM, respectively.
HY-N0158	0	0	0	-8.48553	-8.58221	-8.40644	not_abx	Oxymatrine	not_found	Oxymatrine, an alkaloid from the roots of Sophora species, with anti-inflammatory, antifibrosis, and antitumor effects, inhibits the iNOS expression and TGF-β/Smad pathway. Oxymatrine inhibits bocavirus minute virus of canines (MVC) replication, reduces viral gene expression and decreases apoptosis induced by viral infection.
HY-N0157	0	0	0	-9.08195	-9.05448	-9.10442	not_abx	Orotic acid	not_found	Orotic acid (6-Carboxyuracil) is a precursor in biosynthesis of pyrimidine nucleotides and RNA. Orotic acid is a marker for measurement in routine newborn screening for urea cycle disorders. Orotic acid can induce hepatic steatosis and hepatomegaly in rats[1][2][3].
HY-N0156	0	0	0	-5.78527	-6.0438	-5.57374	not_abx	Oleanolic Acid	not_found	Oleanolic acid (Caryophyllin) is a natural compound from plants with anti-tumor activities.
HY-N0155	0	0	0	-8.08475	-8.28657	-7.91962	not_abx	Nobiletin	not_found	Nobiletin is a poly-methoxylated flavone from the citrus peel that improves memory loss. Nobiletin is a retinoid acid receptor-related orphan receptors (RORs) agonist. Nobiletin can reduce reactive oxygen species (ROS) levels in differentiated C2C12 myotubes and has anti-inflammation and anti-cancer properties, including anti-angiogenesis, anti-proliferation, anti-metastasis and induced apoptosis…
HY-N0154	0	0	0	-5.81889	-6.75306	-5.05456	not_abx	Neohesperidin dihydrochalcone	not_found	Neohesperidin dihydrochalcone is a synthetic glycoside chalcone, is added to various foods and beverages as a low caloric artificial sweetener.
HY-N0172	0	0	0	-8.58016	-8.83642	-8.37049	not_abx	Caffeic acid	not_found	Caffeic acid is an inhibitor of both TRPV1 ion channel and 5-Lipoxygenase (5-LO).
HY-N0175	0	0	0	-4.92628	-4.96429	-4.89519	not_abx	Cytisinicline	not_found	Cytisinicline (Cytisine) is an alkaloid that occurs naturally in several plant genera, such as Laburnum and Cytisus. Cytisinicline (Cytisine) is a partial agonist of α4β2 nAChRs[1], and partial to full agonist at β4 containing receptors and α7 receptors[2]. Has been used medically to help with smoking cessation[3].
HY-N0145	0	0	0	-5.69626	-5.75692	-5.64662	not_abx	Puerarin	not_found	Puerarin, an isoflavone extracted from Radix puerariae, is a 5-HT2C receptor antagonist.
HY-N0006	0	0	0	-9.4033	-9.77257	-9.10116	not_abx	Demethoxycurcumin	not_found	Demethoxycurcumin(Curcumin II) is a major active curcuminoid; possess anti-inflammatory properties; also exert cytotoxic effects in human cancer cells via induction of apoptosis. IC50 value: Target: in vitro: DMC significantly decreased NO secretion by 35-41% in our inflamed cell model. Decrease in NO production by DMC was concomitant with down-regulation of iNOS at mRNA and protein levels compar…
HY-I0301	0	0	0	-6.26676	-6.50497	-6.07186	not_abx	D-(+)-Glucono-1,5-lactone	not_found	D-(+)-Glucono-1,5-lactone is a polyhydroxy (PHA) that is capable of metal chelating, moisturizing and antioxidant activity.
HY-N0196	0	0	0	-5.3077	-5.71845	-4.97163	not_abx	Baicalein	not_found	Baicalein (5,6,7-Trihydroxyflavone) is a xanthine oxidase inhibitor with an IC50 value of 3.12 mM.
HY-I0383	0	0	0	-7.23488	-7.29928	-7.1822	not_abx	Canagliflozin (hemihydrate)	ALIMENTARY TRACT AND METABOLISM - DRUGS USED IN DIABETES	Canagliflozin hemihydrate (JNJ28431754 hemihydrate) is a selective SGLT2 inhibitor with IC50s of 2 nM, 3.7 nM, and 4.4 nM for mSGLT2, rSGLT2, and hSGLT2 in CHOK cells, respectively[1].
HY-I0400	0	0	0	-7.69879	-8.31587	-7.19391	not_abx	N-Acetylneuraminic acid	not_found	N-Acetylneuraminic acid is a nine-carbon, sialic acid monosaccharide commonly found in glycoproteins on cell membranes and in glycolipids such as gangliosides in mammalian cells. Studies suggest that N-Acetylneuraminic acid is useful biologically in neurotransmission, leukocyte extravasation, viral or bacterial infections and carbohydrate-protein recognition.
HY-N0191	0	0	0	-7.8292	-8.06858	-7.63335	not_abx	Andrographolide	not_found	Andrographolide is a NF-κB inhibitor, which inhibits NF-κB activation through covalent modification of a cysteine residue on p50 in endothelial cells without affecting IκBα degradation or p50/p65 nuclear translocation. Andrographolide has antiviral effects.
HY-I0447A	0	0	0	-6.00264	-6.07488	-5.94354	not_abx	Sodium 4-aminosalicylate (dihydrate)	ALIMENTARY TRACT AND METABOLISM - MINERAL SUPPLEMENTS	Sodium 4-aminosalicylate dihydrate (4-Aminosalicylic acid sodium salt dihydrate) is one of the antimycobacterial drugs currently used for multidrug-resistant tuberculosis.
HY-N0190	0	0	0	-6.52888	-7.52504	-5.71383	not_abx	Amygdalin	not_found	Amygdalin is a plant glucoside isolated from the stones of rosaceous fruits, such as apricots, peaches, almond, cherries, and plums.
HY-N0187	0	0	0	-8.93219	-8.94669	-8.92034	not_abx	4-Methylumbelliferone	not_found	4-Methylumbelliferone is a hyaluronic acid biosynthesis inhibitor with antitumoral and antimetastatic effects.
HY-I0626	0	0	0	-8.90471	-9.0325	-8.80015	not_abx	Cytosine	not_found	Cytosine is one of the four main bases found in DNA and RNA. Cytosine modifications exhibit circadian oscillations that are involved in epigenetic diversity and aging[1][2].
HY-N0186	0	0	0	-8.95154	-9.09773	-8.83193	not_abx	Indole-3-butyric acid	not_found	Indole-3-butyric acid (3-indolebutyric acid; IBA) is a plant growth auxin and a good rooting agent. It can promote herbs and woody ornamental plant rooting and used for improving fruit rate.
HY-I0637	0	0	0	-9.35441	-9.7552	-9.02649	not_abx	Isovanillin	not_found	Isovanillin is an aldehyde oxidase inhibitor[1]. Antispasmodic activities[2]. Antidiarrheal activities[3].
HY-I0660	0	0	0	-9.4458	-9.42156	-9.46563	not_abx	PCL 016	not_found	PCL 016 is a topical antiviral agent, which inhibits adenovirus replication in rabbit.
HY-I0736	0	0	0	-9.51381	-9.65837	-9.39554	not_abx	Isonicotinic acid	not_found	Isonicotinic acid is a metabolite of Isoniazid. Isoniazid is converted to Isonicotinic acid by hydrazinolysis, with the Isoniazid to Isonicotinic acid biotransformation also to be catalyzed by cytochrome P450 (CYP) enzymes, e.g., CYP2C[1].
HY-I0960	0	0	0	-9.03724	-9.12139	-8.96838	not_abx	Uracil	not_found	Uracil is a common and naturally occurring pyrimidine derivative and one of the four nucleobases in the nucleic acid of RNA.
HY-I1060	0	0	0	-8.1881	-8.8631	-7.63582	not_abx	L-Alloisoleucine	not_found	L-Alloisoleucine is a branched chain amino acid and is a stereo-isomer of L-isoleucine. L-Alloisoleucine is a common constituent of human plasma (albeit at low levels).
HY-N0001	0	0	0	-6.28003	-6.38336	-6.19549	not_abx	(-)-Epicatechin	not_found	(-)-Epicatechin inhibits cyclooxygenase-1 (COX-1) with an IC50 of 3.2 μM. (-)-Epicatechin inhibits the IL-1β-induced expression of iNOS by blocking the nuclear localization of the p65 subunit of NF-κB.
HY-N0005	0	0	0	-9.2986	-9.7236	-8.95086	not_abx	Curcumin	not_found	Curcumin (Diferuloylmethane), a natural phenolic compound, is a p300/CREB-binding protein-specific inhibitor of acetyltransferase, represses the acetylation of histone/nonhistone proteins and histone acetyltransferase-dependent chromatin transcription. Curcumin shows inhibitory effects on NF-κB and MAPKs, and has diverse pharmacologic effects including anti-inflammatory, antioxidant, antiprolifer…
HY-N0180	0	0	0	-5.45068	-5.54662	-5.37219	not_abx	18β-Glycyrrhetinic acid	not_found	18β-Glycyrrhetinic acid is the major bioactive component of Glycyrrhizae Radix and possesses anti-ulcerative, anti-inflammatory and antiproliferative properties.
HY-N0177	0	0	0	-7.41953	-7.81641	-7.09481	not_abx	Diosgenin	not_found	Diosgenin, a steroidal saponin, can inhibit STAT3 signaling pathway[1]. Diosgenin is an exogenous activator of Pdia3/ERp57[2].
HY-N0148	0	0	0	-4.48726	-5.1145	-3.97407	not_abx	Rutin	not_found	Rutin (Rutoside) is a flavonoid found in many plants and shows a wide range of biological activities including anti-inflammatory, antidiabetic, antioxidant, neuroprotective, nephroprotective, hepatoprotective and reducing Aβ oligomer activities. Rutin can cross the blood brain barrier. Rutin attenuates vancomycin-induced renal tubular cell apoptosis via suppression of apoptosis, mitochondrial dys…
HY-N0049	0	0	0	-4.74963	-4.91141	-4.61726	not_abx	Nuciferine	not_found	Nuciferine is an antagonist at 5-HT2A (IC50=478 nM), 5-HT2C (IC50=131 nM), and 5-HT2B (IC50=1 μM), an inverse agonist at 5-HT7 (IC50=150 nM), a partial agonist at D2 (EC50=64 nM), D5 (EC50=2.6 μM) and 5-HT6 (EC50=700 nM), an agonist at 5-HT1A (EC50=3.2 μM) and D4 (EC50=2 μM) receptor.
HY-N0387	0	0	0	-7.13352	-7.56524	-6.78029	not_abx	Rhynchophylline	not_found	Rhyncholphylline, an alkaloid isolated from Uncaria, shows potent inhibition of lipopolysaccharide (LPS)-induced NO production in rat primary microglial cells. IC50 value: Target: In vitro: Rhyncholphylline effectively suppresses release of proinflammatory cytokines in LPS-activated microglial cells and the underling molecular mechanism for the inhibition of microglial activation; Attenuated LPS-…
HY-N0062	0	0	0	-6.74982	-7.81138	-5.88127	not_abx	Angoroside C	not_found	Angoroside C, a phenylpropanoid glycoside isolated from Radix Scrophulariae, has beneficial effects against ventricular remodeling[1].
HY-N0067	0	0	0	-9.36549	-9.6148	-9.16151	not_abx	γ-Aminobutyric acid	not_found	γ-Aminobutyric acid (4-Aminobutyric acid) is a major inhibitory neurotransmitter in the adult mammalian brain[1][2], binding to the ionotropic GABA receptors (GABAA receptors) and metabotropic receptors (GABAB receptors)[2].
HY-N0113	0	0	0	-7.34813	-7.25438	-7.42482	not_abx	Hordenine	not_found	Hordenine, an alkaloid found in plants, inhibits melanogenesis by suppression of cyclic adenosine monophosphate (cAMP) production[1].
HY-N0071	0	0	0	-5.3736	-5.48722	-5.28065	not_abx	Crotonoside	not_found	Crotonoside is isolated from Chinese medicinal herb, Croton. Crotonoside inhibits FLT3 and HDAC3/6, exhibits selective inhibition in acute myeloid leukemia (AML) cells. Crotonoside could be a promising new lead compound for the treatment of AML[1].
HY-N0074	0	0	0	-8.8668	-9.32184	-8.4945	not_abx	Byakangelicol	not_found	Byakangelicol, isolated from Angelica dahurica, inhibits interleukin-1beta (IL-1beta) -induced prostaglandin E2 (PGE2) release in A549 cells mediated by suppression of cyclooxygenase-2 (COX-2) expression and the activity of COX-2 enzyme. Byakangelicol has therapeutic potential as an anti-inflammatory drug on airway inflammation[1].
HY-N0076	0	0	0	-4.68757	-4.85345	-4.55186	not_abx	Bilobalide	not_found	Bilobalide is a biologically active terpenic trilactone present in Ginkgo biloba. An increasing number of studies have demonstrated its neuroprotective effects. IC50 Value: 3.33 (pIC50 Value) [1] Target: neuroprotective in vitro: Inhibition by BB and GB was abolished in mutant receptors containing T6'S and S12'A substitutions, but their potencies were enhanced (42- and 125-fold, respectively) in …
HY-N0083	0	0	0	-7.5547	-7.84131	-7.32021	not_abx	Betulin	not_found	Betulin (Trochol), is a sterol regulatory element-binding protein (SREBP) inhibitor with an IC50 of 14.5 μM in K562 cell line.
HY-N0088	0	0	0	-8.98197	-9.29149	-8.72873	not_abx	Apocynin	not_found	Apocynin is a selective NADPH-oxidase inhibitor with an IC50 of 10 μM.
HY-N0091	0	0	0	-9.22779	-9.23213	-9.22424	not_abx	Hypoxanthine	not_found	Hypoxanthine, a purine derivative, is a potential free radical generator and could be used as an indicator of hypoxia.
HY-N0092	0	0	0	-6.02288	-6.00676	-6.03606	not_abx	Inosine	DERMATOLOGICALS - ANTIBIOTICS AND CHEMOTHERAPEUTICS FOR DERMATOLOGICAL USE:GENITO URINARY SYSTEM AND SEX HORMONES - GYNECOLOGICAL ANTIINFECTIVES AND ANTISEPTICS:SENSORY ORGANS - OPHTHALMOLOGICALS	Inosine, an endogenous purine nucleoside, has immunomodulatory, neuroprotective, and analgesic properties. In vitro: Inosine has been shown to stimulate axonal growth in cell culture and promote corticospinal tract axons to sprout collateral branches after stroke, spinal cord injury and TBI in rodent models.[1] Inosine dose-dependently stimulates cAMP production mediated through the A2AR. Inosine…
HY-N0110	0	0	0	-7.03762	-7.53225	-6.63292	not_abx	Palmatine (chloride)	not_found	Palmatine chloride is an orally active and irreversible?indoleamine 2,3-dioxygenase 1 (IDO-1) inhibitor. Palmatine chloride can ameliorate DSS-induced colitis by mitigating colonic injury, preventing gut microbiota dysbiosis, and regulating tryptophan catabolism. Palmatine has the potential for colitis treatment[1].
HY-N0094	0	0	0	-7.78092	-8.38471	-7.28691	not_abx	Ipriflavone	MUSCULO-SKELETAL SYSTEM - DRUGS FOR TREATMENT OF BONE DISEASES	Ipriflavone is a synthetic isoflavone derivative used to suppress bone resorption.
HY-N0108	0	0	0	-7.79719	-8.15409	-7.50518	not_abx	Physcion	not_found	Physcion (Parietin) is an anthraquinone isolated from traditional Chinese medicine Radix et Rhizoma Rhei, acts as an inhibitor of 6-phosphogluconate dehydrogenase, with an IC50 and a Kd of 38.5 μM and 26.0 μM, respectively[1][2]. Physcion (Parietin) exhibits laxative, hepatoprotective, anti-inflammatory, anti-microbial, anti-proliferative and anti-tumor effects[2].
HY-N0095	0	0	0	-9.70694	-10.0016	-9.46586	not_abx	(S)-10-Hydroxycamptothecin	not_found	(S)-10-Hydroxycamptothecin (10-HCPT;10-Hydroxycamptothecin) is a DNA topoisomerase I inhibitor of isolated from the Chinese plant Camptotheca accuminata. (S)-10-Hydroxycamptothecin exhibits a remarkable apoptosis-inducing effect. (S)-10-Hydroxycamptothecin has the potential for hepatoma, gastric carcinoma, colon cancer and leukaemia treatment[1][2][3][4].
HY-N0104	0	0	0	-6.89608	-7.30122	-6.56459	not_abx	Curcumol	not_found	Curcumol ((-)-Curcumol), a bioactive sesquiterpenoid, possesses numerous pharmacological activities like anticancer, antimicrobial, antifungal, antiviral, and antiinflammatory. Curcumol is a potent inducer of apoptosis in numerous cancer cells via targeting key signaling pathways as MAPK/ERK, PI3K/Akt and NF-κB which are generally deregulated in several cancers[1].
HY-N0103	0	0	0	-7.72836	-7.75804	-7.70408	not_abx	Sophocarpine	not_found	Sophocarpine is one of the significant alkaloid extracted from the traditional herb medicine Sophora flavescens which has many pharmacological properties such as anti-virus, anti-tumor, anti-inflammatory. Sophocarpine significantly inhibits the growth of gastric cancer (GC) cells through multiple mechanisms such as induction of autophagy, activation of cell apoptosis and down-regulation of cell s…
HY-N0102	0	0	0	-9.02049	-9.04485	-9.00055	not_abx	Isoliquiritigenin	not_found	Isoliquiritigenin is an anti-tumor flavonoid from the root of Glycyrrhiza glabra, which inhibits aldose reductase with an IC50 of 320 nM. Isoliquiritigenin is a potent inhibitor of influenza virus replication with an EC50 of 24.7 μM.
HY-N0101	0	0	0	-7.15653	-8.13351	-6.35718	not_abx	Neohesperidin	not_found	Neohesperidin is a flavonoid compound found in high amounts in Poncirus trifoliata with anti-oxidant and anti-inflammatory effects.
HY-N0100	0	0	0	-8.23358	-8.53375	-7.98798	not_abx	Naringenin	not_found	Naringenin is the predominant flavanone in grapefruit; displays strong anti-inflammatory and antioxidant activities. Naringenin has anti-dengue virus (DENV) activity.
HY-N0098	0	0	0	-8.88478	-9.33519	-8.51626	not_abx	Vanillin	not_found	Vanillin (p-Vanillin) is a single molecule extracted from vanilla beans and also a popular odor used widely in perfume, food and medicine.
HY-N0064	0	0	0	-9.5594	-10.196	-9.03857	not_abx	Macelignan	not_found	Macelignan(Anwuligan) is a natural compound isolated from Myristica fragrans Houtt; possesses therapeutic potentials against neurodegenerative diseases with oxidative stress and neuroinflammation. IC50 value: Target: in vitro: Macelignan significantly attenuated the ROS production and neurotoxicity induced by glutamate in HT22 cell [1]. At 24 h of biofilm growth, S. mutans, A. viscosus and S. san…
HY-N0119	0	0	0	-5.73829	-6.78564	-4.88137	not_abx	Naringin Dihydrochalcone	not_found	Naringin Dihydrochalcone is an artificial sweetener derived from naringin. Naringin is a major flavanone glycoside obtained from tomatoes, grapefruits, and many other citrus fruits. Naringin exhibits biological properties such as antioxidant, anti-inflammatory, and antiapoptotic activities. Naringin suppresses NF-κB signaling pathway.
HY-N0055	0	0	0	-8.10588	-8.89289	-7.46197	not_abx	Chlorogenic acid	not_found	Chlorogenic acid is a major phenolic compound in coffee and tea. It plays several important and therapeutic roles such as antioxidant activity, antibacterial, hepatoprotective, cardioprotective, anti-inflammatory, antipyretic, neuroprotective, anti-obesity, antiviral, anti-microbial, anti-hypertension.
HY-N0121	0	0	0	-7.16635	-7.24819	-7.09938	not_abx	Sesamin	not_found	Sesamin, abundant lignan found in sesame oil, is a potent and selective delta 5 desaturase inhibitor in polyunsaturated fatty acid biosynthesis. Sesamin exerts effective neuroprotection against cerbral ischemia[1][2].
HY-N0144	0	0	0	-7.59129	-7.65239	-7.5413	not_abx	Piperine	not_found	Piperine, a natural alkaloid isolated from Piper nigrum L, inhibits P-glycoprotein and CYP3A4 activities with an IC50 value of 61.94±0.054 μg/mL in HeLa cell.
HY-N0056	0	0	0	-7.82042	-8.60983	-7.17454	not_abx	Isochlorogenic acid A	not_found	Isochlorogenic acid A (3,5-Dicaffeoylquinic acid) is a natural phenolic acid with antioxidant and anti-inflammatory activities .
HY-N0143	0	0	0	-8.26819	-9.06279	-7.61807	not_abx	Phlorizin	not_found	Phlorizin is a non-selective SGLT inhibitor with Kis of 300 and 39 nM for hSGLT1 and hSGLT2, respectively. Phlorizin is also a Na+/K+-ATPase inhibitor.
HY-N0142	0	0	0	-9.23352	-9.45947	-9.04866	not_abx	Phloretin	not_found	Phloretin (NSC 407292; RJC 02792) is a flavonoid extracted from Prunus mandshurica, has anti-inflammatory activities. Phloridzin is a specific, competitive and orally active inhibitor of sodium/glucose cotransporters in the intestine (SGLT1) and kidney (SGLT2). Phloretin inhibits Yeast-made GLUT1 as well as Human erythrocyte GLUT1 with IC50values of 49 μM and 61 μM, respectively[1].Phloretin has …
HY-N0140	0	0	0	-5.07372	-5.29544	-4.8923	not_abx	Ursolic acid	not_found	Ursolic acid (Prunol) is a natural pentacyclic triterpenoid carboxylic acid, exerts anti-tumor effects and is an effective compound for cancer prevention and therapy.
HY-N0057	0	0	0	-9.2298	-9.93368	-8.6539	not_abx	3,4-Dicaffeoylquinic acid	not_found	3,4-Dicaffeoylquinic acid (3,4-Di-O-caffeoylquinic acid), naturally isolated from Laggera alata, has antioxidative, DNA protective, neuroprotective and hepatoprotective properties. 3,4-Dicaffeoylquinic acid exerts apoptosis-mediated cytotoxicity and α-glucosidase inhibitory effects. 3,4-Dicaffeoylquinic acid possesses a unique mechanism of anti-influenza viral activity, that is, enhancing viral c…
HY-N0058	0	0	0	-9.2298	-9.93368	-8.6539	not_abx	4,5-Dicaffeoylquinic acid	not_found	4,5-Dicaffeoylquinic acid ( Isochlorogenic acid C) possesses potent hepatoprotective and anti-HBV effects. IC50 value: Target: Anti-hepatitis natural produce. In vitro: To study anti-hepatitis effect of isochlorogenic acid C, anti-apoptotic and anti-injury properties of test compound were evaluated. The results showed that test compound at concentrations of 10 to 100 μg/ml significantly reduced t…
HY-N0060	0	0	0	-9.81392	-10.3136	-9.40512	not_abx	Ferulic acid	not_found	Ferulic acid is a novel fibroblast growth factor receptor 1 (FGFR1) inhibitor with IC50s of 3.78 and 12.5 μM for FGFR1 and FGFR2, respectively.
HY-N0060A	0	0	0	-8.22191	-8.7664	-7.77643	not_abx	Ferulic acid (sodium)	not_found	Ferulic acid sodium is a novel fibroblast growth factor receptor 1 (FGFR1) inhibitor with IC50s of 3.78 and 12.5 μM for FGFR1 and FGFR2, respectively.
HY-N0060B	0	0	0	-9.81392	-10.3136	-9.40512	not_abx	(E)-Ferulic acid	not_found	(E)-Ferulic acid is a isomer of Ferulic acid which is an aromatic compound, abundant in plant cell walls. (E)-Ferulic acid causes the phosphorylation of β-catenin, resulting in proteasomal degradation of β-catenin and increases the expression of pro-apoptotic factor Bax and decreases the expression of pro-survival factor survivin. (E)-Ferulic acid shows a potent ability to remove reactive oxygen …
HY-N0139	0	0	0	-4.67752	-5.28616	-4.17955	not_abx	Troxerutin	CARDIOVASCULAR SYSTEM - VASOPROTECTIVES	Troxerutin, also known as vitamin P4, is a tri-hydroxyethylated derivative of natural bioflavonoid rutins which can inhibit the production of reactive oxygen species (ROS) and depress ER stress-mediated NOD activation.
HY-N0134	0	0	0	-5.96041	-6.08249	-5.86054	not_abx	Tanshinone I	not_found	Tanshinone I is an inhibitor of type IIA human recombinant sPLA2 (IC50=11 μM) and rabbit recombinant cPLA2 (IC50=82 μM).
HY-N0133	0	0	0	-6.90766	-7.25782	-6.62116	not_abx	Tangeretin	not_found	Tangeretin (Tangeritin), a flavonoid from citrus fruit peels, has been proven to play an important role in anti-inflammatory responses and neuroprotective effects in several disease models, and is a Notch-1 inhibitor.
HY-N0132A	0	0	0	-8.39863	-8.52246	-8.29732	not_abx	Synephrine (hydrochloride)	not_found	Synephrine hydrochloride (Oxedrine hydrochloride) is an α-adrenergic and β-adrenergic agonist derived from the Citrus aurantium, it has sympathomimetic and structural similarities to ephedra and ephedrine alkaloids[1][2].
HY-N0130	0	0	0	-7.97769	-8.18553	-7.80763	not_abx	Shikimic acid	not_found	Shikimic acid is a key metabolic intermediate of the aromatic amino acid biosynthesis pathway, found in microbes and plants.
HY-N0129	0	0	0	-7.90962	-7.93892	-7.88565	not_abx	Sclareolide	not_found	Sclareolide is isolated from the flower of Salvia sclarea with antibacterial and cytotoxic activities[1].
HY-N0061	0	0	0	-8.0013	-8.61623	-7.49819	not_abx	Ethyl ferulate	not_found	Ethyl ferulate, a naturally lipophilic derivative of ferulic acid originally derived from giant fennel (F. communis), induces heme oxygenase-1 (HO-1) and protects rat neurons against oxidative stress[1]. Ethyl ferulate also protects neurons against amyloid β peptide (1-42)-induced oxidative stress and neurotoxicity[2].
HY-N0124	0	0	0	-6.2084	-7.18505	-5.40932	not_abx	Dioscin	not_found	Dioscin(CCRIS 4123; Collettiside III) is a natural steroid saponin derived from several plants, showing potent anti-cancer effect against a variety of tumor cell lines. IC50 value: Target: Anticancer agent in vitro: dioscin (1, 2 and 4 μmol/L) could significantly inhibit the viability of LNCaP cells in a time- and concentration-dependent manner. Flow cytometry revealed that the apoptosis rate was…
HY-N0122	0	0	0	-9.43764	-9.76986	-9.16583	not_abx	5-Hydroxytryptophan	not_found	5-Hydroxytryptophan, a tryptophan metabolite, is a direct 5-hydroxytryptamine (5-HT) precursor and an L-aromatic amino acid decarboxylase substrate. [1][2][3].
HY-N0207	0	0	0	-5.45596	-5.62581	-5.31699	not_abx	Patchouli alcohol	not_found	Patchouli alcohol is a natural tricyclic sesquiterpene extracted from Pogostemon cablin (Blanco) Benth, and exhibits anti-Helicobacter pylori and anti-inflammatory properties[1].
HY-I0230	0	0	0	-9.78762	-9.8809	-9.71129	not_abx	Solifenacin (hydrochloride)	GENITO URINARY SYSTEM AND SEX HORMONES - UROLOGICALS	Solifenacin hydrochloride (YM905 hydrochloride) is a muscarinic receptor antagonist, with pKis of 7.6, 6.9 and 8.0 for M1, M2 and M3 receptors, respectively.
HY-I0177	0	0	0	-7.3058	-7.53676	-7.11684	not_abx	Vilazodone carboxylic acid	NERVOUS SYSTEM - PSYCHOANALEPTICS	Vilazodone carboxylic acid is a vilazodone metabolite observed in both urine (major) and plasma (minor)[1].
HY-B2162	0	0	0	-7.38724	-8.06183	-6.8353	not_abx	Chondroitin (sulfate)	not_found	Chondroitin sulfate, one of five classes of glycosaminoglycans, has been widely used in the treatment of osteoarthritis. Chondroitin sulfate reduces inflammation mediators and the apoptotic process and is able to reduce protein production of inflammatory cytokines, iNOS and MMPs.
HY-N0351	0	0	0	-9.28832	-9.46642	-9.1426	not_abx	p-Coumaric acid	not_found	p-Coumaric acid is the abundant isomer of cinnamic acid which has antitumor and anti-mutagenic activities.
HY-N0349	0	0	0	-6.85191	-7.17022	-6.59147	not_abx	Methyl Paraben	not_found	Methyl Paraben, isolated from the barks of Tsuga dumosa the methyl ester of p-hydroxybenzoic acid, is a standardized chemical allergen. Methyl Paraben is a stable, non-volatile compound used as an antimicrobial preservative in foods, drugs and cosmetics. The physiologic effect of Methyl Paraben is by means of increased histamine release, and cell-mediated immunity[1].
HY-N0346A	0	0	0	-7.2329	-8.00306	-6.60276	not_abx	(E)-Ethyl p-methoxycinnamate	not_found	(E)-Ethyl p-methoxycinnamate is a natural product found in Kaempferia galangal with anti-inflammatory, anti-neoplastic and anti-microbial effects. (E)-Ethyl p-methoxycinnamate inhibits COX-1 and COX-2 in vitro with IC50s of 1.12 and 0.83 μM, respectively[1].
HY-B2165	0	0	0	-5.69443	-6.55249	-4.99237	not_abx	Bendazac L-Lysine	MUSCULO-SKELETAL SYSTEM - TOPICAL PRODUCTS FOR JOINT AND MUSCULAR PAIN:SENSORY ORGANS - OPHTHALMOLOGICALS	Bendazac L-Lysine is one of agents that have been introduced for the management of cataracts, protecting the level of vision in patients, thus delaying the need for surgical intervention.
HY-N0343	0	0	0	-7.57318	-8.45843	-6.84889	not_abx	Helicid	not_found	Helicid (Helicide) is a major constituent of Helicia nilgirica Bedd. Helicid has been used to treat psychoneurosis for its sedative-hypnotic and analgesic properties[1].
HY-N0339	0	0	0	-7.89658	-8.33259	-7.53985	not_abx	Syringic acid	not_found	Syringic acid is correlated with high antioxidant activity and inhibition of LDL oxidation.
HY-B2167	0	0	0	-8.31478	-8.50197	-8.16162	not_abx	Docosahexaenoic Acid	not_found	Docosahexaenoic Acid (DHA) is an omega-3 fatty acid abundantly present brain and retina. It can be obtained directly from fish oil and maternal milk.
HY-B2174	0	0	0	-6.23033	-7.01907	-5.585	not_abx	Ethacridine (lactate)	not_found	Ethacridine lactate is a poly(ADP-ribose) glycohydrolase (PARG) inhibitor.
HY-B2176	0	0	0	-6.48532	-6.79274	-6.23379	not_abx	ATP	not_found	ATP (Adenosine 5'-triphosphate) is a central component of energy storage and metabolism in vivo, provides the metabolic energy to drive metabolic pumps and serves as a coenzyme in cells. ATP is an important endogenous signaling molecule in immunity and inflammation[1][2].
HY-N0337	0	0	0	-7.19384	-7.82646	-6.67624	not_abx	Eugenol	not_found	Eugenol is an essential oil found in cloves with antibacterial, anthelmintic and antioxidant activity. Eugenol is shown to inhibit lipid peroxidation.
HY-N0336	0	0	0	-6.60874	-6.75624	-6.48806	not_abx	3-Butylidenephthalide	not_found	3-Butylidenephthalide (Butylidenephthalide) is a phthalic anhydride derivative identified in Ligusticum chuanxiong Hort, and has larvicidal activity (LC50 of 1.56 mg/g for Spodoptera litura larvae)[1].
HY-B2177	0	0	0	-8.21998	-8.6899	-7.8355	not_abx	Apronal	NERVOUS SYSTEM - PSYCHOLEPTICS	Apronal (Allylisopropylacetylurea, Apronalide) is a hypnotic and sedative drug that has been withdrawn in several countries due to side effects.
HY-B2184	0	0	0	-6.81608	-7.15635	-6.53767	not_abx	Sofalcone	not_found	Sofalcone, a gastric antiulcer agent, is known to induce the expression of Heme oxygenase-1 (HO-1) in gastric epithelium.
HY-B2191	0	0	0	-8.63769	-9.02593	-8.32004	not_abx	Sodium gualenate	ALIMENTARY TRACT AND METABOLISM - MINERAL SUPPLEMENTS	Sodium gualenate (Guaiazulenesulfonate sodium) is a hydrophilic derivative of guaiazulene with excellent anti-inflammatory and wound-healing effects mainly used for the treatment of duodenal ulcer, gastric ulcer and gastritis.
HY-N0335	0	0	0	-5.83718	-5.98655	-5.71497	not_abx	Indigo	not_found	Indigo is a deep and rich color dye for indole stain, isolated from the plant Indigofera tinctoria and related species[1].
HY-B2194	0	0	0	-8.96713	-9.63106	-8.42391	not_abx	γ-Oryzanol	not_found	γ-Oryzanol is a potent DNA methyltransferases (DNMTs) inhibitor in the striatum of mice. γ-Oryzanol significantly inhibits the activities of DNMT1 (IC50=3.2 μM), DNMT3a (IC50=22.3 μM).
HY-B2209A	0	0	0	-9.19503	-9.9072	-8.61235	not_abx	Hydroxocobalamin (monohydrochloride)	BLOOD AND BLOOD FORMING ORGANS - ANTIANEMIC PREPARATIONS:VARIOUS - ALL OTHER THERAPEUTIC PRODUCTS	Hydroxocobalamin monohydrochloride (Vitamin B12a monohydrochloride) is an injectable naturally occurring form of vitamin B12 with a favorable adverse effect profile, used as a dietary supplement in the treatment of vitamin B12 deficiency including pernicious anemia[1][2].
HY-B2215	0	0	0	-7.7049	-7.59508	-7.79474	not_abx	Dimemorfan (phosphate)	RESPIRATORY SYSTEM - COUGH AND COLD PREPARATIONS	Dimemorfan phosphate is a sigma 1 receptor agonist, used as a potent antitussive.
HY-N0326	0	0	0	-7.79849	-8.40203	-7.30469	not_abx	L-Methionine	not_found	L-Methionine is the L-isomer of Methionine, an essential amino acid for human development. Methionine acts as a hepatoprotectant.
HY-N0355	0	0	0	-6.28003	-6.38336	-6.19549	not_abx	(+)-Catechin hydrate	not_found	(+)-Catechin hydrate inhibits cyclooxygenase-1 (COX-1) with an IC50 of 1.4 μM.
HY-B2156	0	0	0	-8.7159	-9.06768	-8.42808	not_abx	Menaquinone-4	not_found	Menaquinone-4 is a vitamin K, used as a hemostatic agent, and also a adjunctive therapy for the pain of osteoporosis.
HY-I0096	0	0	0	-7.41364	-7.51252	-7.33274	not_abx	Indole-2-carboxylic acid	not_found	Indole-2-carboxylic acid is a strong inhibitor of lipid peroxidation. Indole-2-carboxylic acid (I2CA) specifically and competitively inhibits the potentiation by glycine of NMDA-gated current[1][2].
HY-B2155	0	0	0	-9.78332	-10.1504	-9.48301	not_abx	Acotiamide (monohydrochloride trihydrate)	not_found	Acotiamide monohydrochloride trihydrate is an orally active and first-in-class gastroprokinetic agent for the treatment of functional dyspepsia. Acotiamide monohydrochloride trihydrate enhances acetylcholine released by enteric neurons through muscarinic receptor antagonism and acetylcholinesterase (AChE) inhibition, thereby enhancing gastric emptying and gastric accommodation[1][2].
HY-B2113	0	0	0	-7.45834	-7.86988	-7.12162	not_abx	Bromisoval	NERVOUS SYSTEM - PSYCHOLEPTICS	Bromisoval has anti-inflammatory effects and has been used as an old sedative and hypnotic.
HY-B2114	0	0	0	-10.5532	-11.1578	-10.0585	not_abx	Escin	not_found	Escin, a natural mixture of triterpenoid saponins isolated from horse chestnut (Aesculus hippocastanum) seeds, can be used as a vasoprotective anti-inflammatory, anti-edematous and anti-nociceptive agent[1].
HY-B2115	0	0	0	-9.15858	-9.47042	-8.90345	not_abx	Sulfogaiacol	not_found	Sulfogaiacol is a antitussive agent. Sulfogaiacol is used for acute respiratory tract infections, cough and other conditions.
HY-B2116	0	0	0	-8.10147	-7.94179	-8.23212	not_abx	Osalmid	not_found	Osalmid is a ribonucleotide reductase small subunit M2 (RRM2) targeting compound; suppresses ribonucleotide reductase activity with an IC50 of 8.23 μM.
HY-N0384	0	0	0	-8.22665	-8.83606	-7.72804	not_abx	Homovanillic acid	not_found	Homovanillic acid is a dopamine metabolite found to be associated with aromatic L-amino acid decarboxylase deficiency, celiac disease, growth hormone deficiency, and sepiapterin reductase deficiency.
HY-B2117	0	0	0	-5.39045	-5.83797	-5.0243	not_abx	Valpromide	NERVOUS SYSTEM - ANTIEPILEPTICS	Valpromide is an amide derivative of valproic acid and inhibits human epoxide hydrolase.
HY-B2119	0	0	0	-8.27738	-8.52478	-8.07496	not_abx	Sodium tauroglycocholate	ALIMENTARY TRACT AND METABOLISM - MINERAL SUPPLEMENTS	Sodium tauroglycocholate is an inhibitor of the biliary acid transporting system of the hepatocyte and also a surfactant used as a chemical permeation enhancer.
HY-N0380	0	0	0	-6.39907	-6.62448	-6.21464	not_abx	Nardosinone	not_found	Nardosinone, isolated from Nardostachys chinensis, is the first enhancer of the neuritogenic action of dbcAMP and staurosporine. Nardosinone may become a useful pharmacological tool for studying the mechanism of action of not only nerve growth factor (NGF) but also both the neuritogenic substances[1].
HY-N0378	0	0	0	-7.91693	-8.34453	-7.56708	not_abx	D-Mannitol	not_found	D-Mannitol is an osmotic diuretic agent and a weak renal vasodilator. Target: Others D(-)Mannitol is a sugar alcohol that can be used as an inert osmotic control substance. The uptake and phosphorylation of d-mannitol is catalyzed by the mannitol-specific phosphoenolpyruvate-dependent phosphotransferase systems (PTS). Mannitol can interact with neutrophils and monocytes. Experiments have shown th…
HY-N0097	0	0	0	-6.27404	-6.37147	-6.19431	not_abx	Guanosine	not_found	Guanosine (DL-Guanosine) is a purine nucleoside comprising guanine attached to a ribose (ribofuranose) ring via a β-N9-glycosidic bond. Guanosine possesses anti-HSV activity.
HY-N0377	0	0	0	-9.85544	-10.1179	-9.64067	not_abx	Liquiritigenin	not_found	Liquiritigenin, a flavanone isolated from Glycyrrhiza uralensis, is a highly selective estrogen receptor β (ERβ) agonist with an EC50 of 36.5 nM for activation of the ERE tk-Luc.
HY-N0376	0	0	0	-9.468	-10.2448	-8.83248	not_abx	Liquiritin	not_found	Liquiritin, a flavonoid isolated from Glycyrrhiza, is a potent and competitive AKR1C1 inhibitor with IC50s of 0.62 μM, 0.61 μM, and 3.72μM for AKR1C1, AKR1C2 and AKR1C3, respectively. Liquiritin efficiently inhibits progesterone metabolism mediated by AKR1C1 in vivo[1]. Liquiritin acts as an antioxidant and has neuroprotective, anti-cancer and anti-inflammatory activity[2].
HY-B2132	0	0	0	-8.22615	-8.39471	-8.08825	not_abx	Tryptamine	not_found	Tryptamine is a monoamine alkaloid, similar to other trace amines, is believed to play a role as a neuromodulator or neurotransmitter.
HY-N0370	0	0	0	-8.35738	-8.71664	-8.06344	not_abx	Bergapten	DERMATOLOGICALS - ANTIPSORIATICS	Bergapten is a natural anti-inflammatory and anti-tumor agent isolated from bergamot essential oil, other citrus essential oils and grapefruit juice. Bergapten is inhibitory towards mouse and human CYP isoforms.
HY-N0368	0	0	0	-8.96281	-9.24606	-8.73105	not_abx	Linalool	not_found	Linalool is natural monoterpene in essential olis of coriander, acts as a competitive antagonist of Nmethyl d-aspartate (NMDA) receptor, with anti-tumor, anti-cardiotoxicity activity[1].Linalool is a PPARα ligand that reduces plasma TG levels and rewires the hepatic transcriptome and plasma metabolome[2].
HY-N0367	0	0	0	-6.52568	-7.18713	-5.9845	not_abx	Trans-Anethole	not_found	Trans-Anethole ((E)-Anethole), a phenylpropene derivative isolated from Pimpinella, shows estrogenic activity at lower concentrations and cytotoxic at higher concentrations in cancer cell lines[1][2]. Trans-Anethole ((E)-Anethole) contributes a large component of the odor and flavor of anise and fennel, anise myrtle, liquorice, camphor, magnolia blossoms, and star anise[3].
HY-B2136	0	0	0	-4.19669	-4.8675	-3.64785	not_abx	Tannic acid	not_found	Tannic acid is a novel hERG channel blocker with IC50 of 3.4 μM.
HY-B2137	0	0	0	-10.4392	-10.7962	-10.1471	not_abx	S-(+)-Ketoprofen	not_found	S-(+)-Ketoprofen is a potent inhibitor of both COX-1 and COX-2 with IC50s of 1.9 and 27 nM, respectively.
HY-B2141	0	0	0	-5.56054	-6.00172	-5.19957	not_abx	Bendazol	not_found	Bendazol is a hypotensive drug which can also enhance NO synthase activity in renal glomeruli and collecting tubules.
HY-N0325	0	0	0	-7.79849	-8.40203	-7.30469	not_abx	DL-Methionine	not_found	DL-Methionine is an essential amino acid containing sulfur with oxidative stress defense effects. DL-Methionine can be used for animal natural feed. DL-Methionine also kills H. rostochiensis on potato plants[1][2][3].
HY-N0324A	0	0	0	-7.00981	-7.50724	-6.60282	not_abx	Cholic acid (sodium)	ALIMENTARY TRACT AND METABOLISM - BILE AND LIVER THERAPY	Cholic acid sodium is a major primary bile acid produced in the liver and usually conjugated with glycine or taurine. It facilitates fat absorption and cholesterol excretion.
HY-N0324	0	0	0	-8.32786	-8.65307	-8.06178	not_abx	Cholic acid	ALIMENTARY TRACT AND METABOLISM - BILE AND LIVER THERAPY	Cholic acid is a major primary bile acid produced in the liver and usually conjugated with glycine or taurine. It facilitates fat absorption and cholesterol excretion.
HY-N0323	0	0	0	-6.66265	-6.668	-6.65828	not_abx	Bilirubin	not_found	Bilirubin is a yellow breakdown product of heme catabolism[1]. Bilirubin exhibits antioxidant and antimutagenic effects[2].
HY-N0274	0	0	0	-8.41939	-9.20703	-7.77495	not_abx	Caffeic acid phenethyl ester	not_found	Caffeic acid phenethyl ester is a NF-κB inhibitor.
HY-N0269	0	0	0	-6.82748	-7.32352	-6.42163	not_abx	Echinatin	not_found	Echinatin is a chalcone isolated from the Chinese herbal medicine Gancao with hepatoprotective and anti-inflammatory effects. Echinatin may undergo an electron transfer (ET) and a proton transfer (PT) to cause the antioxidant action in aqueous solution[1]. Echinatin can be quickly absorbed and eliminated and extensively distributed with an absolute bioavailability of approximately 6.81% in Rat[2].
HY-N0268	0	0	0	-7.0521	-7.2209	-6.914	not_abx	Irisflorentin	not_found	Irisflorentin, a naturally occurring isoflavone, is an abundant active constituent in Rhizoma Belamcandae. Irisflorentin markedly reduces the transcriptional and translational levels of inducible nitric oxide synthase (iNOS) as well as the production of NO. Anti-inflammatory activity[1].
HY-N0264	0	0	0	-6.96593	-7.22112	-6.75714	not_abx	Tetramethylpyrazine	not_found	Tetramethylpyrazine (Ligustrazine), an alkylpyrazine isolated from Ligusticum wallichii (Chuan Xiong)[1], is present in french fries, bread, cooked meats, tea, cocoa, coffee, beer, spirits, peanuts, filberts, dairy products and soy products as fragrance and flavouring ingredienexhibits. Tetramethylpyrazine (Ligustrazine) also has potential nootropic and anti-inflammatory activities in rats[2][3].
HY-D0227	0	0	0	-6.12555	-6.35519	-5.93766	not_abx	Trometamol	BLOOD AND BLOOD FORMING ORGANS - BLOOD SUBSTITUTES AND PERFUSION SOLUTIONS:BLOOD AND BLOOD FORMING ORGANS - BLOOD SUBSTITUTES AND PERFUSION SOLUTIONS	Trometamol is a biologically inert amino alcohol of low toxicity, which buffers carbon dioxide and acids in vitro and in vivo. Trometamol is an effective amine compound for pH control in the physiological range[1].
HY-D0227A	0	0	0	-6.12555	-6.35519	-5.93766	not_abx	Trometamol (hydrochloride)	BLOOD AND BLOOD FORMING ORGANS - BLOOD SUBSTITUTES AND PERFUSION SOLUTIONS:BLOOD AND BLOOD FORMING ORGANS - BLOOD SUBSTITUTES AND PERFUSION SOLUTIONS	Trometamol hydrochloride (Tromethamine hydrochloride) is a biologically inert amino alcohol of low toxicity, which buffers carbon dioxide and acids in vitro and in vivo. Trometamol hydrochloride is an effective amine compound for pH control in the physiological range[1].
HY-D0251	0	0	0	-9.48382	-9.51414	-9.45901	not_abx	Fluorescein	SENSORY ORGANS - OPHTHALMOLOGICALS	Fluorescein (Resorcinol phthalein) is a synthetic organic photoactive dye compound. Fluorescein is used as a fluorescent tracer in medicinal and biological applications and tumor infected tissues tracer[1][2].
HY-N0261	0	0	0	-5.56641	-6.27178	-4.98928	not_abx	Aurantio-obtusin	not_found	Aurantio-obtusin is an anthraquinone isolated from Semen Cassiae, with anti-Inflammatory, anti-oxidative, anti-coagulating and anti-hypertension activities[1][2][3]. Aurantio-obtusin relaxes systemic arteries through endothelial PI3K/AKT/eNOS-dependent signaling pathway in rats, thus acts as a new potential vasodilator[2]. Aurantio-obtusin inhibits allergic responses in IgE-mediated mast cells an…
HY-D0844	0	0	0	-10.0794	-10.751	-9.52982	not_abx	Glutathione oxidized	VARIOUS - ALL OTHER THERAPEUTIC PRODUCTS	Glutathione oxidized is produced by the oxidation of glutathione which is a major intracellular antioxidant and detoxifying agent.
HY-D0885B	0	0	0	-8.53625	-8.56922	-8.50928	not_abx	Phosphocreatine (disodium)	not_found	Phosphocreatine disodium, one of organic compounds known as alpha amino acids and derivatives, is a substrate for the determination of creatine kinase and used to regenerate ATP during skeletal muscle contraction[1].
HY-D0981	0	0	0	-6.81348	-6.98612	-6.67223	not_abx	7-Amino-4-(trifluoromethyl)coumarin	not_found	7-Amino-4-(trifluoromethyl)coumarin (Coumarin 151) is a fluorescent marker for the sensitive detection of proteinases. The excitation and emission wavelengths are 400 and 490 nm, respectively.
HY-F0001	0	0	0	-5.46844	-5.69526	-5.28286	not_abx	NADH (disodium salt)	not_found	NADH disodium salt is a coenzyme of a large number of oxidoreductases. NADH is a coenzyme that functions as a regenerating electron donor in catabolic processes including glycolysis, beta-oxidation and the citric acid cycle.
HY-N0230	0	0	0	-8.95052	-9.18548	-8.75827	not_abx	β-Alanine	not_found	β-Alanine is a non-essential amino acid that is shown to be metabolized into carnosine, which functions as an intracellular buffer.
HY-N0229	0	0	0	-9.23439	-9.5849	-8.94761	not_abx	L-Alanine	not_found	L-Alanine is a non-essential amino acid, involved in sugar and acid metabolism, increases immunity, and provides energy for muscle tissue, brain, and central nervous system.
HY-N0221	0	0	0	-4.48671	-4.97236	-4.08937	not_abx	Daurisoline	not_found	Daurisoline is a hERG inhibitor and also an autophagy blocker.
HY-F0004	0	0	0	-8.33565	-8.89501	-7.878	not_abx	β-Nicotinamide mononucleotide	not_found	β-nicotinamide mononucleotide (β-NM) is a product of the nicotinamide phosphoribosyltransferase (NAMPT) reaction and a key NAD(+) intermediate. The pharmacological activities of β-nicotinamide mononucleotide include its role in cellular biochemical functions, cardioprotection, diabetes, Alzheimer's disease, and complications associated with obesity[1].
HY-N0216	0	0	0	-8.66682	-8.66664	-8.66696	not_abx	Benzoic acid	not_found	Benzoic acid is an aromatic alcohol existing naturally in many plants and is a common additive to food, drinks, cosmetics and other products. It acts as preservatives through inhibiting both bacteria and fungi.
HY-I0021	0	0	0	-6.99837	-7.45561	-6.62426	not_abx	Bepotastine	not_found	Bepotastine is a selective and orally active second-generation histamine H1 receptor antagonist. Bepotastine has the potential for allergic rhinitis, allergic conjunctivitis and urticaria/pruritus research[1][2].
HY-N0215	0	0	0	-9.23879	-9.69275	-8.86736	not_abx	L-Phenylalanine	not_found	L-Phenylalanine ((S)-2-Amino-3-phenylpropionic acid) is an essential amino acid isolated from Escherichia coli. L-Phenylalanine is a α2δ subunit of voltage-dependent Ca+ channels antagonist with a Ki of 980 nM. L-phenylalanine is a competitive antagonist for the glycine- and glutamate-binding sites of N-methyl-D-aspartate receptors (NMDARs) (KB of 573 μM ) and non-NMDARs, respectively. L-Phenylal…
HY-D0211	0	0	0	-8.28772	-8.29706	-8.28008	not_abx	Phenolphthalein	ALIMENTARY TRACT AND METABOLISM - DRUGS FOR CONSTIPATION	Phenolphthalein is a widely applied but toxic indicator dye.
HY-D0205A	0	0	0	-8.57389	-9.16328	-8.09166	not_abx	Carbocisteine	RESPIRATORY SYSTEM - COUGH AND COLD PREPARATIONS	Carbocisteine, a mucolytic agent, can be used for the research of chronic obstructive pulmonary disease (COPD)[1].
HY-N0281	0	0	0	-6.58402	-6.83688	-6.37714	not_abx	Daphnetin	not_found	Daphnetin (7,8-dihydroxycoumarin), one coumarin derivative isolated from plants of the Genus Daphne, is a protein kinase inhibitor, with IC50s of 7.67 μM, 9.33 μM and 25.01 μM for EGFR, PKA and PKC in vitro, respectively[1][2]. Daphnetin (7,8-dihydroxycoumarin) is a secondary metabolite of plants used in folk medicine to counter inflammatory and allergic diseases, also has has the potential in th…
HY-B2233B	0	0	0	-8.42085	-8.98053	-7.96293	not_abx	Phosphorylcholine	not_found	Phosphatidylcholine is the main phospholipid component in eukaryotic biofilms. Phosphatidylcholine exists in commensal or pathogenic bacteria associated with eukaryotes in prokaryotes. Phosphorylcholine exhibits a surprising range of immunomodulatory properties[1].
HY-B2219	0	0	0	-8.42977	-8.73443	-8.18051	not_abx	Stearic acid	not_found	Stearic acid is a long chain dietary saturated fatty acid which exists in many animal and vegetable fats and oils.
HY-B2223	0	0	0	-5.01763	-5.10092	-4.94948	not_abx	Thiamine nitrate	not_found	Thiamine nitrate is an essential vitamin which can enhance normal neuronal actives.
HY-B2229	0	0	0	-8.51368	-8.80896	-8.27208	not_abx	Sulbutiamine	ALIMENTARY TRACT AND METABOLISM - VITAMINS	Sulbutiamine is a highly lipid soluble synthetic analogue of vitamin B1, used for the treatment of asthenia.
HY-N0322	0	0	0	-7.91284	-8.43459	-7.48596	not_abx	Cholesterol	not_found	Cholesterol is the major sterol in mammals and is makes up 20-25% of structural component of the plasma membrane. Plasma membranes are highly permeable to water but relatively impermeable to ions and protons. Cholesterol plays an important role in determining the fluidity and permeability characteristics of the membrane as well as the function of both the transporters and signaling proteins[1][2]…
HY-N0313	0	0	0	-5.94739	-6.40797	-5.57055	not_abx	Euphol	not_found	Euphol is a tetracyclic triterpene alcohol isolated from the sap of Euphorbia tirucalli with anti-mutagenic, anti-inflammatory and immunomodulatory effects, orally active. Euphol inhibits the monoacylglycerol lipase (MGL) activity via a reversible mechanism (IC50=315 nM). MGL inhibition in the periphery modulates the endocannabinoid system to block the development of inflammatory pain[1].
HY-N0305	0	0	0	-8.30231	-8.49193	-8.14716	not_abx	5-Aminolevulinic acid (hydrochloride)	not_found	5-Aminolevulinic acid hydrochloride (5-ALA hydrochloride) is an intermediate in heme biosynthesis in the body and the universal precursor of tetrapyrroles.
HY-N0300	0	0	0	-9.08089	-9.30465	-8.89781	not_abx	Tetrahydropalmatine	not_found	Tetrahydropalmatine, an active component isolated from corydalis, possesses analgesic effects. Tetrahydropalmatine acts through inhibition of amygdaloid release of dopamine to inhibit an epileptic attack in rats[1].
HY-N0298	0	0	0	-7.31015	-7.54932	-7.11447	not_abx	Stachydrine	not_found	Stachydrine is a major constituent of Chinese herb leonurus heterophyllus sweet used to promote blood circulation and dispel blood stasis. Stachydrine can inhibit the NF-κB signal pathway.
HY-B2234	0	0	0	-8.82613	-8.85717	-8.80073	not_abx	Povidone iodine	not_found	Povidone iodine (iodopovidone) displays excellent antibacterial activity which can against MRSA and MSSA strains with MICs of 31.25 mg/L and 7.82 mg/L, respectively.
HY-N0284	0	0	0	-7.13031	-7.36273	-6.94016	not_abx	Esculetin	not_found	Esculetin is an active ingredient extracted mainly from the bark of Fraxinus rhynchophylla. Esculetin inhibits platelet-derived growth factor (PDGF)-induced airway smooth muscle cells (ASMCs) phenotype switching through inhibition of PI3K/Akt pathway. Esculetin has antioxidant, antiinflammatory, and antitumor activities[1].
HY-N0297	0	0	0	-6.00675	-6.30554	-5.76229	not_abx	Sinensetin	not_found	Sinensetin is a methylated flavone found in certain citrus fruits. pocess potent antiangiogenesis and anti-inflammatory, sinensetin enhances adipogenesis and lipolysis. In vitro: Sinensetin promots adipogenesis in 3T3-L1 preadipocytes growing in incomplete differentiation medium, sinensetin enhances adipogenesis and lipolysis by increasing cAMP levels. [1] Sinensetin shows anti-inflammatory activ…
HY-B2235	0	0	0	-7.5443	-8.35599	-6.88019	not_abx	Lecithin	not_found	Lecithin is regarded as a safe, conventional phospholipid source. Phospholipids are reported to alter the fatty acid composition and microstructure of the membranes in animal cells.
HY-N0295	0	0	0	-7.54144	-7.71163	-7.40219	not_abx	Protocatechualdehyde	not_found	Protocatechualdehyde (Catechaldehyde), a natural polyphenol compound isolated from the roots of radix Salviae Miltiorrhizae, is associated with a wide variety of biological activities and has been widely used in medicine as an antioxidant, anti-aging, an antibacterial and anti-inflammatory agent[1].
HY-B2239	0	0	0	-7.21848	-7.94062	-6.62764	not_abx	Riboflavin Tetrabutyrate	SENSORY ORGANS - OPHTHALMOLOGICALS	Riboflavin Tetrabutyrate is a lipophilic flavin derivative with antioxidative and lipid peroxide-removing activity.
HY-B2246	0	0	0	-9.61002	-9.94668	-9.33458	not_abx	L-Carnitine (hydrochloride)	not_found	L-Carnitine hydrochloride ((R)-Carnitine hydrochloride), a highly polar, small zwitterion, is an essential co-factor for the mitochondrial β-oxidation pathway. L-Carnitine hydrochloride functions to transport long chain fatty acyl-CoAs into the mitochondria for degradation by β-oxidation. L-Carnitine hydrochloride is an antioxidant. L-Carnitine hydrochloride can ameliorate metabolic imbalances in…
HY-D0128	0	0	0	-8.73701	-9.16624	-8.38583	not_abx	4-Methylherniarin	not_found	4-Methylherniarin (7-Methoxy-4-methylcoumarin) is a coumarin derivative and fluorescent label, has an antimicrobial activitiy against both gram positive and gram negative bacterial stains. 4-Methylherniarin displays good activity against B. subtilis and S.sonnei with IC50 values of 11.76 μg/ml and 13.47 μg/ml[1].
HY-D0184	0	0	0	-7.06182	-7.12322	-7.01159	not_abx	2'-Deoxycytidine	not_found	2'-Deoxycytidine, a deoxyribonucleoside, could inhibit biological effects of Bromodeoxyuridine (Brdu).
HY-N0286	0	0	0	-6.81264	-7.24753	-6.45681	not_abx	Isoimperatorin	not_found	Isoimperatorin is a methanolic extract of the roots of Angelica dahurica shows significant inhibitory effects on acetylcholinesterase (AChE) with the IC50 of 74.6 μM.
HY-N0117	0	0	0	-7.79558	-7.87404	-7.73139	not_abx	Indirubin	not_found	Indirubin (Couroupitine B) is a purple 3,2- bisindole and a stable isomer of indigo isolated from Indigo naturalis (Apiaceae); anti-inflammatory and anticancer activities. IC50 value: Target: in vitro: The activation of EGF receptor, known to be highly expressed in psoriatic lesions, was inhibited by indigo naturalis or indirubin. The cell proliferation and CDC25B expression of epidermal keratino…
HY-100007	0	0	0	-5.03305	-5.12335	-4.95917	not_abx	Vonoprazan	ALIMENTARY TRACT AND METABOLISM - DRUGS FOR ACID RELATED DISORDERS	Vonoprazan (TAK-438 free base) is an orally active potassium-competitive acid blocker which inhibits H+, K+-ATPase activity with an IC50 of 19 nM.
HY-N0644	0	0	0	-7.41965	-7.82593	-7.08724	not_abx	Carnosic acid	not_found	Carnosic acid has demonstrated inhibition of oxidative stress and inflammation, suppression of cell proliferation, and antibacterial activity.
HY-W012980	0	0	0	-9.29909	-9.6623	-9.00192	not_abx	3-Methylbutanoic acid	not_found	3-Methylbutanoic acid is a natural fatty acid and known to effect on neonatal death and possible Jamaican vomiting sickness in human.
HY-W014787	0	0	0	-9.07947	-9.26446	-8.92812	not_abx	Decanedioic acid	not_found	Decanedioic acid, a normal urinary acid, is found to be associated with carnitine-acylcarnitine translocase deficiency and medium chain acyl-CoA dehydrogenase deficiency.
HY-W014666	0	0	0	-8.5563	-8.62	-8.50418	not_abx	Xanthurenic acid	not_found	Xanthurenic acid is a putative endogenous Group II metabotropic glutamate receptor agonist, on sensory transmission in the thalamus.
HY-W014589	0	0	0	-6.06882	-6.29599	-5.88295	not_abx	2,4-Di-tert-butylphenol	not_found	2,4-Di-tert-butylphenol is an endogenous metabolite.
HY-W014502	0	0	0	-8.78754	-8.8375	-8.74666	not_abx	D-Kynurenine	not_found	D-kynurenine, a metabolite of D-tryptophan, can serve as the bioprecursor of kynurenic acid (KYNA) and 3-hydroxykynurenine. D-Kynurenine is an agonist for G protein-coupled receptor, GPR109B. D-Kynurenine is a substrate in a fluorometric assay of D-amino acid oxidase. D-kynurenine promotes epithelial-to-mesenchymal transition via activating aryl hydrocarbon receptor (AHR)[1][2][3][4].
HY-W014225	0	0	0	-7.90997	-8.31512	-7.57848	not_abx	3-Phenoxybenzoic acid	not_found	3-Phenoxybenzoic acid is an endogenous metabolite.
HY-W014130	0	0	0	-9.24155	-9.72315	-8.84751	not_abx	Ac-Arg-OH	not_found	Ac-Arg-OH is one of the guanidino compounds found elevated in the serum of an hemodialyzed renal insufficient (uremic) pediatric population.
HY-W014125	0	0	0	-9.07947	-9.26446	-8.92812	not_abx	Undecanedioic acid	not_found	Undecanedioic acid is associated with intercellular matrix macromolecules and specifically with elastin.
HY-W014102	0	0	0	-7.94586	-8.48327	-7.50616	not_abx	L-Alanyl-L-glutamine	not_found	L-Alanyl-L-glutamine, a glutamine dipeptide, is benefit for the antioxidant system, attenuating inflammation, and may modulate the heat shock protein (HSP) response in catabolic situations[1].
HY-W014081	0	0	0	-6.23963	-6.92221	-5.68115	not_abx	Ethyl 3-coumarincarboxylate	not_found	Ethyl 3-coumarincarboxylate is a coumarin derivative. Ethyl 3-coumarincarboxylate can be used as a pseudo-template to give a molecularly imprinted polymer (MIP) that has a fairly specific recognition capability for aflatoxins[1].
HY-W014075	0	0	0	-5.12442	-5.2156	-5.04982	not_abx	1-Hydroxypyrene	not_found	1-Hydroxypyrene, a biomarker of exposure to polycyclic aromatic hydrocarbons (PAHs), is analyzed in urine samples. 1-Hydroxypyrene is the major biomarker of exposure to pyrenes[1].
HY-W013494	0	0	0	-9.11464	-9.41222	-8.87117	not_abx	L-Carnosine	not_found	L-Carnosine is a dipeptide of the amino acids beta-alanine and histidine and has the potential to suppress many of the biochemical changes that accompany aging.
HY-W013049	0	0	0	-8.42977	-8.73443	-8.18051	not_abx	Docosanoic acid	not_found	Docosanoic acid is poorly absorbed, and a cholesterol-raising saturated fatty acid in humans.
HY-W013014	0	0	0	-8.23406	-8.27633	-8.19948	not_abx	3-Methyl-2-cyclopenten-1-one	not_found	3-Methyl-2-cyclopenten-1-one is an endogenous metabolite.
HY-W012999	0	0	0	-8.50271	-8.71304	-8.33062	not_abx	Tiglic acid	not_found	Tiglic acid is a monocarboxylic unsaturated organic acid found in croton oil and in several other natural products. Tiglic aci has a role as a plant metabolite[1].
HY-W012974	0	0	0	-8.4955	-8.89819	-8.16603	not_abx	3-Amino-2-methylpropanoic acid	not_found	3-Amino-2-methylpropanoic acid could induce browning of white fat and hepatic β-oxidation and is inversely correlated with cardiometabolic risk factors.
HY-W014993	0	0	0	-9.58245	-9.58987	-9.57638	not_abx	1,3-Dimethyluric acid	not_found	1,3-Dimethyluric acid is a product of theophylline metabolism in man. 1,3-Dimethyluric acid is one of the purine components in urinary calculi.
HY-W012946	0	0	0	-8.90657	-9.08788	-8.75823	not_abx	2-Furoic acid	not_found	2-Furoic acid (Furan-2-carboxylic acid) is an organic compound produced through furfural oxidation[1]. 2-Furoic acid exhibits hypolipidemic effet, lowers both serum cholesterol and serum triglyceride levels in rats[2].
HY-W012941	0	0	0	-7.74792	-7.82616	-7.68391	not_abx	2-Thiophenecarboxaldehyde	not_found	2-Thiophenecarboxaldehyde is an endogenous metabolite.
HY-W012926	0	0	0	-8.32517	-8.40433	-8.2604	not_abx	Dihydrouracil	not_found	Dihydrouracil (5,6-Dihydrouracil), a metabolite of Uracil, can be used as a marker for identification of dihydropyrimidine dehydrogenase (DPD)-deficient[1][2].
HY-W012860	0	0	0	-8.62559	-8.70742	-8.55864	not_abx	p-Tolualdehyde	not_found	p-Tolualdehyde is an endogenous metabolite.
HY-W012836	0	0	0	-6.29455	-6.62716	-6.02242	not_abx	4-Ethylphenol	not_found	4-Ethylphenol is a volatile phenolic compound associated with off-odour in wine.
HY-W012814	0	0	0	-6.26919	-6.36121	-6.19391	not_abx	4-Methylcatechol	not_found	4-Methylcatechol, a metabolite of p-toluate, is a substrate as well as a suicide inhibitor of Catechol 2,3-Dioxygenase.
HY-W012788	0	0	0	-7.43908	-7.7005	-7.22519	not_abx	Maltol	not_found	Maltol, a type of aromatic compound, exists in high concentrations in red ginseng. Maltol is a potent antioxidative agent and typically is used to enhance flavor and preserve food[1].
HY-W012734	0	0	0	-9.54617	-9.62964	-9.47788	not_abx	H-HoPro-OH	not_found	H-HoPro-OH is a breakdown product of lysine, accumulates in body fluids of infants with generalized genetic peroxisomal disorders, such as Zellweger syndrome, neonatal adrenoleukodystrophy.
HY-W012722	0	0	0	-9.15223	-9.51172	-8.8581	not_abx	4-Methyl-2-oxopentanoic acid	not_found	4-Methyl-2-oxopentanoic acid, an abnormal metabolite, is both a neurotoxin and a metabotoxin.
HY-W012708	0	0	0	-9.92044	-10.3706	-9.55215	not_abx	3-Amino-4-methylpentanoic acid	not_found	3-Amino-4-methylpentanoic acid is a beta amino acid and positional isomer of L-leucine which is naturally produced in humans via the metabolism of L-leucine by the enzyme leucine 2,3-aminomutase.
HY-W012658	0	0	0	-7.99712	-7.80422	-8.15495	not_abx	2-Methylacetophenone	not_found	2-Methylacetophenone is an endogenous metabolite.
HY-W012657	0	0	0	-7.85371	-8.41108	-7.39768	not_abx	4-Ethylbenzaldehyde	not_found	4-Ethylbenzaldehyde is an endogenous metabolite.
HY-W012595A	0	0	0	-8.43614	-8.56502	-8.3307	not_abx	trans-Benzylideneacetone	not_found	trans-Benzylideneacetone (trans-Benzalacetone), a metabolite of gram-negative entomopathogenic bacterium Xenorhabdus nematophila, is an enzyme inhibitor against phospholipase A2 (PLA2). trans-Benzylideneacetone is an immunosuppressant[1].
HY-W012595	0	0	0	-8.43614	-8.56502	-8.3307	not_abx	Benzylideneacetone	not_found	Benzylideneacetone is an endogenous metabolite.
HY-W014796	0	0	0	-7.62716	-8.27462	-7.09742	not_abx	2-Naphthoxyacetic acid	not_found	2-Naphthoxyacetic acid is an endogenous metabolite.
HY-W015007	0	0	0	-8.9377	-9.22289	-8.70436	not_abx	Metyrosine	not_found	Metyrosine is a selective tyrosine hydroxylase enzyme inhibitor. Metyrosine exerts anti-inflammatory and anti-ulcerative effects. Metyrosine significantly inhibits high COX-2 activity[1]. Metyrosine is a very effective agent for blood pressure control[2].
HY-W016785	0	0	0	-9.54576	-9.89058	-9.26363	not_abx	Glycyl-L-valine	not_found	Glycyl-L-valine is a dipeptide that contains glycine and valine.
HY-W015591	0	0	0	-8.81623	-9.11906	-8.56846	not_abx	2-Hydroxy-2-phenylacetic acid	not_found	2-Hydroxy-2-phenylacetic acid is an endogenous metabolite.
HY-W016628	0	0	0	-6.67786	-7.10261	-6.33034	not_abx	L-Gulono-1,4-lactone	not_found	L-Gulono-1,4-lactone is a substrate of L-gulono-1,4-lactone oxidoreductase, which catalyzes the last step of the biosynthesis of L-ascorbic (Vatamin) C. In other words, L-Gulono-1,4-lactone is a direct precursor of vitamin C in animals, in plants and in some protists.
HY-W016562	0	0	0	-8.88841	-8.94836	-8.83936	not_abx	Hippuric acid	not_found	Hippuric Acid (2-Benzamidoacetic acid), an acyl glycine produced by the conjugation of benzoic acid and glycine, is a normal component in urine as a metabolite of aromatic compounds from food.
HY-W016480	0	0	0	-10.1252	-10.5365	-9.7886	not_abx	4-Amino-L-phenylalanine	not_found	4-Amino-L-phenylalanine is an endogenous metabolite.
HY-W016009	0	0	0	-5.92348	-6.19501	-5.70132	not_abx	2'-Deoxyadenosine-5'-monophosphate	not_found	2'-Deoxyadenosine-5'-monophosphate is an endogenous metabolite.
HY-W015967	0	0	0	-8.37752	-8.56464	-8.22442	not_abx	Glycolic acid	not_found	Glycolic acid is an inhibitor of tyrosinase, suppressing melanin formation and lead to a lightening of skin colour.
HY-W015883	0	0	0	-8.73474	-8.95479	-8.55471	not_abx	Fumaric acid	DERMATOLOGICALS - ANTIPSORIATICS	Fumaric acid, associated with fumarase deficiency, is identified as an oncometabolite or an endogenous, cancer causing metabolite.
HY-W015878	0	0	0	-9.07404	-9.32636	-8.86759	not_abx	5-Aminovaleric acid	not_found	5-Aminovaleric acid is believed to act as a methylene homologue of gamma-aminobutyric acid (GABA) and functions as a weak GABA agonist.
HY-W015874	0	0	0	-8.75787	-9.07821	-8.49578	not_abx	2-Hydroxy-2-methylbutanoic acid	not_found	2-Hydroxy-2-methylbutanoic acid, an unusual metabolite, is associated with 2-hydroxyglutaric aciduria and maple syrup urine disease.
HY-W015823	0	0	0	-6.86058	-7.02036	-6.72984	not_abx	4-Hydroxybenzyl cyanide	not_found	4-Hydroxybenzyl cyanide is an endogenous metabolite.
HY-W015786	0	0	0	-6.07803	-6.5289	-5.70913	not_abx	4-Ethoxyphenol	not_found	4-Ethoxyphenol is an endogenous metabolite.
HY-W015780	0	0	0	-6.88994	-7.48162	-6.40584	not_abx	1,4-Dimethoxybenzene	not_found	1,4-Dimethoxybenzene is an endogenous metabolite.
HY-W015618	0	0	0	-7.55171	-7.49709	-7.59639	not_abx	2',4'-Dimethylacetophenone	not_found	2',4'-Dimethylacetophenone is an endogenous metabolite.
HY-W015611	0	0	0	-7.73182	-8.09648	-7.43346	not_abx	L-(+)-Arabinose	not_found	L-(+)-Arabinose selectively inhibits intestinal sucrase activity in a noncompetitive manner and suppresses the plasma glucose increase due to sucrose ingestion.
HY-W015608	0	0	0	-9.27361	-9.59461	-9.01097	not_abx	2-Phenylpropionic acid	not_found	2-Phenylpropionic acid is an intermediate in alpha-Methylstyrene metabolism.
HY-W015590	0	0	0	-7.71826	-7.77814	-7.66926	not_abx	2-Hydroxyphenylacetic acid	not_found	2-Hydroxyphenylacetic acid is a potential biomarker for the food products, and found to be associated with phenylketonuria (PKU).
HY-W015060	0	0	0	-9.69739	-9.54627	-9.82103	not_abx	2-(2-Methylbenzamido)acetic acid	not_found	2-(2-Methylbenzamido)acetic acid is a metabolite detected in urine.
HY-W015560	0	0	0	-7.91741	-7.91412	-7.92009	not_abx	3,5-Dihydroxybenzoic acid	not_found	3,5-Dihydroxybenzoic acid a potential biomarker for the consumption of many food products, including beer, nuts, peanut, and pulses.
HY-W015495	0	0	0	-8.47531	-8.63513	-8.34454	not_abx	L-Dihydroorotic acid	not_found	L-Dihydroorotic acid can reversibly hydrolyze to yield the acyclic L-ureidosuccinic acid by dihydrowhey enzyme[1].
HY-W015466	0	0	0	-9.88722	-10.199	-9.63216	not_abx	Acetylvaline	not_found	Acetylvaline is an endogenous metabolite.
HY-W015464	0	0	0	-9.91353	-10.2366	-9.64918	not_abx	N-Isovaleroylglycine	not_found	N-Isovaleroylglycine is an acyl glycine and could be used as a biomarker for the predispositon for weight gain and obesity.
HY-W015410	0	0	0	-8.07406	-8.25783	-7.92371	not_abx	Disodium succinate	not_found	Disodium succinate is the?disodium?salt of?Succinic acid. Succinic acid is an intermediate product of the tricarboxylic acid cycle, as well as one of fermentation products of anaerobic metabolism[1].
HY-W015371	0	0	0	-6.87247	-7.63983	-6.24463	not_abx	Ethyl phenylacetate	not_found	Ethyl phenylacetate is a natural flavouring ingredien, and its sensory threshold is near 73 μg/L. Ethyl phenylacetate is a “greener" solvent with low toxicity. Ethyl phenylacetate is a non-mutagenic and is a Kosher food additive. Ethyl phenylacetate gives to the wines a strong honey-like character[1][2][3].
HY-W015346	0	0	0	-9.6031	-9.81783	-9.42741	not_abx	Desaminotyrosine	not_found	Desaminotyrosine is a microbially associated metabolite protecting from influenza through augmentation of type I interferon signaling.
HY-W015342	0	0	0	-7.67435	-8.25381	-7.20024	not_abx	Methyl anisate	not_found	Methyl anisate is an endogenous metabolite.
HY-W015326	0	0	0	-9.39825	-9.77324	-9.09144	not_abx	3-Hydroxymandelic Acid	not_found	3-Hydroxymandelic Acid, a metabolite of Phenylephrine, Phenylephrine is a α-receptor agonist.
HY-W015309	0	0	0	-8.42977	-8.73443	-8.18051	not_abx	Decanoic acid	not_found	Decanoic acid, a component of medium chain triclycerides, is a brain-penetrant and non-competitive inhibitor of AMPA receptor. Decanoic acid has antiseizure effects[1][2][3].
HY-W015300	0	0	0	-9.07947	-9.26446	-8.92812	not_abx	Suberic acid	not_found	Suberic acid (Octanedioic acid) is found to be associated with carnitine-acylcarnitine translocase deficiency, malonyl-Coa decarboxylase deficiency.
HY-W015229	0	0	0	-8.79521	-8.89644	-8.71239	not_abx	3-Indolepropionic acid	not_found	3-Indolepropionic acid is shown to be a powerful antioxidant and has potential in the treatment for Alzheimer’s disease.
HY-W015224	0	0	0	-7.62593	-8.08406	-7.2511	not_abx	Methyl 2-(1H-indol-3-yl)acetate	not_found	Methyl 2-(1H-indol-3-yl)acetate is an endogenous metabolite.
HY-W015061	0	0	0	-8.64285	-8.79468	-8.51863	not_abx	2-(2-Phenylacetamido)acetic acid	not_found	2-(2-Phenylacetamido)acetic acid is an endogenous metabolite.
HY-W012575	0	0	0	-9.65457	-9.51589	-9.76803	not_abx	2,4-Dihydroxybenzoic acid	not_found	2,4-Dihydroxybenzoic acid is a degradation product of cyaniding glycoside from tart cheeries in cell culture.
HY-W012530	0	0	0	-7.02932	-7.29882	-6.80882	not_abx	Phenylpyruvic acid	not_found	Phenylpyruvic acid is used in the synthesis of 3-phenyllactic acid (PLA) by lactate dehydrogenase.
HY-W012499	0	0	0	-9.45093	-10.0499	-8.96089	not_abx	N-Acetyl-L-methionine	not_found	N-Acetyl-L-methionine, a human metabolite, is nutritionally and metabolically equivalent to L-methionine. L-methionine is an indispensable amino acid required for normal growth and development[1].
HY-W009162	0	0	0	-7.78713	-8.39863	-7.28682	not_abx	Cytidine 5'-monophosphate	not_found	Cytidine 5'-monophosphate (5'-Cytidylic acid) is a nucleotide which is used as a monomer in RNA. Cytidine 5'-monophosphate consists of the nucleobase cytosine, the pentose sugar ribose, and the phosphate group[1].
HY-W010201	0	0	0	-8.97245	-9.49276	-8.54673	not_abx	Citronellol	not_found	Citronellol ((±)-Citronellol) is a monoterpene Pelargonium capitatum. Citronellol ((±)-Citronellol) induces necroptosis of cancer cell via up-regulating TNF-α, RIP1/RIP3 activities, down-regulating caspase-3/caspase-8 activities and increasing ROS (reactive oxygen species) accumulation[1].
HY-W010184	0	0	0	-7.92129	-8.04085	-7.82346	not_abx	4,6-Dioxoheptanoic acid	not_found	4,6-Dioxoheptanoic acid is a potent inhibitor of heme biosynthesis.
HY-W010155	0	0	0	-7.45702	-7.55254	-7.37888	not_abx	2-(1H-Indol-3-yl)ethan-1-ol	not_found	2-(1H-Indol-3-yl)ethan-1-ol is an endogenous metabolite.
HY-W010104A	0	0	0	-8.31361	-8.74529	-7.96042	not_abx	Methionine sulfoxide	VARIOUS - ALL OTHER THERAPEUTIC PRODUCTS	Methionine sulfoxide is an oxidation product of methionine with reactive oxygen species and can be regarded as a biomarker of oxidative stress in vivo.
HY-W010104	0	0	0	-8.31361	-8.74529	-7.96042	not_abx	L-Methionine sulfoxide	not_found	L-Methionine sulfoxide (H-Met(O)-OH), a metabolite of Methionine, induces M1/classical macrophage polarization, and modulates oxidative stress and purinergic signaling parameters[1].
HY-W010098	0	0	0	-7.88412	-7.9048	-7.8672	not_abx	Terephthalic acid	not_found	Terephthalic acid is one isomer of the three phthalic, a precursor to the polyester PET, used to make clothing and plastic bottles.
HY-W010056	0	0	0	-5.91221	-6.50205	-5.42961	not_abx	Diethyl fumarate	not_found	Diethyl fumarate is a decomposition product of Malathion (an insecticide). Diethyl fumarate is a reputed skin irritant. Diethyl fumarate can causes non-immunologic contact urticaria on skin[1][2].
HY-W010041	0	0	0	-6.75592	-7.07875	-6.49178	not_abx	Scyllo-Inositol	not_found	Scyllo-Inositol, an amyloid inhibitor, potentialy inhibits α-synuclein aggregation. Scyllo-Inositol stabilizes a non-fibrillar non-toxic form of amyloid-β peptide (Aβ42) in vitro, reverses cognitive deficits, and reduces synaptic toxicity and loweres amyloid plaques in an Alzheimer's disease mouse model[1].
HY-W009884	0	0	0	-7.94186	-8.43602	-7.53755	not_abx	Acetosyringone	not_found	Acetosyringone is a phenolic compound from wounded plant cells, enables virA gene which encodes a membrane-bound kinase to phosphorylate itself and activate the virG gene product, which stimulates the transcription of other vir genes and itself[1]. Acetosyringone enhances efficient Dunaliella transformation of Agrobacterium strains[2].
HY-W009732	0	0	0	-7.66699	-8.29469	-7.15341	not_abx	Sinapinic acid	not_found	Sinapinic acid (Sinapic acid) is a phenolic compound isolated from Hydnophytum formicarum Jack. Rhizome, acts as an inhibitor of HDAC, with an IC50 of 2.27 mM[1], and also inhibits ACE-I activity[2]. Sinapinic acid posssess potent anti-tumor activity, induces apoptosis of tumor cells[1]. Sinapinic acid shows antioxidant and antidiabetic activities[2]. Sinapinic acid reduces total cholesterol, tri…
HY-W009516	0	0	0	-7.48272	-7.8864	-7.15244	not_abx	Dibenzyl disulfide	not_found	Dibenzyl disulfide is an endogenous metabolite.
HY-W009390	0	0	0	-8.07553	-8.66093	-7.59658	not_abx	DL-Homocystine	not_found	DL-Homocystine is the double-bonded form of homocysteine and homocysteine is recognized as an important substance in the pathogenesis and pathophysiology of schizophrenia.
HY-W009338	0	0	0	-9.22705	-9.66457	-8.86908	not_abx	H-Val-Tyr-OH	not_found	H-Val-Tyr-OH is an endogenous metabolite.
HY-W009326	0	0	0	-8.63725	-8.60028	-8.66751	not_abx	Laurocapram	not_found	Laurocapram is a absorption enhancer and has been one of the most effective for substances of both lipophilic and hydrophilic nature[1].
HY-W008820	0	0	0	-8.80416	-8.97291	-8.6661	not_abx	Glutaric acid	not_found	Glutaric acid, C5 dicarboxylic acid, is an intermediate during the catabolic pathways of lysine and tryptophan. Glutaric acid affects pericyte contractility and migration. Glutaric acid is an indicator of glutaric aciduria type I[1][2][3].
HY-W012480	0	0	0	-9.23928	-9.54962	-8.98537	not_abx	DL-Tryptophan	not_found	DL-Tryptophan is an endogenous metabolite.
HY-W008646	0	0	0	-8.31863	-8.7355	-7.97755	not_abx	7,8-Dihydro-L-biopterin	not_found	7,8-Dihydro-L-biopterin is an oxidation product of tetrahydrobiopterin.
HY-W008638	0	0	0	-6.46871	-6.30174	-6.60532	not_abx	2'-Deoxyinosine	not_found	2’-deoxyadenosine inhibits the growth of human colon-carcinoma cell lines and is found to be associated with purine nucleoside phosphorylase (PNP) deficiency.
HY-W008566	0	0	0	-7.2791	-7.34403	-7.22598	not_abx	Norharmane	not_found	Norharmane (Norharman), isolated from coffee, is a potent and selective monoamine oxidase A (MAO-A) inhibitor with a Ki of 3.34 μM[1].
HY-W008452	0	0	0	-9.81231	-10.3119	-9.40353	not_abx	H-Tyr(3-I)-OH	not_found	H-Tyr(3-I)-OH is a potent and effective tyrosine hydroxylase inhibitor. H-Tyr(3-I)-OH is an intermediate in the production of thyroid hormones and has a role as a human or mouse metabolite[1][2].
HY-W008449	0	0	0	-7.57618	-7.60038	-7.55639	not_abx	1-Methylxanthine	not_found	1-Methylxanthine, a caffeine derivative, is an essential human urinary metabolite of caffeine and theophylline (1,3-dimethylxanthine, TP)[1]. 1-Methylxanthine enhances the radiosensitivity of tumor cells[2].
HY-W008385	0	0	0	-6.03466	-6.49921	-5.65458	not_abx	H-HoArg-OH	not_found	H-HoArg-OH, a homologue arginine, is a strong inhibitor of human bone and liver alkaline phosphatase.
HY-W008253	0	0	0	-7.75236	-7.91949	-7.61562	not_abx	5-Hydroxyindole-3-acetic acid	not_found	5-Hydroxyindole-3-acetic acid is the main metabolite of serotonin or metanephrines, which can be used as a biomarker of neuroendocrine tumors.
HY-W008226	0	0	0	-8.20711	-8.28782	-8.14108	not_abx	Phloracetophenone	not_found	Phloracetophenone (2,4,6-trihydroxyacetophenone) is the aglycone part of acetophenone glycoside obtained from Curcuma comosa Roxb, with cholesterol-lowering activity. Phloracetophenone enhances cholesterol 7α-hydroxylase (CYP7A1) activity[1]. Phloracetophenone stimulats bile secretion mediated through Mrp2[2].
HY-W008188	0	0	0	-7.84245	-8.07417	-7.65287	not_abx	3-Hydroxy-4-aminopyridine	not_found	3-Hydroxy-4-aminopyridine is an endogenous metabolite.
HY-W008150	0	0	0	-8.78842	-9.06277	-8.56395	not_abx	2-Hydroxy-3-methylbutanoic acid	not_found	2-Hydroxy-3-methylbutanoic acid is a close structure analogue of GHB, which is a naturally occurring neurotransmitter and a psychoactive drug.
HY-W008091	0	0	0	-5.77024	-5.75891	-5.77952	not_abx	5-Methylcytosine	not_found	5-Methylcytosine is a well-characterized DNA modification, and is also predominantly in abundant non-coding RNAs in both prokaryotes and eukaryotes. 5-Methylcytosine in mRNA is a new epitranscriptome marker inArabidopsis, and that regulation of this modification is an integral part of gene regulatory networks underlying plant development[1].
HY-W007970	0	0	0	-8.80854	-9.30565	-8.40181	not_abx	H-Phe-Phe-OH	not_found	H-Phe-Phe-OH is a peptide made of two phenylalanine molecules; Phenylalanine is an essential amino acid and the precursor for the amino acid tyrosine.
HY-W007926	0	0	0	-7.18548	-7.40024	-7.00976	not_abx	2-Oxobutanoic acid	not_found	2-Oxobutanoic acid is a product in the enzymatic cleavage of cystathionine.
HY-W007894	0	0	0	-9.63752	-9.78866	-9.51387	not_abx	Dimethylmalonic acid	not_found	Dimethylmalonic acid is a short-chain dicarboxylic acid in human serum. Dimethylmalonic acid is also a volatile organic compound detected in alveolar breath[1].
HY-W010248	0	0	0	-7.48622	-7.85056	-7.18812	not_abx	2-Phenylglycine	not_found	2-Phenylglycine (DL-α-Phenylglycine) is a metabolite in breast milk during the W2 to W4 lactation period[1].
HY-W010320	0	0	0	-5.57531	-5.83468	-5.36309	not_abx	Ethyl maltol	not_found	Ethyl maltol (2-Ethyl-3-hydroxy-4H-pyran-4-one), an odor-active (OA) compound, is an important food additive and the main component of a type of incense added to food[1][2].
HY-W010347	0	0	0	-8.88846	-9.20535	-8.62919	not_abx	L-Homocysteine	not_found	L-Homocysteine, a homocysteine metabolite, is a homocysteine that has L configuration. L-Homocysteine induces upregulation of cathepsin V that mediates vascular endothelial inflammation in hyperhomocysteinaemia[1][2].
HY-W010381	0	0	0	-8.74084	-9.11226	-8.43695	not_abx	2-Methylsuccinic acid	not_found	2-Methylsuccinic acid is a normal metabolite in human fluids and the main biochemical measurable features in ethylmalonic encephalopathy.
HY-W012479	0	0	0	-9.23928	-9.54962	-8.98537	not_abx	H-D-Trp-OH	not_found	H-D-Trp-OH is a D-stereoisomer of tryptophan and occasionally found in naturally produced peptides such as the marine venom peptide.
HY-W012382	0	0	0	-10.2687	-10.6563	-9.95163	not_abx	N-Acetyl-L-tyrosine	not_found	N-Acetyl-L-tyrosine originates from tyrosine through an AA acetylase, is associated with aromatic L-amino acid decarboxylase deficiency and tyrosinemia I.
HY-W012241	0	0	0	-9.07947	-9.26446	-8.92812	not_abx	Dodecanedioic acid	not_found	Dodecanedioic acid (C12) is a dicarboxylic acid which is a water-soluble substance with a metabolic pathway intermediate to those of lipids and carbohydrates.
HY-W012185	0	0	0	-8.17471	-8.2112	-8.14486	not_abx	(-)-Sparteine	CARDIOVASCULAR SYSTEM - CARDIAC THERAPY	(-)-Sparteine is a natural alkaloid isolated from beans.
HY-W012161	0	0	0	-8.03999	-8.51454	-7.65173	not_abx	Alanylphenylalanine	not_found	Alanylphenylalanine is an endogenous metabolite.
HY-W012123	0	0	0	-7.78263	-8.19062	-7.44881	not_abx	3,4,5-Trimethoxycinnamic acid	not_found	3,4,5-Trimethoxycinnamic acid is a phenylpropanoid isolated from the roots of Polygala tenuifolia WILLD, with anti-stress effect, prolonging the sleeping time in animals[1][2]. 3,4,5-Trimethoxycinnamic acid increases expression of GAD65 and γ-subunit of GABAA receptor, but shows no effect on the amounts of α-, β-subunits[2].
HY-W012078	0	0	0	-4.55848	-4.38108	-4.70362	not_abx	5-Methyl-2'-deoxycytidine	not_found	5-Methyl-2'-deoxycytidine in single-stranded DNA can act in cis to signal de novo DNA methylation[1][2].
HY-W011978	0	0	0	-9.93098	-10.2362	-9.68126	not_abx	N-Acetyl-L-tryptophan	not_found	N-Acetyl-L-tryptophan is an endogenous metabolite.
HY-W011873	0	0	0	-8.90594	-9.26578	-8.61152	not_abx	Palmitoleic acid	not_found	Palmitoleic acid, a composition of fatty acid, is implicated in the prevention of death from cerebrovascular disorders in SHRSP rats.
HY-W011690	0	0	0	-8.07553	-8.66093	-7.59658	not_abx	L-Homocystine	not_found	L-Homocystine is the oxidized member of the L-homocysteine. Homocysteine is a pro-thrombotic factor, vasodilation impairing agent, pro-inflammatory factor and endoplasmatic reticulum-stress inducer used to study cardiovascular disease mechanisms.
HY-W011683	0	0	0	-5.12352	-5.0888	-5.15193	not_abx	2'-Deoxyadenosine monohydrate	not_found	2'-Deoxyadenosine monohydrate is a deoxyribonucleoside. A building block in the chemical synthesis.
HY-W011552	0	0	0	-5.04337	-5.48137	-4.685	not_abx	2'-O-Methyladenosine	not_found	2'-O-Methyladenosine, a methylated adenine residue is found in urine of normals as well as in urine of adenosine deaminase (ADA) deficient patients. 2'-O-Methyladenosine exhibits unique hypotensive activities [1][2].
HY-W011540	0	0	0	-6.24471	-6.24617	-6.24352	not_abx	8-Hydroxy-2'-deoxyguanosine	not_found	8-Hydroxy-2'-deoxyguanosine is a critical biomarker of oxidative stress and carcinogenesis.
HY-W011175	0	0	0	-6.37716	-7.1852	-5.71604	not_abx	Batilol	not_found	3-(Octadecyloxy)propane-1,2-diol is an endogenous metabolite.
HY-W010970	0	0	0	-6.82762	-7.22933	-6.49894	not_abx	5'-Guanylic acid (disodium salt)	not_found	5'-Guanylic acid disodium salt (5'-GMP disodium salt) is composed of guanine, ribose, and phosphate moieties and it is a nucleotide monomer in messenger RNA. Guanosine derivatives are involved in intracellular signal transduction and have been identified in repetitive genomic sequences in telomeres, in ribosomal DNA, immunoglobulin heavy‐chain switch regions, and in the control regions of proto-o…
HY-W010708	0	0	0	-7.91077	-8.76206	-7.21426	not_abx	Cholesteryl palmitate	not_found	Cholesteryl palmitate is a useful prognostic biomarker for chronic interstitial pneumonia (CIP).
HY-W010697	0	0	0	-7.95194	-8.73248	-7.31331	not_abx	Cholesteryl linoleate	not_found	Cholesteryl linoleate is shown to be the major cholesteryl ester contained in LDL and atherosclerotic lesions.
HY-W010611	0	0	0	-7.9919	-8.13852	-7.87194	not_abx	3-Methylbut-2-enoic acid	not_found	3-Methylbut-2-enoic acid is an endogenous metabolite.
HY-W010594	0	0	0	-7.89303	-7.87273	-7.90963	not_abx	Tetrahydrothiophen-3-one	not_found	Tetrahydrothiophen-3-one is an endogenous metabolite.
HY-W010589	0	0	0	-7.37311	-7.78807	-7.0336	not_abx	H-Abu-OH	not_found	H-Abu-OH, one of the three isomers of aminobutyric acid, is elevated in the plasma of children with with Reye's syndrome, tyrosinemia, homocystinuria, nonketotic hyperglycinemia, and ornithine transcarbamylase deficiency.
HY-W010510	0	0	0	-7.80091	-8.31309	-7.38185	not_abx	DL-Norvaline	not_found	DL-Norvaline, a derivative of L-norvaline, L-norvaline is a non-competitive inhibitor of arginase.
HY-W010489	0	0	0	-7.33494	-7.63338	-7.09076	not_abx	2-Phenylacetaldehyde	not_found	2-Phenylacetaldehyde is an endogenous metabolite.
HY-W010483	0	0	0	-7.87456	-8.27245	-7.54901	not_abx	2-Phenylethylamine	not_found	2-Phenylethanamine is believed to function as a neuromodulator or neurotransmitter.
HY-W010476	0	0	0	-6.55742	-6.80772	-6.35264	not_abx	2,3,5-Trimethylpyrazine	not_found	2,3,5-Trimethylpyrazine is an endogenous metabolite.
HY-W010450	0	0	0	-9.39488	-9.3174	-9.45827	not_abx	Thymine	not_found	Thymine is one of the four nucleobases in the nucleic acid of DNA and can be a target for actions of 5-fluorouracil (5-FU) in cancer treatment, with a Km of 2.3 μM.
HY-W010448	0	0	0	-7.67775	-8.18668	-7.26136	not_abx	Imidazol-1-yl-acetic acid	not_found	Imidazol-1-yl-acetic acid is an endogenous metabolite.
HY-W010435	0	0	0	-8.14189	-8.45813	-7.88314	not_abx	Sulcatone	not_found	Sulcatone is an endogenous metabolite.
HY-W010388	0	0	0	-7.78476	-7.80516	-7.76808	not_abx	Creatine	not_found	Creatine, an endogenous amino acid derivative, plays an important role in cellular energy, especially in muscle and brain.
HY-W010382	0	0	0	-8.18266	-8.34209	-8.05221	not_abx	Oxaloacetic acid	not_found	Oxaloacetic acid (2-Oxosuccinic acid) is a metabolic intermediate involved in several ways, such as citric acid cycle, gluconeogenesis, the urea cycle, the glyoxylate cycle, amino acid synthesis, and fatty acid synthesis[1][2].
HY-W016784	0	0	0	-7.47088	-7.57895	-7.38246	not_abx	Indole-3-acetamide	not_found	Indole-3-acetamide is a biosynthesis intermediate of indole-3-acetic acid (HY-18569). Indole-3-acetic acid is the most common natural plant growth hormone of the auxin class[1].
HY-W016813	0	0	0	-7.71915	-8.00082	-7.48869	not_abx	trans-Aconitic acid	not_found	trans-Aconitic acid is present in normal human urine, and it has been suggested that is present in larger amounts with Reye's syndrome and organic aciduria. trans-Aconitic acid is a substrate of enzyme trans-aconitate 2-methyltransferase.
HY-N0650	0	0	0	-9.61588	-10.0152	-9.28916	not_abx	L-Serine	not_found	L-Serine ((-)-Serine; (S)-Serine), one of the so-called non-essential amino acids, plays a central role in cellular proliferation.
HY-Y0304	0	0	0	-7.74976	-8.22494	-7.36098	not_abx	Dibutyl phthalate	not_found	Dibutyl phthalate is a commonly used plasticizer commonly found in some food packaging materials, personal care products, and the coating of oral medications[1]. May cause toxicity and adverse neurobehavioral effects[2][3].
HY-Y0569	0	0	0	-7.67859	-8.07168	-7.35697	not_abx	D-Gluconic acid	not_found	D-Gluconic acid is the carboxylic acid by the oxidation with antiseptic and chelating properties.
HY-Y0546	0	0	0	-8.96212	-8.99622	-8.93421	not_abx	Benzophenone	not_found	Benzophenone is an endogenous metabolite.
HY-Y0543	0	0	0	-6.97947	-7.09124	-6.88803	not_abx	5-Methylfurfural	not_found	5-Methylfurfural is a naturally occurring substance, found in cigarette smoke condensate, licorice essential oil, stored dehydrated orange powder, baked potato flour, volatile compounds of roast beef, aroma concentrate of sponge cake. bread and in coffee, tea and cocoa[1]. A flavoring agent.
HY-Y0511	0	0	0	-8.82055	-8.76666	-8.86464	not_abx	N-Methylsarcosine	not_found	N-Methylsarcosine is an amino acid building block for protein, found in a small amount in the body.
HY-Y0479	0	0	0	-8.79198	-9.09932	-8.54053	not_abx	L-Lactic acid	not_found	L-Lactic acid is a buildiing block which can be used as a precursor for the production of the bioplastic polymer poly-lactic acid.
HY-Y0444	0	0	0	-10.1862	-10.5698	-9.8724	not_abx	D-Tyrosine	not_found	D-Tyrosine is the D-isomer of tyrosine. D-Tyrosine negatively regulates melanin synthesis by inhibiting tyrosinase activity. D-Tyrosine inhibits biofilm formation and trigger the self-dispersal of biofilms without suppressing bacterial growth[1][2].
HY-Y0442	0	0	0	-8.84994	-8.84755	-8.8519	not_abx	2-Methylbenzaldehyde	not_found	2-Methylbenzaldehyde is an endogenous metabolite.
HY-Y0418	0	0	0	-7.91693	-8.34453	-7.56708	not_abx	Dulcite	not_found	Dulcite is a sugar alcohol with a slightly sweet taste which is a metabolic breakdown product of galactose.
HY-Y0378	0	0	0	-9.47776	-9.87636	-9.15163	not_abx	D-Leucine	not_found	D-Leucine is a more potent anti-seizure agent than L-leucine. D-leucine potently terminates seizures even after the onset of seizure activity. D-leucine, but not L-leucine, reduces long-term potentiation but had no effect on basal synaptic transmission in vitro[1].
HY-Y0367	0	0	0	-8.73474	-8.95479	-8.55471	not_abx	Maleic Acid	not_found	Maleic Acid is a Glutamate Decarboxylase (GAD) inhibitor of E. coli and L. monocytogenes.
HY-Y0366	0	0	0	-8.42977	-8.73443	-8.18051	not_abx	Lauric acid	not_found	Lauric acid is a middle chain-free fatty acid with strong bactericidal properties. The EC50s for P. acnes, S.aureus, S. epidermidis, are 2, 6, 4 μg/mL, respectively.
[truncated: 1,436 more rows]

## Sheet: SF 7d
Compounds predicted to inhibit 10 or more strains by the ECFP4-XGBoost model. Column descriptions are the same for SF 7c. Additionally, the Reported Activity column indicates the literature-reported antimicrobial activity of each compound. The Reference column show the PubMed IDs of the references used to determine the Reported Activity.
[truncated: 151 more rows]
