# Supplementary material for: Pre-trained molecular representations enable antimicrobial discovery
Source: Nat Commun. 2025 Apr 10;16:3420. doi: 10.1038/s41467-025-58804-4 (PMC11986102; doi:10.1038/s41467-025-58804-4)
Supplement: Supplementary file 4 — Source Data [file 41467_2025_58804_MOESM4_ESM.zip › Source Data/Figure 6.xlsx]

## Sheet: Figure 6a
Minimum Inhibition Concentration assay for tested compounds. The compound column shows the compound that was evaluated. The concentration column shows the concentration of the drug (microgram/mL). The organism column indicates the bacterial strain that was evaluated. The replicate column indicates the experiment replicate number. The od at 10h shows the optical density measured after 10 hours of …
compound	concentration	organism	replicate	od at 10h	curve_id
Cetrorelix	0.1	ECUTI	1	0.735	ECUTI_A11_1
Cetrorelix	0.1	ECUTI	2	0.834	ECUTI_A11_2
Cetrorelix	0.1	ECUTI	3	0.844	ECUTI_A11_3
Cetrorelix	0.1	ECiAi	1	0.803	ECiAi_A11_1
Cetrorelix	0.1	ECiAi	2	0.838	ECiAi_A11_2
Cetrorelix	0.1	ECiAi	3	0.875	ECiAi_A11_3
Cetrorelix	0.1	ECiAi	4	1.054	ECiAi_A11_4
Cetrorelix	0.1	ECiAi	5	0.793	ECiAi_A11_5
Cetrorelix	0.1	ECiAi	6	0.825	ECiAi_A11_6
Cetrorelix	0.1	KP	1	0.728	KP_A11_1
Cetrorelix	0.1	KP	2	0.68	KP_A11_2
Cetrorelix	0.1	KP	3	0.613	KP_A11_3
Cetrorelix	0.1	PA	1	0.727	PA_A11_1
Cetrorelix	0.1	PA	2	0.728	PA_A11_2
Cetrorelix	0.1	PA	3	0.768	PA_A11_3
Cetrorelix	0.1	SA	1	1.105	SA_A11_1
Cetrorelix	0.1	SA	2	1.081	SA_A11_2
Cetrorelix	0.1	SA	3	1.063	SA_A11_3
Cetrorelix	0.2	ECUTI	1	0.807	ECUTI_A10_1
Cetrorelix	0.2	ECUTI	2	0.84	ECUTI_A10_2
Cetrorelix	0.2	ECUTI	3	0.848	ECUTI_A10_3
Cetrorelix	0.2	ECiAi	1	0.846	ECiAi_A10_1
Cetrorelix	0.2	ECiAi	2	0.828	ECiAi_A10_2
Cetrorelix	0.2	ECiAi	3	0.873	ECiAi_A10_3
Cetrorelix	0.2	ECiAi	4	0.823	ECiAi_A10_4
Cetrorelix	0.2	ECiAi	5	0.808	ECiAi_A10_5
Cetrorelix	0.2	ECiAi	6	1.054	ECiAi_A10_6
Cetrorelix	0.2	KP	1	0.725	KP_A10_1
Cetrorelix	0.2	KP	2	0.694	KP_A10_2
Cetrorelix	0.2	KP	3	0.617	KP_A10_3
Cetrorelix	0.2	PA	1	0.717	PA_A10_1
Cetrorelix	0.2	PA	2	0.756	PA_A10_2
Cetrorelix	0.2	PA	3	0.754	PA_A10_3
Cetrorelix	0.2	SA	1	1.084	SA_A10_1
Cetrorelix	0.2	SA	2	1.14	SA_A10_2
Cetrorelix	0.2	SA	3	1.018	SA_A10_3
Cetrorelix	0.5	ECUTI	1	0.822	ECUTI_A9_1
Cetrorelix	0.5	ECUTI	2	0.826	ECUTI_A9_2
Cetrorelix	0.5	ECUTI	3	0.834	ECUTI_A9_3
Cetrorelix	0.5	ECiAi	1	0.819	ECiAi_A9_1
Cetrorelix	0.5	ECiAi	2	0.835	ECiAi_A9_2
Cetrorelix	0.5	ECiAi	3	0.875	ECiAi_A9_3
Cetrorelix	0.5	ECiAi	4	0.824	ECiAi_A9_4
Cetrorelix	0.5	ECiAi	5	0.802	ECiAi_A9_5
Cetrorelix	0.5	ECiAi	6	0.819	ECiAi_A9_6
Cetrorelix	0.5	KP	1	0.736	KP_A9_1
Cetrorelix	0.5	KP	2	0.688	KP_A9_2
Cetrorelix	0.5	KP	3	0.636	KP_A9_3
Cetrorelix	0.5	PA	1	0.716	PA_A9_1
Cetrorelix	0.5	PA	2	0.749	PA_A9_2
Cetrorelix	0.5	PA	3	0.76	PA_A9_3
Cetrorelix	0.5	SA	1	1.089	SA_A9_1
Cetrorelix	0.5	SA	2	1.095	SA_A9_2
Cetrorelix	0.5	SA	3	1.056	SA_A9_3
Cetrorelix	1	ECUTI	1	0.785	ECUTI_A8_1
Cetrorelix	1	ECUTI	2	0.824	ECUTI_A8_2
Cetrorelix	1	ECUTI	3	0.828	ECUTI_A8_3
Cetrorelix	1	ECiAi	1	0.829	ECiAi_A8_1
Cetrorelix	1	ECiAi	2	0.835	ECiAi_A8_2
Cetrorelix	1	ECiAi	3	0.864	ECiAi_A8_3
Cetrorelix	1	ECiAi	4	0.821	ECiAi_A8_4
Cetrorelix	1	ECiAi	5	0.811	ECiAi_A8_5
Cetrorelix	1	ECiAi	6	0.807	ECiAi_A8_6
Cetrorelix	1	KP	1	0.728	KP_A8_1
Cetrorelix	1	KP	2	0.687	KP_A8_2
Cetrorelix	1	KP	3	0.664	KP_A8_3
Cetrorelix	1	PA	1	0.716	PA_A8_1
Cetrorelix	1	PA	2	0.733	PA_A8_2
Cetrorelix	1	PA	3	0.733	PA_A8_3
Cetrorelix	1	SA	1	1.104	SA_A8_1
Cetrorelix	1	SA	2	1.086	SA_A8_2
Cetrorelix	1	SA	3	1.111	SA_A8_3
Cetrorelix	2	ECUTI	1	0.806	ECUTI_A7_1
Cetrorelix	2	ECUTI	2	0.834	ECUTI_A7_2
Cetrorelix	2	ECUTI	3	0.842	ECUTI_A7_3
Cetrorelix	2	ECiAi	1	0.826	ECiAi_A7_1
Cetrorelix	2	ECiAi	2	0.823	ECiAi_A7_2
Cetrorelix	2	ECiAi	3	0.88	ECiAi_A7_3
Cetrorelix	2	ECiAi	4	0.83	ECiAi_A7_4
Cetrorelix	2	ECiAi	5	0.811	ECiAi_A7_5
Cetrorelix	2	ECiAi	6	0.815	ECiAi_A7_6
Cetrorelix	2	KP	1	0.731	KP_A7_1
Cetrorelix	2	KP	2	0.687	KP_A7_2
Cetrorelix	2	KP	3	0.687	KP_A7_3
Cetrorelix	2	PA	1	0.717	PA_A7_1
Cetrorelix	2	PA	2	0.719	PA_A7_2
Cetrorelix	2	PA	3	0.743	PA_A7_3
Cetrorelix	2	SA	1	1.104	SA_A7_1
Cetrorelix	2	SA	2	1.083	SA_A7_2
Cetrorelix	2	SA	3	1.126	SA_A7_3
Cetrorelix	4	ECUTI	1	0.817	ECUTI_A6_1
Cetrorelix	4	ECUTI	2	0.832	ECUTI_A6_2
Cetrorelix	4	ECUTI	3	0.842	ECUTI_A6_3
Cetrorelix	4	ECiAi	1	0.828	ECiAi_A6_1
Cetrorelix	4	ECiAi	2	0.811	ECiAi_A6_2
Cetrorelix	4	ECiAi	3	0.875	ECiAi_A6_3
Cetrorelix	4	ECiAi	4	0.811	ECiAi_A6_4
Cetrorelix	4	ECiAi	5	0.782	ECiAi_A6_5
Cetrorelix	4	ECiAi	6	0.82	ECiAi_A6_6
Cetrorelix	4	KP	1	0.723	KP_A6_1
Cetrorelix	4	KP	2	0.689	KP_A6_2
Cetrorelix	4	KP	3	0.69	KP_A6_3
Cetrorelix	4	PA	1	0.714	PA_A6_1
Cetrorelix	4	PA	2	0.715	PA_A6_2
Cetrorelix	4	PA	3	0.78	PA_A6_3
Cetrorelix	4	SA	1	1.105	SA_A6_1
Cetrorelix	4	SA	2	1.093	SA_A6_2
Cetrorelix	4	SA	3	1.125	SA_A6_3
Cetrorelix	8	ECUTI	1	0.757	ECUTI_A5_1
Cetrorelix	8	ECUTI	2	0.827	ECUTI_A5_2
Cetrorelix	8	ECUTI	3	0.833	ECUTI_A5_3
Cetrorelix	8	ECiAi	1	0.804	ECiAi_A5_1
Cetrorelix	8	ECiAi	2	0.852	ECiAi_A5_2
Cetrorelix	8	ECiAi	3	0.898	ECiAi_A5_3
Cetrorelix	8	ECiAi	4	0.819	ECiAi_A5_4
Cetrorelix	8	ECiAi	5	0.784	ECiAi_A5_5
Cetrorelix	8	ECiAi	6	0.83	ECiAi_A5_6
Cetrorelix	8	KP	1	0.727	KP_A5_1
Cetrorelix	8	KP	2	0.695	KP_A5_2
Cetrorelix	8	KP	3	0.699	KP_A5_3
Cetrorelix	8	PA	1	0.694	PA_A5_1
Cetrorelix	8	PA	2	0.758	PA_A5_2
Cetrorelix	8	PA	3	0.757	PA_A5_3
Cetrorelix	8	SA	1	1.102	SA_A5_1
Cetrorelix	8	SA	2	1.095	SA_A5_2
Cetrorelix	8	SA	3	1.123	SA_A5_3
Cetrorelix	16	ECUTI	1	0.751	ECUTI_A4_1
Cetrorelix	16	ECUTI	2	0.83	ECUTI_A4_2
Cetrorelix	16	ECUTI	3	0.85	ECUTI_A4_3
Cetrorelix	16	ECiAi	1	0.784	ECiAi_A4_1
Cetrorelix	16	ECiAi	2	0.835	ECiAi_A4_2
Cetrorelix	16	ECiAi	3	0.9	ECiAi_A4_3
Cetrorelix	16	ECiAi	4	0.82	ECiAi_A4_4
Cetrorelix	16	ECiAi	5	0.829	ECiAi_A4_5
Cetrorelix	16	ECiAi	6	0.851	ECiAi_A4_6
Cetrorelix	16	KP	1	0.728	KP_A4_1
Cetrorelix	16	KP	2	0.704	KP_A4_2
Cetrorelix	16	KP	3	0.705	KP_A4_3
Cetrorelix	16	PA	1	0.719	PA_A4_1
Cetrorelix	16	PA	2	0.779	PA_A4_2
Cetrorelix	16	PA	3	0.764	PA_A4_3
Cetrorelix	16	SA	1	1.118	SA_A4_1
Cetrorelix	16	SA	2	1.115	SA_A4_2
Cetrorelix	16	SA	3	1.118	SA_A4_3
Cetrorelix	32	ECUTI	1	0.7	ECUTI_A3_1
Cetrorelix	32	ECUTI	2	0.822	ECUTI_A3_2
Cetrorelix	32	ECUTI	3	0.853	ECUTI_A3_3
Cetrorelix	32	ECiAi	1	0.757	ECiAi_A3_1
Cetrorelix	32	ECiAi	2	0.832	ECiAi_A3_2
Cetrorelix	32	ECiAi	3	0.86	ECiAi_A3_3
Cetrorelix	32	ECiAi	4	0.795	ECiAi_A3_4
Cetrorelix	32	ECiAi	5	0.819	ECiAi_A3_5
Cetrorelix	32	ECiAi	6	0.819	ECiAi_A3_6
Cetrorelix	32	KP	1	0.735	KP_A3_1
Cetrorelix	32	KP	2	0.691	KP_A3_2
Cetrorelix	32	KP	3	0.726	KP_A3_3
Cetrorelix	32	PA	1	0.728	PA_A3_1
Cetrorelix	32	PA	2	0.783	PA_A3_2
Cetrorelix	32	PA	3	0.777	PA_A3_3
Cetrorelix	32	SA	1	1.119	SA_A3_1
Cetrorelix	32	SA	2	1.11	SA_A3_2
Cetrorelix	32	SA	3	1.123	SA_A3_3
Cetrorelix	64	ECUTI	1	0.728	ECUTI_A2_1
Cetrorelix	64	ECUTI	2	0.846	ECUTI_A2_2
Cetrorelix	64	ECUTI	3	0.848	ECUTI_A2_3
Cetrorelix	64	ECiAi	1	0.752	ECiAi_A2_1
Cetrorelix	64	ECiAi	2	0.821	ECiAi_A2_2
Cetrorelix	64	ECiAi	3	0.839	ECiAi_A2_3
Cetrorelix	64	ECiAi	4	0.784	ECiAi_A2_4
Cetrorelix	64	ECiAi	5	0.798	ECiAi_A2_5
Cetrorelix	64	ECiAi	6	0.809	ECiAi_A2_6
Cetrorelix	64	KP	1	0.722	KP_A2_1
Cetrorelix	64	KP	2	0.672	KP_A2_2
Cetrorelix	64	KP	3	0.675	KP_A2_3
Cetrorelix	64	PA	1	0.72	PA_A2_1
Cetrorelix	64	PA	2	0.762	PA_A2_2
Cetrorelix	64	PA	3	0.765	PA_A2_3
Cetrorelix	64	SA	1	1.067	SA_A2_1
Cetrorelix	64	SA	2	1.088	SA_A2_2
Cetrorelix	64	SA	3	1.11	SA_A2_3
Cetrorelix	128	ECUTI	1	0.702	ECUTI_A1_1
Cetrorelix	128	ECUTI	2	0.792	ECUTI_A1_2
Cetrorelix	128	ECUTI	3	0.815	ECUTI_A1_3
Cetrorelix	128	ECiAi	1	0.706	ECiAi_A1_1
Cetrorelix	128	ECiAi	2	0.763	ECiAi_A1_2
Cetrorelix	128	ECiAi	3	0.863	ECiAi_A1_3
Cetrorelix	128	ECiAi	4	0.813	ECiAi_A1_4
Cetrorelix	128	ECiAi	5	0.799	ECiAi_A1_5
Cetrorelix	128	ECiAi	6	0.775	ECiAi_A1_6
Cetrorelix	128	KP	1	0.698	KP_A1_1
Cetrorelix	128	KP	2	0.65	KP_A1_2
Cetrorelix	128	KP	3	0.688	KP_A1_3
Cetrorelix	128	PA	1	0.727	PA_A1_1
Cetrorelix	128	PA	2	0.779	PA_A1_2
Cetrorelix	128	PA	3	0.761	PA_A1_3
Cetrorelix	128	SA	1	1.044	SA_A1_1
Cetrorelix	128	SA	2	1.041	SA_A1_2
Cetrorelix	128	SA	3	1.076	SA_A1_3
DMSO	0.002	ECUTI	1	0.707	ECUTI_G11_1
DMSO	0.002	ECUTI	2	0.792	ECUTI_G11_2
DMSO	0.002	ECUTI	3	0.824	ECUTI_G11_3
DMSO	0.002	ECiAi	1	0.744	ECiAi_G11_1
DMSO	0.002	ECiAi	2	0.802	ECiAi_G11_2
DMSO	0.002	ECiAi	3	0.873	ECiAi_G11_3
DMSO	0.002	ECiAi	4	0.797	ECiAi_G11_4
DMSO	0.002	ECiAi	5	0.821	ECiAi_G11_5
DMSO	0.002	ECiAi	6	0.817	ECiAi_G11_6
DMSO	0.002	KP	1	0.718	KP_G11_1
DMSO	0.002	KP	2	0.683	KP_G11_2
DMSO	0.002	KP	3	0.605	KP_G11_3
DMSO	0.002	PA	1	0.699	PA_G11_1
DMSO	0.002	PA	2	0.785	PA_G11_2
DMSO	0.002	PA	3	0.757	PA_G11_3
DMSO	0.002	SA	1	1.098	SA_G11_1
DMSO	0.002	SA	2	1.105	SA_G11_2
DMSO	0.002	SA	3	1.028	SA_G11_3
DMSO	0.005	ECUTI	1	0.733	ECUTI_G10_1
DMSO	0.005	ECUTI	2	0.811	ECUTI_G10_2
DMSO	0.005	ECUTI	3	0.796	ECUTI_G10_3
DMSO	0.005	ECiAi	1	0.794	ECiAi_G10_1
DMSO	0.005	ECiAi	2	0.818	ECiAi_G10_2
DMSO	0.005	ECiAi	3	0.881	ECiAi_G10_3
DMSO	0.005	ECiAi	4	0.8	ECiAi_G10_4
DMSO	0.005	ECiAi	5	0.829	ECiAi_G10_5
DMSO	0.005	ECiAi	6	0.807	ECiAi_G10_6
DMSO	0.005	KP	1	0.721	KP_G10_1
DMSO	0.005	KP	2	0.683	KP_G10_2
DMSO	0.005	KP	3	0.592	KP_G10_3
DMSO	0.005	PA	1	0.701	PA_G10_1
DMSO	0.005	PA	2	0.792	PA_G10_2
DMSO	0.005	PA	3	0.741	PA_G10_3
DMSO	0.005	SA	1	1.072	SA_G10_1
DMSO	0.005	SA	2	1.096	SA_G10_2
DMSO	0.005	SA	3	1.04	SA_G10_3
DMSO	0.01	ECUTI	1	0.807	ECUTI_G9_1
DMSO	0.01	ECUTI	2	0.809	ECUTI_G9_2
DMSO	0.01	ECUTI	3	0.809	ECUTI_G9_3
DMSO	0.01	ECiAi	1	0.81	ECiAi_G9_1
DMSO	0.01	ECiAi	2	0.812	ECiAi_G9_2
DMSO	0.01	ECiAi	3	0.882	ECiAi_G9_3
DMSO	0.01	ECiAi	4	0.799	ECiAi_G9_4
DMSO	0.01	ECiAi	5	0.84	ECiAi_G9_5
DMSO	0.01	ECiAi	6	0.816	ECiAi_G9_6
DMSO	0.01	KP	1	0.71	KP_G9_1
DMSO	0.01	KP	2	0.693	KP_G9_2
DMSO	0.01	KP	3	0.592	KP_G9_3
DMSO	0.01	PA	1	0.695	PA_G9_1
DMSO	0.01	PA	2	0.79	PA_G9_2
DMSO	0.01	PA	3	0.754	PA_G9_3
DMSO	0.01	SA	1	1.079	SA_G9_1
DMSO	0.01	SA	2	1.118	SA_G9_2
DMSO	0.01	SA	3	1.044	SA_G9_3
DMSO	0.02	ECUTI	1	0.832	ECUTI_G8_1
DMSO	0.02	ECUTI	2	0.813	ECUTI_G8_2
DMSO	0.02	ECUTI	3	0.817	ECUTI_G8_3
DMSO	0.02	ECiAi	1	0.818	ECiAi_G8_1
DMSO	0.02	ECiAi	2	0.814	ECiAi_G8_2
DMSO	0.02	ECiAi	3	0.885	ECiAi_G8_3
DMSO	0.02	ECiAi	4	0.793	ECiAi_G8_4
DMSO	0.02	ECiAi	5	0.835	ECiAi_G8_5
DMSO	0.02	ECiAi	6	0.823	ECiAi_G8_6
DMSO	0.02	KP	1	0.715	KP_G8_1
DMSO	0.02	KP	2	0.684	KP_G8_2
DMSO	0.02	KP	3	0.598	KP_G8_3
DMSO	0.02	PA	1	0.686	PA_G8_1
DMSO	0.02	PA	2	0.78	PA_G8_2
DMSO	0.02	PA	3	0.766	PA_G8_3
DMSO	0.02	SA	1	1.065	SA_G8_1
DMSO	0.02	SA	2	1.095	SA_G8_2
DMSO	0.02	SA	3	1.042	SA_G8_3
DMSO	0.04	ECUTI	1	0.803	ECUTI_G7_1
DMSO	0.04	ECUTI	2	0.811	ECUTI_G7_2
DMSO	0.04	ECUTI	3	0.82	ECUTI_G7_3
DMSO	0.04	ECiAi	1	0.808	ECiAi_G7_1
DMSO	0.04	ECiAi	2	0.84	ECiAi_G7_2
DMSO	0.04	ECiAi	3	0.888	ECiAi_G7_3
DMSO	0.04	ECiAi	4	0.812	ECiAi_G7_4
DMSO	0.04	ECiAi	5	0.828	ECiAi_G7_5
DMSO	0.04	ECiAi	6	0.828	ECiAi_G7_6
DMSO	0.04	KP	1	0.709	KP_G7_1
DMSO	0.04	KP	2	0.686	KP_G7_2
DMSO	0.04	KP	3	0.589	KP_G7_3
DMSO	0.04	PA	1	0.69	PA_G7_1
DMSO	0.04	PA	2	0.786	PA_G7_2
DMSO	0.04	PA	3	0.776	PA_G7_3
DMSO	0.04	SA	1	1.065	SA_G7_1
DMSO	0.04	SA	2	1.109	SA_G7_2
DMSO	0.04	SA	3	1.046	SA_G7_3
DMSO	0.08	ECUTI	1	0.767	ECUTI_G6_1
DMSO	0.08	ECUTI	2	0.819	ECUTI_G6_2
DMSO	0.08	ECUTI	3	0.832	ECUTI_G6_3
DMSO	0.08	ECiAi	1	0.75	ECiAi_G6_1
DMSO	0.08	ECiAi	2	0.834	ECiAi_G6_2
DMSO	0.08	ECiAi	3	0.885	ECiAi_G6_3
DMSO	0.08	ECiAi	4	0.796	ECiAi_G6_4
DMSO	0.08	ECiAi	5	0.838	ECiAi_G6_5
DMSO	0.08	ECiAi	6	0.837	ECiAi_G6_6
DMSO	0.08	KP	1	0.706	KP_G6_1
DMSO	0.08	KP	2	0.689	KP_G6_2
DMSO	0.08	KP	3	0.6	KP_G6_3
DMSO	0.08	PA	1	0.69	PA_G6_1
DMSO	0.08	PA	2	0.778	PA_G6_2
DMSO	0.08	PA	3	0.769	PA_G6_3
DMSO	0.08	SA	1	1.088	SA_G6_1
DMSO	0.08	SA	2	1.107	SA_G6_2
DMSO	0.08	SA	3	1.033	SA_G6_3
DMSO	0.16	ECUTI	1	0.793	ECUTI_G5_1
DMSO	0.16	ECUTI	2	0.81	ECUTI_G5_2
DMSO	0.16	ECUTI	3	0.818	ECUTI_G5_3
DMSO	0.16	ECiAi	1	0.801	ECiAi_G5_1
DMSO	0.16	ECiAi	2	0.819	ECiAi_G5_2
DMSO	0.16	ECiAi	3	0.893	ECiAi_G5_3
DMSO	0.16	ECiAi	4	0.796	ECiAi_G5_4
DMSO	0.16	ECiAi	5	0.823	ECiAi_G5_5
DMSO	0.16	ECiAi	6	0.819	ECiAi_G5_6
DMSO	0.16	KP	1	0.707	KP_G5_1
DMSO	0.16	KP	2	0.691	KP_G5_2
DMSO	0.16	KP	3	0.597	KP_G5_3
DMSO	0.16	PA	1	0.692	PA_G5_1
DMSO	0.16	PA	2	0.78	PA_G5_2
DMSO	0.16	PA	3	0.765	PA_G5_3
DMSO	0.16	SA	1	1.081	SA_G5_1
DMSO	0.16	SA	2	1.109	SA_G5_2
DMSO	0.16	SA	3	1.011	SA_G5_3
DMSO	0.32	ECUTI	1	0.793	ECUTI_G4_1
DMSO	0.32	ECUTI	2	0.813	ECUTI_G4_2
DMSO	0.32	ECUTI	3	0.805	ECUTI_G4_3
DMSO	0.32	ECiAi	1	0.798	ECiAi_G4_1
DMSO	0.32	ECiAi	2	0.825	ECiAi_G4_2
DMSO	0.32	ECiAi	3	0.88	ECiAi_G4_3
DMSO	0.32	ECiAi	4	0.794	ECiAi_G4_4
DMSO	0.32	ECiAi	5	0.812	ECiAi_G4_5
DMSO	0.32	ECiAi	6	0.811	ECiAi_G4_6
DMSO	0.32	KP	1	0.704	KP_G4_1
DMSO	0.32	KP	2	0.687	KP_G4_2
DMSO	0.32	KP	3	0.607	KP_G4_3
DMSO	0.32	PA	1	0.7	PA_G4_1
DMSO	0.32	PA	2	0.773	PA_G4_2
DMSO	0.32	PA	3	0.759	PA_G4_3
DMSO	0.32	SA	1	1.064	SA_G4_1
DMSO	0.32	SA	2	1.098	SA_G4_2
DMSO	0.32	SA	3	0.986	SA_G4_3
DMSO	0.64	ECUTI	1	0.783	ECUTI_G3_1
DMSO	0.64	ECUTI	2	0.813	ECUTI_G3_2
DMSO	0.64	ECUTI	3	0.811	ECUTI_G3_3
DMSO	0.64	ECiAi	1	0.794	ECiAi_G3_1
DMSO	0.64	ECiAi	2	0.79	ECiAi_G3_2
DMSO	0.64	ECiAi	3	0.879	ECiAi_G3_3
DMSO	0.64	ECiAi	4	0.817	ECiAi_G3_4
DMSO	0.64	ECiAi	5	0.813	ECiAi_G3_5
DMSO	0.64	ECiAi	6	0.826	ECiAi_G3_6
DMSO	0.64	KP	1	0.694	KP_G3_1
DMSO	0.64	KP	2	0.683	KP_G3_2
DMSO	0.64	KP	3	0.587	KP_G3_3
DMSO	0.64	PA	1	0.691	PA_G3_1
DMSO	0.64	PA	2	0.775	PA_G3_2
DMSO	0.64	PA	3	0.747	PA_G3_3
DMSO	0.64	SA	1	1.057	SA_G3_1
DMSO	0.64	SA	2	1.089	SA_G3_2
DMSO	0.64	SA	3	0.982	SA_G3_3
DMSO	1.28	ECUTI	1	0.779	ECUTI_G2_1
DMSO	1.28	ECUTI	2	0.798	ECUTI_G2_2
DMSO	1.28	ECUTI	3	0.784	ECUTI_G2_3
DMSO	1.28	ECiAi	1	0.793	ECiAi_G2_1
DMSO	1.28	ECiAi	2	0.809	ECiAi_G2_2
DMSO	1.28	ECiAi	3	0.843	ECiAi_G2_3
DMSO	1.28	ECiAi	4	0.796	ECiAi_G2_4
DMSO	1.28	ECiAi	5	0.774	ECiAi_G2_5
DMSO	1.28	ECiAi	6	0.796	ECiAi_G2_6
DMSO	1.28	KP	1	0.657	KP_G2_1
DMSO	1.28	KP	2	0.652	KP_G2_2
DMSO	1.28	KP	3	0.597	KP_G2_3
DMSO	1.28	PA	1	0.664	PA_G2_1
DMSO	1.28	PA	2	0.75	PA_G2_2
DMSO	1.28	PA	3	0.719	PA_G2_3
DMSO	1.28	SA	1	1.087	SA_G2_1
DMSO	1.28	SA	2	1.086	SA_G2_2
DMSO	1.28	SA	3	0.978	SA_G2_3
DMSO	2.56	ECUTI	1	0.751	ECUTI_G1_1
DMSO	2.56	ECUTI	2	0.751	ECUTI_G1_2
DMSO	2.56	ECUTI	3	0.762	ECUTI_G1_3
DMSO	2.56	ECiAi	1	0.754	ECiAi_G1_1
DMSO	2.56	ECiAi	2	0.745	ECiAi_G1_2
DMSO	2.56	ECiAi	3	0.836	ECiAi_G1_3
DMSO	2.56	ECiAi	4	0.754	ECiAi_G1_4
DMSO	2.56	ECiAi	5	0.754	ECiAi_G1_5
DMSO	2.56	ECiAi	6	0.745	ECiAi_G1_6
DMSO	2.56	KP	1	0.63	KP_G1_1
DMSO	2.56	KP	2	0.62	KP_G1_2
DMSO	2.56	KP	3	0.581	KP_G1_3
DMSO	2.56	PA	1	0.566	PA_G1_1
DMSO	2.56	PA	2	0.681	PA_G1_2
DMSO	2.56	PA	3	0.655	PA_G1_3
DMSO	2.56	SA	1	1.065	SA_G1_1
DMSO	2.56	SA	2	1.081	SA_G1_2
DMSO	2.56	SA	3	1.02	SA_G1_3
Ebastine	0.05	ECUTI	1	0.706	ECUTI_D11_1
Ebastine	0.05	ECUTI	2	0.817	ECUTI_D11_2
Ebastine	0.05	ECUTI	3	0.817	ECUTI_D11_3
Ebastine	0.05	ECiAi	1	0.744	ECiAi_D11_1
Ebastine	0.05	ECiAi	2	0.815	ECiAi_D11_2
Ebastine	0.05	ECiAi	3	0.858	ECiAi_D11_3
Ebastine	0.05	ECiAi	4	0.8	ECiAi_D11_4
Ebastine	0.05	ECiAi	5	0.807	ECiAi_D11_5
Ebastine	0.05	ECiAi	6	0.822	ECiAi_D11_6
Ebastine	0.05	KP	1	0.726	KP_D11_1
Ebastine	0.05	KP	2	0.677	KP_D11_2
Ebastine	0.05	KP	3	0.592	KP_D11_3
Ebastine	0.05	PA	1	0.709	PA_D11_1
Ebastine	0.05	PA	2	0.769	PA_D11_2
Ebastine	0.05	PA	3	0.771	PA_D11_3
Ebastine	0.05	SA	1	1.097	SA_D11_1
Ebastine	0.05	SA	2	1.09	SA_D11_2
Ebastine	0.05	SA	3	1.131	SA_D11_3
Ebastine	0.1	ECUTI	1	0.708	ECUTI_D10_1
Ebastine	0.1	ECUTI	2	0.824	ECUTI_D10_2
Ebastine	0.1	ECUTI	3	0.811	ECUTI_D10_3
Ebastine	0.1	ECiAi	1	0.741	ECiAi_D10_1
Ebastine	0.1	ECiAi	2	0.802	ECiAi_D10_2
Ebastine	0.1	ECiAi	3	0.861	ECiAi_D10_3
Ebastine	0.1	ECiAi	4	0.811	ECiAi_D10_4
Ebastine	0.1	ECiAi	5	0.809	ECiAi_D10_5
Ebastine	0.1	ECiAi	6	0.819	ECiAi_D10_6
Ebastine	0.1	KP	1	0.72	KP_D10_1
Ebastine	0.1	KP	2	0.683	KP_D10_2
Ebastine	0.1	KP	3	0.598	KP_D10_3
Ebastine	0.1	PA	1	0.703	PA_D10_1
Ebastine	0.1	PA	2	0.772	PA_D10_2
Ebastine	0.1	PA	3	0.781	PA_D10_3
Ebastine	0.1	SA	1	1.085	SA_D10_1
Ebastine	0.1	SA	2	1.112	SA_D10_2
Ebastine	0.1	SA	3	1.034	SA_D10_3
Ebastine	0.2	ECUTI	1	0.713	ECUTI_D9_1
Ebastine	0.2	ECUTI	2	0.816	ECUTI_D9_2
Ebastine	0.2	ECUTI	3	0.821	ECUTI_D9_3
Ebastine	0.2	ECiAi	1	0.716	ECiAi_D9_1
Ebastine	0.2	ECiAi	2	0.778	ECiAi_D9_2
Ebastine	0.2	ECiAi	3	0.846	ECiAi_D9_3
Ebastine	0.2	ECiAi	4	0.807	ECiAi_D9_4
Ebastine	0.2	ECiAi	5	0.807	ECiAi_D9_5
Ebastine	0.2	ECiAi	6	0.824	ECiAi_D9_6
Ebastine	0.2	KP	1	0.721	KP_D9_1
Ebastine	0.2	KP	2	0.687	KP_D9_2
Ebastine	0.2	KP	3	0.591	KP_D9_3
Ebastine	0.2	PA	1	0.693	PA_D9_1
Ebastine	0.2	PA	2	0.757	PA_D9_2
Ebastine	0.2	PA	3	0.777	PA_D9_3
Ebastine	0.2	SA	1	1.086	SA_D9_1
Ebastine	0.2	SA	2	1.297	SA_D9_2
Ebastine	0.2	SA	3	1.036	SA_D9_3
Ebastine	0.5	ECUTI	1	0.719	ECUTI_D8_1
Ebastine	0.5	ECUTI	2	0.817	ECUTI_D8_2
Ebastine	0.5	ECUTI	3	0.831	ECUTI_D8_3
Ebastine	0.5	ECiAi	1	0.682	ECiAi_D8_1
Ebastine	0.5	ECiAi	2	0.779	ECiAi_D8_2
Ebastine	0.5	ECiAi	3	0.858	ECiAi_D8_3
Ebastine	0.5	ECiAi	4	0.791	ECiAi_D8_4
Ebastine	0.5	ECiAi	5	0.82	ECiAi_D8_5
Ebastine	0.5	ECiAi	6	0.829	ECiAi_D8_6
Ebastine	0.5	KP	1	0.721	KP_D8_1
Ebastine	0.5	KP	2	0.673	KP_D8_2
Ebastine	0.5	KP	3	0.604	KP_D8_3
Ebastine	0.5	PA	1	0.702	PA_D8_1
Ebastine	0.5	PA	2	0.758	PA_D8_2
Ebastine	0.5	PA	3	0.773	PA_D8_3
Ebastine	0.5	SA	1	1.081	SA_D8_1
Ebastine	0.5	SA	2	1.083	SA_D8_2
Ebastine	0.5	SA	3	1.019	SA_D8_3
Ebastine	1	ECUTI	1	0.733	ECUTI_D7_1
Ebastine	1	ECUTI	2	0.82	ECUTI_D7_2
Ebastine	1	ECUTI	3	0.84	ECUTI_D7_3
Ebastine	1	ECiAi	1	0.75	ECiAi_D7_1
Ebastine	1	ECiAi	2	0.803	ECiAi_D7_2
Ebastine	1	ECiAi	3	0.865	ECiAi_D7_3
Ebastine	1	ECiAi	4	0.788	ECiAi_D7_4
Ebastine	1	ECiAi	5	0.834	ECiAi_D7_5
Ebastine	1	ECiAi	6	0.834	ECiAi_D7_6
Ebastine	1	KP	1	0.735	KP_D7_1
Ebastine	1	KP	2	0.688	KP_D7_2
Ebastine	1	KP	3	0.591	KP_D7_3
Ebastine	1	PA	1	0.721	PA_D7_1
Ebastine	1	PA	2	0.76	PA_D7_2
Ebastine	1	PA	3	0.78	PA_D7_3
Ebastine	1	SA	1	1.082	SA_D7_1
Ebastine	1	SA	2	1.339	SA_D7_2
Ebastine	1	SA	3	1.031	SA_D7_3
Ebastine	2	ECUTI	1	0.738	ECUTI_D6_1
Ebastine	2	ECUTI	2	0.812	ECUTI_D6_2
Ebastine	2	ECUTI	3	0.825	ECUTI_D6_3
Ebastine	2	ECiAi	1	0.749	ECiAi_D6_1
Ebastine	2	ECiAi	2	0.8	ECiAi_D6_2
Ebastine	2	ECiAi	3	0.876	ECiAi_D6_3
Ebastine	2	ECiAi	4	0.822	ECiAi_D6_4
Ebastine	2	ECiAi	5	0.824	ECiAi_D6_5
Ebastine	2	ECiAi	6	0.824	ECiAi_D6_6
Ebastine	2	KP	1	0.746	KP_D6_1
Ebastine	2	KP	2	0.697	KP_D6_2
Ebastine	2	KP	3	0.601	KP_D6_3
Ebastine	2	PA	1	0.988	PA_D6_1
Ebastine	2	PA	2	0.763	PA_D6_2
Ebastine	2	PA	3	0.775	PA_D6_3
Ebastine	2	SA	1	1.076	SA_D6_1
Ebastine	2	SA	2	1.204	SA_D6_2
Ebastine	2	SA	3	1.026	SA_D6_3
Ebastine	4	ECUTI	1	0.753	ECUTI_D5_1
Ebastine	4	ECUTI	2	0.817	ECUTI_D5_2
Ebastine	4	ECUTI	3	0.821	ECUTI_D5_3
Ebastine	4	ECiAi	1	0.74	ECiAi_D5_1
Ebastine	4	ECiAi	2	0.8	ECiAi_D5_2
Ebastine	4	ECiAi	3	0.865	ECiAi_D5_3
Ebastine	4	ECiAi	4	0.821	ECiAi_D5_4
Ebastine	4	ECiAi	5	0.821	ECiAi_D5_5
Ebastine	4	ECiAi	6	0.802	ECiAi_D5_6
Ebastine	4	KP	1	0.727	KP_D5_1
Ebastine	4	KP	2	0.696	KP_D5_2
Ebastine	4	KP	3	0.939	KP_D5_3
Ebastine	4	PA	1	0.709	PA_D5_1
Ebastine	4	PA	2	0.772	PA_D5_2
Ebastine	4	PA	3	0.766	PA_D5_3
Ebastine	4	SA	1	1.071	SA_D5_1
Ebastine	4	SA	2	1.069	SA_D5_2
Ebastine	4	SA	3	1.002	SA_D5_3
Ebastine	8	ECUTI	1	0.75	ECUTI_D4_1
Ebastine	8	ECUTI	2	0.839	ECUTI_D4_2
Ebastine	8	ECUTI	3	0.821	ECUTI_D4_3
Ebastine	8	ECiAi	1	0.736	ECiAi_D4_1
Ebastine	8	ECiAi	2	0.808	ECiAi_D4_2
Ebastine	8	ECiAi	3	0.877	ECiAi_D4_3
Ebastine	8	ECiAi	4	0.823	ECiAi_D4_4
Ebastine	8	ECiAi	5	0.817	ECiAi_D4_5
Ebastine	8	ECiAi	6	0.802	ECiAi_D4_6
Ebastine	8	KP	1	0.749	KP_D4_1
Ebastine	8	KP	2	0.695	KP_D4_2
Ebastine	8	KP	3	0.59	KP_D4_3
Ebastine	8	PA	1	0.706	PA_D4_1
Ebastine	8	PA	2	0.757	PA_D4_2
Ebastine	8	PA	3	0.765	PA_D4_3
Ebastine	8	SA	1	1.053	SA_D4_1
Ebastine	8	SA	2	1.069	SA_D4_2
Ebastine	8	SA	3	0.982	SA_D4_3
Ebastine	16	ECUTI	1	0.759	ECUTI_D3_1
Ebastine	16	ECUTI	2	0.816	ECUTI_D3_2
Ebastine	16	ECUTI	3	0.801	ECUTI_D3_3
Ebastine	16	ECiAi	1	0.739	ECiAi_D3_1
Ebastine	16	ECiAi	2	0.797	ECiAi_D3_2
Ebastine	16	ECiAi	3	0.849	ECiAi_D3_3
Ebastine	16	ECiAi	4	1.101	ECiAi_D3_4
Ebastine	16	ECiAi	5	0.807	ECiAi_D3_5
Ebastine	16	ECiAi	6	0.795	ECiAi_D3_6
Ebastine	16	KP	1	0.72	KP_D3_1
Ebastine	16	KP	2	0.677	KP_D3_2
Ebastine	16	KP	3	0.586	KP_D3_3
Ebastine	16	PA	1	0.692	PA_D3_1
Ebastine	16	PA	2	0.731	PA_D3_2
Ebastine	16	PA	3	0.751	PA_D3_3
Ebastine	16	SA	1	0.981	SA_D3_1
Ebastine	16	SA	2	1.009	SA_D3_2
Ebastine	16	SA	3	0.97	SA_D3_3
Ebastine	32	ECUTI	1	0.745	ECUTI_D2_1
Ebastine	32	ECUTI	2	0.796	ECUTI_D2_2
Ebastine	32	ECUTI	3	0.783	ECUTI_D2_3
Ebastine	32	ECiAi	1	0.73	ECiAi_D2_1
Ebastine	32	ECiAi	2	0.745	ECiAi_D2_2
Ebastine	32	ECiAi	3	0.827	ECiAi_D2_3
Ebastine	32	ECiAi	4	0.789	ECiAi_D2_4
Ebastine	32	ECiAi	5	0.805	ECiAi_D2_5
Ebastine	32	ECiAi	6	0.773	ECiAi_D2_6
Ebastine	32	KP	1	0.682	KP_D2_1
Ebastine	32	KP	2	0.662	KP_D2_2
Ebastine	32	KP	3	0.596	KP_D2_3
Ebastine	32	PA	1	0.659	PA_D2_1
Ebastine	32	PA	2	0.711	PA_D2_2
Ebastine	32	PA	3	0.72	PA_D2_3
Ebastine	32	SA	1	0.987	SA_D2_1
Ebastine	32	SA	2	1.02	SA_D2_2
Ebastine	32	SA	3	0.967	SA_D2_3
Ebastine	64	ECUTI	1	0.734	ECUTI_D1_1
Ebastine	64	ECUTI	2	0.764	ECUTI_D1_2
Ebastine	64	ECUTI	3	0.767	ECUTI_D1_3
Ebastine	64	ECiAi	1	0.72	ECiAi_D1_1
Ebastine	64	ECiAi	2	0.733	ECiAi_D1_2
Ebastine	64	ECiAi	3	0.819	ECiAi_D1_3
Ebastine	64	ECiAi	4	0.772	ECiAi_D1_4
Ebastine	64	ECiAi	5	0.752	ECiAi_D1_5
Ebastine	64	ECiAi	6	0.729	ECiAi_D1_6
Ebastine	64	KP	1	0.637	KP_D1_1
Ebastine	64	KP	2	0.604	KP_D1_2
Ebastine	64	KP	3	0.597	KP_D1_3
Ebastine	64	PA	1	0.57	PA_D1_1
Ebastine	64	PA	2	0.629	PA_D1_2
Ebastine	64	PA	3	0.61	PA_D1_3
Ebastine	64	SA	1	1.036	SA_D1_1
Ebastine	64	SA	2	1.034	SA_D1_2
Ebastine	64	SA	3	0.982	SA_D1_3
Elvitegravir	0.1	ECUTI	1	0.709	ECUTI_F11_1
Elvitegravir	0.1	ECUTI	2	0.825	ECUTI_F11_2
Elvitegravir	0.1	ECUTI	3	0.812	ECUTI_F11_3
Elvitegravir	0.1	ECiAi	1	0.731	ECiAi_F11_1
Elvitegravir	0.1	ECiAi	2	0.796	ECiAi_F11_2
Elvitegravir	0.1	ECiAi	3	0.86	ECiAi_F11_3
Elvitegravir	0.1	ECiAi	4	0.808	ECiAi_F11_4
Elvitegravir	0.1	ECiAi	5	0.809	ECiAi_F11_5
Elvitegravir	0.1	ECiAi	6	0.815	ECiAi_F11_6
Elvitegravir	0.1	KP	1	0.725	KP_F11_1
Elvitegravir	0.1	KP	2	0.69	KP_F11_2
Elvitegravir	0.1	KP	3	0.597	KP_F11_3
Elvitegravir	0.1	PA	1	0.703	PA_F11_1
Elvitegravir	0.1	PA	2	0.782	PA_F11_2
Elvitegravir	0.1	PA	3	0.77	PA_F11_3
Elvitegravir	0.1	SA	1	1.077	SA_F11_1
Elvitegravir	0.1	SA	2	1.094	SA_F11_2
Elvitegravir	0.1	SA	3	1.044	SA_F11_3
Elvitegravir	0.2	ECUTI	1	0.708	ECUTI_F10_1
Elvitegravir	0.2	ECUTI	2	0.796	ECUTI_F10_2
Elvitegravir	0.2	ECUTI	3	0.801	ECUTI_F10_3
Elvitegravir	0.2	ECiAi	1	0.73	ECiAi_F10_1
Elvitegravir	0.2	ECiAi	2	0.783	ECiAi_F10_2
Elvitegravir	0.2	ECiAi	3	0.865	ECiAi_F10_3
Elvitegravir	0.2	ECiAi	4	1.062	ECiAi_F10_4
Elvitegravir	0.2	ECiAi	5	0.822	ECiAi_F10_5
Elvitegravir	0.2	ECiAi	6	0.814	ECiAi_F10_6
Elvitegravir	0.2	KP	1	0.715	KP_F10_1
Elvitegravir	0.2	KP	2	0.686	KP_F10_2
Elvitegravir	0.2	KP	3	0.596	KP_F10_3
Elvitegravir	0.2	PA	1	0.699	PA_F10_1
Elvitegravir	0.2	PA	2	0.777	PA_F10_2
Elvitegravir	0.2	PA	3	0.766	PA_F10_3
Elvitegravir	0.2	SA	1	1.08	SA_F10_1
Elvitegravir	0.2	SA	2	1.104	SA_F10_2
Elvitegravir	0.2	SA	3	1.03	SA_F10_3
Elvitegravir	0.5	ECUTI	1	0.763	ECUTI_F9_1
Elvitegravir	0.5	ECUTI	2	0.807	ECUTI_F9_2
Elvitegravir	0.5	ECUTI	3	0.808	ECUTI_F9_3
Elvitegravir	0.5	ECiAi	1	0.783	ECiAi_F9_1
Elvitegravir	0.5	ECiAi	2	0.785	ECiAi_F9_2
Elvitegravir	0.5	ECiAi	3	0.855	ECiAi_F9_3
Elvitegravir	0.5	ECiAi	4	0.813	ECiAi_F9_4
Elvitegravir	0.5	ECiAi	5	0.832	ECiAi_F9_5
Elvitegravir	0.5	ECiAi	6	0.827	ECiAi_F9_6
Elvitegravir	0.5	KP	1	0.723	KP_F9_1
Elvitegravir	0.5	KP	2	0.689	KP_F9_2
Elvitegravir	0.5	KP	3	0.603	KP_F9_3
Elvitegravir	0.5	PA	1	0.701	PA_F9_1
Elvitegravir	0.5	PA	2	0.78	PA_F9_2
Elvitegravir	0.5	PA	3	0.772	PA_F9_3
Elvitegravir	0.5	SA	1	1.084	SA_F9_1
Elvitegravir	0.5	SA	2	1.123	SA_F9_2
Elvitegravir	0.5	SA	3	1.035	SA_F9_3
Elvitegravir	1	ECUTI	1	0.795	ECUTI_F8_1
Elvitegravir	1	ECUTI	2	0.821	ECUTI_F8_2
Elvitegravir	1	ECUTI	3	0.814	ECUTI_F8_3
Elvitegravir	1	ECiAi	1	0.787	ECiAi_F8_1
Elvitegravir	1	ECiAi	2	0.782	ECiAi_F8_2
Elvitegravir	1	ECiAi	3	0.86	ECiAi_F8_3
Elvitegravir	1	ECiAi	4	0.807	ECiAi_F8_4
Elvitegravir	1	ECiAi	5	0.797	ECiAi_F8_5
Elvitegravir	1	ECiAi	6	0.814	ECiAi_F8_6
Elvitegravir	1	KP	1	0.713	KP_F8_1
Elvitegravir	1	KP	2	0.679	KP_F8_2
Elvitegravir	1	KP	3	0.601	KP_F8_3
Elvitegravir	1	PA	1	0.705	PA_F8_1
Elvitegravir	1	PA	2	0.773	PA_F8_2
Elvitegravir	1	PA	3	0.766	PA_F8_3
Elvitegravir	1	SA	1	1.088	SA_F8_1
Elvitegravir	1	SA	2	1.111	SA_F8_2
Elvitegravir	1	SA	3	1.031	SA_F8_3
Elvitegravir	2	ECUTI	1	0.805	ECUTI_F7_1
Elvitegravir	2	ECUTI	2	0.813	ECUTI_F7_2
Elvitegravir	2	ECUTI	3	0.818	ECUTI_F7_3
Elvitegravir	2	ECiAi	1	0.805	ECiAi_F7_1
Elvitegravir	2	ECiAi	2	0.808	ECiAi_F7_2
Elvitegravir	2	ECiAi	3	0.87	ECiAi_F7_3
Elvitegravir	2	ECiAi	4	0.8	ECiAi_F7_4
Elvitegravir	2	ECiAi	5	0.806	ECiAi_F7_5
Elvitegravir	2	ECiAi	6	0.833	ECiAi_F7_6
Elvitegravir	2	KP	1	0.714	KP_F7_1
Elvitegravir	2	KP	2	0.69	KP_F7_2
Elvitegravir	2	KP	3	0.608	KP_F7_3
Elvitegravir	2	PA	1	0.711	PA_F7_1
Elvitegravir	2	PA	2	0.791	PA_F7_2
Elvitegravir	2	PA	3	0.78	PA_F7_3
Elvitegravir	2	SA	1	1.094	SA_F7_1
Elvitegravir	2	SA	2	1.124	SA_F7_2
Elvitegravir	2	SA	3	1.036	SA_F7_3
Elvitegravir	4	ECUTI	1	0.775	ECUTI_F6_1
Elvitegravir	4	ECUTI	2	0.821	ECUTI_F6_2
Elvitegravir	4	ECUTI	3	0.816	ECUTI_F6_3
Elvitegravir	4	ECiAi	1	0.776	ECiAi_F6_1
Elvitegravir	4	ECiAi	2	0.845	ECiAi_F6_2
Elvitegravir	4	ECiAi	3	0.87	ECiAi_F6_3
Elvitegravir	4	ECiAi	4	0.796	ECiAi_F6_4
Elvitegravir	4	ECiAi	5	0.8	ECiAi_F6_5
Elvitegravir	4	ECiAi	6	0.821	ECiAi_F6_6
Elvitegravir	4	KP	1	0.72	KP_F6_1
Elvitegravir	4	KP	2	0.697	KP_F6_2
Elvitegravir	4	KP	3	0.609	KP_F6_3
Elvitegravir	4	PA	1	0.716	PA_F6_1
Elvitegravir	4	PA	2	0.779	PA_F6_2
Elvitegravir	4	PA	3	0.774	PA_F6_3
Elvitegravir	4	SA	1	0.142	SA_F6_1
Elvitegravir	4	SA	2	0.169	SA_F6_2
Elvitegravir	4	SA	3	0.616	SA_F6_3
Elvitegravir	8	ECUTI	1	0.746	ECUTI_F5_1
Elvitegravir	8	ECUTI	2	0.807	ECUTI_F5_2
Elvitegravir	8	ECUTI	3	0.827	ECUTI_F5_3
Elvitegravir	8	ECiAi	1	0.803	ECiAi_F5_1
Elvitegravir	8	ECiAi	2	0.863	ECiAi_F5_2
Elvitegravir	8	ECiAi	3	0.901	ECiAi_F5_3
Elvitegravir	8	ECiAi	4	0.814	ECiAi_F5_4
Elvitegravir	8	ECiAi	5	0.807	ECiAi_F5_5
Elvitegravir	8	ECiAi	6	0.813	ECiAi_F5_6
Elvitegravir	8	KP	1	0.723	KP_F5_1
Elvitegravir	8	KP	2	0.695	KP_F5_2
Elvitegravir	8	KP	3	0.625	KP_F5_3
Elvitegravir	8	PA	1	0.719	PA_F5_1
Elvitegravir	8	PA	2	0.78	PA_F5_2
Elvitegravir	8	PA	3	0.776	PA_F5_3
Elvitegravir	8	SA	1	0.017	SA_F5_1
Elvitegravir	8	SA	2	0.028	SA_F5_2
Elvitegravir	8	SA	3	0.053	SA_F5_3
Elvitegravir	16	ECUTI	1	0.784	ECUTI_F4_1
Elvitegravir	16	ECUTI	2	0.819	ECUTI_F4_2
Elvitegravir	16	ECUTI	3	0.817	ECUTI_F4_3
Elvitegravir	16	ECiAi	1	0.839	ECiAi_F4_1
Elvitegravir	16	ECiAi	2	0.847	ECiAi_F4_2
Elvitegravir	16	ECiAi	3	0.896	ECiAi_F4_3
Elvitegravir	16	ECiAi	4	0.783	ECiAi_F4_4
Elvitegravir	16	ECiAi	5	0.822	ECiAi_F4_5
Elvitegravir	16	ECiAi	6	0.83	ECiAi_F4_6
Elvitegravir	16	KP	1	0.714	KP_F4_1
Elvitegravir	16	KP	2	0.689	KP_F4_2
Elvitegravir	16	KP	3	0.623	KP_F4_3
Elvitegravir	16	PA	1	0.703	PA_F4_1
Elvitegravir	16	PA	2	0.768	PA_F4_2
Elvitegravir	16	PA	3	0.759	PA_F4_3
Elvitegravir	16	SA	1	0.008	SA_F4_1
Elvitegravir	16	SA	2	0.016	SA_F4_2
Elvitegravir	16	SA	3	0.035	SA_F4_3
Elvitegravir	32	ECUTI	1	0.781	ECUTI_F3_1
Elvitegravir	32	ECUTI	2	0.82	ECUTI_F3_2
Elvitegravir	32	ECUTI	3	0.818	ECUTI_F3_3
Elvitegravir	32	ECiAi	1	0.76	ECiAi_F3_1
Elvitegravir	32	ECiAi	2	0.803	ECiAi_F3_2
Elvitegravir	32	ECiAi	3	0.859	ECiAi_F3_3
Elvitegravir	32	ECiAi	4	0.791	ECiAi_F3_4
Elvitegravir	32	ECiAi	5	0.823	ECiAi_F3_5
Elvitegravir	32	ECiAi	6	0.834	ECiAi_F3_6
Elvitegravir	32	KP	1	0.688	KP_F3_1
Elvitegravir	32	KP	2	0.678	KP_F3_2
Elvitegravir	32	KP	3	0.586	KP_F3_3
Elvitegravir	32	PA	1	0.633	PA_F3_1
Elvitegravir	32	PA	2	0.724	PA_F3_2
Elvitegravir	32	PA	3	0.711	PA_F3_3
Elvitegravir	32	SA	1	0.005	SA_F3_1
Elvitegravir	32	SA	2	0.011	SA_F3_2
Elvitegravir	32	SA	3	0	SA_F3_3
Elvitegravir	64	ECUTI	1	0.752	ECUTI_F2_1
Elvitegravir	64	ECUTI	2	0.779	ECUTI_F2_2
Elvitegravir	64	ECUTI	3	0.767	ECUTI_F2_3
Elvitegravir	64	ECiAi	1	0.729	ECiAi_F2_1
Elvitegravir	64	ECiAi	2	0.748	ECiAi_F2_2
Elvitegravir	64	ECiAi	3	0.835	ECiAi_F2_3
Elvitegravir	64	ECiAi	4	0.784	ECiAi_F2_4
Elvitegravir	64	ECiAi	5	0.802	ECiAi_F2_5
Elvitegravir	64	ECiAi	6	0.805	ECiAi_F2_6
Elvitegravir	64	KP	1	0.669	KP_F2_1
Elvitegravir	64	KP	2	0.644	KP_F2_2
Elvitegravir	64	KP	3	0.562	KP_F2_3
Elvitegravir	64	PA	1	0.605	PA_F2_1
Elvitegravir	64	PA	2	0.685	PA_F2_2
Elvitegravir	64	PA	3	0.692	PA_F2_3
Elvitegravir	64	SA	1	0	SA_F2_1
Elvitegravir	64	SA	2	0	SA_F2_2
Elvitegravir	64	SA	3	0	SA_F2_3
Elvitegravir	128	ECUTI	1	0.719	ECUTI_F1_1
Elvitegravir	128	ECUTI	2	0.733	ECUTI_F1_2
Elvitegravir	128	ECUTI	3	0.747	ECUTI_F1_3
Elvitegravir	128	ECiAi	1	0.711	ECiAi_F1_1
Elvitegravir	128	ECiAi	2	0.728	ECiAi_F1_2
Elvitegravir	128	ECiAi	3	0.878	ECiAi_F1_3
Elvitegravir	128	ECiAi	4	0.77	ECiAi_F1_4
Elvitegravir	128	ECiAi	5	0.775	ECiAi_F1_5
Elvitegravir	128	ECiAi	6	0.764	ECiAi_F1_6
Elvitegravir	128	KP	1	0.617	KP_F1_1
Elvitegravir	128	KP	2	0.597	KP_F1_2
Elvitegravir	128	KP	3	0.575	KP_F1_3
Elvitegravir	128	PA	1	0.525	PA_F1_1
Elvitegravir	128	PA	2	0.618	PA_F1_2
Elvitegravir	128	PA	3	0.62	PA_F1_3
Elvitegravir	128	SA	1	0.026	SA_F1_1
Elvitegravir	128	SA	2	0.009	SA_F1_2
Elvitegravir	128	SA	3	0.004	SA_F1_3
Opicapone	0.1	ECUTI	1	0.71	ECUTI_B11_1
Opicapone	0.1	ECUTI	2	0.822	ECUTI_B11_2
Opicapone	0.1	ECUTI	3	0.826	ECUTI_B11_3
Opicapone	0.1	ECiAi	1	0.755	ECiAi_B11_1
Opicapone	0.1	ECiAi	2	0.82	ECiAi_B11_2
Opicapone	0.1	ECiAi	3	0.864	ECiAi_B11_3
Opicapone	0.1	ECiAi	4	0.799	ECiAi_B11_4
Opicapone	0.1	ECiAi	5	0.807	ECiAi_B11_5
Opicapone	0.1	ECiAi	6	0.821	ECiAi_B11_6
Opicapone	0.1	KP	1	0.72	KP_B11_1
Opicapone	0.1	KP	2	0.69	KP_B11_2
Opicapone	0.1	KP	3	0.582	KP_B11_3
Opicapone	0.1	PA	1	0.707	PA_B11_1
Opicapone	0.1	PA	2	0.737	PA_B11_2
Opicapone	0.1	PA	3	0.785	PA_B11_3
Opicapone	0.1	SA	1	1.089	SA_B11_1
Opicapone	0.1	SA	2	1.098	SA_B11_2
Opicapone	0.1	SA	3	1.034	SA_B11_3
Opicapone	0.2	ECUTI	1	0.7	ECUTI_B10_1
Opicapone	0.2	ECUTI	2	0.839	ECUTI_B10_2
Opicapone	0.2	ECUTI	3	0.824	ECUTI_B10_3
Opicapone	0.2	ECiAi	1	0.747	ECiAi_B10_1
Opicapone	0.2	ECiAi	2	0.818	ECiAi_B10_2
Opicapone	0.2	ECiAi	3	0.88	ECiAi_B10_3
Opicapone	0.2	ECiAi	4	1.06	ECiAi_B10_4
Opicapone	0.2	ECiAi	5	0.8	ECiAi_B10_5
Opicapone	0.2	ECiAi	6	0.824	ECiAi_B10_6
Opicapone	0.2	KP	1	0.73	KP_B10_1
Opicapone	0.2	KP	2	0.678	KP_B10_2
Opicapone	0.2	KP	3	0.595	KP_B10_3
Opicapone	0.2	PA	1	0.712	PA_B10_1
Opicapone	0.2	PA	2	0.74	PA_B10_2
Opicapone	0.2	PA	3	0.777	PA_B10_3
Opicapone	0.2	SA	1	1.097	SA_B10_1
Opicapone	0.2	SA	2	1.095	SA_B10_2
Opicapone	0.2	SA	3	1.008	SA_B10_3
Opicapone	0.5	ECUTI	1	0.713	ECUTI_B9_1
Opicapone	0.5	ECUTI	2	1.293	ECUTI_B9_2
Opicapone	0.5	ECUTI	3	0.813	ECUTI_B9_3
Opicapone	0.5	ECiAi	1	0.756	ECiAi_B9_1
Opicapone	0.5	ECiAi	2	0.827	ECiAi_B9_2
Opicapone	0.5	ECiAi	3	0.886	ECiAi_B9_3
Opicapone	0.5	ECiAi	4	0.841	ECiAi_B9_4
Opicapone	0.5	ECiAi	5	0.799	ECiAi_B9_5
Opicapone	0.5	ECiAi	6	0.824	ECiAi_B9_6
Opicapone	0.5	KP	1	0.731	KP_B9_1
Opicapone	0.5	KP	2	0.687	KP_B9_2
Opicapone	0.5	KP	3	0.59	KP_B9_3
Opicapone	0.5	PA	1	0.754	PA_B9_1
Opicapone	0.5	PA	2	0.77	PA_B9_2
Opicapone	0.5	PA	3	0.769	PA_B9_3
Opicapone	0.5	SA	1	1.088	SA_B9_1
Opicapone	0.5	SA	2	1.101	SA_B9_2
Opicapone	0.5	SA	3	1.013	SA_B9_3
Opicapone	1	ECUTI	1	0.73	ECUTI_B8_1
Opicapone	1	ECUTI	2	0.819	ECUTI_B8_2
Opicapone	1	ECUTI	3	0.812	ECUTI_B8_3
Opicapone	1	ECiAi	1	0.757	ECiAi_B8_1
Opicapone	1	ECiAi	2	0.815	ECiAi_B8_2
Opicapone	1	ECiAi	3	0.887	ECiAi_B8_3
Opicapone	1	ECiAi	4	0.808	ECiAi_B8_4
Opicapone	1	ECiAi	5	0.806	ECiAi_B8_5
Opicapone	1	ECiAi	6	0.818	ECiAi_B8_6
Opicapone	1	KP	1	0.736	KP_B8_1
Opicapone	1	KP	2	0.681	KP_B8_2
Opicapone	1	KP	3	0.626	KP_B8_3
Opicapone	1	PA	1	0.95	PA_B8_1
Opicapone	1	PA	2	0.773	PA_B8_2
Opicapone	1	PA	3	0.763	PA_B8_3
Opicapone	1	SA	1	1.08	SA_B8_1
Opicapone	1	SA	2	1.09	SA_B8_2
Opicapone	1	SA	3	1.044	SA_B8_3
Opicapone	2	ECUTI	1	0.706	ECUTI_B7_1
Opicapone	2	ECUTI	2	0.817	ECUTI_B7_2
Opicapone	2	ECUTI	3	0.834	ECUTI_B7_3
Opicapone	2	ECiAi	1	0.733	ECiAi_B7_1
Opicapone	2	ECiAi	2	0.816	ECiAi_B7_2
Opicapone	2	ECiAi	3	0.887	ECiAi_B7_3
Opicapone	2	ECiAi	4	0.822	ECiAi_B7_4
Opicapone	2	ECiAi	5	0.828	ECiAi_B7_5
Opicapone	2	ECiAi	6	0.824	ECiAi_B7_6
Opicapone	2	KP	1	0.73	KP_B7_1
Opicapone	2	KP	2	0.678	KP_B7_2
Opicapone	2	KP	3	0.823	KP_B7_3
Opicapone	2	PA	1	0.716	PA_B7_1
Opicapone	2	PA	2	0.759	PA_B7_2
Opicapone	2	PA	3	0.766	PA_B7_3
Opicapone	2	SA	1	1.081	SA_B7_1
Opicapone	2	SA	2	1.102	SA_B7_2
Opicapone	2	SA	3	1.097	SA_B7_3
Opicapone	4	ECUTI	1	0.709	ECUTI_B6_1
Opicapone	4	ECUTI	2	1.087	ECUTI_B6_2
Opicapone	4	ECUTI	3	0.819	ECUTI_B6_3
Opicapone	4	ECiAi	1	0.701	ECiAi_B6_1
Opicapone	4	ECiAi	2	0.779	ECiAi_B6_2
Opicapone	4	ECiAi	3	0.886	ECiAi_B6_3
Opicapone	4	ECiAi	4	0.819	ECiAi_B6_4
Opicapone	4	ECiAi	5	0.807	ECiAi_B6_5
Opicapone	4	ECiAi	6	0.82	ECiAi_B6_6
Opicapone	4	KP	1	0.728	KP_B6_1
Opicapone	4	KP	2	0.686	KP_B6_2
Opicapone	4	KP	3	0.959	KP_B6_3
Opicapone	4	PA	1	0.944	PA_B6_1
Opicapone	4	PA	2	0.735	PA_B6_2
Opicapone	4	PA	3	0.752	PA_B6_3
Opicapone	4	SA	1	1.079	SA_B6_1
Opicapone	4	SA	2	1.355	SA_B6_2
Opicapone	4	SA	3	1.102	SA_B6_3
Opicapone	8	ECUTI	1	0.701	ECUTI_B5_1
Opicapone	8	ECUTI	2	1.092	ECUTI_B5_2
Opicapone	8	ECUTI	3	1.253	ECUTI_B5_3
Opicapone	8	ECiAi	1	0.682	ECiAi_B5_1
Opicapone	8	ECiAi	2	0.781	ECiAi_B5_2
Opicapone	8	ECiAi	3	0.879	ECiAi_B5_3
Opicapone	8	ECiAi	4	0.821	ECiAi_B5_4
Opicapone	8	ECiAi	5	0.796	ECiAi_B5_5
Opicapone	8	ECiAi	6	0.826	ECiAi_B5_6
Opicapone	8	KP	1	0.72	KP_B5_1
Opicapone	8	KP	2	0.682	KP_B5_2
Opicapone	8	KP	3	1.116	KP_B5_3
Opicapone	8	PA	1	0.687	PA_B5_1
Opicapone	8	PA	2	0.711	PA_B5_2
Opicapone	8	PA	3	0.73	PA_B5_3
Opicapone	8	SA	1	1.002	SA_B5_1
Opicapone	8	SA	2	1.208	SA_B5_2
Opicapone	8	SA	3	1.014	SA_B5_3
Opicapone	16	ECUTI	1	0.696	ECUTI_B4_1
Opicapone	16	ECUTI	2	0.825	ECUTI_B4_2
Opicapone	16	ECUTI	3	0.841	ECUTI_B4_3
Opicapone	16	ECiAi	1	0.702	ECiAi_B4_1
Opicapone	16	ECiAi	2	0.784	ECiAi_B4_2
Opicapone	16	ECiAi	3	0.86	ECiAi_B4_3
Opicapone	16	ECiAi	4	0.805	ECiAi_B4_4
Opicapone	16	ECiAi	5	0.814	ECiAi_B4_5
Opicapone	16	ECiAi	6	0.826	ECiAi_B4_6
Opicapone	16	KP	1	0.73	KP_B4_1
Opicapone	16	KP	2	0.678	KP_B4_2
Opicapone	16	KP	3	0.935	KP_B4_3
Opicapone	16	PA	1	0.662	PA_B4_1
Opicapone	16	PA	2	0.671	PA_B4_2
Opicapone	16	PA	3	0.698	PA_B4_3
Opicapone	16	SA	1	0.405	SA_B4_1
Opicapone	16	SA	2	0.395	SA_B4_2
Opicapone	16	SA	3	0.438	SA_B4_3
Opicapone	32	ECUTI	1	0.682	ECUTI_B3_1
Opicapone	32	ECUTI	2	0.819	ECUTI_B3_2
Opicapone	32	ECUTI	3	0.825	ECUTI_B3_3
Opicapone	32	ECiAi	1	0.757	ECiAi_B3_1
Opicapone	32	ECiAi	2	0.78	ECiAi_B3_2
Opicapone	32	ECiAi	3	0.844	ECiAi_B3_3
Opicapone	32	ECiAi	4	0.801	ECiAi_B3_4
Opicapone	32	ECiAi	5	0.805	ECiAi_B3_5
Opicapone	32	ECiAi	6	0.817	ECiAi_B3_6
Opicapone	32	KP	1	0.709	KP_B3_1
Opicapone	32	KP	2	0.668	KP_B3_2
Opicapone	32	KP	3	0.669	KP_B3_3
Opicapone	32	PA	1	0.657	PA_B3_1
Opicapone	32	PA	2	0.672	PA_B3_2
Opicapone	32	PA	3	0.704	PA_B3_3
Opicapone	32	SA	1	0.327	SA_B3_1
Opicapone	32	SA	2	0.359	SA_B3_2
Opicapone	32	SA	3	0.428	SA_B3_3
Opicapone	64	ECUTI	1	0.775	ECUTI_B2_1
Opicapone	64	ECUTI	2	0.806	ECUTI_B2_2
Opicapone	64	ECUTI	3	0.806	ECUTI_B2_3
Opicapone	64	ECiAi	1	0.783	ECiAi_B2_1
Opicapone	64	ECiAi	2	0.789	ECiAi_B2_2
Opicapone	64	ECiAi	3	0.834	ECiAi_B2_3
Opicapone	64	ECiAi	4	0.78	ECiAi_B2_4
Opicapone	64	ECiAi	5	0.79	ECiAi_B2_5
Opicapone	64	ECiAi	6	0.775	ECiAi_B2_6
Opicapone	64	KP	1	0.701	KP_B2_1
Opicapone	64	KP	2	0.644	KP_B2_2
Opicapone	64	KP	3	0.662	KP_B2_3
Opicapone	64	PA	1	0.632	PA_B2_1
Opicapone	64	PA	2	0.671	PA_B2_2
Opicapone	64	PA	3	0.672	PA_B2_3
Opicapone	64	SA	1	0.383	SA_B2_1
Opicapone	64	SA	2	0.463	SA_B2_2
Opicapone	64	SA	3	0.551	SA_B2_3
Opicapone	128	ECUTI	1	0.751	ECUTI_B1_1
Opicapone	128	ECUTI	2	0.756	ECUTI_B1_2
Opicapone	128	ECUTI	3	0.767	ECUTI_B1_3
Opicapone	128	ECiAi	1	0.776	ECiAi_B1_1
Opicapone	128	ECiAi	2	0.745	ECiAi_B1_2
Opicapone	128	ECiAi	3	0.87	ECiAi_B1_3
Opicapone	128	ECiAi	4	0.753	ECiAi_B1_4
Opicapone	128	ECiAi	5	0.74	ECiAi_B1_5
Opicapone	128	ECiAi	6	0.716	ECiAi_B1_6
Opicapone	128	KP	1	0.655	KP_B1_1
Opicapone	128	KP	2	0.623	KP_B1_2
Opicapone	128	KP	3	0.617	KP_B1_3
Opicapone	128	PA	1	0.559	PA_B1_1
Opicapone	128	PA	2	0.628	PA_B1_2
Opicapone	128	PA	3	0.621	PA_B1_3
Opicapone	128	SA	1	0.349	SA_B1_1
Opicapone	128	SA	2	0.343	SA_B1_2
Opicapone	128	SA	3	0.376	SA_B1_3
Thymidine	0.1	ECUTI	1	0.705	ECUTI_C11_1
Thymidine	0.1	ECUTI	2	0.825	ECUTI_C11_2
Thymidine	0.1	ECUTI	3	0.82	ECUTI_C11_3
Thymidine	0.1	ECiAi	1	0.739	ECiAi_C11_1
Thymidine	0.1	ECiAi	2	0.824	ECiAi_C11_2
Thymidine	0.1	ECiAi	3	0.868	ECiAi_C11_3
Thymidine	0.1	ECiAi	4	0.817	ECiAi_C11_4
Thymidine	0.1	ECiAi	5	0.808	ECiAi_C11_5
Thymidine	0.1	ECiAi	6	0.825	ECiAi_C11_6
Thymidine	0.1	KP	1	0.726	KP_C11_1
Thymidine	0.1	KP	2	0.684	KP_C11_2
Thymidine	0.1	KP	3	0.587	KP_C11_3
Thymidine	0.1	PA	1	0.717	PA_C11_1
Thymidine	0.1	PA	2	0.768	PA_C11_2
Thymidine	0.1	PA	3	0.783	PA_C11_3
Thymidine	0.1	SA	1	1.102	SA_C11_1
Thymidine	0.1	SA	2	1.098	SA_C11_2
Thymidine	0.1	SA	3	1.047	SA_C11_3
Thymidine	0.2	ECUTI	1	0.715	ECUTI_C10_1
Thymidine	0.2	ECUTI	2	1.312	ECUTI_C10_2
Thymidine	0.2	ECUTI	3	0.841	ECUTI_C10_3
Thymidine	0.2	ECiAi	1	0.74	ECiAi_C10_1
Thymidine	0.2	ECiAi	2	1.236	ECiAi_C10_2
Thymidine	0.2	ECiAi	3	0.869	ECiAi_C10_3
Thymidine	0.2	ECiAi	4	1.23	ECiAi_C10_4
Thymidine	0.2	ECiAi	5	0.818	ECiAi_C10_5
Thymidine	0.2	ECiAi	6	0.821	ECiAi_C10_6
Thymidine	0.2	KP	1	0.724	KP_C10_1
Thymidine	0.2	KP	2	0.679	KP_C10_2
Thymidine	0.2	KP	3	0.603	KP_C10_3
Thymidine	0.2	PA	1	1.154	PA_C10_1
Thymidine	0.2	PA	2	0.766	PA_C10_2
Thymidine	0.2	PA	3	0.776	PA_C10_3
Thymidine	0.2	SA	1	1.084	SA_C10_1
Thymidine	0.2	SA	2	1.099	SA_C10_2
Thymidine	0.2	SA	3	1.03	SA_C10_3
Thymidine	0.5	ECUTI	1	0.714	ECUTI_C9_1
Thymidine	0.5	ECUTI	2	0.826	ECUTI_C9_2
Thymidine	0.5	ECUTI	3	0.824	ECUTI_C9_3
Thymidine	0.5	ECiAi	1	0.712	ECiAi_C9_1
Thymidine	0.5	ECiAi	2	0.794	ECiAi_C9_2
Thymidine	0.5	ECiAi	3	0.871	ECiAi_C9_3
Thymidine	0.5	ECiAi	4	0.823	ECiAi_C9_4
Thymidine	0.5	ECiAi	5	0.809	ECiAi_C9_5
Thymidine	0.5	ECiAi	6	0.812	ECiAi_C9_6
Thymidine	0.5	KP	1	0.727	KP_C9_1
Thymidine	0.5	KP	2	0.684	KP_C9_2
Thymidine	0.5	KP	3	0.599	KP_C9_3
Thymidine	0.5	PA	1	0.704	PA_C9_1
Thymidine	0.5	PA	2	0.771	PA_C9_2
Thymidine	0.5	PA	3	0.771	PA_C9_3
Thymidine	0.5	SA	1	1.085	SA_C9_1
Thymidine	0.5	SA	2	1.091	SA_C9_2
Thymidine	0.5	SA	3	1.037	SA_C9_3
Thymidine	1	ECUTI	1	0.73	ECUTI_C8_1
Thymidine	1	ECUTI	2	0.826	ECUTI_C8_2
Thymidine	1	ECUTI	3	0.827	ECUTI_C8_3
Thymidine	1	ECiAi	1	0.709	ECiAi_C8_1
Thymidine	1	ECiAi	2	0.775	ECiAi_C8_2
Thymidine	1	ECiAi	3	0.879	ECiAi_C8_3
Thymidine	1	ECiAi	4	0.816	ECiAi_C8_4
Thymidine	1	ECiAi	5	0.811	ECiAi_C8_5
Thymidine	1	ECiAi	6	0.822	ECiAi_C8_6
Thymidine	1	KP	1	0.725	KP_C8_1
Thymidine	1	KP	2	0.673	KP_C8_2
Thymidine	1	KP	3	0.6	KP_C8_3
Thymidine	1	PA	1	0.71	PA_C8_1
Thymidine	1	PA	2	0.764	PA_C8_2
Thymidine	1	PA	3	0.769	PA_C8_3
Thymidine	1	SA	1	1.087	SA_C8_1
Thymidine	1	SA	2	1.283	SA_C8_2
Thymidine	1	SA	3	1.287	SA_C8_3
Thymidine	2	ECUTI	1	0.732	ECUTI_C7_1
Thymidine	2	ECUTI	2	1.101	ECUTI_C7_2
Thymidine	2	ECUTI	3	0.839	ECUTI_C7_3
Thymidine	2	ECiAi	1	0.699	ECiAi_C7_1
Thymidine	2	ECiAi	2	0.801	ECiAi_C7_2
Thymidine	2	ECiAi	3	0.871	ECiAi_C7_3
Thymidine	2	ECiAi	4	0.825	ECiAi_C7_4
Thymidine	2	ECiAi	5	0.83	ECiAi_C7_5
Thymidine	2	ECiAi	6	0.832	ECiAi_C7_6
Thymidine	2	KP	1	0.715	KP_C7_1
Thymidine	2	KP	2	0.68	KP_C7_2
Thymidine	2	KP	3	0.627	KP_C7_3
Thymidine	2	PA	1	0.731	PA_C7_1
Thymidine	2	PA	2	0.768	PA_C7_2
Thymidine	2	PA	3	0.775	PA_C7_3
Thymidine	2	SA	1	1.09	SA_C7_1
Thymidine	2	SA	2	1.093	SA_C7_2
Thymidine	2	SA	3	1.31	SA_C7_3
Thymidine	4	ECUTI	1	0.731	ECUTI_C6_1
Thymidine	4	ECUTI	2	1.093	ECUTI_C6_2
Thymidine	4	ECUTI	3	0.846	ECUTI_C6_3
Thymidine	4	ECiAi	1	0.713	ECiAi_C6_1
Thymidine	4	ECiAi	2	0.789	ECiAi_C6_2
Thymidine	4	ECiAi	3	0.882	ECiAi_C6_3
Thymidine	4	ECiAi	4	0.815	ECiAi_C6_4
Thymidine	4	ECiAi	5	0.829	ECiAi_C6_5
Thymidine	4	ECiAi	6	0.821	ECiAi_C6_6
Thymidine	4	KP	1	0.732	KP_C6_1
Thymidine	4	KP	2	0.686	KP_C6_2
Thymidine	4	KP	3	0.653	KP_C6_3
Thymidine	4	PA	1	1.042	PA_C6_1
Thymidine	4	PA	2	0.755	PA_C6_2
Thymidine	4	PA	3	0.762	PA_C6_3
Thymidine	4	SA	1	1.62	SA_C6_1
Thymidine	4	SA	2	1.262	SA_C6_2
Thymidine	4	SA	3	1.297	SA_C6_3
Thymidine	8	ECUTI	1	0.695	ECUTI_C5_1
Thymidine	8	ECUTI	2	0.806	ECUTI_C5_2
Thymidine	8	ECUTI	3	1.294	ECUTI_C5_3
Thymidine	8	ECiAi	1	0.701	ECiAi_C5_1
Thymidine	8	ECiAi	2	0.801	ECiAi_C5_2
Thymidine	8	ECiAi	3	0.87	ECiAi_C5_3
Thymidine	8	ECiAi	4	0.812	ECiAi_C5_4
Thymidine	8	ECiAi	5	0.822	ECiAi_C5_5
Thymidine	8	ECiAi	6	0.827	ECiAi_C5_6
Thymidine	8	KP	1	0.741	KP_C5_1
Thymidine	8	KP	2	0.69	KP_C5_2
Thymidine	8	KP	3	1.083	KP_C5_3
Thymidine	8	PA	1	0.709	PA_C5_1
Thymidine	8	PA	2	0.769	PA_C5_2
Thymidine	8	PA	3	0.766	PA_C5_3
Thymidine	8	SA	1	1.091	SA_C5_1
Thymidine	8	SA	2	1.494	SA_C5_2
Thymidine	8	SA	3	1.264	SA_C5_3
Thymidine	16	ECUTI	1	0.699	ECUTI_C4_1
Thymidine	16	ECUTI	2	1.098	ECUTI_C4_2
Thymidine	16	ECUTI	3	0.822	ECUTI_C4_3
Thymidine	16	ECiAi	1	0.72	ECiAi_C4_1
Thymidine	16	ECiAi	2	0.823	ECiAi_C4_2
Thymidine	16	ECiAi	3	0.856	ECiAi_C4_3
Thymidine	16	ECiAi	4	0.807	ECiAi_C4_4
Thymidine	16	ECiAi	5	0.808	ECiAi_C4_5
Thymidine	16	ECiAi	6	0.813	ECiAi_C4_6
Thymidine	16	KP	1	0.741	KP_C4_1
Thymidine	16	KP	2	0.684	KP_C4_2
Thymidine	16	KP	3	0.895	KP_C4_3
Thymidine	16	PA	1	0.709	PA_C4_1
Thymidine	16	PA	2	0.759	PA_C4_2
Thymidine	16	PA	3	0.766	PA_C4_3
Thymidine	16	SA	1	1.078	SA_C4_1
Thymidine	16	SA	2	1.327	SA_C4_2
Thymidine	16	SA	3	1.282	SA_C4_3
Thymidine	32	ECUTI	1	0.754	ECUTI_C3_1
Thymidine	32	ECUTI	2	0.81	ECUTI_C3_2
Thymidine	32	ECUTI	3	0.849	ECUTI_C3_3
Thymidine	32	ECiAi	1	0.723	ECiAi_C3_1
Thymidine	32	ECiAi	2	0.772	ECiAi_C3_2
Thymidine	32	ECiAi	3	0.859	ECiAi_C3_3
Thymidine	32	ECiAi	4	0.805	ECiAi_C3_4
Thymidine	32	ECiAi	5	0.808	ECiAi_C3_5
Thymidine	32	ECiAi	6	0.788	ECiAi_C3_6
Thymidine	32	KP	1	0.718	KP_C3_1
Thymidine	32	KP	2	0.683	KP_C3_2
Thymidine	32	KP	3	0.651	KP_C3_3
Thymidine	32	PA	1	0.705	PA_C3_1
Thymidine	32	PA	2	0.753	PA_C3_2
Thymidine	32	PA	3	0.756	PA_C3_3
Thymidine	32	SA	1	1.092	SA_C3_1
Thymidine	32	SA	2	1.119	SA_C3_2
Thymidine	32	SA	3	1.101	SA_C3_3
Thymidine	64	ECUTI	1	0.758	ECUTI_C2_1
Thymidine	64	ECUTI	2	0.804	ECUTI_C2_2
Thymidine	64	ECUTI	3	0.797	ECUTI_C2_3
Thymidine	64	ECiAi	1	0.763	ECiAi_C2_1
Thymidine	64	ECiAi	2	0.765	ECiAi_C2_2
Thymidine	64	ECiAi	3	0.836	ECiAi_C2_3
Thymidine	64	ECiAi	4	0.772	ECiAi_C2_4
Thymidine	64	ECiAi	5	0.784	ECiAi_C2_5
Thymidine	64	ECiAi	6	0.771	ECiAi_C2_6
Thymidine	64	KP	1	0.695	KP_C2_1
Thymidine	64	KP	2	0.658	KP_C2_2
Thymidine	64	KP	3	0.664	KP_C2_3
Thymidine	64	PA	1	0.683	PA_C2_1
Thymidine	64	PA	2	0.739	PA_C2_2
Thymidine	64	PA	3	0.731	PA_C2_3
Thymidine	64	SA	1	1.084	SA_C2_1
Thymidine	64	SA	2	1.104	SA_C2_2
Thymidine	64	SA	3	1.088	SA_C2_3
Thymidine	128	ECUTI	1	0.76	ECUTI_C1_1
Thymidine	128	ECUTI	2	0.778	ECUTI_C1_2
Thymidine	128	ECUTI	3	0.779	ECUTI_C1_3
Thymidine	128	ECiAi	1	0.78	ECiAi_C1_1
Thymidine	128	ECiAi	2	0.753	ECiAi_C1_2
Thymidine	128	ECiAi	3	0.844	ECiAi_C1_3
Thymidine	128	ECiAi	4	0.759	ECiAi_C1_4
Thymidine	128	ECiAi	5	0.764	ECiAi_C1_5
Thymidine	128	ECiAi	6	0.731	ECiAi_C1_6
Thymidine	128	KP	1	0.677	KP_C1_1
Thymidine	128	KP	2	0.63	KP_C1_2
Thymidine	128	KP	3	0.627	KP_C1_3
Thymidine	128	PA	1	0.596	PA_C1_1
Thymidine	128	PA	2	0.677	PA_C1_2
Thymidine	128	PA	3	0.663	PA_C1_3
Thymidine	128	SA	1	1.112	SA_C1_1
Thymidine	128	SA	2	1.119	SA_C1_2
Thymidine	128	SA	3	1.059	SA_C1_3
Visomitin	0.1	ECUTI	1	0.729	ECUTI_E11_1
Visomitin	0.1	ECUTI	2	0.821	ECUTI_E11_2
Visomitin	0.1	ECUTI	3	0.809	ECUTI_E11_3
Visomitin	0.1	ECiAi	1	0.71	ECiAi_E11_1
Visomitin	0.1	ECiAi	2	0.812	ECiAi_E11_2
Visomitin	0.1	ECiAi	3	0.861	ECiAi_E11_3
Visomitin	0.1	ECiAi	4	0.818	ECiAi_E11_4
Visomitin	0.1	ECiAi	5	0.803	ECiAi_E11_5
Visomitin	0.1	ECiAi	6	0.825	ECiAi_E11_6
Visomitin	0.1	KP	1	0.728	KP_E11_1
Visomitin	0.1	KP	2	0.685	KP_E11_2
Visomitin	0.1	KP	3	0.602	KP_E11_3
Visomitin	0.1	PA	1	0.723	PA_E11_1
Visomitin	0.1	PA	2	0.78	PA_E11_2
Visomitin	0.1	PA	3	0.784	PA_E11_3
Visomitin	0.1	SA	1	1.097	SA_E11_1
Visomitin	0.1	SA	2	1.099	SA_E11_2
Visomitin	0.1	SA	3	1.033	SA_E11_3
Visomitin	0.2	ECUTI	1	0.723	ECUTI_E10_1
Visomitin	0.2	ECUTI	2	0.819	ECUTI_E10_2
Visomitin	0.2	ECUTI	3	0.818	ECUTI_E10_3
Visomitin	0.2	ECiAi	1	0.74	ECiAi_E10_1
Visomitin	0.2	ECiAi	2	0.797	ECiAi_E10_2
Visomitin	0.2	ECiAi	3	0.863	ECiAi_E10_3
Visomitin	0.2	ECiAi	4	0.821	ECiAi_E10_4
Visomitin	0.2	ECiAi	5	0.814	ECiAi_E10_5
Visomitin	0.2	ECiAi	6	0.815	ECiAi_E10_6
Visomitin	0.2	KP	1	0.729	KP_E10_1
Visomitin	0.2	KP	2	0.688	KP_E10_2
Visomitin	0.2	KP	3	0.6	KP_E10_3
Visomitin	0.2	PA	1	0.716	PA_E10_1
Visomitin	0.2	PA	2	0.774	PA_E10_2
Visomitin	0.2	PA	3	0.78	PA_E10_3
Visomitin	0.2	SA	1	1.102	SA_E10_1
Visomitin	0.2	SA	2	1.111	SA_E10_2
Visomitin	0.2	SA	3	1.041	SA_E10_3
Visomitin	0.5	ECUTI	1	0.728	ECUTI_E9_1
Visomitin	0.5	ECUTI	2	0.815	ECUTI_E9_2
Visomitin	0.5	ECUTI	3	0.812	ECUTI_E9_3
Visomitin	0.5	ECiAi	1	0.708	ECiAi_E9_1
Visomitin	0.5	ECiAi	2	0.788	ECiAi_E9_2
Visomitin	0.5	ECiAi	3	0.853	ECiAi_E9_3
Visomitin	0.5	ECiAi	4	0.822	ECiAi_E9_4
Visomitin	0.5	ECiAi	5	0.805	ECiAi_E9_5
Visomitin	0.5	ECiAi	6	0.822	ECiAi_E9_6
Visomitin	0.5	KP	1	0.734	KP_E9_1
Visomitin	0.5	KP	2	0.692	KP_E9_2
Visomitin	0.5	KP	3	0.603	KP_E9_3
Visomitin	0.5	PA	1	0.7	PA_E9_1
Visomitin	0.5	PA	2	0.787	PA_E9_2
Visomitin	0.5	PA	3	0.785	PA_E9_3
Visomitin	0.5	SA	1	1.107	SA_E9_1
Visomitin	0.5	SA	2	1.119	SA_E9_2
Visomitin	0.5	SA	3	1.044	SA_E9_3
Visomitin	1	ECUTI	1	0.725	ECUTI_E8_1
Visomitin	1	ECUTI	2	0.82	ECUTI_E8_2
Visomitin	1	ECUTI	3	0.809	ECUTI_E8_3
Visomitin	1	ECiAi	1	0.77	ECiAi_E8_1
Visomitin	1	ECiAi	2	0.794	ECiAi_E8_2
Visomitin	1	ECiAi	3	0.85	ECiAi_E8_3
Visomitin	1	ECiAi	4	1.045	ECiAi_E8_4
Visomitin	1	ECiAi	5	0.799	ECiAi_E8_5
Visomitin	1	ECiAi	6	0.827	ECiAi_E8_6
Visomitin	1	KP	1	0.718	KP_E8_1
Visomitin	1	KP	2	0.699	KP_E8_2
Visomitin	1	KP	3	0.606	KP_E8_3
Visomitin	1	PA	1	0.7	PA_E8_1
Visomitin	1	PA	2	0.782	PA_E8_2
Visomitin	1	PA	3	0.781	PA_E8_3
Visomitin	1	SA	1	1.08	SA_E8_1
Visomitin	1	SA	2	1.115	SA_E8_2
Visomitin	1	SA	3	1.037	SA_E8_3
Visomitin	2	ECUTI	1	0.797	ECUTI_E7_1
Visomitin	2	ECUTI	2	0.833	ECUTI_E7_2
Visomitin	2	ECUTI	3	0.825	ECUTI_E7_3
Visomitin	2	ECiAi	1	0.788	ECiAi_E7_1
Visomitin	2	ECiAi	2	0.807	ECiAi_E7_2
Visomitin	2	ECiAi	3	0.854	ECiAi_E7_3
Visomitin	2	ECiAi	4	0.812	ECiAi_E7_4
Visomitin	2	ECiAi	5	0.804	ECiAi_E7_5
Visomitin	2	ECiAi	6	0.827	ECiAi_E7_6
Visomitin	2	KP	1	0.736	KP_E7_1
Visomitin	2	KP	2	0.699	KP_E7_2
Visomitin	2	KP	3	0.603	KP_E7_3
Visomitin	2	PA	1	1.01	PA_E7_1
Visomitin	2	PA	2	0.779	PA_E7_2
Visomitin	2	PA	3	0.779	PA_E7_3
Visomitin	2	SA	1	0.024	SA_E7_1
Visomitin	2	SA	2	0.014	SA_E7_2
Visomitin	2	SA	3	0.045	SA_E7_3
Visomitin	4	ECUTI	1	0.8	ECUTI_E6_1
Visomitin	4	ECUTI	2	0.808	ECUTI_E6_2
Visomitin	4	ECUTI	3	0.818	ECUTI_E6_3
Visomitin	4	ECiAi	1	0.74	ECiAi_E6_1
Visomitin	4	ECiAi	2	0.772	ECiAi_E6_2
Visomitin	4	ECiAi	3	0.862	ECiAi_E6_3
Visomitin	4	ECiAi	4	0.78	ECiAi_E6_4
Visomitin	4	ECiAi	5	0.804	ECiAi_E6_5
Visomitin	4	ECiAi	6	0.813	ECiAi_E6_6
Visomitin	4	KP	1	0.751	KP_E6_1
Visomitin	4	KP	2	0.696	KP_E6_2
Visomitin	4	KP	3	0.612	KP_E6_3
Visomitin	4	PA	1	0.94	PA_E6_1
Visomitin	4	PA	2	0.769	PA_E6_2
Visomitin	4	PA	3	0.753	PA_E6_3
Visomitin	4	SA	1	0.027	SA_E6_1
Visomitin	4	SA	2	0.016	SA_E6_2
Visomitin	4	SA	3	0.073	SA_E6_3
Visomitin	8	ECUTI	1	0.748	ECUTI_E5_1
Visomitin	8	ECUTI	2	0.794	ECUTI_E5_2
Visomitin	8	ECUTI	3	0.788	ECUTI_E5_3
Visomitin	8	ECiAi	1	0.697	ECiAi_E5_1
Visomitin	8	ECiAi	2	0.751	ECiAi_E5_2
Visomitin	8	ECiAi	3	0.832	ECiAi_E5_3
Visomitin	8	ECiAi	4	0.764	ECiAi_E5_4
Visomitin	8	ECiAi	5	0.784	ECiAi_E5_5
Visomitin	8	ECiAi	6	0.786	ECiAi_E5_6
Visomitin	8	KP	1	0.747	KP_E5_1
Visomitin	8	KP	2	0.712	KP_E5_2
Visomitin	8	KP	3	0.633	KP_E5_3
Visomitin	8	PA	1	0.69	PA_E5_1
Visomitin	8	PA	2	0.758	PA_E5_2
Visomitin	8	PA	3	0.751	PA_E5_3
Visomitin	8	SA	1	0.022	SA_E5_1
Visomitin	8	SA	2	0.016	SA_E5_2
Visomitin	8	SA	3	0.092	SA_E5_3
Visomitin	16	ECUTI	1	0.006	ECUTI_E4_1
Visomitin	16	ECUTI	2	0.013	ECUTI_E4_2
Visomitin	16	ECUTI	3	0.015	ECUTI_E4_3
Visomitin	16	ECiAi	1	0.013	ECiAi_E4_1
Visomitin	16	ECiAi	2	0.013	ECiAi_E4_2
Visomitin	16	ECiAi	3	0.082	ECiAi_E4_3
Visomitin	16	ECiAi	4	0.036	ECiAi_E4_4
Visomitin	16	ECiAi	5	0.076	ECiAi_E4_5
Visomitin	16	ECiAi	6	0.05	ECiAi_E4_6
Visomitin	16	KP	1	0.742	KP_E4_1
Visomitin	16	KP	2	0.715	KP_E4_2
Visomitin	16	KP	3	0.643	KP_E4_3
Visomitin	16	PA	1	0.683	PA_E4_1
Visomitin	16	PA	2	0.732	PA_E4_2
Visomitin	16	PA	3	0.736	PA_E4_3
Visomitin	16	SA	1	0.02	SA_E4_1
Visomitin	16	SA	2	0.011	SA_E4_2
Visomitin	16	SA	3	0.046	SA_E4_3
Visomitin	32	ECUTI	1	0.002	ECUTI_E3_1
Visomitin	32	ECUTI	2	0.013	ECUTI_E3_2
Visomitin	32	ECUTI	3	0.006	ECUTI_E3_3
Visomitin	32	ECiAi	1	0	ECiAi_E3_1
Visomitin	32	ECiAi	2	0.001	ECiAi_E3_2
Visomitin	32	ECiAi	3	0.081	ECiAi_E3_3
Visomitin	32	ECiAi	4	0.034	ECiAi_E3_4
Visomitin	32	ECiAi	5	0.034	ECiAi_E3_5
Visomitin	32	ECiAi	6	0.034	ECiAi_E3_6
Visomitin	32	KP	1	0.242	KP_E3_1
Visomitin	32	KP	2	0.118	KP_E3_2
Visomitin	32	KP	3	0.228	KP_E3_3
Visomitin	32	PA	1	0.636	PA_E3_1
Visomitin	32	PA	2	0.703	PA_E3_2
Visomitin	32	PA	3	0.704	PA_E3_3
Visomitin	32	SA	1	0.015	SA_E3_1
Visomitin	32	SA	2	0.018	SA_E3_2
Visomitin	32	SA	3	0.032	SA_E3_3
Visomitin	64	ECUTI	1	0.029	ECUTI_E2_1
Visomitin	64	ECUTI	2	0.009	ECUTI_E2_2
Visomitin	64	ECUTI	3	0.002	ECUTI_E2_3
Visomitin	64	ECiAi	1	0.034	ECiAi_E2_1
Visomitin	64	ECiAi	2	0	ECiAi_E2_2
Visomitin	64	ECiAi	3	0.07	ECiAi_E2_3
Visomitin	64	ECiAi	4	0.027	ECiAi_E2_4
Visomitin	64	ECiAi	5	0.029	ECiAi_E2_5
Visomitin	64	ECiAi	6	0.032	ECiAi_E2_6
Visomitin	64	KP	1	0.023	KP_E2_1
Visomitin	64	KP	2	0.006	KP_E2_2
Visomitin	64	KP	3	0	KP_E2_3
Visomitin	64	PA	1	0.027	PA_E2_1
Visomitin	64	PA	2	0.089	PA_E2_2
Visomitin	64	PA	3	0.116	PA_E2_3
Visomitin	64	SA	1	0.013	SA_E2_1
Visomitin	64	SA	2	0.027	SA_E2_2
Visomitin	64	SA	3	0	SA_E2_3
Visomitin	128	ECUTI	1	0.006	ECUTI_E1_1
Visomitin	128	ECUTI	2	0.026	ECUTI_E1_2
Visomitin	128	ECUTI	3	0.04	ECUTI_E1_3
Visomitin	128	ECiAi	1	0.021	ECiAi_E1_1
Visomitin	128	ECiAi	2	0.03	ECiAi_E1_2
Visomitin	128	ECiAi	3	0.098	ECiAi_E1_3
Visomitin	128	ECiAi	4	0.017	ECiAi_E1_4
Visomitin	128	ECiAi	5	0.017	ECiAi_E1_5
Visomitin	128	ECiAi	6	0.013	ECiAi_E1_6
Visomitin	128	KP	1	0.037	KP_E1_1
Visomitin	128	KP	2	0.018	KP_E1_2
Visomitin	128	KP	3	0	KP_E1_3
Visomitin	128	PA	1	0.002	PA_E1_1
Visomitin	128	PA	2	0.062	PA_E1_2
Visomitin	128	PA	3	0.063	PA_E1_3
Visomitin	128	SA	1	0.048	SA_E1_1
Visomitin	128	SA	2	0.027	SA_E1_2
Visomitin	128	SA	3	0	SA_E1_3
Water	0	ECUTI	1	0.754	ECUTI_H12_1
Water	0	ECUTI	1	0.74	ECUTI_H11_1
Water	0	ECUTI	1	0.805	ECUTI_H10_1
Water	0	ECUTI	1	0.813	ECUTI_H9_1
Water	0	ECUTI	1	0.793	ECUTI_H8_1
Water	0	ECUTI	1	0.806	ECUTI_H7_1
Water	0	ECUTI	1	0.755	ECUTI_H6_1
Water	0	ECUTI	1	0.784	ECUTI_H5_1
Water	0	ECUTI	1	0.813	ECUTI_H4_1
Water	0	ECUTI	1	0.804	ECUTI_H3_1
Water	0	ECUTI	1	0.799	ECUTI_H2_1
Water	0	ECUTI	1	0.789	ECUTI_H1_1
Water	0	ECUTI	1	0.747	ECUTI_G12_1
Water	0	ECUTI	1	0.744	ECUTI_F12_1
Water	0	ECUTI	1	0.768	ECUTI_E12_1
Water	0	ECUTI	1	0.733	ECUTI_D12_1
Water	0	ECUTI	1	0.731	ECUTI_C12_1
Water	0	ECUTI	1	0.738	ECUTI_B12_1
Water	0	ECUTI	1	0.747	ECUTI_A12_1
Water	0	ECUTI	2	0.813	ECUTI_H12_2
Water	0	ECUTI	2	0.814	ECUTI_H11_2
Water	0	ECUTI	2	0.82	ECUTI_H10_2
Water	0	ECUTI	2	0.808	ECUTI_H9_2
Water	0	ECUTI	2	0.824	ECUTI_H8_2
Water	0	ECUTI	2	0.824	ECUTI_H7_2
Water	0	ECUTI	2	0.821	ECUTI_H6_2
Water	0	ECUTI	2	0.817	ECUTI_H5_2
Water	0	ECUTI	2	0.824	ECUTI_H4_2
Water	0	ECUTI	2	0.83	ECUTI_H3_2
Water	0	ECUTI	2	0.827	ECUTI_H2_2
Water	0	ECUTI	2	0.825	ECUTI_H1_2
Water	0	ECUTI	2	0.81	ECUTI_G12_2
Water	0	ECUTI	2	0.811	ECUTI_F12_2
Water	0	ECUTI	2	0.831	ECUTI_E12_2
Water	0	ECUTI	2	0.829	ECUTI_D12_2
Water	0	ECUTI	2	0.841	ECUTI_C12_2
Water	0	ECUTI	2	0.841	ECUTI_B12_2
Water	0	ECUTI	2	0.838	ECUTI_A12_2
Water	0	ECUTI	3	0.812	ECUTI_H12_3
Water	0	ECUTI	3	0.807	ECUTI_H11_3
Water	0	ECUTI	3	0.813	ECUTI_H10_3
Water	0	ECUTI	3	0.809	ECUTI_H9_3
Water	0	ECUTI	3	0.808	ECUTI_H8_3
Water	0	ECUTI	3	0.8	ECUTI_H7_3
Water	0	ECUTI	3	0.812	ECUTI_H6_3
Water	0	ECUTI	3	0.805	ECUTI_H5_3
Water	0	ECUTI	3	0.826	ECUTI_H4_3
Water	0	ECUTI	3	0.823	ECUTI_H3_3
Water	0	ECUTI	3	0.806	ECUTI_H2_3
Water	0	ECUTI	3	0.809	ECUTI_H1_3
Water	0	ECUTI	3	0.835	ECUTI_G12_3
Water	0	ECUTI	3	0.789	ECUTI_F12_3
Water	0	ECUTI	3	0.83	ECUTI_E12_3
Water	0	ECUTI	3	0.809	ECUTI_D12_3
Water	0	ECUTI	3	0.838	ECUTI_C12_3
Water	0	ECUTI	3	0.822	ECUTI_B12_3
Water	0	ECUTI	3	0.835	ECUTI_A12_3
Water	0	ECiAi	1	0.732	ECiAi_H12_1
Water	0	ECiAi	1	0.764	ECiAi_H11_1
Water	0	ECiAi	1	0.815	ECiAi_H10_1
Water	0	ECiAi	1	0.817	ECiAi_H9_1
Water	0	ECiAi	1	0.8	ECiAi_H8_1
Water	0	ECiAi	1	0.773	ECiAi_H7_1
Water	0	ECiAi	1	0.731	ECiAi_H6_1
Water	0	ECiAi	1	0.753	ECiAi_H5_1
Water	0	ECiAi	1	0.799	ECiAi_H4_1
Water	0	ECiAi	1	0.801	ECiAi_H3_1
Water	0	ECiAi	1	0.813	ECiAi_H2_1
Water	0	ECiAi	1	0.809	ECiAi_H1_1
Water	0	ECiAi	1	0.745	ECiAi_G12_1
Water	0	ECiAi	1	0.714	ECiAi_F12_1
Water	0	ECiAi	1	0.716	ECiAi_E12_1
Water	0	ECiAi	1	0.726	ECiAi_D12_1
Water	0	ECiAi	1	0.747	ECiAi_C12_1
Water	0	ECiAi	1	0.742	ECiAi_B12_1
Water	0	ECiAi	1	0.791	ECiAi_A12_1
Water	0	ECiAi	2	0.785	ECiAi_H12_2
Water	0	ECiAi	2	0.798	ECiAi_H11_2
Water	0	ECiAi	2	0.801	ECiAi_H10_2
Water	0	ECiAi	2	0.8	ECiAi_H9_2
Water	0	ECiAi	2	0.809	ECiAi_H8_2
Water	0	ECiAi	2	0.827	ECiAi_H7_2
Water	0	ECiAi	2	0.821	ECiAi_H6_2
Water	0	ECiAi	2	0.82	ECiAi_H5_2
Water	0	ECiAi	2	0.82	ECiAi_H4_2
Water	0	ECiAi	2	0.827	ECiAi_H3_2
Water	0	ECiAi	2	0.822	ECiAi_H2_2
Water	0	ECiAi	2	0.819	ECiAi_H1_2
Water	0	ECiAi	2	0.81	ECiAi_G12_2
Water	0	ECiAi	2	0.793	ECiAi_F12_2
Water	0	ECiAi	2	0.807	ECiAi_E12_2
Water	0	ECiAi	2	0.815	ECiAi_D12_2
Water	0	ECiAi	2	0.816	ECiAi_C12_2
Water	0	ECiAi	2	0.822	ECiAi_B12_2
Water	0	ECiAi	2	0.834	ECiAi_A12_2
Water	0	ECiAi	3	0.873	ECiAi_H12_3
Water	0	ECiAi	3	0.87	ECiAi_H11_3
Water	0	ECiAi	3	0.88	ECiAi_H10_3
Water	0	ECiAi	3	0.879	ECiAi_H9_3
Water	0	ECiAi	3	0.874	ECiAi_H8_3
Water	0	ECiAi	3	0.875	ECiAi_H7_3
Water	0	ECiAi	3	0.873	ECiAi_H6_3
Water	0	ECiAi	3	0.867	ECiAi_H5_3
Water	0	ECiAi	3	0.879	ECiAi_H4_3
Water	0	ECiAi	3	0.868	ECiAi_H3_3
Water	0	ECiAi	3	0.88	ECiAi_H2_3
Water	0	ECiAi	3	0.892	ECiAi_H1_3
Water	0	ECiAi	3	0.867	ECiAi_G12_3
Water	0	ECiAi	3	0.844	ECiAi_F12_3
Water	0	ECiAi	3	0.858	ECiAi_E12_3
Water	0	ECiAi	3	0.842	ECiAi_D12_3
Water	0	ECiAi	3	0.859	ECiAi_C12_3
Water	0	ECiAi	3	0.86	ECiAi_B12_3
Water	0	ECiAi	3	0.876	ECiAi_A12_3
Water	0	ECiAi	4	0.787	ECiAi_H12_4
Water	0	ECiAi	4	0.799	ECiAi_H11_4
Water	0	ECiAi	4	0.795	ECiAi_H10_4
Water	0	ECiAi	4	0.79	ECiAi_H9_4
Water	0	ECiAi	4	0.803	ECiAi_H8_4
Water	0	ECiAi	4	0.781	ECiAi_H7_4
Water	0	ECiAi	4	0.757	ECiAi_H6_4
Water	0	ECiAi	4	0.757	ECiAi_H5_4
Water	0	ECiAi	4	0.777	ECiAi_H4_4
Water	0	ECiAi	4	0.803	ECiAi_H3_4
Water	0	ECiAi	4	0.791	ECiAi_H2_4
Water	0	ECiAi	4	0.807	ECiAi_H1_4
Water	0	ECiAi	4	0.809	ECiAi_G12_4
Water	0	ECiAi	4	0.811	ECiAi_F12_4
Water	0	ECiAi	4	0.823	ECiAi_E12_4
Water	0	ECiAi	4	0.827	ECiAi_D12_4
Water	0	ECiAi	4	0.815	ECiAi_C12_4
Water	0	ECiAi	4	0.813	ECiAi_B12_4
Water	0	ECiAi	4	0.827	ECiAi_A12_4
Water	0	ECiAi	5	0.816	ECiAi_H12_5
Water	0	ECiAi	5	0.809	ECiAi_H11_5
Water	0	ECiAi	5	0.807	ECiAi_H10_5
Water	0	ECiAi	5	0.814	ECiAi_H9_5
Water	0	ECiAi	5	0.813	ECiAi_H8_5
Water	0	ECiAi	5	0.805	ECiAi_H7_5
Water	0	ECiAi	5	0.813	ECiAi_H6_5
Water	0	ECiAi	5	0.822	ECiAi_H5_5
Water	0	ECiAi	5	0.814	ECiAi_H4_5
Water	0	ECiAi	5	0.814	ECiAi_H3_5
Water	0	ECiAi	5	0.808	ECiAi_H2_5
Water	0	ECiAi	5	0.821	ECiAi_H1_5
Water	0	ECiAi	5	0.814	ECiAi_G12_5
Water	0	ECiAi	5	0.803	ECiAi_F12_5
Water	0	ECiAi	5	0.82	ECiAi_E12_5
Water	0	ECiAi	5	0.786	ECiAi_D12_5
Water	0	ECiAi	5	0.818	ECiAi_C12_5
Water	0	ECiAi	5	0.804	ECiAi_B12_5
Water	0	ECiAi	5	0.82	ECiAi_A12_5
Water	0	ECiAi	6	0.773	ECiAi_H12_6
Water	0	ECiAi	6	0.797	ECiAi_H11_6
Water	0	ECiAi	6	0.777	ECiAi_H10_6
Water	0	ECiAi	6	0.792	ECiAi_H9_6
Water	0	ECiAi	6	0.803	ECiAi_H8_6
Water	0	ECiAi	6	0.79	ECiAi_H7_6
Water	0	ECiAi	6	0.795	ECiAi_H6_6
Water	0	ECiAi	6	0.775	ECiAi_H5_6
Water	0	ECiAi	6	0.792	ECiAi_H4_6
Water	0	ECiAi	6	0.819	ECiAi_H3_6
Water	0	ECiAi	6	0.811	ECiAi_H2_6
Water	0	ECiAi	6	0.815	ECiAi_G12_6
Water	0	ECiAi	6	0.811	ECiAi_F12_6
Water	0	ECiAi	6	0.823	ECiAi_E12_6
Water	0	ECiAi	6	0.807	ECiAi_D12_6
Water	0	ECiAi	6	0.824	ECiAi_C12_6
Water	0	ECiAi	6	0.815	ECiAi_B12_6
Water	0	ECiAi	6	0.818	ECiAi_A12_6
Water	0	KP	1	0.72	KP_H12_1
Water	0	KP	1	0.715	KP_H11_1
Water	0	KP	1	0.717	KP_H10_1
Water	0	KP	1	0.715	KP_H9_1
Water	0	KP	1	0.715	KP_H8_1
Water	0	KP	1	0.714	KP_H7_1
Water	0	KP	1	0.706	KP_H6_1
Water	0	KP	1	0.709	KP_H5_1
Water	0	KP	1	0.704	KP_H4_1
Water	0	KP	1	0.708	KP_H3_1
Water	0	KP	1	0.703	KP_H2_1
Water	0	KP	1	0.699	KP_H1_1
Water	0	KP	1	0.724	KP_G12_1
Water	0	KP	1	0.718	KP_F12_1
Water	0	KP	1	0.722	KP_E12_1
Water	0	KP	1	0.719	KP_D12_1
Water	0	KP	1	0.733	KP_C12_1
Water	0	KP	1	0.721	KP_B12_1
Water	0	KP	1	0.729	KP_A12_1
Water	0	KP	2	0.683	KP_H12_2
Water	0	KP	2	0.68	KP_H11_2
Water	0	KP	2	0.674	KP_H10_2
Water	0	KP	2	0.687	KP_H9_2
Water	0	KP	2	0.683	KP_H8_2
Water	0	KP	2	0.679	KP_H7_2
Water	0	KP	2	0.684	KP_H6_2
Water	0	KP	2	0.681	KP_H5_2
Water	0	KP	2	0.682	KP_H4_2
Water	0	KP	2	0.677	KP_H3_2
Water	0	KP	2	0.68	KP_H2_2
Water	0	KP	2	0.69	KP_H1_2
Water	0	KP	2	0.698	KP_G12_2
Water	0	KP	2	0.678	KP_F12_2
Water	0	KP	2	0.69	KP_E12_2
Water	0	KP	2	0.675	KP_D12_2
Water	0	KP	2	0.695	KP_C12_2
Water	0	KP	2	0.694	KP_B12_2
Water	0	KP	2	0.687	KP_A12_2
Water	0	KP	3	0.622	KP_H12_3
Water	0	KP	3	0.592	KP_H11_3
Water	0	KP	3	0.605	KP_H10_3
Water	0	KP	3	0.655	KP_H9_3
Water	0	KP	3	0.654	KP_H8_3
Water	0	KP	3	0.663	KP_H7_3
Water	0	KP	3	0.658	KP_H6_3
Water	0	KP	3	0.661	KP_H5_3
Water	0	KP	3	0.671	KP_H4_3
Water	0	KP	3	0.639	KP_H3_3
Water	0	KP	3	0.631	KP_H2_3
Water	0	KP	3	0.665	KP_H1_3
Water	0	KP	3	0.603	KP_G12_3
Water	0	KP	3	0.604	KP_F12_3
Water	0	KP	3	0.607	KP_E12_3
Water	0	KP	3	0.593	KP_D12_3
Water	0	KP	3	0.604	KP_C12_3
Water	0	KP	3	0.582	KP_B12_3
Water	0	KP	3	0.644	KP_A12_3
Water	0	PA	1	0.697	PA_H12_1
Water	0	PA	1	0.698	PA_H11_1
Water	0	PA	1	0.705	PA_H10_1
Water	0	PA	1	0.701	PA_H9_1
Water	0	PA	1	0.682	PA_H8_1
Water	0	PA	1	0.666	PA_H7_1
Water	0	PA	1	0.651	PA_H6_1
Water	0	PA	1	0.665	PA_H5_1
Water	0	PA	1	0.662	PA_H4_1
Water	0	PA	1	0.689	PA_H3_1
Water	0	PA	1	0.696	PA_H2_1
Water	0	PA	1	0.695	PA_H1_1
Water	0	PA	1	0.714	PA_G12_1
Water	0	PA	1	0.713	PA_F12_1
Water	0	PA	1	0.718	PA_E12_1
Water	0	PA	1	0.71	PA_D12_1
Water	0	PA	1	0.713	PA_C12_1
Water	0	PA	1	0.699	PA_B12_1
Water	0	PA	1	0.715	PA_A12_1
Water	0	PA	2	0.75	PA_H12_2
Water	0	PA	2	0.777	PA_H11_2
Water	0	PA	2	0.786	PA_H10_2
Water	0	PA	2	0.788	PA_H9_2
Water	0	PA	2	0.775	PA_H8_2
Water	0	PA	2	0.783	PA_H7_2
Water	0	PA	2	0.789	PA_H6_2
Water	0	PA	2	0.775	PA_H5_2
Water	0	PA	2	0.781	PA_H4_2
Water	0	PA	2	0.783	PA_H3_2
Water	0	PA	2	0.789	PA_H2_2
Water	0	PA	2	0.78	PA_H1_2
Water	0	PA	2	0.775	PA_G12_2
Water	0	PA	2	0.75	PA_F12_2
Water	0	PA	2	0.769	PA_E12_2
Water	0	PA	2	0.714	PA_D12_2
Water	0	PA	2	0.724	PA_C12_2
Water	0	PA	2	0.658	PA_B12_2
Water	0	PA	2	0.68	PA_A12_2
Water	0	PA	3	0.695	PA_H12_3
Water	0	PA	3	0.72	PA_H11_3
Water	0	PA	3	0.692	PA_H10_3
Water	0	PA	3	0.729	PA_H9_3
Water	0	PA	3	0.737	PA_H8_3
Water	0	PA	3	0.751	PA_H6_3
Water	0	PA	3	0.743	PA_H5_3
Water	0	PA	3	0.758	PA_H4_3
Water	0	PA	3	0.751	PA_H3_3
Water	0	PA	3	0.728	PA_H2_3
Water	0	PA	3	0.742	PA_H1_3
Water	0	PA	3	0.753	PA_G12_3
Water	0	PA	3	0.737	PA_F12_3
Water	0	PA	3	0.743	PA_E12_3
Water	0	PA	3	0.738	PA_D12_3
Water	0	PA	3	0.742	PA_C12_3
Water	0	PA	3	0.753	PA_B12_3
Water	0	PA	3	0.754	PA_A12_3
Water	0	SA	1	1.092	SA_H12_1
Water	0	SA	1	1.092	SA_H11_1
Water	0	SA	1	1.086	SA_H10_1
Water	0	SA	1	1.099	SA_H9_1
Water	0	SA	1	1.087	SA_H8_1
Water	0	SA	1	1.096	SA_H7_1
Water	0	SA	1	1.089	SA_H6_1
Water	0	SA	1	1.083	SA_H5_1
Water	0	SA	1	1.084	SA_H4_1
Water	0	SA	1	1.088	SA_H3_1
Water	0	SA	1	1.097	SA_H2_1
Water	0	SA	1	1.078	SA_H1_1
Water	0	SA	1	1.087	SA_G12_1
Water	0	SA	1	1.083	SA_F12_1
Water	0	SA	1	1.098	SA_E12_1
Water	0	SA	1	1.091	SA_D12_1
Water	0	SA	1	1.105	SA_C12_1
Water	0	SA	1	1.11	SA_B12_1
Water	0	SA	1	1.123	SA_A12_1
Water	0	SA	2	1.085	SA_H10_2
Water	0	SA	2	1.098	SA_H9_2
Water	0	SA	2	1.099	SA_H8_2
Water	0	SA	2	1.103	SA_H7_2
Water	0	SA	2	1.107	SA_H6_2
Water	0	SA	2	1.089	SA_H5_2
Water	0	SA	2	1.097	SA_H4_2
Water	0	SA	2	1.104	SA_H3_2
Water	0	SA	2	1.091	SA_H2_2
Water	0	SA	2	1.103	SA_G12_2
Water	0	SA	2	1.118	SA_F12_2
Water	0	SA	2	1.1	SA_E12_2
Water	0	SA	2	1.088	SA_D12_2
Water	0	SA	2	1.105	SA_C12_2
Water	0	SA	2	1.091	SA_B12_2
Water	0	SA	3	1.067	SA_H12_3
Water	0	SA	3	1.031	SA_H11_3
Water	0	SA	3	1.077	SA_H10_3
Water	0	SA	3	1.098	SA_H9_3
Water	0	SA	3	1.097	SA_H8_3
Water	0	SA	3	1.1	SA_H7_3
Water	0	SA	3	1.085	SA_H6_3
Water	0	SA	3	1.086	SA_H5_3
Water	0	SA	3	1.095	SA_H4_3
Water	0	SA	3	1.087	SA_H3_3
Water	0	SA	3	1.004	SA_H2_3
Water	0	SA	3	1.021	SA_H1_3
Water	0	SA	3	1.058	SA_G12_3
Water	0	SA	3	1.122	SA_F12_3
Water	0	SA	3	1.108	SA_E12_3
Water	0	SA	3	1.032	SA_D12_3
Water	0	SA	3	1.046	SA_C12_3
Water	0	SA	3	1.04	SA_B12_3
Water	0	SA	3	1.067	SA_A12_3

## Sheet: Figure 6b
Growth curve data for S.aureus in response to DMSO, Water, and Opicapone. Column descriptions are the same as in Figure 5a. Aditionally, the time_spent_h column indicates the number of hours that have passed since the start of the experiment. The od column shows the optical density measure at that time. The dmso_concentration shows the concentration of DMSO used. The cure_id column serves to more…
compound	concentration	organism	replicate	time_spent_h	od	dmso_concentration	curve_id
DMSO	2.56	SA	1	0.522778	0.009	2.56	SA_G1_1
DMSO	2.56	SA	1	1.04583	0.003	2.56	SA_G1_1
DMSO	2.56	SA	1	1.56889	0	2.56	SA_G1_1
DMSO	2.56	SA	1	2.09194	0	2.56	SA_G1_1
DMSO	2.56	SA	1	2.615	0	2.56	SA_G1_1
DMSO	2.56	SA	1	3.13806	0.004	2.56	SA_G1_1
DMSO	2.56	SA	1	3.66111	0.022	2.56	SA_G1_1
DMSO	2.56	SA	1	4.18417	0.048	2.56	SA_G1_1
DMSO	2.56	SA	1	4.70722	0.123	2.56	SA_G1_1
DMSO	2.56	SA	1	5.23028	0.305	2.56	SA_G1_1
DMSO	2.56	SA	1	5.75333	0.55	2.56	SA_G1_1
DMSO	2.56	SA	1	6.27639	0.771	2.56	SA_G1_1
DMSO	2.56	SA	1	6.79944	0.905	2.56	SA_G1_1
DMSO	2.56	SA	1	7.3225	0.971	2.56	SA_G1_1
DMSO	2.56	SA	1	7.84556	1.016	2.56	SA_G1_1
DMSO	2.56	SA	1	8.36833	1.035	2.56	SA_G1_1
DMSO	2.56	SA	1	8.89139	1.051	2.56	SA_G1_1
DMSO	2.56	SA	1	9.41444	1.062	2.56	SA_G1_1
DMSO	2.56	SA	1	9.9375	1.065	2.56	SA_G1_1
DMSO	2.56	SA	1	10.4606	1.067	2.56	SA_G1_1
DMSO	2.56	SA	1	10.9836	1.079	2.56	SA_G1_1
DMSO	2.56	SA	1	11.5067	1.088	2.56	SA_G1_1
DMSO	2.56	SA	1	12.03	1.09	2.56	SA_G1_1
DMSO	2.56	SA	2	0.523056	0.009	2.56	SA_G1_2
DMSO	2.56	SA	2	1.04611	0	2.56	SA_G1_2
DMSO	2.56	SA	2	1.56944	0.009	2.56	SA_G1_2
DMSO	2.56	SA	2	2.0925	0.005	2.56	SA_G1_2
DMSO	2.56	SA	2	2.61583	0.014	2.56	SA_G1_2
DMSO	2.56	SA	2	3.13917	0.025	2.56	SA_G1_2
DMSO	2.56	SA	2	3.66222	0.037	2.56	SA_G1_2
DMSO	2.56	SA	2	4.18528	0.074	2.56	SA_G1_2
DMSO	2.56	SA	2	4.70861	0.15	2.56	SA_G1_2
DMSO	2.56	SA	2	5.23167	0.346	2.56	SA_G1_2
DMSO	2.56	SA	2	5.755	0.592	2.56	SA_G1_2
DMSO	2.56	SA	2	6.27806	0.791	2.56	SA_G1_2
DMSO	2.56	SA	2	6.80139	0.927	2.56	SA_G1_2
DMSO	2.56	SA	2	7.32444	0.992	2.56	SA_G1_2
DMSO	2.56	SA	2	7.8475	1.03	2.56	SA_G1_2
DMSO	2.56	SA	2	8.37083	1.048	2.56	SA_G1_2
DMSO	2.56	SA	2	8.89417	1.067	2.56	SA_G1_2
DMSO	2.56	SA	2	9.41722	1.081	2.56	SA_G1_2
DMSO	2.56	SA	2	9.94056	1.081	2.56	SA_G1_2
DMSO	2.56	SA	2	10.4636	1.082	2.56	SA_G1_2
DMSO	2.56	SA	2	10.9869	1.096	2.56	SA_G1_2
DMSO	2.56	SA	2	11.5103	1.1	2.56	SA_G1_2
DMSO	2.56	SA	2	12.0333	1.117	2.56	SA_G1_2
DMSO	2.56	SA	3	0.522778	0	2.56	SA_G1_3
DMSO	2.56	SA	3	1.04611	0.006	2.56	SA_G1_3
DMSO	2.56	SA	3	1.56944	0.021	2.56	SA_G1_3
DMSO	2.56	SA	3	2.09306	0.01	2.56	SA_G1_3
DMSO	2.56	SA	3	2.61639	0.006	2.56	SA_G1_3
DMSO	2.56	SA	3	3.13944	0.01	2.56	SA_G1_3
DMSO	2.56	SA	3	3.6625	0.014	2.56	SA_G1_3
DMSO	2.56	SA	3	4.18528	0.06	2.56	SA_G1_3
DMSO	2.56	SA	3	4.70861	0.127	2.56	SA_G1_3
DMSO	2.56	SA	3	5.23167	0.314	2.56	SA_G1_3
DMSO	2.56	SA	3	5.755	0.559	2.56	SA_G1_3
DMSO	2.56	SA	3	6.27806	0.782	2.56	SA_G1_3
DMSO	2.56	SA	3	6.80139	0.91	2.56	SA_G1_3
DMSO	2.56	SA	3	7.32444	0.959	2.56	SA_G1_3
DMSO	2.56	SA	3	7.8475	0.987	2.56	SA_G1_3
DMSO	2.56	SA	3	8.37083	1.006	2.56	SA_G1_3
DMSO	2.56	SA	3	8.89417	1.01	2.56	SA_G1_3
DMSO	2.56	SA	3	9.41722	1.015	2.56	SA_G1_3
DMSO	2.56	SA	3	9.94056	1.02	2.56	SA_G1_3
DMSO	2.56	SA	3	10.4636	1.023	2.56	SA_G1_3
DMSO	2.56	SA	3	10.9869	1.032	2.56	SA_G1_3
DMSO	2.56	SA	3	11.5103	1.03	2.56	SA_G1_3
DMSO	2.56	SA	3	12.0333	1.026	2.56	SA_G1_3
Opicapone	16	SA	1	0.522778	0	0.32	SA_B4_1
Opicapone	128	SA	1	0.522778	0	2.56	SA_B1_1
Opicapone	16	SA	1	1.04583	0.018	0.32	SA_B4_1
Opicapone	128	SA	1	1.04583	0.005	2.56	SA_B1_1
Opicapone	16	SA	1	1.56889	0.017	0.32	SA_B4_1
Opicapone	128	SA	1	1.56889	0.012	2.56	SA_B1_1
Opicapone	16	SA	1	2.09194	0.005	0.32	SA_B4_1
Opicapone	128	SA	1	2.09194	0.008	2.56	SA_B1_1
Opicapone	16	SA	1	2.615	0.008	0.32	SA_B4_1
Opicapone	128	SA	1	2.615	0.012	2.56	SA_B1_1
Opicapone	16	SA	1	3.13806	0.01	0.32	SA_B4_1
Opicapone	128	SA	1	3.13806	0.013	2.56	SA_B1_1
Opicapone	16	SA	1	3.66111	0.018	0.32	SA_B4_1
Opicapone	128	SA	1	3.66111	0.022	2.56	SA_B1_1
Opicapone	16	SA	1	4.18417	0.014	0.32	SA_B4_1
Opicapone	128	SA	1	4.18417	0.026	2.56	SA_B1_1
Opicapone	16	SA	1	4.70722	0.022	0.32	SA_B4_1
Opicapone	128	SA	1	4.70722	0.059	2.56	SA_B1_1
Opicapone	16	SA	1	5.23028	0.033	0.32	SA_B4_1
Opicapone	128	SA	1	5.23028	0.096	2.56	SA_B1_1
Opicapone	16	SA	1	5.75333	0.058	0.32	SA_B4_1
Opicapone	128	SA	1	5.75333	0.188	2.56	SA_B1_1
Opicapone	16	SA	1	6.27639	0.102	0.32	SA_B4_1
Opicapone	128	SA	1	6.27639	0.29	2.56	SA_B1_1
Opicapone	16	SA	1	6.79944	0.191	0.32	SA_B4_1
Opicapone	128	SA	1	6.79944	0.314	2.56	SA_B1_1
Opicapone	16	SA	1	7.3225	0.271	0.32	SA_B4_1
Opicapone	128	SA	1	7.3225	0.327	2.56	SA_B1_1
Opicapone	16	SA	1	7.84556	0.28	0.32	SA_B4_1
Opicapone	128	SA	1	7.84556	0.338	2.56	SA_B1_1
Opicapone	16	SA	1	8.36833	0.305	0.32	SA_B4_1
Opicapone	128	SA	1	8.36833	0.342	2.56	SA_B1_1
Opicapone	16	SA	1	8.89139	0.341	0.32	SA_B4_1
Opicapone	128	SA	1	8.89139	0.347	2.56	SA_B1_1
Opicapone	16	SA	1	9.41444	0.37	0.32	SA_B4_1
Opicapone	128	SA	1	9.41444	0.35	2.56	SA_B1_1
Opicapone	16	SA	1	9.9375	0.405	0.32	SA_B4_1
Opicapone	128	SA	1	9.9375	0.349	2.56	SA_B1_1
Opicapone	16	SA	1	10.4606	0.457	0.32	SA_B4_1
Opicapone	128	SA	1	10.4606	0.357	2.56	SA_B1_1
Opicapone	16	SA	1	10.9836	0.499	0.32	SA_B4_1
Opicapone	128	SA	1	10.9836	0.365	2.56	SA_B1_1
Opicapone	16	SA	1	11.5067	0.583	0.32	SA_B4_1
Opicapone	128	SA	1	11.5067	0.367	2.56	SA_B1_1
Opicapone	16	SA	1	12.03	0.671	0.32	SA_B4_1
Opicapone	128	SA	1	12.03	0.384	2.56	SA_B1_1
Opicapone	16	SA	2	0.523056	0	0.32	SA_B4_2
Opicapone	128	SA	2	0.523056	0	2.56	SA_B1_2
Opicapone	16	SA	2	1.04611	0.006	0.32	SA_B4_2
Opicapone	128	SA	2	1.04611	0.014	2.56	SA_B1_2
Opicapone	16	SA	2	1.56944	0.006	0.32	SA_B4_2
Opicapone	128	SA	2	1.56944	0.009	2.56	SA_B1_2
Opicapone	16	SA	2	2.0925	0.002	0.32	SA_B4_2
Opicapone	128	SA	2	2.0925	0.007	2.56	SA_B1_2
Opicapone	16	SA	2	2.61583	0.009	0.32	SA_B4_2
Opicapone	128	SA	2	2.61583	0.014	2.56	SA_B1_2
Opicapone	16	SA	2	3.13917	0.007	0.32	SA_B4_2
Opicapone	128	SA	2	3.13917	0.011	2.56	SA_B1_2
Opicapone	16	SA	2	3.66222	0.015	0.32	SA_B4_2
Opicapone	128	SA	2	3.66222	0.014	2.56	SA_B1_2
Opicapone	16	SA	2	4.18528	0.014	0.32	SA_B4_2
Opicapone	128	SA	2	4.18528	0.028	2.56	SA_B1_2
Opicapone	16	SA	2	4.70861	0.019	0.32	SA_B4_2
Opicapone	128	SA	2	4.70861	0.025	2.56	SA_B1_2
Opicapone	16	SA	2	5.23167	0.029	0.32	SA_B4_2
Opicapone	128	SA	2	5.23167	0.069	2.56	SA_B1_2
Opicapone	16	SA	2	5.755	0.048	0.32	SA_B4_2
Opicapone	128	SA	2	5.755	0.141	2.56	SA_B1_2
Opicapone	16	SA	2	6.27806	0.078	0.32	SA_B4_2
Opicapone	128	SA	2	6.27806	0.259	2.56	SA_B1_2
Opicapone	16	SA	2	6.80139	0.16	0.32	SA_B4_2
Opicapone	128	SA	2	6.80139	0.309	2.56	SA_B1_2
Opicapone	16	SA	2	7.32444	0.223	0.32	SA_B4_2
Opicapone	128	SA	2	7.32444	0.317	2.56	SA_B1_2
Opicapone	16	SA	2	7.8475	0.254	0.32	SA_B4_2
Opicapone	128	SA	2	7.8475	0.326	2.56	SA_B1_2
Opicapone	16	SA	2	8.37083	0.292	0.32	SA_B4_2
Opicapone	128	SA	2	8.37083	0.344	2.56	SA_B1_2
Opicapone	16	SA	2	8.89417	0.331	0.32	SA_B4_2
Opicapone	128	SA	2	8.89417	0.335	2.56	SA_B1_2
Opicapone	16	SA	2	9.41722	0.356	0.32	SA_B4_2
Opicapone	128	SA	2	9.41722	0.334	2.56	SA_B1_2
Opicapone	16	SA	2	9.94056	0.395	0.32	SA_B4_2
Opicapone	128	SA	2	9.94056	0.343	2.56	SA_B1_2
Opicapone	16	SA	2	10.4636	0.429	0.32	SA_B4_2
Opicapone	128	SA	2	10.4636	0.345	2.56	SA_B1_2
Opicapone	16	SA	2	10.9869	0.487	0.32	SA_B4_2
Opicapone	128	SA	2	10.9869	0.35	2.56	SA_B1_2
Opicapone	16	SA	2	11.5103	0.561	0.32	SA_B4_2
Opicapone	128	SA	2	11.5103	0.364	2.56	SA_B1_2
Opicapone	16	SA	2	12.0333	0.667	0.32	SA_B4_2
Opicapone	128	SA	2	12.0333	0.373	2.56	SA_B1_2
Opicapone	16	SA	3	0.522778	0	0.32	SA_B4_3
Opicapone	128	SA	3	0.522778	0	2.56	SA_B1_3
Opicapone	16	SA	3	1.04611	0.034	0.32	SA_B4_3
Opicapone	128	SA	3	1.04611	0.021	2.56	SA_B1_3
Opicapone	16	SA	3	1.56944	0.037	0.32	SA_B4_3
Opicapone	128	SA	3	1.56944	0.025	2.56	SA_B1_3
Opicapone	16	SA	3	2.09306	0.049	0.32	SA_B4_3
Opicapone	128	SA	3	2.09306	0.034	2.56	SA_B1_3
Opicapone	16	SA	3	2.61639	0.05	0.32	SA_B4_3
Opicapone	128	SA	3	2.61639	0.038	2.56	SA_B1_3
Opicapone	16	SA	3	3.13944	0.042	0.32	SA_B4_3
Opicapone	128	SA	3	3.13944	0.04	2.56	SA_B1_3
Opicapone	16	SA	3	3.6625	0.046	0.32	SA_B4_3
Opicapone	128	SA	3	3.6625	0.044	2.56	SA_B1_3
Opicapone	16	SA	3	4.18528	0.044	0.32	SA_B4_3
Opicapone	128	SA	3	4.18528	0.054	2.56	SA_B1_3
Opicapone	16	SA	3	4.70861	0.06	0.32	SA_B4_3
Opicapone	128	SA	3	4.70861	0.086	2.56	SA_B1_3
Opicapone	16	SA	3	5.23167	0.078	0.32	SA_B4_3
Opicapone	128	SA	3	5.23167	0.144	2.56	SA_B1_3
Opicapone	16	SA	3	5.755	0.127	0.32	SA_B4_3
Opicapone	128	SA	3	5.755	0.269	2.56	SA_B1_3
Opicapone	16	SA	3	6.27806	0.182	0.32	SA_B4_3
Opicapone	128	SA	3	6.27806	0.342	2.56	SA_B1_3
Opicapone	16	SA	3	6.80139	0.267	0.32	SA_B4_3
Opicapone	128	SA	3	6.80139	0.353	2.56	SA_B1_3
Opicapone	16	SA	3	7.32444	0.31	0.32	SA_B4_3
Opicapone	128	SA	3	7.32444	0.364	2.56	SA_B1_3
Opicapone	16	SA	3	7.8475	0.32	0.32	SA_B4_3
Opicapone	128	SA	3	7.8475	0.356	2.56	SA_B1_3
Opicapone	16	SA	3	8.37083	0.349	0.32	SA_B4_3
Opicapone	128	SA	3	8.37083	0.361	2.56	SA_B1_3
Opicapone	16	SA	3	8.89417	0.366	0.32	SA_B4_3
Opicapone	128	SA	3	8.89417	0.372	2.56	SA_B1_3
Opicapone	16	SA	3	9.41722	0.419	0.32	SA_B4_3
Opicapone	128	SA	3	9.41722	0.369	2.56	SA_B1_3
Opicapone	16	SA	3	9.94056	0.438	0.32	SA_B4_3
Opicapone	128	SA	3	9.94056	0.376	2.56	SA_B1_3
Opicapone	16	SA	3	10.4636	0.499	0.32	SA_B4_3
Opicapone	128	SA	3	10.4636	0.389	2.56	SA_B1_3
Opicapone	16	SA	3	10.9869	0.569	0.32	SA_B4_3
Opicapone	128	SA	3	10.9869	0.382	2.56	SA_B1_3
Opicapone	16	SA	3	11.5103	0.66	0.32	SA_B4_3
Opicapone	128	SA	3	11.5103	0.393	2.56	SA_B1_3
Opicapone	16	SA	3	12.0333	0.737	0.32	SA_B4_3
Opicapone	128	SA	3	12.0333	0.394	2.56	SA_B1_3
Water	0	SA	1	0.522778	0	0	SA_H12_1
Water	0	SA	1	0.522778	0	0	SA_H11_1
Water	0	SA	1	0.522778	0	0	SA_H10_1
Water	0	SA	1	0.522778	0	0	SA_H9_1
Water	0	SA	1	0.522778	0	0	SA_H8_1
Water	0	SA	1	0.522778	0	0	SA_H7_1
Water	0	SA	1	0.522778	0	0	SA_H6_1
Water	0	SA	1	0.522778	0	0	SA_H5_1
Water	0	SA	1	0.522778	0	0	SA_H4_1
Water	0	SA	1	0.522778	0.007	0	SA_H3_1
Water	0	SA	1	0.522778	0	0	SA_H2_1
Water	0	SA	1	0.522778	0.016	0	SA_H1_1
Water	0	SA	1	0.522778	0.01	0	SA_G12_1
Water	0	SA	1	0.522778	0	0	SA_B12_1
Water	0	SA	1	1.04583	0.002	0	SA_H12_1
Water	0	SA	1	1.04583	0.001	0	SA_H11_1
Water	0	SA	1	1.04583	0.001	0	SA_H10_1
Water	0	SA	1	1.04583	0.005	0	SA_H9_1
Water	0	SA	1	1.04583	0	0	SA_H8_1
Water	0	SA	1	1.04583	0	0	SA_H7_1
Water	0	SA	1	1.04583	0	0	SA_H6_1
Water	0	SA	1	1.04583	0.002	0	SA_H5_1
Water	0	SA	1	1.04583	0.001	0	SA_H4_1
Water	0	SA	1	1.04583	0	0	SA_H3_1
Water	0	SA	1	1.04583	0	0	SA_H2_1
Water	0	SA	1	1.04583	0.004	0	SA_H1_1
Water	0	SA	1	1.04583	0	0	SA_G12_1
Water	0	SA	1	1.04583	0.002	0	SA_B12_1
Water	0	SA	1	1.56889	0.019	0	SA_H12_1
Water	0	SA	1	1.56889	0.028	0	SA_H11_1
Water	0	SA	1	1.56889	0.001	0	SA_H10_1
Water	0	SA	1	1.56889	0.018	0	SA_H9_1
Water	0	SA	1	1.56889	0.005	0	SA_H8_1
Water	0	SA	1	1.56889	0.004	0	SA_H7_1
Water	0	SA	1	1.56889	0	0	SA_H6_1
Water	0	SA	1	1.56889	0.001	0	SA_H5_1
Water	0	SA	1	1.56889	0.007	0	SA_H4_1
Water	0	SA	1	1.56889	0.011	0	SA_H3_1
Water	0	SA	1	1.56889	0.008	0	SA_H2_1
Water	0	SA	1	1.56889	0	0	SA_H1_1
Water	0	SA	1	1.56889	0.001	0	SA_G12_1
Water	0	SA	1	1.56889	0.022	0	SA_B12_1
Water	0	SA	1	2.09194	0.025	0	SA_H12_1
Water	0	SA	1	2.09194	0.026	0	SA_H11_1
Water	0	SA	1	2.09194	0.002	0	SA_H10_1
Water	0	SA	1	2.09194	0.013	0	SA_H9_1
Water	0	SA	1	2.09194	0.008	0	SA_H8_1
Water	0	SA	1	2.09194	0.005	0	SA_H7_1
Water	0	SA	1	2.09194	0.006	0	SA_H6_1
Water	0	SA	1	2.09194	0.013	0	SA_H5_1
Water	0	SA	1	2.09194	0.012	0	SA_H4_1
Water	0	SA	1	2.09194	0.009	0	SA_H3_1
Water	0	SA	1	2.09194	0.009	0	SA_H2_1
Water	0	SA	1	2.09194	0	0	SA_H1_1
Water	0	SA	1	2.09194	0.012	0	SA_G12_1
Water	0	SA	1	2.09194	0.018	0	SA_B12_1
Water	0	SA	1	2.615	0.025	0	SA_H12_1
Water	0	SA	1	2.615	0.021	0	SA_H11_1
Water	0	SA	1	2.615	0.013	0	SA_H10_1
Water	0	SA	1	2.615	0.028	0	SA_H9_1
Water	0	SA	1	2.615	0.018	0	SA_H8_1
Water	0	SA	1	2.615	0.016	0	SA_H7_1
Water	0	SA	1	2.615	0.011	0	SA_H6_1
Water	0	SA	1	2.615	0.009	0	SA_H5_1
Water	0	SA	1	2.615	0.01	0	SA_H4_1
Water	0	SA	1	2.615	0.011	0	SA_H3_1
Water	0	SA	1	2.615	0.016	0	SA_H2_1
Water	0	SA	1	2.615	0.002	0	SA_H1_1
Water	0	SA	1	2.615	0.01	0	SA_G12_1
Water	0	SA	1	2.615	0.047	0	SA_B12_1
Water	0	SA	1	3.13806	0.025	0	SA_H12_1
Water	0	SA	1	3.13806	0.03	0	SA_H11_1
Water	0	SA	1	3.13806	0.01	0	SA_H10_1
Water	0	SA	1	3.13806	0.023	0	SA_H9_1
Water	0	SA	1	3.13806	0.013	0	SA_H8_1
Water	0	SA	1	3.13806	0.012	0	SA_H7_1
Water	0	SA	1	3.13806	0.009	0	SA_H6_1
Water	0	SA	1	3.13806	0.017	0	SA_H5_1
Water	0	SA	1	3.13806	0.019	0	SA_H4_1
Water	0	SA	1	3.13806	0.017	0	SA_H3_1
Water	0	SA	1	3.13806	0.022	0	SA_H2_1
Water	0	SA	1	3.13806	0.007	0	SA_H1_1
Water	0	SA	1	3.13806	0.014	0	SA_G12_1
Water	0	SA	1	3.13806	0.046	0	SA_B12_1
Water	0	SA	1	3.66111	0.036	0	SA_H12_1
Water	0	SA	1	3.66111	0.027	0	SA_H11_1
Water	0	SA	1	3.66111	0.016	0	SA_H10_1
Water	0	SA	1	3.66111	0.032	0	SA_H9_1
Water	0	SA	1	3.66111	0.026	0	SA_H8_1
Water	0	SA	1	3.66111	0.02	0	SA_H7_1
Water	0	SA	1	3.66111	0.019	0	SA_H6_1
Water	0	SA	1	3.66111	0.022	0	SA_H5_1
Water	0	SA	1	3.66111	0.023	0	SA_H4_1
Water	0	SA	1	3.66111	0.024	0	SA_H3_1
Water	0	SA	1	3.66111	0.027	0	SA_H2_1
Water	0	SA	1	3.66111	0.014	0	SA_H1_1
Water	0	SA	1	3.66111	0.024	0	SA_G12_1
Water	0	SA	1	3.66111	0.037	0	SA_B12_1
Water	0	SA	1	4.18417	0.056	0	SA_H12_1
Water	0	SA	1	4.18417	0.053	0	SA_H11_1
Water	0	SA	1	4.18417	0.043	0	SA_H10_1
Water	0	SA	1	4.18417	0.06	0	SA_H9_1
Water	0	SA	1	4.18417	0.055	0	SA_H8_1
Water	0	SA	1	4.18417	0.049	0	SA_H7_1
Water	0	SA	1	4.18417	0.044	0	SA_H6_1
Water	0	SA	1	4.18417	0.044	0	SA_H5_1
Water	0	SA	1	4.18417	0.046	0	SA_H4_1
Water	0	SA	1	4.18417	0.048	0	SA_H3_1
Water	0	SA	1	4.18417	0.05	0	SA_H2_1
Water	0	SA	1	4.18417	0.03	0	SA_H1_1
Water	0	SA	1	4.18417	0.046	0	SA_G12_1
Water	0	SA	1	4.18417	0.061	0	SA_B12_1
Water	0	SA	1	4.70722	0.091	0	SA_H12_1
Water	0	SA	1	4.70722	0.118	0	SA_H11_1
Water	0	SA	1	4.70722	0.1	0	SA_H10_1
Water	0	SA	1	4.70722	0.126	0	SA_H9_1
Water	0	SA	1	4.70722	0.126	0	SA_H8_1
Water	0	SA	1	4.70722	0.121	0	SA_H7_1
Water	0	SA	1	4.70722	0.111	0	SA_H6_1
Water	0	SA	1	4.70722	0.102	0	SA_H5_1
Water	0	SA	1	4.70722	0.099	0	SA_H4_1
Water	0	SA	1	4.70722	0.106	0	SA_H3_1
Water	0	SA	1	4.70722	0.102	0	SA_H2_1
Water	0	SA	1	4.70722	0.074	0	SA_H1_1
Water	0	SA	1	4.70722	0.091	0	SA_G12_1
Water	0	SA	1	4.70722	0.096	0	SA_B12_1
Water	0	SA	1	5.23028	0.193	0	SA_H12_1
Water	0	SA	1	5.23028	0.238	0	SA_H11_1
Water	0	SA	1	5.23028	0.24	0	SA_H10_1
Water	0	SA	1	5.23028	0.289	0	SA_H9_1
Water	0	SA	1	5.23028	0.296	0	SA_H8_1
Water	0	SA	1	5.23028	0.286	0	SA_H7_1
Water	0	SA	1	5.23028	0.266	0	SA_H6_1
Water	0	SA	1	5.23028	0.249	0	SA_H5_1
Water	0	SA	1	5.23028	0.231	0	SA_H4_1
Water	0	SA	1	5.23028	0.261	0	SA_H3_1
Water	0	SA	1	5.23028	0.246	0	SA_H2_1
Water	0	SA	1	5.23028	0.199	0	SA_H1_1
Water	0	SA	1	5.23028	0.204	0	SA_G12_1
Water	0	SA	1	5.23028	0.193	0	SA_B12_1
Water	0	SA	1	5.75333	0.412	0	SA_H12_1
Water	0	SA	1	5.75333	0.505	0	SA_H11_1
Water	0	SA	1	5.75333	0.504	0	SA_H10_1
Water	0	SA	1	5.75333	0.556	0	SA_H9_1
Water	0	SA	1	5.75333	0.557	0	SA_H8_1
Water	0	SA	1	5.75333	0.545	0	SA_H7_1
Water	0	SA	1	5.75333	0.528	0	SA_H6_1
Water	0	SA	1	5.75333	0.513	0	SA_H5_1
Water	0	SA	1	5.75333	0.502	0	SA_H4_1
Water	0	SA	1	5.75333	0.53	0	SA_H3_1
Water	0	SA	1	5.75333	0.515	0	SA_H2_1
Water	0	SA	1	5.75333	0.451	0	SA_H1_1
Water	0	SA	1	5.75333	0.451	0	SA_G12_1
Water	0	SA	1	5.75333	0.408	0	SA_B12_1
Water	0	SA	1	6.27639	0.635	0	SA_H12_1
Water	0	SA	1	6.27639	0.699	0	SA_H11_1
Water	0	SA	1	6.27639	0.705	0	SA_H10_1
Water	0	SA	1	6.27639	0.755	0	SA_H9_1
Water	0	SA	1	6.27639	0.759	0	SA_H8_1
Water	0	SA	1	6.27639	0.749	0	SA_H7_1
Water	0	SA	1	6.27639	0.73	0	SA_H6_1
Water	0	SA	1	6.27639	0.71	0	SA_H5_1
Water	0	SA	1	6.27639	0.704	0	SA_H4_1
Water	0	SA	1	6.27639	0.727	0	SA_H3_1
Water	0	SA	1	6.27639	0.712	0	SA_H2_1
Water	0	SA	1	6.27639	0.657	0	SA_H1_1
Water	0	SA	1	6.27639	0.654	0	SA_G12_1
Water	0	SA	1	6.27639	0.638	0	SA_B12_1
Water	0	SA	1	6.79944	0.848	0	SA_H12_1
Water	0	SA	1	6.79944	0.898	0	SA_H11_1
Water	0	SA	1	6.79944	0.896	0	SA_H10_1
Water	0	SA	1	6.79944	0.923	0	SA_H9_1
Water	0	SA	1	6.79944	0.913	0	SA_H8_1
Water	0	SA	1	6.79944	0.914	0	SA_H7_1
Water	0	SA	1	6.79944	0.904	0	SA_H6_1
Water	0	SA	1	6.79944	0.889	0	SA_H5_1
Water	0	SA	1	6.79944	0.893	0	SA_H4_1
Water	0	SA	1	6.79944	0.91	0	SA_H3_1
Water	0	SA	1	6.79944	0.896	0	SA_H2_1
Water	0	SA	1	6.79944	0.854	0	SA_H1_1
Water	0	SA	1	6.79944	0.859	0	SA_G12_1
Water	0	SA	1	6.79944	0.841	0	SA_B12_1
Water	0	SA	1	7.3225	0.96	0	SA_H12_1
Water	0	SA	1	7.3225	0.983	0	SA_H11_1
Water	0	SA	1	7.3225	0.974	0	SA_H10_1
Water	0	SA	1	7.3225	0.993	0	SA_H9_1
Water	0	SA	1	7.3225	0.984	0	SA_H8_1
Water	0	SA	1	7.3225	0.988	0	SA_H7_1
Water	0	SA	1	7.3225	0.983	0	SA_H6_1
Water	0	SA	1	7.3225	0.973	0	SA_H5_1
Water	0	SA	1	7.3225	0.977	0	SA_H4_1
Water	0	SA	1	7.3225	0.986	0	SA_H3_1
Water	0	SA	1	7.3225	0.979	0	SA_H2_1
Water	0	SA	1	7.3225	0.95	0	SA_H1_1
Water	0	SA	1	7.3225	0.958	0	SA_G12_1
Water	0	SA	1	7.3225	0.96	0	SA_B12_1
Water	0	SA	1	7.84556	1.018	0	SA_H12_1
Water	0	SA	1	7.84556	1.03	0	SA_H11_1
Water	0	SA	1	7.84556	1.017	0	SA_H10_1
Water	0	SA	1	7.84556	1.034	0	SA_H9_1
Water	0	SA	1	7.84556	1.024	0	SA_H8_1
Water	0	SA	1	7.84556	1.029	0	SA_H7_1
Water	0	SA	1	7.84556	1.024	0	SA_H6_1
Water	0	SA	1	7.84556	1.015	0	SA_H5_1
Water	0	SA	1	7.84556	1.025	0	SA_H4_1
Water	0	SA	1	7.84556	1.031	0	SA_H3_1
Water	0	SA	1	7.84556	1.026	0	SA_H2_1
Water	0	SA	1	7.84556	1	0	SA_H1_1
Water	0	SA	1	7.84556	1.015	0	SA_G12_1
Water	0	SA	1	7.84556	1.023	0	SA_B12_1
Water	0	SA	1	8.36833	1.044	0	SA_H12_1
Water	0	SA	1	8.36833	1.048	0	SA_H11_1
Water	0	SA	1	8.36833	1.043	0	SA_H10_1
Water	0	SA	1	8.36833	1.058	0	SA_H9_1
Water	0	SA	1	8.36833	1.052	0	SA_H8_1
Water	0	SA	1	8.36833	1.059	0	SA_H7_1
Water	0	SA	1	8.36833	1.057	0	SA_H6_1
Water	0	SA	1	8.36833	1.049	0	SA_H5_1
Water	0	SA	1	8.36833	1.051	0	SA_H4_1
Water	0	SA	1	8.36833	1.056	0	SA_H3_1
Water	0	SA	1	8.36833	1.051	0	SA_H2_1
Water	0	SA	1	8.36833	1.029	0	SA_H1_1
Water	0	SA	1	8.36833	1.04	0	SA_G12_1
Water	0	SA	1	8.36833	1.052	0	SA_B12_1
Water	0	SA	1	8.89139	1.068	0	SA_H12_1
Water	0	SA	1	8.89139	1.06	0	SA_H11_1
Water	0	SA	1	8.89139	1.065	0	SA_H10_1
Water	0	SA	1	8.89139	1.076	0	SA_H9_1
Water	0	SA	1	8.89139	1.066	0	SA_H8_1
Water	0	SA	1	8.89139	1.072	0	SA_H7_1
Water	0	SA	1	8.89139	1.067	0	SA_H6_1
Water	0	SA	1	8.89139	1.059	0	SA_H5_1
Water	0	SA	1	8.89139	1.063	0	SA_H4_1
Water	0	SA	1	8.89139	1.07	0	SA_H3_1
Water	0	SA	1	8.89139	1.074	0	SA_H2_1
Water	0	SA	1	8.89139	1.046	0	SA_H1_1
Water	0	SA	1	8.89139	1.063	0	SA_G12_1
Water	0	SA	1	8.89139	1.082	0	SA_B12_1
Water	0	SA	1	9.41444	1.08	0	SA_H12_1
Water	0	SA	1	9.41444	1.071	0	SA_H11_1
Water	0	SA	1	9.41444	1.076	0	SA_H10_1
Water	0	SA	1	9.41444	1.087	0	SA_H9_1
Water	0	SA	1	9.41444	1.076	0	SA_H8_1
Water	0	SA	1	9.41444	1.086	0	SA_H7_1
Water	0	SA	1	9.41444	1.08	0	SA_H6_1
Water	0	SA	1	9.41444	1.07	0	SA_H5_1
Water	0	SA	1	9.41444	1.069	0	SA_H4_1
Water	0	SA	1	9.41444	1.079	0	SA_H3_1
Water	0	SA	1	9.41444	1.09	0	SA_H2_1
Water	0	SA	1	9.41444	1.069	0	SA_H1_1
Water	0	SA	1	9.41444	1.076	0	SA_G12_1
Water	0	SA	1	9.41444	1.093	0	SA_B12_1
Water	0	SA	1	9.9375	1.092	0	SA_H12_1
Water	0	SA	1	9.9375	1.092	0	SA_H11_1
Water	0	SA	1	9.9375	1.086	0	SA_H10_1
Water	0	SA	1	9.9375	1.099	0	SA_H9_1
Water	0	SA	1	9.9375	1.087	0	SA_H8_1
Water	0	SA	1	9.9375	1.096	0	SA_H7_1
Water	0	SA	1	9.9375	1.089	0	SA_H6_1
Water	0	SA	1	9.9375	1.083	0	SA_H5_1
Water	0	SA	1	9.9375	1.084	0	SA_H4_1
Water	0	SA	1	9.9375	1.088	0	SA_H3_1
Water	0	SA	1	9.9375	1.097	0	SA_H2_1
Water	0	SA	1	9.9375	1.078	0	SA_H1_1
Water	0	SA	1	9.9375	1.087	0	SA_G12_1
Water	0	SA	1	9.9375	1.11	0	SA_B12_1
Water	0	SA	1	10.4606	1.105	0	SA_H12_1
Water	0	SA	1	10.4606	1.086	0	SA_H11_1
Water	0	SA	1	10.4606	1.091	0	SA_H10_1
Water	0	SA	1	10.4606	1.107	0	SA_H9_1
Water	0	SA	1	10.4606	1.095	0	SA_H8_1
Water	0	SA	1	10.4606	1.106	0	SA_H7_1
Water	0	SA	1	10.4606	1.1	0	SA_H6_1
Water	0	SA	1	10.4606	1.092	0	SA_H5_1
Water	0	SA	1	10.4606	1.093	0	SA_H4_1
Water	0	SA	1	10.4606	1.094	0	SA_H3_1
Water	0	SA	1	10.4606	1.097	0	SA_H2_1
Water	0	SA	1	10.4606	1.077	0	SA_H1_1
Water	0	SA	1	10.4606	1.096	0	SA_G12_1
Water	0	SA	1	10.4606	1.119	0	SA_B12_1
Water	0	SA	1	10.9836	1.111	0	SA_H12_1
Water	0	SA	1	10.9836	1.114	0	SA_H11_1
Water	0	SA	1	10.9836	1.109	0	SA_H10_1
Water	0	SA	1	10.9836	1.118	0	SA_H9_1
Water	0	SA	1	10.9836	1.109	0	SA_H8_1
Water	0	SA	1	10.9836	1.12	0	SA_H7_1
Water	0	SA	1	10.9836	1.113	0	SA_H6_1
Water	0	SA	1	10.9836	1.105	0	SA_H5_1
Water	0	SA	1	10.9836	1.104	0	SA_H4_1
Water	0	SA	1	10.9836	1.112	0	SA_H3_1
Water	0	SA	1	10.9836	1.116	0	SA_H2_1
Water	0	SA	1	10.9836	1.097	0	SA_H1_1
Water	0	SA	1	10.9836	1.109	0	SA_G12_1
Water	0	SA	1	10.9836	1.131	0	SA_B12_1
Water	0	SA	1	11.5067	1.124	0	SA_H12_1
Water	0	SA	1	11.5067	1.12	0	SA_H11_1
Water	0	SA	1	11.5067	1.113	0	SA_H10_1
Water	0	SA	1	11.5067	1.124	0	SA_H9_1
Water	0	SA	1	11.5067	1.117	0	SA_H8_1
Water	0	SA	1	11.5067	1.129	0	SA_H7_1
Water	0	SA	1	11.5067	1.123	0	SA_H6_1
Water	0	SA	1	11.5067	1.113	0	SA_H5_1
Water	0	SA	1	11.5067	1.116	0	SA_H4_1
Water	0	SA	1	11.5067	1.118	0	SA_H3_1
Water	0	SA	1	11.5067	1.125	0	SA_H2_1
Water	0	SA	1	11.5067	1.099	0	SA_H1_1
Water	0	SA	1	11.5067	1.118	0	SA_G12_1
Water	0	SA	1	11.5067	1.142	0	SA_B12_1
Water	0	SA	1	12.03	1.135	0	SA_H12_1
Water	0	SA	1	12.03	1.12	0	SA_H11_1
Water	0	SA	1	12.03	1.125	0	SA_H10_1
Water	0	SA	1	12.03	1.137	0	SA_H9_1
Water	0	SA	1	12.03	1.127	0	SA_H8_1
Water	0	SA	1	12.03	1.139	0	SA_H7_1
Water	0	SA	1	12.03	1.134	0	SA_H6_1
Water	0	SA	1	12.03	1.118	0	SA_H5_1
Water	0	SA	1	12.03	1.121	0	SA_H4_1
Water	0	SA	1	12.03	1.124	0	SA_H3_1
Water	0	SA	1	12.03	1.133	0	SA_H2_1
Water	0	SA	1	12.03	1.108	0	SA_H1_1
Water	0	SA	1	12.03	1.129	0	SA_G12_1
Water	0	SA	1	12.03	1.149	0	SA_B12_1
Water	0	SA	2	0.523056	0.009	0	SA_H10_2
Water	0	SA	2	0.523056	0.004	0	SA_H9_2
Water	0	SA	2	0.523056	0	0	SA_H8_2
Water	0	SA	2	0.523056	0.001	0	SA_H7_2
Water	0	SA	2	0.523056	0.006	0	SA_H6_2
Water	0	SA	2	0.523056	0.001	0	SA_H5_2
Water	0	SA	2	0.523056	0.005	0	SA_H4_2
Water	0	SA	2	0.523056	0.005	0	SA_H3_2
Water	0	SA	2	0.523056	0.004	0	SA_H2_2
Water	0	SA	2	0.523056	0	0	SA_G12_2
Water	0	SA	2	0.523056	0.013	0	SA_B12_2
Water	0	SA	2	1.04611	0.001	0	SA_H10_2
Water	0	SA	2	1.04611	0	0	SA_H9_2
Water	0	SA	2	1.04611	0	0	SA_H8_2
Water	0	SA	2	1.04611	0	0	SA_H7_2
Water	0	SA	2	1.04611	0.002	0	SA_H6_2
Water	0	SA	2	1.04611	0	0	SA_H5_2
Water	0	SA	2	1.04611	0	0	SA_H4_2
Water	0	SA	2	1.04611	0	0	SA_H3_2
Water	0	SA	2	1.04611	0	0	SA_H2_2
Water	0	SA	2	1.04611	0.005	0	SA_G12_2
Water	0	SA	2	1.04611	0	0	SA_B12_2
Water	0	SA	2	1.56944	0	0	SA_H10_2
Water	0	SA	2	1.56944	0.003	0	SA_H9_2
Water	0	SA	2	1.56944	0.013	0	SA_H8_2
Water	0	SA	2	1.56944	0.016	0	SA_H7_2
Water	0	SA	2	1.56944	0	0	SA_H6_2
Water	0	SA	2	1.56944	0.007	0	SA_H5_2
Water	0	SA	2	1.56944	0.003	0	SA_H4_2
Water	0	SA	2	1.56944	0.012	0	SA_H3_2
Water	0	SA	2	1.56944	0.017	0	SA_H2_2
Water	0	SA	2	1.56944	0.005	0	SA_G12_2
Water	0	SA	2	1.56944	0.012	0	SA_B12_2
Water	0	SA	2	2.0925	0.003	0	SA_H10_2
Water	0	SA	2	2.0925	0.006	0	SA_H9_2
Water	0	SA	2	2.0925	0.017	0	SA_H8_2
Water	0	SA	2	2.0925	0.018	0	SA_H7_2
Water	0	SA	2	2.0925	0.006	0	SA_H6_2
Water	0	SA	2	2.0925	0.012	0	SA_H5_2
Water	0	SA	2	2.0925	0.01	0	SA_H4_2
Water	0	SA	2	2.0925	0.014	0	SA_H3_2
Water	0	SA	2	2.0925	0.02	0	SA_H2_2
Water	0	SA	2	2.0925	0.009	0	SA_G12_2
Water	0	SA	2	2.0925	0.007	0	SA_B12_2
Water	0	SA	2	2.61583	0.008	0	SA_H10_2
Water	0	SA	2	2.61583	0.014	0	SA_H9_2
Water	0	SA	2	2.61583	0.023	0	SA_H8_2
Water	0	SA	2	2.61583	0.025	0	SA_H7_2
Water	0	SA	2	2.61583	0.018	0	SA_H6_2
Water	0	SA	2	2.61583	0.023	0	SA_H5_2
Water	0	SA	2	2.61583	0.018	0	SA_H4_2
Water	0	SA	2	2.61583	0.019	0	SA_H3_2
Water	0	SA	2	2.61583	0.023	0	SA_H2_2
Water	0	SA	2	2.61583	0.01	0	SA_G12_2
Water	0	SA	2	2.61583	0	0	SA_B12_2
Water	0	SA	2	3.13917	0.013	0	SA_H10_2
Water	0	SA	2	3.13917	0.02	0	SA_H9_2
Water	0	SA	2	3.13917	0.03	0	SA_H8_2
Water	0	SA	2	3.13917	0.034	0	SA_H7_2
Water	0	SA	2	3.13917	0.023	0	SA_H6_2
Water	0	SA	2	3.13917	0.029	0	SA_H5_2
Water	0	SA	2	3.13917	0.02	0	SA_H4_2
Water	0	SA	2	3.13917	0.021	0	SA_H3_2
Water	0	SA	2	3.13917	0.03	0	SA_H2_2
Water	0	SA	2	3.13917	0.013	0	SA_G12_2
Water	0	SA	2	3.13917	0.002	0	SA_B12_2
Water	0	SA	2	3.66222	0.031	0	SA_H10_2
Water	0	SA	2	3.66222	0.041	0	SA_H9_2
Water	0	SA	2	3.66222	0.05	0	SA_H8_2
Water	0	SA	2	3.66222	0.051	0	SA_H7_2
Water	0	SA	2	3.66222	0.04	0	SA_H6_2
Water	0	SA	2	3.66222	0.042	0	SA_H5_2
Water	0	SA	2	3.66222	0.035	0	SA_H4_2
Water	0	SA	2	3.66222	0.034	0	SA_H3_2
Water	0	SA	2	3.66222	0.044	0	SA_H2_2
Water	0	SA	2	3.66222	0.021	0	SA_G12_2
Water	0	SA	2	3.66222	0.01	0	SA_B12_2
Water	0	SA	2	4.18528	0.048	0	SA_H10_2
Water	0	SA	2	4.18528	0.062	0	SA_H9_2
Water	0	SA	2	4.18528	0.072	0	SA_H8_2
Water	0	SA	2	4.18528	0.072	0	SA_H7_2
Water	0	SA	2	4.18528	0.065	0	SA_H6_2
Water	0	SA	2	4.18528	0.067	0	SA_H5_2
Water	0	SA	2	4.18528	0.058	0	SA_H4_2
Water	0	SA	2	4.18528	0.064	0	SA_H3_2
Water	0	SA	2	4.18528	0.065	0	SA_H2_2
Water	0	SA	2	4.18528	0.036	0	SA_G12_2
Water	0	SA	2	4.18528	0.023	0	SA_B12_2
Water	0	SA	2	4.70861	0.104	0	SA_H10_2
Water	0	SA	2	4.70861	0.125	0	SA_H9_2
Water	0	SA	2	4.70861	0.135	0	SA_H8_2
Water	0	SA	2	4.70861	0.139	0	SA_H7_2
Water	0	SA	2	4.70861	0.13	0	SA_H6_2
Water	0	SA	2	4.70861	0.126	0	SA_H5_2
Water	0	SA	2	4.70861	0.114	0	SA_H4_2
Water	0	SA	2	4.70861	0.117	0	SA_H3_2
Water	0	SA	2	4.70861	0.114	0	SA_H2_2
Water	0	SA	2	4.70861	0.07	0	SA_G12_2
Water	0	SA	2	4.70861	0.072	0	SA_B12_2
Water	0	SA	2	5.23167	0.25	0	SA_H10_2
Water	0	SA	2	5.23167	0.287	0	SA_H9_2
Water	0	SA	2	5.23167	0.295	0	SA_H8_2
Water	0	SA	2	5.23167	0.299	0	SA_H7_2
Water	0	SA	2	5.23167	0.293	0	SA_H6_2
Water	0	SA	2	5.23167	0.271	0	SA_H5_2
Water	0	SA	2	5.23167	0.254	0	SA_H4_2
Water	0	SA	2	5.23167	0.26	0	SA_H3_2
Water	0	SA	2	5.23167	0.24	0	SA_H2_2
Water	0	SA	2	5.23167	0.166	0	SA_G12_2
Water	0	SA	2	5.23167	0.178	0	SA_B12_2
Water	0	SA	2	5.755	0.514	0	SA_H10_2
Water	0	SA	2	5.755	0.54	0	SA_H9_2
Water	0	SA	2	5.755	0.556	0	SA_H8_2
Water	0	SA	2	5.755	0.563	0	SA_H7_2
Water	0	SA	2	5.755	0.559	0	SA_H6_2
Water	0	SA	2	5.755	0.538	0	SA_H5_2
Water	0	SA	2	5.755	0.521	0	SA_H4_2
Water	0	SA	2	5.755	0.529	0	SA_H3_2
Water	0	SA	2	5.755	0.504	0	SA_H2_2
Water	0	SA	2	5.755	0.381	0	SA_G12_2
Water	0	SA	2	5.755	0.404	0	SA_B12_2
Water	0	SA	2	6.27806	0.708	0	SA_H10_2
Water	0	SA	2	6.27806	0.74	0	SA_H9_2
Water	0	SA	2	6.27806	0.755	0	SA_H8_2
Water	0	SA	2	6.27806	0.76	0	SA_H7_2
Water	0	SA	2	6.27806	0.755	0	SA_H6_2
Water	0	SA	2	6.27806	0.733	0	SA_H5_2
Water	0	SA	2	6.27806	0.723	0	SA_H4_2
Water	0	SA	2	6.27806	0.72	0	SA_H3_2
Water	0	SA	2	6.27806	0.701	0	SA_H2_2
Water	0	SA	2	6.27806	0.611	0	SA_G12_2
Water	0	SA	2	6.27806	0.62	0	SA_B12_2
Water	0	SA	2	6.80139	0.905	0	SA_H10_2
Water	0	SA	2	6.80139	0.927	0	SA_H9_2
Water	0	SA	2	6.80139	0.931	0	SA_H8_2
Water	0	SA	2	6.80139	0.935	0	SA_H7_2
Water	0	SA	2	6.80139	0.928	0	SA_H6_2
Water	0	SA	2	6.80139	0.92	0	SA_H5_2
Water	0	SA	2	6.80139	0.917	0	SA_H4_2
Water	0	SA	2	6.80139	0.917	0	SA_H3_2
Water	0	SA	2	6.80139	0.897	0	SA_H2_2
Water	0	SA	2	6.80139	0.815	0	SA_G12_2
Water	0	SA	2	6.80139	0.829	0	SA_B12_2
Water	0	SA	2	7.32444	0.991	0	SA_H10_2
Water	0	SA	2	7.32444	1.003	0	SA_H9_2
Water	0	SA	2	7.32444	1.004	0	SA_H8_2
Water	0	SA	2	7.32444	1.01	0	SA_H7_2
Water	0	SA	2	7.32444	1.006	0	SA_H6_2
Water	0	SA	2	7.32444	0.993	0	SA_H5_2
Water	0	SA	2	7.32444	0.994	0	SA_H4_2
Water	0	SA	2	7.32444	0.997	0	SA_H3_2
Water	0	SA	2	7.32444	0.982	0	SA_H2_2
Water	0	SA	2	7.32444	0.961	0	SA_G12_2
Water	0	SA	2	7.32444	0.944	0	SA_B12_2
Water	0	SA	2	7.8475	1.038	0	SA_H10_2
Water	0	SA	2	7.8475	1.044	0	SA_H9_2
Water	0	SA	2	7.8475	1.046	0	SA_H8_2
Water	0	SA	2	7.8475	1.047	0	SA_H7_2
Water	0	SA	2	7.8475	1.049	0	SA_H6_2
Water	0	SA	2	7.8475	1.034	0	SA_H5_2
Water	0	SA	2	7.8475	1.041	0	SA_H4_2
Water	0	SA	2	7.8475	1.047	0	SA_H3_2
Water	0	SA	2	7.8475	1.038	0	SA_H2_2
Water	0	SA	2	7.8475	1.022	0	SA_G12_2
Water	0	SA	2	7.8475	1.003	0	SA_B12_2
Water	0	SA	2	8.37083	1.052	0	SA_H10_2
Water	0	SA	2	8.37083	1.063	0	SA_H9_2
Water	0	SA	2	8.37083	1.069	0	SA_H8_2
Water	0	SA	2	8.37083	1.077	0	SA_H7_2
Water	0	SA	2	8.37083	1.076	0	SA_H6_2
Water	0	SA	2	8.37083	1.061	0	SA_H5_2
Water	0	SA	2	8.37083	1.066	0	SA_H4_2
Water	0	SA	2	8.37083	1.07	0	SA_H3_2
Water	0	SA	2	8.37083	1.059	0	SA_H2_2
Water	0	SA	2	8.37083	1.051	0	SA_G12_2
Water	0	SA	2	8.37083	1.04	0	SA_B12_2
Water	0	SA	2	8.89417	1.065	0	SA_H10_2
Water	0	SA	2	8.89417	1.077	0	SA_H9_2
Water	0	SA	2	8.89417	1.08	0	SA_H8_2
Water	0	SA	2	8.89417	1.087	0	SA_H7_2
Water	0	SA	2	8.89417	1.089	0	SA_H6_2
Water	0	SA	2	8.89417	1.076	0	SA_H5_2
Water	0	SA	2	8.89417	1.076	0	SA_H4_2
Water	0	SA	2	8.89417	1.085	0	SA_H3_2
Water	0	SA	2	8.89417	1.075	0	SA_H2_2
Water	0	SA	2	8.89417	1.074	0	SA_G12_2
Water	0	SA	2	8.89417	1.065	0	SA_B12_2
Water	0	SA	2	9.41722	1.076	0	SA_H10_2
Water	0	SA	2	9.41722	1.09	0	SA_H9_2
Water	0	SA	2	9.41722	1.091	0	SA_H8_2
Water	0	SA	2	9.41722	1.096	0	SA_H7_2
Water	0	SA	2	9.41722	1.098	0	SA_H6_2
Water	0	SA	2	9.41722	1.081	0	SA_H5_2
Water	0	SA	2	9.41722	1.087	0	SA_H4_2
Water	0	SA	2	9.41722	1.097	0	SA_H3_2
Water	0	SA	2	9.41722	1.086	0	SA_H2_2
Water	0	SA	2	9.41722	1.094	0	SA_G12_2
Water	0	SA	2	9.41722	1.07	0	SA_B12_2
Water	0	SA	2	9.94056	1.085	0	SA_H10_2
Water	0	SA	2	9.94056	1.098	0	SA_H9_2
Water	0	SA	2	9.94056	1.099	0	SA_H8_2
Water	0	SA	2	9.94056	1.103	0	SA_H7_2
Water	0	SA	2	9.94056	1.107	0	SA_H6_2
Water	0	SA	2	9.94056	1.089	0	SA_H5_2
Water	0	SA	2	9.94056	1.097	0	SA_H4_2
Water	0	SA	2	9.94056	1.104	0	SA_H3_2
Water	0	SA	2	9.94056	1.091	0	SA_H2_2
Water	0	SA	2	9.94056	1.103	0	SA_G12_2
Water	0	SA	2	9.94056	1.091	0	SA_B12_2
Water	0	SA	2	10.4636	1.095	0	SA_H10_2
Water	0	SA	2	10.4636	1.11	0	SA_H9_2
Water	0	SA	2	10.4636	1.112	0	SA_H8_2
Water	0	SA	2	10.4636	1.117	0	SA_H7_2
Water	0	SA	2	10.4636	1.119	0	SA_H6_2
Water	0	SA	2	10.4636	1.098	0	SA_H5_2
Water	0	SA	2	10.4636	1.104	0	SA_H4_2
Water	0	SA	2	10.4636	1.115	0	SA_H3_2
Water	0	SA	2	10.4636	1.105	0	SA_H2_2
Water	0	SA	2	10.4636	1.117	0	SA_G12_2
Water	0	SA	2	10.4636	1.1	0	SA_B12_2
Water	0	SA	2	10.9869	1.109	0	SA_H10_2
Water	0	SA	2	10.9869	1.125	0	SA_H9_2
Water	0	SA	2	10.9869	1.126	0	SA_H8_2
Water	0	SA	2	10.9869	1.133	0	SA_H7_2
Water	0	SA	2	10.9869	1.134	0	SA_H6_2
Water	0	SA	2	10.9869	1.113	0	SA_H5_2
Water	0	SA	2	10.9869	1.119	0	SA_H4_2
Water	0	SA	2	10.9869	1.129	0	SA_H3_2
Water	0	SA	2	10.9869	1.115	0	SA_H2_2
Water	0	SA	2	10.9869	1.123	0	SA_G12_2
Water	0	SA	2	10.9869	1.105	0	SA_B12_2
Water	0	SA	2	11.5103	1.119	0	SA_H10_2
Water	0	SA	2	11.5103	1.134	0	SA_H9_2
Water	0	SA	2	11.5103	1.137	0	SA_H8_2
Water	0	SA	2	11.5103	1.146	0	SA_H7_2
Water	0	SA	2	11.5103	1.15	0	SA_H6_2
Water	0	SA	2	11.5103	1.125	0	SA_H5_2
Water	0	SA	2	11.5103	1.13	0	SA_H4_2
Water	0	SA	2	11.5103	1.138	0	SA_H3_2
Water	0	SA	2	11.5103	1.122	0	SA_H2_2
Water	0	SA	2	11.5103	1.141	0	SA_G12_2
Water	0	SA	2	11.5103	1.127	0	SA_B12_2
Water	0	SA	2	12.0333	1.132	0	SA_H10_2
Water	0	SA	2	12.0333	1.151	0	SA_H9_2
Water	0	SA	2	12.0333	1.15	0	SA_H8_2
Water	0	SA	2	12.0333	1.157	0	SA_H7_2
Water	0	SA	2	12.0333	1.159	0	SA_H6_2
Water	0	SA	2	12.0333	1.137	0	SA_H5_2
Water	0	SA	2	12.0333	1.143	0	SA_H4_2
Water	0	SA	2	12.0333	1.15	0	SA_H3_2
Water	0	SA	2	12.0333	1.139	0	SA_H2_2
Water	0	SA	2	12.0333	1.156	0	SA_G12_2
Water	0	SA	2	12.0333	1.127	0	SA_B12_2
Water	0	SA	3	0.522778	0	0	SA_H12_3
Water	0	SA	3	0.522778	0	0	SA_H11_3
Water	0	SA	3	0.522778	0	0	SA_H10_3
Water	0	SA	3	0.522778	0	0	SA_H9_3
Water	0	SA	3	0.522778	0	0	SA_H8_3
Water	0	SA	3	0.522778	0	0	SA_H7_3
Water	0	SA	3	0.522778	0	0	SA_H6_3
Water	0	SA	3	0.522778	0	0	SA_H5_3
Water	0	SA	3	0.522778	0	0	SA_H4_3
Water	0	SA	3	0.522778	0	0	SA_H3_3
Water	0	SA	3	0.522778	0	0	SA_H2_3
Water	0	SA	3	0.522778	0.002	0	SA_H1_3
Water	0	SA	3	0.522778	0	0	SA_G12_3
Water	0	SA	3	0.522778	0	0	SA_B12_3
Water	0	SA	3	1.04611	0.042	0	SA_H12_3
Water	0	SA	3	1.04611	0.025	0	SA_H11_3
Water	0	SA	3	1.04611	0.037	0	SA_H10_3
Water	0	SA	3	1.04611	0.013	0	SA_H9_3
Water	0	SA	3	1.04611	0.013	0	SA_H8_3
Water	0	SA	3	1.04611	0.025	0	SA_H7_3
Water	0	SA	3	1.04611	0.029	0	SA_H6_3
Water	0	SA	3	1.04611	0.044	0	SA_H5_3
Water	0	SA	3	1.04611	0.028	0	SA_H4_3
Water	0	SA	3	1.04611	0.045	0	SA_H3_3
Water	0	SA	3	1.04611	0.004	0	SA_H2_3
Water	0	SA	3	1.04611	0	0	SA_H1_3
Water	0	SA	3	1.04611	0.041	0	SA_G12_3
Water	0	SA	3	1.04611	0.033	0	SA_B12_3
Water	0	SA	3	1.56944	0.053	0	SA_H12_3
Water	0	SA	3	1.56944	0.033	0	SA_H11_3
Water	0	SA	3	1.56944	0.048	0	SA_H10_3
Water	0	SA	3	1.56944	0.016	0	SA_H9_3
Water	0	SA	3	1.56944	0.017	0	SA_H8_3
Water	0	SA	3	1.56944	0.026	0	SA_H7_3
Water	0	SA	3	1.56944	0.031	0	SA_H6_3
Water	0	SA	3	1.56944	0.047	0	SA_H5_3
Water	0	SA	3	1.56944	0.038	0	SA_H4_3
Water	0	SA	3	1.56944	0.057	0	SA_H3_3
Water	0	SA	3	1.56944	0.011	0	SA_H2_3
Water	0	SA	3	1.56944	0.011	0	SA_H1_3
Water	0	SA	3	1.56944	0.052	0	SA_G12_3
Water	0	SA	3	1.56944	0.048	0	SA_B12_3
Water	0	SA	3	2.09306	0.048	0	SA_H12_3
Water	0	SA	3	2.09306	0.024	0	SA_H11_3
Water	0	SA	3	2.09306	0.044	0	SA_H10_3
Water	0	SA	3	2.09306	0.02	0	SA_H9_3
Water	0	SA	3	2.09306	0.019	0	SA_H8_3
Water	0	SA	3	2.09306	0.024	0	SA_H7_3
Water	0	SA	3	2.09306	0.031	0	SA_H6_3
Water	0	SA	3	2.09306	0.042	0	SA_H5_3
Water	0	SA	3	2.09306	0.035	0	SA_H4_3
Water	0	SA	3	2.09306	0.052	0	SA_H3_3
Water	0	SA	3	2.09306	0	0	SA_H2_3
Water	0	SA	3	2.09306	0	0	SA_H1_3
Water	0	SA	3	2.09306	0.047	0	SA_G12_3
Water	0	SA	3	2.09306	0.043	0	SA_B12_3
Water	0	SA	3	2.61639	0.052	0	SA_H12_3
Water	0	SA	3	2.61639	0.035	0	SA_H11_3
Water	0	SA	3	2.61639	0.05	0	SA_H10_3
Water	0	SA	3	2.61639	0.03	0	SA_H9_3
Water	0	SA	3	2.61639	0.031	0	SA_H8_3
Water	0	SA	3	2.61639	0.037	0	SA_H7_3
Water	0	SA	3	2.61639	0.043	0	SA_H6_3
Water	0	SA	3	2.61639	0.053	0	SA_H5_3
Water	0	SA	3	2.61639	0.046	0	SA_H4_3
Water	0	SA	3	2.61639	0.046	0	SA_H3_3
Water	0	SA	3	2.61639	0	0	SA_H2_3
Water	0	SA	3	2.61639	0	0	SA_H1_3
Water	0	SA	3	2.61639	0.049	0	SA_G12_3
Water	0	SA	3	2.61639	0.047	0	SA_B12_3
Water	0	SA	3	3.13944	0.051	0	SA_H12_3
Water	0	SA	3	3.13944	0.038	0	SA_H11_3
Water	0	SA	3	3.13944	0.052	0	SA_H10_3
Water	0	SA	3	3.13944	0.035	0	SA_H9_3
Water	0	SA	3	3.13944	0.031	0	SA_H8_3
Water	0	SA	3	3.13944	0.038	0	SA_H7_3
Water	0	SA	3	3.13944	0.036	0	SA_H6_3
Water	0	SA	3	3.13944	0.046	0	SA_H5_3
Water	0	SA	3	3.13944	0.041	0	SA_H4_3
Water	0	SA	3	3.13944	0.044	0	SA_H3_3
Water	0	SA	3	3.13944	0	0	SA_H2_3
Water	0	SA	3	3.13944	0	0	SA_H1_3
Water	0	SA	3	3.13944	0.05	0	SA_G12_3
Water	0	SA	3	3.13944	0.057	0	SA_B12_3
Water	0	SA	3	3.6625	0.055	0	SA_H12_3
Water	0	SA	3	3.6625	0.049	0	SA_H11_3
Water	0	SA	3	3.6625	0.058	0	SA_H10_3
Water	0	SA	3	3.6625	0.048	0	SA_H9_3
Water	0	SA	3	3.6625	0.045	0	SA_H8_3
Water	0	SA	3	3.6625	0.051	0	SA_H7_3
Water	0	SA	3	3.6625	0.053	0	SA_H6_3
Water	0	SA	3	3.6625	0.065	0	SA_H5_3
Water	0	SA	3	3.6625	0.054	0	SA_H4_3
Water	0	SA	3	3.6625	0.055	0	SA_H3_3
Water	0	SA	3	3.6625	0.003	0	SA_H2_3
Water	0	SA	3	3.6625	0	0	SA_H1_3
Water	0	SA	3	3.6625	0.057	0	SA_G12_3
Water	0	SA	3	3.6625	0.049	0	SA_B12_3
Water	0	SA	3	4.18528	0.062	0	SA_H12_3
Water	0	SA	3	4.18528	0.068	0	SA_H11_3
Water	0	SA	3	4.18528	0.081	0	SA_H10_3
Water	0	SA	3	4.18528	0.078	0	SA_H9_3
Water	0	SA	3	4.18528	0.077	0	SA_H8_3
Water	0	SA	3	4.18528	0.083	0	SA_H7_3
Water	0	SA	3	4.18528	0.077	0	SA_H6_3
Water	0	SA	3	4.18528	0.09	0	SA_H5_3
Water	0	SA	3	4.18528	0.083	0	SA_H4_3
Water	0	SA	3	4.18528	0.089	0	SA_H3_3
Water	0	SA	3	4.18528	0.039	0	SA_H2_3
Water	0	SA	3	4.18528	0.033	0	SA_H1_3
Water	0	SA	3	4.18528	0.07	0	SA_G12_3
Water	0	SA	3	4.18528	0.08	0	SA_B12_3
Water	0	SA	3	4.70861	0.119	0	SA_H12_3
Water	0	SA	3	4.70861	0.146	0	SA_H11_3
Water	0	SA	3	4.70861	0.174	0	SA_H10_3
Water	0	SA	3	4.70861	0.167	0	SA_H9_3
Water	0	SA	3	4.70861	0.165	0	SA_H8_3
Water	0	SA	3	4.70861	0.177	0	SA_H7_3
Water	0	SA	3	4.70861	0.162	0	SA_H6_3
Water	0	SA	3	4.70861	0.182	0	SA_H5_3
Water	0	SA	3	4.70861	0.166	0	SA_H4_3
Water	0	SA	3	4.70861	0.171	0	SA_H3_3
Water	0	SA	3	4.70861	0.114	0	SA_H2_3
Water	0	SA	3	4.70861	0.089	0	SA_H1_3
Water	0	SA	3	4.70861	0.128	0	SA_G12_3
Water	0	SA	3	4.70861	0.132	0	SA_B12_3
Water	0	SA	3	5.23167	0.219	0	SA_H12_3
Water	0	SA	3	5.23167	0.294	0	SA_H11_3
Water	0	SA	3	5.23167	0.346	0	SA_H10_3
Water	0	SA	3	5.23167	0.359	0	SA_H9_3
Water	0	SA	3	5.23167	0.362	0	SA_H8_3
Water	0	SA	3	5.23167	0.377	0	SA_H7_3
Water	0	SA	3	5.23167	0.345	0	SA_H6_3
Water	0	SA	3	5.23167	0.376	0	SA_H5_3
Water	0	SA	3	5.23167	0.354	0	SA_H4_3
Water	0	SA	3	5.23167	0.362	0	SA_H3_3
Water	0	SA	3	5.23167	0.291	0	SA_H2_3
Water	0	SA	3	5.23167	0.233	0	SA_H1_3
Water	0	SA	3	5.23167	0.254	0	SA_G12_3
Water	0	SA	3	5.23167	0.279	0	SA_B12_3
Water	0	SA	3	5.755	0.467	0	SA_H12_3
Water	0	SA	3	5.755	0.562	0	SA_H11_3
Water	0	SA	3	5.755	0.595	0	SA_H10_3
Water	0	SA	3	5.755	0.607	0	SA_H9_3
Water	0	SA	3	5.755	0.608	0	SA_H8_3
Water	0	SA	3	5.755	0.619	0	SA_H7_3
Water	0	SA	3	5.755	0.595	0	SA_H6_3
Water	0	SA	3	5.755	0.618	0	SA_H5_3
Water	0	SA	3	5.755	0.602	0	SA_H4_3
Water	0	SA	3	5.755	0.604	0	SA_H3_3
Water	0	SA	3	5.755	0.55	0	SA_H2_3
Water	0	SA	3	5.755	0.501	0	SA_H1_3
Water	0	SA	3	5.755	0.517	0	SA_G12_3
Water	0	SA	3	5.755	0.557	0	SA_B12_3
Water	0	SA	3	6.27806	0.673	0	SA_H12_3
Water	0	SA	3	6.27806	0.772	0	SA_H11_3
Water	0	SA	3	6.27806	0.798	0	SA_H10_3
Water	0	SA	3	6.27806	0.82	0	SA_H9_3
Water	0	SA	3	6.27806	0.822	0	SA_H8_3
Water	0	SA	3	6.27806	0.833	0	SA_H7_3
Water	0	SA	3	6.27806	0.801	0	SA_H6_3
Water	0	SA	3	6.27806	0.828	0	SA_H5_3
Water	0	SA	3	6.27806	0.813	0	SA_H4_3
Water	0	SA	3	6.27806	0.815	0	SA_H3_3
Water	0	SA	3	6.27806	0.753	0	SA_H2_3
Water	0	SA	3	6.27806	0.698	0	SA_H1_3
Water	0	SA	3	6.27806	0.71	0	SA_G12_3
Water	0	SA	3	6.27806	0.75	0	SA_B12_3
Water	0	SA	3	6.80139	0.901	0	SA_H12_3
Water	0	SA	3	6.80139	0.945	0	SA_H11_3
Water	0	SA	3	6.80139	0.94	0	SA_H10_3
Water	0	SA	3	6.80139	0.949	0	SA_H9_3
Water	0	SA	3	6.80139	0.948	0	SA_H8_3
Water	0	SA	3	6.80139	0.952	0	SA_H7_3
Water	0	SA	3	6.80139	0.937	0	SA_H6_3
Water	0	SA	3	6.80139	0.948	0	SA_H5_3
Water	0	SA	3	6.80139	0.95	0	SA_H4_3
Water	0	SA	3	6.80139	0.951	0	SA_H3_3
Water	0	SA	3	6.80139	0.897	0	SA_H2_3
Water	0	SA	3	6.80139	0.882	0	SA_H1_3
Water	0	SA	3	6.80139	0.944	0	SA_G12_3
Water	0	SA	3	6.80139	0.948	0	SA_B12_3
Water	0	SA	3	7.32444	1.006	0	SA_H12_3
Water	0	SA	3	7.32444	0.999	0	SA_H11_3
Water	0	SA	3	7.32444	0.999	0	SA_H10_3
Water	0	SA	3	7.32444	1.01	0	SA_H9_3
Water	0	SA	3	7.32444	1.009	0	SA_H8_3
Water	0	SA	3	7.32444	1.012	0	SA_H7_3
Water	0	SA	3	7.32444	1.002	0	SA_H6_3
Water	0	SA	3	7.32444	1.012	0	SA_H5_3
Water	0	SA	3	7.32444	1.014	0	SA_H4_3
Water	0	SA	3	7.32444	1.011	0	SA_H3_3
Water	0	SA	3	7.32444	0.951	0	SA_H2_3
Water	0	SA	3	7.32444	0.954	0	SA_H1_3
Water	0	SA	3	7.32444	1.025	0	SA_G12_3
Water	0	SA	3	7.32444	0.993	0	SA_B12_3
Water	0	SA	3	7.8475	1.055	0	SA_H12_3
Water	0	SA	3	7.8475	1.024	0	SA_H11_3
Water	0	SA	3	7.8475	1.034	0	SA_H10_3
Water	0	SA	3	7.8475	1.046	0	SA_H9_3
Water	0	SA	3	7.8475	1.046	0	SA_H8_3
Water	0	SA	3	7.8475	1.05	0	SA_H7_3
Water	0	SA	3	7.8475	1.041	0	SA_H6_3
Water	0	SA	3	7.8475	1.045	0	SA_H5_3
Water	0	SA	3	7.8475	1.051	0	SA_H4_3
Water	0	SA	3	7.8475	1.049	0	SA_H3_3
Water	0	SA	3	7.8475	0.985	0	SA_H2_3
Water	0	SA	3	7.8475	0.992	0	SA_H1_3
Water	0	SA	3	7.8475	1.049	0	SA_G12_3
Water	0	SA	3	7.8475	1.023	0	SA_B12_3
Water	0	SA	3	8.37083	1.061	0	SA_H12_3
Water	0	SA	3	8.37083	1.03	0	SA_H11_3
Water	0	SA	3	8.37083	1.05	0	SA_H10_3
Water	0	SA	3	8.37083	1.058	0	SA_H9_3
Water	0	SA	3	8.37083	1.055	0	SA_H8_3
Water	0	SA	3	8.37083	1.059	0	SA_H7_3
Water	0	SA	3	8.37083	1.05	0	SA_H6_3
Water	0	SA	3	8.37083	1.05	0	SA_H5_3
Water	0	SA	3	8.37083	1.055	0	SA_H4_3
Water	0	SA	3	8.37083	1.054	0	SA_H3_3
Water	0	SA	3	8.37083	0.998	0	SA_H2_3
Water	0	SA	3	8.37083	1.008	0	SA_H1_3
Water	0	SA	3	8.37083	1.059	0	SA_G12_3
Water	0	SA	3	8.37083	1.035	0	SA_B12_3
Water	0	SA	3	8.89417	1.067	0	SA_H12_3
Water	0	SA	3	8.89417	1.028	0	SA_H11_3
Water	0	SA	3	8.89417	1.063	0	SA_H10_3
Water	0	SA	3	8.89417	1.07	0	SA_H9_3
Water	0	SA	3	8.89417	1.072	0	SA_H8_3
Water	0	SA	3	8.89417	1.075	0	SA_H7_3
Water	0	SA	3	8.89417	1.062	0	SA_H6_3
Water	0	SA	3	8.89417	1.064	0	SA_H5_3
Water	0	SA	3	8.89417	1.07	0	SA_H4_3
Water	0	SA	3	8.89417	1.063	0	SA_H3_3
Water	0	SA	3	8.89417	0.999	0	SA_H2_3
Water	0	SA	3	8.89417	1.009	0	SA_H1_3
Water	0	SA	3	8.89417	1.061	0	SA_G12_3
Water	0	SA	3	8.89417	1.038	0	SA_B12_3
Water	0	SA	3	9.41722	1.066	0	SA_H12_3
Water	0	SA	3	9.41722	1.033	0	SA_H11_3
Water	0	SA	3	9.41722	1.068	0	SA_H10_3
Water	0	SA	3	9.41722	1.082	0	SA_H9_3
Water	0	SA	3	9.41722	1.083	0	SA_H8_3
Water	0	SA	3	9.41722	1.086	0	SA_H7_3
Water	0	SA	3	9.41722	1.074	0	SA_H6_3
Water	0	SA	3	9.41722	1.077	0	SA_H5_3
Water	0	SA	3	9.41722	1.083	0	SA_H4_3
Water	0	SA	3	9.41722	1.076	0	SA_H3_3
Water	0	SA	3	9.41722	0.999	0	SA_H2_3
Water	0	SA	3	9.41722	1.014	0	SA_H1_3
Water	0	SA	3	9.41722	1.065	0	SA_G12_3
Water	0	SA	3	9.41722	1.033	0	SA_B12_3
Water	0	SA	3	9.94056	1.067	0	SA_H12_3
Water	0	SA	3	9.94056	1.031	0	SA_H11_3
Water	0	SA	3	9.94056	1.077	0	SA_H10_3
Water	0	SA	3	9.94056	1.098	0	SA_H9_3
Water	0	SA	3	9.94056	1.097	0	SA_H8_3
Water	0	SA	3	9.94056	1.1	0	SA_H7_3
Water	0	SA	3	9.94056	1.085	0	SA_H6_3
Water	0	SA	3	9.94056	1.086	0	SA_H5_3
Water	0	SA	3	9.94056	1.095	0	SA_H4_3
Water	0	SA	3	9.94056	1.087	0	SA_H3_3
Water	0	SA	3	9.94056	1.004	0	SA_H2_3
Water	0	SA	3	9.94056	1.021	0	SA_H1_3
Water	0	SA	3	9.94056	1.058	0	SA_G12_3
Water	0	SA	3	9.94056	1.04	0	SA_B12_3
Water	0	SA	3	10.4636	1.067	0	SA_H12_3
Water	0	SA	3	10.4636	1.027	0	SA_H11_3
Water	0	SA	3	10.4636	1.076	0	SA_H10_3
Water	0	SA	3	10.4636	1.105	0	SA_H9_3
Water	0	SA	3	10.4636	1.106	0	SA_H8_3
Water	0	SA	3	10.4636	1.108	0	SA_H7_3
Water	0	SA	3	10.4636	1.094	0	SA_H6_3
Water	0	SA	3	10.4636	1.093	0	SA_H5_3
Water	0	SA	3	10.4636	1.1	0	SA_H4_3
Water	0	SA	3	10.4636	1.086	0	SA_H3_3
Water	0	SA	3	10.4636	1.001	0	SA_H2_3
Water	0	SA	3	10.4636	1.018	0	SA_H1_3
Water	0	SA	3	10.4636	1.06	0	SA_G12_3
Water	0	SA	3	10.4636	1.038	0	SA_B12_3
Water	0	SA	3	10.9869	1.073	0	SA_H12_3
Water	0	SA	3	10.9869	1.03	0	SA_H11_3
Water	0	SA	3	10.9869	1.089	0	SA_H10_3
Water	0	SA	3	10.9869	1.116	0	SA_H9_3
Water	0	SA	3	10.9869	1.117	0	SA_H8_3
Water	0	SA	3	10.9869	1.118	0	SA_H7_3
Water	0	SA	3	10.9869	1.1	0	SA_H6_3
Water	0	SA	3	10.9869	1.099	0	SA_H5_3
Water	0	SA	3	10.9869	1.109	0	SA_H4_3
Water	0	SA	3	10.9869	1.093	0	SA_H3_3
Water	0	SA	3	10.9869	1.006	0	SA_H2_3
Water	0	SA	3	10.9869	1.027	0	SA_H1_3
Water	0	SA	3	10.9869	1.061	0	SA_G12_3
Water	0	SA	3	10.9869	1.039	0	SA_B12_3
Water	0	SA	3	11.5103	1.073	0	SA_H12_3
Water	0	SA	3	11.5103	1.035	0	SA_H11_3
Water	0	SA	3	11.5103	1.098	0	SA_H10_3
Water	0	SA	3	11.5103	1.13	0	SA_H9_3
Water	0	SA	3	11.5103	1.132	0	SA_H8_3
Water	0	SA	3	11.5103	1.136	0	SA_H7_3
Water	0	SA	3	11.5103	1.113	0	SA_H6_3
Water	0	SA	3	11.5103	1.114	0	SA_H5_3
Water	0	SA	3	11.5103	1.118	0	SA_H4_3
Water	0	SA	3	11.5103	1.103	0	SA_H3_3
Water	0	SA	3	11.5103	1.012	0	SA_H2_3
Water	0	SA	3	11.5103	1.033	0	SA_H1_3
Water	0	SA	3	11.5103	1.067	0	SA_G12_3
Water	0	SA	3	11.5103	1.045	0	SA_B12_3
Water	0	SA	3	12.0333	1.077	0	SA_H12_3
Water	0	SA	3	12.0333	1.04	0	SA_H11_3
Water	0	SA	3	12.0333	1.103	0	SA_H10_3
Water	0	SA	3	12.0333	1.143	0	SA_H9_3
Water	0	SA	3	12.0333	1.143	0	SA_H8_3
Water	0	SA	3	12.0333	1.147	0	SA_H7_3
Water	0	SA	3	12.0333	1.124	0	SA_H6_3
Water	0	SA	3	12.0333	1.12	0	SA_H5_3
Water	0	SA	3	12.0333	1.131	0	SA_H4_3
Water	0	SA	3	12.0333	1.109	0	SA_H3_3
Water	0	SA	3	12.0333	1.013	0	SA_H2_3
Water	0	SA	3	12.0333	1.033	0	SA_H1_3
Water	0	SA	3	12.0333	1.073	0	SA_G12_3
Water	0	SA	3	12.0333	1.048	0	SA_B12_3

## Sheet: Figure 6c
Growth curve data for S.aureus in response to DMSO, Water, and Elvitegravir. Column descriptions are the same as in Figure 5b
compound	concentration	organism	replicate	time_spent_h	od	dmso_concentration	curve_id
DMSO	0.64	SA	1	0.522778	0.005	0.64	SA_G3_1
DMSO	0.64	SA	1	1.04583	0	0.64	SA_G3_1
DMSO	0.64	SA	1	1.56889	0.002	0.64	SA_G3_1
DMSO	0.64	SA	1	2.09194	0.002	0.64	SA_G3_1
DMSO	0.64	SA	1	2.615	0.004	0.64	SA_G3_1
DMSO	0.64	SA	1	3.13806	0.006	0.64	SA_G3_1
DMSO	0.64	SA	1	3.66111	0.019	0.64	SA_G3_1
DMSO	0.64	SA	1	4.18417	0.044	0.64	SA_G3_1
DMSO	0.64	SA	1	4.70722	0.108	0.64	SA_G3_1
DMSO	0.64	SA	1	5.23028	0.267	0.64	SA_G3_1
DMSO	0.64	SA	1	5.75333	0.525	0.64	SA_G3_1
DMSO	0.64	SA	1	6.27639	0.727	0.64	SA_G3_1
DMSO	0.64	SA	1	6.79944	0.888	0.64	SA_G3_1
DMSO	0.64	SA	1	7.3225	0.964	0.64	SA_G3_1
DMSO	0.64	SA	1	7.84556	1	0.64	SA_G3_1
DMSO	0.64	SA	1	8.36833	1.029	0.64	SA_G3_1
DMSO	0.64	SA	1	8.89139	1.044	0.64	SA_G3_1
DMSO	0.64	SA	1	9.41444	1.049	0.64	SA_G3_1
DMSO	0.64	SA	1	9.9375	1.057	0.64	SA_G3_1
DMSO	0.64	SA	1	10.4606	1.066	0.64	SA_G3_1
DMSO	0.64	SA	1	10.9836	1.078	0.64	SA_G3_1
DMSO	0.64	SA	1	11.5067	1.087	0.64	SA_G3_1
DMSO	0.64	SA	1	12.03	1.09	0.64	SA_G3_1
DMSO	0.64	SA	2	0.523056	0.01	0.64	SA_G3_2
DMSO	0.64	SA	2	1.04611	0	0.64	SA_G3_2
DMSO	0.64	SA	2	1.56944	0.003	0.64	SA_G3_2
DMSO	0.64	SA	2	2.0925	0	0.64	SA_G3_2
DMSO	0.64	SA	2	2.61583	0.007	0.64	SA_G3_2
DMSO	0.64	SA	2	3.13917	0.006	0.64	SA_G3_2
DMSO	0.64	SA	2	3.66222	0.02	0.64	SA_G3_2
DMSO	0.64	SA	2	4.18528	0.05	0.64	SA_G3_2
DMSO	0.64	SA	2	4.70861	0.125	0.64	SA_G3_2
DMSO	0.64	SA	2	5.23167	0.303	0.64	SA_G3_2
DMSO	0.64	SA	2	5.755	0.562	0.64	SA_G3_2
DMSO	0.64	SA	2	6.27806	0.761	0.64	SA_G3_2
DMSO	0.64	SA	2	6.80139	0.918	0.64	SA_G3_2
DMSO	0.64	SA	2	7.32444	0.99	0.64	SA_G3_2
DMSO	0.64	SA	2	7.8475	1.032	0.64	SA_G3_2
DMSO	0.64	SA	2	8.37083	1.057	0.64	SA_G3_2
DMSO	0.64	SA	2	8.89417	1.071	0.64	SA_G3_2
DMSO	0.64	SA	2	9.41722	1.085	0.64	SA_G3_2
DMSO	0.64	SA	2	9.94056	1.089	0.64	SA_G3_2
DMSO	0.64	SA	2	10.4636	1.102	0.64	SA_G3_2
DMSO	0.64	SA	2	10.9869	1.113	0.64	SA_G3_2
DMSO	0.64	SA	2	11.5103	1.122	0.64	SA_G3_2
DMSO	0.64	SA	2	12.0333	1.133	0.64	SA_G3_2
DMSO	0.64	SA	3	0.522778	0	0.64	SA_G3_3
DMSO	0.64	SA	3	1.04611	0.005	0.64	SA_G3_3
DMSO	0.64	SA	3	1.56944	0.004	0.64	SA_G3_3
DMSO	0.64	SA	3	2.09306	0	0.64	SA_G3_3
DMSO	0.64	SA	3	2.61639	0	0.64	SA_G3_3
DMSO	0.64	SA	3	3.13944	0	0.64	SA_G3_3
DMSO	0.64	SA	3	3.6625	0.012	0.64	SA_G3_3
DMSO	0.64	SA	3	4.18528	0.046	0.64	SA_G3_3
DMSO	0.64	SA	3	4.70861	0.145	0.64	SA_G3_3
DMSO	0.64	SA	3	5.23167	0.364	0.64	SA_G3_3
DMSO	0.64	SA	3	5.755	0.586	0.64	SA_G3_3
DMSO	0.64	SA	3	6.27806	0.81	0.64	SA_G3_3
DMSO	0.64	SA	3	6.80139	0.912	0.64	SA_G3_3
DMSO	0.64	SA	3	7.32444	0.952	0.64	SA_G3_3
DMSO	0.64	SA	3	7.8475	0.972	0.64	SA_G3_3
DMSO	0.64	SA	3	8.37083	0.983	0.64	SA_G3_3
DMSO	0.64	SA	3	8.89417	0.98	0.64	SA_G3_3
DMSO	0.64	SA	3	9.41722	0.982	0.64	SA_G3_3
DMSO	0.64	SA	3	9.94056	0.982	0.64	SA_G3_3
DMSO	0.64	SA	3	10.4636	0.984	0.64	SA_G3_3
DMSO	0.64	SA	3	10.9869	0.99	0.64	SA_G3_3
DMSO	0.64	SA	3	11.5103	0.994	0.64	SA_G3_3
DMSO	0.64	SA	3	12.0333	1	0.64	SA_G3_3
Ebastine	16	SA	1	0.522778	0	0.64	SA_D3_1
Ebastine	16	SA	1	1.04583	0.008	0.64	SA_D3_1
Ebastine	16	SA	1	1.56889	0.008	0.64	SA_D3_1
Ebastine	16	SA	1	2.09194	0.009	0.64	SA_D3_1
Ebastine	16	SA	1	2.615	0.001	0.64	SA_D3_1
Ebastine	16	SA	1	3.13806	0	0.64	SA_D3_1
Ebastine	16	SA	1	3.66111	0.017	0.64	SA_D3_1
Ebastine	16	SA	1	4.18417	0.008	0.64	SA_D3_1
Ebastine	16	SA	1	4.70722	0.013	0.64	SA_D3_1
Ebastine	16	SA	1	5.23028	0.026	0.64	SA_D3_1
Ebastine	16	SA	1	5.75333	0.041	0.64	SA_D3_1
Ebastine	16	SA	1	6.27639	0.067	0.64	SA_D3_1
Ebastine	16	SA	1	6.79944	0.148	0.64	SA_D3_1
Ebastine	16	SA	1	7.3225	0.31	0.64	SA_D3_1
Ebastine	16	SA	1	7.84556	0.525	0.64	SA_D3_1
Ebastine	16	SA	1	8.36833	0.73	0.64	SA_D3_1
Ebastine	16	SA	1	8.89139	0.875	0.64	SA_D3_1
Ebastine	16	SA	1	9.41444	0.943	0.64	SA_D3_1
Ebastine	16	SA	1	9.9375	0.981	0.64	SA_D3_1
Ebastine	16	SA	1	10.4606	1.013	0.64	SA_D3_1
Ebastine	16	SA	1	10.9836	1.028	0.64	SA_D3_1
Ebastine	16	SA	1	11.5067	1.04	0.64	SA_D3_1
Ebastine	16	SA	1	12.03	1.042	0.64	SA_D3_1
Ebastine	16	SA	2	0.523056	0	0.64	SA_D3_2
Ebastine	16	SA	2	1.04611	0.006	0.64	SA_D3_2
Ebastine	16	SA	2	1.56944	0.003	0.64	SA_D3_2
Ebastine	16	SA	2	2.0925	0.006	0.64	SA_D3_2
Ebastine	16	SA	2	2.61583	0.014	0.64	SA_D3_2
Ebastine	16	SA	2	3.13917	0.017	0.64	SA_D3_2
Ebastine	16	SA	2	3.66222	0.019	0.64	SA_D3_2
Ebastine	16	SA	2	4.18528	0.018	0.64	SA_D3_2
Ebastine	16	SA	2	4.70861	0.025	0.64	SA_D3_2
Ebastine	16	SA	2	5.23167	0.034	0.64	SA_D3_2
Ebastine	16	SA	2	5.755	0.071	0.64	SA_D3_2
Ebastine	16	SA	2	6.27806	0.108	0.64	SA_D3_2
Ebastine	16	SA	2	6.80139	0.225	0.64	SA_D3_2
Ebastine	16	SA	2	7.32444	0.454	0.64	SA_D3_2
Ebastine	16	SA	2	7.8475	0.638	0.64	SA_D3_2
Ebastine	16	SA	2	8.37083	0.834	0.64	SA_D3_2
Ebastine	16	SA	2	8.89417	0.93	0.64	SA_D3_2
Ebastine	16	SA	2	9.41722	0.981	0.64	SA_D3_2
Ebastine	16	SA	2	9.94056	1.009	0.64	SA_D3_2
Ebastine	16	SA	2	10.4636	1.035	0.64	SA_D3_2
Ebastine	16	SA	2	10.9869	1.065	0.64	SA_D3_2
Ebastine	16	SA	2	11.5103	1.077	0.64	SA_D3_2
Ebastine	16	SA	2	12.0333	1.089	0.64	SA_D3_2
Ebastine	16	SA	3	0.522778	0	0.64	SA_D3_3
Ebastine	16	SA	3	1.04611	0.026	0.64	SA_D3_3
Ebastine	16	SA	3	1.56944	0.022	0.64	SA_D3_3
Ebastine	16	SA	3	2.09306	0.014	0.64	SA_D3_3
Ebastine	16	SA	3	2.61639	0.018	0.64	SA_D3_3
Ebastine	16	SA	3	3.13944	0	0.64	SA_D3_3
Ebastine	16	SA	3	3.6625	0.004	0.64	SA_D3_3
Ebastine	16	SA	3	4.18528	0.001	0.64	SA_D3_3
Ebastine	16	SA	3	4.70861	0.013	0.64	SA_D3_3
Ebastine	16	SA	3	5.23167	0.018	0.64	SA_D3_3
Ebastine	16	SA	3	5.755	0.061	0.64	SA_D3_3
Ebastine	16	SA	3	6.27806	0.139	0.64	SA_D3_3
Ebastine	16	SA	3	6.80139	0.322	0.64	SA_D3_3
Ebastine	16	SA	3	7.32444	0.551	0.64	SA_D3_3
Ebastine	16	SA	3	7.8475	0.756	0.64	SA_D3_3
Ebastine	16	SA	3	8.37083	0.886	0.64	SA_D3_3
Ebastine	16	SA	3	8.89417	0.938	0.64	SA_D3_3
Ebastine	16	SA	3	9.41722	0.966	0.64	SA_D3_3
Ebastine	16	SA	3	9.94056	0.97	0.64	SA_D3_3
Ebastine	16	SA	3	10.4636	0.975	0.64	SA_D3_3
Ebastine	16	SA	3	10.9869	0.978	0.64	SA_D3_3
Ebastine	16	SA	3	11.5103	0.98	0.64	SA_D3_3
Ebastine	16	SA	3	12.0333	0.987	0.64	SA_D3_3
Water	0	SA	1	0.522778	0	0	SA_H12_1
Water	0	SA	1	0.522778	0	0	SA_H11_1
Water	0	SA	1	0.522778	0	0	SA_H10_1
Water	0	SA	1	0.522778	0	0	SA_H9_1
Water	0	SA	1	0.522778	0	0	SA_H8_1
Water	0	SA	1	0.522778	0	0	SA_H7_1
Water	0	SA	1	0.522778	0	0	SA_H6_1
Water	0	SA	1	0.522778	0	0	SA_H5_1
Water	0	SA	1	0.522778	0	0	SA_H4_1
Water	0	SA	1	0.522778	0.007	0	SA_H3_1
Water	0	SA	1	0.522778	0	0	SA_H2_1
Water	0	SA	1	0.522778	0.016	0	SA_H1_1
Water	0	SA	1	0.522778	0.01	0	SA_G12_1
Water	0	SA	1	0.522778	0.014	0	SA_D12_1
Water	0	SA	1	1.04583	0.002	0	SA_H12_1
Water	0	SA	1	1.04583	0.001	0	SA_H11_1
Water	0	SA	1	1.04583	0.001	0	SA_H10_1
Water	0	SA	1	1.04583	0.005	0	SA_H9_1
Water	0	SA	1	1.04583	0	0	SA_H8_1
Water	0	SA	1	1.04583	0	0	SA_H7_1
Water	0	SA	1	1.04583	0	0	SA_H6_1
Water	0	SA	1	1.04583	0.002	0	SA_H5_1
Water	0	SA	1	1.04583	0.001	0	SA_H4_1
Water	0	SA	1	1.04583	0	0	SA_H3_1
Water	0	SA	1	1.04583	0	0	SA_H2_1
Water	0	SA	1	1.04583	0.004	0	SA_H1_1
Water	0	SA	1	1.04583	0	0	SA_G12_1
Water	0	SA	1	1.04583	0.004	0	SA_D12_1
Water	0	SA	1	1.56889	0.019	0	SA_H12_1
Water	0	SA	1	1.56889	0.028	0	SA_H11_1
Water	0	SA	1	1.56889	0.001	0	SA_H10_1
Water	0	SA	1	1.56889	0.018	0	SA_H9_1
Water	0	SA	1	1.56889	0.005	0	SA_H8_1
Water	0	SA	1	1.56889	0.004	0	SA_H7_1
Water	0	SA	1	1.56889	0	0	SA_H6_1
Water	0	SA	1	1.56889	0.001	0	SA_H5_1
Water	0	SA	1	1.56889	0.007	0	SA_H4_1
Water	0	SA	1	1.56889	0.011	0	SA_H3_1
Water	0	SA	1	1.56889	0.008	0	SA_H2_1
Water	0	SA	1	1.56889	0	0	SA_H1_1
Water	0	SA	1	1.56889	0.001	0	SA_G12_1
Water	0	SA	1	1.56889	0	0	SA_D12_1
Water	0	SA	1	2.09194	0.025	0	SA_H12_1
Water	0	SA	1	2.09194	0.026	0	SA_H11_1
Water	0	SA	1	2.09194	0.002	0	SA_H10_1
Water	0	SA	1	2.09194	0.013	0	SA_H9_1
Water	0	SA	1	2.09194	0.008	0	SA_H8_1
Water	0	SA	1	2.09194	0.005	0	SA_H7_1
Water	0	SA	1	2.09194	0.006	0	SA_H6_1
Water	0	SA	1	2.09194	0.013	0	SA_H5_1
Water	0	SA	1	2.09194	0.012	0	SA_H4_1
Water	0	SA	1	2.09194	0.009	0	SA_H3_1
Water	0	SA	1	2.09194	0.009	0	SA_H2_1
Water	0	SA	1	2.09194	0	0	SA_H1_1
Water	0	SA	1	2.09194	0.012	0	SA_G12_1
Water	0	SA	1	2.09194	0	0	SA_D12_1
Water	0	SA	1	2.615	0.025	0	SA_H12_1
Water	0	SA	1	2.615	0.021	0	SA_H11_1
Water	0	SA	1	2.615	0.013	0	SA_H10_1
Water	0	SA	1	2.615	0.028	0	SA_H9_1
Water	0	SA	1	2.615	0.018	0	SA_H8_1
Water	0	SA	1	2.615	0.016	0	SA_H7_1
Water	0	SA	1	2.615	0.011	0	SA_H6_1
Water	0	SA	1	2.615	0.009	0	SA_H5_1
Water	0	SA	1	2.615	0.01	0	SA_H4_1
Water	0	SA	1	2.615	0.011	0	SA_H3_1
Water	0	SA	1	2.615	0.016	0	SA_H2_1
Water	0	SA	1	2.615	0.002	0	SA_H1_1
Water	0	SA	1	2.615	0.01	0	SA_G12_1
Water	0	SA	1	2.615	0.005	0	SA_D12_1
Water	0	SA	1	3.13806	0.025	0	SA_H12_1
Water	0	SA	1	3.13806	0.03	0	SA_H11_1
Water	0	SA	1	3.13806	0.01	0	SA_H10_1
Water	0	SA	1	3.13806	0.023	0	SA_H9_1
Water	0	SA	1	3.13806	0.013	0	SA_H8_1
Water	0	SA	1	3.13806	0.012	0	SA_H7_1
Water	0	SA	1	3.13806	0.009	0	SA_H6_1
Water	0	SA	1	3.13806	0.017	0	SA_H5_1
Water	0	SA	1	3.13806	0.019	0	SA_H4_1
Water	0	SA	1	3.13806	0.017	0	SA_H3_1
Water	0	SA	1	3.13806	0.022	0	SA_H2_1
Water	0	SA	1	3.13806	0.007	0	SA_H1_1
Water	0	SA	1	3.13806	0.014	0	SA_G12_1
Water	0	SA	1	3.13806	0.005	0	SA_D12_1
Water	0	SA	1	3.66111	0.036	0	SA_H12_1
Water	0	SA	1	3.66111	0.027	0	SA_H11_1
Water	0	SA	1	3.66111	0.016	0	SA_H10_1
Water	0	SA	1	3.66111	0.032	0	SA_H9_1
Water	0	SA	1	3.66111	0.026	0	SA_H8_1
Water	0	SA	1	3.66111	0.02	0	SA_H7_1
Water	0	SA	1	3.66111	0.019	0	SA_H6_1
Water	0	SA	1	3.66111	0.022	0	SA_H5_1
Water	0	SA	1	3.66111	0.023	0	SA_H4_1
Water	0	SA	1	3.66111	0.024	0	SA_H3_1
Water	0	SA	1	3.66111	0.027	0	SA_H2_1
Water	0	SA	1	3.66111	0.014	0	SA_H1_1
Water	0	SA	1	3.66111	0.024	0	SA_G12_1
Water	0	SA	1	3.66111	0.014	0	SA_D12_1
Water	0	SA	1	4.18417	0.056	0	SA_H12_1
Water	0	SA	1	4.18417	0.053	0	SA_H11_1
Water	0	SA	1	4.18417	0.043	0	SA_H10_1
Water	0	SA	1	4.18417	0.06	0	SA_H9_1
Water	0	SA	1	4.18417	0.055	0	SA_H8_1
Water	0	SA	1	4.18417	0.049	0	SA_H7_1
Water	0	SA	1	4.18417	0.044	0	SA_H6_1
Water	0	SA	1	4.18417	0.044	0	SA_H5_1
Water	0	SA	1	4.18417	0.046	0	SA_H4_1
Water	0	SA	1	4.18417	0.048	0	SA_H3_1
Water	0	SA	1	4.18417	0.05	0	SA_H2_1
Water	0	SA	1	4.18417	0.03	0	SA_H1_1
Water	0	SA	1	4.18417	0.046	0	SA_G12_1
Water	0	SA	1	4.18417	0.031	0	SA_D12_1
Water	0	SA	1	4.70722	0.091	0	SA_H12_1
Water	0	SA	1	4.70722	0.118	0	SA_H11_1
Water	0	SA	1	4.70722	0.1	0	SA_H10_1
Water	0	SA	1	4.70722	0.126	0	SA_H9_1
Water	0	SA	1	4.70722	0.126	0	SA_H8_1
Water	0	SA	1	4.70722	0.121	0	SA_H7_1
Water	0	SA	1	4.70722	0.111	0	SA_H6_1
Water	0	SA	1	4.70722	0.102	0	SA_H5_1
Water	0	SA	1	4.70722	0.099	0	SA_H4_1
Water	0	SA	1	4.70722	0.106	0	SA_H3_1
Water	0	SA	1	4.70722	0.102	0	SA_H2_1
Water	0	SA	1	4.70722	0.074	0	SA_H1_1
Water	0	SA	1	4.70722	0.091	0	SA_G12_1
Water	0	SA	1	4.70722	0.067	0	SA_D12_1
Water	0	SA	1	5.23028	0.193	0	SA_H12_1
Water	0	SA	1	5.23028	0.238	0	SA_H11_1
Water	0	SA	1	5.23028	0.24	0	SA_H10_1
Water	0	SA	1	5.23028	0.289	0	SA_H9_1
Water	0	SA	1	5.23028	0.296	0	SA_H8_1
Water	0	SA	1	5.23028	0.286	0	SA_H7_1
Water	0	SA	1	5.23028	0.266	0	SA_H6_1
Water	0	SA	1	5.23028	0.249	0	SA_H5_1
Water	0	SA	1	5.23028	0.231	0	SA_H4_1
Water	0	SA	1	5.23028	0.261	0	SA_H3_1
Water	0	SA	1	5.23028	0.246	0	SA_H2_1
Water	0	SA	1	5.23028	0.199	0	SA_H1_1
Water	0	SA	1	5.23028	0.204	0	SA_G12_1
Water	0	SA	1	5.23028	0.156	0	SA_D12_1
Water	0	SA	1	5.75333	0.412	0	SA_H12_1
Water	0	SA	1	5.75333	0.505	0	SA_H11_1
Water	0	SA	1	5.75333	0.504	0	SA_H10_1
Water	0	SA	1	5.75333	0.556	0	SA_H9_1
Water	0	SA	1	5.75333	0.557	0	SA_H8_1
Water	0	SA	1	5.75333	0.545	0	SA_H7_1
Water	0	SA	1	5.75333	0.528	0	SA_H6_1
Water	0	SA	1	5.75333	0.513	0	SA_H5_1
Water	0	SA	1	5.75333	0.502	0	SA_H4_1
Water	0	SA	1	5.75333	0.53	0	SA_H3_1
Water	0	SA	1	5.75333	0.515	0	SA_H2_1
Water	0	SA	1	5.75333	0.451	0	SA_H1_1
Water	0	SA	1	5.75333	0.451	0	SA_G12_1
Water	0	SA	1	5.75333	0.366	0	SA_D12_1
Water	0	SA	1	6.27639	0.635	0	SA_H12_1
Water	0	SA	1	6.27639	0.699	0	SA_H11_1
Water	0	SA	1	6.27639	0.705	0	SA_H10_1
Water	0	SA	1	6.27639	0.755	0	SA_H9_1
Water	0	SA	1	6.27639	0.759	0	SA_H8_1
Water	0	SA	1	6.27639	0.749	0	SA_H7_1
Water	0	SA	1	6.27639	0.73	0	SA_H6_1
Water	0	SA	1	6.27639	0.71	0	SA_H5_1
Water	0	SA	1	6.27639	0.704	0	SA_H4_1
Water	0	SA	1	6.27639	0.727	0	SA_H3_1
Water	0	SA	1	6.27639	0.712	0	SA_H2_1
Water	0	SA	1	6.27639	0.657	0	SA_H1_1
Water	0	SA	1	6.27639	0.654	0	SA_G12_1
Water	0	SA	1	6.27639	0.588	0	SA_D12_1
Water	0	SA	1	6.79944	0.848	0	SA_H12_1
Water	0	SA	1	6.79944	0.898	0	SA_H11_1
Water	0	SA	1	6.79944	0.896	0	SA_H10_1
Water	0	SA	1	6.79944	0.923	0	SA_H9_1
Water	0	SA	1	6.79944	0.913	0	SA_H8_1
Water	0	SA	1	6.79944	0.914	0	SA_H7_1
Water	0	SA	1	6.79944	0.904	0	SA_H6_1
Water	0	SA	1	6.79944	0.889	0	SA_H5_1
Water	0	SA	1	6.79944	0.893	0	SA_H4_1
Water	0	SA	1	6.79944	0.91	0	SA_H3_1
Water	0	SA	1	6.79944	0.896	0	SA_H2_1
Water	0	SA	1	6.79944	0.854	0	SA_H1_1
Water	0	SA	1	6.79944	0.859	0	SA_G12_1
Water	0	SA	1	6.79944	0.789	0	SA_D12_1
Water	0	SA	1	7.3225	0.96	0	SA_H12_1
Water	0	SA	1	7.3225	0.983	0	SA_H11_1
Water	0	SA	1	7.3225	0.974	0	SA_H10_1
Water	0	SA	1	7.3225	0.993	0	SA_H9_1
Water	0	SA	1	7.3225	0.984	0	SA_H8_1
Water	0	SA	1	7.3225	0.988	0	SA_H7_1
Water	0	SA	1	7.3225	0.983	0	SA_H6_1
Water	0	SA	1	7.3225	0.973	0	SA_H5_1
Water	0	SA	1	7.3225	0.977	0	SA_H4_1
Water	0	SA	1	7.3225	0.986	0	SA_H3_1
Water	0	SA	1	7.3225	0.979	0	SA_H2_1
Water	0	SA	1	7.3225	0.95	0	SA_H1_1
Water	0	SA	1	7.3225	0.958	0	SA_G12_1
Water	0	SA	1	7.3225	0.931	0	SA_D12_1
Water	0	SA	1	7.84556	1.018	0	SA_H12_1
Water	0	SA	1	7.84556	1.03	0	SA_H11_1
Water	0	SA	1	7.84556	1.017	0	SA_H10_1
Water	0	SA	1	7.84556	1.034	0	SA_H9_1
Water	0	SA	1	7.84556	1.024	0	SA_H8_1
Water	0	SA	1	7.84556	1.029	0	SA_H7_1
Water	0	SA	1	7.84556	1.024	0	SA_H6_1
Water	0	SA	1	7.84556	1.015	0	SA_H5_1
Water	0	SA	1	7.84556	1.025	0	SA_H4_1
Water	0	SA	1	7.84556	1.031	0	SA_H3_1
Water	0	SA	1	7.84556	1.026	0	SA_H2_1
Water	0	SA	1	7.84556	1	0	SA_H1_1
Water	0	SA	1	7.84556	1.015	0	SA_G12_1
Water	0	SA	1	7.84556	0.998	0	SA_D12_1
Water	0	SA	1	8.36833	1.044	0	SA_H12_1
Water	0	SA	1	8.36833	1.048	0	SA_H11_1
Water	0	SA	1	8.36833	1.043	0	SA_H10_1
Water	0	SA	1	8.36833	1.058	0	SA_H9_1
Water	0	SA	1	8.36833	1.052	0	SA_H8_1
Water	0	SA	1	8.36833	1.059	0	SA_H7_1
Water	0	SA	1	8.36833	1.057	0	SA_H6_1
Water	0	SA	1	8.36833	1.049	0	SA_H5_1
Water	0	SA	1	8.36833	1.051	0	SA_H4_1
Water	0	SA	1	8.36833	1.056	0	SA_H3_1
Water	0	SA	1	8.36833	1.051	0	SA_H2_1
Water	0	SA	1	8.36833	1.029	0	SA_H1_1
Water	0	SA	1	8.36833	1.04	0	SA_G12_1
Water	0	SA	1	8.36833	1.033	0	SA_D12_1
Water	0	SA	1	8.89139	1.068	0	SA_H12_1
Water	0	SA	1	8.89139	1.06	0	SA_H11_1
Water	0	SA	1	8.89139	1.065	0	SA_H10_1
Water	0	SA	1	8.89139	1.076	0	SA_H9_1
Water	0	SA	1	8.89139	1.066	0	SA_H8_1
Water	0	SA	1	8.89139	1.072	0	SA_H7_1
Water	0	SA	1	8.89139	1.067	0	SA_H6_1
Water	0	SA	1	8.89139	1.059	0	SA_H5_1
Water	0	SA	1	8.89139	1.063	0	SA_H4_1
Water	0	SA	1	8.89139	1.07	0	SA_H3_1
Water	0	SA	1	8.89139	1.074	0	SA_H2_1
Water	0	SA	1	8.89139	1.046	0	SA_H1_1
Water	0	SA	1	8.89139	1.063	0	SA_G12_1
Water	0	SA	1	8.89139	1.059	0	SA_D12_1
Water	0	SA	1	9.41444	1.08	0	SA_H12_1
Water	0	SA	1	9.41444	1.071	0	SA_H11_1
Water	0	SA	1	9.41444	1.076	0	SA_H10_1
Water	0	SA	1	9.41444	1.087	0	SA_H9_1
Water	0	SA	1	9.41444	1.076	0	SA_H8_1
Water	0	SA	1	9.41444	1.086	0	SA_H7_1
Water	0	SA	1	9.41444	1.08	0	SA_H6_1
Water	0	SA	1	9.41444	1.07	0	SA_H5_1
Water	0	SA	1	9.41444	1.069	0	SA_H4_1
Water	0	SA	1	9.41444	1.079	0	SA_H3_1
Water	0	SA	1	9.41444	1.09	0	SA_H2_1
Water	0	SA	1	9.41444	1.069	0	SA_H1_1
Water	0	SA	1	9.41444	1.076	0	SA_G12_1
Water	0	SA	1	9.41444	1.077	0	SA_D12_1
Water	0	SA	1	9.9375	1.092	0	SA_H12_1
Water	0	SA	1	9.9375	1.092	0	SA_H11_1
Water	0	SA	1	9.9375	1.086	0	SA_H10_1
Water	0	SA	1	9.9375	1.099	0	SA_H9_1
Water	0	SA	1	9.9375	1.087	0	SA_H8_1
Water	0	SA	1	9.9375	1.096	0	SA_H7_1
Water	0	SA	1	9.9375	1.089	0	SA_H6_1
Water	0	SA	1	9.9375	1.083	0	SA_H5_1
Water	0	SA	1	9.9375	1.084	0	SA_H4_1
Water	0	SA	1	9.9375	1.088	0	SA_H3_1
Water	0	SA	1	9.9375	1.097	0	SA_H2_1
Water	0	SA	1	9.9375	1.078	0	SA_H1_1
Water	0	SA	1	9.9375	1.087	0	SA_G12_1
Water	0	SA	1	9.9375	1.091	0	SA_D12_1
Water	0	SA	1	10.4606	1.105	0	SA_H12_1
Water	0	SA	1	10.4606	1.086	0	SA_H11_1
Water	0	SA	1	10.4606	1.091	0	SA_H10_1
Water	0	SA	1	10.4606	1.107	0	SA_H9_1
Water	0	SA	1	10.4606	1.095	0	SA_H8_1
Water	0	SA	1	10.4606	1.106	0	SA_H7_1
Water	0	SA	1	10.4606	1.1	0	SA_H6_1
Water	0	SA	1	10.4606	1.092	0	SA_H5_1
Water	0	SA	1	10.4606	1.093	0	SA_H4_1
Water	0	SA	1	10.4606	1.094	0	SA_H3_1
Water	0	SA	1	10.4606	1.097	0	SA_H2_1
Water	0	SA	1	10.4606	1.077	0	SA_H1_1
Water	0	SA	1	10.4606	1.096	0	SA_G12_1
Water	0	SA	1	10.4606	1.103	0	SA_D12_1
Water	0	SA	1	10.9836	1.111	0	SA_H12_1
Water	0	SA	1	10.9836	1.114	0	SA_H11_1
Water	0	SA	1	10.9836	1.109	0	SA_H10_1
Water	0	SA	1	10.9836	1.118	0	SA_H9_1
Water	0	SA	1	10.9836	1.109	0	SA_H8_1
Water	0	SA	1	10.9836	1.12	0	SA_H7_1
Water	0	SA	1	10.9836	1.113	0	SA_H6_1
Water	0	SA	1	10.9836	1.105	0	SA_H5_1
Water	0	SA	1	10.9836	1.104	0	SA_H4_1
Water	0	SA	1	10.9836	1.112	0	SA_H3_1
Water	0	SA	1	10.9836	1.116	0	SA_H2_1
Water	0	SA	1	10.9836	1.097	0	SA_H1_1
Water	0	SA	1	10.9836	1.109	0	SA_G12_1
Water	0	SA	1	10.9836	1.116	0	SA_D12_1
Water	0	SA	1	11.5067	1.124	0	SA_H12_1
Water	0	SA	1	11.5067	1.12	0	SA_H11_1
Water	0	SA	1	11.5067	1.113	0	SA_H10_1
Water	0	SA	1	11.5067	1.124	0	SA_H9_1
Water	0	SA	1	11.5067	1.117	0	SA_H8_1
Water	0	SA	1	11.5067	1.129	0	SA_H7_1
Water	0	SA	1	11.5067	1.123	0	SA_H6_1
Water	0	SA	1	11.5067	1.113	0	SA_H5_1
Water	0	SA	1	11.5067	1.116	0	SA_H4_1
Water	0	SA	1	11.5067	1.118	0	SA_H3_1
Water	0	SA	1	11.5067	1.125	0	SA_H2_1
Water	0	SA	1	11.5067	1.099	0	SA_H1_1
Water	0	SA	1	11.5067	1.118	0	SA_G12_1
Water	0	SA	1	11.5067	1.122	0	SA_D12_1
Water	0	SA	1	12.03	1.135	0	SA_H12_1
Water	0	SA	1	12.03	1.12	0	SA_H11_1
Water	0	SA	1	12.03	1.125	0	SA_H10_1
Water	0	SA	1	12.03	1.137	0	SA_H9_1
Water	0	SA	1	12.03	1.127	0	SA_H8_1
Water	0	SA	1	12.03	1.139	0	SA_H7_1
Water	0	SA	1	12.03	1.134	0	SA_H6_1
Water	0	SA	1	12.03	1.118	0	SA_H5_1
Water	0	SA	1	12.03	1.121	0	SA_H4_1
Water	0	SA	1	12.03	1.124	0	SA_H3_1
Water	0	SA	1	12.03	1.133	0	SA_H2_1
Water	0	SA	1	12.03	1.108	0	SA_H1_1
Water	0	SA	1	12.03	1.129	0	SA_G12_1
Water	0	SA	1	12.03	1.133	0	SA_D12_1
Water	0	SA	2	0.523056	0.009	0	SA_H10_2
Water	0	SA	2	0.523056	0.004	0	SA_H9_2
Water	0	SA	2	0.523056	0	0	SA_H8_2
Water	0	SA	2	0.523056	0.001	0	SA_H7_2
Water	0	SA	2	0.523056	0.006	0	SA_H6_2
Water	0	SA	2	0.523056	0.001	0	SA_H5_2
Water	0	SA	2	0.523056	0.005	0	SA_H4_2
Water	0	SA	2	0.523056	0.005	0	SA_H3_2
Water	0	SA	2	0.523056	0.004	0	SA_H2_2
Water	0	SA	2	0.523056	0	0	SA_G12_2
Water	0	SA	2	0.523056	0.004	0	SA_D12_2
Water	0	SA	2	1.04611	0.001	0	SA_H10_2
Water	0	SA	2	1.04611	0	0	SA_H9_2
Water	0	SA	2	1.04611	0	0	SA_H8_2
Water	0	SA	2	1.04611	0	0	SA_H7_2
Water	0	SA	2	1.04611	0.002	0	SA_H6_2
Water	0	SA	2	1.04611	0	0	SA_H5_2
Water	0	SA	2	1.04611	0	0	SA_H4_2
Water	0	SA	2	1.04611	0	0	SA_H3_2
Water	0	SA	2	1.04611	0	0	SA_H2_2
Water	0	SA	2	1.04611	0.005	0	SA_G12_2
Water	0	SA	2	1.04611	0	0	SA_D12_2
Water	0	SA	2	1.56944	0	0	SA_H10_2
Water	0	SA	2	1.56944	0.003	0	SA_H9_2
Water	0	SA	2	1.56944	0.013	0	SA_H8_2
Water	0	SA	2	1.56944	0.016	0	SA_H7_2
Water	0	SA	2	1.56944	0	0	SA_H6_2
Water	0	SA	2	1.56944	0.007	0	SA_H5_2
Water	0	SA	2	1.56944	0.003	0	SA_H4_2
Water	0	SA	2	1.56944	0.012	0	SA_H3_2
Water	0	SA	2	1.56944	0.017	0	SA_H2_2
Water	0	SA	2	1.56944	0.005	0	SA_G12_2
Water	0	SA	2	1.56944	0.006	0	SA_D12_2
Water	0	SA	2	2.0925	0.003	0	SA_H10_2
Water	0	SA	2	2.0925	0.006	0	SA_H9_2
Water	0	SA	2	2.0925	0.017	0	SA_H8_2
Water	0	SA	2	2.0925	0.018	0	SA_H7_2
Water	0	SA	2	2.0925	0.006	0	SA_H6_2
Water	0	SA	2	2.0925	0.012	0	SA_H5_2
Water	0	SA	2	2.0925	0.01	0	SA_H4_2
Water	0	SA	2	2.0925	0.014	0	SA_H3_2
Water	0	SA	2	2.0925	0.02	0	SA_H2_2
Water	0	SA	2	2.0925	0.009	0	SA_G12_2
Water	0	SA	2	2.0925	0	0	SA_D12_2
Water	0	SA	2	2.61583	0.008	0	SA_H10_2
Water	0	SA	2	2.61583	0.014	0	SA_H9_2
Water	0	SA	2	2.61583	0.023	0	SA_H8_2
Water	0	SA	2	2.61583	0.025	0	SA_H7_2
Water	0	SA	2	2.61583	0.018	0	SA_H6_2
Water	0	SA	2	2.61583	0.023	0	SA_H5_2
Water	0	SA	2	2.61583	0.018	0	SA_H4_2
Water	0	SA	2	2.61583	0.019	0	SA_H3_2
Water	0	SA	2	2.61583	0.023	0	SA_H2_2
Water	0	SA	2	2.61583	0.01	0	SA_G12_2
Water	0	SA	2	2.61583	0.005	0	SA_D12_2
Water	0	SA	2	3.13917	0.013	0	SA_H10_2
Water	0	SA	2	3.13917	0.02	0	SA_H9_2
Water	0	SA	2	3.13917	0.03	0	SA_H8_2
Water	0	SA	2	3.13917	0.034	0	SA_H7_2
Water	0	SA	2	3.13917	0.023	0	SA_H6_2
Water	0	SA	2	3.13917	0.029	0	SA_H5_2
Water	0	SA	2	3.13917	0.02	0	SA_H4_2
Water	0	SA	2	3.13917	0.021	0	SA_H3_2
Water	0	SA	2	3.13917	0.03	0	SA_H2_2
Water	0	SA	2	3.13917	0.013	0	SA_G12_2
Water	0	SA	2	3.13917	0.011	0	SA_D12_2
Water	0	SA	2	3.66222	0.031	0	SA_H10_2
Water	0	SA	2	3.66222	0.041	0	SA_H9_2
Water	0	SA	2	3.66222	0.05	0	SA_H8_2
Water	0	SA	2	3.66222	0.051	0	SA_H7_2
Water	0	SA	2	3.66222	0.04	0	SA_H6_2
Water	0	SA	2	3.66222	0.042	0	SA_H5_2
Water	0	SA	2	3.66222	0.035	0	SA_H4_2
Water	0	SA	2	3.66222	0.034	0	SA_H3_2
Water	0	SA	2	3.66222	0.044	0	SA_H2_2
Water	0	SA	2	3.66222	0.021	0	SA_G12_2
Water	0	SA	2	3.66222	0.014	0	SA_D12_2
Water	0	SA	2	4.18528	0.048	0	SA_H10_2
Water	0	SA	2	4.18528	0.062	0	SA_H9_2
Water	0	SA	2	4.18528	0.072	0	SA_H8_2
Water	0	SA	2	4.18528	0.072	0	SA_H7_2
Water	0	SA	2	4.18528	0.065	0	SA_H6_2
Water	0	SA	2	4.18528	0.067	0	SA_H5_2
Water	0	SA	2	4.18528	0.058	0	SA_H4_2
Water	0	SA	2	4.18528	0.064	0	SA_H3_2
Water	0	SA	2	4.18528	0.065	0	SA_H2_2
Water	0	SA	2	4.18528	0.036	0	SA_G12_2
Water	0	SA	2	4.18528	0.033	0	SA_D12_2
Water	0	SA	2	4.70861	0.104	0	SA_H10_2
Water	0	SA	2	4.70861	0.125	0	SA_H9_2
Water	0	SA	2	4.70861	0.135	0	SA_H8_2
Water	0	SA	2	4.70861	0.139	0	SA_H7_2
Water	0	SA	2	4.70861	0.13	0	SA_H6_2
Water	0	SA	2	4.70861	0.126	0	SA_H5_2
Water	0	SA	2	4.70861	0.114	0	SA_H4_2
Water	0	SA	2	4.70861	0.117	0	SA_H3_2
Water	0	SA	2	4.70861	0.114	0	SA_H2_2
Water	0	SA	2	4.70861	0.07	0	SA_G12_2
Water	0	SA	2	4.70861	0.08	0	SA_D12_2
Water	0	SA	2	5.23167	0.25	0	SA_H10_2
Water	0	SA	2	5.23167	0.287	0	SA_H9_2
Water	0	SA	2	5.23167	0.295	0	SA_H8_2
Water	0	SA	2	5.23167	0.299	0	SA_H7_2
Water	0	SA	2	5.23167	0.293	0	SA_H6_2
Water	0	SA	2	5.23167	0.271	0	SA_H5_2
Water	0	SA	2	5.23167	0.254	0	SA_H4_2
Water	0	SA	2	5.23167	0.26	0	SA_H3_2
Water	0	SA	2	5.23167	0.24	0	SA_H2_2
Water	0	SA	2	5.23167	0.166	0	SA_G12_2
Water	0	SA	2	5.23167	0.179	0	SA_D12_2
Water	0	SA	2	5.755	0.514	0	SA_H10_2
Water	0	SA	2	5.755	0.54	0	SA_H9_2
Water	0	SA	2	5.755	0.556	0	SA_H8_2
Water	0	SA	2	5.755	0.563	0	SA_H7_2
Water	0	SA	2	5.755	0.559	0	SA_H6_2
Water	0	SA	2	5.755	0.538	0	SA_H5_2
Water	0	SA	2	5.755	0.521	0	SA_H4_2
Water	0	SA	2	5.755	0.529	0	SA_H3_2
Water	0	SA	2	5.755	0.504	0	SA_H2_2
Water	0	SA	2	5.755	0.381	0	SA_G12_2
Water	0	SA	2	5.755	0.393	0	SA_D12_2
Water	0	SA	2	6.27806	0.708	0	SA_H10_2
Water	0	SA	2	6.27806	0.74	0	SA_H9_2
Water	0	SA	2	6.27806	0.755	0	SA_H8_2
Water	0	SA	2	6.27806	0.76	0	SA_H7_2
Water	0	SA	2	6.27806	0.755	0	SA_H6_2
Water	0	SA	2	6.27806	0.733	0	SA_H5_2
Water	0	SA	2	6.27806	0.723	0	SA_H4_2
Water	0	SA	2	6.27806	0.72	0	SA_H3_2
Water	0	SA	2	6.27806	0.701	0	SA_H2_2
Water	0	SA	2	6.27806	0.611	0	SA_G12_2
Water	0	SA	2	6.27806	0.616	0	SA_D12_2
Water	0	SA	2	6.80139	0.905	0	SA_H10_2
Water	0	SA	2	6.80139	0.927	0	SA_H9_2
Water	0	SA	2	6.80139	0.931	0	SA_H8_2
Water	0	SA	2	6.80139	0.935	0	SA_H7_2
Water	0	SA	2	6.80139	0.928	0	SA_H6_2
Water	0	SA	2	6.80139	0.92	0	SA_H5_2
Water	0	SA	2	6.80139	0.917	0	SA_H4_2
Water	0	SA	2	6.80139	0.917	0	SA_H3_2
Water	0	SA	2	6.80139	0.897	0	SA_H2_2
Water	0	SA	2	6.80139	0.815	0	SA_G12_2
Water	0	SA	2	6.80139	0.814	0	SA_D12_2
Water	0	SA	2	7.32444	0.991	0	SA_H10_2
Water	0	SA	2	7.32444	1.003	0	SA_H9_2
Water	0	SA	2	7.32444	1.004	0	SA_H8_2
Water	0	SA	2	7.32444	1.01	0	SA_H7_2
Water	0	SA	2	7.32444	1.006	0	SA_H6_2
Water	0	SA	2	7.32444	0.993	0	SA_H5_2
Water	0	SA	2	7.32444	0.994	0	SA_H4_2
Water	0	SA	2	7.32444	0.997	0	SA_H3_2
Water	0	SA	2	7.32444	0.982	0	SA_H2_2
Water	0	SA	2	7.32444	0.961	0	SA_G12_2
Water	0	SA	2	7.32444	0.946	0	SA_D12_2
Water	0	SA	2	7.8475	1.038	0	SA_H10_2
Water	0	SA	2	7.8475	1.044	0	SA_H9_2
Water	0	SA	2	7.8475	1.046	0	SA_H8_2
Water	0	SA	2	7.8475	1.047	0	SA_H7_2
Water	0	SA	2	7.8475	1.049	0	SA_H6_2
Water	0	SA	2	7.8475	1.034	0	SA_H5_2
Water	0	SA	2	7.8475	1.041	0	SA_H4_2
Water	0	SA	2	7.8475	1.047	0	SA_H3_2
Water	0	SA	2	7.8475	1.038	0	SA_H2_2
Water	0	SA	2	7.8475	1.022	0	SA_G12_2
Water	0	SA	2	7.8475	1.003	0	SA_D12_2
Water	0	SA	2	8.37083	1.052	0	SA_H10_2
Water	0	SA	2	8.37083	1.063	0	SA_H9_2
Water	0	SA	2	8.37083	1.069	0	SA_H8_2
Water	0	SA	2	8.37083	1.077	0	SA_H7_2
Water	0	SA	2	8.37083	1.076	0	SA_H6_2
Water	0	SA	2	8.37083	1.061	0	SA_H5_2
Water	0	SA	2	8.37083	1.066	0	SA_H4_2
Water	0	SA	2	8.37083	1.07	0	SA_H3_2
Water	0	SA	2	8.37083	1.059	0	SA_H2_2
Water	0	SA	2	8.37083	1.051	0	SA_G12_2
Water	0	SA	2	8.37083	1.035	0	SA_D12_2
Water	0	SA	2	8.89417	1.065	0	SA_H10_2
Water	0	SA	2	8.89417	1.077	0	SA_H9_2
Water	0	SA	2	8.89417	1.08	0	SA_H8_2
Water	0	SA	2	8.89417	1.087	0	SA_H7_2
Water	0	SA	2	8.89417	1.089	0	SA_H6_2
Water	0	SA	2	8.89417	1.076	0	SA_H5_2
Water	0	SA	2	8.89417	1.076	0	SA_H4_2
Water	0	SA	2	8.89417	1.085	0	SA_H3_2
Water	0	SA	2	8.89417	1.075	0	SA_H2_2
Water	0	SA	2	8.89417	1.074	0	SA_G12_2
Water	0	SA	2	8.89417	1.057	0	SA_D12_2
Water	0	SA	2	9.41722	1.076	0	SA_H10_2
Water	0	SA	2	9.41722	1.09	0	SA_H9_2
Water	0	SA	2	9.41722	1.091	0	SA_H8_2
Water	0	SA	2	9.41722	1.096	0	SA_H7_2
Water	0	SA	2	9.41722	1.098	0	SA_H6_2
Water	0	SA	2	9.41722	1.081	0	SA_H5_2
Water	0	SA	2	9.41722	1.087	0	SA_H4_2
Water	0	SA	2	9.41722	1.097	0	SA_H3_2
Water	0	SA	2	9.41722	1.086	0	SA_H2_2
Water	0	SA	2	9.41722	1.094	0	SA_G12_2
Water	0	SA	2	9.41722	1.074	0	SA_D12_2
Water	0	SA	2	9.94056	1.085	0	SA_H10_2
Water	0	SA	2	9.94056	1.098	0	SA_H9_2
Water	0	SA	2	9.94056	1.099	0	SA_H8_2
Water	0	SA	2	9.94056	1.103	0	SA_H7_2
Water	0	SA	2	9.94056	1.107	0	SA_H6_2
Water	0	SA	2	9.94056	1.089	0	SA_H5_2
Water	0	SA	2	9.94056	1.097	0	SA_H4_2
Water	0	SA	2	9.94056	1.104	0	SA_H3_2
Water	0	SA	2	9.94056	1.091	0	SA_H2_2
Water	0	SA	2	9.94056	1.103	0	SA_G12_2
Water	0	SA	2	9.94056	1.088	0	SA_D12_2
Water	0	SA	2	10.4636	1.095	0	SA_H10_2
Water	0	SA	2	10.4636	1.11	0	SA_H9_2
Water	0	SA	2	10.4636	1.112	0	SA_H8_2
Water	0	SA	2	10.4636	1.117	0	SA_H7_2
Water	0	SA	2	10.4636	1.119	0	SA_H6_2
Water	0	SA	2	10.4636	1.098	0	SA_H5_2
Water	0	SA	2	10.4636	1.104	0	SA_H4_2
Water	0	SA	2	10.4636	1.115	0	SA_H3_2
Water	0	SA	2	10.4636	1.105	0	SA_H2_2
Water	0	SA	2	10.4636	1.117	0	SA_G12_2
Water	0	SA	2	10.4636	1.104	0	SA_D12_2
Water	0	SA	2	10.9869	1.109	0	SA_H10_2
Water	0	SA	2	10.9869	1.125	0	SA_H9_2
Water	0	SA	2	10.9869	1.126	0	SA_H8_2
Water	0	SA	2	10.9869	1.133	0	SA_H7_2
Water	0	SA	2	10.9869	1.134	0	SA_H6_2
Water	0	SA	2	10.9869	1.113	0	SA_H5_2
Water	0	SA	2	10.9869	1.119	0	SA_H4_2
Water	0	SA	2	10.9869	1.129	0	SA_H3_2
Water	0	SA	2	10.9869	1.115	0	SA_H2_2
Water	0	SA	2	10.9869	1.123	0	SA_G12_2
Water	0	SA	2	10.9869	1.111	0	SA_D12_2
Water	0	SA	2	11.5103	1.119	0	SA_H10_2
Water	0	SA	2	11.5103	1.134	0	SA_H9_2
Water	0	SA	2	11.5103	1.137	0	SA_H8_2
Water	0	SA	2	11.5103	1.146	0	SA_H7_2
Water	0	SA	2	11.5103	1.15	0	SA_H6_2
Water	0	SA	2	11.5103	1.125	0	SA_H5_2
Water	0	SA	2	11.5103	1.13	0	SA_H4_2
Water	0	SA	2	11.5103	1.138	0	SA_H3_2
Water	0	SA	2	11.5103	1.122	0	SA_H2_2
Water	0	SA	2	11.5103	1.141	0	SA_G12_2
Water	0	SA	2	11.5103	1.127	0	SA_D12_2
Water	0	SA	2	12.0333	1.132	0	SA_H10_2
Water	0	SA	2	12.0333	1.151	0	SA_H9_2
Water	0	SA	2	12.0333	1.15	0	SA_H8_2
Water	0	SA	2	12.0333	1.157	0	SA_H7_2
Water	0	SA	2	12.0333	1.159	0	SA_H6_2
Water	0	SA	2	12.0333	1.137	0	SA_H5_2
Water	0	SA	2	12.0333	1.143	0	SA_H4_2
Water	0	SA	2	12.0333	1.15	0	SA_H3_2
Water	0	SA	2	12.0333	1.139	0	SA_H2_2
Water	0	SA	2	12.0333	1.156	0	SA_G12_2
Water	0	SA	2	12.0333	1.139	0	SA_D12_2
Water	0	SA	3	0.522778	0	0	SA_H12_3
Water	0	SA	3	0.522778	0	0	SA_H11_3
Water	0	SA	3	0.522778	0	0	SA_H10_3
Water	0	SA	3	0.522778	0	0	SA_H9_3
Water	0	SA	3	0.522778	0	0	SA_H8_3
Water	0	SA	3	0.522778	0	0	SA_H7_3
Water	0	SA	3	0.522778	0	0	SA_H6_3
Water	0	SA	3	0.522778	0	0	SA_H5_3
Water	0	SA	3	0.522778	0	0	SA_H4_3
Water	0	SA	3	0.522778	0	0	SA_H3_3
Water	0	SA	3	0.522778	0	0	SA_H2_3
Water	0	SA	3	0.522778	0.002	0	SA_H1_3
Water	0	SA	3	0.522778	0	0	SA_G12_3
Water	0	SA	3	0.522778	0	0	SA_D12_3
Water	0	SA	3	1.04611	0.042	0	SA_H12_3
Water	0	SA	3	1.04611	0.025	0	SA_H11_3
Water	0	SA	3	1.04611	0.037	0	SA_H10_3
Water	0	SA	3	1.04611	0.013	0	SA_H9_3
Water	0	SA	3	1.04611	0.013	0	SA_H8_3
Water	0	SA	3	1.04611	0.025	0	SA_H7_3
Water	0	SA	3	1.04611	0.029	0	SA_H6_3
Water	0	SA	3	1.04611	0.044	0	SA_H5_3
Water	0	SA	3	1.04611	0.028	0	SA_H4_3
Water	0	SA	3	1.04611	0.045	0	SA_H3_3
Water	0	SA	3	1.04611	0.004	0	SA_H2_3
Water	0	SA	3	1.04611	0	0	SA_H1_3
Water	0	SA	3	1.04611	0.041	0	SA_G12_3
Water	0	SA	3	1.04611	0.027	0	SA_D12_3
Water	0	SA	3	1.56944	0.053	0	SA_H12_3
Water	0	SA	3	1.56944	0.033	0	SA_H11_3
Water	0	SA	3	1.56944	0.048	0	SA_H10_3
Water	0	SA	3	1.56944	0.016	0	SA_H9_3
Water	0	SA	3	1.56944	0.017	0	SA_H8_3
Water	0	SA	3	1.56944	0.026	0	SA_H7_3
Water	0	SA	3	1.56944	0.031	0	SA_H6_3
Water	0	SA	3	1.56944	0.047	0	SA_H5_3
Water	0	SA	3	1.56944	0.038	0	SA_H4_3
Water	0	SA	3	1.56944	0.057	0	SA_H3_3
Water	0	SA	3	1.56944	0.011	0	SA_H2_3
Water	0	SA	3	1.56944	0.011	0	SA_H1_3
Water	0	SA	3	1.56944	0.052	0	SA_G12_3
Water	0	SA	3	1.56944	0.034	0	SA_D12_3
Water	0	SA	3	2.09306	0.048	0	SA_H12_3
Water	0	SA	3	2.09306	0.024	0	SA_H11_3
Water	0	SA	3	2.09306	0.044	0	SA_H10_3
Water	0	SA	3	2.09306	0.02	0	SA_H9_3
Water	0	SA	3	2.09306	0.019	0	SA_H8_3
Water	0	SA	3	2.09306	0.024	0	SA_H7_3
Water	0	SA	3	2.09306	0.031	0	SA_H6_3
Water	0	SA	3	2.09306	0.042	0	SA_H5_3
Water	0	SA	3	2.09306	0.035	0	SA_H4_3
Water	0	SA	3	2.09306	0.052	0	SA_H3_3
Water	0	SA	3	2.09306	0	0	SA_H2_3
Water	0	SA	3	2.09306	0	0	SA_H1_3
Water	0	SA	3	2.09306	0.047	0	SA_G12_3
Water	0	SA	3	2.09306	0.037	0	SA_D12_3
Water	0	SA	3	2.61639	0.052	0	SA_H12_3
Water	0	SA	3	2.61639	0.035	0	SA_H11_3
Water	0	SA	3	2.61639	0.05	0	SA_H10_3
Water	0	SA	3	2.61639	0.03	0	SA_H9_3
Water	0	SA	3	2.61639	0.031	0	SA_H8_3
Water	0	SA	3	2.61639	0.037	0	SA_H7_3
Water	0	SA	3	2.61639	0.043	0	SA_H6_3
Water	0	SA	3	2.61639	0.053	0	SA_H5_3
Water	0	SA	3	2.61639	0.046	0	SA_H4_3
Water	0	SA	3	2.61639	0.046	0	SA_H3_3
Water	0	SA	3	2.61639	0	0	SA_H2_3
Water	0	SA	3	2.61639	0	0	SA_H1_3
Water	0	SA	3	2.61639	0.049	0	SA_G12_3
Water	0	SA	3	2.61639	0.047	0	SA_D12_3
Water	0	SA	3	3.13944	0.051	0	SA_H12_3
Water	0	SA	3	3.13944	0.038	0	SA_H11_3
Water	0	SA	3	3.13944	0.052	0	SA_H10_3
Water	0	SA	3	3.13944	0.035	0	SA_H9_3
Water	0	SA	3	3.13944	0.031	0	SA_H8_3
Water	0	SA	3	3.13944	0.038	0	SA_H7_3
Water	0	SA	3	3.13944	0.036	0	SA_H6_3
Water	0	SA	3	3.13944	0.046	0	SA_H5_3
Water	0	SA	3	3.13944	0.041	0	SA_H4_3
Water	0	SA	3	3.13944	0.044	0	SA_H3_3
Water	0	SA	3	3.13944	0	0	SA_H2_3
Water	0	SA	3	3.13944	0	0	SA_H1_3
Water	0	SA	3	3.13944	0.05	0	SA_G12_3
Water	0	SA	3	3.13944	0.052	0	SA_D12_3
Water	0	SA	3	3.6625	0.055	0	SA_H12_3
Water	0	SA	3	3.6625	0.049	0	SA_H11_3
Water	0	SA	3	3.6625	0.058	0	SA_H10_3
Water	0	SA	3	3.6625	0.048	0	SA_H9_3
Water	0	SA	3	3.6625	0.045	0	SA_H8_3
Water	0	SA	3	3.6625	0.051	0	SA_H7_3
Water	0	SA	3	3.6625	0.053	0	SA_H6_3
Water	0	SA	3	3.6625	0.065	0	SA_H5_3
Water	0	SA	3	3.6625	0.054	0	SA_H4_3
Water	0	SA	3	3.6625	0.055	0	SA_H3_3
Water	0	SA	3	3.6625	0.003	0	SA_H2_3
Water	0	SA	3	3.6625	0	0	SA_H1_3
Water	0	SA	3	3.6625	0.057	0	SA_G12_3
Water	0	SA	3	3.6625	0.05	0	SA_D12_3
Water	0	SA	3	4.18528	0.062	0	SA_H12_3
Water	0	SA	3	4.18528	0.068	0	SA_H11_3
Water	0	SA	3	4.18528	0.081	0	SA_H10_3
Water	0	SA	3	4.18528	0.078	0	SA_H9_3
Water	0	SA	3	4.18528	0.077	0	SA_H8_3
Water	0	SA	3	4.18528	0.083	0	SA_H7_3
Water	0	SA	3	4.18528	0.077	0	SA_H6_3
Water	0	SA	3	4.18528	0.09	0	SA_H5_3
Water	0	SA	3	4.18528	0.083	0	SA_H4_3
Water	0	SA	3	4.18528	0.089	0	SA_H3_3
Water	0	SA	3	4.18528	0.039	0	SA_H2_3
Water	0	SA	3	4.18528	0.033	0	SA_H1_3
Water	0	SA	3	4.18528	0.07	0	SA_G12_3
Water	0	SA	3	4.18528	0.075	0	SA_D12_3
Water	0	SA	3	4.70861	0.119	0	SA_H12_3
Water	0	SA	3	4.70861	0.146	0	SA_H11_3
Water	0	SA	3	4.70861	0.174	0	SA_H10_3
Water	0	SA	3	4.70861	0.167	0	SA_H9_3
Water	0	SA	3	4.70861	0.165	0	SA_H8_3
Water	0	SA	3	4.70861	0.177	0	SA_H7_3
Water	0	SA	3	4.70861	0.162	0	SA_H6_3
Water	0	SA	3	4.70861	0.182	0	SA_H5_3
Water	0	SA	3	4.70861	0.166	0	SA_H4_3
Water	0	SA	3	4.70861	0.171	0	SA_H3_3
Water	0	SA	3	4.70861	0.114	0	SA_H2_3
Water	0	SA	3	4.70861	0.089	0	SA_H1_3
Water	0	SA	3	4.70861	0.128	0	SA_G12_3
Water	0	SA	3	4.70861	0.124	0	SA_D12_3
Water	0	SA	3	5.23167	0.219	0	SA_H12_3
Water	0	SA	3	5.23167	0.294	0	SA_H11_3
Water	0	SA	3	5.23167	0.346	0	SA_H10_3
Water	0	SA	3	5.23167	0.359	0	SA_H9_3
Water	0	SA	3	5.23167	0.362	0	SA_H8_3
Water	0	SA	3	5.23167	0.377	0	SA_H7_3
Water	0	SA	3	5.23167	0.345	0	SA_H6_3
Water	0	SA	3	5.23167	0.376	0	SA_H5_3
Water	0	SA	3	5.23167	0.354	0	SA_H4_3
Water	0	SA	3	5.23167	0.362	0	SA_H3_3
Water	0	SA	3	5.23167	0.291	0	SA_H2_3
Water	0	SA	3	5.23167	0.233	0	SA_H1_3
Water	0	SA	3	5.23167	0.254	0	SA_G12_3
Water	0	SA	3	5.23167	0.263	0	SA_D12_3
Water	0	SA	3	5.755	0.467	0	SA_H12_3
Water	0	SA	3	5.755	0.562	0	SA_H11_3
Water	0	SA	3	5.755	0.595	0	SA_H10_3
Water	0	SA	3	5.755	0.607	0	SA_H9_3
Water	0	SA	3	5.755	0.608	0	SA_H8_3
Water	0	SA	3	5.755	0.619	0	SA_H7_3
Water	0	SA	3	5.755	0.595	0	SA_H6_3
Water	0	SA	3	5.755	0.618	0	SA_H5_3
Water	0	SA	3	5.755	0.602	0	SA_H4_3
Water	0	SA	3	5.755	0.604	0	SA_H3_3
Water	0	SA	3	5.755	0.55	0	SA_H2_3
Water	0	SA	3	5.755	0.501	0	SA_H1_3
Water	0	SA	3	5.755	0.517	0	SA_G12_3
Water	0	SA	3	5.755	0.549	0	SA_D12_3
Water	0	SA	3	6.27806	0.673	0	SA_H12_3
Water	0	SA	3	6.27806	0.772	0	SA_H11_3
Water	0	SA	3	6.27806	0.798	0	SA_H10_3
Water	0	SA	3	6.27806	0.82	0	SA_H9_3
Water	0	SA	3	6.27806	0.822	0	SA_H8_3
Water	0	SA	3	6.27806	0.833	0	SA_H7_3
Water	0	SA	3	6.27806	0.801	0	SA_H6_3
Water	0	SA	3	6.27806	0.828	0	SA_H5_3
Water	0	SA	3	6.27806	0.813	0	SA_H4_3
Water	0	SA	3	6.27806	0.815	0	SA_H3_3
Water	0	SA	3	6.27806	0.753	0	SA_H2_3
Water	0	SA	3	6.27806	0.698	0	SA_H1_3
Water	0	SA	3	6.27806	0.71	0	SA_G12_3
Water	0	SA	3	6.27806	0.731	0	SA_D12_3
Water	0	SA	3	6.80139	0.901	0	SA_H12_3
Water	0	SA	3	6.80139	0.945	0	SA_H11_3
Water	0	SA	3	6.80139	0.94	0	SA_H10_3
Water	0	SA	3	6.80139	0.949	0	SA_H9_3
Water	0	SA	3	6.80139	0.948	0	SA_H8_3
Water	0	SA	3	6.80139	0.952	0	SA_H7_3
Water	0	SA	3	6.80139	0.937	0	SA_H6_3
Water	0	SA	3	6.80139	0.948	0	SA_H5_3
Water	0	SA	3	6.80139	0.95	0	SA_H4_3
Water	0	SA	3	6.80139	0.951	0	SA_H3_3
Water	0	SA	3	6.80139	0.897	0	SA_H2_3
Water	0	SA	3	6.80139	0.882	0	SA_H1_3
Water	0	SA	3	6.80139	0.944	0	SA_G12_3
Water	0	SA	3	6.80139	0.926	0	SA_D12_3
Water	0	SA	3	7.32444	1.006	0	SA_H12_3
Water	0	SA	3	7.32444	0.999	0	SA_H11_3
Water	0	SA	3	7.32444	0.999	0	SA_H10_3
Water	0	SA	3	7.32444	1.01	0	SA_H9_3
Water	0	SA	3	7.32444	1.009	0	SA_H8_3
Water	0	SA	3	7.32444	1.012	0	SA_H7_3
Water	0	SA	3	7.32444	1.002	0	SA_H6_3
Water	0	SA	3	7.32444	1.012	0	SA_H5_3
Water	0	SA	3	7.32444	1.014	0	SA_H4_3
Water	0	SA	3	7.32444	1.011	0	SA_H3_3
Water	0	SA	3	7.32444	0.951	0	SA_H2_3
Water	0	SA	3	7.32444	0.954	0	SA_H1_3
Water	0	SA	3	7.32444	1.025	0	SA_G12_3
Water	0	SA	3	7.32444	0.98	0	SA_D12_3
Water	0	SA	3	7.8475	1.055	0	SA_H12_3
Water	0	SA	3	7.8475	1.024	0	SA_H11_3
Water	0	SA	3	7.8475	1.034	0	SA_H10_3
Water	0	SA	3	7.8475	1.046	0	SA_H9_3
Water	0	SA	3	7.8475	1.046	0	SA_H8_3
Water	0	SA	3	7.8475	1.05	0	SA_H7_3
Water	0	SA	3	7.8475	1.041	0	SA_H6_3
Water	0	SA	3	7.8475	1.045	0	SA_H5_3
Water	0	SA	3	7.8475	1.051	0	SA_H4_3
Water	0	SA	3	7.8475	1.049	0	SA_H3_3
Water	0	SA	3	7.8475	0.985	0	SA_H2_3
Water	0	SA	3	7.8475	0.992	0	SA_H1_3
Water	0	SA	3	7.8475	1.049	0	SA_G12_3
Water	0	SA	3	7.8475	1.016	0	SA_D12_3
Water	0	SA	3	8.37083	1.061	0	SA_H12_3
Water	0	SA	3	8.37083	1.03	0	SA_H11_3
Water	0	SA	3	8.37083	1.05	0	SA_H10_3
Water	0	SA	3	8.37083	1.058	0	SA_H9_3
Water	0	SA	3	8.37083	1.055	0	SA_H8_3
Water	0	SA	3	8.37083	1.059	0	SA_H7_3
Water	0	SA	3	8.37083	1.05	0	SA_H6_3
Water	0	SA	3	8.37083	1.05	0	SA_H5_3
Water	0	SA	3	8.37083	1.055	0	SA_H4_3
Water	0	SA	3	8.37083	1.054	0	SA_H3_3
Water	0	SA	3	8.37083	0.998	0	SA_H2_3
Water	0	SA	3	8.37083	1.008	0	SA_H1_3
Water	0	SA	3	8.37083	1.059	0	SA_G12_3
Water	0	SA	3	8.37083	1.025	0	SA_D12_3
Water	0	SA	3	8.89417	1.067	0	SA_H12_3
Water	0	SA	3	8.89417	1.028	0	SA_H11_3
Water	0	SA	3	8.89417	1.063	0	SA_H10_3
Water	0	SA	3	8.89417	1.07	0	SA_H9_3
Water	0	SA	3	8.89417	1.072	0	SA_H8_3
Water	0	SA	3	8.89417	1.075	0	SA_H7_3
Water	0	SA	3	8.89417	1.062	0	SA_H6_3
Water	0	SA	3	8.89417	1.064	0	SA_H5_3
Water	0	SA	3	8.89417	1.07	0	SA_H4_3
Water	0	SA	3	8.89417	1.063	0	SA_H3_3
Water	0	SA	3	8.89417	0.999	0	SA_H2_3
Water	0	SA	3	8.89417	1.009	0	SA_H1_3
Water	0	SA	3	8.89417	1.061	0	SA_G12_3
Water	0	SA	3	8.89417	1.032	0	SA_D12_3
Water	0	SA	3	9.41722	1.066	0	SA_H12_3
Water	0	SA	3	9.41722	1.033	0	SA_H11_3
Water	0	SA	3	9.41722	1.068	0	SA_H10_3
Water	0	SA	3	9.41722	1.082	0	SA_H9_3
Water	0	SA	3	9.41722	1.083	0	SA_H8_3
Water	0	SA	3	9.41722	1.086	0	SA_H7_3
Water	0	SA	3	9.41722	1.074	0	SA_H6_3
Water	0	SA	3	9.41722	1.077	0	SA_H5_3
Water	0	SA	3	9.41722	1.083	0	SA_H4_3
Water	0	SA	3	9.41722	1.076	0	SA_H3_3
Water	0	SA	3	9.41722	0.999	0	SA_H2_3
Water	0	SA	3	9.41722	1.014	0	SA_H1_3
Water	0	SA	3	9.41722	1.065	0	SA_G12_3
Water	0	SA	3	9.41722	1.031	0	SA_D12_3
Water	0	SA	3	9.94056	1.067	0	SA_H12_3
Water	0	SA	3	9.94056	1.031	0	SA_H11_3
Water	0	SA	3	9.94056	1.077	0	SA_H10_3
Water	0	SA	3	9.94056	1.098	0	SA_H9_3
Water	0	SA	3	9.94056	1.097	0	SA_H8_3
Water	0	SA	3	9.94056	1.1	0	SA_H7_3
Water	0	SA	3	9.94056	1.085	0	SA_H6_3
Water	0	SA	3	9.94056	1.086	0	SA_H5_3
Water	0	SA	3	9.94056	1.095	0	SA_H4_3
Water	0	SA	3	9.94056	1.087	0	SA_H3_3
Water	0	SA	3	9.94056	1.004	0	SA_H2_3
Water	0	SA	3	9.94056	1.021	0	SA_H1_3
Water	0	SA	3	9.94056	1.058	0	SA_G12_3
Water	0	SA	3	9.94056	1.032	0	SA_D12_3
Water	0	SA	3	10.4636	1.067	0	SA_H12_3
Water	0	SA	3	10.4636	1.027	0	SA_H11_3
Water	0	SA	3	10.4636	1.076	0	SA_H10_3
Water	0	SA	3	10.4636	1.105	0	SA_H9_3
Water	0	SA	3	10.4636	1.106	0	SA_H8_3
Water	0	SA	3	10.4636	1.108	0	SA_H7_3
Water	0	SA	3	10.4636	1.094	0	SA_H6_3
Water	0	SA	3	10.4636	1.093	0	SA_H5_3
Water	0	SA	3	10.4636	1.1	0	SA_H4_3
Water	0	SA	3	10.4636	1.086	0	SA_H3_3
Water	0	SA	3	10.4636	1.001	0	SA_H2_3
Water	0	SA	3	10.4636	1.018	0	SA_H1_3
Water	0	SA	3	10.4636	1.06	0	SA_G12_3
Water	0	SA	3	10.4636	1.035	0	SA_D12_3
Water	0	SA	3	10.9869	1.073	0	SA_H12_3
Water	0	SA	3	10.9869	1.03	0	SA_H11_3
Water	0	SA	3	10.9869	1.089	0	SA_H10_3
Water	0	SA	3	10.9869	1.116	0	SA_H9_3
Water	0	SA	3	10.9869	1.117	0	SA_H8_3
Water	0	SA	3	10.9869	1.118	0	SA_H7_3
Water	0	SA	3	10.9869	1.1	0	SA_H6_3
Water	0	SA	3	10.9869	1.099	0	SA_H5_3
Water	0	SA	3	10.9869	1.109	0	SA_H4_3
Water	0	SA	3	10.9869	1.093	0	SA_H3_3
Water	0	SA	3	10.9869	1.006	0	SA_H2_3
Water	0	SA	3	10.9869	1.027	0	SA_H1_3
Water	0	SA	3	10.9869	1.061	0	SA_G12_3
Water	0	SA	3	10.9869	1.038	0	SA_D12_3
Water	0	SA	3	11.5103	1.073	0	SA_H12_3
Water	0	SA	3	11.5103	1.035	0	SA_H11_3
Water	0	SA	3	11.5103	1.098	0	SA_H10_3
Water	0	SA	3	11.5103	1.13	0	SA_H9_3
Water	0	SA	3	11.5103	1.132	0	SA_H8_3
Water	0	SA	3	11.5103	1.136	0	SA_H7_3
Water	0	SA	3	11.5103	1.113	0	SA_H6_3
Water	0	SA	3	11.5103	1.114	0	SA_H5_3
Water	0	SA	3	11.5103	1.118	0	SA_H4_3
Water	0	SA	3	11.5103	1.103	0	SA_H3_3
Water	0	SA	3	11.5103	1.012	0	SA_H2_3
Water	0	SA	3	11.5103	1.033	0	SA_H1_3
Water	0	SA	3	11.5103	1.067	0	SA_G12_3
Water	0	SA	3	11.5103	1.047	0	SA_D12_3
Water	0	SA	3	12.0333	1.077	0	SA_H12_3
Water	0	SA	3	12.0333	1.04	0	SA_H11_3
Water	0	SA	3	12.0333	1.103	0	SA_H10_3
Water	0	SA	3	12.0333	1.143	0	SA_H9_3
Water	0	SA	3	12.0333	1.143	0	SA_H8_3
Water	0	SA	3	12.0333	1.147	0	SA_H7_3
Water	0	SA	3	12.0333	1.124	0	SA_H6_3
Water	0	SA	3	12.0333	1.12	0	SA_H5_3
Water	0	SA	3	12.0333	1.131	0	SA_H4_3
Water	0	SA	3	12.0333	1.109	0	SA_H3_3
Water	0	SA	3	12.0333	1.013	0	SA_H2_3
Water	0	SA	3	12.0333	1.033	0	SA_H1_3
Water	0	SA	3	12.0333	1.073	0	SA_G12_3
Water	0	SA	3	12.0333	1.051	0	SA_D12_3
