# Supplementary material for: Pre-trained molecular representations enable antimicrobial discovery
Source: Nat Commun. 2025 Apr 10;16:3420. doi: 10.1038/s41467-025-58804-4 (PMC11986102; doi:10.1038/s41467-025-58804-4)
Supplement: Supplementary file 4 — Source Data [file 41467_2025_58804_MOESM4_ESM.zip › Source Data/Supplementary Figure 15 and Supplementary Table 7 .xlsx]

## Sheet: SF 14a
Precison-Recall curve for the validation set. The precision and recall at different score thresholds is shown, together with the resulting f1-score. The threshold that optimized the f1-score (as well as the baseline threshold) for each representation is highlighted in the. score_type column. The thresholds determined in this analysis are used in the rest of the study.
precision	recall	threshold	representation	f1_score	score_type
0.183858	1	inf	MolE	0.310609
0.183682	0.998826	2.88628e-06	MolE	0.310301
0.183722	0.998826	2.92183e-06	MolE	0.310357
0.183762	0.998826	2.93664e-06	MolE	0.310414
0.183801	0.998826	2.94604e-06	MolE	0.310471
0.183841	0.998826	2.95715e-06	MolE	0.310527
0.183881	0.998826	2.96029e-06	MolE	0.310584
0.18392	0.998826	2.97902e-06	MolE	0.310641
0.18396	0.998826	2.98431e-06	MolE	0.310697
0.184	0.998826	3.01096e-06	MolE	0.310754
0.18404	0.998826	3.02968e-06	MolE	0.310811
0.18408	0.998826	3.03482e-06	MolE	0.310868
0.184119	0.998826	3.0718e-06	MolE	0.310924
0.184159	0.998826	3.0819e-06	MolE	0.310981
0.184199	0.998826	3.1112e-06	MolE	0.311038
0.184239	0.998826	3.12346e-06	MolE	0.311095
0.184279	0.998826	3.17593e-06	MolE	0.311152
0.184102	0.997653	3.17969e-06	MolE	0.310843
0.184142	0.997653	3.1855e-06	MolE	0.3109
0.184182	0.997653	3.18988e-06	MolE	0.310957
0.184222	0.997653	3.19316e-06	MolE	0.311014
0.184262	0.997653	3.19954e-06	MolE	0.31107
0.184302	0.997653	3.21025e-06	MolE	0.311127
0.184342	0.997653	3.211e-06	MolE	0.311184
0.184382	0.997653	3.23024e-06	MolE	0.311241
0.184422	0.997653	3.24852e-06	MolE	0.311298
0.184462	0.997653	3.25067e-06	MolE	0.311355
0.184502	0.997653	3.28597e-06	MolE	0.311412
0.184542	0.997653	3.33428e-06	MolE	0.311469
0.184582	0.997653	3.3408e-06	MolE	0.311526
0.184622	0.997653	3.34299e-06	MolE	0.311584
0.184662	0.997653	3.3506e-06	MolE	0.311641
0.184702	0.997653	3.35882e-06	MolE	0.311698
0.184742	0.997653	3.37014e-06	MolE	0.311755
0.184783	0.997653	3.37155e-06	MolE	0.311812
0.184823	0.997653	3.39489e-06	MolE	0.311869
0.184863	0.997653	3.40275e-06	MolE	0.311927
0.184903	0.997653	3.40533e-06	MolE	0.311984
0.184943	0.997653	3.41995e-06	MolE	0.312041
0.184984	0.997653	3.43673e-06	MolE	0.312098
0.185024	0.997653	3.46368e-06	MolE	0.312156
0.185064	0.997653	3.47471e-06	MolE	0.312213
0.185105	0.997653	3.49047e-06	MolE	0.31227
0.185145	0.997653	3.5719e-06	MolE	0.312328
0.184967	0.996479	3.58813e-06	MolE	0.312018
0.185008	0.996479	3.63975e-06	MolE	0.312075
0.185048	0.996479	3.64277e-06	MolE	0.312132
0.185088	0.996479	3.66563e-06	MolE	0.31219
0.185129	0.996479	3.69718e-06	MolE	0.312247
0.185169	0.996479	3.70993e-06	MolE	0.312305
0.185209	0.996479	3.71173e-06	MolE	0.312362
0.18525	0.996479	3.71573e-06	MolE	0.31242
0.18529	0.996479	3.71667e-06	MolE	0.312477
0.185331	0.996479	3.74899e-06	MolE	0.312535
0.185371	0.996479	3.77419e-06	MolE	0.312592
0.185412	0.996479	3.81302e-06	MolE	0.31265
0.185452	0.996479	3.8175e-06	MolE	0.312707
0.185493	0.996479	3.87088e-06	MolE	0.312765
0.185533	0.996479	3.88161e-06	MolE	0.312822
0.185574	0.996479	3.88681e-06	MolE	0.31288
0.185614	0.996479	3.90376e-06	MolE	0.312938
0.185655	0.996479	3.90963e-06	MolE	0.312995
0.185696	0.996479	3.94834e-06	MolE	0.313053
0.185736	0.996479	3.97771e-06	MolE	0.313111
0.185777	0.996479	4.08874e-06	MolE	0.313169
0.185817	0.996479	4.12574e-06	MolE	0.313226
0.185858	0.996479	4.15126e-06	MolE	0.313284
0.185899	0.996479	4.15291e-06	MolE	0.313342
0.18594	0.996479	4.16318e-06	MolE	0.3134
0.18598	0.996479	4.18174e-06	MolE	0.313458
0.186021	0.996479	4.23448e-06	MolE	0.313516
0.186062	0.996479	4.24151e-06	MolE	0.313573
0.186103	0.996479	4.24211e-06	MolE	0.313631
0.186143	0.996479	4.26057e-06	MolE	0.313689
0.186184	0.996479	4.28075e-06	MolE	0.313747
0.186225	0.996479	4.28746e-06	MolE	0.313805
0.186266	0.996479	4.30672e-06	MolE	0.313863
0.186307	0.996479	4.31643e-06	MolE	0.313921
0.186348	0.996479	4.35838e-06	MolE	0.313979
0.186389	0.996479	4.43636e-06	MolE	0.314037
0.18643	0.996479	4.44338e-06	MolE	0.314095
0.18647	0.996479	4.45937e-06	MolE	0.314154
0.186511	0.996479	4.46666e-06	MolE	0.314212
0.186552	0.996479	4.48609e-06	MolE	0.31427
0.186593	0.996479	4.54262e-06	MolE	0.314328
0.186634	0.996479	4.55747e-06	MolE	0.314386
0.186675	0.996479	4.55796e-06	MolE	0.314444
0.186717	0.996479	4.57015e-06	MolE	0.314503
0.186758	0.996479	4.57144e-06	MolE	0.314561
0.186799	0.996479	4.58173e-06	MolE	0.314619
0.18684	0.996479	4.58768e-06	MolE	0.314678
0.186881	0.996479	4.59015e-06	MolE	0.314736
0.186922	0.996479	4.59807e-06	MolE	0.314794
0.186963	0.996479	4.60739e-06	MolE	0.314853
0.187004	0.996479	4.6099e-06	MolE	0.314911
0.187046	0.996479	4.63741e-06	MolE	0.314969
0.187087	0.996479	4.73952e-06	MolE	0.315028
0.187128	0.996479	4.76992e-06	MolE	0.315086
0.187169	0.996479	4.77789e-06	MolE	0.315145
0.187211	0.996479	4.7801e-06	MolE	0.315203
0.187252	0.996479	4.78028e-06	MolE	0.315262
0.187293	0.996479	4.79788e-06	MolE	0.31532
0.187335	0.996479	4.81216e-06	MolE	0.315379
0.187376	0.996479	4.82654e-06	MolE	0.315437
0.187417	0.996479	4.85236e-06	MolE	0.315496
0.187459	0.996479	4.92596e-06	MolE	0.315555
0.1875	0.996479	4.93368e-06	MolE	0.315613
0.187541	0.996479	4.94149e-06	MolE	0.315672
0.187583	0.996479	4.9494e-06	MolE	0.315731
0.187624	0.996479	4.98103e-06	MolE	0.315789
0.187666	0.996479	4.99502e-06	MolE	0.315848
0.187707	0.996479	5.04541e-06	MolE	0.315907
0.187749	0.996479	5.05437e-06	MolE	0.315966
0.18779	0.996479	5.05786e-06	MolE	0.316025
0.187832	0.996479	5.08886e-06	MolE	0.316083
0.187873	0.996479	5.11547e-06	MolE	0.316142
0.187915	0.996479	5.12315e-06	MolE	0.316201
0.187957	0.996479	5.15521e-06	MolE	0.31626
0.187998	0.996479	5.16269e-06	MolE	0.316319
0.18804	0.996479	5.21996e-06	MolE	0.316378
0.188082	0.996479	5.23996e-06	MolE	0.316437
0.188123	0.996479	5.24907e-06	MolE	0.316496
0.188165	0.996479	5.30543e-06	MolE	0.316555
0.188207	0.996479	5.30833e-06	MolE	0.316614
0.188248	0.996479	5.30904e-06	MolE	0.316673
0.18829	0.996479	5.34517e-06	MolE	0.316732
0.188332	0.996479	5.3878e-06	MolE	0.316791
0.188374	0.996479	5.39352e-06	MolE	0.31685
0.188415	0.996479	5.40996e-06	MolE	0.316909
0.188457	0.996479	5.43674e-06	MolE	0.316968
0.188499	0.996479	5.45013e-06	MolE	0.317028
0.188541	0.996479	5.48948e-06	MolE	0.317087
0.188361	0.995305	5.50783e-06	MolE	0.316773
0.188403	0.995305	5.51184e-06	MolE	0.316832
0.188444	0.995305	5.51437e-06	MolE	0.316891
0.188486	0.995305	5.54361e-06	MolE	0.31695
0.188528	0.995305	5.60909e-06	MolE	0.317009
0.18857	0.995305	5.61226e-06	MolE	0.317069
0.188612	0.995305	5.62626e-06	MolE	0.317128
0.188654	0.995305	5.62773e-06	MolE	0.317187
0.188696	0.995305	5.6279e-06	MolE	0.317247
0.188738	0.995305	5.65517e-06	MolE	0.317306
0.18878	0.995305	5.68142e-06	MolE	0.317365
0.188822	0.995305	5.71581e-06	MolE	0.317425
0.188864	0.995305	5.7171e-06	MolE	0.317484
0.188906	0.995305	5.7208e-06	MolE	0.317544
0.188948	0.995305	5.73193e-06	MolE	0.317603
0.18899	0.995305	5.75427e-06	MolE	0.317662
0.189033	0.995305	5.77963e-06	MolE	0.317722
0.189075	0.995305	5.78952e-06	MolE	0.317782
0.189117	0.995305	5.79712e-06	MolE	0.317841
0.189159	0.995305	5.83669e-06	MolE	0.317901
0.189201	0.995305	5.85541e-06	MolE	0.31796
0.189243	0.995305	5.867e-06	MolE	0.31802
0.189286	0.995305	5.90111e-06	MolE	0.31808
0.189328	0.995305	5.90862e-06	MolE	0.318139
0.18937	0.995305	5.9089e-06	MolE	0.318199
0.189413	0.995305	5.93479e-06	MolE	0.318259
0.189455	0.995305	5.95741e-06	MolE	0.318318
0.189497	0.995305	5.96614e-06	MolE	0.318378
0.18954	0.995305	5.96965e-06	MolE	0.318438
0.189582	0.995305	5.97388e-06	MolE	0.318498
0.189624	0.995305	5.981e-06	MolE	0.318557
0.189667	0.995305	6.00047e-06	MolE	0.318617
0.189709	0.995305	6.03393e-06	MolE	0.318677
0.189752	0.995305	6.03536e-06	MolE	0.318737
0.189794	0.995305	6.04463e-06	MolE	0.318797
0.189837	0.995305	6.09778e-06	MolE	0.318857
0.189879	0.995305	6.09841e-06	MolE	0.318917
0.189922	0.995305	6.09967e-06	MolE	0.318977
0.189964	0.995305	6.10483e-06	MolE	0.319037
0.190007	0.995305	6.13381e-06	MolE	0.319097
0.190049	0.995305	6.15535e-06	MolE	0.319157
0.190092	0.995305	6.17674e-06	MolE	0.319217
0.190135	0.995305	6.1937e-06	MolE	0.319277
0.190177	0.995305	6.22026e-06	MolE	0.319337
0.19022	0.995305	6.22732e-06	MolE	0.319397
0.190263	0.995305	6.24063e-06	MolE	0.319458
0.190305	0.995305	6.24286e-06	MolE	0.319518
0.190348	0.995305	6.25488e-06	MolE	0.319578
0.190391	0.995305	6.26308e-06	MolE	0.319638
0.190433	0.995305	6.29167e-06	MolE	0.319698
0.190476	0.995305	6.31849e-06	MolE	0.319759
0.190519	0.995305	6.33045e-06	MolE	0.319819
0.190562	0.995305	6.35756e-06	MolE	0.319879
0.190605	0.995305	6.36842e-06	MolE	0.31994
0.190647	0.995305	6.37443e-06	MolE	0.32
0.19069	0.995305	6.46531e-06	MolE	0.32006
0.190733	0.995305	6.57157e-06	MolE	0.320121
0.190776	0.995305	6.59993e-06	MolE	0.320181
0.190819	0.995305	6.61036e-06	MolE	0.320242
0.190862	0.995305	6.6393e-06	MolE	0.320302
0.190905	0.995305	6.64975e-06	MolE	0.320363
0.190948	0.995305	6.6935e-06	MolE	0.320423
0.190991	0.995305	6.69872e-06	MolE	0.320484
0.191034	0.995305	6.72504e-06	MolE	0.320544
0.191077	0.995305	6.72567e-06	MolE	0.320605
0.19112	0.995305	6.72892e-06	MolE	0.320666
0.191163	0.995305	6.77359e-06	MolE	0.320726
0.191206	0.995305	6.77416e-06	MolE	0.320787
0.191249	0.995305	6.8009e-06	MolE	0.320848
0.191293	0.995305	6.82027e-06	MolE	0.320908
0.191336	0.995305	6.83811e-06	MolE	0.320969
0.191379	0.995305	6.85775e-06	MolE	0.32103
0.191422	0.995305	6.87011e-06	MolE	0.32109
0.191465	0.995305	6.87792e-06	MolE	0.321151
0.191509	0.995305	6.95701e-06	MolE	0.321212
0.191552	0.995305	6.96422e-06	MolE	0.321273
0.191595	0.995305	6.97859e-06	MolE	0.321334
0.191638	0.995305	6.98135e-06	MolE	0.321395
0.191682	0.995305	6.98897e-06	MolE	0.321456
0.191725	0.995305	7.01346e-06	MolE	0.321517
0.191768	0.995305	7.01617e-06	MolE	0.321578
0.191812	0.995305	7.01658e-06	MolE	0.321639
0.191855	0.995305	7.03525e-06	MolE	0.3217
0.191899	0.995305	7.05577e-06	MolE	0.321761
0.191942	0.995305	7.08724e-06	MolE	0.321822
0.191986	0.995305	7.09655e-06	MolE	0.321883
0.192029	0.995305	7.14938e-06	MolE	0.321944
0.192072	0.995305	7.19317e-06	MolE	0.322005
0.192116	0.995305	7.1969e-06	MolE	0.322066
0.19216	0.995305	7.2046e-06	MolE	0.322127
0.192203	0.995305	7.21312e-06	MolE	0.322188
0.19202	0.994131	7.24808e-06	MolE	0.32187
0.192063	0.994131	7.25245e-06	MolE	0.321931
0.192107	0.994131	7.36132e-06	MolE	0.321992
0.192151	0.994131	7.36654e-06	MolE	0.322053
0.192194	0.994131	7.38548e-06	MolE	0.322114
0.192238	0.994131	7.43844e-06	MolE	0.322176
0.192281	0.994131	7.44648e-06	MolE	0.322237
0.192325	0.994131	7.44918e-06	MolE	0.322298
0.192369	0.994131	7.45115e-06	MolE	0.32236
0.192413	0.994131	7.45836e-06	MolE	0.322421
0.192456	0.994131	7.49225e-06	MolE	0.322482
0.1925	0.994131	7.49742e-06	MolE	0.322544
0.192544	0.994131	7.5134e-06	MolE	0.322605
0.192588	0.994131	7.54669e-06	MolE	0.322667
0.192631	0.994131	7.58558e-06	MolE	0.322728
0.192675	0.994131	7.6249e-06	MolE	0.32279
0.192719	0.994131	7.67617e-06	MolE	0.322851
0.192763	0.994131	7.72514e-06	MolE	0.322913
0.192807	0.994131	7.84085e-06	MolE	0.322974
0.192851	0.994131	7.8651e-06	MolE	0.323036
0.192895	0.994131	7.90603e-06	MolE	0.323097
0.192938	0.994131	7.94326e-06	MolE	0.323159
0.192982	0.994131	7.96387e-06	MolE	0.323221
0.193026	0.994131	7.99196e-06	MolE	0.323282
0.19307	0.994131	7.99424e-06	MolE	0.323344
0.193114	0.994131	8.02625e-06	MolE	0.323406
0.193158	0.994131	8.04754e-06	MolE	0.323468
0.193203	0.994131	8.05262e-06	MolE	0.323529
0.193247	0.994131	8.05743e-06	MolE	0.323591
0.193291	0.994131	8.08169e-06	MolE	0.323653
0.193335	0.994131	8.08467e-06	MolE	0.323715
0.193379	0.994131	8.09863e-06	MolE	0.323777
0.193423	0.994131	8.14473e-06	MolE	0.323839
0.193467	0.994131	8.14963e-06	MolE	0.323901
0.193512	0.994131	8.18241e-06	MolE	0.323963
0.193556	0.994131	8.18262e-06	MolE	0.324024
0.1936	0.994131	8.21972e-06	MolE	0.324086
0.193644	0.994131	8.25191e-06	MolE	0.324148
0.193689	0.994131	8.26566e-06	MolE	0.324211
0.193733	0.994131	8.29266e-06	MolE	0.324273
0.193777	0.994131	8.2961e-06	MolE	0.324335
0.193822	0.994131	8.30941e-06	MolE	0.324397
0.193866	0.994131	8.35529e-06	MolE	0.324459
0.19391	0.994131	8.39191e-06	MolE	0.324521
0.193955	0.994131	8.46942e-06	MolE	0.324583
0.193999	0.994131	8.48025e-06	MolE	0.324645
0.194044	0.994131	8.484e-06	MolE	0.324708
0.194088	0.994131	8.48758e-06	MolE	0.32477
0.194132	0.994131	8.4934e-06	MolE	0.324832
0.194177	0.994131	8.50493e-06	MolE	0.324895
0.194222	0.994131	8.51007e-06	MolE	0.324957
0.194037	0.992958	8.52507e-06	MolE	0.324635
0.194081	0.992958	8.53581e-06	MolE	0.324698
0.194126	0.992958	8.55309e-06	MolE	0.32476
0.19417	0.992958	8.62626e-06	MolE	0.324822
0.194215	0.992958	8.63824e-06	MolE	0.324885
0.194259	0.992958	8.65754e-06	MolE	0.324947
0.194304	0.992958	8.68036e-06	MolE	0.32501
0.194349	0.992958	8.78787e-06	MolE	0.325072
0.194393	0.992958	8.83211e-06	MolE	0.325135
0.194438	0.992958	8.83256e-06	MolE	0.325197
0.194483	0.992958	8.87038e-06	MolE	0.32526
0.194527	0.992958	8.90159e-06	MolE	0.325322
0.194572	0.992958	8.95402e-06	MolE	0.325385
0.194617	0.992958	8.98229e-06	MolE	0.325447
0.194662	0.992958	9.01764e-06	MolE	0.32551
0.194707	0.992958	9.02285e-06	MolE	0.325572
0.194751	0.992958	9.02498e-06	MolE	0.325635
0.194796	0.992958	9.02788e-06	MolE	0.325698
0.194841	0.992958	9.03405e-06	MolE	0.32576
0.194886	0.992958	9.05606e-06	MolE	0.325823
0.194931	0.992958	9.08957e-06	MolE	0.325886
0.194976	0.992958	9.10057e-06	MolE	0.325949
0.195021	0.992958	9.10501e-06	MolE	0.326012
0.195066	0.992958	9.1134e-06	MolE	0.326074
0.195111	0.992958	9.11417e-06	MolE	0.326137
0.195156	0.992958	9.11821e-06	MolE	0.3262
0.195201	0.992958	9.14695e-06	MolE	0.326263
0.195246	0.992958	9.17089e-06	MolE	0.326326
0.195291	0.992958	9.18509e-06	MolE	0.326389
0.195336	0.992958	9.19254e-06	MolE	0.326452
0.195381	0.992958	9.21211e-06	MolE	0.326515
0.195426	0.992958	9.21248e-06	MolE	0.326578
0.19524	0.991784	9.24227e-06	MolE	0.326255
0.195285	0.991784	9.27844e-06	MolE	0.326318
0.195331	0.991784	9.28404e-06	MolE	0.326381
0.195376	0.991784	9.29179e-06	MolE	0.326444
0.195421	0.991784	9.33434e-06	MolE	0.326507
0.195466	0.991784	9.40797e-06	MolE	0.32657
0.195511	0.991784	9.44191e-06	MolE	0.326633
0.195557	0.991784	9.44579e-06	MolE	0.326696
0.195602	0.991784	9.47011e-06	MolE	0.326759
0.195647	0.991784	9.4768e-06	MolE	0.326823
0.195692	0.991784	9.53436e-06	MolE	0.326886
0.195738	0.991784	9.55434e-06	MolE	0.326949
0.195783	0.991784	9.58624e-06	MolE	0.327012
0.195829	0.991784	9.59563e-06	MolE	0.327076
0.195874	0.991784	9.65079e-06	MolE	0.327139
0.195919	0.991784	9.68062e-06	MolE	0.327202
0.195965	0.991784	9.68961e-06	MolE	0.327266
0.19601	0.991784	9.69983e-06	MolE	0.327329
0.196056	0.991784	9.7115e-06	MolE	0.327392
0.196101	0.991784	9.73477e-06	MolE	0.327456
0.196147	0.991784	9.78644e-06	MolE	0.327519
0.196192	0.991784	9.80802e-06	MolE	0.327583
0.196238	0.991784	9.88953e-06	MolE	0.327646
0.196283	0.991784	9.97263e-06	MolE	0.32771
0.196329	0.991784	9.99842e-06	MolE	0.327773
0.196375	0.991784	1.00262e-05	MolE	0.327837
0.19642	0.991784	1.00305e-05	MolE	0.327901
0.196466	0.991784	1.00388e-05	MolE	0.327964
0.196512	0.991784	1.00426e-05	MolE	0.328028
0.196557	0.991784	1.0043e-05	MolE	0.328092
0.196603	0.991784	1.00458e-05	MolE	0.328155
0.196649	0.991784	1.00596e-05	MolE	0.328219
0.196695	0.991784	1.018e-05	MolE	0.328283
0.19674	0.991784	1.02163e-05	MolE	0.328347
0.196786	0.991784	1.02518e-05	MolE	0.32841
0.196832	0.991784	1.02574e-05	MolE	0.328474
0.196878	0.991784	1.02741e-05	MolE	0.328538
0.196691	0.99061	1.02825e-05	MolE	0.328213
0.196737	0.99061	1.02979e-05	MolE	0.328277
0.196782	0.99061	1.03055e-05	MolE	0.328341
0.196828	0.99061	1.03149e-05	MolE	0.328405
0.196874	0.99061	1.03188e-05	MolE	0.328469
0.19692	0.99061	1.03469e-05	MolE	0.328533
0.196966	0.99061	1.03568e-05	MolE	0.328596
0.197012	0.99061	1.0358e-05	MolE	0.32866
0.197058	0.99061	1.04073e-05	MolE	0.328724
0.197104	0.99061	1.04509e-05	MolE	0.328788
0.19715	0.99061	1.04534e-05	MolE	0.328853
0.197196	0.99061	1.04681e-05	MolE	0.328917
0.197242	0.99061	1.05032e-05	MolE	0.328981
0.197288	0.99061	1.05481e-05	MolE	0.329045
0.197335	0.99061	1.05651e-05	MolE	0.329109
0.197381	0.99061	1.06414e-05	MolE	0.329173
0.197427	0.99061	1.06548e-05	MolE	0.329237
0.197473	0.99061	1.07168e-05	MolE	0.329302
0.197519	0.99061	1.07772e-05	MolE	0.329366
0.197566	0.99061	1.07908e-05	MolE	0.32943
0.197612	0.99061	1.07928e-05	MolE	0.329494
0.197658	0.99061	1.08186e-05	MolE	0.329559
0.197704	0.99061	1.08319e-05	MolE	0.329623
0.197751	0.99061	1.08391e-05	MolE	0.329687
0.197797	0.99061	1.08465e-05	MolE	0.329752
0.197843	0.99061	1.092e-05	MolE	0.329816
0.19789	0.99061	1.09884e-05	MolE	0.329881
0.197936	0.99061	1.10272e-05	MolE	0.329945
0.197983	0.99061	1.10549e-05	MolE	0.33001
0.198029	0.99061	1.10693e-05	MolE	0.330074
0.197841	0.989437	1.10708e-05	MolE	0.329748
0.197887	0.989437	1.11063e-05	MolE	0.329812
0.197934	0.989437	1.11498e-05	MolE	0.329877
0.19798	0.989437	1.11812e-05	MolE	0.329941
0.198027	0.989437	1.1186e-05	MolE	0.330006
0.198073	0.989437	1.12017e-05	MolE	0.33007
0.19812	0.989437	1.13172e-05	MolE	0.330135
0.198166	0.989437	1.13953e-05	MolE	0.3302
0.198213	0.989437	1.15061e-05	MolE	0.330264
0.19826	0.989437	1.15302e-05	MolE	0.330329
0.198306	0.989437	1.15527e-05	MolE	0.330394
0.198353	0.989437	1.15693e-05	MolE	0.330459
0.1984	0.989437	1.15845e-05	MolE	0.330523
0.198446	0.989437	1.15862e-05	MolE	0.330588
0.198493	0.989437	1.16029e-05	MolE	0.330653
0.19854	0.989437	1.16088e-05	MolE	0.330718
0.198587	0.989437	1.16132e-05	MolE	0.330783
0.198633	0.989437	1.16245e-05	MolE	0.330848
0.19868	0.989437	1.16707e-05	MolE	0.330913
0.198727	0.989437	1.16709e-05	MolE	0.330978
0.198774	0.989437	1.16897e-05	MolE	0.331043
0.198821	0.989437	1.17203e-05	MolE	0.331108
0.198868	0.989437	1.17824e-05	MolE	0.331173
0.198915	0.989437	1.18355e-05	MolE	0.331238
0.198962	0.989437	1.18474e-05	MolE	0.331303
0.199008	0.989437	1.18745e-05	MolE	0.331368
0.199055	0.989437	1.19097e-05	MolE	0.331433
0.199103	0.989437	1.19869e-05	MolE	0.331498
0.19915	0.989437	1.20181e-05	MolE	0.331563
0.199197	0.989437	1.20391e-05	MolE	0.331629
0.199244	0.989437	1.20507e-05	MolE	0.331694
0.199291	0.989437	1.20551e-05	MolE	0.331759
0.199338	0.989437	1.21605e-05	MolE	0.331824
0.199385	0.989437	1.22883e-05	MolE	0.33189
0.199432	0.989437	1.22948e-05	MolE	0.331955
0.199479	0.989437	1.22961e-05	MolE	0.33202
0.199527	0.989437	1.23184e-05	MolE	0.332086
0.199574	0.989437	1.23258e-05	MolE	0.332151
0.199621	0.989437	1.23539e-05	MolE	0.332217
0.199668	0.989437	1.23548e-05	MolE	0.332282
0.199716	0.989437	1.24201e-05	MolE	0.332348
0.199763	0.989437	1.24843e-05	MolE	0.332413
0.19981	0.989437	1.25266e-05	MolE	0.332479
0.199858	0.989437	1.26041e-05	MolE	0.332544
0.199905	0.989437	1.26378e-05	MolE	0.33261
0.199953	0.989437	1.2639e-05	MolE	0.332676
0.2	0.989437	1.26604e-05	MolE	0.332741
0.200047	0.989437	1.26746e-05	MolE	0.332807
0.200095	0.989437	1.26794e-05	MolE	0.332873
0.200142	0.989437	1.26823e-05	MolE	0.332938
0.20019	0.989437	1.27066e-05	MolE	0.333004
0.200238	0.989437	1.27123e-05	MolE	0.33307
0.200285	0.989437	1.27363e-05	MolE	0.333136
0.200333	0.989437	1.27367e-05	MolE	0.333202
0.20038	0.989437	1.27563e-05	MolE	0.333267
0.200428	0.989437	1.28046e-05	MolE	0.333333
0.200476	0.989437	1.28342e-05	MolE	0.333399
0.200523	0.989437	1.29522e-05	MolE	0.333465
0.200571	0.989437	1.29791e-05	MolE	0.333531
0.200619	0.989437	1.29807e-05	MolE	0.333597
0.200428	0.988263	1.30728e-05	MolE	0.333267
0.200476	0.988263	1.30903e-05	MolE	0.333333
0.200524	0.988263	1.31131e-05	MolE	0.333399
0.200572	0.988263	1.32323e-05	MolE	0.333465
0.200619	0.988263	1.32404e-05	MolE	0.333531
0.200667	0.988263	1.33453e-05	MolE	0.333597
0.200715	0.988263	1.33502e-05	MolE	0.333664
0.200763	0.988263	1.34004e-05	MolE	0.33373
0.200811	0.988263	1.34212e-05	MolE	0.333796
0.200859	0.988263	1.34259e-05	MolE	0.333862
0.200907	0.988263	1.34306e-05	MolE	0.333928
0.200955	0.988263	1.35019e-05	MolE	0.333994
0.201003	0.988263	1.35457e-05	MolE	0.334061
0.201051	0.988263	1.35759e-05	MolE	0.334127
0.201099	0.988263	1.35825e-05	MolE	0.334193
0.201147	0.988263	1.35855e-05	MolE	0.33426
0.201195	0.988263	1.3592e-05	MolE	0.334326
0.201243	0.988263	1.36693e-05	MolE	0.334392
0.201291	0.988263	1.37463e-05	MolE	0.334459
0.201339	0.988263	1.38325e-05	MolE	0.334525
0.201148	0.987089	1.38695e-05	MolE	0.334194
0.200957	0.985915	1.39524e-05	MolE	0.333863
0.201005	0.985915	1.39594e-05	MolE	0.33393
0.201053	0.985915	1.39997e-05	MolE	0.333996
0.201101	0.985915	1.40147e-05	MolE	0.334062
0.201149	0.985915	1.40234e-05	MolE	0.334129
0.201198	0.985915	1.40333e-05	MolE	0.334195
0.201246	0.985915	1.40511e-05	MolE	0.334262
0.201294	0.985915	1.40594e-05	MolE	0.334328
0.201342	0.985915	1.40947e-05	MolE	0.334395
0.201391	0.985915	1.41335e-05	MolE	0.334461
0.201439	0.985915	1.41453e-05	MolE	0.334528
0.201487	0.985915	1.41468e-05	MolE	0.334595
0.201536	0.985915	1.4188e-05	MolE	0.334661
0.201584	0.985915	1.42008e-05	MolE	0.334728
0.201632	0.985915	1.43293e-05	MolE	0.334795
0.201681	0.985915	1.43488e-05	MolE	0.334861
0.201729	0.985915	1.43732e-05	MolE	0.334928
0.201778	0.985915	1.43773e-05	MolE	0.334995
0.201826	0.985915	1.44009e-05	MolE	0.335062
0.201875	0.985915	1.44896e-05	MolE	0.335129
0.201923	0.985915	1.45016e-05	MolE	0.335196
0.201972	0.985915	1.45057e-05	MolE	0.335262
0.20202	0.985915	1.45601e-05	MolE	0.335329
0.202069	0.985915	1.4601e-05	MolE	0.335396
0.202117	0.985915	1.46136e-05	MolE	0.335463
0.202166	0.985915	1.46266e-05	MolE	0.33553
0.202215	0.985915	1.4704e-05	MolE	0.335597
0.202263	0.985915	1.47157e-05	MolE	0.335664
0.202312	0.985915	1.4719e-05	MolE	0.335731
0.202361	0.985915	1.47345e-05	MolE	0.335799
0.20241	0.985915	1.47841e-05	MolE	0.335866
0.202458	0.985915	1.4798e-05	MolE	0.335933
0.202507	0.985915	1.48044e-05	MolE	0.336
0.202315	0.984742	1.48154e-05	MolE	0.335667
0.202364	0.984742	1.48803e-05	MolE	0.335734
0.202413	0.984742	1.48836e-05	MolE	0.335801
0.202461	0.984742	1.48958e-05	MolE	0.335869
0.20251	0.984742	1.49244e-05	MolE	0.335936
0.202559	0.984742	1.49473e-05	MolE	0.336003
0.202608	0.984742	1.49773e-05	MolE	0.33607
0.202657	0.984742	1.50771e-05	MolE	0.336138
0.202706	0.984742	1.50785e-05	MolE	0.336205
0.202755	0.984742	1.5091e-05	MolE	0.336273
0.202804	0.984742	1.5173e-05	MolE	0.33634
0.202853	0.984742	1.52182e-05	MolE	0.336407
0.202902	0.984742	1.52627e-05	MolE	0.336475
0.202951	0.984742	1.53258e-05	MolE	0.336542
0.202758	0.983568	1.53274e-05	MolE	0.336209
0.202807	0.983568	1.53364e-05	MolE	0.336276
0.202614	0.982394	1.55066e-05	MolE	0.335942
0.202663	0.982394	1.55081e-05	MolE	0.33601
0.202713	0.982394	1.55117e-05	MolE	0.336077
0.202762	0.982394	1.56744e-05	MolE	0.336145
0.202811	0.982394	1.5681e-05	MolE	0.336212
0.20286	0.982394	1.569e-05	MolE	0.33628
0.202909	0.982394	1.5729e-05	MolE	0.336347
0.202958	0.982394	1.57571e-05	MolE	0.336415
0.203008	0.982394	1.57655e-05	MolE	0.336482
0.203057	0.982394	1.57899e-05	MolE	0.33655
0.203106	0.982394	1.58941e-05	MolE	0.336618
0.203155	0.982394	1.59286e-05	MolE	0.336685
0.203205	0.982394	1.59351e-05	MolE	0.336753
0.203254	0.982394	1.59693e-05	MolE	0.336821
0.203303	0.982394	1.61162e-05	MolE	0.336889
0.203353	0.982394	1.61381e-05	MolE	0.336957
0.203402	0.982394	1.61653e-05	MolE	0.337024
0.203452	0.982394	1.62527e-05	MolE	0.337092
0.203501	0.982394	1.62762e-05	MolE	0.33716
0.203551	0.982394	1.62941e-05	MolE	0.337228
0.2036	0.982394	1.63233e-05	MolE	0.337296
0.20365	0.982394	1.63397e-05	MolE	0.337364
0.203699	0.982394	1.64188e-05	MolE	0.337432
0.203749	0.982394	1.64263e-05	MolE	0.3375
0.203798	0.982394	1.64681e-05	MolE	0.337568
0.203848	0.982394	1.64793e-05	MolE	0.337636
0.203898	0.982394	1.65179e-05	MolE	0.337704
0.203947	0.982394	1.65651e-05	MolE	0.337772
0.203997	0.982394	1.65901e-05	MolE	0.337841
0.204047	0.982394	1.66958e-05	MolE	0.337909
0.204097	0.982394	1.67697e-05	MolE	0.337977
0.204146	0.982394	1.67907e-05	MolE	0.338045
0.204196	0.982394	1.68038e-05	MolE	0.338114
0.204246	0.982394	1.68667e-05	MolE	0.338182
0.204296	0.982394	1.69119e-05	MolE	0.33825
0.204346	0.982394	1.69201e-05	MolE	0.338319
0.204396	0.982394	1.69297e-05	MolE	0.338387
0.204446	0.982394	1.69606e-05	MolE	0.338455
0.204495	0.982394	1.69701e-05	MolE	0.338524
0.204545	0.982394	1.69777e-05	MolE	0.338592
0.204595	0.982394	1.7007e-05	MolE	0.338661
0.204645	0.982394	1.70674e-05	MolE	0.338729
0.204696	0.982394	1.71271e-05	MolE	0.338798
0.204746	0.982394	1.71377e-05	MolE	0.338866
0.204796	0.982394	1.71727e-05	MolE	0.338935
0.204846	0.982394	1.72062e-05	MolE	0.339004
0.204896	0.982394	1.72174e-05	MolE	0.339072
0.204946	0.982394	1.7235e-05	MolE	0.339141
0.204996	0.982394	1.72807e-05	MolE	0.33921
0.205047	0.982394	1.73099e-05	MolE	0.339278
0.205097	0.982394	1.737e-05	MolE	0.339347
0.205147	0.982394	1.74271e-05	MolE	0.339416
0.205197	0.982394	1.74757e-05	MolE	0.339485
0.205248	0.982394	1.74837e-05	MolE	0.339554
0.205298	0.982394	1.75354e-05	MolE	0.339623
0.205348	0.982394	1.76206e-05	MolE	0.339692
0.205399	0.982394	1.7684e-05	MolE	0.339761
0.205449	0.982394	1.77084e-05	MolE	0.339829
0.2055	0.982394	1.7828e-05	MolE	0.339898
0.20555	0.982394	1.78282e-05	MolE	0.339968
0.205601	0.982394	1.78424e-05	MolE	0.340037
0.205651	0.982394	1.78503e-05	MolE	0.340106
0.205702	0.982394	1.78895e-05	MolE	0.340175
0.205752	0.982394	1.79023e-05	MolE	0.340244
0.205803	0.982394	1.80443e-05	MolE	0.340313
0.205853	0.982394	1.81159e-05	MolE	0.340382
0.205904	0.982394	1.81527e-05	MolE	0.340451
0.205955	0.982394	1.8201e-05	MolE	0.340521
0.206005	0.982394	1.82165e-05	MolE	0.34059
0.206056	0.982394	1.82371e-05	MolE	0.340659
0.206107	0.982394	1.82711e-05	MolE	0.340729
0.205911	0.981221	1.82972e-05	MolE	0.340391
0.205962	0.981221	1.83764e-05	MolE	0.34046
0.206013	0.981221	1.84171e-05	MolE	0.34053
0.205817	0.980047	1.85355e-05	MolE	0.340191
0.205868	0.980047	1.85826e-05	MolE	0.340261
0.205919	0.980047	1.85926e-05	MolE	0.34033
0.205969	0.980047	1.86193e-05	MolE	0.3404
0.20602	0.980047	1.87977e-05	MolE	0.340469
0.206071	0.980047	1.87991e-05	MolE	0.340538
0.206122	0.980047	1.88439e-05	MolE	0.340608
0.206173	0.980047	1.88482e-05	MolE	0.340677
0.206224	0.980047	1.88783e-05	MolE	0.340747
0.206275	0.980047	1.89692e-05	MolE	0.340816
0.206326	0.980047	1.8992e-05	MolE	0.340886
0.206377	0.980047	1.90062e-05	MolE	0.340955
0.20618	0.978873	1.90295e-05	MolE	0.340617
0.206231	0.978873	1.90476e-05	MolE	0.340686
0.206282	0.978873	1.90655e-05	MolE	0.340756
0.206333	0.978873	1.91256e-05	MolE	0.340826
0.206385	0.978873	1.91363e-05	MolE	0.340895
0.206436	0.978873	1.91579e-05	MolE	0.340965
0.206487	0.978873	1.91744e-05	MolE	0.341035
0.206538	0.978873	1.93188e-05	MolE	0.341104
0.206589	0.978873	1.93315e-05	MolE	0.341174
0.206392	0.9777	1.94456e-05	MolE	0.340835
0.206444	0.9777	1.94496e-05	MolE	0.340904
0.206495	0.9777	1.94808e-05	MolE	0.340974
0.206546	0.9777	1.94918e-05	MolE	0.341044
0.206597	0.9777	1.9499e-05	MolE	0.341114
0.206648	0.9777	1.95848e-05	MolE	0.341184
0.2067	0.9777	1.96392e-05	MolE	0.341254
0.206751	0.9777	1.96394e-05	MolE	0.341323
0.206802	0.9777	1.96641e-05	MolE	0.341393
0.206854	0.9777	1.96767e-05	MolE	0.341463
0.206657	0.976526	1.96946e-05	MolE	0.341123
0.206708	0.976526	1.97885e-05	MolE	0.341193
0.206759	0.976526	1.98861e-05	MolE	0.341263
0.206811	0.976526	1.99019e-05	MolE	0.341333
0.206614	0.975352	1.99026e-05	MolE	0.340993
0.206416	0.974178	2.01367e-05	MolE	0.340653
0.206468	0.974178	2.01408e-05	MolE	0.340722
0.206519	0.974178	2.01529e-05	MolE	0.340792
0.20657	0.974178	2.01731e-05	MolE	0.340862
0.206622	0.974178	2.0175e-05	MolE	0.340932
0.206673	0.974178	2.02025e-05	MolE	0.341002
0.206725	0.974178	2.0248e-05	MolE	0.341073
0.206776	0.974178	2.02487e-05	MolE	0.341143
0.206828	0.974178	2.03953e-05	MolE	0.341213
0.206879	0.974178	2.0504e-05	MolE	0.341283
0.206931	0.974178	2.06173e-05	MolE	0.341353
0.206983	0.974178	2.06416e-05	MolE	0.341423
0.206785	0.973005	2.06637e-05	MolE	0.341082
0.206836	0.973005	2.07378e-05	MolE	0.341152
0.206888	0.973005	2.07538e-05	MolE	0.341222
0.20694	0.973005	2.08364e-05	MolE	0.341293
0.206991	0.973005	2.08468e-05	MolE	0.341363
0.207043	0.973005	2.08823e-05	MolE	0.341433
0.207095	0.973005	2.08882e-05	MolE	0.341504
0.207146	0.973005	2.09948e-05	MolE	0.341574
0.207198	0.973005	2.10836e-05	MolE	0.341644
0.20725	0.973005	2.11009e-05	MolE	0.341715
0.207302	0.973005	2.11178e-05	MolE	0.341785
0.207354	0.973005	2.11355e-05	MolE	0.341856
0.207406	0.973005	2.11362e-05	MolE	0.341926
0.207457	0.973005	2.11407e-05	MolE	0.341997
0.207509	0.973005	2.12095e-05	MolE	0.342067
0.207561	0.973005	2.12294e-05	MolE	0.342138
0.207363	0.971831	2.12389e-05	MolE	0.341796
0.207415	0.971831	2.12522e-05	MolE	0.341866
0.207467	0.971831	2.13049e-05	MolE	0.341937
0.207519	0.971831	2.13087e-05	MolE	0.342007
0.207571	0.971831	2.13258e-05	MolE	0.342078
0.207623	0.971831	2.14762e-05	MolE	0.342149
0.207675	0.971831	2.15334e-05	MolE	0.342219
0.207727	0.971831	2.15396e-05	MolE	0.34229
0.207779	0.971831	2.15439e-05	MolE	0.342361
0.207831	0.971831	2.158e-05	MolE	0.342432
0.207884	0.971831	2.16088e-05	MolE	0.342503
0.207936	0.971831	2.17021e-05	MolE	0.342573
0.207988	0.971831	2.17092e-05	MolE	0.342644
0.20804	0.971831	2.17134e-05	MolE	0.342715
0.208092	0.971831	2.185e-05	MolE	0.342786
0.208145	0.971831	2.18504e-05	MolE	0.342857
0.208197	0.971831	2.19157e-05	MolE	0.342928
0.208249	0.971831	2.19293e-05	MolE	0.342999
0.208302	0.971831	2.1987e-05	MolE	0.34307
0.208354	0.971831	2.20107e-05	MolE	0.343141
0.208407	0.971831	2.20216e-05	MolE	0.343212
0.208459	0.971831	2.2334e-05	MolE	0.343284
0.208512	0.971831	2.23765e-05	MolE	0.343355
0.208564	0.971831	2.24509e-05	MolE	0.343426
0.208617	0.971831	2.24743e-05	MolE	0.343497
0.208669	0.971831	2.24915e-05	MolE	0.343568
0.208722	0.971831	2.25214e-05	MolE	0.34364
0.208775	0.971831	2.26718e-05	MolE	0.343711
0.208827	0.971831	2.2689e-05	MolE	0.343782
0.20888	0.971831	2.27449e-05	MolE	0.343854
0.208933	0.971831	2.2806e-05	MolE	0.343925
0.208985	0.971831	2.2855e-05	MolE	0.343997
0.209038	0.971831	2.28948e-05	MolE	0.344068
0.209091	0.971831	2.30042e-05	MolE	0.34414
0.209144	0.971831	2.30258e-05	MolE	0.344211
0.209197	0.971831	2.30285e-05	MolE	0.344283
0.208997	0.970657	2.30314e-05	MolE	0.343938
0.20905	0.970657	2.31023e-05	MolE	0.34401
0.209102	0.970657	2.31524e-05	MolE	0.344082
0.209155	0.970657	2.31963e-05	MolE	0.344153
0.209208	0.970657	2.32889e-05	MolE	0.344225
0.209261	0.970657	2.33008e-05	MolE	0.344296
0.209314	0.970657	2.33615e-05	MolE	0.344368
0.209367	0.970657	2.33709e-05	MolE	0.34444
0.20942	0.970657	2.34535e-05	MolE	0.344512
0.209473	0.970657	2.34614e-05	MolE	0.344583
0.209526	0.970657	2.34661e-05	MolE	0.344655
0.209579	0.970657	2.34721e-05	MolE	0.344727
0.209632	0.970657	2.34979e-05	MolE	0.344799
0.209686	0.970657	2.36033e-05	MolE	0.344871
0.209739	0.970657	2.36394e-05	MolE	0.344943
0.209538	0.969484	2.36786e-05	MolE	0.344597
0.209591	0.969484	2.37181e-05	MolE	0.344669
0.209645	0.969484	2.37422e-05	MolE	0.344741
0.209698	0.969484	2.37833e-05	MolE	0.344813
0.209751	0.969484	2.37975e-05	MolE	0.344885
0.209804	0.969484	2.384e-05	MolE	0.344957
0.209858	0.969484	2.38551e-05	MolE	0.345029
0.209657	0.96831	2.38876e-05	MolE	0.344684
0.20971	0.96831	2.38988e-05	MolE	0.344756
0.209764	0.96831	2.39281e-05	MolE	0.344828
0.209817	0.96831	2.40235e-05	MolE	0.3449
0.20987	0.96831	2.40444e-05	MolE	0.344972
0.209924	0.96831	2.41615e-05	MolE	0.345044
0.209977	0.96831	2.41762e-05	MolE	0.345116
0.210031	0.96831	2.43071e-05	MolE	0.345188
0.210084	0.96831	2.43957e-05	MolE	0.345261
0.210138	0.96831	2.44135e-05	MolE	0.345333
0.210191	0.96831	2.46312e-05	MolE	0.345405
0.210245	0.96831	2.46857e-05	MolE	0.345477
0.210298	0.96831	2.47381e-05	MolE	0.34555
0.210352	0.96831	2.49056e-05	MolE	0.345622
0.210406	0.96831	2.51464e-05	MolE	0.345695
0.210459	0.96831	2.51617e-05	MolE	0.345767
0.210513	0.96831	2.51632e-05	MolE	0.345839
0.210567	0.96831	2.5196e-05	MolE	0.345912
0.21062	0.96831	2.52095e-05	MolE	0.345984
0.210674	0.96831	2.52469e-05	MolE	0.346057
0.210728	0.96831	2.53546e-05	MolE	0.34613
0.210782	0.96831	2.53717e-05	MolE	0.346202
0.210836	0.96831	2.54806e-05	MolE	0.346275
0.21089	0.96831	2.54969e-05	MolE	0.346348
0.210943	0.96831	2.55055e-05	MolE	0.34642
0.210997	0.96831	2.55782e-05	MolE	0.346493
0.211051	0.96831	2.57833e-05	MolE	0.346566
0.211105	0.96831	2.58089e-05	MolE	0.346639
0.211159	0.96831	2.59214e-05	MolE	0.346711
0.211214	0.96831	2.59382e-05	MolE	0.346784
0.211012	0.967136	2.59597e-05	MolE	0.346437
0.211066	0.967136	2.59641e-05	MolE	0.34651
0.21112	0.967136	2.59922e-05	MolE	0.346583
0.211174	0.967136	2.60289e-05	MolE	0.346655
0.211228	0.967136	2.61403e-05	MolE	0.346728
0.211282	0.967136	2.61515e-05	MolE	0.346801
0.211336	0.967136	2.62009e-05	MolE	0.346874
0.21139	0.967136	2.6236e-05	MolE	0.346947
0.211445	0.967136	2.62635e-05	MolE	0.34702
0.211499	0.967136	2.63056e-05	MolE	0.347094
0.211553	0.967136	2.63331e-05	MolE	0.347167
0.211608	0.967136	2.63457e-05	MolE	0.34724
0.211662	0.967136	2.63599e-05	MolE	0.347313
0.211716	0.967136	2.65086e-05	MolE	0.347386
0.211771	0.967136	2.66094e-05	MolE	0.347459
0.211568	0.965962	2.6623e-05	MolE	0.347111
0.211623	0.965962	2.66889e-05	MolE	0.347184
0.211677	0.965962	2.68347e-05	MolE	0.347257
0.211731	0.965962	2.691e-05	MolE	0.347331
0.211786	0.965962	2.69656e-05	MolE	0.347404
0.21184	0.965962	2.6967e-05	MolE	0.347477
0.211895	0.965962	2.69985e-05	MolE	0.347551
0.21195	0.965962	2.7012e-05	MolE	0.347624
0.212004	0.965962	2.70581e-05	MolE	0.347698
0.212059	0.965962	2.70689e-05	MolE	0.347771
0.212113	0.965962	2.71118e-05	MolE	0.347844
0.212168	0.965962	2.7177e-05	MolE	0.347918
0.212223	0.965962	2.7184e-05	MolE	0.347992
0.212278	0.965962	2.7187e-05	MolE	0.348065
0.212332	0.965962	2.72125e-05	MolE	0.348139
0.212387	0.965962	2.7216e-05	MolE	0.348212
0.212442	0.965962	2.72432e-05	MolE	0.348286
0.212497	0.965962	2.72836e-05	MolE	0.34836
0.212552	0.965962	2.7354e-05	MolE	0.348434
0.212607	0.965962	2.73792e-05	MolE	0.348507
0.212661	0.965962	2.73833e-05	MolE	0.348581
0.212716	0.965962	2.74378e-05	MolE	0.348655
0.212771	0.965962	2.75859e-05	MolE	0.348729
0.212826	0.965962	2.76268e-05	MolE	0.348803
0.212882	0.965962	2.76677e-05	MolE	0.348877
0.212937	0.965962	2.78527e-05	MolE	0.348951
0.212992	0.965962	2.78863e-05	MolE	0.349025
0.213047	0.965962	2.79652e-05	MolE	0.349099
0.212843	0.964789	2.81454e-05	MolE	0.348748
0.212898	0.964789	2.82019e-05	MolE	0.348822
0.212953	0.964789	2.8247e-05	MolE	0.348896
0.213009	0.964789	2.82489e-05	MolE	0.34897
0.213064	0.964789	2.82813e-05	MolE	0.349045
0.213119	0.964789	2.82844e-05	MolE	0.349119
0.213174	0.964789	2.8329e-05	MolE	0.349193
0.21323	0.964789	2.8351e-05	MolE	0.349267
0.213285	0.964789	2.84033e-05	MolE	0.349341
0.21334	0.964789	2.84099e-05	MolE	0.349416
0.213396	0.964789	2.84448e-05	MolE	0.34949
0.213191	0.963615	2.84644e-05	MolE	0.349139
0.213247	0.963615	2.86075e-05	MolE	0.349213
0.213302	0.963615	2.86079e-05	MolE	0.349287
0.213358	0.963615	2.86369e-05	MolE	0.349362
0.213413	0.963615	2.87001e-05	MolE	0.349436
0.213469	0.963615	2.87116e-05	MolE	0.34951
0.213264	0.962441	2.87845e-05	MolE	0.349159
0.213319	0.962441	2.89111e-05	MolE	0.349233
0.213375	0.962441	2.90476e-05	MolE	0.349308
0.213431	0.962441	2.91037e-05	MolE	0.349382
0.213486	0.962441	2.91485e-05	MolE	0.349457
0.213542	0.962441	2.92119e-05	MolE	0.349531
0.213597	0.962441	2.92612e-05	MolE	0.349606
0.213653	0.962441	2.93048e-05	MolE	0.34968
0.213709	0.962441	2.94766e-05	MolE	0.349755
0.213764	0.962441	2.94838e-05	MolE	0.349829
0.21382	0.962441	2.96117e-05	MolE	0.349904
0.213876	0.962441	2.96154e-05	MolE	0.349979
0.213932	0.962441	2.96703e-05	MolE	0.350053
0.213987	0.962441	2.96705e-05	MolE	0.350128
0.214043	0.962441	2.96763e-05	MolE	0.350203
0.214099	0.962441	2.97082e-05	MolE	0.350278
0.214155	0.962441	2.97355e-05	MolE	0.350352
0.214211	0.962441	2.97626e-05	MolE	0.350427
0.214267	0.962441	2.97652e-05	MolE	0.350502
0.214323	0.962441	2.97934e-05	MolE	0.350577
0.214379	0.962441	2.98243e-05	MolE	0.350652
0.214435	0.962441	2.98869e-05	MolE	0.350727
0.21423	0.961268	2.99429e-05	MolE	0.350374
0.214286	0.961268	3e-05	MolE	0.350449
0.214342	0.961268	3.01523e-05	MolE	0.350524
0.214398	0.961268	3.0268e-05	MolE	0.350599
0.214454	0.961268	3.02859e-05	MolE	0.350674
0.21451	0.961268	3.03132e-05	MolE	0.350749
0.214304	0.960094	3.03618e-05	MolE	0.350396
0.214361	0.960094	3.03755e-05	MolE	0.350471
0.214417	0.960094	3.03764e-05	MolE	0.350546
0.214473	0.960094	3.04453e-05	MolE	0.350622
0.214529	0.960094	3.05354e-05	MolE	0.350697
0.214586	0.960094	3.05887e-05	MolE	0.350772
0.214642	0.960094	3.07558e-05	MolE	0.350847
0.214698	0.960094	3.08364e-05	MolE	0.350922
0.214755	0.960094	3.08448e-05	MolE	0.350998
0.214811	0.960094	3.0875e-05	MolE	0.351073
0.214867	0.960094	3.10017e-05	MolE	0.351148
0.214924	0.960094	3.10864e-05	MolE	0.351224
0.21498	0.960094	3.11049e-05	MolE	0.351299
0.215037	0.960094	3.11099e-05	MolE	0.351375
0.215093	0.960094	3.11397e-05	MolE	0.35145
0.21515	0.960094	3.11548e-05	MolE	0.351526
0.215207	0.960094	3.1171e-05	MolE	0.351601
0.215263	0.960094	3.11916e-05	MolE	0.351677
0.21532	0.960094	3.12834e-05	MolE	0.351752
0.215377	0.960094	3.1305e-05	MolE	0.351828
0.215433	0.960094	3.14255e-05	MolE	0.351904
0.21549	0.960094	3.15798e-05	MolE	0.351979
0.215547	0.960094	3.16337e-05	MolE	0.352055
0.215604	0.960094	3.16545e-05	MolE	0.352131
0.21566	0.960094	3.17187e-05	MolE	0.352207
0.215717	0.960094	3.17784e-05	MolE	0.352283
0.215774	0.960094	3.18637e-05	MolE	0.352358
0.215831	0.960094	3.18666e-05	MolE	0.352434
0.215888	0.960094	3.19564e-05	MolE	0.35251
0.215945	0.960094	3.20164e-05	MolE	0.352586
0.215738	0.95892	3.20281e-05	MolE	0.352231
0.215795	0.95892	3.20805e-05	MolE	0.352307
0.215852	0.95892	3.22639e-05	MolE	0.352383
0.215909	0.95892	3.25153e-05	MolE	0.352459
0.215966	0.95892	3.2718e-05	MolE	0.352535
0.216023	0.95892	3.28556e-05	MolE	0.352611
0.21608	0.95892	3.2962e-05	MolE	0.352687
0.216138	0.95892	3.2982e-05	MolE	0.352763
0.216195	0.95892	3.29903e-05	MolE	0.35284
0.216252	0.95892	3.30101e-05	MolE	0.352916
0.216309	0.95892	3.31006e-05	MolE	0.352992
0.216367	0.95892	3.3171e-05	MolE	0.353068
0.216424	0.95892	3.31879e-05	MolE	0.353145
0.216481	0.95892	3.32095e-05	MolE	0.353221
0.216539	0.95892	3.32702e-05	MolE	0.353297
0.216596	0.95892	3.32886e-05	MolE	0.353374
0.216653	0.95892	3.34902e-05	MolE	0.35345
0.216711	0.95892	3.35069e-05	MolE	0.353527
0.216503	0.957746	3.35359e-05	MolE	0.35317
0.216561	0.957746	3.36001e-05	MolE	0.353247
0.216618	0.957746	3.36167e-05	MolE	0.353323
0.216676	0.957746	3.37597e-05	MolE	0.3534
0.216733	0.957746	3.38895e-05	MolE	0.353476
0.216791	0.957746	3.42283e-05	MolE	0.353553
0.216848	0.957746	3.42487e-05	MolE	0.353629
0.216906	0.957746	3.42729e-05	MolE	0.353706
0.216964	0.957746	3.43474e-05	MolE	0.353783
0.217021	0.957746	3.43499e-05	MolE	0.353859
0.217079	0.957746	3.43856e-05	MolE	0.353936
0.217137	0.957746	3.44533e-05	MolE	0.354013
0.217195	0.957746	3.45782e-05	MolE	0.35409
0.216986	0.956573	3.45788e-05	MolE	0.353733
0.217044	0.956573	3.46535e-05	MolE	0.353809
0.217102	0.956573	3.47857e-05	MolE	0.353886
0.21716	0.956573	3.47945e-05	MolE	0.353963
0.216951	0.955399	3.48017e-05	MolE	0.353606
0.217009	0.955399	3.49424e-05	MolE	0.353682
0.217067	0.955399	3.50045e-05	MolE	0.353759
0.217125	0.955399	3.50452e-05	MolE	0.353836
0.217182	0.955399	3.51202e-05	MolE	0.353913
0.21724	0.955399	3.51707e-05	MolE	0.35399
0.217298	0.955399	3.52637e-05	MolE	0.354067
0.217356	0.955399	3.53488e-05	MolE	0.354144
0.217415	0.955399	3.53609e-05	MolE	0.354221
0.217473	0.955399	3.538e-05	MolE	0.354298
0.217531	0.955399	3.54049e-05	MolE	0.354375
0.217589	0.955399	3.54451e-05	MolE	0.354452
0.217647	0.955399	3.54567e-05	MolE	0.35453
0.217705	0.955399	3.54699e-05	MolE	0.354607
0.217764	0.955399	3.54839e-05	MolE	0.354684
0.217822	0.955399	3.5498e-05	MolE	0.354761
0.21788	0.955399	3.56448e-05	MolE	0.354839
0.217938	0.955399	3.56494e-05	MolE	0.354916
0.217729	0.954225	3.57641e-05	MolE	0.354557
0.217787	0.954225	3.58663e-05	MolE	0.354635
0.217846	0.954225	3.60828e-05	MolE	0.354712
0.217904	0.954225	3.61939e-05	MolE	0.354789
0.217962	0.954225	3.62133e-05	MolE	0.354867
0.218021	0.954225	3.63511e-05	MolE	0.354944
0.217811	0.953052	3.64626e-05	MolE	0.354585
0.21787	0.953052	3.6518e-05	MolE	0.354663
0.217928	0.953052	3.66839e-05	MolE	0.35474
0.217987	0.953052	3.67195e-05	MolE	0.354818
0.218045	0.953052	3.67517e-05	MolE	0.354895
0.218104	0.953052	3.68088e-05	MolE	0.354973
0.218162	0.953052	3.68252e-05	MolE	0.35505
0.218221	0.953052	3.69155e-05	MolE	0.355128
0.21828	0.953052	3.69472e-05	MolE	0.355206
0.218338	0.953052	3.69474e-05	MolE	0.355283
0.218397	0.953052	3.70762e-05	MolE	0.355361
0.218456	0.953052	3.72279e-05	MolE	0.355439
0.218515	0.953052	3.72301e-05	MolE	0.355517
0.218573	0.953052	3.72683e-05	MolE	0.355594
0.218632	0.953052	3.73522e-05	MolE	0.355672
0.218691	0.953052	3.73998e-05	MolE	0.35575
0.21875	0.953052	3.74235e-05	MolE	0.355828
0.218809	0.953052	3.76713e-05	MolE	0.355906
0.218868	0.953052	3.78019e-05	MolE	0.355984
0.218927	0.953052	3.79442e-05	MolE	0.356062
0.218986	0.953052	3.80399e-05	MolE	0.35614
0.219045	0.953052	3.80788e-05	MolE	0.356218
0.219104	0.953052	3.81174e-05	MolE	0.356297
0.219163	0.953052	3.81328e-05	MolE	0.356375
0.219222	0.953052	3.83755e-05	MolE	0.356453
0.219282	0.953052	3.84798e-05	MolE	0.356531
0.219341	0.953052	3.85304e-05	MolE	0.35661
0.2194	0.953052	3.85867e-05	MolE	0.356688
0.219459	0.953052	3.86506e-05	MolE	0.356766
0.219519	0.953052	3.88247e-05	MolE	0.356845
0.219578	0.953052	3.88269e-05	MolE	0.356923
0.219638	0.953052	3.90168e-05	MolE	0.357002
0.219697	0.953052	3.90361e-05	MolE	0.35708
0.219756	0.953052	3.92485e-05	MolE	0.357159
0.219816	0.953052	3.92629e-05	MolE	0.357237
0.219875	0.953052	3.9284e-05	MolE	0.357316
0.219935	0.953052	3.94097e-05	MolE	0.357394
0.219995	0.953052	3.94577e-05	MolE	0.357473
0.220054	0.953052	3.94623e-05	MolE	0.357552
0.220114	0.953052	3.95207e-05	MolE	0.35763
0.220174	0.953052	3.95295e-05	MolE	0.357709
0.220233	0.953052	3.96441e-05	MolE	0.357788
0.220293	0.953052	3.99377e-05	MolE	0.357867
0.220353	0.953052	4.00901e-05	MolE	0.357946
0.220413	0.953052	4.01578e-05	MolE	0.358025
0.220472	0.953052	4.0231e-05	MolE	0.358104
0.220532	0.953052	4.03276e-05	MolE	0.358183
0.220592	0.953052	4.04295e-05	MolE	0.358262
0.220652	0.953052	4.0615e-05	MolE	0.358341
0.220712	0.953052	4.06612e-05	MolE	0.35842
0.2205	0.951878	4.06687e-05	MolE	0.358057
0.22056	0.951878	4.08666e-05	MolE	0.358136
0.22062	0.951878	4.0927e-05	MolE	0.358216
0.22068	0.951878	4.09955e-05	MolE	0.358295
0.22074	0.951878	4.10231e-05	MolE	0.358374
0.2208	0.951878	4.11918e-05	MolE	0.358453
0.220861	0.951878	4.13718e-05	MolE	0.358532
0.220921	0.951878	4.14398e-05	MolE	0.358612
0.220981	0.951878	4.16333e-05	MolE	0.358691
0.221041	0.951878	4.18516e-05	MolE	0.35877
0.221101	0.951878	4.19023e-05	MolE	0.35885
0.221162	0.951878	4.19582e-05	MolE	0.358929
0.221222	0.951878	4.21055e-05	MolE	0.359008
0.221282	0.951878	4.21577e-05	MolE	0.359088
0.221343	0.951878	4.22961e-05	MolE	0.359167
0.221403	0.951878	4.23393e-05	MolE	0.359247
0.221464	0.951878	4.23839e-05	MolE	0.359327
0.221524	0.951878	4.23874e-05	MolE	0.359406
0.221585	0.951878	4.23919e-05	MolE	0.359486
0.221645	0.951878	4.24591e-05	MolE	0.359566
0.221706	0.951878	4.25117e-05	MolE	0.359645
0.221766	0.951878	4.25441e-05	MolE	0.359725
0.221827	0.951878	4.25681e-05	MolE	0.359805
0.221888	0.951878	4.26422e-05	MolE	0.359885
0.221949	0.951878	4.26601e-05	MolE	0.359964
0.222009	0.951878	4.27399e-05	MolE	0.360044
0.22207	0.951878	4.29204e-05	MolE	0.360124
0.222131	0.951878	4.31188e-05	MolE	0.360204
0.222192	0.951878	4.3169e-05	MolE	0.360284
0.222253	0.951878	4.32124e-05	MolE	0.360364
0.222314	0.951878	4.32297e-05	MolE	0.360444
0.222375	0.951878	4.33021e-05	MolE	0.360525
0.222436	0.951878	4.34123e-05	MolE	0.360605
0.222222	0.950704	4.34584e-05	MolE	0.36024
0.222283	0.950704	4.35697e-05	MolE	0.36032
0.222344	0.950704	4.36119e-05	MolE	0.3604
0.222405	0.950704	4.37879e-05	MolE	0.360481
0.222466	0.950704	4.38699e-05	MolE	0.360561
0.222527	0.950704	4.40266e-05	MolE	0.360641
0.222589	0.950704	4.42091e-05	MolE	0.360721
0.22265	0.950704	4.42543e-05	MolE	0.360802
0.222711	0.950704	4.44495e-05	MolE	0.360882
0.222772	0.950704	4.4456e-05	MolE	0.360963
0.222834	0.950704	4.47201e-05	MolE	0.361043
0.222895	0.950704	4.49637e-05	MolE	0.361123
0.222956	0.950704	4.50339e-05	MolE	0.361204
0.223018	0.950704	4.51401e-05	MolE	0.361285
0.223079	0.950704	4.54449e-05	MolE	0.361365
0.222865	0.949531	4.55016e-05	MolE	0.361
0.222926	0.949531	4.55301e-05	MolE	0.36108
0.222988	0.949531	4.56818e-05	MolE	0.361161
0.223049	0.949531	4.56969e-05	MolE	0.361241
0.223111	0.949531	4.57168e-05	MolE	0.361322
0.223172	0.949531	4.59089e-05	MolE	0.361403
0.223234	0.949531	4.60431e-05	MolE	0.361483
0.223296	0.949531	4.60569e-05	MolE	0.361564
0.223357	0.949531	4.60594e-05	MolE	0.361645
0.223419	0.949531	4.6208e-05	MolE	0.361726
0.223481	0.949531	4.62148e-05	MolE	0.361807
0.223542	0.949531	4.63053e-05	MolE	0.361888
0.223604	0.949531	4.63586e-05	MolE	0.361969
0.223666	0.949531	4.63727e-05	MolE	0.36205
0.223728	0.949531	4.64717e-05	MolE	0.362131
0.22379	0.949531	4.65001e-05	MolE	0.362212
0.223852	0.949531	4.6561e-05	MolE	0.362293
0.223914	0.949531	4.67337e-05	MolE	0.362374
0.223976	0.949531	4.67516e-05	MolE	0.362455
0.224038	0.949531	4.68533e-05	MolE	0.362536
0.2241	0.949531	4.70454e-05	MolE	0.362618
0.224162	0.949531	4.70658e-05	MolE	0.362699
0.224224	0.949531	4.70924e-05	MolE	0.36278
0.224286	0.949531	4.72706e-05	MolE	0.362862
0.224348	0.949531	4.7301e-05	MolE	0.362943
0.224411	0.949531	4.73288e-05	MolE	0.363024
0.224473	0.949531	4.73974e-05	MolE	0.363106
0.224535	0.949531	4.75023e-05	MolE	0.363187
0.224597	0.949531	4.75793e-05	MolE	0.363269
0.22466	0.949531	4.76219e-05	MolE	0.363351
0.224722	0.949531	4.76681e-05	MolE	0.363432
0.224507	0.948357	4.77151e-05	MolE	0.363064
0.224569	0.948357	4.78504e-05	MolE	0.363146
0.224632	0.948357	4.78554e-05	MolE	0.363228
0.224694	0.948357	4.79516e-05	MolE	0.363309
0.224757	0.948357	4.7969e-05	MolE	0.363391
0.224819	0.948357	4.80108e-05	MolE	0.363473
0.224882	0.948357	4.80403e-05	MolE	0.363555
0.224944	0.948357	4.80609e-05	MolE	0.363636
0.225007	0.948357	4.81148e-05	MolE	0.363718
0.22507	0.948357	4.81276e-05	MolE	0.3638
0.225132	0.948357	4.82666e-05	MolE	0.363882
0.225195	0.948357	4.83157e-05	MolE	0.363964
0.225258	0.948357	4.83768e-05	MolE	0.364046
0.225321	0.948357	4.87012e-05	MolE	0.364128
0.225384	0.948357	4.88247e-05	MolE	0.36421
0.225446	0.948357	4.89065e-05	MolE	0.364292
0.225509	0.948357	4.91704e-05	MolE	0.364374
0.225572	0.948357	4.91859e-05	MolE	0.364456
0.225635	0.948357	4.92142e-05	MolE	0.364539
0.225698	0.948357	4.93141e-05	MolE	0.364621
0.225761	0.948357	4.93439e-05	MolE	0.364703
0.225824	0.948357	4.94465e-05	MolE	0.364786
0.225888	0.948357	4.96513e-05	MolE	0.364868
0.225951	0.948357	4.97038e-05	MolE	0.36495
0.226014	0.948357	4.985e-05	MolE	0.365033
0.226077	0.948357	4.98732e-05	MolE	0.365115
0.22614	0.948357	4.98733e-05	MolE	0.365198
0.226204	0.948357	4.99624e-05	MolE	0.36528
0.226267	0.948357	5.01696e-05	MolE	0.365363
0.226331	0.948357	5.04955e-05	MolE	0.365445
0.226394	0.948357	5.05921e-05	MolE	0.365528
0.226457	0.948357	5.06891e-05	MolE	0.365611
0.226521	0.948357	5.09202e-05	MolE	0.365694
0.226304	0.947183	5.10105e-05	MolE	0.365324
0.226367	0.947183	5.10485e-05	MolE	0.365406
0.226431	0.947183	5.10678e-05	MolE	0.365489
0.226495	0.947183	5.10999e-05	MolE	0.365572
0.226558	0.947183	5.12285e-05	MolE	0.365655
0.226622	0.947183	5.14107e-05	MolE	0.365738
0.226685	0.947183	5.1412e-05	MolE	0.36582
0.226749	0.947183	5.15781e-05	MolE	0.365903
0.226813	0.947183	5.16169e-05	MolE	0.365986
0.226877	0.947183	5.16264e-05	MolE	0.366069
0.22694	0.947183	5.17754e-05	MolE	0.366152
0.227004	0.947183	5.1781e-05	MolE	0.366236
0.227068	0.947183	5.18145e-05	MolE	0.366319
0.227132	0.947183	5.20407e-05	MolE	0.366402
0.227196	0.947183	5.22016e-05	MolE	0.366485
0.22726	0.947183	5.22838e-05	MolE	0.366568
0.227324	0.947183	5.23258e-05	MolE	0.366652
0.227388	0.947183	5.25316e-05	MolE	0.366735
0.227452	0.947183	5.26615e-05	MolE	0.366818
0.227516	0.947183	5.28452e-05	MolE	0.366902
0.22758	0.947183	5.29936e-05	MolE	0.366985
0.227645	0.947183	5.30732e-05	MolE	0.367068
0.227709	0.947183	5.31204e-05	MolE	0.367152
0.227773	0.947183	5.31361e-05	MolE	0.367235
0.227837	0.947183	5.31404e-05	MolE	0.367319
0.227902	0.947183	5.34201e-05	MolE	0.367403
0.227966	0.947183	5.34685e-05	MolE	0.367486
0.228031	0.947183	5.35098e-05	MolE	0.36757
0.228095	0.947183	5.36476e-05	MolE	0.367654
0.228159	0.947183	5.37323e-05	MolE	0.367738
0.228224	0.947183	5.37513e-05	MolE	0.367821
0.228289	0.947183	5.38657e-05	MolE	0.367905
0.228353	0.947183	5.4089e-05	MolE	0.367989
0.228418	0.947183	5.41009e-05	MolE	0.368073
0.228482	0.947183	5.41683e-05	MolE	0.368157
0.228547	0.947183	5.42838e-05	MolE	0.368241
0.228612	0.947183	5.42919e-05	MolE	0.368325
0.228677	0.947183	5.43061e-05	MolE	0.368409
0.228741	0.947183	5.44032e-05	MolE	0.368493
0.228806	0.947183	5.45985e-05	MolE	0.368577
0.228871	0.947183	5.4858e-05	MolE	0.368661
0.228936	0.947183	5.5057e-05	MolE	0.368746
0.229001	0.947183	5.51174e-05	MolE	0.36883
0.229066	0.947183	5.53556e-05	MolE	0.368914
0.229131	0.947183	5.54175e-05	MolE	0.368999
0.229196	0.947183	5.54185e-05	MolE	0.369083
0.229261	0.947183	5.55245e-05	MolE	0.369167
0.229327	0.947183	5.56607e-05	MolE	0.369252
0.229392	0.947183	5.57007e-05	MolE	0.369336
0.229457	0.947183	5.57049e-05	MolE	0.369421
0.229522	0.947183	5.57721e-05	MolE	0.369505
0.229587	0.947183	5.60308e-05	MolE	0.36959
0.229653	0.947183	5.61577e-05	MolE	0.369675
0.229718	0.947183	5.61633e-05	MolE	0.369759
0.229784	0.947183	5.61836e-05	MolE	0.369844
0.229849	0.947183	5.62543e-05	MolE	0.369929
0.229915	0.947183	5.6371e-05	MolE	0.370014
0.22998	0.947183	5.65107e-05	MolE	0.370099
0.230046	0.947183	5.65691e-05	MolE	0.370183
0.229826	0.946009	5.67136e-05	MolE	0.36981
0.229892	0.946009	5.67923e-05	MolE	0.369894
0.229957	0.946009	5.69721e-05	MolE	0.369979
0.230023	0.946009	5.70592e-05	MolE	0.370064
0.230088	0.946009	5.71333e-05	MolE	0.370149
0.230154	0.946009	5.72576e-05	MolE	0.370234
0.23022	0.946009	5.73708e-05	MolE	0.370319
0.230286	0.946009	5.73875e-05	MolE	0.370404
0.230352	0.946009	5.74895e-05	MolE	0.37049
0.230417	0.946009	5.76702e-05	MolE	0.370575
0.230483	0.946009	5.76853e-05	MolE	0.37066
0.230549	0.946009	5.7743e-05	MolE	0.370745
0.230329	0.944836	5.78865e-05	MolE	0.37037
0.230395	0.944836	5.79706e-05	MolE	0.370456
0.230461	0.944836	5.79911e-05	MolE	0.370541
0.230527	0.944836	5.814e-05	MolE	0.370626
0.230593	0.944836	5.82335e-05	MolE	0.370711
0.230659	0.944836	5.8298e-05	MolE	0.370797
0.230725	0.944836	5.83723e-05	MolE	0.370882
0.230791	0.944836	5.85332e-05	MolE	0.370968
0.230857	0.944836	5.8551e-05	MolE	0.371053
0.230924	0.944836	5.8596e-05	MolE	0.371139
0.23099	0.944836	5.87284e-05	MolE	0.371224
0.231056	0.944836	5.87671e-05	MolE	0.37131
0.231123	0.944836	5.88213e-05	MolE	0.371396
0.231189	0.944836	5.89001e-05	MolE	0.371481
0.231255	0.944836	5.89732e-05	MolE	0.371567
0.231322	0.944836	5.91014e-05	MolE	0.371653
0.231101	0.943662	5.91029e-05	MolE	0.371277
0.231167	0.943662	5.91104e-05	MolE	0.371363
0.231234	0.943662	5.91909e-05	MolE	0.371448
0.2313	0.943662	5.92932e-05	MolE	0.371534
0.231367	0.943662	5.93456e-05	MolE	0.37162
0.231434	0.943662	5.93829e-05	MolE	0.371706
0.2315	0.943662	5.94222e-05	MolE	0.371792
0.231567	0.943662	5.95176e-05	MolE	0.371878
0.231634	0.943662	5.95509e-05	MolE	0.371964
0.2317	0.943662	5.96093e-05	MolE	0.37205
0.231767	0.943662	5.96224e-05	MolE	0.372136
0.231834	0.943662	5.98392e-05	MolE	0.372222
0.231901	0.943662	6.01168e-05	MolE	0.372308
0.231968	0.943662	6.01299e-05	MolE	0.372395
0.232035	0.943662	6.03939e-05	MolE	0.372481
0.232102	0.943662	6.04781e-05	MolE	0.372567
0.232169	0.943662	6.05518e-05	MolE	0.372654
0.232236	0.943662	6.05972e-05	MolE	0.37274
0.232303	0.943662	6.0835e-05	MolE	0.372826
0.23237	0.943662	6.08708e-05	MolE	0.372913
0.232437	0.943662	6.09097e-05	MolE	0.372999
0.232504	0.943662	6.13537e-05	MolE	0.373086
0.232572	0.943662	6.13761e-05	MolE	0.373172
0.232639	0.943662	6.1526e-05	MolE	0.373259
0.232706	0.943662	6.17505e-05	MolE	0.373346
0.232774	0.943662	6.19911e-05	MolE	0.373432
0.232841	0.943662	6.22795e-05	MolE	0.373519
0.232908	0.943662	6.22862e-05	MolE	0.373606
0.232976	0.943662	6.23071e-05	MolE	0.373693
0.233043	0.943662	6.2503e-05	MolE	0.37378
0.233111	0.943662	6.25099e-05	MolE	0.373867
0.233179	0.943662	6.27019e-05	MolE	0.373953
0.233246	0.943662	6.27172e-05	MolE	0.37404
0.233314	0.943662	6.28034e-05	MolE	0.374128
0.233091	0.942488	6.28993e-05	MolE	0.373749
0.233159	0.942488	6.2913e-05	MolE	0.373836
0.233227	0.942488	6.30496e-05	MolE	0.373923
0.233295	0.942488	6.30895e-05	MolE	0.37401
0.233362	0.942488	6.31077e-05	MolE	0.374097
0.23343	0.942488	6.33358e-05	MolE	0.374185
0.233498	0.942488	6.34054e-05	MolE	0.374272
0.233566	0.942488	6.34356e-05	MolE	0.374359
0.233343	0.941315	6.35205e-05	MolE	0.37398
0.233411	0.941315	6.35396e-05	MolE	0.374067
0.233479	0.941315	6.36001e-05	MolE	0.374154
0.233547	0.941315	6.36362e-05	MolE	0.374242
0.233615	0.941315	6.38346e-05	MolE	0.374329
0.233683	0.941315	6.38551e-05	MolE	0.374416
0.233751	0.941315	6.41393e-05	MolE	0.374504
0.233819	0.941315	6.45217e-05	MolE	0.374591
0.233887	0.941315	6.45487e-05	MolE	0.374679
0.233956	0.941315	6.47515e-05	MolE	0.374766
0.234024	0.941315	6.47837e-05	MolE	0.374854
0.234092	0.941315	6.48076e-05	MolE	0.374942
0.234161	0.941315	6.50506e-05	MolE	0.375029
0.234229	0.941315	6.51741e-05	MolE	0.375117
0.234297	0.941315	6.51976e-05	MolE	0.375205
0.234366	0.941315	6.52733e-05	MolE	0.375292
0.234434	0.941315	6.55652e-05	MolE	0.37538
0.234503	0.941315	6.56517e-05	MolE	0.375468
0.234572	0.941315	6.56773e-05	MolE	0.375556
0.23464	0.941315	6.57052e-05	MolE	0.375644
0.234709	0.941315	6.57263e-05	MolE	0.375732
0.234778	0.941315	6.59832e-05	MolE	0.37582
0.234846	0.941315	6.61612e-05	MolE	0.375908
0.234915	0.941315	6.6182e-05	MolE	0.375996
0.234984	0.941315	6.63471e-05	MolE	0.376084
0.235053	0.941315	6.63668e-05	MolE	0.376173
0.235122	0.941315	6.64039e-05	MolE	0.376261
0.235191	0.941315	6.64215e-05	MolE	0.376349
0.23526	0.941315	6.64229e-05	MolE	0.376437
0.235329	0.941315	6.64793e-05	MolE	0.376526
0.235398	0.941315	6.65733e-05	MolE	0.376614
0.235467	0.941315	6.6606e-05	MolE	0.376703
0.235536	0.941315	6.677e-05	MolE	0.376791
0.235605	0.941315	6.67709e-05	MolE	0.37688
0.235674	0.941315	6.67836e-05	MolE	0.376968
0.235744	0.941315	6.67911e-05	MolE	0.377057
0.235813	0.941315	6.67912e-05	MolE	0.377146
0.235882	0.941315	6.69577e-05	MolE	0.377234
0.235952	0.941315	6.69661e-05	MolE	0.377323
0.236021	0.941315	6.69766e-05	MolE	0.377412
0.236091	0.941315	6.69916e-05	MolE	0.377501
0.23616	0.941315	6.71527e-05	MolE	0.377589
0.23623	0.941315	6.74166e-05	MolE	0.377678
0.236299	0.941315	6.74901e-05	MolE	0.377767
0.236369	0.941315	6.75681e-05	MolE	0.377856
0.236439	0.941315	6.79824e-05	MolE	0.377945
0.236508	0.941315	6.79898e-05	MolE	0.378034
0.236578	0.941315	6.79999e-05	MolE	0.378124
0.236648	0.941315	6.81077e-05	MolE	0.378213
0.236718	0.941315	6.84984e-05	MolE	0.378302
0.236788	0.941315	6.84998e-05	MolE	0.378391
0.236858	0.941315	6.87305e-05	MolE	0.37848
0.236928	0.941315	6.88001e-05	MolE	0.37857
0.236998	0.941315	6.88654e-05	MolE	0.378659
0.237068	0.941315	6.91644e-05	MolE	0.378749
0.237138	0.941315	6.92573e-05	MolE	0.378838
0.236912	0.940141	6.93557e-05	MolE	0.378455
0.236982	0.940141	6.94032e-05	MolE	0.378544
0.237052	0.940141	6.94044e-05	MolE	0.378634
0.237123	0.940141	6.94341e-05	MolE	0.378723
0.236897	0.938967	6.95541e-05	MolE	0.37834
0.236967	0.938967	6.96716e-05	MolE	0.37843
0.237037	0.938967	6.97748e-05	MolE	0.378519
0.237107	0.938967	6.9828e-05	MolE	0.378609
0.237178	0.938967	6.98822e-05	MolE	0.378698
0.237248	0.938967	6.99882e-05	MolE	0.378788
0.237318	0.938967	7.01797e-05	MolE	0.378878
0.237389	0.938967	7.07322e-05	MolE	0.378967
0.237459	0.938967	7.09961e-05	MolE	0.379057
0.23753	0.938967	7.11224e-05	MolE	0.379147
0.2376	0.938967	7.11436e-05	MolE	0.379237
0.237671	0.938967	7.16796e-05	MolE	0.379327
0.237741	0.938967	7.17634e-05	MolE	0.379417
0.237812	0.938967	7.18446e-05	MolE	0.379507
0.237883	0.938967	7.18533e-05	MolE	0.379597
0.237954	0.938967	7.18838e-05	MolE	0.379687
0.238024	0.938967	7.20778e-05	MolE	0.379777
0.238095	0.938967	7.22453e-05	MolE	0.379867
0.238166	0.938967	7.22768e-05	MolE	0.379957
0.238237	0.938967	7.2623e-05	MolE	0.380048
0.238308	0.938967	7.26519e-05	MolE	0.380138
0.238379	0.938967	7.26687e-05	MolE	0.380228
0.23845	0.938967	7.2956e-05	MolE	0.380319
0.238521	0.938967	7.30571e-05	MolE	0.380409
0.238592	0.938967	7.31565e-05	MolE	0.380499
0.238663	0.938967	7.32074e-05	MolE	0.38059
0.238436	0.937793	7.32527e-05	MolE	0.380205
0.238507	0.937793	7.33054e-05	MolE	0.380295
0.238579	0.937793	7.35384e-05	MolE	0.380386
0.23865	0.937793	7.35954e-05	MolE	0.380476
0.238721	0.937793	7.37369e-05	MolE	0.380567
0.238793	0.937793	7.37666e-05	MolE	0.380657
0.238864	0.937793	7.41456e-05	MolE	0.380748
0.238935	0.937793	7.4244e-05	MolE	0.380839
0.239007	0.937793	7.42589e-05	MolE	0.38093
0.239078	0.937793	7.45413e-05	MolE	0.381021
0.23915	0.937793	7.46611e-05	MolE	0.381111
0.239222	0.937793	7.47212e-05	MolE	0.381202
0.239293	0.937793	7.49593e-05	MolE	0.381293
0.239365	0.937793	7.50169e-05	MolE	0.381384
0.239437	0.937793	7.50261e-05	MolE	0.381475
0.239508	0.937793	7.513e-05	MolE	0.381566
0.23958	0.937793	7.5257e-05	MolE	0.381658
0.239652	0.937793	7.52609e-05	MolE	0.381749
0.239724	0.937793	7.52718e-05	MolE	0.38184
0.239496	0.93662	7.54055e-05	MolE	0.381453
0.239568	0.93662	7.57179e-05	MolE	0.381544
0.23964	0.93662	7.57538e-05	MolE	0.381636
0.239712	0.93662	7.61913e-05	MolE	0.381727
0.239784	0.93662	7.6355e-05	MolE	0.381818
0.239856	0.93662	7.63842e-05	MolE	0.38191
0.239928	0.93662	7.63986e-05	MolE	0.382001
0.24	0.93662	7.64629e-05	MolE	0.382092
0.240072	0.93662	7.65716e-05	MolE	0.382184
0.240144	0.93662	7.66957e-05	MolE	0.382275
0.240217	0.93662	7.68136e-05	MolE	0.382367
0.239988	0.935446	7.68238e-05	MolE	0.381979
0.24006	0.935446	7.69546e-05	MolE	0.382071
0.240133	0.935446	7.69975e-05	MolE	0.382163
0.240205	0.935446	7.70327e-05	MolE	0.382254
0.240277	0.935446	7.71224e-05	MolE	0.382346
0.24035	0.935446	7.71449e-05	MolE	0.382438
0.240422	0.935446	7.76835e-05	MolE	0.382529
0.240193	0.934272	7.77967e-05	MolE	0.382141
0.240266	0.934272	7.78766e-05	MolE	0.382233
0.240338	0.934272	7.80064e-05	MolE	0.382325
0.240411	0.934272	7.80098e-05	MolE	0.382417
0.240181	0.933099	7.803e-05	MolE	0.382028
0.240254	0.933099	7.806e-05	MolE	0.38212
0.240326	0.933099	7.84612e-05	MolE	0.382212
0.240399	0.933099	7.85318e-05	MolE	0.382303
0.240472	0.933099	7.85651e-05	MolE	0.382395
0.240545	0.933099	7.86793e-05	MolE	0.382487
0.240617	0.933099	7.87112e-05	MolE	0.382579
0.24069	0.933099	7.92055e-05	MolE	0.382671
0.240763	0.933099	7.93356e-05	MolE	0.382764
0.240836	0.933099	7.93606e-05	MolE	0.382856
0.240909	0.933099	7.93815e-05	MolE	0.382948
0.240982	0.933099	7.94118e-05	MolE	0.38304
0.241055	0.933099	7.95745e-05	MolE	0.383133
0.241128	0.933099	7.95778e-05	MolE	0.383225
0.241201	0.933099	7.96437e-05	MolE	0.383317
0.241275	0.933099	7.97399e-05	MolE	0.38341
0.241044	0.931925	7.9848e-05	MolE	0.38302
0.241118	0.931925	7.98986e-05	MolE	0.383112
0.241191	0.931925	7.99146e-05	MolE	0.383205
0.241264	0.931925	7.99589e-05	MolE	0.383297
0.241337	0.931925	8.01392e-05	MolE	0.38339
0.241411	0.931925	8.03278e-05	MolE	0.383482
0.241484	0.931925	8.08116e-05	MolE	0.383575
0.241558	0.931925	8.0908e-05	MolE	0.383668
0.241631	0.931925	8.10165e-05	MolE	0.38376
0.241705	0.931925	8.10541e-05	MolE	0.383853
0.241778	0.931925	8.12499e-05	MolE	0.383946
0.241852	0.931925	8.13313e-05	MolE	0.384039
0.241926	0.931925	8.1376e-05	MolE	0.384132
0.241999	0.931925	8.14026e-05	MolE	0.384225
0.242073	0.931925	8.14718e-05	MolE	0.384318
0.242147	0.931925	8.18746e-05	MolE	0.384411
0.242221	0.931925	8.214e-05	MolE	0.384504
0.242295	0.931925	8.21575e-05	MolE	0.384597
0.242369	0.931925	8.21933e-05	MolE	0.38469
0.242443	0.931925	8.22455e-05	MolE	0.384783
0.242517	0.931925	8.24439e-05	MolE	0.384876
0.242591	0.931925	8.2472e-05	MolE	0.38497
0.242665	0.931925	8.2479e-05	MolE	0.385063
0.242739	0.931925	8.25648e-05	MolE	0.385156
0.242813	0.931925	8.28002e-05	MolE	0.38525
0.242888	0.931925	8.28699e-05	MolE	0.385343
0.242962	0.931925	8.3005e-05	MolE	0.385437
0.243036	0.931925	8.30141e-05	MolE	0.38553
0.243111	0.931925	8.31419e-05	MolE	0.385624
0.242879	0.930751	8.35165e-05	MolE	0.385232
0.242953	0.930751	8.35776e-05	MolE	0.385326
0.243028	0.930751	8.3943e-05	MolE	0.385419
0.243102	0.930751	8.39625e-05	MolE	0.385513
0.243177	0.930751	8.39941e-05	MolE	0.385607
0.243252	0.930751	8.4185e-05	MolE	0.3857
0.243326	0.930751	8.44113e-05	MolE	0.385794
0.243401	0.930751	8.4513e-05	MolE	0.385888
0.243476	0.930751	8.49698e-05	MolE	0.385982
0.24355	0.930751	8.50717e-05	MolE	0.386076
0.243625	0.930751	8.51017e-05	MolE	0.38617
0.2437	0.930751	8.56189e-05	MolE	0.386264
0.243775	0.930751	8.57726e-05	MolE	0.386358
0.24385	0.930751	8.59907e-05	MolE	0.386452
0.243925	0.930751	8.60172e-05	MolE	0.386546
0.244	0.930751	8.60705e-05	MolE	0.386641
0.244075	0.930751	8.62323e-05	MolE	0.386735
0.24415	0.930751	8.64343e-05	MolE	0.386829
0.244225	0.930751	8.64714e-05	MolE	0.386924
0.244301	0.930751	8.65303e-05	MolE	0.387018
0.244376	0.930751	8.67618e-05	MolE	0.387113
0.244451	0.930751	8.69221e-05	MolE	0.387207
0.244527	0.930751	8.70904e-05	MolE	0.387302
0.244602	0.930751	8.71281e-05	MolE	0.387396
0.244678	0.930751	8.72127e-05	MolE	0.387491
0.244444	0.929577	8.73519e-05	MolE	0.387097
0.24452	0.929577	8.77019e-05	MolE	0.387191
0.244595	0.929577	8.78989e-05	MolE	0.387286
0.244671	0.929577	8.7911e-05	MolE	0.387381
0.244747	0.929577	8.79275e-05	MolE	0.387476
0.244822	0.929577	8.81526e-05	MolE	0.38757
0.244898	0.929577	8.82392e-05	MolE	0.387665
0.244974	0.929577	8.86095e-05	MolE	0.38776
0.24505	0.929577	8.86302e-05	MolE	0.387855
0.245125	0.929577	8.87737e-05	MolE	0.38795
0.245201	0.929577	8.92143e-05	MolE	0.388045
0.245277	0.929577	8.92637e-05	MolE	0.38814
0.245353	0.929577	8.95917e-05	MolE	0.388235
0.245119	0.928404	8.97796e-05	MolE	0.38784
0.244885	0.92723	8.98281e-05	MolE	0.387445
0.244961	0.92723	8.99771e-05	MolE	0.38754
0.245037	0.92723	9.00469e-05	MolE	0.387635
0.245113	0.92723	9.03176e-05	MolE	0.38773
0.244879	0.926056	9.03286e-05	MolE	0.387334
0.244955	0.926056	9.05992e-05	MolE	0.387429
0.245031	0.926056	9.06193e-05	MolE	0.387525
0.245107	0.926056	9.0676e-05	MolE	0.38762
0.245183	0.926056	9.07351e-05	MolE	0.387715
0.24526	0.926056	9.08148e-05	MolE	0.38781
0.245336	0.926056	9.08297e-05	MolE	0.387906
0.245412	0.926056	9.09304e-05	MolE	0.388001
0.245488	0.926056	9.12739e-05	MolE	0.388096
0.245565	0.926056	9.12949e-05	MolE	0.388192
0.245641	0.926056	9.13022e-05	MolE	0.388287
0.245406	0.924883	9.15584e-05	MolE	0.387891
0.245483	0.924883	9.15755e-05	MolE	0.387986
0.245559	0.924883	9.17106e-05	MolE	0.388082
0.245636	0.924883	9.18031e-05	MolE	0.388177
0.245713	0.924883	9.19128e-05	MolE	0.388273
0.245789	0.924883	9.24172e-05	MolE	0.388369
0.245866	0.924883	9.25844e-05	MolE	0.388464
0.245943	0.924883	9.25965e-05	MolE	0.38856
0.246019	0.924883	9.28237e-05	MolE	0.388656
0.246096	0.924883	9.304e-05	MolE	0.388752
0.246173	0.924883	9.3122e-05	MolE	0.388848
0.24625	0.924883	9.3135e-05	MolE	0.388944
0.246327	0.924883	9.36386e-05	MolE	0.38904
0.246404	0.924883	9.39463e-05	MolE	0.389136
0.246481	0.924883	9.40079e-05	MolE	0.389232
0.246558	0.924883	9.44219e-05	MolE	0.389328
0.246322	0.923709	9.4444e-05	MolE	0.38893
0.246399	0.923709	9.44905e-05	MolE	0.389026
0.246477	0.923709	9.47335e-05	MolE	0.389122
0.246554	0.923709	9.47705e-05	MolE	0.389219
0.246631	0.923709	9.49206e-05	MolE	0.389315
0.246708	0.923709	9.52028e-05	MolE	0.389411
0.246786	0.923709	9.52172e-05	MolE	0.389508
0.246863	0.923709	9.54231e-05	MolE	0.389604
0.246941	0.923709	9.54888e-05	MolE	0.3897
0.247018	0.923709	9.56572e-05	MolE	0.389797
0.247096	0.923709	9.56946e-05	MolE	0.389893
0.247173	0.923709	9.58559e-05	MolE	0.38999
0.247251	0.923709	9.60918e-05	MolE	0.390087
0.247329	0.923709	9.63297e-05	MolE	0.390183
0.247406	0.923709	9.67007e-05	MolE	0.39028
0.24717	0.922535	9.70542e-05	MolE	0.389881
0.247248	0.922535	9.7123e-05	MolE	0.389978
0.247325	0.922535	9.71868e-05	MolE	0.390074
0.247403	0.922535	9.72933e-05	MolE	0.390171
0.247481	0.922535	9.74764e-05	MolE	0.390268
0.247244	0.921362	9.75476e-05	MolE	0.389868
0.247322	0.921362	9.77301e-05	MolE	0.389965
0.2474	0.921362	9.77554e-05	MolE	0.390062
0.247478	0.921362	9.82821e-05	MolE	0.390159
0.247556	0.921362	9.86534e-05	MolE	0.390256
0.247634	0.921362	9.86795e-05	MolE	0.390353
0.247712	0.921362	9.8829e-05	MolE	0.39045
0.24779	0.921362	9.89799e-05	MolE	0.390547
0.247869	0.921362	9.92537e-05	MolE	0.390644
0.247947	0.921362	9.933e-05	MolE	0.390742
0.247709	0.920188	9.93446e-05	MolE	0.390341
0.247788	0.920188	9.95006e-05	MolE	0.390438
0.247866	0.920188	9.96007e-05	MolE	0.390535
0.247944	0.920188	9.97249e-05	MolE	0.390633
0.248023	0.920188	9.98568e-05	MolE	0.39073
0.248101	0.920188	0.000100162	MolE	0.390828
0.24818	0.920188	0.00010024	MolE	0.390925
0.247942	0.919014	0.00010098	MolE	0.390524
0.24802	0.919014	0.00010105	MolE	0.390621
0.248099	0.919014	0.000101093	MolE	0.390719
0.248177	0.919014	0.000101406	MolE	0.390816
0.248256	0.919014	0.000101545	MolE	0.390914
0.248335	0.919014	0.000101673	MolE	0.391011
0.248414	0.919014	0.000101801	MolE	0.391109
0.248493	0.919014	0.000101939	MolE	0.391207
0.248571	0.919014	0.000102266	MolE	0.391304
0.24865	0.919014	0.000102295	MolE	0.391402
0.248729	0.919014	0.000102295	MolE	0.3915
0.248808	0.919014	0.000102516	MolE	0.391598
0.248887	0.919014	0.000102823	MolE	0.391696
0.248967	0.919014	0.000102887	MolE	0.391794
0.249046	0.919014	0.000102962	MolE	0.391892
0.249125	0.919014	0.00010373	MolE	0.39199
0.248886	0.91784	0.000103913	MolE	0.391587
0.248965	0.91784	0.000104019	MolE	0.391685
0.249045	0.91784	0.000104263	MolE	0.391784
0.249124	0.91784	0.00010452	MolE	0.391882
0.249203	0.91784	0.000104706	MolE	0.39198
0.249283	0.91784	0.000104778	MolE	0.392078
0.249362	0.91784	0.000105224	MolE	0.392177
0.249442	0.91784	0.000105404	MolE	0.392275
0.249521	0.91784	0.000105557	MolE	0.392373
0.249601	0.91784	0.000105722	MolE	0.392472
0.249681	0.91784	0.000105739	MolE	0.39257
0.24976	0.91784	0.000105808	MolE	0.392669
0.24984	0.91784	0.000105945	MolE	0.392767
0.24992	0.91784	0.000105994	MolE	0.392866
0.25	0.91784	0.000106135	MolE	0.392965
0.25008	0.91784	0.000106215	MolE	0.393064
0.25016	0.91784	0.000106396	MolE	0.393162
0.25024	0.91784	0.000106415	MolE	0.393261
0.25032	0.91784	0.000106455	MolE	0.39336
0.25008	0.916667	0.000106886	MolE	0.392956
0.25016	0.916667	0.00010723	MolE	0.393055
0.25024	0.916667	0.000107604	MolE	0.393154
0.250321	0.916667	0.000108166	MolE	0.393253
0.250401	0.916667	0.000108192	MolE	0.393352
0.250481	0.916667	0.000108682	MolE	0.393451
0.250561	0.916667	0.000108978	MolE	0.39355
0.250642	0.916667	0.00010902	MolE	0.393649
0.250401	0.915493	0.000109157	MolE	0.393244
0.250482	0.915493	0.000109619	MolE	0.393343
0.250562	0.915493	0.000109879	MolE	0.393443
0.250643	0.915493	0.000109897	MolE	0.393542
0.250723	0.915493	0.00011011	MolE	0.393641
0.250804	0.915493	0.000110261	MolE	0.393741
0.250885	0.915493	0.000110276	MolE	0.39384
0.250965	0.915493	0.000110327	MolE	0.393939
0.250724	0.914319	0.000110708	MolE	0.393534
0.250805	0.914319	0.000110765	MolE	0.393633
0.250886	0.914319	0.000110799	MolE	0.393733
0.250966	0.914319	0.000110831	MolE	0.393832
0.251047	0.914319	0.000111062	MolE	0.393932
0.251128	0.914319	0.000111064	MolE	0.394031
0.251209	0.914319	0.00011121	MolE	0.394131
0.25129	0.914319	0.000111231	MolE	0.394231
0.251371	0.914319	0.000111499	MolE	0.394331
0.251453	0.914319	0.000111541	MolE	0.39443
0.251534	0.914319	0.000111543	MolE	0.39453
0.251615	0.914319	0.000111757	MolE	0.39463
0.251696	0.914319	0.000112056	MolE	0.39473
0.251454	0.913146	0.000112194	MolE	0.394323
0.251536	0.913146	0.000112418	MolE	0.394423
0.251617	0.913146	0.000112469	MolE	0.394523
0.251698	0.913146	0.000112826	MolE	0.394623
0.25178	0.913146	0.000113143	MolE	0.394723
0.251861	0.913146	0.0001133	MolE	0.394824
0.251943	0.913146	0.000113422	MolE	0.394924
0.252025	0.913146	0.000113469	MolE	0.395024
0.252106	0.913146	0.000113532	MolE	0.395124
0.252188	0.913146	0.000113755	MolE	0.395225
0.25227	0.913146	0.000113868	MolE	0.395325
0.252352	0.913146	0.000114679	MolE	0.395426
0.252433	0.913146	0.000114764	MolE	0.395526
0.252515	0.913146	0.000114805	MolE	0.395627
0.252597	0.913146	0.000114861	MolE	0.395727
0.252679	0.913146	0.000115242	MolE	0.395828
0.252437	0.911972	0.000115289	MolE	0.39542
0.252519	0.911972	0.000115397	MolE	0.39552
0.252601	0.911972	0.000115466	MolE	0.395621
0.252683	0.911972	0.000115752	MolE	0.395722
0.25244	0.910798	0.000115884	MolE	0.395313
0.252522	0.910798	0.000116034	MolE	0.395414
0.252604	0.910798	0.000116175	MolE	0.395515
0.252686	0.910798	0.000116385	MolE	0.395616
0.252769	0.910798	0.0001167	MolE	0.395716
0.252851	0.910798	0.000116782	MolE	0.395817
0.252934	0.910798	0.000116944	MolE	0.395918
0.253016	0.910798	0.000117617	MolE	0.396019
0.253098	0.910798	0.000117919	MolE	0.39612
0.253181	0.910798	0.000118079	MolE	0.396222
0.253264	0.910798	0.000118198	MolE	0.396323
0.253346	0.910798	0.000118208	MolE	0.396424
0.253429	0.910798	0.000118458	MolE	0.396525
0.253512	0.910798	0.000118565	MolE	0.396627
0.253595	0.910798	0.000118638	MolE	0.396728
0.253678	0.910798	0.000118663	MolE	0.396829
0.253761	0.910798	0.000118723	MolE	0.396931
0.253844	0.910798	0.000118733	MolE	0.397032
0.253927	0.910798	0.000119051	MolE	0.397134
0.25401	0.910798	0.000119263	MolE	0.397236
0.254093	0.910798	0.000119442	MolE	0.397337
0.254176	0.910798	0.000119496	MolE	0.397439
0.25426	0.910798	0.000119531	MolE	0.397541
0.254343	0.910798	0.00011968	MolE	0.397643
0.254426	0.910798	0.000119818	MolE	0.397745
0.25451	0.910798	0.000120064	MolE	0.397847
0.254593	0.910798	0.000120112	MolE	0.397949
0.254677	0.910798	0.000120206	MolE	0.398051
0.25476	0.910798	0.000120237	MolE	0.398153
0.254844	0.910798	0.000120251	MolE	0.398255
0.254928	0.910798	0.000120593	MolE	0.398357
0.255012	0.910798	0.000120635	MolE	0.39846
0.255095	0.910798	0.000121818	MolE	0.398562
0.255179	0.910798	0.000121902	MolE	0.398664
0.255263	0.910798	0.000121919	MolE	0.398767
0.255347	0.910798	0.000122045	MolE	0.398869
0.255431	0.910798	0.000122161	MolE	0.398972
0.255515	0.910798	0.000122379	MolE	0.399074
0.25527	0.909624	0.000122552	MolE	0.398663
0.255354	0.909624	0.000122905	MolE	0.398765
0.255438	0.909624	0.000123042	MolE	0.398868
0.255523	0.909624	0.000123121	MolE	0.39897
0.255607	0.909624	0.000123135	MolE	0.399073
0.255691	0.909624	0.00012353	MolE	0.399176
0.255446	0.908451	0.000123531	MolE	0.398764
0.25553	0.908451	0.000124043	MolE	0.398866
0.255614	0.908451	0.000124308	MolE	0.398969
0.255699	0.908451	0.000124654	MolE	0.399072
0.255783	0.908451	0.000124753	MolE	0.399175
0.255868	0.908451	0.000124809	MolE	0.399278
0.255952	0.908451	0.000124879	MolE	0.399381
0.256037	0.908451	0.000124903	MolE	0.399484
0.256122	0.908451	0.000124958	MolE	0.399587
0.255876	0.907277	0.000125154	MolE	0.399174
0.25596	0.907277	0.000125179	MolE	0.399277
0.256045	0.907277	0.000125567	MolE	0.39938
0.25613	0.907277	0.000125806	MolE	0.399483
0.256215	0.907277	0.000125933	MolE	0.399586
0.2563	0.907277	0.000126312	MolE	0.39969
0.256385	0.907277	0.000126436	MolE	0.399793
0.25647	0.907277	0.000126511	MolE	0.399897
0.256555	0.907277	0.000126597	MolE	0.4
0.25664	0.907277	0.000127161	MolE	0.400104
0.256725	0.907277	0.000127178	MolE	0.400207
0.256811	0.907277	0.000127245	MolE	0.400311
0.256896	0.907277	0.000127343	MolE	0.400414
0.256981	0.907277	0.000127508	MolE	0.400518
0.257067	0.907277	0.000127876	MolE	0.400622
0.257152	0.907277	0.000127951	MolE	0.400726
0.257238	0.907277	0.000128278	MolE	0.40083
0.257324	0.907277	0.000128295	MolE	0.400934
0.257409	0.907277	0.000128769	MolE	0.401038
0.257495	0.907277	0.000128855	MolE	0.401142
0.257581	0.907277	0.000128925	MolE	0.401246
0.257667	0.907277	0.000129068	MolE	0.40135
0.257753	0.907277	0.000129108	MolE	0.401454
0.257839	0.907277	0.000129214	MolE	0.401558
0.257925	0.907277	0.000129686	MolE	0.401663
0.258011	0.907277	0.000130256	MolE	0.401767
0.258097	0.907277	0.000130273	MolE	0.401872
0.258183	0.907277	0.000130381	MolE	0.401976
0.258269	0.907277	0.000130593	MolE	0.402081
0.258356	0.907277	0.0001307	MolE	0.402185
0.258442	0.907277	0.00013084	MolE	0.40229
0.258528	0.907277	0.000130954	MolE	0.402395
0.258615	0.907277	0.000131078	MolE	0.402499
0.258701	0.907277	0.000131347	MolE	0.402604
0.258788	0.907277	0.000131436	MolE	0.402709
0.258875	0.907277	0.000131697	MolE	0.402814
0.258961	0.907277	0.000131719	MolE	0.402919
0.259048	0.907277	0.000131771	MolE	0.403024
0.259135	0.907277	0.000132203	MolE	0.403129
0.259222	0.907277	0.000132466	MolE	0.403234
0.259309	0.907277	0.000132485	MolE	0.403339
0.259396	0.907277	0.000132488	MolE	0.403445
0.259483	0.907277	0.000132601	MolE	0.40355
0.25957	0.907277	0.000132664	MolE	0.403655
0.259657	0.907277	0.000133093	MolE	0.403761
0.259745	0.907277	0.000133731	MolE	0.403866
0.259832	0.907277	0.000134029	MolE	0.403972
0.259919	0.907277	0.00013412	MolE	0.404077
0.260007	0.907277	0.000134194	MolE	0.404183
0.260094	0.907277	0.000134828	MolE	0.404289
0.260182	0.907277	0.00013531	MolE	0.404394
0.260269	0.907277	0.000135751	MolE	0.4045
0.260357	0.907277	0.000135788	MolE	0.404606
0.260445	0.907277	0.000135819	MolE	0.404712
0.260195	0.906103	0.000135913	MolE	0.404294
0.260283	0.906103	0.000136025	MolE	0.4044
0.260371	0.906103	0.000136453	MolE	0.404506
0.260459	0.906103	0.00013648	MolE	0.404612
0.260547	0.906103	0.000137122	MolE	0.404718
0.260635	0.906103	0.000137216	MolE	0.404824
0.260723	0.906103	0.000137463	MolE	0.404931
0.260811	0.906103	0.000138006	MolE	0.405037
0.260899	0.906103	0.000138206	MolE	0.405143
0.260987	0.906103	0.000138452	MolE	0.405249
0.261075	0.906103	0.000138668	MolE	0.405356
0.260825	0.90493	0.000138885	MolE	0.404937
0.260914	0.90493	0.00013901	MolE	0.405043
0.261002	0.90493	0.000139567	MolE	0.40515
0.26109	0.90493	0.000139601	MolE	0.405256
0.261179	0.90493	0.00013983	MolE	0.405363
0.261267	0.90493	0.000139832	MolE	0.405469
0.261356	0.90493	0.000140502	MolE	0.405576
0.261445	0.90493	0.000140593	MolE	0.405683
0.261533	0.90493	0.000140833	MolE	0.405789
0.261622	0.90493	0.000140852	MolE	0.405896
0.261711	0.90493	0.000141002	MolE	0.406003
0.2618	0.90493	0.000141467	MolE	0.40611
0.261889	0.90493	0.000141483	MolE	0.406217
0.261978	0.90493	0.000141529	MolE	0.406324
0.261727	0.903756	0.000141585	MolE	0.405904
0.261476	0.902582	0.000141619	MolE	0.405484
0.261565	0.902582	0.000141747	MolE	0.405591
0.261654	0.902582	0.00014234	MolE	0.405698
0.261743	0.902582	0.000142614	MolE	0.405805
0.261832	0.902582	0.000142778	MolE	0.405912
0.261921	0.902582	0.000142818	MolE	0.406019
0.26201	0.902582	0.000143058	MolE	0.406126
0.2621	0.902582	0.000143081	MolE	0.406233
0.262189	0.902582	0.000143136	MolE	0.406341
0.262278	0.902582	0.000143649	MolE	0.406448
0.262368	0.902582	0.000143691	MolE	0.406556
0.262457	0.902582	0.000143769	MolE	0.406663
0.262547	0.902582	0.000143793	MolE	0.406771
0.262637	0.902582	0.000143871	MolE	0.406878
0.262726	0.902582	0.000143999	MolE	0.406986
0.262816	0.902582	0.000144059	MolE	0.407094
0.262906	0.902582	0.000144227	MolE	0.407201
0.262996	0.902582	0.000144476	MolE	0.407309
0.263086	0.902582	0.000144725	MolE	0.407417
0.263176	0.902582	0.000144857	MolE	0.407525
0.263266	0.902582	0.000144887	MolE	0.407633
0.263356	0.902582	0.000144951	MolE	0.407741
0.263446	0.902582	0.000145522	MolE	0.407849
0.263537	0.902582	0.000145622	MolE	0.407958
0.263627	0.902582	0.000145788	MolE	0.408066
0.263717	0.902582	0.000146501	MolE	0.408174
0.263808	0.902582	0.000146584	MolE	0.408282
0.263898	0.902582	0.000146911	MolE	0.408391
0.263989	0.902582	0.000147011	MolE	0.408499
0.26408	0.902582	0.000147028	MolE	0.408608
0.26417	0.902582	0.000147074	MolE	0.408716
0.264261	0.902582	0.00014738	MolE	0.408825
0.264352	0.902582	0.000147448	MolE	0.408934
0.264443	0.902582	0.000148004	MolE	0.409043
0.264534	0.902582	0.000148009	MolE	0.409151
0.264625	0.902582	0.000148094	MolE	0.40926
0.264716	0.902582	0.000148119	MolE	0.409369
0.264807	0.902582	0.00014824	MolE	0.409478
0.264898	0.902582	0.000148336	MolE	0.409587
0.26499	0.902582	0.000148569	MolE	0.409696
0.265081	0.902582	0.000148811	MolE	0.409805
0.265172	0.902582	0.000149062	MolE	0.409915
0.265264	0.902582	0.000149118	MolE	0.410024
0.265355	0.902582	0.000149275	MolE	0.410133
0.265447	0.902582	0.000149312	MolE	0.410243
0.265539	0.902582	0.00014933	MolE	0.410352
0.26563	0.902582	0.000149473	MolE	0.410462
0.265722	0.902582	0.000149554	MolE	0.410571
0.265814	0.902582	0.000149606	MolE	0.410681
0.265906	0.902582	0.000149994	MolE	0.410791
0.265998	0.902582	0.000150237	MolE	0.4109
0.26609	0.902582	0.0001514	MolE	0.41101
0.266182	0.902582	0.000152262	MolE	0.41112
0.266274	0.902582	0.000152328	MolE	0.41123
0.266366	0.902582	0.000152407	MolE	0.41134
0.266459	0.902582	0.000152584	MolE	0.41145
0.266551	0.902582	0.000152657	MolE	0.41156
0.266644	0.902582	0.000153234	MolE	0.41167
0.266736	0.902582	0.000154061	MolE	0.41178
0.266829	0.902582	0.000154442	MolE	0.411891
0.266921	0.902582	0.000154767	MolE	0.412001
0.267014	0.902582	0.000155435	MolE	0.412111
0.267107	0.902582	0.00015572	MolE	0.412222
0.267199	0.902582	0.000155818	MolE	0.412332
0.267292	0.902582	0.000155965	MolE	0.412443
0.267385	0.902582	0.00015601	MolE	0.412554
0.267478	0.902582	0.00015614	MolE	0.412664
0.267223	0.901408	0.000156462	MolE	0.412238
0.267316	0.901408	0.000156891	MolE	0.412349
0.267409	0.901408	0.000157143	MolE	0.41246
0.267503	0.901408	0.000157155	MolE	0.412571
0.267596	0.901408	0.000157514	MolE	0.412681
0.267689	0.901408	0.000158025	MolE	0.412792
0.267782	0.901408	0.000158054	MolE	0.412903
0.267876	0.901408	0.00015885	MolE	0.413014
0.267969	0.901408	0.000158943	MolE	0.413125
0.268063	0.901408	0.000158953	MolE	0.413236
0.267807	0.900235	0.000159277	MolE	0.412809
0.267901	0.900235	0.000159432	MolE	0.412921
0.267994	0.900235	0.00016011	MolE	0.413032
0.268088	0.900235	0.000160439	MolE	0.413143
0.268182	0.900235	0.000160487	MolE	0.413254
0.268276	0.900235	0.000161098	MolE	0.413366
0.268369	0.900235	0.000161579	MolE	0.413477
0.268463	0.900235	0.000161827	MolE	0.413589
0.268557	0.900235	0.000161875	MolE	0.4137
0.268651	0.900235	0.000162286	MolE	0.413812
0.268746	0.900235	0.000162329	MolE	0.413923
0.26884	0.900235	0.000162356	MolE	0.414035
0.268934	0.900235	0.000162514	MolE	0.414147
0.269028	0.900235	0.000162913	MolE	0.414259
0.269123	0.900235	0.000162989	MolE	0.414371
0.269217	0.900235	0.000163065	MolE	0.414483
0.269312	0.900235	0.000163263	MolE	0.414595
0.269406	0.900235	0.00016445	MolE	0.414707
0.269501	0.900235	0.000164752	MolE	0.414819
0.269596	0.900235	0.000165224	MolE	0.414931
0.269691	0.900235	0.000165358	MolE	0.415043
0.269785	0.900235	0.000166034	MolE	0.415156
0.26988	0.900235	0.000166516	MolE	0.415268
0.269975	0.900235	0.000166521	MolE	0.41538
0.27007	0.900235	0.00016667	MolE	0.415493
0.270166	0.900235	0.000167062	MolE	0.415606
0.270261	0.900235	0.000167221	MolE	0.415718
0.270356	0.900235	0.000167386	MolE	0.415831
0.270451	0.900235	0.00016833	MolE	0.415944
0.270547	0.900235	0.00016857	MolE	0.416056
0.270642	0.900235	0.00016859	MolE	0.416169
0.270738	0.900235	0.000168782	MolE	0.416282
0.270833	0.900235	0.000168865	MolE	0.416395
0.270929	0.900235	0.000169318	MolE	0.416508
0.271025	0.900235	0.000169364	MolE	0.416621
0.271121	0.900235	0.000169482	MolE	0.416735
0.271216	0.900235	0.000169648	MolE	0.416848
0.271312	0.900235	0.000169659	MolE	0.416961
0.271408	0.900235	0.000169717	MolE	0.417074
0.271504	0.900235	0.000169912	MolE	0.417188
0.271601	0.900235	0.000170144	MolE	0.417301
0.271343	0.899061	0.000170734	MolE	0.416871
0.271439	0.899061	0.000170859	MolE	0.416984
0.271535	0.899061	0.000171007	MolE	0.417098
0.271277	0.897887	0.000171145	MolE	0.416667
0.271373	0.897887	0.000171249	MolE	0.41678
0.271469	0.897887	0.000171774	MolE	0.416894
0.271565	0.897887	0.00017276	MolE	0.417007
0.271662	0.897887	0.000172762	MolE	0.417121
0.271758	0.897887	0.000173491	MolE	0.417235
0.271855	0.897887	0.000173609	MolE	0.417349
0.271952	0.897887	0.000173752	MolE	0.417462
0.272048	0.897887	0.000173806	MolE	0.417576
0.272145	0.897887	0.000173823	MolE	0.41769
0.271886	0.896714	0.000173924	MolE	0.417258
0.271983	0.896714	0.000174295	MolE	0.417372
0.27208	0.896714	0.000174453	MolE	0.417486
0.272177	0.896714	0.000175525	MolE	0.4176
0.272274	0.896714	0.000175775	MolE	0.417715
0.272371	0.896714	0.000175789	MolE	0.417829
0.272468	0.896714	0.000176057	MolE	0.417943
0.272565	0.896714	0.000176848	MolE	0.418057
0.272662	0.896714	0.000176991	MolE	0.418172
0.27276	0.896714	0.000177175	MolE	0.418286
0.272857	0.896714	0.0001772	MolE	0.418401
0.272955	0.896714	0.000177312	MolE	0.418515
0.273052	0.896714	0.000177625	MolE	0.41863
0.27315	0.896714	0.000177941	MolE	0.418745
0.273247	0.896714	0.000178113	MolE	0.41886
0.273345	0.896714	0.000178403	MolE	0.418974
0.273443	0.896714	0.000178525	MolE	0.419089
0.273541	0.896714	0.000178574	MolE	0.419204
0.273639	0.896714	0.000179689	MolE	0.419319
0.273737	0.896714	0.00018014	MolE	0.419435
0.273835	0.896714	0.000180164	MolE	0.41955
0.273933	0.896714	0.000180389	MolE	0.419665
0.273673	0.89554	0.000180599	MolE	0.419231
0.273771	0.89554	0.000180708	MolE	0.419346
0.273869	0.89554	0.000180759	MolE	0.419461
0.273968	0.89554	0.000181215	MolE	0.419577
0.274066	0.89554	0.00018143	MolE	0.419692
0.274165	0.89554	0.000181467	MolE	0.419807
0.274263	0.89554	0.000181526	MolE	0.419923
0.274362	0.89554	0.000181563	MolE	0.420039
0.27446	0.89554	0.000181886	MolE	0.420154
0.274559	0.89554	0.000181919	MolE	0.42027
0.274658	0.89554	0.000182639	MolE	0.420386
0.274757	0.89554	0.000182727	MolE	0.420502
0.274856	0.89554	0.000182932	MolE	0.420617
0.274955	0.89554	0.00018308	MolE	0.420733
0.275054	0.89554	0.000183184	MolE	0.420849
0.275153	0.89554	0.000183291	MolE	0.420966
0.275253	0.89554	0.000184036	MolE	0.421082
0.275352	0.89554	0.000184113	MolE	0.421198
0.275451	0.89554	0.00018445	MolE	0.421314
0.275551	0.89554	0.000184637	MolE	0.421431
0.27565	0.89554	0.000185081	MolE	0.421547
0.27575	0.89554	0.000185923	MolE	0.421663
0.27585	0.89554	0.000186427	MolE	0.42178
0.275949	0.89554	0.000186534	MolE	0.421897
0.276049	0.89554	0.000186937	MolE	0.422013
0.276149	0.89554	0.000187368	MolE	0.42213
0.276249	0.89554	0.00018748	MolE	0.422247
0.276349	0.89554	0.000187869	MolE	0.422364
0.276449	0.89554	0.00018813	MolE	0.422481
0.276187	0.894366	0.00018828	MolE	0.422044
0.276287	0.894366	0.000188721	MolE	0.422161
0.276387	0.894366	0.000189795	MolE	0.422278
0.276488	0.894366	0.000190331	MolE	0.422395
0.276588	0.894366	0.000190686	MolE	0.422512
0.276688	0.894366	0.000190785	MolE	0.422629
0.276789	0.894366	0.000191027	MolE	0.422746
0.27689	0.894366	0.000191205	MolE	0.422863
0.27699	0.894366	0.000191438	MolE	0.422981
0.277091	0.894366	0.000191794	MolE	0.423098
0.277192	0.894366	0.000191815	MolE	0.423216
0.277293	0.894366	0.000192038	MolE	0.423333
0.277394	0.894366	0.000192433	MolE	0.423451
0.277495	0.894366	0.00019292	MolE	0.423569
0.277596	0.894366	0.000193784	MolE	0.423686
0.277697	0.894366	0.000193983	MolE	0.423804
0.277798	0.894366	0.000194097	MolE	0.423922
0.277899	0.894366	0.000194276	MolE	0.42404
0.278001	0.894366	0.000194649	MolE	0.424158
0.278102	0.894366	0.000195123	MolE	0.424276
0.278204	0.894366	0.00019549	MolE	0.424394
0.278305	0.894366	0.000196794	MolE	0.424513
0.278407	0.894366	0.000198795	MolE	0.424631
0.278509	0.894366	0.00019887	MolE	0.424749
0.278611	0.894366	0.0001991	MolE	0.424868
0.278713	0.894366	0.000199331	MolE	0.424986
0.278814	0.894366	0.000199609	MolE	0.425105
0.278917	0.894366	0.000199755	MolE	0.425223
0.279019	0.894366	0.000199848	MolE	0.425342
0.279121	0.894366	0.00019989	MolE	0.425461
0.279223	0.894366	0.000200037	MolE	0.425579
0.279326	0.894366	0.00020051	MolE	0.425698
0.279428	0.894366	0.000200587	MolE	0.425817
0.27953	0.894366	0.000201286	MolE	0.425936
0.279633	0.894366	0.00020131	MolE	0.426055
0.279736	0.894366	0.000201424	MolE	0.426174
0.279838	0.894366	0.000201651	MolE	0.426294
0.279941	0.894366	0.000201714	MolE	0.426413
0.279677	0.893192	0.000203167	MolE	0.425973
0.279412	0.892019	0.000203197	MolE	0.425532
0.279515	0.892019	0.000203309	MolE	0.425651
0.279617	0.892019	0.000203429	MolE	0.42577
0.27972	0.892019	0.000203954	MolE	0.42589
0.279823	0.892019	0.00020468	MolE	0.426009
0.279926	0.892019	0.000205067	MolE	0.426128
0.280029	0.892019	0.000205857	MolE	0.426248
0.280133	0.892019	0.000206121	MolE	0.426367
0.280236	0.892019	0.000206269	MolE	0.426487
0.280339	0.892019	0.000206885	MolE	0.426607
0.280074	0.890845	0.000207291	MolE	0.426165
0.280177	0.890845	0.000207291	MolE	0.426285
0.280281	0.890845	0.000207594	MolE	0.426404
0.280384	0.890845	0.000208042	MolE	0.426524
0.280488	0.890845	0.000208451	MolE	0.426644
0.280591	0.890845	0.000209724	MolE	0.426764
0.280695	0.890845	0.00020993	MolE	0.426884
0.280799	0.890845	0.000210012	MolE	0.427004
0.280533	0.889671	0.000210508	MolE	0.426562
0.280637	0.889671	0.000210513	MolE	0.426682
0.280741	0.889671	0.000210695	MolE	0.426802
0.280845	0.889671	0.000210865	MolE	0.426922
0.280949	0.889671	0.000211094	MolE	0.427042
0.281053	0.889671	0.000211368	MolE	0.427163
0.281157	0.889671	0.000211633	MolE	0.427283
0.280891	0.888498	0.000211967	MolE	0.42684
0.280995	0.888498	0.000212214	MolE	0.42696
0.281099	0.888498	0.000212431	MolE	0.42708
0.281204	0.888498	0.000212885	MolE	0.427201
0.281308	0.888498	0.000213101	MolE	0.427321
0.281041	0.887324	0.000213528	MolE	0.426877
0.280774	0.88615	0.000214006	MolE	0.426433
0.280878	0.88615	0.000214977	MolE	0.426554
0.280983	0.88615	0.000215913	MolE	0.426674
0.281087	0.88615	0.000216185	MolE	0.426795
0.281192	0.88615	0.000216306	MolE	0.426915
0.281297	0.88615	0.000216335	MolE	0.427036
0.281401	0.88615	0.000216639	MolE	0.427157
0.281506	0.88615	0.000217312	MolE	0.427278
0.281238	0.884977	0.000217622	MolE	0.426833
0.281343	0.884977	0.000217796	MolE	0.426954
0.281448	0.884977	0.000218161	MolE	0.427074
0.281553	0.884977	0.000219314	MolE	0.427195
0.281659	0.884977	0.000219459	MolE	0.427317
0.281764	0.884977	0.000219792	MolE	0.427438
0.281869	0.884977	0.000219892	MolE	0.427559
0.281601	0.883803	0.000220473	MolE	0.427113
0.281706	0.883803	0.000221224	MolE	0.427234
0.281811	0.883803	0.000221227	MolE	0.427355
0.281917	0.883803	0.000221289	MolE	0.427477
0.282022	0.883803	0.0002213	MolE	0.427598
0.282128	0.883803	0.000222601	MolE	0.427719
0.282234	0.883803	0.000222944	MolE	0.427841
0.28234	0.883803	0.000222981	MolE	0.427962
0.282446	0.883803	0.000223328	MolE	0.428084
0.282176	0.882629	0.00022382	MolE	0.427637
0.282282	0.882629	0.000224465	MolE	0.427759
0.282388	0.882629	0.000225002	MolE	0.427881
0.282494	0.882629	0.000225451	MolE	0.428002
0.282601	0.882629	0.000225731	MolE	0.428124
0.282707	0.882629	0.000225782	MolE	0.428246
0.282813	0.882629	0.000226188	MolE	0.428368
0.282543	0.881455	0.000226592	MolE	0.42792
0.28265	0.881455	0.000227133	MolE	0.428042
0.282756	0.881455	0.000227382	MolE	0.428164
0.282863	0.881455	0.000227585	MolE	0.428286
0.282969	0.881455	0.000228167	MolE	0.428408
0.283076	0.881455	0.000228428	MolE	0.428531
0.283183	0.881455	0.000228875	MolE	0.428653
0.283289	0.881455	0.00022941	MolE	0.428775
0.283396	0.881455	0.000230009	MolE	0.428898
0.283503	0.881455	0.00023097	MolE	0.42902
0.28361	0.881455	0.000231614	MolE	0.429143
0.283717	0.881455	0.000232305	MolE	0.429266
0.283825	0.881455	0.000232403	MolE	0.429388
0.283932	0.881455	0.000232997	MolE	0.429511
0.284039	0.881455	0.000233288	MolE	0.429634
0.284147	0.881455	0.000234155	MolE	0.429757
0.284254	0.881455	0.000234218	MolE	0.42988
0.284362	0.881455	0.000234299	MolE	0.430003
0.284091	0.880282	0.000235346	MolE	0.429553
0.284199	0.880282	0.000235452	MolE	0.429676
0.284306	0.880282	0.000235509	MolE	0.429799
0.284414	0.880282	0.000235581	MolE	0.429923
[truncated: 12,062 more rows]

## Sheet: SF 14b
Precison-Recall curve for the test set. The precision and recall at different score thresholds is shown, together with the resulting f1-score. Optimal scores are the same as those determined in the validation set (SF 14a)
precision	recall	threshold	representation	f1_score	score_type
0.166739	1	inf	MolE	0.285821
0.166558	0.998691	3.84866e-06	MolE	0.2855
0.166594	0.998691	3.85477e-06	MolE	0.285554
0.16663	0.998691	3.87594e-06	MolE	0.285607
0.166667	0.998691	3.87713e-06	MolE	0.285661
0.166703	0.998691	3.88586e-06	MolE	0.285714
0.16674	0.998691	3.88819e-06	MolE	0.285768
0.166776	0.998691	3.9145e-06	MolE	0.285821
0.166812	0.998691	3.92455e-06	MolE	0.285875
0.166849	0.998691	3.94026e-06	MolE	0.285928
0.166885	0.998691	3.95232e-06	MolE	0.285982
0.166922	0.998691	3.98804e-06	MolE	0.286036
0.166958	0.998691	3.99805e-06	MolE	0.286089
0.166995	0.998691	4.00457e-06	MolE	0.286143
0.167032	0.998691	4.01977e-06	MolE	0.286197
0.167068	0.998691	4.02129e-06	MolE	0.28625
0.167105	0.998691	4.05283e-06	MolE	0.286304
0.167141	0.998691	4.05849e-06	MolE	0.286358
0.167178	0.998691	4.07091e-06	MolE	0.286411
0.167215	0.998691	4.07173e-06	MolE	0.286465
0.167251	0.998691	4.09852e-06	MolE	0.286519
0.167288	0.998691	4.10616e-06	MolE	0.286573
0.167325	0.998691	4.14954e-06	MolE	0.286627
0.167361	0.998691	4.15543e-06	MolE	0.28668
0.167398	0.998691	4.15846e-06	MolE	0.286734
0.167435	0.998691	4.1868e-06	MolE	0.286788
0.167471	0.998691	4.19025e-06	MolE	0.286842
0.167508	0.998691	4.23423e-06	MolE	0.286896
0.167545	0.998691	4.2398e-06	MolE	0.28695
0.167582	0.998691	4.24904e-06	MolE	0.287004
0.167619	0.998691	4.26335e-06	MolE	0.287058
0.167655	0.998691	4.30913e-06	MolE	0.287112
0.167692	0.998691	4.30983e-06	MolE	0.287166
0.167729	0.998691	4.31033e-06	MolE	0.28722
0.167766	0.998691	4.32504e-06	MolE	0.287274
0.167803	0.998691	4.32877e-06	MolE	0.287328
0.16784	0.998691	4.33895e-06	MolE	0.287382
0.167877	0.998691	4.35335e-06	MolE	0.287436
0.167914	0.998691	4.36219e-06	MolE	0.287491
0.167951	0.998691	4.42658e-06	MolE	0.287545
0.167988	0.998691	4.4431e-06	MolE	0.287599
0.168025	0.998691	4.44523e-06	MolE	0.287653
0.168062	0.998691	4.46756e-06	MolE	0.287707
0.168099	0.998691	4.50646e-06	MolE	0.287762
0.168136	0.998691	4.50962e-06	MolE	0.287816
0.168173	0.998691	4.53163e-06	MolE	0.28787
0.16821	0.998691	4.53443e-06	MolE	0.287925
0.168247	0.998691	4.54468e-06	MolE	0.287979
0.168284	0.998691	4.55028e-06	MolE	0.288033
0.168321	0.998691	4.56058e-06	MolE	0.288088
0.168358	0.998691	4.56919e-06	MolE	0.288142
0.168395	0.998691	4.57174e-06	MolE	0.288196
0.168433	0.998691	4.57319e-06	MolE	0.288251
0.16847	0.998691	4.6152e-06	MolE	0.288305
0.168507	0.998691	4.66522e-06	MolE	0.28836
0.168544	0.998691	4.67095e-06	MolE	0.288414
0.168582	0.998691	4.67885e-06	MolE	0.288469
0.168619	0.998691	4.69971e-06	MolE	0.288523
0.168656	0.998691	4.70733e-06	MolE	0.288578
0.168693	0.998691	4.71325e-06	MolE	0.288632
0.168731	0.998691	4.78808e-06	MolE	0.288687
0.168768	0.998691	4.80237e-06	MolE	0.288742
0.168805	0.998691	4.8179e-06	MolE	0.288796
0.168843	0.998691	4.82006e-06	MolE	0.288851
0.16888	0.998691	4.82141e-06	MolE	0.288906
0.168917	0.998691	4.83033e-06	MolE	0.28896
0.168955	0.998691	4.85769e-06	MolE	0.289015
0.168992	0.998691	4.86727e-06	MolE	0.28907
0.16903	0.998691	4.888e-06	MolE	0.289125
0.169067	0.998691	4.90041e-06	MolE	0.289179
0.169105	0.998691	4.90329e-06	MolE	0.289234
0.169142	0.998691	4.90937e-06	MolE	0.289289
0.16918	0.998691	4.91898e-06	MolE	0.289344
0.169217	0.998691	4.94175e-06	MolE	0.289399
0.169255	0.998691	4.94691e-06	MolE	0.289454
0.169292	0.998691	4.95258e-06	MolE	0.289509
0.16933	0.998691	4.9546e-06	MolE	0.289564
0.169367	0.998691	4.96959e-06	MolE	0.289619
0.169405	0.998691	4.97422e-06	MolE	0.289674
0.169443	0.998691	4.97425e-06	MolE	0.289728
0.16948	0.998691	4.98108e-06	MolE	0.289784
0.169518	0.998691	4.99996e-06	MolE	0.289839
0.169333	0.997382	5.06173e-06	MolE	0.289514
0.169371	0.997382	5.06224e-06	MolE	0.289569
0.169409	0.997382	5.07418e-06	MolE	0.289624
0.169446	0.997382	5.09201e-06	MolE	0.289679
0.169484	0.997382	5.10129e-06	MolE	0.289734
0.169522	0.997382	5.1778e-06	MolE	0.289789
0.169559	0.997382	5.19186e-06	MolE	0.289844
0.169597	0.997382	5.234e-06	MolE	0.289899
0.169635	0.997382	5.24072e-06	MolE	0.289954
0.169673	0.997382	5.24673e-06	MolE	0.29001
0.16971	0.997382	5.25661e-06	MolE	0.290065
0.169748	0.997382	5.31097e-06	MolE	0.29012
0.169786	0.997382	5.31982e-06	MolE	0.290175
0.169824	0.997382	5.32248e-06	MolE	0.29023
0.169862	0.997382	5.34902e-06	MolE	0.290286
0.1699	0.997382	5.35398e-06	MolE	0.290341
0.169938	0.997382	5.40826e-06	MolE	0.290396
0.169975	0.997382	5.41213e-06	MolE	0.290452
0.170013	0.997382	5.44405e-06	MolE	0.290507
0.170051	0.997382	5.44605e-06	MolE	0.290562
0.170089	0.997382	5.44818e-06	MolE	0.290618
0.170127	0.997382	5.46059e-06	MolE	0.290673
0.170165	0.997382	5.48411e-06	MolE	0.290729
0.170203	0.997382	5.50807e-06	MolE	0.290784
0.170241	0.997382	5.54442e-06	MolE	0.29084
0.170279	0.997382	5.54763e-06	MolE	0.290895
0.170317	0.997382	5.55197e-06	MolE	0.290951
0.170355	0.997382	5.55363e-06	MolE	0.291006
0.17017	0.996073	5.55628e-06	MolE	0.29068
0.169984	0.994764	5.5571e-06	MolE	0.290353
0.170022	0.994764	5.56526e-06	MolE	0.290409
0.17006	0.994764	5.57196e-06	MolE	0.290464
0.170098	0.994764	5.605e-06	MolE	0.29052
0.170137	0.994764	5.65366e-06	MolE	0.290575
0.170175	0.994764	5.66089e-06	MolE	0.290631
0.170213	0.994764	5.6784e-06	MolE	0.290687
0.170251	0.994764	5.68795e-06	MolE	0.290742
0.170289	0.994764	5.69109e-06	MolE	0.290798
0.170327	0.994764	5.72384e-06	MolE	0.290853
0.170365	0.994764	5.73481e-06	MolE	0.290909
0.170404	0.994764	5.74007e-06	MolE	0.290965
0.170442	0.994764	5.78254e-06	MolE	0.29102
0.17048	0.994764	5.79257e-06	MolE	0.291076
0.170518	0.994764	5.79746e-06	MolE	0.291132
0.170557	0.994764	5.85237e-06	MolE	0.291188
0.170595	0.994764	5.86148e-06	MolE	0.291244
0.170633	0.994764	5.87286e-06	MolE	0.291299
0.170671	0.994764	5.8746e-06	MolE	0.291355
0.17071	0.994764	5.88611e-06	MolE	0.291411
0.170748	0.994764	5.88932e-06	MolE	0.291467
0.170787	0.994764	5.92474e-06	MolE	0.291523
0.170825	0.994764	5.9326e-06	MolE	0.291579
0.170863	0.994764	5.96799e-06	MolE	0.291635
0.170902	0.994764	5.99089e-06	MolE	0.291691
0.17094	0.994764	5.99333e-06	MolE	0.291747
0.170979	0.994764	6.0153e-06	MolE	0.291803
0.171017	0.994764	6.01695e-06	MolE	0.291859
0.171056	0.994764	6.01916e-06	MolE	0.291915
0.171094	0.994764	6.04603e-06	MolE	0.291971
0.171133	0.994764	6.09477e-06	MolE	0.292027
0.171171	0.994764	6.09958e-06	MolE	0.292083
0.17121	0.994764	6.12048e-06	MolE	0.292139
0.171248	0.994764	6.13062e-06	MolE	0.292195
0.171287	0.994764	6.16221e-06	MolE	0.292251
0.171326	0.994764	6.16496e-06	MolE	0.292308
0.171364	0.994764	6.17058e-06	MolE	0.292364
0.171403	0.994764	6.17278e-06	MolE	0.29242
0.171441	0.994764	6.18538e-06	MolE	0.292476
0.17148	0.994764	6.21033e-06	MolE	0.292533
0.171519	0.994764	6.23762e-06	MolE	0.292589
0.171558	0.994764	6.24189e-06	MolE	0.292645
0.171596	0.994764	6.27038e-06	MolE	0.292702
0.171635	0.994764	6.27056e-06	MolE	0.292758
0.171674	0.994764	6.28547e-06	MolE	0.292814
0.171487	0.993455	6.30594e-06	MolE	0.292486
0.171525	0.993455	6.31276e-06	MolE	0.292542
0.171564	0.993455	6.32274e-06	MolE	0.292598
0.171603	0.993455	6.33907e-06	MolE	0.292655
0.171642	0.993455	6.34297e-06	MolE	0.292711
0.171681	0.993455	6.36123e-06	MolE	0.292768
0.171719	0.993455	6.37054e-06	MolE	0.292824
0.171758	0.993455	6.44031e-06	MolE	0.292881
0.171797	0.993455	6.45209e-06	MolE	0.292937
0.171836	0.993455	6.47014e-06	MolE	0.292994
0.171875	0.993455	6.47977e-06	MolE	0.29305
0.171914	0.993455	6.48403e-06	MolE	0.293107
0.171953	0.993455	6.50368e-06	MolE	0.293163
0.171992	0.993455	6.50655e-06	MolE	0.29322
0.172031	0.993455	6.51409e-06	MolE	0.293277
0.17207	0.993455	6.52491e-06	MolE	0.293333
0.172109	0.993455	6.53887e-06	MolE	0.29339
0.172148	0.993455	6.53972e-06	MolE	0.293447
0.172187	0.993455	6.54397e-06	MolE	0.293503
0.172226	0.993455	6.55364e-06	MolE	0.29356
0.172265	0.993455	6.55652e-06	MolE	0.293617
0.172304	0.993455	6.59194e-06	MolE	0.293674
0.172343	0.993455	6.5926e-06	MolE	0.293731
0.172382	0.993455	6.59649e-06	MolE	0.293787
0.172422	0.993455	6.59922e-06	MolE	0.293844
0.172461	0.993455	6.60544e-06	MolE	0.293901
0.1725	0.993455	6.6493e-06	MolE	0.293958
0.172539	0.993455	6.67182e-06	MolE	0.294015
0.172578	0.993455	6.68099e-06	MolE	0.294072
0.172618	0.993455	6.6871e-06	MolE	0.294129
0.172657	0.993455	6.70331e-06	MolE	0.294186
0.172696	0.993455	6.70572e-06	MolE	0.294243
0.172736	0.993455	6.70811e-06	MolE	0.2943
0.172775	0.993455	6.71359e-06	MolE	0.294357
0.172814	0.993455	6.72914e-06	MolE	0.294414
0.172854	0.993455	6.74758e-06	MolE	0.294471
0.172893	0.993455	6.75168e-06	MolE	0.294529
0.172932	0.993455	6.75196e-06	MolE	0.294586
0.172972	0.993455	6.76466e-06	MolE	0.294643
0.173011	0.993455	6.77046e-06	MolE	0.2947
0.173051	0.993455	6.80534e-06	MolE	0.294757
0.17309	0.993455	6.80819e-06	MolE	0.294815
0.17313	0.993455	6.81575e-06	MolE	0.294872
0.173169	0.993455	6.85709e-06	MolE	0.294929
0.173209	0.993455	6.8751e-06	MolE	0.294986
0.173248	0.993455	6.87918e-06	MolE	0.295044
0.173288	0.993455	6.88588e-06	MolE	0.295101
0.173327	0.993455	6.90603e-06	MolE	0.295158
0.173367	0.993455	6.90625e-06	MolE	0.295216
0.173406	0.993455	6.90837e-06	MolE	0.295273
0.173446	0.993455	6.94284e-06	MolE	0.295331
0.173486	0.993455	6.9453e-06	MolE	0.295388
0.173525	0.993455	6.99941e-06	MolE	0.295446
0.173565	0.993455	6.99967e-06	MolE	0.295503
0.173605	0.993455	7.01357e-06	MolE	0.295561
0.173644	0.993455	7.09417e-06	MolE	0.295618
0.173684	0.993455	7.09801e-06	MolE	0.295676
0.173724	0.993455	7.11033e-06	MolE	0.295733
0.173764	0.993455	7.13008e-06	MolE	0.295791
0.173804	0.993455	7.13779e-06	MolE	0.295849
0.173843	0.993455	7.14303e-06	MolE	0.295906
0.173883	0.993455	7.14325e-06	MolE	0.295964
0.173923	0.993455	7.17673e-06	MolE	0.296022
0.173963	0.993455	7.18732e-06	MolE	0.29608
0.174003	0.993455	7.19369e-06	MolE	0.296137
0.174043	0.993455	7.23383e-06	MolE	0.296195
0.174083	0.993455	7.24031e-06	MolE	0.296253
0.174123	0.993455	7.24273e-06	MolE	0.296311
0.174162	0.993455	7.24738e-06	MolE	0.296369
0.174202	0.993455	7.28252e-06	MolE	0.296426
0.174242	0.993455	7.29357e-06	MolE	0.296484
0.174282	0.993455	7.29765e-06	MolE	0.296542
0.174322	0.993455	7.30213e-06	MolE	0.2966
0.174363	0.993455	7.30261e-06	MolE	0.296658
0.174403	0.993455	7.31624e-06	MolE	0.296716
0.174443	0.993455	7.32639e-06	MolE	0.296774
0.174483	0.993455	7.34105e-06	MolE	0.296832
0.174523	0.993455	7.35049e-06	MolE	0.29689
0.174563	0.993455	7.35344e-06	MolE	0.296948
0.174603	0.993455	7.35897e-06	MolE	0.297006
0.174643	0.993455	7.36114e-06	MolE	0.297065
0.174684	0.993455	7.38172e-06	MolE	0.297123
0.174724	0.993455	7.41419e-06	MolE	0.297181
0.174764	0.993455	7.42127e-06	MolE	0.297239
0.174804	0.993455	7.42519e-06	MolE	0.297297
0.174845	0.993455	7.44141e-06	MolE	0.297356
0.174885	0.993455	7.46049e-06	MolE	0.297414
0.174925	0.993455	7.46835e-06	MolE	0.297472
0.174965	0.993455	7.47539e-06	MolE	0.29753
0.175006	0.993455	7.49369e-06	MolE	0.297589
0.175046	0.993455	7.51291e-06	MolE	0.297647
0.174856	0.992147	7.52138e-06	MolE	0.297313
0.174896	0.992147	7.54399e-06	MolE	0.297372
0.174937	0.992147	7.55875e-06	MolE	0.29743
0.174977	0.992147	7.56851e-06	MolE	0.297488
0.175017	0.992147	7.5861e-06	MolE	0.297547
0.175058	0.992147	7.6021e-06	MolE	0.297605
0.175098	0.992147	7.64817e-06	MolE	0.297663
0.175139	0.992147	7.67289e-06	MolE	0.297722
0.175179	0.992147	7.69711e-06	MolE	0.29778
0.17522	0.992147	7.7514e-06	MolE	0.297839
0.17526	0.992147	7.75813e-06	MolE	0.297897
0.175301	0.992147	7.86481e-06	MolE	0.297956
0.175341	0.992147	7.93137e-06	MolE	0.298015
0.175382	0.992147	7.93139e-06	MolE	0.298073
0.175422	0.992147	7.93735e-06	MolE	0.298132
0.175463	0.992147	7.94388e-06	MolE	0.29819
0.175504	0.992147	7.94551e-06	MolE	0.298249
0.175544	0.992147	7.97648e-06	MolE	0.298308
0.175585	0.992147	7.97832e-06	MolE	0.298366
0.175626	0.992147	7.98651e-06	MolE	0.298425
0.175666	0.992147	7.98772e-06	MolE	0.298484
0.175707	0.992147	8.0072e-06	MolE	0.298543
0.175748	0.992147	8.0085e-06	MolE	0.298602
0.175788	0.992147	8.03659e-06	MolE	0.29866
0.175829	0.992147	8.03946e-06	MolE	0.298719
0.17587	0.992147	8.05354e-06	MolE	0.298778
0.175911	0.992147	8.05361e-06	MolE	0.298837
0.175952	0.992147	8.13043e-06	MolE	0.298896
0.175993	0.992147	8.13241e-06	MolE	0.298955
0.176033	0.992147	8.14349e-06	MolE	0.299014
0.176074	0.992147	8.14475e-06	MolE	0.299073
0.176115	0.992147	8.18897e-06	MolE	0.299132
0.176156	0.992147	8.21257e-06	MolE	0.299191
0.176197	0.992147	8.21777e-06	MolE	0.29925
0.176238	0.992147	8.25357e-06	MolE	0.299309
0.176279	0.992147	8.27137e-06	MolE	0.299368
0.17632	0.992147	8.27543e-06	MolE	0.299427
0.176361	0.992147	8.27782e-06	MolE	0.299486
0.176402	0.992147	8.30745e-06	MolE	0.299546
0.176443	0.992147	8.3182e-06	MolE	0.299605
0.176484	0.992147	8.32304e-06	MolE	0.299664
0.176525	0.992147	8.34114e-06	MolE	0.299723
0.176567	0.992147	8.34602e-06	MolE	0.299782
0.176608	0.992147	8.35492e-06	MolE	0.299842
0.176649	0.992147	8.36241e-06	MolE	0.299901
0.17669	0.992147	8.36615e-06	MolE	0.29996
0.176731	0.992147	8.4039e-06	MolE	0.30002
0.176772	0.992147	8.41636e-06	MolE	0.300079
0.176814	0.992147	8.42857e-06	MolE	0.300139
0.176855	0.992147	8.43696e-06	MolE	0.300198
0.176896	0.992147	8.45785e-06	MolE	0.300257
0.176937	0.992147	8.47108e-06	MolE	0.300317
0.176979	0.992147	8.48151e-06	MolE	0.300376
0.17702	0.992147	8.4862e-06	MolE	0.300436
0.177061	0.992147	8.53533e-06	MolE	0.300496
0.177103	0.992147	8.58337e-06	MolE	0.300555
0.177144	0.992147	8.58751e-06	MolE	0.300615
0.177186	0.992147	8.58918e-06	MolE	0.300674
0.177227	0.992147	8.58955e-06	MolE	0.300734
0.177268	0.992147	8.59352e-06	MolE	0.300794
0.17731	0.992147	8.60208e-06	MolE	0.300853
0.177351	0.992147	8.60219e-06	MolE	0.300913
0.177393	0.992147	8.6068e-06	MolE	0.300973
0.177434	0.992147	8.62654e-06	MolE	0.301033
0.177476	0.992147	8.66331e-06	MolE	0.301092
0.177518	0.992147	8.7293e-06	MolE	0.301152
0.177559	0.992147	8.78513e-06	MolE	0.301212
0.177601	0.992147	8.79744e-06	MolE	0.301272
0.177642	0.992147	8.83288e-06	MolE	0.301332
0.177684	0.992147	8.85913e-06	MolE	0.301392
0.177726	0.992147	8.87322e-06	MolE	0.301452
0.177767	0.992147	8.88993e-06	MolE	0.301512
0.177809	0.992147	8.8917e-06	MolE	0.301572
0.177851	0.992147	8.89395e-06	MolE	0.301632
0.177893	0.992147	8.91962e-06	MolE	0.301692
0.177934	0.992147	8.92185e-06	MolE	0.301752
0.177976	0.992147	8.93104e-06	MolE	0.301812
0.178018	0.992147	8.93397e-06	MolE	0.301872
0.17806	0.992147	8.94963e-06	MolE	0.301932
0.178102	0.992147	8.96858e-06	MolE	0.301992
0.178143	0.992147	9.03037e-06	MolE	0.302052
0.178185	0.992147	9.03134e-06	MolE	0.302112
0.178227	0.992147	9.04741e-06	MolE	0.302173
0.178269	0.992147	9.05729e-06	MolE	0.302233
0.178311	0.992147	9.10795e-06	MolE	0.302293
0.178353	0.992147	9.11158e-06	MolE	0.302353
0.178395	0.992147	9.14206e-06	MolE	0.302414
0.178437	0.992147	9.15976e-06	MolE	0.302474
0.178479	0.992147	9.19651e-06	MolE	0.302534
0.178521	0.992147	9.19743e-06	MolE	0.302595
0.178563	0.992147	9.21401e-06	MolE	0.302655
0.178605	0.992147	9.21979e-06	MolE	0.302716
0.178647	0.992147	9.22241e-06	MolE	0.302776
0.178689	0.992147	9.23445e-06	MolE	0.302837
0.178731	0.992147	9.25674e-06	MolE	0.302897
0.178774	0.992147	9.27301e-06	MolE	0.302958
0.178816	0.992147	9.28944e-06	MolE	0.303018
0.178858	0.992147	9.2983e-06	MolE	0.303079
0.1789	0.992147	9.33362e-06	MolE	0.303139
0.178942	0.992147	9.37925e-06	MolE	0.3032
0.178985	0.992147	9.38104e-06	MolE	0.303261
0.179027	0.992147	9.40602e-06	MolE	0.303321
0.179069	0.992147	9.42625e-06	MolE	0.303382
0.179112	0.992147	9.43371e-06	MolE	0.303443
0.179154	0.992147	9.44729e-06	MolE	0.303504
0.179196	0.992147	9.50965e-06	MolE	0.303564
0.179239	0.992147	9.5123e-06	MolE	0.303625
0.179281	0.992147	9.51737e-06	MolE	0.303686
0.179323	0.992147	9.52436e-06	MolE	0.303747
0.179366	0.992147	9.52973e-06	MolE	0.303808
0.179408	0.992147	9.54346e-06	MolE	0.303869
0.179451	0.992147	9.58424e-06	MolE	0.303929
0.179493	0.992147	9.59952e-06	MolE	0.30399
0.179536	0.992147	9.62214e-06	MolE	0.304051
0.179578	0.992147	9.63158e-06	MolE	0.304112
0.179621	0.992147	9.63493e-06	MolE	0.304173
0.179663	0.992147	9.65041e-06	MolE	0.304234
0.179706	0.992147	9.66866e-06	MolE	0.304295
0.179749	0.992147	9.67144e-06	MolE	0.304357
0.179791	0.992147	9.67471e-06	MolE	0.304418
0.179834	0.992147	9.67988e-06	MolE	0.304479
0.179877	0.992147	9.69421e-06	MolE	0.30454
0.179682	0.990838	9.70039e-06	MolE	0.304199
0.179725	0.990838	9.70667e-06	MolE	0.30426
0.179767	0.990838	9.74237e-06	MolE	0.304322
0.17981	0.990838	9.78689e-06	MolE	0.304383
0.179853	0.990838	9.79712e-06	MolE	0.304444
0.179658	0.989529	9.7981e-06	MolE	0.304103
0.1797	0.989529	9.80209e-06	MolE	0.304164
0.179743	0.989529	9.80433e-06	MolE	0.304225
0.179786	0.989529	9.82723e-06	MolE	0.304287
0.179829	0.989529	9.83218e-06	MolE	0.304348
0.179872	0.989529	9.87134e-06	MolE	0.304409
0.179914	0.989529	9.90068e-06	MolE	0.30447
0.179957	0.989529	9.99792e-06	MolE	0.304532
0.18	0.989529	1.00028e-05	MolE	0.304593
0.180043	0.989529	1.00141e-05	MolE	0.304654
0.180086	0.989529	1.00144e-05	MolE	0.304716
0.180129	0.989529	1.00246e-05	MolE	0.304777
0.180172	0.989529	1.00444e-05	MolE	0.304839
0.180215	0.989529	1.00709e-05	MolE	0.3049
0.180258	0.989529	1.00973e-05	MolE	0.304962
0.180301	0.989529	1.0099e-05	MolE	0.305023
0.180344	0.989529	1.00996e-05	MolE	0.305085
0.180387	0.989529	1.0101e-05	MolE	0.305146
0.18043	0.989529	1.01104e-05	MolE	0.305208
0.180473	0.989529	1.01419e-05	MolE	0.30527
0.180516	0.989529	1.01628e-05	MolE	0.305331
0.180559	0.989529	1.01845e-05	MolE	0.305393
0.180602	0.989529	1.01848e-05	MolE	0.305455
0.180645	0.989529	1.02148e-05	MolE	0.305516
0.180688	0.989529	1.02371e-05	MolE	0.305578
0.180732	0.989529	1.0281e-05	MolE	0.30564
0.180775	0.989529	1.02831e-05	MolE	0.305702
0.180818	0.989529	1.0285e-05	MolE	0.305763
0.180861	0.989529	1.02928e-05	MolE	0.305825
0.180905	0.989529	1.02953e-05	MolE	0.305887
0.180948	0.989529	1.02993e-05	MolE	0.305949
0.180991	0.989529	1.03122e-05	MolE	0.306011
0.181034	0.989529	1.03338e-05	MolE	0.306073
0.181078	0.989529	1.04124e-05	MolE	0.306135
0.181121	0.989529	1.04285e-05	MolE	0.306197
0.180925	0.98822	1.04328e-05	MolE	0.305854
0.180968	0.98822	1.04472e-05	MolE	0.305916
0.181012	0.98822	1.04642e-05	MolE	0.305978
0.181055	0.98822	1.04647e-05	MolE	0.30604
0.181099	0.98822	1.05048e-05	MolE	0.306102
0.181142	0.98822	1.0526e-05	MolE	0.306164
0.181186	0.98822	1.05493e-05	MolE	0.306226
0.181229	0.98822	1.05651e-05	MolE	0.306288
0.181273	0.98822	1.05746e-05	MolE	0.30635
0.181316	0.98822	1.06276e-05	MolE	0.306412
0.18136	0.98822	1.06877e-05	MolE	0.306475
0.181163	0.986911	1.06908e-05	MolE	0.306131
0.181206	0.986911	1.06934e-05	MolE	0.306193
0.18125	0.986911	1.07531e-05	MolE	0.306255
0.181294	0.986911	1.07789e-05	MolE	0.306317
0.181337	0.986911	1.08261e-05	MolE	0.30638
0.181381	0.986911	1.08297e-05	MolE	0.306442
0.181424	0.986911	1.08426e-05	MolE	0.306504
0.181468	0.986911	1.08483e-05	MolE	0.306566
0.181512	0.986911	1.08851e-05	MolE	0.306629
0.181556	0.986911	1.08892e-05	MolE	0.306691
0.181599	0.986911	1.08983e-05	MolE	0.306753
0.181643	0.986911	1.09055e-05	MolE	0.306816
0.181687	0.986911	1.09207e-05	MolE	0.306878
0.181731	0.986911	1.09276e-05	MolE	0.306941
0.181774	0.986911	1.09454e-05	MolE	0.307003
0.181818	0.986911	1.09575e-05	MolE	0.307066
0.181862	0.986911	1.09816e-05	MolE	0.307128
0.181906	0.986911	1.0987e-05	MolE	0.307191
0.18195	0.986911	1.09892e-05	MolE	0.307253
0.181994	0.986911	1.09933e-05	MolE	0.307316
0.182038	0.986911	1.10266e-05	MolE	0.307379
0.182082	0.986911	1.10545e-05	MolE	0.307441
0.182126	0.986911	1.10635e-05	MolE	0.307504
0.18217	0.986911	1.11278e-05	MolE	0.307567
0.182214	0.986911	1.11283e-05	MolE	0.30763
0.182258	0.986911	1.11589e-05	MolE	0.307692
0.182302	0.986911	1.1166e-05	MolE	0.307755
0.182346	0.986911	1.11724e-05	MolE	0.307818
0.18239	0.986911	1.11772e-05	MolE	0.307881
0.182434	0.986911	1.12269e-05	MolE	0.307944
0.182478	0.986911	1.12366e-05	MolE	0.308007
0.182522	0.986911	1.12668e-05	MolE	0.308069
0.182567	0.986911	1.12684e-05	MolE	0.308132
0.182611	0.986911	1.12772e-05	MolE	0.308195
0.182655	0.986911	1.12888e-05	MolE	0.308258
0.182699	0.986911	1.1291e-05	MolE	0.308321
0.182744	0.986911	1.1352e-05	MolE	0.308384
0.182788	0.986911	1.13588e-05	MolE	0.308448
0.182832	0.986911	1.13754e-05	MolE	0.308511
0.182877	0.986911	1.13773e-05	MolE	0.308574
0.182921	0.986911	1.13981e-05	MolE	0.308637
0.182965	0.986911	1.14049e-05	MolE	0.3087
0.18301	0.986911	1.14287e-05	MolE	0.308763
0.183054	0.986911	1.14389e-05	MolE	0.308827
0.183099	0.986911	1.14692e-05	MolE	0.30889
0.183143	0.986911	1.14851e-05	MolE	0.308953
0.183188	0.986911	1.14919e-05	MolE	0.309016
0.183232	0.986911	1.1493e-05	MolE	0.30908
0.183034	0.985602	1.14986e-05	MolE	0.308733
0.183078	0.985602	1.15452e-05	MolE	0.308796
0.183123	0.985602	1.15479e-05	MolE	0.30886
0.183167	0.985602	1.15697e-05	MolE	0.308923
0.183212	0.985602	1.1588e-05	MolE	0.308986
0.183256	0.985602	1.16024e-05	MolE	0.30905
0.183301	0.985602	1.16436e-05	MolE	0.309113
0.183346	0.985602	1.1646e-05	MolE	0.309177
0.18339	0.985602	1.16816e-05	MolE	0.30924
0.183435	0.985602	1.1717e-05	MolE	0.309304
0.18348	0.985602	1.17271e-05	MolE	0.309367
0.183524	0.985602	1.17462e-05	MolE	0.309431
0.183569	0.985602	1.17686e-05	MolE	0.309494
0.183614	0.985602	1.17778e-05	MolE	0.309558
0.183659	0.985602	1.18013e-05	MolE	0.309622
0.183703	0.985602	1.18298e-05	MolE	0.309685
0.183748	0.985602	1.1831e-05	MolE	0.309749
0.183793	0.985602	1.18628e-05	MolE	0.309813
0.183838	0.985602	1.18683e-05	MolE	0.309877
0.183883	0.985602	1.18729e-05	MolE	0.30994
0.183928	0.985602	1.18894e-05	MolE	0.310004
0.183973	0.985602	1.18923e-05	MolE	0.310068
0.184018	0.985602	1.18986e-05	MolE	0.310132
0.184063	0.985602	1.19323e-05	MolE	0.310196
0.184108	0.985602	1.19749e-05	MolE	0.31026
0.184153	0.985602	1.19928e-05	MolE	0.310324
0.184198	0.985602	1.2037e-05	MolE	0.310387
0.184243	0.985602	1.20571e-05	MolE	0.310451
0.184288	0.985602	1.20835e-05	MolE	0.310515
0.184333	0.985602	1.21018e-05	MolE	0.31058
0.184378	0.985602	1.2105e-05	MolE	0.310644
0.184423	0.985602	1.21084e-05	MolE	0.310708
0.184468	0.985602	1.21084e-05	MolE	0.310772
0.184514	0.985602	1.21772e-05	MolE	0.310836
0.184559	0.985602	1.21869e-05	MolE	0.3109
0.184604	0.985602	1.22118e-05	MolE	0.310964
0.184649	0.985602	1.22153e-05	MolE	0.311029
0.184695	0.985602	1.22697e-05	MolE	0.311093
0.18474	0.985602	1.22713e-05	MolE	0.311157
0.184785	0.985602	1.23206e-05	MolE	0.311221
0.184831	0.985602	1.2335e-05	MolE	0.311286
0.184876	0.985602	1.23492e-05	MolE	0.31135
0.184921	0.985602	1.23686e-05	MolE	0.311414
0.184967	0.985602	1.23742e-05	MolE	0.311479
0.185012	0.985602	1.24107e-05	MolE	0.311543
0.185058	0.985602	1.24375e-05	MolE	0.311608
0.185103	0.985602	1.24952e-05	MolE	0.311672
0.185149	0.985602	1.25474e-05	MolE	0.311737
0.185194	0.985602	1.25492e-05	MolE	0.311801
0.18524	0.985602	1.26116e-05	MolE	0.311866
0.185285	0.985602	1.26749e-05	MolE	0.31193
0.185331	0.985602	1.27135e-05	MolE	0.311995
0.185377	0.985602	1.27478e-05	MolE	0.31206
0.185422	0.985602	1.27706e-05	MolE	0.312124
0.185468	0.985602	1.27758e-05	MolE	0.312189
0.185514	0.985602	1.2787e-05	MolE	0.312254
0.185559	0.985602	1.28559e-05	MolE	0.312319
0.185605	0.985602	1.28685e-05	MolE	0.312383
0.185651	0.985602	1.29277e-05	MolE	0.312448
0.185697	0.985602	1.29422e-05	MolE	0.312513
0.185742	0.985602	1.29821e-05	MolE	0.312578
0.185788	0.985602	1.29892e-05	MolE	0.312643
0.185834	0.985602	1.31097e-05	MolE	0.312708
0.18588	0.985602	1.3126e-05	MolE	0.312773
0.185679	0.984293	1.31299e-05	MolE	0.312422
0.185725	0.984293	1.31862e-05	MolE	0.312487
0.185771	0.984293	1.32045e-05	MolE	0.312552
0.185817	0.984293	1.3237e-05	MolE	0.312617
0.185863	0.984293	1.32437e-05	MolE	0.312682
0.185909	0.984293	1.32964e-05	MolE	0.312747
0.185955	0.984293	1.33187e-05	MolE	0.312812
0.186	0.984293	1.33547e-05	MolE	0.312877
0.186047	0.984293	1.33572e-05	MolE	0.312942
0.186093	0.984293	1.33641e-05	MolE	0.313007
0.186139	0.984293	1.33749e-05	MolE	0.313072
0.186185	0.984293	1.33799e-05	MolE	0.313138
0.186231	0.984293	1.33863e-05	MolE	0.313203
0.186277	0.984293	1.33982e-05	MolE	0.313268
0.186323	0.984293	1.34e-05	MolE	0.313333
0.186369	0.984293	1.34104e-05	MolE	0.313399
0.186415	0.984293	1.34214e-05	MolE	0.313464
0.186462	0.984293	1.34313e-05	MolE	0.313529
0.186508	0.984293	1.34718e-05	MolE	0.313595
0.186554	0.984293	1.35245e-05	MolE	0.31366
0.1866	0.984293	1.35653e-05	MolE	0.313725
0.186647	0.984293	1.35688e-05	MolE	0.313791
0.186693	0.984293	1.35835e-05	MolE	0.313856
0.18674	0.984293	1.36302e-05	MolE	0.313922
0.186786	0.984293	1.37278e-05	MolE	0.313987
0.186832	0.984293	1.37293e-05	MolE	0.314053
0.186879	0.984293	1.37311e-05	MolE	0.314119
0.186925	0.984293	1.3827e-05	MolE	0.314184
0.186972	0.984293	1.38472e-05	MolE	0.31425
0.187018	0.984293	1.38529e-05	MolE	0.314316
0.187065	0.984293	1.3869e-05	MolE	0.314381
0.187111	0.984293	1.38969e-05	MolE	0.314447
0.187158	0.984293	1.39022e-05	MolE	0.314513
0.187204	0.984293	1.3934e-05	MolE	0.314579
0.187251	0.984293	1.39616e-05	MolE	0.314644
0.187298	0.984293	1.39672e-05	MolE	0.31471
0.187344	0.984293	1.40006e-05	MolE	0.314776
0.187391	0.984293	1.4016e-05	MolE	0.314842
0.187438	0.984293	1.40608e-05	MolE	0.314908
0.187484	0.984293	1.40611e-05	MolE	0.314974
0.187531	0.984293	1.40797e-05	MolE	0.31504
0.187578	0.984293	1.40841e-05	MolE	0.315106
0.187625	0.984293	1.41005e-05	MolE	0.315172
0.187672	0.984293	1.41168e-05	MolE	0.315238
0.187718	0.984293	1.4159e-05	MolE	0.315304
0.187765	0.984293	1.41734e-05	MolE	0.31537
0.187812	0.984293	1.42215e-05	MolE	0.315436
0.187859	0.984293	1.4229e-05	MolE	0.315502
0.187906	0.984293	1.42495e-05	MolE	0.315569
0.187953	0.984293	1.42692e-05	MolE	0.315635
0.188	0.984293	1.4327e-05	MolE	0.315701
0.188047	0.984293	1.43357e-05	MolE	0.315767
0.188094	0.984293	1.44056e-05	MolE	0.315834
0.188141	0.984293	1.44392e-05	MolE	0.3159
0.188188	0.984293	1.44444e-05	MolE	0.315966
0.188235	0.984293	1.44953e-05	MolE	0.316033
0.188282	0.984293	1.45448e-05	MolE	0.316099
0.18833	0.984293	1.46293e-05	MolE	0.316166
0.188377	0.984293	1.4632e-05	MolE	0.316232
0.188424	0.984293	1.46684e-05	MolE	0.316299
0.188471	0.984293	1.46833e-05	MolE	0.316365
0.188518	0.984293	1.47048e-05	MolE	0.316432
0.188566	0.984293	1.47055e-05	MolE	0.316498
0.188613	0.984293	1.47384e-05	MolE	0.316565
0.18866	0.984293	1.47445e-05	MolE	0.316632
0.188708	0.984293	1.47706e-05	MolE	0.316698
0.188755	0.984293	1.48063e-05	MolE	0.316765
0.188802	0.984293	1.4807e-05	MolE	0.316832
0.18885	0.984293	1.48257e-05	MolE	0.316898
0.188897	0.984293	1.48343e-05	MolE	0.316965
0.188945	0.984293	1.48461e-05	MolE	0.317032
0.188992	0.984293	1.48486e-05	MolE	0.317099
0.18904	0.984293	1.48733e-05	MolE	0.317166
0.189087	0.984293	1.48808e-05	MolE	0.317233
0.189135	0.984293	1.48866e-05	MolE	0.3173
0.189182	0.984293	1.48996e-05	MolE	0.317367
0.18923	0.984293	1.49002e-05	MolE	0.317434
0.189278	0.984293	1.49987e-05	MolE	0.317501
0.189325	0.984293	1.5021e-05	MolE	0.317568
0.189373	0.984293	1.5027e-05	MolE	0.317635
0.189421	0.984293	1.50701e-05	MolE	0.317702
0.189468	0.984293	1.50912e-05	MolE	0.317769
0.189516	0.984293	1.51097e-05	MolE	0.317836
0.189564	0.984293	1.51129e-05	MolE	0.317903
0.189612	0.984293	1.51329e-05	MolE	0.31797
0.18966	0.984293	1.51865e-05	MolE	0.318038
0.189707	0.984293	1.52009e-05	MolE	0.318105
0.189755	0.984293	1.52492e-05	MolE	0.318172
0.189803	0.984293	1.52524e-05	MolE	0.31824
0.189851	0.984293	1.5328e-05	MolE	0.318307
0.189899	0.984293	1.53361e-05	MolE	0.318374
0.189947	0.984293	1.54013e-05	MolE	0.318442
0.189995	0.984293	1.55269e-05	MolE	0.318509
0.190043	0.984293	1.55625e-05	MolE	0.318577
0.190091	0.984293	1.55758e-05	MolE	0.318644
0.190139	0.984293	1.55855e-05	MolE	0.318712
0.190187	0.984293	1.56553e-05	MolE	0.318779
0.190235	0.984293	1.56815e-05	MolE	0.318847
0.190283	0.984293	1.57084e-05	MolE	0.318914
0.190332	0.984293	1.5732e-05	MolE	0.318982
0.19038	0.984293	1.57373e-05	MolE	0.31905
0.190428	0.984293	1.57542e-05	MolE	0.319117
0.190476	0.984293	1.57575e-05	MolE	0.319185
0.190524	0.984293	1.5777e-05	MolE	0.319253
0.190573	0.984293	1.58226e-05	MolE	0.319321
0.190621	0.984293	1.58292e-05	MolE	0.319388
0.190669	0.984293	1.58422e-05	MolE	0.319456
0.190718	0.984293	1.58565e-05	MolE	0.319524
0.190766	0.984293	1.59363e-05	MolE	0.319592
0.190815	0.984293	1.59715e-05	MolE	0.31966
0.190863	0.984293	1.59898e-05	MolE	0.319728
0.190911	0.984293	1.59932e-05	MolE	0.319796
0.19096	0.984293	1.59959e-05	MolE	0.319864
0.191008	0.984293	1.60051e-05	MolE	0.319932
0.191057	0.984293	1.60373e-05	MolE	0.32
0.191105	0.984293	1.60465e-05	MolE	0.320068
0.191154	0.984293	1.60638e-05	MolE	0.320136
0.191203	0.984293	1.60882e-05	MolE	0.320204
0.191251	0.984293	1.61502e-05	MolE	0.320273
0.1913	0.984293	1.61897e-05	MolE	0.320341
0.191349	0.984293	1.62632e-05	MolE	0.320409
0.191397	0.984293	1.62848e-05	MolE	0.320477
0.191446	0.984293	1.6361e-05	MolE	0.320546
0.191495	0.984293	1.64378e-05	MolE	0.320614
0.191544	0.984293	1.64979e-05	MolE	0.320682
0.191592	0.984293	1.65516e-05	MolE	0.320751
0.191641	0.984293	1.65784e-05	MolE	0.320819
0.19169	0.984293	1.6603e-05	MolE	0.320888
0.191739	0.984293	1.6637e-05	MolE	0.320956
0.191788	0.984293	1.66573e-05	MolE	0.321025
0.191837	0.984293	1.67337e-05	MolE	0.321093
0.191886	0.984293	1.67702e-05	MolE	0.321162
0.191935	0.984293	1.67708e-05	MolE	0.32123
0.191984	0.984293	1.678e-05	MolE	0.321299
0.192033	0.984293	1.67852e-05	MolE	0.321368
0.192082	0.984293	1.68043e-05	MolE	0.321436
0.192131	0.984293	1.68493e-05	MolE	0.321505
0.19218	0.984293	1.69549e-05	MolE	0.321574
0.192229	0.984293	1.69918e-05	MolE	0.321642
0.192278	0.984293	1.71005e-05	MolE	0.321711
0.192327	0.984293	1.71446e-05	MolE	0.32178
0.192377	0.984293	1.71697e-05	MolE	0.321849
0.192426	0.984293	1.72114e-05	MolE	0.321918
0.192475	0.984293	1.72348e-05	MolE	0.321987
0.192524	0.984293	1.72473e-05	MolE	0.322056
0.192574	0.984293	1.72507e-05	MolE	0.322125
0.192623	0.984293	1.72688e-05	MolE	0.322194
0.192672	0.984293	1.73203e-05	MolE	0.322263
0.192722	0.984293	1.7402e-05	MolE	0.322332
0.192771	0.984293	1.74533e-05	MolE	0.322401
0.192821	0.984293	1.74618e-05	MolE	0.32247
0.19287	0.984293	1.74677e-05	MolE	0.322539
0.192919	0.984293	1.74785e-05	MolE	0.322608
0.192969	0.984293	1.75043e-05	MolE	0.322678
0.193018	0.984293	1.75651e-05	MolE	0.322747
0.193068	0.984293	1.75847e-05	MolE	0.322816
0.193118	0.984293	1.76503e-05	MolE	0.322885
0.193167	0.984293	1.76988e-05	MolE	0.322955
0.193217	0.984293	1.7703e-05	MolE	0.323024
0.193267	0.984293	1.78136e-05	MolE	0.323093
0.193316	0.984293	1.78649e-05	MolE	0.323163
0.193366	0.984293	1.79024e-05	MolE	0.323232
0.193416	0.984293	1.79074e-05	MolE	0.323302
0.193465	0.984293	1.79207e-05	MolE	0.323371
0.193515	0.984293	1.79884e-05	MolE	0.323441
0.193565	0.984293	1.80273e-05	MolE	0.32351
0.193615	0.984293	1.80377e-05	MolE	0.32358
0.193407	0.982984	1.80609e-05	MolE	0.323219
0.193457	0.982984	1.8076e-05	MolE	0.323289
0.193507	0.982984	1.80934e-05	MolE	0.323358
0.193557	0.982984	1.80956e-05	MolE	0.323428
0.193607	0.982984	1.80976e-05	MolE	0.323498
0.193657	0.982984	1.81333e-05	MolE	0.323567
0.193706	0.982984	1.81855e-05	MolE	0.323637
0.193756	0.982984	1.81892e-05	MolE	0.323707
0.193806	0.982984	1.81949e-05	MolE	0.323777
0.193856	0.982984	1.82136e-05	MolE	0.323846
0.193907	0.982984	1.82834e-05	MolE	0.323916
0.193957	0.982984	1.83253e-05	MolE	0.323986
0.194007	0.982984	1.83882e-05	MolE	0.324056
0.194057	0.982984	1.83899e-05	MolE	0.324126
0.194107	0.982984	1.84116e-05	MolE	0.324196
0.194157	0.982984	1.84289e-05	MolE	0.324266
0.194207	0.982984	1.84492e-05	MolE	0.324336
0.194258	0.982984	1.8516e-05	MolE	0.324406
0.194308	0.982984	1.85171e-05	MolE	0.324476
0.194358	0.982984	1.85431e-05	MolE	0.324546
0.194408	0.982984	1.86219e-05	MolE	0.324616
0.194459	0.982984	1.8623e-05	MolE	0.324687
0.194509	0.982984	1.86583e-05	MolE	0.324757
0.19456	0.982984	1.86604e-05	MolE	0.324827
0.19461	0.982984	1.87067e-05	MolE	0.324897
0.19466	0.982984	1.87506e-05	MolE	0.324968
0.194711	0.982984	1.88778e-05	MolE	0.325038
0.194761	0.982984	1.88943e-05	MolE	0.325108
0.194812	0.982984	1.89092e-05	MolE	0.325179
0.194862	0.982984	1.8937e-05	MolE	0.325249
0.194913	0.982984	1.89723e-05	MolE	0.325319
0.194964	0.982984	1.89954e-05	MolE	0.32539
0.194755	0.981675	1.90066e-05	MolE	0.325027
0.194805	0.981675	1.90869e-05	MolE	0.325098
0.194856	0.981675	1.9103e-05	MolE	0.325168
0.194906	0.981675	1.91044e-05	MolE	0.325239
0.194957	0.981675	1.91181e-05	MolE	0.325309
0.195008	0.981675	1.91254e-05	MolE	0.32538
0.195059	0.981675	1.91486e-05	MolE	0.32545
0.195109	0.981675	1.91804e-05	MolE	0.325521
0.19516	0.981675	1.91926e-05	MolE	0.325591
0.195211	0.981675	1.92342e-05	MolE	0.325662
0.195262	0.981675	1.92988e-05	MolE	0.325733
0.195312	0.981675	1.93541e-05	MolE	0.325804
0.195363	0.981675	1.93909e-05	MolE	0.325874
0.195414	0.981675	1.94677e-05	MolE	0.325945
0.195465	0.981675	1.94982e-05	MolE	0.326016
0.195516	0.981675	1.95258e-05	MolE	0.326087
0.195567	0.981675	1.9556e-05	MolE	0.326158
0.195618	0.981675	1.95692e-05	MolE	0.326229
0.195669	0.981675	1.96213e-05	MolE	0.3263
0.19572	0.981675	1.9659e-05	MolE	0.326371
0.195771	0.981675	1.9672e-05	MolE	0.326442
0.195822	0.981675	1.96872e-05	MolE	0.326513
0.195874	0.981675	1.96984e-05	MolE	0.326584
0.195925	0.981675	1.97625e-05	MolE	0.326655
0.195976	0.981675	1.97852e-05	MolE	0.326726
0.196027	0.981675	1.97871e-05	MolE	0.326797
0.196078	0.981675	2.00656e-05	MolE	0.326869
0.19613	0.981675	2.01012e-05	MolE	0.32694
0.196181	0.981675	2.01025e-05	MolE	0.327011
0.196232	0.981675	2.01573e-05	MolE	0.327082
0.196284	0.981675	2.01574e-05	MolE	0.327154
0.196335	0.981675	2.02743e-05	MolE	0.327225
0.196386	0.981675	2.02767e-05	MolE	0.327297
0.196438	0.981675	2.03319e-05	MolE	0.327368
0.196489	0.981675	2.04105e-05	MolE	0.327439
0.196541	0.981675	2.04711e-05	MolE	0.327511
0.196592	0.981675	2.05277e-05	MolE	0.327582
0.196644	0.981675	2.05389e-05	MolE	0.327654
0.196696	0.981675	2.05659e-05	MolE	0.327726
0.196747	0.981675	2.05717e-05	MolE	0.327797
0.196799	0.981675	2.05838e-05	MolE	0.327869
0.19685	0.981675	2.05844e-05	MolE	0.327941
0.196902	0.981675	2.06005e-05	MolE	0.328012
0.196954	0.981675	2.06023e-05	MolE	0.328084
0.197006	0.981675	2.07916e-05	MolE	0.328156
0.197057	0.981675	2.07933e-05	MolE	0.328228
0.197109	0.981675	2.08077e-05	MolE	0.328299
0.196898	0.980366	2.0809e-05	MolE	0.327933
0.19695	0.980366	2.08361e-05	MolE	0.328005
0.197002	0.980366	2.0839e-05	MolE	0.328077
0.197053	0.980366	2.08602e-05	MolE	0.328149
0.197105	0.980366	2.09213e-05	MolE	0.328221
0.197157	0.980366	2.10006e-05	MolE	0.328293
0.197209	0.980366	2.10364e-05	MolE	0.328365
0.197261	0.980366	2.1135e-05	MolE	0.328437
0.197313	0.980366	2.11364e-05	MolE	0.328509
0.197365	0.980366	2.11787e-05	MolE	0.328581
0.197417	0.980366	2.11912e-05	MolE	0.328653
0.197469	0.980366	2.1202e-05	MolE	0.328725
0.197521	0.980366	2.1215e-05	MolE	0.328797
0.197573	0.980366	2.12191e-05	MolE	0.328869
0.197625	0.980366	2.12349e-05	MolE	0.328942
0.197677	0.980366	2.13326e-05	MolE	0.329014
0.19773	0.980366	2.13364e-05	MolE	0.329086
0.197782	0.980366	2.13906e-05	MolE	0.329158
0.197834	0.980366	2.14046e-05	MolE	0.329231
0.197886	0.980366	2.15337e-05	MolE	0.329303
0.197939	0.980366	2.15349e-05	MolE	0.329376
0.197991	0.980366	2.15419e-05	MolE	0.329448
0.198043	0.980366	2.1566e-05	MolE	0.32952
0.198096	0.980366	2.15862e-05	MolE	0.329593
0.198148	0.980366	2.15889e-05	MolE	0.329665
0.198201	0.980366	2.17281e-05	MolE	0.329738
0.198253	0.980366	2.1735e-05	MolE	0.329811
0.198306	0.980366	2.18089e-05	MolE	0.329883
0.198358	0.980366	2.18299e-05	MolE	0.329956
0.198411	0.980366	2.18751e-05	MolE	0.330029
0.198463	0.980366	2.18904e-05	MolE	0.330101
0.198516	0.980366	2.18936e-05	MolE	0.330174
0.198568	0.980366	2.19576e-05	MolE	0.330247
0.198621	0.980366	2.19666e-05	MolE	0.33032
0.198674	0.980366	2.20352e-05	MolE	0.330393
0.198726	0.980366	2.20562e-05	MolE	0.330465
0.198779	0.980366	2.2073e-05	MolE	0.330538
0.198832	0.980366	2.21234e-05	MolE	0.330611
0.198885	0.980366	2.21592e-05	MolE	0.330684
0.198938	0.980366	2.21956e-05	MolE	0.330757
0.19899	0.980366	2.228e-05	MolE	0.33083
0.199043	0.980366	2.23239e-05	MolE	0.330903
0.199096	0.980366	2.23285e-05	MolE	0.330977
0.199149	0.980366	2.25238e-05	MolE	0.33105
0.199202	0.980366	2.25514e-05	MolE	0.331123
0.199255	0.980366	2.25628e-05	MolE	0.331196
0.199308	0.980366	2.2616e-05	MolE	0.331269
0.199361	0.980366	2.26439e-05	MolE	0.331343
0.199414	0.980366	2.26888e-05	MolE	0.331416
0.199467	0.980366	2.2698e-05	MolE	0.331489
0.199521	0.980366	2.27344e-05	MolE	0.331563
0.199574	0.980366	2.27447e-05	MolE	0.331636
0.199627	0.980366	2.2761e-05	MolE	0.331709
0.19968	0.980366	2.27764e-05	MolE	0.331783
0.199733	0.980366	2.28083e-05	MolE	0.331856
0.199787	0.980366	2.28236e-05	MolE	0.33193
0.19984	0.980366	2.28446e-05	MolE	0.332004
0.199893	0.980366	2.28467e-05	MolE	0.332077
0.199947	0.980366	2.28942e-05	MolE	0.332151
0.2	0.980366	2.2922e-05	MolE	0.332224
0.200053	0.980366	2.29342e-05	MolE	0.332298
0.200107	0.980366	2.29415e-05	MolE	0.332372
0.20016	0.980366	2.29489e-05	MolE	0.332446
0.200214	0.980366	2.29988e-05	MolE	0.332519
0.200267	0.980366	2.30099e-05	MolE	0.332593
0.200321	0.980366	2.30206e-05	MolE	0.332667
0.200375	0.980366	2.30215e-05	MolE	0.332741
0.200428	0.980366	2.30363e-05	MolE	0.332815
0.200482	0.980366	2.3037e-05	MolE	0.332889
0.200535	0.980366	2.30574e-05	MolE	0.332963
0.200589	0.980366	2.30861e-05	MolE	0.333037
0.200643	0.980366	2.31471e-05	MolE	0.333111
0.200697	0.980366	2.31666e-05	MolE	0.333185
0.20075	0.980366	2.3258e-05	MolE	0.333259
0.200804	0.980366	2.32921e-05	MolE	0.333333
0.200858	0.980366	2.33005e-05	MolE	0.333408
0.200912	0.980366	2.33029e-05	MolE	0.333482
0.200698	0.979058	2.34062e-05	MolE	0.333111
0.200751	0.979058	2.34668e-05	MolE	0.333185
0.200805	0.979058	2.34808e-05	MolE	0.333259
0.200859	0.979058	2.34817e-05	MolE	0.333333
0.200913	0.979058	2.34882e-05	MolE	0.333408
0.200967	0.979058	2.3505e-05	MolE	0.333482
0.201021	0.979058	2.35459e-05	MolE	0.333556
0.201075	0.979058	2.35932e-05	MolE	0.333631
0.201129	0.979058	2.36281e-05	MolE	0.333705
0.201183	0.979058	2.37137e-05	MolE	0.33378
0.201238	0.979058	2.37172e-05	MolE	0.333854
0.201292	0.979058	2.37229e-05	MolE	0.333929
0.201346	0.979058	2.37319e-05	MolE	0.334003
0.2014	0.979058	2.388e-05	MolE	0.334078
0.201454	0.979058	2.39506e-05	MolE	0.334152
0.201509	0.979058	2.39568e-05	MolE	0.334227
0.201563	0.979058	2.39643e-05	MolE	0.334302
0.201617	0.979058	2.39648e-05	MolE	0.334376
0.201672	0.979058	2.39913e-05	MolE	0.334451
0.201726	0.979058	2.40285e-05	MolE	0.334526
0.20178	0.979058	2.40386e-05	MolE	0.334601
0.201835	0.979058	2.40553e-05	MolE	0.334676
0.201889	0.979058	2.4095e-05	MolE	0.334751
0.201944	0.979058	2.4168e-05	MolE	0.334825
0.201998	0.979058	2.42168e-05	MolE	0.3349
0.202053	0.979058	2.42718e-05	MolE	0.334975
0.202108	0.979058	2.43747e-05	MolE	0.33505
0.202162	0.979058	2.43982e-05	MolE	0.335125
0.202217	0.979058	2.44167e-05	MolE	0.335201
0.202271	0.979058	2.44516e-05	MolE	0.335276
0.202326	0.979058	2.47116e-05	MolE	0.335351
0.202381	0.979058	2.47286e-05	MolE	0.335426
0.202436	0.979058	2.47321e-05	MolE	0.335501
0.202491	0.979058	2.4741e-05	MolE	0.335576
0.202545	0.979058	2.47565e-05	MolE	0.335652
0.2026	0.979058	2.476e-05	MolE	0.335727
0.202655	0.979058	2.47761e-05	MolE	0.335802
0.20271	0.979058	2.48655e-05	MolE	0.335878
0.202765	0.979058	2.48936e-05	MolE	0.335953
0.20282	0.979058	2.49204e-05	MolE	0.336029
0.202875	0.979058	2.50484e-05	MolE	0.336104
0.20293	0.979058	2.50969e-05	MolE	0.33618
0.202985	0.979058	2.5199e-05	MolE	0.336255
0.20304	0.979058	2.53436e-05	MolE	0.336331
0.203095	0.979058	2.53852e-05	MolE	0.336407
0.20315	0.979058	2.53882e-05	MolE	0.336482
0.203206	0.979058	2.53989e-05	MolE	0.336558
0.203261	0.979058	2.55052e-05	MolE	0.336634
0.203316	0.979058	2.55674e-05	MolE	0.336709
0.203371	0.979058	2.55683e-05	MolE	0.336785
0.203427	0.979058	2.55833e-05	MolE	0.336861
0.203482	0.979058	2.56231e-05	MolE	0.336937
0.203537	0.979058	2.56384e-05	MolE	0.337013
0.203593	0.979058	2.56528e-05	MolE	0.337089
0.203648	0.979058	2.56921e-05	MolE	0.337165
0.203704	0.979058	2.57392e-05	MolE	0.337241
0.203759	0.979058	2.58397e-05	MolE	0.337317
0.203815	0.979058	2.58722e-05	MolE	0.337393
0.20387	0.979058	2.59268e-05	MolE	0.337469
0.203926	0.979058	2.60399e-05	MolE	0.337545
0.203981	0.979058	2.60876e-05	MolE	0.337621
0.204037	0.979058	2.61686e-05	MolE	0.337698
0.204093	0.979058	2.61699e-05	MolE	0.337774
0.204148	0.979058	2.61877e-05	MolE	0.33785
0.204204	0.979058	2.63491e-05	MolE	0.337926
0.20426	0.979058	2.6357e-05	MolE	0.338003
0.204316	0.979058	2.64494e-05	MolE	0.338079
0.204372	0.979058	2.64691e-05	MolE	0.338156
0.204427	0.979058	2.64902e-05	MolE	0.338232
0.204483	0.979058	2.65084e-05	MolE	0.338308
0.204539	0.979058	2.65105e-05	MolE	0.338385
0.204595	0.979058	2.66413e-05	MolE	0.338462
0.204651	0.979058	2.66489e-05	MolE	0.338538
0.204707	0.979058	2.66604e-05	MolE	0.338615
0.204763	0.979058	2.6665e-05	MolE	0.338691
0.204819	0.979058	2.66714e-05	MolE	0.338768
0.204875	0.979058	2.67025e-05	MolE	0.338845
0.204932	0.979058	2.67133e-05	MolE	0.338922
0.204988	0.979058	2.6748e-05	MolE	0.338998
0.205044	0.979058	2.67826e-05	MolE	0.339075
0.2051	0.979058	2.67962e-05	MolE	0.339152
0.205156	0.979058	2.71107e-05	MolE	0.339229
0.205213	0.979058	2.71501e-05	MolE	0.339306
0.205269	0.979058	2.71954e-05	MolE	0.339383
0.205325	0.979058	2.73335e-05	MolE	0.33946
0.205382	0.979058	2.73441e-05	MolE	0.339537
0.205438	0.979058	2.73938e-05	MolE	0.339614
0.205495	0.979058	2.7715e-05	MolE	0.339691
0.205551	0.979058	2.7721e-05	MolE	0.339768
0.205607	0.979058	2.77299e-05	MolE	0.339846
0.205664	0.979058	2.7787e-05	MolE	0.339923
0.205721	0.979058	2.78418e-05	MolE	0.34
0.205777	0.979058	2.78963e-05	MolE	0.340077
0.205834	0.979058	2.79532e-05	MolE	0.340155
0.205615	0.977749	2.80029e-05	MolE	0.339777
0.205672	0.977749	2.80092e-05	MolE	0.339854
0.205728	0.977749	2.80291e-05	MolE	0.339932
0.205785	0.977749	2.80364e-05	MolE	0.340009
0.205842	0.977749	2.80673e-05	MolE	0.340087
0.205899	0.977749	2.80748e-05	MolE	0.340164
0.205955	0.977749	2.81124e-05	MolE	0.340241
0.206012	0.977749	2.81245e-05	MolE	0.340319
0.206069	0.977749	2.8161e-05	MolE	0.340396
0.206126	0.977749	2.81742e-05	MolE	0.340474
0.206183	0.977749	2.81948e-05	MolE	0.340552
0.20624	0.977749	2.82252e-05	MolE	0.340629
0.206297	0.977749	2.82973e-05	MolE	0.340707
0.206354	0.977749	2.83337e-05	MolE	0.340785
0.206411	0.977749	2.84672e-05	MolE	0.340862
0.206468	0.977749	2.85541e-05	MolE	0.34094
0.206525	0.977749	2.8616e-05	MolE	0.341018
0.206582	0.977749	2.86718e-05	MolE	0.341096
0.206639	0.977749	2.87086e-05	MolE	0.341174
0.206696	0.977749	2.87369e-05	MolE	0.341252
0.206753	0.977749	2.87395e-05	MolE	0.34133
0.206811	0.977749	2.87883e-05	MolE	0.341408
0.206868	0.977749	2.88428e-05	MolE	0.341486
0.206925	0.977749	2.88912e-05	MolE	0.341564
0.206983	0.977749	2.89e-05	MolE	0.341642
0.20704	0.977749	2.8944e-05	MolE	0.34172
0.207097	0.977749	2.8985e-05	MolE	0.341798
0.207155	0.977749	2.89945e-05	MolE	0.341876
0.207212	0.977749	2.90228e-05	MolE	0.341955
0.20727	0.977749	2.91128e-05	MolE	0.342033
0.207327	0.977749	2.91392e-05	MolE	0.342111
0.207385	0.977749	2.93673e-05	MolE	0.34219
0.207442	0.977749	2.9411e-05	MolE	0.342268
0.2075	0.977749	2.94471e-05	MolE	0.342346
0.207558	0.977749	2.95353e-05	MolE	0.342425
0.207615	0.977749	2.95873e-05	MolE	0.342503
0.207673	0.977749	2.96815e-05	MolE	0.342582
0.207731	0.977749	2.97789e-05	MolE	0.342661
0.207789	0.977749	2.98471e-05	MolE	0.342739
0.207846	0.977749	2.98969e-05	MolE	0.342818
0.207904	0.977749	2.99133e-05	MolE	0.342896
0.207962	0.977749	2.99428e-05	MolE	0.342975
0.20802	0.977749	2.99998e-05	MolE	0.343054
0.208078	0.977749	3.00425e-05	MolE	0.343133
0.208136	0.977749	3.00992e-05	MolE	0.343212
0.208194	0.977749	3.02134e-05	MolE	0.34329
0.208252	0.977749	3.02223e-05	MolE	0.343369
0.20831	0.977749	3.02328e-05	MolE	0.343448
0.208368	0.977749	3.02382e-05	MolE	0.343527
0.208426	0.977749	3.02639e-05	MolE	0.343606
0.208485	0.977749	3.03015e-05	MolE	0.343685
0.208543	0.977749	3.03937e-05	MolE	0.343764
0.208601	0.977749	3.04268e-05	MolE	0.343843
0.208659	0.977749	3.04295e-05	MolE	0.343923
0.208718	0.977749	3.05043e-05	MolE	0.344002
0.208776	0.977749	3.0507e-05	MolE	0.344081
0.208834	0.977749	3.05684e-05	MolE	0.34416
0.208893	0.977749	3.05701e-05	MolE	0.34424
0.208951	0.977749	3.0639e-05	MolE	0.344319
0.20901	0.977749	3.06541e-05	MolE	0.344398
0.209068	0.977749	3.07216e-05	MolE	0.344478
0.209127	0.977749	3.08219e-05	MolE	0.344557
0.209185	0.977749	3.08242e-05	MolE	0.344637
0.209244	0.977749	3.0867e-05	MolE	0.344716
0.209302	0.977749	3.09182e-05	MolE	0.344796
0.209361	0.977749	3.10563e-05	MolE	0.344875
0.20942	0.977749	3.10816e-05	MolE	0.344955
0.209478	0.977749	3.10877e-05	MolE	0.345035
0.209537	0.977749	3.11405e-05	MolE	0.345114
0.209596	0.977749	3.12497e-05	MolE	0.345194
0.209374	0.97644	3.12543e-05	MolE	0.344812
0.209433	0.97644	3.12998e-05	MolE	0.344891
0.209492	0.97644	3.13375e-05	MolE	0.344971
0.209551	0.97644	3.14959e-05	MolE	0.345051
0.209609	0.97644	3.16669e-05	MolE	0.345131
0.209668	0.97644	3.17211e-05	MolE	0.345211
0.209727	0.97644	3.17764e-05	MolE	0.34529
0.209786	0.97644	3.18781e-05	MolE	0.34537
0.209845	0.97644	3.18963e-05	MolE	0.34545
0.209904	0.97644	3.19502e-05	MolE	0.34553
0.209963	0.97644	3.19676e-05	MolE	0.34561
0.210023	0.97644	3.19805e-05	MolE	0.34569
0.210082	0.97644	3.2027e-05	MolE	0.345771
0.210141	0.97644	3.20469e-05	MolE	0.345851
0.2102	0.97644	3.20512e-05	MolE	0.345931
0.210259	0.97644	3.22043e-05	MolE	0.346011
0.210319	0.97644	3.22548e-05	MolE	0.346091
0.210378	0.97644	3.22728e-05	MolE	0.346172
0.210437	0.97644	3.22998e-05	MolE	0.346252
0.210497	0.97644	3.23157e-05	MolE	0.346332
0.210556	0.97644	3.24556e-05	MolE	0.346413
0.210615	0.97644	3.25566e-05	MolE	0.346493
0.210675	0.97644	3.25909e-05	MolE	0.346574
0.210734	0.97644	3.26031e-05	MolE	0.346654
0.210794	0.97644	3.26075e-05	MolE	0.346735
0.210854	0.97644	3.26445e-05	MolE	0.346815
0.210913	0.97644	3.26865e-05	MolE	0.346896
0.210973	0.97644	3.26868e-05	MolE	0.346977
0.211033	0.97644	3.27769e-05	MolE	0.347057
0.211092	0.97644	3.27925e-05	MolE	0.347138
0.211152	0.97644	3.28225e-05	MolE	0.347219
0.211212	0.97644	3.29075e-05	MolE	0.3473
0.211272	0.97644	3.29138e-05	MolE	0.347381
0.211331	0.97644	3.29658e-05	MolE	0.347462
0.211391	0.97644	3.297e-05	MolE	0.347543
0.211451	0.97644	3.30385e-05	MolE	0.347623
0.211511	0.97644	3.30778e-05	MolE	0.347704
0.211288	0.975131	3.30796e-05	MolE	0.347319
0.211348	0.975131	3.31118e-05	MolE	0.3474
0.211407	0.975131	3.31209e-05	MolE	0.347481
0.211467	0.975131	3.31313e-05	MolE	0.347562
0.211528	0.975131	3.31376e-05	MolE	0.347643
0.211588	0.975131	3.31632e-05	MolE	0.347725
0.211648	0.975131	3.3171e-05	MolE	0.347806
0.211708	0.975131	3.31828e-05	MolE	0.347887
0.211768	0.975131	3.32472e-05	MolE	0.347968
0.211828	0.975131	3.33588e-05	MolE	0.34805
0.211889	0.975131	3.33964e-05	MolE	0.348131
0.211949	0.975131	3.34012e-05	MolE	0.348212
0.212009	0.975131	3.34567e-05	MolE	0.348294
0.212069	0.975131	3.3457e-05	MolE	0.348375
0.21213	0.975131	3.35395e-05	MolE	0.348457
0.21219	0.975131	3.35398e-05	MolE	0.348538
0.212251	0.975131	3.36267e-05	MolE	0.34862
0.212311	0.975131	3.37281e-05	MolE	0.348701
0.212372	0.975131	3.3859e-05	MolE	0.348783
0.212432	0.975131	3.39063e-05	MolE	0.348864
0.212493	0.975131	3.40211e-05	MolE	0.348946
0.212553	0.975131	3.40473e-05	MolE	0.349028
0.212614	0.975131	3.40688e-05	MolE	0.34911
0.212675	0.975131	3.41331e-05	MolE	0.349191
0.212736	0.975131	3.4202e-05	MolE	0.349273
0.212796	0.975131	3.42217e-05	MolE	0.349355
0.212857	0.975131	3.42254e-05	MolE	0.349437
0.212918	0.975131	3.42784e-05	MolE	0.349519
0.212979	0.975131	3.4312e-05	MolE	0.349601
0.21304	0.975131	3.43266e-05	MolE	0.349683
0.213101	0.975131	3.43492e-05	MolE	0.349765
0.213162	0.975131	3.43694e-05	MolE	0.349847
0.213223	0.975131	3.43699e-05	MolE	0.34993
0.213284	0.975131	3.43759e-05	MolE	0.350012
0.213345	0.975131	3.44776e-05	MolE	0.350094
0.213406	0.975131	3.45466e-05	MolE	0.350176
0.213467	0.975131	3.46182e-05	MolE	0.350259
0.213528	0.975131	3.46203e-05	MolE	0.350341
0.213589	0.975131	3.46204e-05	MolE	0.350423
0.213651	0.975131	3.46294e-05	MolE	0.350506
0.213712	0.975131	3.46721e-05	MolE	0.350588
0.213773	0.975131	3.47359e-05	MolE	0.350671
0.213835	0.975131	3.49141e-05	MolE	0.350753
0.213896	0.975131	3.49217e-05	MolE	0.350836
0.213957	0.975131	3.49835e-05	MolE	0.350919
0.214019	0.975131	3.50141e-05	MolE	0.351001
0.21408	0.975131	3.50156e-05	MolE	0.351084
0.214142	0.975131	3.50803e-05	MolE	0.351167
0.214204	0.975131	3.51329e-05	MolE	0.351249
0.214265	0.975131	3.51414e-05	MolE	0.351332
0.214327	0.975131	3.51817e-05	MolE	0.351415
0.214388	0.975131	3.52797e-05	MolE	0.351498
0.21445	0.975131	3.53143e-05	MolE	0.351581
0.214512	0.975131	3.53513e-05	MolE	0.351664
0.214574	0.975131	3.5418e-05	MolE	0.351747
0.214636	0.975131	3.54239e-05	MolE	0.35183
0.214697	0.975131	3.54278e-05	MolE	0.351913
0.214759	0.975131	3.54624e-05	MolE	0.351996
0.214821	0.975131	3.56315e-05	MolE	0.352079
0.214883	0.975131	3.56808e-05	MolE	0.352163
0.214945	0.975131	3.56901e-05	MolE	0.352246
0.215007	0.975131	3.58593e-05	MolE	0.352329
0.215069	0.975131	3.5921e-05	MolE	0.352412
0.215131	0.975131	3.60528e-05	MolE	0.352496
0.215194	0.975131	3.61415e-05	MolE	0.352579
0.215256	0.975131	3.61422e-05	MolE	0.352663
0.215318	0.975131	3.62948e-05	MolE	0.352746
0.21538	0.975131	3.63116e-05	MolE	0.35283
0.215442	0.975131	3.63639e-05	MolE	0.352913
0.215505	0.975131	3.63664e-05	MolE	0.352997
0.215567	0.975131	3.65064e-05	MolE	0.353081
0.21563	0.975131	3.6569e-05	MolE	0.353164
0.215692	0.975131	3.65698e-05	MolE	0.353248
0.215754	0.975131	3.65722e-05	MolE	0.353332
0.215817	0.975131	3.65817e-05	MolE	0.353416
0.215879	0.975131	3.66069e-05	MolE	0.353499
0.215942	0.975131	3.66932e-05	MolE	0.353583
0.216005	0.975131	3.67277e-05	MolE	0.353667
0.216067	0.975131	3.68238e-05	MolE	0.353751
0.21613	0.975131	3.68634e-05	MolE	0.353835
0.216193	0.975131	3.71604e-05	MolE	0.353919
0.216255	0.975131	3.73832e-05	MolE	0.354003
0.216318	0.975131	3.74078e-05	MolE	0.354087
0.216381	0.975131	3.74511e-05	MolE	0.354172
0.216444	0.975131	3.7794e-05	MolE	0.354256
0.216507	0.975131	3.79098e-05	MolE	0.35434
0.216279	0.973822	3.79212e-05	MolE	0.353949
0.216051	0.972513	3.80386e-05	MolE	0.353557
0.216114	0.972513	3.81438e-05	MolE	0.353641
0.216177	0.972513	3.82084e-05	MolE	0.353725
0.21624	0.972513	3.86293e-05	MolE	0.35381
0.216303	0.972513	3.88076e-05	MolE	0.353894
0.216366	0.972513	3.88149e-05	MolE	0.353978
0.216429	0.972513	3.88567e-05	MolE	0.354062
0.216492	0.972513	3.89951e-05	MolE	0.354147
0.216555	0.972513	3.90105e-05	MolE	0.354231
0.216618	0.972513	3.9077e-05	MolE	0.354316
0.216681	0.972513	3.91648e-05	MolE	0.3544
0.216744	0.972513	3.92823e-05	MolE	0.354485
0.216808	0.972513	3.9285e-05	MolE	0.354569
0.216871	0.972513	3.92914e-05	MolE	0.354654
0.216934	0.972513	3.93114e-05	MolE	0.354739
0.216998	0.972513	3.94546e-05	MolE	0.354823
0.217061	0.972513	3.96186e-05	MolE	0.354908
0.217124	0.972513	3.97568e-05	MolE	0.354993
0.217188	0.972513	3.98399e-05	MolE	0.355078
0.217251	0.972513	3.98591e-05	MolE	0.355163
0.217315	0.972513	3.98627e-05	MolE	0.355247
0.217379	0.972513	3.9902e-05	MolE	0.355332
0.217442	0.972513	3.99091e-05	MolE	0.355417
0.217506	0.972513	3.99276e-05	MolE	0.355502
0.217277	0.971204	4.00902e-05	MolE	0.355109
0.21734	0.971204	4.01168e-05	MolE	0.355194
0.217404	0.971204	4.01483e-05	MolE	0.355279
0.217468	0.971204	4.01545e-05	MolE	0.355364
0.217238	0.969895	4.018e-05	MolE	0.35497
0.217302	0.969895	4.02394e-05	MolE	0.355055
0.217366	0.969895	4.02966e-05	MolE	0.35514
0.21743	0.969895	4.0303e-05	MolE	0.355225
0.217493	0.969895	4.0326e-05	MolE	0.35531
0.217557	0.969895	4.0471e-05	MolE	0.355396
0.217621	0.969895	4.05222e-05	MolE	0.355481
0.217685	0.969895	4.05419e-05	MolE	0.355566
0.217749	0.969895	4.06344e-05	MolE	0.355652
0.217813	0.969895	4.06468e-05	MolE	0.355737
0.217877	0.969895	4.07054e-05	MolE	0.355822
0.217941	0.969895	4.07291e-05	MolE	0.355908
0.218005	0.969895	4.07914e-05	MolE	0.355993
0.218069	0.969895	4.07917e-05	MolE	0.356079
0.218134	0.969895	4.08858e-05	MolE	0.356164
0.218198	0.969895	4.09152e-05	MolE	0.35625
0.218262	0.969895	4.0964e-05	MolE	0.356336
0.218326	0.969895	4.09698e-05	MolE	0.356421
0.218391	0.969895	4.106e-05	MolE	0.356507
0.218455	0.969895	4.11245e-05	MolE	0.356593
0.21852	0.969895	4.11308e-05	MolE	0.356679
0.218584	0.969895	4.11567e-05	MolE	0.356765
0.218649	0.969895	4.12745e-05	MolE	0.35685
0.218713	0.969895	4.13112e-05	MolE	0.356936
0.218778	0.969895	4.14247e-05	MolE	0.357022
0.218842	0.969895	4.14466e-05	MolE	0.357108
0.218907	0.969895	4.14822e-05	MolE	0.357195
0.218972	0.969895	4.15612e-05	MolE	0.357281
0.219036	0.969895	4.15915e-05	MolE	0.357367
0.219101	0.969895	4.16011e-05	MolE	0.357453
0.219166	0.969895	4.16279e-05	MolE	0.357539
0.219231	0.969895	4.16906e-05	MolE	0.357625
0.219296	0.969895	4.17297e-05	MolE	0.357712
0.219361	0.969895	4.18413e-05	MolE	0.357798
0.219426	0.969895	4.18999e-05	MolE	0.357885
0.219491	0.969895	4.19625e-05	MolE	0.357971
0.219556	0.969895	4.20232e-05	MolE	0.358058
0.219621	0.969895	4.20749e-05	MolE	0.358144
0.219686	0.969895	4.23552e-05	MolE	0.358231
0.219751	0.969895	4.23785e-05	MolE	0.358317
0.219816	0.969895	4.2428e-05	MolE	0.358404
0.219881	0.969895	4.24695e-05	MolE	0.358491
0.219947	0.969895	4.25039e-05	MolE	0.358577
0.220012	0.969895	4.25372e-05	MolE	0.358664
0.220077	0.969895	4.25623e-05	MolE	0.358751
0.220143	0.969895	4.25805e-05	MolE	0.358838
0.220208	0.969895	4.2619e-05	MolE	0.358925
0.220273	0.969895	4.26924e-05	MolE	0.359012
0.220339	0.969895	4.2728e-05	MolE	0.359099
0.220405	0.969895	4.27577e-05	MolE	0.359186
0.22047	0.969895	4.27652e-05	MolE	0.359273
0.220536	0.969895	4.2804e-05	MolE	0.35936
0.220601	0.969895	4.28101e-05	MolE	0.359447
0.220667	0.969895	4.30221e-05	MolE	0.359534
0.220733	0.969895	4.3055e-05	MolE	0.359621
0.220799	0.969895	4.31583e-05	MolE	0.359709
0.220864	0.969895	4.31952e-05	MolE	0.359796
0.22093	0.969895	4.3235e-05	MolE	0.359883
0.220996	0.969895	4.3329e-05	MolE	0.359971
0.221062	0.969895	4.33302e-05	MolE	0.360058
0.221128	0.969895	4.33788e-05	MolE	0.360146
0.221194	0.969895	4.34809e-05	MolE	0.360233
0.22126	0.969895	4.34811e-05	MolE	0.360321
0.221326	0.969895	4.35818e-05	MolE	0.360409
0.221392	0.969895	4.37532e-05	MolE	0.360496
0.221458	0.969895	4.38036e-05	MolE	0.360584
0.221525	0.969895	4.41022e-05	MolE	0.360672
0.221591	0.969895	4.41975e-05	MolE	0.360759
0.221657	0.969895	4.42173e-05	MolE	0.360847
0.221724	0.969895	4.43017e-05	MolE	0.360935
0.22179	0.969895	4.43169e-05	MolE	0.361023
0.221557	0.968586	4.43352e-05	MolE	0.360624
0.221623	0.968586	4.43411e-05	MolE	0.360712
0.22169	0.968586	4.43454e-05	MolE	0.3608
0.221756	0.968586	4.43542e-05	MolE	0.360888
0.221823	0.968586	4.44256e-05	MolE	0.360976
0.221889	0.968586	4.44747e-05	MolE	0.361064
0.221956	0.968586	4.45595e-05	MolE	0.361152
0.222022	0.968586	4.47963e-05	MolE	0.36124
0.222089	0.968586	4.48034e-05	MolE	0.361328
0.222156	0.968586	4.48339e-05	MolE	0.361416
0.222222	0.968586	4.48489e-05	MolE	0.361505
0.222289	0.968586	4.48786e-05	MolE	0.361593
0.222356	0.968586	4.49088e-05	MolE	0.361681
0.222423	0.968586	4.49359e-05	MolE	0.36177
0.222489	0.968586	4.5062e-05	MolE	0.361858
0.222556	0.968586	4.51222e-05	MolE	0.361947
0.222623	0.968586	4.51553e-05	MolE	0.362035
0.22269	0.968586	4.52174e-05	MolE	0.362124
0.222757	0.968586	4.55429e-05	MolE	0.362212
0.222824	0.968586	4.56477e-05	MolE	0.362301
0.222892	0.968586	4.56823e-05	MolE	0.36239
0.222959	0.968586	4.57582e-05	MolE	0.362479
0.223026	0.968586	4.58212e-05	MolE	0.362567
0.223093	0.968586	4.58993e-05	MolE	0.362656
0.22316	0.968586	4.59367e-05	MolE	0.362745
0.223228	0.968586	4.59751e-05	MolE	0.362834
0.223295	0.968586	4.59768e-05	MolE	0.362923
0.223363	0.968586	4.61063e-05	MolE	0.363012
0.22343	0.968586	4.61948e-05	MolE	0.363101
0.223497	0.968586	4.63824e-05	MolE	0.36319
0.223565	0.968586	4.63838e-05	MolE	0.363279
0.223633	0.968586	4.64237e-05	MolE	0.363369
0.2237	0.968586	4.64838e-05	MolE	0.363458
0.223768	0.968586	4.65215e-05	MolE	0.363547
0.223835	0.968586	4.65488e-05	MolE	0.363636
0.223903	0.968586	4.66507e-05	MolE	0.363726
0.223971	0.968586	4.67082e-05	MolE	0.363815
0.224039	0.968586	4.67813e-05	MolE	0.363905
0.224107	0.968586	4.67962e-05	MolE	0.363994
0.224174	0.968586	4.69254e-05	MolE	0.364084
0.224242	0.968586	4.69699e-05	MolE	0.364173
0.22431	0.968586	4.71177e-05	MolE	0.364263
0.224378	0.968586	4.71949e-05	MolE	0.364353
0.224446	0.968586	4.72893e-05	MolE	0.364442
0.224211	0.967277	4.73629e-05	MolE	0.364039
0.224279	0.967277	4.74694e-05	MolE	0.364129
0.224347	0.967277	4.75652e-05	MolE	0.364219
0.224415	0.967277	4.76439e-05	MolE	0.364309
0.224484	0.967277	4.76455e-05	MolE	0.364398
0.224248	0.965969	4.77316e-05	MolE	0.363995
0.224316	0.965969	4.77438e-05	MolE	0.364085
0.224384	0.965969	4.79285e-05	MolE	0.364175
0.224453	0.965969	4.84717e-05	MolE	0.364265
0.224521	0.965969	4.84929e-05	MolE	0.364354
0.224589	0.965969	4.85895e-05	MolE	0.364444
0.224658	0.965969	4.86389e-05	MolE	0.364534
0.224726	0.965969	4.86861e-05	MolE	0.364625
0.224794	0.965969	4.87273e-05	MolE	0.364715
0.224863	0.965969	4.8772e-05	MolE	0.364805
0.224931	0.965969	4.88055e-05	MolE	0.364895
0.225	0.965969	4.88243e-05	MolE	0.364985
0.225069	0.965969	4.88307e-05	MolE	0.365075
0.225137	0.965969	4.88733e-05	MolE	0.365166
0.225206	0.965969	4.89965e-05	MolE	0.365256
0.225275	0.965969	4.90295e-05	MolE	0.365347
0.225344	0.965969	4.92408e-05	MolE	0.365437
0.225412	0.965969	4.92415e-05	MolE	0.365527
0.225481	0.965969	4.93343e-05	MolE	0.365618
0.22555	0.965969	4.93641e-05	MolE	0.365709
0.225619	0.965969	4.9523e-05	MolE	0.365799
0.225688	0.965969	4.95739e-05	MolE	0.36589
0.225757	0.965969	4.96198e-05	MolE	0.365981
0.225826	0.965969	4.98456e-05	MolE	0.366071
0.225895	0.965969	4.98942e-05	MolE	0.366162
0.225964	0.965969	4.99419e-05	MolE	0.366253
0.226034	0.965969	4.9961e-05	MolE	0.366344
0.226103	0.965969	5.01493e-05	MolE	0.366435
0.226172	0.965969	5.02615e-05	MolE	0.366526
0.226242	0.965969	5.02911e-05	MolE	0.366617
0.226311	0.965969	5.04153e-05	MolE	0.366708
0.22638	0.965969	5.04783e-05	MolE	0.366799
0.22645	0.965969	5.06091e-05	MolE	0.36689
0.226519	0.965969	5.06534e-05	MolE	0.366982
0.226589	0.965969	5.08367e-05	MolE	0.367073
0.226658	0.965969	5.09315e-05	MolE	0.367164
0.226728	0.965969	5.0942e-05	MolE	0.367256
0.226798	0.965969	5.09653e-05	MolE	0.367347
0.226868	0.965969	5.10055e-05	MolE	0.367438
0.226937	0.965969	5.11321e-05	MolE	0.36753
0.227007	0.965969	5.12043e-05	MolE	0.367621
0.227077	0.965969	5.12464e-05	MolE	0.367713
0.227147	0.965969	5.1278e-05	MolE	0.367805
0.227217	0.965969	5.14821e-05	MolE	0.367896
0.227287	0.965969	5.15123e-05	MolE	0.367988
0.227357	0.965969	5.16918e-05	MolE	0.36808
0.227427	0.965969	5.17087e-05	MolE	0.368172
0.227189	0.96466	5.19303e-05	MolE	0.367764
0.227259	0.96466	5.1965e-05	MolE	0.367856
0.227329	0.96466	5.20292e-05	MolE	0.367948
0.227399	0.96466	5.20438e-05	MolE	0.36804
0.227469	0.96466	5.21642e-05	MolE	0.368132
0.227539	0.96466	5.21972e-05	MolE	0.368224
0.22761	0.96466	5.24419e-05	MolE	0.368316
0.22768	0.96466	5.24603e-05	MolE	0.368408
0.22775	0.96466	5.31126e-05	MolE	0.3685
0.227821	0.96466	5.35405e-05	MolE	0.368592
0.227891	0.96466	5.36216e-05	MolE	0.368684
0.227962	0.96466	5.36247e-05	MolE	0.368777
0.228032	0.96466	5.37038e-05	MolE	0.368869
0.228103	0.96466	5.3753e-05	MolE	0.368961
0.228173	0.96466	5.40004e-05	MolE	0.369054
0.228244	0.96466	5.4099e-05	MolE	0.369146
0.228315	0.96466	5.4127e-05	MolE	0.369238
0.228385	0.96466	5.41981e-05	MolE	0.369331
0.228456	0.96466	5.42185e-05	MolE	0.369424
0.228527	0.96466	5.42329e-05	MolE	0.369516
0.228598	0.96466	5.42936e-05	MolE	0.369609
0.228669	0.96466	5.44062e-05	MolE	0.369702
0.22874	0.96466	5.44311e-05	MolE	0.369794
0.228811	0.96466	5.45855e-05	MolE	0.369887
0.228882	0.96466	5.46092e-05	MolE	0.36998
0.228953	0.96466	5.47158e-05	MolE	0.370073
0.229024	0.96466	5.47656e-05	MolE	0.370166
0.229095	0.96466	5.48539e-05	MolE	0.370259
0.229167	0.96466	5.48894e-05	MolE	0.370352
0.229238	0.96466	5.50879e-05	MolE	0.370445
0.229309	0.96466	5.51667e-05	MolE	0.370538
0.229381	0.96466	5.53218e-05	MolE	0.370631
0.229141	0.963351	5.54493e-05	MolE	0.370221
0.229212	0.963351	5.54954e-05	MolE	0.370314
0.229283	0.963351	5.5521e-05	MolE	0.370408
0.229355	0.963351	5.55395e-05	MolE	0.370501
0.229426	0.963351	5.55998e-05	MolE	0.370594
0.229498	0.963351	5.56818e-05	MolE	0.370687
0.22957	0.963351	5.57572e-05	MolE	0.370781
0.229641	0.963351	5.59245e-05	MolE	0.370874
0.229713	0.963351	5.59417e-05	MolE	0.370968
0.229785	0.963351	5.6006e-05	MolE	0.371061
0.229856	0.963351	5.60442e-05	MolE	0.371155
0.229928	0.963351	5.62126e-05	MolE	0.371248
0.23	0.963351	5.63512e-05	MolE	0.371342
0.230072	0.963351	5.64004e-05	MolE	0.371436
0.230144	0.963351	5.64438e-05	MolE	0.37153
0.230216	0.963351	5.64697e-05	MolE	0.371623
0.229975	0.962042	5.6551e-05	MolE	0.371212
0.230047	0.962042	5.66263e-05	MolE	0.371306
0.230119	0.962042	5.66447e-05	MolE	0.3714
0.230191	0.962042	5.68859e-05	MolE	0.371494
0.230263	0.962042	5.69398e-05	MolE	0.371587
0.230335	0.962042	5.69886e-05	MolE	0.371681
0.230408	0.962042	5.6997e-05	MolE	0.371775
0.23048	0.962042	5.71797e-05	MolE	0.371869
0.230552	0.962042	5.72354e-05	MolE	0.371964
0.230624	0.962042	5.72607e-05	MolE	0.372058
0.230697	0.962042	5.73879e-05	MolE	0.372152
0.230769	0.962042	5.74783e-05	MolE	0.372246
0.230842	0.962042	5.76789e-05	MolE	0.37234
0.230914	0.962042	5.78482e-05	MolE	0.372435
0.230987	0.962042	5.79531e-05	MolE	0.372529
0.231059	0.962042	5.79704e-05	MolE	0.372624
0.231132	0.962042	5.80408e-05	MolE	0.372718
0.231205	0.962042	5.80816e-05	MolE	0.372813
0.230963	0.960733	5.81393e-05	MolE	0.3724
0.231036	0.960733	5.83395e-05	MolE	0.372494
0.231108	0.960733	5.83764e-05	MolE	0.372589
0.231181	0.960733	5.83847e-05	MolE	0.372683
0.231254	0.960733	5.8515e-05	MolE	0.372778
0.231327	0.960733	5.91662e-05	MolE	0.372873
0.2314	0.960733	5.91781e-05	MolE	0.372967
0.231473	0.960733	5.91903e-05	MolE	0.373062
0.231546	0.960733	5.96859e-05	MolE	0.373157
0.231619	0.960733	5.97375e-05	MolE	0.373252
0.231692	0.960733	5.98251e-05	MolE	0.373347
0.231765	0.960733	6.00276e-05	MolE	0.373442
0.231838	0.960733	6.0112e-05	MolE	0.373537
0.231912	0.960733	6.01345e-05	MolE	0.373632
0.231985	0.960733	6.0173e-05	MolE	0.373727
0.232058	0.960733	6.01976e-05	MolE	0.373822
0.232132	0.960733	6.02389e-05	MolE	0.373917
0.232205	0.960733	6.0438e-05	MolE	0.374013
0.232278	0.960733	6.0655e-05	MolE	0.374108
0.232035	0.959424	6.07222e-05	MolE	0.373694
0.232109	0.959424	6.11073e-05	MolE	0.373789
0.232182	0.959424	6.11499e-05	MolE	0.373884
0.232256	0.959424	6.12413e-05	MolE	0.37398
0.23233	0.959424	6.12975e-05	MolE	0.374075
0.232403	0.959424	6.13619e-05	MolE	0.37417
0.232477	0.959424	6.14685e-05	MolE	0.374266
0.232551	0.959424	6.15045e-05	MolE	0.374362
0.232625	0.959424	6.15125e-05	MolE	0.374457
0.232698	0.959424	6.15281e-05	MolE	0.374553
0.232772	0.959424	6.15473e-05	MolE	0.374649
0.232846	0.959424	6.17403e-05	MolE	0.374744
0.23292	0.959424	6.1864e-05	MolE	0.37484
0.232994	0.959424	6.18869e-05	MolE	0.374936
0.233068	0.959424	6.23191e-05	MolE	0.375032
0.233142	0.959424	6.23414e-05	MolE	0.375128
0.233217	0.959424	6.24174e-05	MolE	0.375224
0.233291	0.959424	6.24922e-05	MolE	0.37532
0.233365	0.959424	6.25036e-05	MolE	0.375416
0.233439	0.959424	6.25081e-05	MolE	0.375512
0.233514	0.959424	6.26133e-05	MolE	0.375609
0.233588	0.959424	6.26728e-05	MolE	0.375705
0.233663	0.959424	6.28902e-05	MolE	0.375801
0.233737	0.959424	6.29836e-05	MolE	0.375897
0.233812	0.959424	6.30952e-05	MolE	0.375994
0.233886	0.959424	6.30963e-05	MolE	0.37609
0.233961	0.959424	6.31414e-05	MolE	0.376187
0.234036	0.959424	6.31491e-05	MolE	0.376283
0.234111	0.959424	6.31562e-05	MolE	0.37638
0.234185	0.959424	6.32793e-05	MolE	0.376477
0.23426	0.959424	6.34776e-05	MolE	0.376573
0.234335	0.959424	6.3598e-05	MolE	0.37667
0.23441	0.959424	6.36196e-05	MolE	0.376767
0.234485	0.959424	6.38047e-05	MolE	0.376864
0.23456	0.959424	6.38119e-05	MolE	0.376961
0.234635	0.959424	6.3904e-05	MolE	0.377058
0.23471	0.959424	6.39958e-05	MolE	0.377155
0.234785	0.959424	6.41363e-05	MolE	0.377252
0.234861	0.959424	6.41578e-05	MolE	0.377349
0.234936	0.959424	6.42355e-05	MolE	0.377446
0.235011	0.959424	6.42789e-05	MolE	0.377543
0.235087	0.959424	6.43437e-05	MolE	0.37764
0.235162	0.959424	6.44667e-05	MolE	0.377738
0.235237	0.959424	6.45652e-05	MolE	0.377835
0.235313	0.959424	6.47315e-05	MolE	0.377932
0.235389	0.959424	6.54065e-05	MolE	0.37803
0.235464	0.959424	6.54899e-05	MolE	0.378127
0.23554	0.959424	6.57346e-05	MolE	0.378225
0.235616	0.959424	6.57947e-05	MolE	0.378323
0.235691	0.959424	6.59058e-05	MolE	0.37842
0.235767	0.959424	6.59591e-05	MolE	0.378518
0.235843	0.959424	6.61507e-05	MolE	0.378616
0.235919	0.959424	6.62044e-05	MolE	0.378714
0.235995	0.959424	6.62765e-05	MolE	0.378811
0.236071	0.959424	6.64625e-05	MolE	0.378909
0.236147	0.959424	6.67396e-05	MolE	0.379007
0.236223	0.959424	6.67865e-05	MolE	0.379105
0.236299	0.959424	6.71415e-05	MolE	0.379203
0.236375	0.959424	6.75395e-05	MolE	0.379301
0.236452	0.959424	6.77049e-05	MolE	0.3794
0.236528	0.959424	6.82522e-05	MolE	0.379498
0.236604	0.959424	6.83029e-05	MolE	0.379596
0.236681	0.959424	6.86436e-05	MolE	0.379694
0.236757	0.959424	6.87684e-05	MolE	0.379793
0.236834	0.959424	6.90697e-05	MolE	0.379891
0.23691	0.959424	6.90795e-05	MolE	0.37999
0.236987	0.959424	6.91106e-05	MolE	0.380088
0.237063	0.959424	6.91772e-05	MolE	0.380187
0.23714	0.959424	6.92986e-05	MolE	0.380285
0.237217	0.959424	6.95555e-05	MolE	0.380384
0.237294	0.959424	6.95628e-05	MolE	0.380483
0.23737	0.959424	6.96059e-05	MolE	0.380582
0.237447	0.959424	6.96346e-05	MolE	0.38068
0.237524	0.959424	7.03446e-05	MolE	0.380779
0.237601	0.959424	7.03448e-05	MolE	0.380878
0.237678	0.959424	7.05856e-05	MolE	0.380977
0.237431	0.958115	7.0999e-05	MolE	0.380556
0.237508	0.958115	7.10563e-05	MolE	0.380655
0.237585	0.958115	7.11167e-05	MolE	0.380754
0.237662	0.958115	7.13524e-05	MolE	0.380853
0.23774	0.958115	7.13739e-05	MolE	0.380952
0.237817	0.958115	7.15573e-05	MolE	0.381052
0.237894	0.958115	7.15744e-05	MolE	0.381151
0.237971	0.958115	7.18001e-05	MolE	0.38125
0.238049	0.958115	7.20156e-05	MolE	0.381349
0.238126	0.958115	7.21344e-05	MolE	0.381449
0.238204	0.958115	7.21383e-05	MolE	0.381548
0.238281	0.958115	7.21717e-05	MolE	0.381648
0.238359	0.958115	7.22503e-05	MolE	0.381747
0.238436	0.958115	7.23342e-05	MolE	0.381847
0.238514	0.958115	7.24509e-05	MolE	0.381946
0.238592	0.958115	7.24702e-05	MolE	0.382046
0.23867	0.958115	7.25782e-05	MolE	0.382146
0.238748	0.958115	7.25831e-05	MolE	0.382245
0.238825	0.958115	7.27898e-05	MolE	0.382345
0.238903	0.958115	7.31709e-05	MolE	0.382445
0.238981	0.958115	7.32815e-05	MolE	0.382545
0.239059	0.958115	7.33003e-05	MolE	0.382645
0.239138	0.958115	7.35154e-05	MolE	0.382745
0.239216	0.958115	7.40693e-05	MolE	0.382845
0.239294	0.958115	7.40919e-05	MolE	0.382945
0.239372	0.958115	7.41253e-05	MolE	0.383046
0.23945	0.958115	7.41769e-05	MolE	0.383146
0.239529	0.958115	7.42707e-05	MolE	0.383246
0.239607	0.958115	7.43191e-05	MolE	0.383346
0.239686	0.958115	7.43527e-05	MolE	0.383447
0.239764	0.958115	7.44994e-05	MolE	0.383547
0.239843	0.958115	7.48484e-05	MolE	0.383648
0.239921	0.958115	7.49036e-05	MolE	0.383748
0.24	0.958115	7.49386e-05	MolE	0.383849
0.240079	0.958115	7.49459e-05	MolE	0.38395
0.240157	0.958115	7.51545e-05	MolE	0.38405
0.240236	0.958115	7.51992e-05	MolE	0.384151
0.240315	0.958115	7.53064e-05	MolE	0.384252
0.240066	0.956806	7.53315e-05	MolE	0.383828
0.240145	0.956806	7.5363e-05	MolE	0.383929
0.240223	0.956806	7.55442e-05	MolE	0.384029
0.240302	0.956806	7.57012e-05	MolE	0.38413
0.240381	0.956806	7.6058e-05	MolE	0.384231
0.240461	0.956806	7.62717e-05	MolE	0.384332
0.24054	0.956806	7.67227e-05	MolE	0.384433
0.240619	0.956806	7.68402e-05	MolE	0.384534
0.240698	0.956806	7.68973e-05	MolE	0.384636
0.240777	0.956806	7.69313e-05	MolE	0.384737
0.240857	0.956806	7.69579e-05	MolE	0.384838
0.240936	0.956806	7.69846e-05	MolE	0.384939
0.241015	0.956806	7.72288e-05	MolE	0.385041
0.241095	0.956806	7.7337e-05	MolE	0.385142
0.240845	0.955497	7.73583e-05	MolE	0.384717
0.240924	0.955497	7.73989e-05	MolE	0.384818
0.241004	0.955497	7.76547e-05	MolE	0.38492
0.241083	0.955497	7.7886e-05	MolE	0.385021
0.241163	0.955497	7.80296e-05	MolE	0.385123
0.241243	0.955497	7.81469e-05	MolE	0.385224
0.241322	0.955497	7.89153e-05	MolE	0.385326
0.241402	0.955497	7.91029e-05	MolE	0.385428
0.241482	0.955497	7.91925e-05	MolE	0.385529
0.241562	0.955497	7.92324e-05	MolE	0.385631
0.241642	0.955497	7.92563e-05	MolE	0.385733
0.241722	0.955497	7.92708e-05	MolE	0.385835
0.241802	0.955497	7.96189e-05	MolE	0.385937
0.241882	0.955497	7.9709e-05	MolE	0.386039
0.241962	0.955497	7.97572e-05	MolE	0.386141
0.242042	0.955497	7.98427e-05	MolE	0.386243
0.242123	0.955497	7.98433e-05	MolE	0.386346
0.242203	0.955497	7.99626e-05	MolE	0.386448
0.242283	0.955497	8.00455e-05	MolE	0.38655
0.242364	0.955497	8.00581e-05	MolE	0.386653
0.242444	0.955497	8.02349e-05	MolE	0.386755
0.242525	0.955497	8.03038e-05	MolE	0.386857
0.242606	0.955497	8.04256e-05	MolE	0.38696
0.242686	0.955497	8.04916e-05	MolE	0.387063
0.242767	0.955497	8.06289e-05	MolE	0.387165
0.242848	0.955497	8.07745e-05	MolE	0.387268
0.242928	0.955497	8.0993e-05	MolE	0.387371
0.243009	0.955497	8.12706e-05	MolE	0.387473
0.24309	0.955497	8.13762e-05	MolE	0.387576
0.243171	0.955497	8.16451e-05	MolE	0.387679
0.243252	0.955497	8.18608e-05	MolE	0.387782
0.243333	0.955497	8.19822e-05	MolE	0.387885
0.243414	0.955497	8.20442e-05	MolE	0.387988
0.243496	0.955497	8.29545e-05	MolE	0.388091
0.243577	0.955497	8.31314e-05	MolE	0.388195
0.243658	0.955497	8.31363e-05	MolE	0.388298
0.24374	0.955497	8.31746e-05	MolE	0.388401
0.243821	0.955497	8.33768e-05	MolE	0.388505
0.243902	0.955497	8.34077e-05	MolE	0.388608
0.243984	0.955497	8.35147e-05	MolE	0.388711
0.244066	0.955497	8.35589e-05	MolE	0.388815
0.244147	0.955497	8.372e-05	MolE	0.388918
0.244229	0.955497	8.37272e-05	MolE	0.389022
0.244311	0.955497	8.37383e-05	MolE	0.389126
0.244392	0.955497	8.37424e-05	MolE	0.38923
0.244474	0.955497	8.40009e-05	MolE	0.389333
0.244556	0.955497	8.44367e-05	MolE	0.389437
0.244638	0.955497	8.45051e-05	MolE	0.389541
0.24472	0.955497	8.49917e-05	MolE	0.389645
0.244802	0.955497	8.50983e-05	MolE	0.389749
0.244884	0.955497	8.51623e-05	MolE	0.389853
0.244966	0.955497	8.54858e-05	MolE	0.389957
0.245049	0.955497	8.55175e-05	MolE	0.390061
0.245131	0.955497	8.55845e-05	MolE	0.390166
0.245213	0.955497	8.56181e-05	MolE	0.39027
0.245296	0.955497	8.59219e-05	MolE	0.390374
0.245378	0.955497	8.60602e-05	MolE	0.390479
0.245461	0.955497	8.61426e-05	MolE	0.390583
0.245543	0.955497	8.66992e-05	MolE	0.390688
0.245626	0.955497	8.68077e-05	MolE	0.390792
0.245709	0.955497	8.68436e-05	MolE	0.390897
0.245791	0.955497	8.70544e-05	MolE	0.391002
0.245874	0.955497	8.70876e-05	MolE	0.391106
0.245957	0.955497	8.74066e-05	MolE	0.391211
0.245703	0.954188	8.74521e-05	MolE	0.39078
0.245448	0.95288	8.74921e-05	MolE	0.390349
0.245531	0.95288	8.74984e-05	MolE	0.390453
0.245614	0.95288	8.75959e-05	MolE	0.390558
0.245697	0.95288	8.77519e-05	MolE	0.390663
0.24578	0.95288	8.80623e-05	MolE	0.390768
0.245863	0.95288	8.82867e-05	MolE	0.390872
0.245946	0.95288	8.83965e-05	MolE	0.390977
0.246029	0.95288	8.85987e-05	MolE	0.391082
0.246112	0.95288	8.87072e-05	MolE	0.391188
0.246195	0.95288	8.87134e-05	MolE	0.391293
0.246279	0.95288	8.87886e-05	MolE	0.391398
0.246362	0.95288	8.88896e-05	MolE	0.391503
0.246445	0.95288	8.90554e-05	MolE	0.391608
0.246529	0.95288	8.91681e-05	MolE	0.391714
0.246612	0.95288	8.92754e-05	MolE	0.391819
0.246696	0.95288	8.92933e-05	MolE	0.391925
0.24678	0.95288	8.93362e-05	MolE	0.39203
0.246863	0.95288	8.94041e-05	MolE	0.392136
0.246947	0.95288	8.95401e-05	MolE	0.392241
0.247031	0.95288	9.02257e-05	MolE	0.392347
0.247115	0.95288	9.0336e-05	MolE	0.392453
0.247199	0.95288	9.16119e-05	MolE	0.392559
0.247283	0.95288	9.16638e-05	MolE	0.392665
0.247367	0.95288	9.17669e-05	MolE	0.39277
0.247451	0.95288	9.18127e-05	MolE	0.392876
0.247535	0.95288	9.18218e-05	MolE	0.392982
0.247619	0.95288	9.19226e-05	MolE	0.393089
0.247703	0.95288	9.2138e-05	MolE	0.393195
0.247788	0.95288	9.2187e-05	MolE	0.393301
0.247872	0.95288	9.22093e-05	MolE	0.393407
0.247956	0.95288	9.23699e-05	MolE	0.393514
0.248041	0.95288	9.24774e-05	MolE	0.39362
0.248125	0.95288	9.28587e-05	MolE	0.393726
0.24821	0.95288	9.3027e-05	MolE	0.393833
0.248295	0.95288	9.31673e-05	MolE	0.393939
0.248379	0.95288	9.33674e-05	MolE	0.394046
0.248464	0.95288	9.3659e-05	MolE	0.394153
0.248549	0.95288	9.37784e-05	MolE	0.394259
0.248634	0.95288	9.38611e-05	MolE	0.394366
0.248719	0.95288	9.38837e-05	MolE	0.394473
0.248804	0.95288	9.39991e-05	MolE	0.39458
0.248889	0.95288	9.42201e-05	MolE	0.394687
0.248974	0.95288	9.42271e-05	MolE	0.394794
0.249059	0.95288	9.44525e-05	MolE	0.394901
0.249144	0.95288	9.46174e-05	MolE	0.395008
0.24923	0.95288	9.50662e-05	MolE	0.395115
0.249315	0.95288	9.50977e-05	MolE	0.395223
0.2494	0.95288	9.51407e-05	MolE	0.39533
0.249486	0.95288	9.52534e-05	MolE	0.395437
0.249571	0.95288	9.55421e-05	MolE	0.395545
0.249657	0.95288	9.55737e-05	MolE	0.395652
0.249743	0.95288	9.55743e-05	MolE	0.39576
0.249828	0.95288	9.5589e-05	MolE	0.395867
0.249914	0.95288	9.56567e-05	MolE	0.395975
0.25	0.95288	9.5687e-05	MolE	0.396083
0.250086	0.95288	9.60527e-05	MolE	0.39619
0.250172	0.95288	9.64631e-05	MolE	0.396298
0.250258	0.95288	9.64734e-05	MolE	0.396406
0.250344	0.95288	9.64963e-05	MolE	0.396514
0.25043	0.95288	9.67164e-05	MolE	0.396622
0.250516	0.95288	9.71525e-05	MolE	0.39673
0.250602	0.95288	9.72734e-05	MolE	0.396838
0.250689	0.95288	9.75013e-05	MolE	0.396947
0.250775	0.95288	9.81538e-05	MolE	0.397055
0.250861	0.95288	9.83405e-05	MolE	0.397163
0.250948	0.95288	9.86135e-05	MolE	0.397271
0.251034	0.95288	9.86501e-05	MolE	0.39738
0.251121	0.95288	9.89494e-05	MolE	0.397488
0.251208	0.95288	9.8959e-05	MolE	0.397597
0.251294	0.95288	9.89638e-05	MolE	0.397706
0.251381	0.95288	9.93717e-05	MolE	0.397814
0.251468	0.95288	9.95164e-05	MolE	0.397923
0.251555	0.95288	9.96856e-05	MolE	0.398032
0.251642	0.95288	9.97229e-05	MolE	0.398141
0.251729	0.95288	9.9755e-05	MolE	0.398249
0.251816	0.95288	9.97905e-05	MolE	0.398358
0.251903	0.95288	0.000100081	MolE	0.398467
0.25199	0.95288	0.000100102	MolE	0.398577
0.252078	0.95288	0.000100165	MolE	0.398686
0.252165	0.95288	0.000100486	MolE	0.398795
0.252252	0.95288	0.000100822	MolE	0.398904
0.25234	0.95288	0.000101416	MolE	0.399013
0.252427	0.95288	0.000101452	MolE	0.399123
0.252515	0.95288	0.000101834	MolE	0.399232
0.252602	0.95288	0.000102155	MolE	0.399342
0.25269	0.95288	0.000102162	MolE	0.399451
0.252778	0.95288	0.000102171	MolE	0.399561
0.252866	0.95288	0.000102219	MolE	0.399671
0.252953	0.95288	0.000102523	MolE	0.39978
0.253041	0.95288	0.000102688	MolE	0.39989
0.253129	0.95288	0.00010308	MolE	0.4
0.253217	0.95288	0.000103239	MolE	0.40011
0.253305	0.95288	0.000103536	MolE	0.40022
0.253394	0.95288	0.00010366	MolE	0.40033
0.253482	0.95288	0.000103718	MolE	0.40044
0.25357	0.95288	0.000103774	MolE	0.40055
0.253659	0.95288	0.00010428	MolE	0.40066
0.253747	0.95288	0.000104775	MolE	0.400771
0.253835	0.95288	0.000104927	MolE	0.400881
0.253924	0.95288	0.00010519	MolE	0.400991
0.254013	0.95288	0.00010531	MolE	0.401102
0.254101	0.95288	0.000105415	MolE	0.401212
0.25419	0.95288	0.000105508	MolE	0.401323
0.254279	0.95288	0.00010554	MolE	0.401434
0.254368	0.95288	0.000105631	MolE	0.401544
0.254456	0.95288	0.000105801	MolE	0.401655
0.254545	0.95288	0.000106062	MolE	0.401766
0.254634	0.95288	0.000106082	MolE	0.401877
0.254724	0.95288	0.000106272	MolE	0.401988
0.254813	0.95288	0.000106436	MolE	0.402099
0.254902	0.95288	0.000106542	MolE	0.40221
0.254991	0.95288	0.000106598	MolE	0.402321
0.255081	0.95288	0.000106603	MolE	0.402432
0.25517	0.95288	0.000106727	MolE	0.402544
0.255259	0.95288	0.000106898	MolE	0.402655
0.255349	0.95288	0.000107029	MolE	0.402766
0.255439	0.95288	0.000107168	MolE	0.402878
0.255528	0.95288	0.000107176	MolE	0.402989
0.255618	0.95288	0.000107273	MolE	0.403101
0.255708	0.95288	0.000107456	MolE	0.403212
0.255798	0.95288	0.000107518	MolE	0.403324
0.255888	0.95288	0.000107617	MolE	0.403436
0.255977	0.95288	0.000107891	MolE	0.403548
0.256068	0.95288	0.000108201	MolE	0.40366
0.256158	0.95288	0.000108291	MolE	0.403771
0.256248	0.95288	0.000108515	MolE	0.403883
0.256338	0.95288	0.000108699	MolE	0.403996
0.256428	0.95288	0.000108785	MolE	0.404108
0.256519	0.95288	0.000108844	MolE	0.40422
0.256609	0.95288	0.000108927	MolE	0.404332
0.2567	0.95288	0.000109172	MolE	0.404444
0.25679	0.95288	0.000109853	MolE	0.404557
0.256881	0.95288	0.000110136	MolE	0.404669
0.256971	0.95288	0.000110175	MolE	0.404782
0.257062	0.95288	0.000110907	MolE	0.404894
0.257153	0.95288	0.000110978	MolE	0.405007
0.257244	0.95288	0.000110991	MolE	0.40512
0.257335	0.95288	0.000111085	MolE	0.405232
0.257426	0.95288	0.000111093	MolE	0.405345
0.257517	0.95288	0.000111374	MolE	0.405458
0.257608	0.95288	0.000111512	MolE	0.405571
0.257699	0.95288	0.000111563	MolE	0.405684
0.25779	0.95288	0.00011187	MolE	0.405797
0.257882	0.95288	0.000112189	MolE	0.40591
0.257973	0.95288	0.000112225	MolE	0.406023
0.258065	0.95288	0.000112368	MolE	0.406137
0.258156	0.95288	0.000112458	MolE	0.40625
0.258248	0.95288	0.000112528	MolE	0.406363
0.258339	0.95288	0.000112956	MolE	0.406477
0.258431	0.95288	0.000113195	MolE	0.40659
0.258523	0.95288	0.000113247	MolE	0.406704
0.258615	0.95288	0.000113423	MolE	0.406818
0.258706	0.95288	0.000113792	MolE	0.406931
0.258798	0.95288	0.000113812	MolE	0.407045
0.25889	0.95288	0.000114028	MolE	0.407159
0.258983	0.95288	0.000114434	MolE	0.407273
0.259075	0.95288	0.000114513	MolE	0.407387
0.259167	0.95288	0.000114663	MolE	0.407501
0.259259	0.95288	0.000114841	MolE	0.407615
0.259352	0.95288	0.000114866	MolE	0.407729
0.259444	0.95288	0.000115026	MolE	0.407843
0.259537	0.95288	0.000115111	MolE	0.407957
0.259629	0.95288	0.000115112	MolE	0.408072
0.259722	0.95288	0.000115143	MolE	0.408186
0.259814	0.95288	0.000115168	MolE	0.408301
0.259907	0.95288	0.000115561	MolE	0.408415
0.26	0.95288	0.000115599	MolE	0.40853
0.260093	0.95288	0.000115643	MolE	0.408644
0.260186	0.95288	0.000115888	MolE	0.408759
0.260279	0.95288	0.000115954	MolE	0.408874
0.260372	0.95288	0.000116163	MolE	0.408989
0.260465	0.95288	0.000116829	MolE	0.409104
0.260558	0.95288	0.00011691	MolE	0.409219
0.260652	0.95288	0.000117563	MolE	0.409334
0.260745	0.95288	0.000118373	MolE	0.409449
0.260838	0.95288	0.000118392	MolE	0.409564
0.260932	0.95288	0.000119425	MolE	0.409679
0.261025	0.95288	0.000119682	MolE	0.409795
0.261119	0.95288	0.000120033	MolE	0.40991
0.261213	0.95288	0.000120051	MolE	0.410025
0.261307	0.95288	0.000120059	MolE	0.410141
0.2614	0.95288	0.00012011	MolE	0.410256
0.261494	0.95288	0.000120133	MolE	0.410372
0.261588	0.95288	0.000120215	MolE	0.410488
0.261682	0.95288	0.000120589	MolE	0.410603
0.261776	0.95288	0.000120687	MolE	0.410719
0.261871	0.95288	0.00012078	MolE	0.410835
0.261965	0.95288	0.00012086	MolE	0.410951
0.262059	0.95288	0.000121237	MolE	0.411067
0.262153	0.95288	0.000121406	MolE	0.411183
0.262248	0.95288	0.000121889	MolE	0.411299
0.262342	0.95288	0.000122037	MolE	0.411416
0.262437	0.95288	0.000122347	MolE	0.411532
0.262532	0.95288	0.000122389	MolE	0.411648
0.262626	0.95288	0.000122484	MolE	0.411765
0.262721	0.95288	0.000122647	MolE	0.411881
0.262816	0.95288	0.000122653	MolE	0.411998
0.262911	0.95288	0.000122922	MolE	0.412114
0.263006	0.95288	0.000123357	MolE	0.412231
0.263101	0.95288	0.000123742	MolE	0.412348
0.263196	0.95288	0.000124275	MolE	0.412465
0.263291	0.95288	0.000124287	MolE	0.412581
0.263386	0.95288	0.000124332	MolE	0.412698
0.263482	0.95288	0.000124661	MolE	0.412815
0.263577	0.95288	0.000124997	MolE	0.412933
0.263673	0.95288	0.000125638	MolE	0.41305
0.263768	0.95288	0.000125989	MolE	0.413167
0.263864	0.95288	0.000126922	MolE	0.413284
0.263597	0.951571	0.000126972	MolE	0.412834
0.263692	0.951571	0.000127528	MolE	0.412951
0.263788	0.951571	0.000127577	MolE	0.413068
0.263884	0.951571	0.000128483	MolE	0.413186
0.26398	0.951571	0.000128533	MolE	0.413303
0.264076	0.951571	0.000129525	MolE	0.413421
0.264172	0.951571	0.000130189	MolE	0.413538
0.264268	0.951571	0.000130326	MolE	0.413656
0.264364	0.951571	0.000130373	MolE	0.413773
0.26446	0.951571	0.000130973	MolE	0.413891
0.264556	0.951571	0.00013131	MolE	0.414009
0.264652	0.951571	0.000131561	MolE	0.414127
0.264749	0.951571	0.000131645	MolE	0.414245
0.264845	0.951571	0.000131677	MolE	0.414363
0.264942	0.951571	0.000131704	MolE	0.414481
0.265038	0.951571	0.000132265	MolE	0.414599
0.265135	0.951571	0.000132328	MolE	0.414718
0.265232	0.951571	0.000132383	MolE	0.414836
0.265328	0.951571	0.000132866	MolE	0.414954
0.265425	0.951571	0.000132991	MolE	0.415073
0.265522	0.951571	0.000133013	MolE	0.415191
0.265619	0.951571	0.000133188	MolE	0.41531
0.265716	0.951571	0.00013322	MolE	0.415429
0.265814	0.951571	0.00013323	MolE	0.415547
0.265911	0.951571	0.000133242	MolE	0.415666
0.266008	0.951571	0.000133308	MolE	0.415785
0.266105	0.951571	0.000134067	MolE	0.415904
0.266203	0.951571	0.000134202	MolE	0.416023
0.2663	0.951571	0.000134907	MolE	0.416142
0.266398	0.951571	0.000135019	MolE	0.416261
0.266496	0.951571	0.000135257	MolE	0.41638
0.266593	0.951571	0.000135354	MolE	0.4165
0.266691	0.951571	0.000135499	MolE	0.416619
0.266789	0.951571	0.000135734	MolE	0.416738
0.266887	0.951571	0.000136144	MolE	0.416858
0.266985	0.951571	0.000136336	MolE	0.416977
0.267083	0.951571	0.000136493	MolE	0.417097
0.267181	0.951571	0.000136586	MolE	0.417217
0.267279	0.951571	0.000136619	MolE	0.417336
0.267378	0.951571	0.000137388	MolE	0.417456
0.267476	0.951571	0.000138131	MolE	0.417576
0.267575	0.951571	0.000138297	MolE	0.417696
0.267673	0.951571	0.000138806	MolE	0.417816
0.267772	0.951571	0.000138961	MolE	0.417936
0.26787	0.951571	0.000139071	MolE	0.418056
0.267969	0.951571	0.00013937	MolE	0.418177
0.268068	0.951571	0.000139899	MolE	0.418297
0.268167	0.951571	0.000140002	MolE	0.418417
0.268266	0.951571	0.000141135	MolE	0.418538
0.268365	0.951571	0.000141159	MolE	0.418658
0.268464	0.951571	0.000141956	MolE	0.418779
0.268563	0.951571	0.000142418	MolE	0.418899
0.268293	0.950262	0.000142524	MolE	0.418444
0.268392	0.950262	0.000142581	MolE	0.418564
0.268491	0.950262	0.000142708	MolE	0.418685
0.26859	0.950262	0.000143188	MolE	0.418806
0.26869	0.950262	0.000143513	MolE	0.418927
0.268789	0.950262	0.000143839	MolE	0.419048
0.268889	0.950262	0.000143882	MolE	0.419169
0.268989	0.950262	0.000143925	MolE	0.41929
0.269088	0.950262	0.000144326	MolE	0.419411
0.269188	0.950262	0.000144418	MolE	0.419532
0.268917	0.948953	0.000144475	MolE	0.419075
0.269017	0.948953	0.000144867	MolE	0.419196
0.269117	0.948953	0.000144871	MolE	0.419318
0.268845	0.947644	0.000144999	MolE	0.41886
0.268945	0.947644	0.000146178	MolE	0.418981
0.269045	0.947644	0.000146283	MolE	0.419103
0.269145	0.947644	0.000146336	MolE	0.419224
0.269245	0.947644	0.000146657	MolE	0.419345
0.269345	0.947644	0.000146856	MolE	0.419467
0.269445	0.947644	0.000146989	MolE	0.419589
0.269546	0.947644	0.000147126	MolE	0.41971
0.269646	0.947644	0.000147167	MolE	0.419832
0.269747	0.947644	0.000148152	MolE	0.419954
0.269847	0.947644	0.000148205	MolE	0.420075
0.269948	0.947644	0.000148252	MolE	0.420197
0.270048	0.947644	0.000148441	MolE	0.420319
0.270149	0.947644	0.000149158	MolE	0.420441
0.27025	0.947644	0.000149168	MolE	0.420563
0.270351	0.947644	0.000149491	MolE	0.420686
0.270452	0.947644	0.000149995	MolE	0.420808
0.270553	0.947644	0.000150353	MolE	0.42093
0.270654	0.947644	0.000150407	MolE	0.421053
0.270755	0.947644	0.000151324	MolE	0.421175
0.270857	0.947644	0.000151435	MolE	0.421298
0.270958	0.947644	0.00015153	MolE	0.42142
0.27106	0.947644	0.000152248	MolE	0.421543
0.271161	0.947644	0.000152434	MolE	0.421666
0.271263	0.947644	0.000152623	MolE	0.421789
0.271364	0.947644	0.000152802	MolE	0.421911
0.271466	0.947644	0.0001532	MolE	0.422034
0.271568	0.947644	0.000154037	MolE	0.422157
0.27167	0.947644	0.000154082	MolE	0.422281
0.271772	0.947644	0.000154156	MolE	0.422404
0.271874	0.947644	0.000154184	MolE	0.422527
0.271976	0.947644	0.000154741	MolE	0.42265
0.272078	0.947644	0.000154845	MolE	0.422774
0.27218	0.947644	0.000155477	MolE	0.422897
0.272283	0.947644	0.000155964	MolE	0.423021
0.272385	0.947644	0.000156693	MolE	0.423144
0.272488	0.947644	0.000156794	MolE	0.423268
0.27259	0.947644	0.000156867	MolE	0.423392
0.272693	0.947644	0.00015741	MolE	0.423516
0.272796	0.947644	0.000157413	MolE	0.42364
0.272899	0.947644	0.000157701	MolE	0.423764
0.273002	0.947644	0.000158689	MolE	0.423888
0.273104	0.947644	0.000159046	MolE	0.424012
0.273208	0.947644	0.000159294	MolE	0.424136
0.273311	0.947644	0.000159438	MolE	0.42426
0.273414	0.947644	0.00015994	MolE	0.424385
0.273517	0.947644	0.000161654	MolE	0.424509
0.273243	0.946335	0.000161881	MolE	0.424047
0.273346	0.946335	0.000162165	MolE	0.424171
0.273071	0.945026	0.000162592	MolE	0.423709
0.273174	0.945026	0.000162806	MolE	0.423833
0.273278	0.945026	0.000162994	MolE	0.423958
0.273381	0.945026	0.000163056	MolE	0.424082
0.273485	0.945026	0.000163472	MolE	0.424207
0.273588	0.945026	0.00016432	MolE	0.424331
0.273692	0.945026	0.000165042	MolE	0.424456
0.273796	0.945026	0.000165835	MolE	0.424581
0.2739	0.945026	0.000166027	MolE	0.424706
0.274004	0.945026	0.000166177	MolE	0.424831
0.274108	0.945026	0.000166382	MolE	0.424956
0.274212	0.945026	0.000166814	MolE	0.425081
0.274316	0.945026	0.000166817	MolE	0.425206
0.27442	0.945026	0.000167115	MolE	0.425331
0.274525	0.945026	0.000167242	MolE	0.425457
0.274629	0.945026	0.000167372	MolE	0.425582
0.274734	0.945026	0.00016753	MolE	0.425708
0.274838	0.945026	0.000167644	MolE	0.425833
0.274943	0.945026	0.00016789	MolE	0.425959
0.275048	0.945026	0.00016798	MolE	0.426084
0.275152	0.945026	0.000168024	MolE	0.42621
0.275257	0.945026	0.000168149	MolE	0.426336
0.275362	0.945026	0.000168805	MolE	0.426462
0.275467	0.945026	0.000168819	MolE	0.426588
0.275573	0.945026	0.000168955	MolE	0.426714
0.275678	0.945026	0.000169047	MolE	0.42684
0.275783	0.945026	0.000169365	MolE	0.426966
0.275888	0.945026	0.000169608	MolE	0.427093
0.275994	0.945026	0.000169654	MolE	0.427219
0.276099	0.945026	0.00016979	MolE	0.427345
0.276205	0.945026	0.000170043	MolE	0.427472
0.276311	0.945026	0.000170226	MolE	0.427598
0.276417	0.945026	0.000170254	MolE	0.427725
0.276522	0.945026	0.000170388	MolE	0.427852
0.276628	0.945026	0.000170467	MolE	0.427979
0.276734	0.945026	0.00017095	MolE	0.428106
0.27684	0.945026	0.000171007	MolE	0.428233
0.276947	0.945026	0.000171336	MolE	0.42836
0.277053	0.945026	0.000171366	MolE	0.428487
0.277159	0.945026	0.000171938	MolE	0.428614
0.277266	0.945026	0.000172281	MolE	0.428741
0.277372	0.945026	0.000172889	MolE	0.428868
0.277479	0.945026	0.000172907	MolE	0.428996
0.277586	0.945026	0.000173014	MolE	0.429123
0.277692	0.945026	0.000173119	MolE	0.429251
0.277799	0.945026	0.000173642	MolE	0.429379
0.277906	0.945026	0.000174243	MolE	0.429506
0.278013	0.945026	0.000174423	MolE	0.429634
0.27812	0.945026	0.000174495	MolE	0.429762
0.278227	0.945026	0.000174783	MolE	0.42989
0.278335	0.945026	0.000176412	MolE	0.430018
0.278442	0.945026	0.000176671	MolE	0.430146
0.278549	0.945026	0.000176742	MolE	0.430274
0.278657	0.945026	0.000176797	MolE	0.430402
0.278764	0.945026	0.000177324	MolE	0.430531
0.278872	0.945026	0.00017757	MolE	0.430659
0.27898	0.945026	0.000179027	MolE	0.430788
0.279088	0.945026	0.000179281	MolE	0.430916
0.279196	0.945026	0.000179294	MolE	0.431045
0.279304	0.945026	0.000180156	MolE	0.431173
[truncated: 11,650 more rows]
