# Supplementary material for: Pre-trained molecular representations enable antimicrobial discovery
Source: Nat Commun. 2025 Apr 10;16:3420. doi: 10.1038/s41467-025-58804-4 (PMC11986102; doi:10.1038/s41467-025-58804-4)
Supplement: Supplementary file 4 — Source Data [file 41467_2025_58804_MOESM4_ESM.zip › Source Data/Supplementary Figure 6.xlsx]

## Sheet: SF 6
UMAP embedding of MolE's representation of the MedChemExpress (MCE), and Maier chemical libraries. The number of strains predicted to be inhibited by the MolE-XGBoost model are shown in the n_predicted_inhibited_strains column. Whether a compound is considered an antibiotic is shown in the antibiotic column. The Reported Activity for non-antibiotic compounds with predicted broad-spectrum activity…
chem_id	umap1	umap2	Chemical Library	ProductName	n_predicted_inhibited_strains	antibiotic	Reported Activity
HY-16980A	4.06753	5.11384	MCE	Eravacycline (dihydrochloride)	40	abx	NA
HY-B2136	12.6311	6.91256	MCE	Tannic acid	40	not_abx	Antibacterial
HY-B0117	4.24685	5.11678	MCE	Tigecycline	40	abx	NA
HY-A0059	7.66365	4.44154	MCE	Nifuratel	40	abx	NA
HY-B0117C	4.26652	5.0885	MCE	Tigecycline (tetramesylate)	40	abx	NA
HY-B0425A	7.19045	10.5243	MCE	Novobiocin (Sodium)	40	abx	NA
HY-B1907	6.72353	4.93263	MCE	Rifamycin (sodium)	40	abx	NA
HY-14865C	4.35988	5.09577	MCE	Omadacycline (hydrochloride)	40	abx	NA
HY-B0449	3.73374	5.29474	MCE	Methacycline (hydrochloride)	40	abx	NA
HY-B0501	4.40654	8.98068	MCE	Danofloxacin (mesylate)	39	abx	NA
HY-B0024	4.45094	9.3093	MCE	Prulifloxacin	39	abx	NA
HY-B0183	7.66023	12.7583	MCE	Ellagic acid	39	not_abx	Antibacterial
HY-100584	2.09582	3.23044	MCE	Davercin	39	abx	NA
HY-17592	8.92428	9.99927	MCE	Bithionol	39	not_abx	Antibacterial
HY-13451	4.35465	9.21395	MCE	Finafloxacin	39	abx	NA
HY-B0395C	4.4284	8.86225	MCE	Sitafloxacin (hydrate)	39	abx	NA
HY-13055	8.4283	8.64117	MCE	Telotristat etiprate	39	not_abx	NA
HY-B1916	2.16669	3.2503	MCE	Acetylspiramycin	38	abx	NA
HY-N7096	7.22332	3.37492	MCE	Ceftezole (sodium)	38	abx	NA
HY-B0186B	7.26331	2.93877	MCE	Cefoselis (sulfate)	38	abx	NA
HY-P1959A	6.08788	3.61365	MCE	Lanreotide (acetate)	38	not_abx	NA
HY-107801	7.68757	5.6971	MCE	Inosine pranobex	38	not_abx	Antiviral
HY-A0170	5.05731	9.45786	MCE	Trovafloxacin	38	abx	NA
HY-13673A	5.97219	3.4143	MCE	Goserelin (acetate)	38	not_abx	NA
HY-B0686	6.02354	3.13487	MCE	Eptifibatide	38	not_abx	NA
HY-B1466	6.70756	4.22296	MCE	Mezlocillin (sodium)	37	abx	NA
HY-N7097	6.90746	4.48155	MCE	Sulbenicillin (disodium)	37	abx	NA
HY-14814A	5.34732	9.6933	MCE	Delafloxacin (meglumine)	37	abx	NA
HY-77036	8.78106	5.78865	MCE	Furagin	37	abx	NA
HY-13581A	6.05199	3.5115	MCE	Buserelin (Acetate)	37	not_abx	NA
HY-P0009A	6.05488	3.60439	MCE	Cetrorelix (Acetate)	37	not_abx	NA
HY-13534A	6.1726	3.76296	MCE	Abarelix (Acetate)	37	not_abx	NA
HY-108365	2.19073	3.45444	MCE	Gamithromycin	37	abx	NA
HY-16168A	6.19122	3.74626	MCE	Degarelix	37	not_abx	NA
HY-14896	7.68116	10.3355	MCE	Opicapone	37	not_abx	NA
HY-B1802A	5.33281	9.56935	MCE	Tosufloxacin (tosylate hydrate)	37	abx	NA
HY-B0226	8.93238	6.05791	MCE	Nitrofurazone	37	abx	NA
HY-108402A	7.54526	3.09544	MCE	Cefodizime (sodium)	36	abx	NA
HY-108402	7.48865	3.04123	MCE	Cefodizime	36	abx	NA
HY-14737	7.55211	3.17871	MCE	Ceftaroline fosamil	36	abx	NA
HY-17365	6.15839	3.67767	MCE	Octreotide (acetate)	36	not_abx	NA
HY-17586	7.55279	4.84311	MCE	Dalbavancin (hydrochloride)	36	abx	NA
HY-B1300	7.12261	4.1058	MCE	Cefonicid (sodium)	36	abx	NA
HY-B1369	5.72662	2.55094	MCE	Imipenem monohydrate	36	abx	NA
HY-15602A	5.29469	8.39615	MCE	Ledipasvir (acetone)	36	not_abx	Antiviral
HY-P0084	6.05576	3.46805	MCE	Cyclic somatostatin	36	not_abx	Antibacterial
HY-B1484	7.23366	4.22384	MCE	Moxalactam (sodium salt)	36	abx	NA
HY-17405	5.8807	3.48465	MCE	Alarelin (Acetate)	36	not_abx	NA
HY-13665	5.91876	3.43497	MCE	Leuprolide (Acetate)	36	not_abx	NA
HY-B0875	7.36622	3.08374	MCE	Cefmenoxime (hydrochloride)	36	abx	NA
HY-17580	2.34342	2.7762	MCE	Fidaxomicin	36	abx	NA
HY-B1128A	7.0715	3.96694	MCE	Cefamandole (sodium)	36	abx	NA
HY-P0017	5.63791	2.95969	MCE	Aprotinin	35	not_abx	Antibacterial
HY-P0163	6.05225	3.57437	MCE	Gramicidin	35	abx	NA
HY-B0771A	7.74969	2.80612	MCE	Cefozopran (hydrochloride)	35	abx	NA
HY-17452A	7.52479	2.9952	MCE	Cefditoren (Pivoxil)	35	abx	NA
HY-N7120	6.82734	5.25412	MCE	Penicillin G Procaine	35	abx	NA
HY-13997	6.03307	6.03422	MCE	Ombitasvir	35	not_abx	Antiviral
HY-100196A	9.25225	9.78097	MCE	Pyrroloquinoline quinone (disodium salt)	35	not_abx	Antibacterial
HY-12530	5.61494	8.80018	MCE	Velpatasvir	35	not_abx	Antiviral
HY-15459	4.66889	5.72485	MCE	Cabazitaxel	35	not_abx	NA
HY-B1831A	7.53873	4.85122	MCE	Oritavancin (diphosphate)	35	abx	NA
HY-B1212	7.46933	11.9056	MCE	Broxyquinoline	35	not_abx	Antibacterial
HY-121144	7.21057	3.47217	MCE	Cefazedone	35	abx	NA
HY-16477	6.55559	10.5113	MCE	Talaporfin (sodium)	35	not_abx	Antibacterial
HY-12177	5.68453	4.64901	MCE	Aliskiren (hemifumarate)	35	not_abx	NA
HY-B0837	2.13627	3.07233	MCE	Emamectin (Benzoate)	34	not_abx	Insecticide
HY-A0261	6.10341	3.63157	MCE	Pentagastrin	34	not_abx	NA
HY-10218	2.40005	2.99979	MCE	Everolimus	34	not_abx	Antibacterial
HY-N2306A	8.33627	4.10618	MCE	Aclacinomycin A hydrochloride	34	abx	NA
HY-B1924	7.4413	4.83231	MCE	Norvancomycin (hydrochloride)	34	abx	NA
HY-B1894A	7.25808	2.85092	MCE	Cefetamet pivoxil (hydrochloride)	34	abx	NA
HY-B1275	7.44011	3.30653	MCE	Cephalothin (sodium)	34	abx	NA
HY-17584	5.65315	2.82944	MCE	Linaclotide	34	not_abx	NA
HY-15789	6.06144	8.70642	MCE	Elbasvir	34	not_abx	Antiviral
HY-50910	2.46601	3.01176	MCE	Temsirolimus	34	not_abx	NA
HY-B0724A	4.67769	9.48078	MCE	Pazufloxacin (mesylate)	34	abx	NA
HY-N0488	4.36742	7.96478	MCE	Vincristine (sulfate)	33	not_abx	Antibacterial
HY-15781A	5.72173	3.69087	MCE	Morinidazole (R enantiomer)	33	abx	NA
HY-15781	5.64267	3.71332	MCE	Morinidazole	33	abx	NA
HY-17381	8.57803	4.25066	MCE	Idarubicin (hydrochloride)	33	abx	NA
HY-10241	4.91298	8.34699	MCE	Simeprevir	33	not_abx	Antibacterial
HY-16321	7.3384	4.83386	MCE	Micafungin (sodium)	33	not_abx	Antifungal
HY-13725A	8.66832	4.21521	MCE	Pirarubicin (Hydrochloride)	33	abx	NA
HY-B1400	7.65665	12.055	MCE	Diiodohydroxyquinoline	33	not_abx	Antibacterial
HY-B1244	6.47699	3.23064	MCE	Dimetridazole	33	not_abx	Antiparasitic
HY-B1596	7.5066	2.99381	MCE	Ceftizoxime	33	abx	NA
HY-13772	8.58749	4.22741	MCE	Valrubicin	33	abx	NA
HY-100500	6.70667	4.53642	MCE	Lenampicillin (hydrochloride)	33	abx	NA
HY-10219	2.45976	2.99396	MCE	Rapamycin	33	not_abx	Antibacterial
HY-B0974	7.10839	4.61661	MCE	Methicillin (sodium salt)	33	abx	NA
HY-B1908	2.23656	3.12139	MCE	Midecamycin	33	abx	NA
HY-A0153A	7.35279	3.11085	MCE	Cephapirin (sodium)	32	abx	NA
HY-13723	2.58373	3.18072	MCE	Pimecrolimus	32	not_abx	Antifungal
HY-15664	5.71314	3.07885	MCE	Bivalirudin (TFA)	32	not_abx	NA
HY-N7101	7.13654	2.68041	MCE	Cefpodoxime Proxetil	32	abx	NA
HY-15602B	5.23623	8.42143	MCE	Ledipasvir (D-tartrate)	32	not_abx	Antiviral
HY-17571A	5.61348	2.86129	MCE	Oxytocin (acetate)	32	not_abx	NA
HY-B0911	6.21519	6.26193	MCE	Sodium copper chlorophyllin A	32	not_abx	Antibacterial
HY-15602	5.20543	8.22611	MCE	Ledipasvir	32	not_abx	Antiviral
HY-P0053	6.00447	3.40335	MCE	Fertirelin	32	not_abx	NA
HY-B1159	7.04628	12.0576	MCE	Nitroxoline	32	abx	NA
HY-17565	6.80281	2.53186	MCE	Bleomycin (sulfate)	31	abx	NA
HY-17565A	6.75809	2.58641	MCE	Bleomycin (hydrochloride)	31	abx	NA
HY-B0621	7.9876	10.3546	MCE	Triclabendazole	31	not_abx	Antibacterial
HY-N7139B	7.23231	6.10995	MCE	Penicillin G benzathine (tetrahydrate)	31	abx	NA
HY-107329	5.88595	2.21468	MCE	Cefathiamidine	30	abx	NA
HY-B0108	5.76305	2.98872	MCE	Daptomycin	30	abx	NA
HY-19638A	8.10169	1.31482	MCE	Cangrelor (tetrasodium)	30	not_abx	NA
HY-16973	8.00154	7.89524	MCE	Fluralaner	30	not_abx	NA
HY-B1156	5.6249	2.60931	MCE	Cephradine	29	abx	NA
HY-B0698A	7.60687	2.94699	MCE	Ceftibuten (dihydrate)	29	abx	NA
HY-B0396	4.09298	3.89792	MCE	Tebipenem pivoxil	29	abx	NA
HY-N0457A	11.7542	6.07189	MCE	L-Chicoric Acid	29	not_abx	Antibacterial
HY-A0248	5.43345	2.74867	MCE	Polymyxin B (Sulfate)	29	abx	NA
HY-N0457	11.7071	6.06679	MCE	Cichoric Acid	29	not_abx	Antibacterial
HY-P0049	5.76537	2.84625	MCE	Argipressin	29	not_abx	NA
HY-B1028	5.07325	2.14437	MCE	Pantethine	29	not_abx	NA
HY-P0083	5.72818	2.89323	MCE	Ornipressin	28	not_abx	NA
HY-18678A	6.10503	3.53659	MCE	Bremelanotide (Acetate)	28	not_abx	NA
HY-14137	6.58007	8.85221	MCE	Rimonabant (Hydrochloride)	28	not_abx	NA
HY-B1360	7.42547	11.4543	MCE	Chlorquinaldol	28	not_abx	Antibacterial
HY-B1050	4.56821	9.0064	MCE	Gemifloxacin (mesylate)	27	abx	NA
HY-B2229	6.68804	2.72088	MCE	Sulbutiamine	27	not_abx	Antiparasitic
HY-17573	5.5057	2.77791	MCE	Carbetocin	27	not_abx	NA
HY-19344	7.46759	10.4781	MCE	Lifitegrast	27	not_abx	NA
HY-16219	6.11958	4.63708	MCE	Gadoxetate (Disodium)	27	not_abx	NA
HY-17460A	6.07461	9.66767	MCE	Garenoxacin (Mesylate hydrate)	27	abx	NA
HY-13948A	6.14225	3.71766	MCE	Angiotensin II human (acetate)	26	not_abx	Antiplasmodium
HY-P0108	6.13348	3.72201	MCE	Angiotensin II 5-valine	26	not_abx	NA
HY-10238	4.59987	5.25713	MCE	Danoprevir	26	not_abx	Antiviral
HY-12594	4.70333	8.76249	MCE	Paritaprevir	26	not_abx	Antiviral
HY-P0205B	5.74458	3.16786	MCE	Saralasin (TFA)	25	not_abx	NA
HY-B0187A	4.14859	3.98864	MCE	Doripenem (monohydrate)	25	abx	NA
HY-W020044	5.0943	4.76018	MCE	DL-alpha-Tocopherol	25	not_abx	Antibacterial
HY-B0607	8.21931	6.74729	MCE	Nitisinone	25	not_abx	NA
HY-14852	8.09038	11.0616	MCE	Tafamidis	25	not_abx	NA
HY-N7111	6.63872	4.40465	MCE	Sultamicillin (tosylate)	25	abx	NA
HY-16349	5.64865	3.84906	MCE	Nimorazole	25	not_abx	Antibacterial
HY-17605	5.46391	7.4593	MCE	Bictegravir	25	not_abx	Antiviral
HY-P1564A	5.73323	3.19196	MCE	[Sar1, Ile8]-Angiotensin II (TFA)	25	not_abx	NA
HY-N0683	5.11119	4.74886	MCE	Œ±-Vitamin E	25	not_abx	Antibacterial
HY-13573	3.92006	4.30804	MCE	Biapenem	25	abx	NA
HY-P0059	5.57259	2.94487	MCE	Teriparatide	24	not_abx	NA
HY-113035A	6.31181	3.93543	MCE	Angiotensin III (TFA)	24	not_abx	NA
HY-19883	7.55048	8.59664	MCE	Lusutrombopag	24	not_abx	NA
HY-W010708	1.48236	4.69696	MCE	Cholesteryl palmitate	24	not_abx	NA
HY-16974	5.99707	10.7882	MCE	Afoxolaner	24	not_abx	Antiparasitic
HY-108896	5.57482	3.11765	MCE	Icatibant (acetate)	23	not_abx	NA
HY-15407A	8.31641	7.09176	MCE	Sacubitril hemicalcium salt	23	not_abx	NA
HY-13553	7.42316	5.21059	MCE	Anidulafungin	23	not_abx	Antifungal
HY-17634	4.40813	5.43021	MCE	Glecaprevir	23	not_abx	Antiviral
HY-113026	5.05043	4.81326	MCE	Delta-Tocopherol	23	not_abx	Antibacterial
HY-B0359	9.34077	9.66279	MCE	Fenticonazole (Nitrate)	23	not_abx	Antibacterial
HY-13448	7.1378	11.2443	MCE	Nedocromil	23	not_abx	NA
HY-17572A	5.47773	2.74556	MCE	Atosiban (acetate)	22	not_abx	NA
HY-16508	3.17163	6.20086	MCE	Ulipristal acetate	22	not_abx	NA
HY-N2339	1.759	4.6241	MCE	Cholesteryl behenate	22	not_abx	NA
HY-113498	3.8212	3.12322	MCE	Sphingomyelin	22	not_abx	NA
HY-B0021	7.03337	0.884455	MCE	Doxifluridine	22	not_abx	Antibacterial
HY-15991	6.62653	5.88817	MCE	Tenapanor	22	not_abx	NA
HY-B0079	2.49062	-1.53735	MCE	Sugammadex (sodium)	22	not_abx	NA
HY-13463B	5.22037	7.40154	MCE	Avatrombopag (hydrochloride)	20	not_abx	NA
HY-B0674	7.70184	6.97893	MCE	Ebastine	20	not_abx	NA
HY-14734	4.92655	8.83575	MCE	Anamorelin	20	not_abx	NA
HY-B0200B	6.97397	4.2018	MCE	Cephalexin (monohydrate)	20	abx	NA
HY-14734A	5.01872	8.7623	MCE	Anamorelin (hydrochloride)	20	not_abx	NA
HY-107569	1.2881	2.74812	MCE	Garcinol	20	not_abx	Antibacterial
HY-10446	6.99666	9.39959	MCE	Pralatrexate	19	not_abx	Antibacterial
HY-109025	6.66525	7.76732	MCE	Baloxavir marboxil	19	not_abx	Antiviral
HY-13017	6.15446	10.225	MCE	Ivacaftor	19	not_abx	Antibacterial
HY-17476	11.5671	8.19431	MCE	Carbasalate calcium	19	not_abx	NA
HY-B0200	7.00787	4.28834	MCE	Cephalexin	19	abx	NA
HY-N0313	0.0212481	5.25062	MCE	Euphol	19	not_abx	Antibacterial
HY-10235	3.80485	4.6932	MCE	Telaprevir	18	not_abx	Antibacterial
HY-B0803	7.13733	7.28273	MCE	Lumefantrine	18	not_abx	Antiparasitic
HY-15298	4.37969	5.45249	MCE	Grazoprevir	17	not_abx	Antiviral
HY-13859	7.01482	0.841141	MCE	Clevudine	16	not_abx	Antiviral
HY-B0612A	8.22766	6.94601	MCE	Lercanidipine (hydrochloride)	16	not_abx	Antibacterial
HY-108635	3.76706	3.07924	MCE	C16-PAF	16	not_abx	Antibacterial
HY-13055A	7.67647	9.27646	MCE	Telotristat ethyl	16	not_abx	NA
HY-18260	11.0094	7.23566	MCE	Bisphenol A	16	not_abx	Antibacterial
HY-16938	8.48873	1.1488	MCE	5'-Methylthioadenosine	16	not_abx	NA
HY-B0723	9.73386	7.97916	MCE	Ospemifene	16	not_abx	Antifungal
HY-13756A	2.3832	3.05461	MCE	Tacrolimus (monohydrate)	15	not_abx	Antibacterial
HY-N1150	7.05645	0.911976	MCE	Thymidine	15	not_abx	NA
HY-B0926A	12.2926	4.39703	MCE	Sodium diatrizoate	15	not_abx	Antibacterial
HY-N2417	1.14019	4.78649	MCE	Stearyl glycyrrhetinate	15	not_abx	Antibacterial
HY-17436	8.52666	6.00903	MCE	Clevidipine	15	not_abx	Antiviral
HY-14557A	6.41341	5.96255	MCE	Pimavanserin tartrate	15	not_abx	NA
HY-B0458	7.1663	4.19458	MCE	Cefprozil (monohydrate)	15	abx	NA
HY-B0777	2.20824	2.81767	MCE	Moxidectin	15	not_abx	Antibacterial
HY-B0017	7.05151	0.929459	MCE	Telbivudine	15	not_abx	Antiviral
HY-D0844	5.0233	1.23888	MCE	Glutathione oxidized	14	not_abx	Antibacterial
HY-W009444	7.11269	0.87388	MCE	5-Methyluridine	14	not_abx	NA
HY-D0186	7.1608	0.811891	MCE	2'-Deoxyuridine	14	not_abx	NA
HY-W010697	1.10182	4.60084	MCE	Cholesteryl linoleate	14	not_abx	Antibacterial
HY-B2168	5.75285	7.68831	MCE	Mequitazine	14	not_abx	Antibacterial
HY-107212	2.14733	3.13417	MCE	Selamectin	14	not_abx	Antibacterial
HY-N2319	4.74147	8.38373	MCE	Dihydroergocristine (mesylate)	14	not_abx	Antibacterial
HY-N0410	0.588642	4.45442	MCE	Daucosterol	14	not_abx	NA
HY-N0797	0.196702	5.62015	MCE	(20S)-Protopanaxadiol	14	not_abx	Antibacterial
HY-109108A	6.41568	5.38767	MCE	Valemetostat (tosylate)	14	not_abx	NA
HY-P0004	5.74986	2.95618	MCE	Lysipressin	14	not_abx	NA
HY-B0879A	8.58472	10.5552	MCE	Suramin (sodium salt)	14	not_abx	Antibacterial
HY-13803	6.61864	6.41169	MCE	Tazemetostat	13	not_abx	NA
HY-13803C	6.66163	6.35496	MCE	Tazemetostat (hydrobromide)	13	not_abx	NA
HY-12044	8.22738	10.6185	MCE	Cabozantinib (S-malate)	13	not_abx	NA
HY-14283	8.31105	9.70903	MCE	Luliconazole	13	not_abx	Antifungal
HY-14434	4.44223	5.51246	MCE	Asunaprevir	13	not_abx	Antiviral
HY-N0835	0.190894	5.31156	MCE	(20S)-Protopanaxatriol	13	not_abx	Antibacterial
HY-P0288	8.24267	6.05641	MCE	[Leu5]-Enkephalin	13	not_abx	NA
HY-15298A	4.42872	5.51511	MCE	Grazoprevir potassium salt	13	not_abx	Antiviral
HY-B1174	2.98324	-0.664018	MCE	Bekanamycin	12	abx	NA
HY-B1449	7.14974	0.747384	MCE	Uridine	12	not_abx	NA
HY-16082	8.43989	8.24714	MCE	AZD7545	12	not_abx	NA
HY-A0182	5.72406	2.96657	MCE	Felypressin	12	not_abx	NA
HY-N0602	-0.252534	3.45842	MCE	Ginsenoside Rg2	12	not_abx	Antibacterial
HY-10440	9.36968	9.56656	MCE	Vismodegib	11	not_abx	NA
HY-10222	2.80402	3.58848	MCE	Ixabepilone	11	abx	NA
HY-101981	7.31181	0.706444	MCE	Uridine 5'-monophosphate	11	not_abx	NA
HY-13761	10.725	5.01328	MCE	Teniposide	11	not_abx	Antibacterial
HY-A0038	7.75242	7.23143	MCE	Lasofoxifene (Tartrate)	11	not_abx	Antibacterial
HY-100474	7.8266	6.90203	MCE	Visomitin	11	not_abx	Antibacterial
HY-A0122	1.97651	2.77826	MCE	Plicamycin	11	abx	NA
HY-A0166	5.49599	2.41895	MCE	Cilastatin	11	not_abx	Antibacterial
HY-N2177	-0.277647	5.08211	MCE	3-Dehydrotrametenolic acid	11	not_abx	NA
HY-15461A	10.2235	4.54014	MCE	Ertugliflozin L-pyroglutamic acid	11	not_abx	NA
HY-10264	5.00013	7.3029	MCE	Edoxaban	10	not_abx	NA
HY-B0023	8.41247	6.93509	MCE	Azelnidipine	10	not_abx	NA
HY-N0829	-0.139137	5.57468	MCE	Shionone	10	not_abx	Antibacterial
HY-B1278	5.10743	4.76279	MCE	D-Œ±-Tocopherol acetate	10	not_abx	Antibacterial
HY-15856B	6.02853	7.47074	MCE	Flupentixol dihydrochloride	10	not_abx	Antibacterial
HY-14740	6.66657	10.4015	MCE	Elvitegravir	10	not_abx	Antiviral
HY-10264B	5.0439	7.31583	MCE	Edoxaban (tosylate monohydrate)	10	not_abx	NA
HY-13011A	5.03917	9.07122	MCE	Alectinib (Hydrochloride)	9	not_abx	NA
HY-N0171	0.615243	4.97765	MCE	Beta-Sitosterol (purity>80%)	9	not_abx	NA
HY-B1896B	5.14473	9.72085	MCE	Piperaquine (tetraphosphate tetrahydrate)	9	not_abx	NA
HY-N2083	-1.22097	5.01203	MCE	Handelin	9	not_abx	NA
HY-B1012	3.63931	6.44662	MCE	Quinestrol	9	not_abx	NA
HY-13011	5.08169	9.07441	MCE	Alectinib	9	not_abx	NA
HY-90001	6.45201	7.1906	MCE	Ritonavir	9	not_abx	NA
HY-N6855	-0.363329	3.19164	MCE	Mogroside IIA1	9	not_abx	NA
HY-15516	10.077	4.71052	MCE	Sotagliflozin	9	not_abx	NA
HY-12100	7.08904	7.18866	MCE	Umeclidinium (bromide)	9	not_abx	NA
HY-12355	6.87047	6.34048	MCE	Siponimod	9	not_abx	NA
HY-N0171A	0.648206	4.94298	MCE	Beta-Sitosterol (purity>98%)	9	not_abx	NA
HY-16423	1.25956	5.19849	MCE	Rapacuronium bromide	9	not_abx	NA
HY-B0717	5.16865	4.66615	MCE	Tocofersolan	8	not_abx	NA
HY-17367A	6.78863	6.41613	MCE	Atazanavir (sulfate)	8	not_abx	NA
HY-N2312	0.464143	4.97704	MCE	Mogrol	8	not_abx	NA
HY-A0086	3.03251	-0.553841	MCE	Netilmicin (sulfate)	8	abx	NA
HY-13004	4.85544	6.015	MCE	Maraviroc	8	not_abx	NA
HY-N0044	-0.400254	3.04853	MCE	Ginsenoside Re	8	not_abx	NA
HY-W014075	7.51074	12.6846	MCE	1-Hydroxypyrene	8	not_abx	NA
HY-B2170A	3.74879	3.52964	MCE	Octenidine (dihydrochloride)	8	not_abx	NA
HY-N6915	-0.326028	3.19974	MCE	Mogroside II-‚ÄãA	8	not_abx	NA
HY-15851	6.94288	7.08071	MCE	Revefenacin	8	not_abx	NA
HY-101664	7.70035	10.2779	MCE	Ilaprazole	8	not_abx	NA
HY-70053A	8.04395	6.86719	MCE	Fesoterodine (L-mandelate)	8	not_abx	NA
HY-N0790	0.107083	5.89504	MCE	Lupeol	8	not_abx	NA
HY-N0684	4.67368	4.56972	MCE	Vitamin K1	8	not_abx	NA
HY-76542	0.226477	4.68005	MCE	Vitamin D2	8	not_abx	NA
HY-13998	6.69349	10.5889	MCE	Dasabuvir	7	not_abx	NA
HY-13528	7.78007	5.83604	MCE	Clinofibrate	7	not_abx	NA
HY-14744A	8.6695	6.40553	MCE	Levamlodipine besylate	7	not_abx	NA
HY-12502A	8.32778	6.75485	MCE	Efonidipine (hydrochloride monoethanolate)	7	not_abx	NA
HY-15455	6.54045	7.78512	MCE	Roflumilast	7	not_abx	NA
HY-13238A	5.64871	7.35119	MCE	Dolutegravir (sodium)	7	not_abx	NA
HY-128365	7.09498	8.31354	MCE	Neticonazole (hydrochloride)	7	not_abx	NA
HY-N4103	0.204377	4.98291	MCE	Fucosterol	7	not_abx	NA
HY-13511A	7.22499	7.92306	MCE	Rupatadine (Fumarate)	7	not_abx	NA
HY-17403	8.08482	6.80002	MCE	Manidipine (dihydrochloride)	7	not_abx	NA
HY-N0541	-0.252435	3.39438	MCE	Pseudoginsenoside F11	7	not_abx	NA
HY-10353A	6.6277	8.51134	MCE	Raltegravir (potassium salt)	7	not_abx	NA
HY-N0431	-0.212459	3.66809	MCE	Astragaloside IV	7	not_abx	NA
HY-A0036	6.86612	9.5356	MCE	Bazedoxifene (acetate)	7	not_abx	NA
HY-N0892	-0.102325	5.89401	MCE	AKBA	7	not_abx	NA
HY-B1077	6.33305	7.09587	MCE	Penfluridol	7	not_abx	NA
HY-B2145	7.58533	10.3813	MCE	Ilaprazole (sodium)	7	not_abx	NA
HY-N0094	8.54262	11.3737	MCE	Ipriflavone	7	not_abx	NA
HY-106541	7.13454	8.41817	MCE	Neticonazole	7	not_abx	NA
HY-B1262	5.72888	7.46109	MCE	Acetophenazine (dimaleate)	6	not_abx	NA
HY-32351	0.608281	4.65339	MCE	Calcifediol	6	not_abx	NA
HY-A0016	5.25155	8.90306	MCE	Dronedarone	6	not_abx	NA
HY-12176	5.61243	4.58302	MCE	Aliskiren	6	not_abx	NA
HY-75839	5.13026	9.15735	MCE	Dronedarone (Hydrochloride)	6	not_abx	NA
HY-B1448	8.23355	6.53584	MCE	Benidipine (hydrochloride)	6	not_abx	NA
HY-15531	5.60201	8.73542	MCE	Venetoclax	6	not_abx	NA
HY-N0863	-0.22299	2.50835	MCE	Methyl protodioscin	6	not_abx	NA
HY-N0686	-0.223158	2.3866	MCE	Pseudoprotodioscin	6	not_abx	NA
HY-10981A	7.36404	10.5756	MCE	Lenvatinib (mesylate)	6	not_abx	NA
HY-10981	7.25773	10.5638	MCE	Lenvatinib	6	not_abx	NA
HY-N0799	-0.23433	2.48333	MCE	Protodioscin	6	not_abx	NA
HY-W017770	8.37985	1.34861	MCE	S-Adenosyl-L-methionine (disulfate tosylate)	6	not_abx	NA
HY-A0019A	5.03649	5.10503	MCE	Paliperidone palmitate	6	not_abx	NA
HY-N0124	-0.0885744	2.69266	MCE	Dioscin	6	not_abx	NA
HY-B0606	7.50067	0.719528	MCE	Diquafosol (tetrasodium)	6	not_abx	NA
HY-N0184A	-0.331923	3.96761	MCE	Dipotassium glycyrrhizinate	6	not_abx	NA
HY-W014666	7.25482	12.0462	MCE	Xanthurenic acid	6	not_abx	NA
HY-N2283	-0.163871	2.61872	MCE	Deltonin	6	not_abx	NA
HY-14588	7.4341	6.36746	MCE	Lopinavir	6	not_abx	NA
HY-B0689A	6.08493	6.42755	MCE	Indinavir (sulfate)	6	not_abx	NA
HY-N0621	9.20113	12.0209	MCE	Morin	5	not_abx	NA
HY-N0659	-0.277873	2.62214	MCE	Jujuboside A	5	not_abx	NA
HY-14596	9.12246	11.7611	MCE	Genistein	5	not_abx	NA
HY-14590	9.14809	11.9289	MCE	Kaempferol	5	not_abx	NA
HY-N0677A	-1.04684	4.51247	MCE	Kalii Dehydrographolidi Succinas	5	not_abx	NA
HY-N0614	2.35408	-2.3916	MCE	Sucralose	5	not_abx	NA
HY-W040329	8.57216	0.849468	MCE	2'-Deoxyadenosine	5	not_abx	NA
HY-N0196	9.01019	11.7366	MCE	Baicalein	5	not_abx	NA
HY-14557	6.31887	6.02546	MCE	Pimavanserin	5	not_abx	NA
HY-B0787	4.93833	2.95515	MCE	Gadodiamide	5	not_abx	NA
HY-10465	6.21731	8.06977	MCE	Daclatasvir (dihydrochloride)	5	not_abx	NA
HY-107339	4.55431	8.08296	MCE	Deserpidine	5	not_abx	NA
HY-10466	6.19637	8.12341	MCE	Daclatasvir	5	not_abx	NA
HY-W011683	8.51768	0.87711	MCE	2'-Deoxyadenosine monohydrate	5	not_abx	NA
HY-15097	9.22892	12.0963	MCE	Myricetin	5	not_abx	NA
HY-N0019	9.0642	11.6442	MCE	Daidzein	5	not_abx	NA
HY-N0382	8.98647	11.7603	MCE	Galangin	5	not_abx	NA
HY-N0603	-0.223316	3.5026	MCE	20(S)-Ginsenoside Rg3	5	not_abx	NA
HY-13575	5.33171	6.43112	MCE	Blonanserin	5	not_abx	NA
HY-N0597	0.46435	5.75134	MCE	Panaxatriol	5	not_abx	NA
HY-101398	6.58587	10.6269	MCE	Coproporphyrin III	5	not_abx	NA
HY-14852A	7.12093	13.413	MCE	Tafamidis meglumine	5	not_abx	NA
HY-N0433	-0.157799	3.71779	MCE	Astragaloside II	5	not_abx	NA
HY-10373	6.51276	9.79938	MCE	Trimetrexate	5	not_abx	NA
HY-B0266	4.99569	2.85438	MCE	Gadodiamide (hydrate)	5	not_abx	NA
HY-N0146	9.19934	12.0548	MCE	Quercetin (dihydrate)	5	not_abx	NA
HY-125848	-0.305208	3.37149	MCE	Ginsenoside F2	5	not_abx	NA
HY-13782A	7.99159	1.93929	MCE	Tenofovir (Disoproxil)	5	not_abx	NA
HY-N1376	-0.304672	3.4753	MCE	20(R)-Ginsenoside Rg3	5	not_abx	NA
HY-B2239	7.81214	2.38834	MCE	Riboflavin Tetrabutyrate	5	not_abx	NA
HY-50706A	6.34926	9.7349	MCE	Selumetinib (sulfate)	5	not_abx	NA
HY-50706	6.32135	9.83192	MCE	Selumetinib	5	not_abx	NA
HY-N1429	1.15728	5.47945	MCE	Taurochenodeoxycholic acid (sodium salt)	5	not_abx	NA
HY-113061	7.12207	0.833521	MCE	Pseudouridine	5	not_abx	NA
HY-19528	8.39922	1.31776	MCE	SAH	5	not_abx	NA
HY-18085	9.19169	12.022	MCE	Quercetin	5	not_abx	NA
HY-17566	5.40907	2.36846	MCE	Capreomycin (sulfate)	5	abx	NA
HY-N2335	7.59943	12.7762	MCE	Coumestrol	5	not_abx	NA
HY-17430	6.81898	5.94699	MCE	Amprenavir	5	not_abx	NA
HY-16582	7.52977	7.86224	MCE	Sonidegib (diphosphate)	5	not_abx	NA
HY-16582A	7.57481	7.97336	MCE	Sonidegib	5	not_abx	NA
HY-16771	5.50028	5.03142	MCE	Valbenazine	5	not_abx	NA
HY-17406	11.0806	7.89268	MCE	Tolcapone	5	not_abx	NA
HY-13782	7.98092	1.95942	MCE	Tenofovir (Disoproxil Fumarate)	5	not_abx	NA
HY-B2235	3.73029	2.97816	MCE	Lecithin	5	not_abx	NA
HY-N7074	3.44509	3.12607	MCE	Lanolin	5	not_abx	NA
HY-N0888	-0.246105	3.66041	MCE	Isoastragaloside II	5	not_abx	NA
HY-10999A	6.61209	9.28991	MCE	Trametinib (DMSO solvate)	5	not_abx	NA
HY-B1654A	8.20968	0.930345	MCE	Flavin adenine dinucleotide (disodium salt)	5	not_abx	NA
HY-15414	6.52269	7.69754	MCE	Vortioxetine	5	not_abx	NA
HY-N1201	9.08535	11.7932	MCE	Apigenin	5	not_abx	NA
HY-15414A	6.53185	7.73692	MCE	Vortioxetine (hydrobromide)	5	not_abx	NA
HY-B1150	7.12021	6.72752	MCE	Clofoctol	4	abx	NA
HY-16297	5.1223	8.61377	MCE	Abemaciclib (methanesulfonate)	4	not_abx	NA
HY-16297A	5.20532	8.72967	MCE	Abemaciclib	4	not_abx	NA
HY-12432A	5.34989	5.71246	MCE	Gilteritinib hemifumarate	4	not_abx	NA
HY-107799	2.89941	2.616	MCE	Castor oil	4	not_abx	NA
HY-B0799	4.75369	8.58825	MCE	Dihydroergotoxine (mesylate)	4	not_abx	NA
HY-N0776	9.09972	11.9407	MCE	Isorhamnetin	4	not_abx	NA
HY-A0005	8.64294	0.83963	MCE	Clofarabine	4	not_abx	NA
HY-N2515	-0.291182	3.37934	MCE	Ginsenoside Rk1	4	not_abx	NA
HY-17369	5.91046	5.17962	MCE	Tirofiban (hydrochloride monohydrate)	4	not_abx	NA
HY-14881A	6.13696	11.0121	MCE	Bedaquiline (fumarate)	4	not_abx	NA
HY-14263	5.87946	7.7208	MCE	Pericyazine	4	not_abx	NA
HY-10158	5.82049	9.59562	MCE	Bosutinib	4	not_abx	NA
HY-100549	6.22192	8.64514	MCE	(S)-Crizotinib	4	not_abx	NA
HY-50878A	6.30276	8.66027	MCE	Crizotinib (hydrochloride)	4	not_abx	NA
HY-50878	6.31027	8.52483	MCE	Crizotinib	4	not_abx	NA
HY-B1479B	6.18593	5.16078	MCE	Emetine (dihydrochloride hydrate)	4	not_abx	NA
HY-76260	2.53324	3.4734	MCE	Faropenem sodium	4	abx	NA
HY-12316	0.667847	4.93252	MCE	20(S)-Hydroxycholesterol	4	not_abx	NA
HY-15233	6.83293	7.26168	MCE	Letermovir	4	not_abx	NA
HY-109513	12.304	3.92981	MCE	Ioxilan	4	not_abx	NA
HY-10064	5.15225	8.22144	MCE	Ticagrelor	4	not_abx	NA
HY-B0391	5.61	10.6974	MCE	Naftopidil	4	not_abx	NA
HY-N1881	9.05655	11.6732	MCE	4',5-Dihydroxyflavone	4	not_abx	NA
HY-14904A	6.31853	9.77799	MCE	Umifenovir (hydrochloride)	4	not_abx	NA
HY-B1217	3.95625	-1.4039	MCE	Bronopol	3	not_abx	NA
HY-13781	8.20512	5.81502	MCE	Pemetrexed (disodium hemipenta hydrate)	3	not_abx	NA
HY-B2078A	6.62235	6.70607	MCE	Eprazinone (dihydrochloride)	3	not_abx	NA
HY-B1080	6.59527	5.94546	MCE	Tilorone (dihydrochloride)	3	not_abx	NA
HY-B1864B	3.02175	-0.856597	MCE	Kasugamycin (hydrochloride hydrate)	3	not_abx	NA
HY-B1182	7.92593	12.2623	MCE	Chromocarb	3	not_abx	NA
HY-17040	6.68985	5.57835	MCE	Darunavir	3	not_abx	NA
HY-N0167	-0.345963	3.10231	MCE	Gynostemma Extract	3	not_abx	NA
HY-17041	6.83382	5.34051	MCE	Darunavir (Ethanolate)	3	not_abx	NA
HY-N6856	7.87995	12.4014	MCE	4-Hydroxycoumarin	3	not_abx	NA
HY-19733	5.25419	6.47079	MCE	Lumateperone (tosylate)	3	not_abx	NA
HY-30152	7.76513	12.7077	MCE	Xanthotoxol	3	not_abx	NA
HY-N1485	0.360637	5.79427	MCE	Astramembrangenin	3	not_abx	NA
HY-N1401	0.0690584	4.12576	MCE	20(R)-Ginsenoside Rh2	3	not_abx	NA
HY-70037	5.79538	10.9101	MCE	Cinacalcet	3	not_abx	NA
HY-70037A	5.72673	10.8722	MCE	Cinacalcet (hydrochloride)	3	not_abx	NA
HY-N0904	0.0216351	4.05981	MCE	Ginsenoside C-K	3	not_abx	NA
HY-A0010	5.88991	10.0518	MCE	Eletriptan (hydrobromide)	3	not_abx	NA
HY-N0604	-0.0496585	3.98201	MCE	Ginsenoside Rh1	3	not_abx	NA
HY-N0322	0.631239	5.02742	MCE	Cholesterol	3	not_abx	NA
HY-15005	7.05408	5.00177	MCE	Sofosbuvir	3	not_abx	NA
HY-14957	6.26543	10.0439	MCE	Ozenoxacin	3	abx	NA
HY-N0598	-0.0237625	3.98365	MCE	Ginsenoside F1	3	not_abx	NA
HY-N0596	0.418368	5.81818	MCE	Panaxadiol	3	not_abx	NA
HY-N0485	9.60426	4.88006	MCE	Liensinine (Diperchlorate)	3	not_abx	NA
HY-N0482	10.7124	4.82357	MCE	Phillyrin	3	not_abx	NA
HY-N0432	-0.195613	3.73706	MCE	Astragaloside I	3	not_abx	NA
HY-14885A	5.61753	4.98975	MCE	Eliglustat (hemitartrate)	3	not_abx	NA
HY-14881	6.16241	11.0074	MCE	Bedaquiline	3	not_abx	NA
HY-N0424	0.483579	5.75319	MCE	Cycloastragenol	3	not_abx	NA
HY-B0592	5.55161	5.88288	MCE	Trandolapril	3	not_abx	NA
HY-N0605	0.0265514	4.11514	MCE	Ginsenoside Rh2	3	not_abx	NA
HY-B2119	1.1493	5.421	MCE	Sodium tauroglycocholate	3	not_abx	NA
HY-10274A	7.00413	8.17154	MCE	Dabigatran etexilate (mesylate)	3	not_abx	NA
HY-10004	4.73553	4.79589	MCE	Faropenem daloxate	3	abx	NA
HY-126307	7.59504	12.5875	MCE	Urolithin B	3	not_abx	NA
HY-10274	7.01859	8.23957	MCE	Dabigatran etexilate	3	not_abx	NA
HY-13238	5.63101	7.24652	MCE	Dolutegravir	3	not_abx	NA
HY-10119	4.3111	6.75878	MCE	Vorapaxar	3	not_abx	NA
HY-122942	9.17295	11.8852	MCE	Moracin M	3	not_abx	NA
HY-13669	4.19461	3.31664	MCE	Lomustine	3	not_abx	NA
HY-112530	3.40304	2.9818	MCE	1,2-Distearoyl-sn-glycero-3-phosphorylethanolamine	3	not_abx	NA
HY-100599	7.65987	12.6532	MCE	Urolithin A	3	not_abx	NA
HY-107372	7.50131	0.584824	MCE	Uridine triphosphate	3	not_abx	NA
HY-W011552	8.50153	0.961217	MCE	2'-O-Methyladenosine	3	not_abx	NA
HY-B1548	8.44756	7.45274	MCE	Benznidazol	2	not_abx	NA
HY-N1981	3.0523	2.53184	MCE	Triolein	2	not_abx	NA
HY-W011540	8.82825	1.18583	MCE	8-Hydroxy-2'-deoxyguanosine	2	not_abx	NA
HY-B0768A	6.7899	6.68739	MCE	Lomerizine dihydrochloride	2	not_abx	NA
HY-128851	7.85888	1.47189	MCE	Coenzyme A	2	not_abx	NA
HY-B0760	10.1889	7.58139	MCE	Fenofibric acid	2	not_abx	NA
HY-N0281	7.95331	12.4788	MCE	Daphnetin	2	not_abx	NA
HY-N0284	7.96753	12.4659	MCE	Esculetin	2	not_abx	NA
HY-100806	7.14695	12.0412	MCE	Kynurenic acid	2	not_abx	NA
HY-18253	5.33807	8.66901	MCE	Udenafil	2	not_abx	NA
HY-18767	6.04065	8.22518	MCE	Ivosidenib	2	not_abx	NA
HY-14736	8.2442	10.4258	MCE	Azilsartan medoxomil	2	not_abx	NA
HY-18981	7.12575	10.9702	MCE	Decursin	2	not_abx	NA
HY-14751	5.90289	6.77957	MCE	Rolapitant	2	not_abx	NA
HY-14763A	4.86656	5.31601	MCE	Cariprazine (hydrochloride)	2	not_abx	NA
HY-N0092	8.69798	0.891627	MCE	Inosine	2	not_abx	NA
HY-B0617A	8.37422	1.26426	MCE	S-Adenosyl-L-methionine (tosylate)	2	not_abx	NA
HY-15148	8.05541	6.93006	MCE	Tipranavir	2	not_abx	NA
HY-W017113	7.15582	11.7975	MCE	2-Mercaptobenzothiazole	2	not_abx	NA
HY-B0584	6.54898	4.55624	MCE	Travoprost	2	not_abx	NA
HY-N1486	-0.0478284	5.90811	MCE	Ursonic acid	2	not_abx	NA
HY-14739	7.32294	6.5776	MCE	Choline Fenofibrate	2	not_abx	NA
HY-15232B	6.17745	8.27976	MCE	Tenofovir alafenamide hemifumarate	2	not_abx	NA
HY-N2094	2.43878	-1.63664	MCE	Genipin 1-Œ≤-D-gentiobioside	2	not_abx	NA
HY-15232A	6.21905	8.26833	MCE	Tenofovir alafenamide fumarate	2	not_abx	NA
HY-12085	9.05318	7.06504	MCE	Apremilast	2	not_abx	NA
HY-N0083	0.187282	5.94947	MCE	Betulin	2	not_abx	NA
HY-N0097	8.64621	1.01486	MCE	Guanosine	2	not_abx	NA
HY-N6972	9.62791	4.80502	MCE	Cepharanthine	2	not_abx	NA
HY-16504	4.57228	5.8659	MCE	Treprostinil (sodium)	2	not_abx	NA
HY-B1268	3.30014	2.65123	MCE	Docusate (Sodium)	2	not_abx	NA
HY-17000	9.2405	8.23227	MCE	Tolvaptan	2	not_abx	NA
HY-15605	6.27279	8.73449	MCE	Encorafenib	2	not_abx	NA
HY-N0134	8.40792	11.4878	MCE	Tanshinone I	2	not_abx	NA
HY-B0964	6.26712	10.0401	MCE	Riboflavin (phosphate sodium)	2	not_abx	NA
HY-15449	8.96814	11.781	MCE	Kaempferide	2	not_abx	NA
HY-15448	5.1781	9.30025	MCE	Tezacaftor	2	not_abx	NA
HY-B0958	2.22276	3.01839	MCE	Mupirocin	2	abx	NA
HY-N0045	-0.245636	3.46324	MCE	Ginsenoside Rg1	2	not_abx	NA
HY-12678	5.52079	9.17163	MCE	Entrectinib	2	not_abx	NA
HY-15388	7.55559	8.07325	MCE	Tazarotene	2	not_abx	NA
HY-B1339	3.0242	4.24514	MCE	Dicyclomine (hydrochloride)	2	not_abx	NA
HY-113291	8.58744	0.961582	MCE	5'-Deoxyadenosine	2	not_abx	NA
HY-15296	4.91925	8.67409	MCE	Cabergoline	2	not_abx	NA
HY-N0180	0.0541566	6.01586	MCE	18Œ≤-Glycyrrhetinic acid	2	not_abx	NA
HY-10201	9.31163	9.2818	MCE	Sorafenib	2	not_abx	NA
HY-10201A	9.30286	9.20214	MCE	Sorafenib (Tosylate)	2	not_abx	NA
HY-113262	8.71909	1.05825	MCE	8-Hydroxyguanosine	2	not_abx	NA
HY-17507B	7.5056	10.5042	MCE	Pantoprazole (sodium hydrate)	2	not_abx	NA
HY-70053	7.33075	6.43428	MCE	Fesoterodine	2	not_abx	NA
HY-W004520	7.20967	11.8017	MCE	Phenazine (methylsulfate)	2	not_abx	NA
HY-13701	8.5213	0.978051	MCE	Nelarabine	2	not_abx	NA
HY-13585	4.45329	3.30203	MCE	Carmustine	2	not_abx	NA
HY-A0130	8.6222	9.1071	MCE	Sulfalene	2	abx	NA
HY-B0061	3.9312	4.48484	MCE	Tandospirone (citrate)	2	not_abx	NA
HY-10617	6.20694	10.1184	MCE	Rucaparib (phosphate)	2	not_abx	NA
HY-A0030	7.38577	6.4248	MCE	Fesoterodine (fumarate)	2	not_abx	NA
HY-13627	3.74452	6.26126	MCE	Estramustine (phosphate sodium)	2	not_abx	NA
HY-10529	0.180426	5.97857	MCE	Betulinic acid	2	not_abx	NA
HY-B0218	3.25067	3.16044	MCE	Orlistat	2	not_abx	NA
HY-A0095	5.41778	9.55366	MCE	Flibanserin	2	not_abx	NA
HY-107819	0.635804	5.22436	MCE	5Œ±-Cholestan-3Œ≤-ol	2	not_abx	NA
HY-A0118A	2.17221	3.36666	MCE	Naloxegol (oxalate)	2	not_abx	NA
HY-10453	6.69145	5.70102	MCE	Ixazomib	2	not_abx	NA
HY-W008566	7.18166	12.0343	MCE	Norharmane	2	not_abx	NA
HY-14184	6.66452	8.50909	MCE	Macitentan	2	not_abx	NA
HY-13703A	6.55439	2.74982	MCE	Nimustine (hydrochloride)	2	not_abx	NA
HY-Y1309	7.27379	12.2861	MCE	1-Naphthol	2	not_abx	NA
HY-10586	7.33778	1.18329	MCE	5-Azacytidine	2	not_abx	NA
HY-B0447A	9.67762	5.58425	MCE	L-Epinephrine (Bitartrate)	2	not_abx	NA
HY-A0004	7.30611	1.16405	MCE	Decitabine	2	not_abx	NA
HY-B0167A	11.8662	8.16726	MCE	Sodium Salicylate	2	not_abx	NA
HY-B0263	7.49155	11.0759	MCE	Thiabendazole	2	not_abx	NA
HY-10999	6.56002	9.46494	MCE	Trametinib	2	not_abx	NA
HY-106353	0.453273	5.5812	MCE	Smilagenin	2	not_abx	NA
HY-17440	1.25427	5.31183	MCE	Rocuronium (Bromide)	1	not_abx	NA
HY-N2302	1.46763	2.35728	MCE	Fucoxanthin	1	not_abx	NA
HY-N0697	2.41555	-1.25621	MCE	Crocin	1	not_abx	NA
HY-10181A	6.08797	8.4032	MCE	Dasatinib (hydrochloride)	1	not_abx	NA
HY-B0822	6.34893	8.97984	MCE	Fipronil	1	not_abx	NA
HY-B0025	3.28016	-0.835277	MCE	Voglibose	1	not_abx	NA
HY-B0933	4.67653	3.07684	MCE	Gadoteridol	1	not_abx	NA
HY-N0169	0.660066	5.65073	MCE	Hyodeoxycholic acid	1	not_abx	NA
HY-N0731	8.97172	11.7247	MCE	Genkwanin	1	not_abx	NA
HY-101884	4.81211	3.13855	MCE	Biocytin	1	not_abx	NA
HY-10209	6.75628	8.96622	MCE	Masitinib	1	not_abx	NA
HY-N0714	9.60319	4.81581	MCE	Berbamine	1	not_abx	NA
HY-N0593	0.687871	5.6926	MCE	Deoxycholic acid	1	not_abx	NA
HY-10821	6.75533	10.0399	MCE	Raltitrexed	1	not_abx	NA
HY-101916	2.58417	-2.00994	MCE	Heparan Sulfate	1	not_abx	NA
HY-N2334	1.00332	5.47297	MCE	Glycochenodeoxycholic acid	1	not_abx	NA
HY-17410	5.43235	9.27171	MCE	Iloperidone	1	not_abx	NA
HY-N0553	-0.37633	3.06364	MCE	Gypenoside XVII	1	not_abx	NA
HY-N0714A	9.59021	4.80149	MCE	Berbamine (dihydrochloride)	1	not_abx	NA
HY-102003	5.22907	8.72998	MCE	Rucaparib (Camsylate)	1	not_abx	NA
HY-N0177	0.560218	5.2663	MCE	Diosgenin	1	not_abx	NA
HY-17431	6.80867	5.76296	MCE	Fosamprenavir (Calcium Salt)	1	not_abx	NA
HY-11106	6.46992	9.18622	MCE	Nintedanib esylate	1	not_abx	NA
HY-N2559	2.23468	-2.56236	MCE	Maltohexaose	1	not_abx	NA
HY-16749	7.41856	10.3042	MCE	Pexidartinib	1	not_abx	NA
HY-12047	6.42601	9.25198	MCE	Ponatinib	1	not_abx	NA
HY-16217	4.6967	3.06778	MCE	Gadobutrol	1	not_abx	NA
HY-B0133	2.09814	2.62304	MCE	Natamycin	1	abx	NA
HY-16391	5.88208	9.21193	MCE	Glasdegib	1	not_abx	NA
HY-16474	6.53029	9.65869	MCE	Relugolix	1	not_abx	NA
HY-N0680	7.50181	9.16288	MCE	Thiamine (hydrochloride)	1	not_abx	NA
HY-16488	9.03709	10.8489	MCE	Temoporfin	1	not_abx	NA
HY-B1131	1.04285	5.47017	MCE	Taurocholic acid (sodium salt hydrate)	1	not_abx	NA
HY-10619B	6.02506	10.1303	MCE	Niraparib (tosylate)	1	not_abx	NA
HY-B1122	5.23326	0.339472	MCE	L-Cycloserine	1	not_abx	NA
HY-16562	5.14114	8.9068	MCE	Irinotecan	1	not_abx	NA
HY-16562A	5.10384	8.96455	MCE	Irinotecan (hydrochloride)	1	not_abx	NA
HY-16568	5.09105	8.9288	MCE	Irinotecan (hydrochloride trihydrate)	1	not_abx	NA
HY-16749A	7.49829	10.3731	MCE	Pexidartinib (hydrochloride)	1	not_abx	NA
HY-17373	5.80668	8.22373	MCE	Posaconazole	1	not_abx	NA
HY-10619A	6.02684	10.0969	MCE	Niraparib (hydrochloride)	1	not_abx	NA
HY-101561	5.64007	9.00461	MCE	Avapritinib	1	not_abx	NA
HY-N4288	8.02706	12.3704	MCE	4-Methylesculetin	1	not_abx	NA
HY-N0682	9.0963	6.26125	MCE	Pyridoxine (hydrochloride)	1	not_abx	NA
HY-N4185	8.52892	11.4219	MCE	Licoflavone A	1	not_abx	NA
HY-10619	5.97555	10.0545	MCE	Niraparib	1	not_abx	NA
HY-N4113	8.36393	11.4383	MCE	Glycycoumarin	1	not_abx	NA
HY-113365	0.522491	5.05978	MCE	Cholestenone	1	not_abx	NA
HY-N3389	8.6621	11.5418	MCE	Licoisoflavone A	1	not_abx	NA
HY-10181	6.16735	8.39134	MCE	Dasatinib	1	not_abx	NA
HY-B0202	6.80481	8.06571	MCE	Irbesartan	1	not_abx	NA
HY-17507A	7.49137	10.4898	MCE	Pantoprazole (sodium)	1	not_abx	NA
HY-10617A	6.27611	10.1102	MCE	Rucaparib	1	not_abx	NA
HY-N2577	2.21857	-2.60365	MCE	1F-Fructofuranosylnystose	1	not_abx	NA
HY-17567C	2.62614	-1.98881	MCE	Heparin (sodium salt) (MW 15kDa)	1	not_abx	NA
HY-10209A	6.75963	8.91034	MCE	Masitinib (mesylate)	1	not_abx	NA
HY-B0596	5.7229	3.18801	MCE	Taltirelin	1	not_abx	NA
HY-N0802	-0.0966682	5.98555	MCE	Tenuigenin	1	not_abx	NA
HY-B0381B	6.16218	5.02956	MCE	Levobetaxolol (hydrochloride)	1	not_abx	NA
HY-113046	6.74334	4.03945	MCE	5-Methyltetrahydrofolic acid	1	not_abx	NA
HY-B0648	-0.815216	5.52911	MCE	Medroxyprogesterone	1	not_abx	NA
HY-34431	10.1122	1.59734	MCE	Purine	1	not_abx	NA
HY-B0384	6.4761	6.8694	MCE	Temocapril (hydrochloride)	1	not_abx	NA
HY-A0015	7.50391	7.18932	MCE	Bepotastine (besilate)	1	not_abx	NA
HY-10331	9.21635	9.31091	MCE	Regorafenib	1	not_abx	NA
HY-10452	6.54293	5.58704	MCE	Ixazomib citrate	1	not_abx	NA
HY-B0596A	5.70175	3.19287	MCE	Taltirelin (acetate)	1	not_abx	NA
HY-N1424	1.05068	5.46626	MCE	Glycoursodeoxycholic acid	1	not_abx	NA
HY-10450A	10.2596	4.6014	MCE	Dapagliflozin ((2S)-1,2-propanediol, hydrate)	1	not_abx	NA
HY-N1423	1.07989	5.39602	MCE	Glycocholic acid	1	not_abx	NA
HY-50175	5.74701	10.0378	MCE	Laropiprant	1	not_abx	NA
HY-N0327	2.64369	-1.20081	MCE	Lobetyolin	1	not_abx	NA
HY-10331A	9.17183	9.41521	MCE	Regorafenib (monohydrate)	1	not_abx	NA
HY-112823	6.00332	9.525	MCE	Almonertinib	1	not_abx	NA
HY-B0577	6.18391	4.65263	MCE	Latanoprost	1	not_abx	NA
HY-50898	7.64052	10.2963	MCE	Lapatinib	1	not_abx	NA
HY-50898A	7.6728	10.2417	MCE	Lapatinib (ditosylate)	1	not_abx	NA
HY-N0471	5.00514	6.24654	MCE	L-Hyoscyamine	1	not_abx	NA
HY-50904	6.36007	9.35706	MCE	Nintedanib	1	not_abx	NA
HY-50912	4.65917	2.63655	MCE	Plerixafor (octahydrochloride)	1	not_abx	NA
HY-N1381	-0.17893	2.917	MCE	Periplocin	1	not_abx	NA
HY-N0908	-0.282844	3.45083	MCE	Ginsenoside Rg5	1	not_abx	NA
HY-111815A	7.58616	0.724063	MCE	N4-Acetylcytidine triphosphate (sodium)	1	not_abx	NA
HY-N0414	8.16441	8.76629	MCE	Trigonelline	1	not_abx	NA
HY-111529A	5.9963	9.81415	MCE	Tafenoquine (Succinate)	1	not_abx	NA
HY-B0662	9.08222	8.30896	MCE	Imidafenacin	1	not_abx	NA
HY-N0502	-0.336074	2.39846	MCE	Mogroside V	1	not_abx	NA
HY-108256	7.66304	7.36286	MCE	Melitracen (hydrochloride)	1	not_abx	NA
HY-108324	5.97921	7.54856	MCE	(Z)-Thiothixene	1	not_abx	NA
HY-A0154	-0.136438	2.60929	MCE	Deslanoside	1	not_abx	NA
HY-17563	8.69033	1.23571	MCE	2'-Deoxyguanosine	1	not_abx	NA
HY-17567B	2.5967	-2.05557	MCE	Heparin (Lithium salt)	1	not_abx	NA
HY-N0441	9.4385	4.85082	MCE	Neferine	1	not_abx	NA
HY-108293	3.77713	6.4015	MCE	Promestriene	1	not_abx	NA
HY-B0286A	6.8944	7.76556	MCE	Chlorpheniramine (maleate)	1	not_abx	NA
HY-113212	0.585099	5.5778	MCE	Ursocholic acid	1	not_abx	NA
HY-B0292A	8.69329	4.77032	MCE	Atracurium (besylate)	1	not_abx	NA
HY-B0304A	5.93865	10.9714	MCE	Dapoxetine (hydrochloride)	1	not_abx	NA
HY-113138	7.11346	0.803965	MCE	3-Methyluridine	1	not_abx	NA
HY-Y0055	9.72655	9.4752	MCE	Phenothiazine	1	not_abx	NA
HY-W016009	8.37149	0.933997	MCE	2'-Deoxyadenosine-5'-monophosphate	1	not_abx	NA
HY-N0261	11.7275	6.3771	MCE	Aurantio-obtusin	1	not_abx	NA
HY-A0100	7.57046	9.2252	MCE	Thiamine monochloride	1	not_abx	NA
HY-N0324A	0.612887	5.62753	MCE	Cholic acid (sodium)	1	not_abx	NA
HY-N2027	1.11027	5.43147	MCE	Taurochenodeoxycholic acid	1	not_abx	NA
HY-10844	6.84548	7.82843	MCE	Pretomanid	1	not_abx	NA
HY-B0731A	4.4195	8.31195	MCE	Perospirone	1	not_abx	NA
HY-10237	3.33834	4.52642	MCE	Boceprevir	1	not_abx	NA
HY-A0065	5.08403	8.4181	MCE	Palbociclib (isethionate)	1	not_abx	NA
HY-N1949	7.25198	13.8824	MCE	Homoplantaginin	1	not_abx	NA
HY-18708	6.15213	9.67145	MCE	Erdafitinib	1	not_abx	NA
HY-A0034	6.97799	7.00326	MCE	Solifenacin	1	not_abx	NA
HY-10260	5.76952	9.46656	MCE	Vandetanib	1	not_abx	NA
HY-10261	6.06038	9.54739	MCE	Afatinib	1	not_abx	NA
HY-10261A	6.05548	9.56025	MCE	Afatinib (dimaleate)	1	not_abx	NA
HY-19518	6.14822	4.63129	MCE	Latanoprostene bunod	1	not_abx	NA
HY-N0324	0.709366	5.55968	MCE	Cholic acid	1	not_abx	NA
HY-12053A	4.48559	8.03678	MCE	Vinorelbine (ditartrate)	1	not_abx	NA
HY-17400	7.05071	0.973391	MCE	Tegafur	1	not_abx	NA
HY-B1546A	9.00681	8.32432	MCE	Benzamil (hydrochloride)	1	not_abx	NA
HY-14299	6.10665	10.0788	MCE	Indacaterol	1	not_abx	NA
HY-13551	7.12409	11.5807	MCE	Amsacrine	1	not_abx	NA
HY-13308	9.24801	9.34958	MCE	Regorafenib (Hydrochloride)	1	not_abx	NA
HY-13551A	7.00677	11.4508	MCE	Amsacrine (hydrochloride)	1	not_abx	NA
HY-N0039	-0.475268	2.74385	MCE	Ginsenoside Rb1	1	not_abx	NA
HY-B1357	-0.131089	2.83061	MCE	Digitoxin	1	not_abx	NA
HY-N0040	-0.480122	2.85552	MCE	Ginsenoside Rb2	1	not_abx	NA
HY-126995	0.972015	5.46177	MCE	Glycohyodeoxycholic acid	1	not_abx	NA
HY-N0041	-0.393324	2.82267	MCE	Ginsenoside Rb3	1	not_abx	NA
HY-N0042	-0.415798	2.87607	MCE	Ginsenoside Rc	1	not_abx	NA
HY-B1345	6.7584	4.87609	MCE	Piroctone olamine	1	not_abx	NA
HY-N7122A	5.76652	3.07909	MCE	Thymopentin (acetate)	1	not_abx	NA
HY-12694	6.39246	5.34088	MCE	Prucalopride (succinate)	1	not_abx	NA
HY-15403A	6.80493	5.53139	MCE	Atrasentan (hydrochloride)	1	not_abx	NA
HY-14262	5.39959	10.0665	MCE	Vilazodone	1	not_abx	NA
HY-N0043	-0.390093	2.97499	MCE	Ginsenoside Rd	1	not_abx	NA
HY-14261	5.42823	10.1423	MCE	Vilazodone (Hydrochloride)	1	not_abx	NA
HY-125731	1.02198	5.42816	MCE	Glycodeoxycholic Acid	1	not_abx	NA
HY-12432	5.2615	5.70218	MCE	Gilteritinib	1	not_abx	NA
HY-15461	10.2983	4.57222	MCE	Ertugliflozin	1	not_abx	NA
HY-B2194	-0.185116	5.86307	MCE	Œ≥-Oryzanol	1	not_abx	NA
HY-15498	5.44845	8.80189	MCE	Rimegepant	1	not_abx	NA
HY-14171	7.45987	6.9004	MCE	Bexarotene	1	not_abx	NA
HY-B2176	8.0776	0.789538	MCE	ATP	1	not_abx	NA
HY-B2223	7.60427	9.11109	MCE	Thiamine nitrate	1	not_abx	NA
HY-15244	5.98914	8.55302	MCE	Alpelisib	1	not_abx	NA
HY-100441	4.72445	5.68057	MCE	Treprostinil	1	not_abx	NA
HY-14299A	6.17481	10.0579	MCE	Indacaterol (maleate)	1	not_abx	NA
HY-I0096	6.9712	12.0406	MCE	Indole-2-carboxylic acid	1	not_abx	NA
HY-I0230	6.96991	6.99899	MCE	Solifenacin (hydrochloride)	1	not_abx	NA
HY-14781	6.78775	3.95778	MCE	Levomefolic acid	1	not_abx	NA
HY-14789	7.5673	7.80991	MCE	(R)-Elagolix	1	not_abx	NA
HY-14806	5.19988	7.06565	MCE	Teneligliptin	1	not_abx	NA
HY-14806A	5.28062	7.06383	MCE	Teneligliptin (hydrobromide)	1	not_abx	NA
HY-13078	5.72485	7.14915	MCE	Cobimetinib (racemate)	1	not_abx	NA
HY-B1511	8.41623	0.893899	MCE	Cyclic AMP	1	not_abx	NA
HY-I0447A	11.019	8.51917	MCE	Sodium 4-aminosalicylate (dihydrate)	1	not_abx	NA
HY-D0184	7.25523	1.25888	MCE	2'-Deoxycytidine	1	not_abx	NA
HY-13064A	5.70137	7.14466	MCE	Cobimetinib (hemifumarate)	1	not_abx	NA
HY-13064	5.6874	7.14819	MCE	Cobimetinib	1	not_abx	NA
HY-B1743A	5.69313	8.43511	MCE	Puromycin (dihydrochloride)	1	not_abx	NA
HY-13001	6.05812	9.77792	MCE	Quizartinib	1	not_abx	NA
HY-129974	12.4658	4.75709	MCE	3,3'-Diiodo-L-thyronine	1	not_abx	NA
HY-W010970	8.4452	0.95807	MCE	5'-Guanylic acid (disodium salt)	1	not_abx	NA
HY-W011175	3.32233	3.07305	MCE	Batilol	1	not_abx	NA
HY-W011527	8.7792	0.959934	MCE	Xanthosine	1	not_abx	NA
HY-15164	7.20691	10.2437	MCE	Icotinib (Hydrochloride)	1	not_abx	NA
HY-15164A	7.17937	10.2856	MCE	Icotinib	1	not_abx	NA
HY-B2232	5.275	5.14351	MCE	Benzalkonium (chloride)	1	not_abx	NA
HY-B1777	4.94408	2.19868	MCE	Spermine	1	not_abx	NA
HY-14300A	7.30794	5.38247	MCE	Vilanterol (trifenatate)	1	not_abx	NA
HY-10046	4.66991	2.64499	MCE	Plerixafor	1	not_abx	NA
HY-13272	5.85744	9.36265	MCE	Dacomitinib	1	not_abx	NA
HY-B2156	1.75488	1.47017	MCE	Menaquinone-4	1	not_abx	NA
HY-W008638	8.70803	0.895698	MCE	2'-Deoxyinosine	1	not_abx	NA
HY-13764	9.55728	4.82919	MCE	Tetrandrine	1	not_abx	NA
HY-W009516	9.66554	8.43094	MCE	Dibenzyl disulfide	1	not_abx	NA
HY-N0071	8.67594	1.05299	MCE	Crotonoside	1	not_abx	NA
HY-15656	6.87342	8.30565	MCE	Ceritinib	1	not_abx	NA
HY-15777B	5.00232	8.26806	MCE	Ribociclib succinate	1	not_abx	NA
HY-13771	0.782949	5.64429	MCE	Ursodiol	1	not_abx	NA
HY-15777C	4.98046	8.32122	MCE	Ribociclib succinate hydrate	1	not_abx	NA
HY-12222	0.725502	5.67203	MCE	Obeticholic acid	1	not_abx	NA
HY-13685	3.90069	3.18052	MCE	Miltefosine	1	not_abx	NA
HY-B1899A	1.0641	5.42759	MCE	Taurodeoxycholic acid (sodium hydrate)	1	not_abx	NA
HY-B2134	10.5482	4.61122	MCE	Casanthranol	1	not_abx	NA
HY-13780	4.42447	8.01689	MCE	Vinblastine (sulfate)	1	not_abx	NA
HY-W052144	5.75665	6.20213	MCE	(¬±) Anabasine	0	not_abx	NA
HY-B2132	6.38115	11.638	MCE	Tryptamine	0	not_abx	NA
HY-Y0181	4.50211	3.04095	MCE	D-Pipecolinic acid	0	not_abx	NA
HY-N0412	2.31723	-1.53893	MCE	Sesamoside	0	not_abx	NA
HY-N0416	-1.04981	4.61569	MCE	Cucurbitacin B	0	not_abx	NA
HY-Y0189	11.703	7.77414	MCE	Methyl Salicylate	0	not_abx	NA
HY-W067716	6.47485	3.43172	MCE	Spinacine	0	not_abx	NA
HY-Y0191	10.6058	8.84734	MCE	Œ±-Pyridone	0	not_abx	NA
HY-Y0136	6.79951	11.9581	MCE	3-Indoleacetonitrile	0	not_abx	NA
HY-N0423	7.04888	13.8252	MCE	Sophoricoside	0	not_abx	NA
HY-N0420	3.42048	0.546698	MCE	Succinic acid	0	not_abx	NA
HY-D0128	7.81037	12.1485	MCE	4-Methylherniarin	0	not_abx	NA
HY-Y0035	3.87065	1.50283	MCE	4,4-Dimethoxy-2-butanone	0	not_abx	NA
HY-N0439	-0.374715	3.15477	MCE	Asiaticoside	0	not_abx	NA
HY-Y0124	4.68445	1.72768	MCE	NSC 16590	0	not_abx	NA
HY-WAA0142	5.08626	2.67943	MCE	L-Prolylglycine	0	not_abx	NA
HY-B2234	2.81292	1.90268	MCE	Povidone iodine	0	not_abx	NA
HY-Y1177	9.96309	9.02604	MCE	Diphenyl disulfide	0	not_abx	NA
HY-N0454	5.33244	0.893693	MCE	DL-Arginine	0	not_abx	NA
HY-N0452	7.15274	14.114	MCE	Hyperoside	0	not_abx	NA
HY-Y0110	7.31247	12.3504	MCE	2-Naphthol	0	not_abx	NA
HY-N0609	10.5428	7.59993	MCE	Cinnamaldehyde	0	not_abx	NA
HY-Y0127	4.76255	0.914207	MCE	D(-)-2-Aminobutyric acid	0	not_abx	NA
HY-N0450	8.23481	4.81807	MCE	Sinapine (thiocyanate)	0	not_abx	NA
HY-Y1139	3.23358	1.09953	MCE	Pimelic acid	0	not_abx	NA
HY-N0448	7.29809	4.6851	MCE	10-Gingerol	0	not_abx	NA
HY-N0447	7.49838	4.70031	MCE	8-Gingerol	0	not_abx	NA
HY-B2246	4.71526	3.64533	MCE	L-Carnitine (hydrochloride)	0	not_abx	NA
HY-Y1088	10.2189	8.00524	MCE	Hydrocinnamic acid	0	not_abx	NA
HY-N0440	1.79408	1.38614	MCE	Germacrone	0	not_abx	NA
HY-N0411	1.57063	1.97532	MCE	Œ≤-Carotene	0	not_abx	NA
HY-D0205A	5.90884	1.34517	MCE	Carbocisteine	0	not_abx	NA
HY-F0001	7.9133	1.04333	MCE	NADH (disodium salt)	0	not_abx	NA
HY-D0885B	5.19924	0.798281	MCE	Phosphocreatine (disodium)	0	not_abx	NA
HY-D0981	7.68211	12.2378	MCE	7-Amino-4-(trifluoromethyl)coumarin	0	not_abx	NA
HY-Y0248A	1.89747	1.29905	MCE	Farnesol	0	not_abx	NA
HY-Y1069	3.43006	0.431891	MCE	(S)-2-Hydroxysuccinic acid	0	not_abx	NA
HY-N0380	-0.1646	4.76877	MCE	Nardosinone	0	not_abx	NA
HY-N0379	3.11348	-2.2128	MCE	D-Mannose	0	not_abx	NA
HY-N0623	6.44231	11.7325	MCE	L-Tryptophan	0	not_abx	NA
HY-F0004	7.6698	0.998966	MCE	Œ≤-Nicotinamide mononucleotide	0	not_abx	NA
HY-Y0202	12.3193	7.553	MCE	Pyrocatechuic acid	0	not_abx	NA
HY-N0378	3.86006	-1.58345	MCE	D-Mannitol	0	not_abx	NA
HY-N0625A	11.7906	6.95754	MCE	Alpinetin	0	not_abx	NA
HY-N0377	11.7752	7.34027	MCE	Liquiritigenin	0	not_abx	NA
HY-I0021	6.80314	6.8559	MCE	Bepotastine	0	not_abx	NA
HY-N0376	10.8298	4.76135	MCE	Liquiritin	0	not_abx	NA
HY-B2123	2.60944	-2.42666	MCE	Lactose	0	not_abx	NA
HY-Y1009	3.65403	0.961319	MCE	Methoxyacetic acid	0	not_abx	NA
HY-W050154	12.3746	7.29096	MCE	Kojic acid	0	not_abx	NA
HY-N0384	11.622	6.97843	MCE	Homovanillic acid	0	not_abx	NA
HY-D0251	11.5818	7.6006	MCE	Fluorescein	0	not_abx	NA
HY-N0619	10.9942	4.64228	MCE	Mulberroside A	0	not_abx	NA
HY-N0404	2.59773	-1.45828	MCE	Sinigrin	0	not_abx	NA
HY-N0610	10.6977	7.32501	MCE	trans-Cinnamic acid	0	not_abx	NA
HY-N0402	0.0486276	3.07483	MCE	Artemether	0	not_abx	NA
HY-W051723	3.57134	0.995024	MCE	(R)-3-Hydroxybutanoic acid	0	not_abx	NA
HY-N0395	2.9782	-2.30771	MCE	Fructose	0	not_abx	NA
HY-N0394	5.9379	1.37211	MCE	L-Cystine	0	not_abx	NA
HY-N0610A	10.8087	7.37594	MCE	Cinnamic acid	0	not_abx	NA
HY-N0393	10.6222	6.13251	MCE	Glabridin	0	not_abx	NA
HY-N0391	5.1522	0.939782	MCE	L-Citrulline	0	not_abx	NA
HY-D0211	11.3356	7.63895	MCE	Phenolphthalein	0	not_abx	NA
HY-N0390	4.93503	0.664957	MCE	L-Glutamine	0	not_abx	NA
HY-B2130	9.92382	1.58545	MCE	Uric acid	0	not_abx	NA
HY-N0387	4.43741	6.70058	MCE	Rhynchophylline	0	not_abx	NA
HY-D0227	3.85344	-0.739904	MCE	Trometamol	0	not_abx	NA
HY-D0227A	3.81224	-0.79633	MCE	Trometamol (hydrochloride)	0	not_abx	NA
HY-Y0017	4.54828	1.52752	MCE	L-Norleucine	0	not_abx	NA
HY-N0464	2.99821	-1.96132	MCE	D-(-)-Quinic acid	0	not_abx	NA
HY-N0455	5.29752	0.883155	MCE	L-Arginine	0	not_abx	NA
HY-N0525	12.3825	6.6458	MCE	Ethyl gallate	0	not_abx	NA
HY-Y1667	12.6006	4.57938	MCE	2,6-Dibromophenol	0	not_abx	NA
HY-N0532	2.40068	-1.63509	MCE	Morroniside	0	not_abx	NA
HY-N0529	11.8187	6.40546	MCE	Rosmarinic acid	0	not_abx	NA
HY-N0526	7.20063	14.1599	MCE	2""-O-Galloylhyperin	0	not_abx	NA
HY-Y1683	2.63812	4.15801	MCE	DL-Menthol	0	not_abx	NA
HY-N0570	11.1592	6.67743	MCE	Hydroxytyrosol	0	not_abx	NA
HY-N0573	7.87142	12.4313	MCE	Umbelliferone	0	not_abx	NA
HY-N0520	7.18037	13.7232	MCE	Calycosin-7-O-Œ≤-D-glucoside	0	not_abx	NA
HY-N0575	11.8115	7.26758	MCE	Pinocembrin	0	not_abx	NA
HY-N0524	12.3276	6.62121	MCE	Propyl gallate	0	not_abx	NA
HY-N0588	-0.387632	2.7444	MCE	Deapioplatycodin D	0	not_abx	NA
HY-N0589	10.9052	6.01091	MCE	Dehydrodiisoeugenol	0	not_abx	NA
HY-N0523	12.6486	7.0799	MCE	Gallic acid	0	not_abx	NA
HY-Y0030	10.6946	8.75599	MCE	3-Hydroxypicolinic acid	0	not_abx	NA
HY-N0537	3.14685	-2.2169	MCE	Xylose	0	not_abx	NA
HY-N0568	-0.346324	3.04143	MCE	Madecassoside	0	not_abx	NA
HY-N0538	3.99013	-1.51584	MCE	Xylitol	0	not_abx	NA
HY-N0567	2.54062	-1.57204	MCE	Hydroxysafflor yellow A	0	not_abx	NA
HY-Y1314	4.13855	1.46405	MCE	Dimethyl sulfone	0	not_abx	NA
HY-B2191	8.45684	7.61947	MCE	Sodium gualenate	0	not_abx	NA
HY-N0540	7.20862	14.0364	MCE	Cynaroside	0	not_abx	NA
HY-B2184	10.7637	6.57023	MCE	Sofalcone	0	not_abx	NA
HY-B2177	3.32997	1.85113	MCE	Apronal	0	not_abx	NA
HY-B2165	6.73928	9.81883	MCE	Bendazac L-Lysine	0	not_abx	NA
HY-Y1366	2.40696	0.99302	MCE	Hydroxyacetone	0	not_abx	NA
HY-N0551	7.66397	12.7091	MCE	Wedelolactone	0	not_abx	NA
HY-N0549	-0.13048	5.22999	MCE	(-)-Œ±-Pinene	0	not_abx	NA
HY-B2174	6.43585	11.5537	MCE	Ethacridine (lactate)	0	not_abx	NA
HY-Y1373	3.05434	2.78575	MCE	Cyclohexanecarboxylic acid	0	not_abx	NA
HY-Y1426	11.6388	7.99935	MCE	2'-Hydroxyacetophenone	0	not_abx	NA
HY-N0550	-0.0929205	5.40657	MCE	Œ≤-Pinene	0	not_abx	NA
HY-Y0068	9.68268	7.38772	MCE	N-Acetyl-L-phenylalanine	0	not_abx	NA
HY-N0517	11.4022	6.23294	MCE	Erianin	0	not_abx	NA
HY-N0455A	5.29392	0.931848	MCE	L-Arginine (hydrochloride)	0	not_abx	NA
HY-N0469	5.06252	1.22798	MCE	L-Lysine	0	not_abx	NA
HY-Z0283	10.1547	8.28183	MCE	Benzamide	0	not_abx	NA
HY-B2141	8.0729	10.9261	MCE	Bendazol	0	not_abx	NA
HY-Y0078	10.4013	7.53306	MCE	Cinnamyl Alcohol	0	not_abx	NA
HY-N0474	11.0632	7.38416	MCE	Tyrosol	0	not_abx	NA
HY-B2233B	4.6127	3.77376	MCE	Phosphorylcholine	0	not_abx	NA
HY-N0470	5.08574	1.2208	MCE	L-Lysine hydrochloride	0	not_abx	NA
HY-N0467	-0.367764	2.38335	MCE	Rebaudioside C	0	not_abx	NA
HY-Y1718	3.16804	2.52061	MCE	Tridecanoic acid	0	not_abx	NA
HY-N0466	-0.317539	2.48251	MCE	Rebaudioside A	0	not_abx	NA
HY-Y0084	11.9089	6.241	MCE	3,4,5-Trimethoxybenzoic acid	0	not_abx	NA
HY-B2167	2.31635	1.59574	MCE	Docosahexaenoic Acid	0	not_abx	NA
HY-Y0095	3.92378	0.893646	MCE	Isethionic acid	0	not_abx	NA
HY-Y0106	12.0904	7.75004	MCE	2,6-Dihydroxyacetophenone	0	not_abx	NA
HY-B2137	10.3986	8.44156	MCE	S-(+)-Ketoprofen	0	not_abx	NA
HY-N0484	9.57445	4.85527	MCE	Liensinine	0	not_abx	NA
HY-Y0069	4.39861	0.715035	MCE	N-Acetylglycine	0	not_abx	NA
HY-N0486	4.43571	1.85937	MCE	L-Leucine	0	not_abx	NA
HY-Y1819	7.15063	12.1032	MCE	2-Acetonaphthone	0	not_abx	NA
HY-B2219	3.30633	2.92071	MCE	Stearic acid	0	not_abx	NA
HY-Y1311	3.52424	0.48805	MCE	Malic acid	0	not_abx	NA
HY-N0492	5.23774	2.66987	MCE	Œ±-Lipoic Acid	0	not_abx	NA
HY-N0494	2.45643	-1.42124	MCE	Gentiopicroside	0	not_abx	NA
HY-B2215	4.12156	6.39377	MCE	Dimemorfan (phosphate)	0	not_abx	NA
HY-B2155	7.29391	4.87349	MCE	Acotiamide (monohydrochloride trihydrate)	0	not_abx	NA
HY-B2206	1.90583	1.2813	MCE	Gefarnate	0	not_abx	NA
HY-N0510	7.60898	12.6444	MCE	Aristolochic acid A	0	not_abx	NA
HY-N0595	7.14604	13.8851	MCE	Genistin	0	not_abx	NA
HY-N0512	2.27544	-1.45094	MCE	Loganin	0	not_abx	NA
HY-B2162	2.85568	-1.46627	MCE	Chondroitin (sulfate)	0	not_abx	NA
HY-N0593A	0.487256	5.67901	MCE	Deoxycholic acid sodium salt	0	not_abx	NA
HY-Y1809	3.39882	3.05945	MCE	1-Hydroxyoctadecane	0	not_abx	NA
HY-B2209A	4.26002	4.99809	MCE	Hydroxocobalamin (monohydrochloride)	0	not_abx	NA
HY-Y0678	11.8666	6.23482	MCE	1,3,5-Trimethoxybenzene	0	not_abx	NA
HY-I0177	5.40896	10.0994	MCE	Vilazodone carboxylic acid	0	not_abx	NA
HY-N0155	7.73959	11.3012	MCE	Nobiletin	0	not_abx	NA
HY-N0057	11.626	5.62776	MCE	3,4-Dicaffeoylquinic acid	0	not_abx	NA
HY-N0148	7.39841	13.9001	MCE	Rutin	0	not_abx	NA
HY-Y0367	2.74419	0.273953	MCE	Maleic Acid	0	not_abx	NA
HY-N0145	7.12329	13.8134	MCE	Puerarin	0	not_abx	NA
HY-N0144	7.17695	5.41382	MCE	Piperine	0	not_abx	NA
HY-N0143	10.9753	4.86339	MCE	Phlorizin	0	not_abx	NA
HY-N0142	12.1127	7.44533	MCE	Phloretin	0	not_abx	NA
HY-N0140	0.0138962	6.0304	MCE	Ursolic acid	0	not_abx	NA
HY-N0058	11.6116	5.72763	MCE	4,5-Dicaffeoylquinic acid	0	not_abx	NA
HY-Y0378	4.44528	1.97422	MCE	D-Leucine	0	not_abx	NA
HY-N0060	11.6507	6.10584	MCE	Ferulic acid	0	not_abx	NA
HY-N0139	7.51445	13.775	MCE	Troxerutin	0	not_abx	NA
HY-N0060A	11.5525	6.2027	MCE	Ferulic acid (sodium)	0	not_abx	NA
HY-Y0781	3.09103	0.630272	MCE	Pyruvic acid	0	not_abx	NA
HY-Y0418	3.91062	-1.57572	MCE	Dulcite	0	not_abx	NA
HY-N0133	7.69904	11.3832	MCE	Tangeretin	0	not_abx	NA
HY-N0132A	9.83394	5.89161	MCE	Synephrine (hydrochloride)	0	not_abx	NA
HY-N0154	10.9392	4.66302	MCE	Neohesperidin dihydrochalcone	0	not_abx	NA
HY-N0156	0.0143442	6.01419	MCE	Oleanolic Acid	0	not_abx	NA
HY-Y0771	11.5845	6.7319	MCE	3,4-Dimethoxyphenylacetic acid	0	not_abx	NA
HY-N0157	9.02	8.85767	MCE	Orotic acid	0	not_abx	NA
HY-N0187	7.938	12.2888	MCE	4-Methylumbelliferone	0	not_abx	NA
HY-N0186	6.62108	11.6897	MCE	Indole-3-butyric acid	0	not_abx	NA
HY-N0184	-0.340932	3.96588	MCE	Glycyrrhizic acid	0	not_abx	NA
HY-N0176	-0.0499608	3.07386	MCE	Dihydroartemisinin	0	not_abx	NA
HY-N0175	5.15474	6.32761	MCE	Cytisinicline	0	not_abx	NA
HY-N0172	11.7848	6.20693	MCE	Caffeic acid	0	not_abx	NA
HY-Y0366	3.22109	2.55189	MCE	Lauric acid	0	not_abx	NA
HY-N0628	7.44675	13.925	MCE	Kaempferitrin	0	not_abx	NA
HY-N0170	6.90261	11.9635	MCE	Indole-3-carbinol	0	not_abx	NA
HY-N0168	12.5143	6.85234	MCE	Hesperetin	0	not_abx	NA
HY-Y0790	9.10805	7.50623	MCE	Cuminaldehyde	0	not_abx	NA
HY-N0163	10.2434	8.94983	MCE	Magnolol	0	not_abx	NA
HY-N0159	11.9785	7.12962	MCE	Paeonol	0	not_abx	NA
HY-N0049	9.31809	4.81184	MCE	Nuciferine	0	not_abx	NA
HY-N0055	11.3776	5.22566	MCE	Chlorogenic acid	0	not_abx	NA
HY-N0056	11.6308	5.65053	MCE	Isochlorogenic acid A	0	not_abx	NA
HY-N0158	2.68224	4.84494	MCE	Oxymatrine	0	not_abx	NA
HY-N0060B	11.6978	6.12974	MCE	(E)-Ferulic acid	0	not_abx	NA
HY-N0130	2.97142	-1.56762	MCE	Shikimic acid	0	not_abx	NA
HY-N0191	-0.762014	4.81042	MCE	Andrographolide	0	not_abx	NA
HY-N0104	0.47024	4.68096	MCE	Curcumol	0	not_abx	NA
HY-Y0740	11.6993	7.36409	MCE	4-Methoxybenzaldehyde	0	not_abx	NA
HY-Y0543	12.1937	7.25661	MCE	5-Methylfurfural	0	not_abx	NA
HY-Y0546	10.4851	8.39926	MCE	Benzophenone	0	not_abx	NA
HY-N0074	7.7137	12.2446	MCE	Byakangelicol	0	not_abx	NA
HY-Y0569	3.71111	-1.69733	MCE	D-Gluconic acid	0	not_abx	NA
HY-N0102	11.8735	7.63378	MCE	Isoliquiritigenin	0	not_abx	NA
HY-N0101	10.9882	4.6944	MCE	Neohesperidin	0	not_abx	NA
HY-N0100	12.1473	7.21329	MCE	Naringenin	0	not_abx	NA
HY-N0098	12.0793	7.08253	MCE	Vanillin	0	not_abx	NA
HY-Y0585	10.5541	8.17707	MCE	D-(-)-Mandelic acid	0	not_abx	NA
HY-N0076	-0.658887	4.43647	MCE	Bilobalide	0	not_abx	NA
HY-Y0624	2.81686	0.960402	MCE	4-Pentenoic acid	0	not_abx	NA
HY-N0096	9.23138	4.82702	MCE	Rotundine	0	not_abx	NA
HY-N0088	11.7747	6.72913	MCE	Apocynin	0	not_abx	NA
HY-N0095	7.11385	10.9094	MCE	(S)-10-Hydroxycamptothecin	0	not_abx	NA
HY-Y0669	4.62306	3.00629	MCE	Pipecolic acid	0	not_abx	NA
HY-Y0694	12.2366	7.66518	MCE	2',4'-Dihydroxyacetophenone	0	not_abx	NA
HY-N0103	2.6497	4.92585	MCE	Sophocarpine	0	not_abx	NA
HY-Y0511	5.18945	1.73561	MCE	N-Methylsarcosine	0	not_abx	NA
HY-N0129	0.296521	5.5002	MCE	Sclareolide	0	not_abx	NA
HY-N0108	11.7138	7.14091	MCE	Physcion	0	not_abx	NA
HY-Y0442	10.0678	8.36356	MCE	2-Methylbenzaldehyde	0	not_abx	NA
HY-N0122	6.55602	11.6771	MCE	5-Hydroxytryptophan	0	not_abx	NA
HY-N0121	10.605	5.16763	MCE	Sesamin	0	not_abx	NA
HY-N0119	10.9703	4.63755	MCE	Naringin Dihydrochalcone	0	not_abx	NA
HY-N0118	0.0466569	4.46197	MCE	Lappaconitine (hydrobromide)	0	not_abx	NA
HY-Y0444	10.1282	6.6845	MCE	D-Tyrosine	0	not_abx	NA
HY-N0061	11.3393	6.19438	MCE	Ethyl ferulate	0	not_abx	NA
HY-Y0479	3.59726	0.67694	MCE	L-Lactic acid	0	not_abx	NA
HY-N0117	7.84622	11.1931	MCE	Indirubin	0	not_abx	NA
HY-N0115	10.6664	4.54735	MCE	Gastrodin	0	not_abx	NA
HY-Y0760	11.8466	7.56892	MCE	3-Methoxybenzoic acid	0	not_abx	NA
HY-N0113	9.51659	5.76853	MCE	Hordenine	0	not_abx	NA
HY-N0112	12.7287	6.85284	MCE	Dihydromyricetin	0	not_abx	NA
HY-N0062	10.9195	4.64338	MCE	Angoroside C	0	not_abx	NA
HY-N0064	9.8021	5.09835	MCE	Macelignan	0	not_abx	NA
HY-N0067	4.74592	0.884445	MCE	Œ≥-Aminobutyric acid	0	not_abx	NA
HY-N0110	7.39787	11.1103	MCE	Palmatine (chloride)	0	not_abx	NA
HY-N0190	2.47936	-1.95982	MCE	Amygdalin	0	not_abx	NA
HY-N0193	-0.0443817	3.04431	MCE	Artesunate	0	not_abx	NA
HY-N0373	11.7628	6.96054	MCE	Licochalcone B	0	not_abx	NA
HY-N0330	-0.255516	3.98037	MCE	Momordin Ic	0	not_abx	NA
HY-N0326	5.92119	1.62667	MCE	L-Methionine	0	not_abx	NA
HY-N0325	5.91631	1.67167	MCE	DL-Methionine	0	not_abx	NA
HY-I0400	3.16727	-1.34883	MCE	N-Acetylneuraminic acid	0	not_abx	NA
HY-I0626	8.84314	8.68979	MCE	Cytosine	0	not_abx	NA
HY-Y0271	5.20008	0.430023	MCE	Urea	0	not_abx	NA
HY-N0323	7.9308	5.98973	MCE	Bilirubin	0	not_abx	NA
HY-I0637	12.0637	7.08186	MCE	Isovanillin	0	not_abx	NA
HY-Y0966	4.97538	0.344028	MCE	Glycine	0	not_abx	NA
HY-I0660	9.75321	9.16223	MCE	PCL 016	0	not_abx	NA
HY-N0305	4.65009	0.638116	MCE	5-Aminolevulinic acid (hydrochloride)	0	not_abx	NA
HY-Y0949	12.214	7.25488	MCE	Methyl 2-furoate	0	not_abx	NA
HY-I0736	9.81807	9.28769	MCE	Isonicotinic acid	0	not_abx	NA
HY-I0960	9.05324	8.8805	MCE	Uracil	0	not_abx	NA
HY-N0300	9.29625	4.78483	MCE	Tetrahydropalmatine	0	not_abx	NA
HY-I1060	4.42893	1.85348	MCE	L-Alloisoleucine	0	not_abx	NA
HY-N0298	3.82953	4.28841	MCE	Stachydrine	0	not_abx	NA
HY-Y0272	9.81471	8.7726	MCE	Saccharin	0	not_abx	NA
HY-Y0267	11.5712	8.09382	MCE	Phenoxyacetic acid	0	not_abx	NA
HY-I0383	7.40994	9.86711	MCE	Canagliflozin (hemihydrate)	0	not_abx	NA
HY-N0297	7.69682	11.469	MCE	Sinensetin	0	not_abx	NA
HY-N0335	7.85898	11.1578	MCE	Indigo	0	not_abx	NA
HY-N0370	7.71174	12.5767	MCE	Bergapten	0	not_abx	NA
HY-N0368	1.90196	1.42726	MCE	Linalool	0	not_abx	NA
HY-N0367	10.9634	6.62603	MCE	Trans-Anethole	0	not_abx	NA
HY-Y0252	4.65824	2.96066	MCE	L-Proline	0	not_abx	NA
HY-Y0262	3.14765	0.223176	MCE	Oxalic Acid	0	not_abx	NA
HY-I0301	3.51779	-1.85136	MCE	D-(+)-Glucono-1,5-lactone	0	not_abx	NA
HY-N0355	12.6937	6.84482	MCE	(+)-Catechin hydrate	0	not_abx	NA
HY-Y0264	11.8929	8.02521	MCE	4-Hydroxybenzoic acid	0	not_abx	NA
HY-N0351	11.6225	6.59011	MCE	p-Coumaric acid	0	not_abx	NA
HY-N0349	11.8683	7.69577	MCE	Methyl Paraben	0	not_abx	NA
HY-N0346A	11.2175	6.42285	MCE	(E)-Ethyl p-methoxycinnamate	0	not_abx	NA
HY-N0343	10.7987	4.60251	MCE	Helicid	0	not_abx	NA
HY-N0339	11.9678	6.33836	MCE	Syringic acid	0	not_abx	NA
HY-N0091	10.0436	1.58811	MCE	Hypoxanthine	0	not_abx	NA
HY-N0338	10.8518	4.76864	MCE	(-)-Syringaresnol-4-O-Œ≤-D-apiofuranosyl-(1‚Üí2)-Œ≤-D-glucopyranoside	0	not_abx	NA
HY-N0337	11.1531	6.29226	MCE	Eugenol	0	not_abx	NA
HY-N0336	9.62856	7.16938	MCE	3-Butylidenephthalide	0	not_abx	NA
HY-N0001	12.6137	6.84571	MCE	(-)-Epicatechin	0	not_abx	NA
HY-Y0946	4.96157	0.396571	MCE	Acetamide	0	not_abx	NA
HY-Y0801	12.1753	7.86371	MCE	2,6-Dihydroxybenzoic acid	0	not_abx	NA
HY-Y0293	3.43892	0.419411	MCE	L-Tartaric acid	0	not_abx	NA
HY-N0216	11.0247	8.22794	MCE	Benzoic acid	0	not_abx	NA
HY-N0215	9.58212	7.4836	MCE	L-Phenylalanine	0	not_abx	NA
HY-Y0304	7.52363	5.13906	MCE	Dibutyl phthalate	0	not_abx	NA
HY-N0015	7.17514	14.0148	MCE	Astragalin	0	not_abx	NA
HY-N0210	3.17487	-2.27982	MCE	D-Galactose	0	not_abx	NA
HY-Y0313	11.8339	8.04744	MCE	p-Hydroxybenzaldehyde	0	not_abx	NA
HY-N0016	8.94884	11.6987	MCE	Glycitein	0	not_abx	NA
HY-N0017	10.9399	4.74289	MCE	Bergenin	0	not_abx	NA
HY-N0207	0.306944	5.92069	MCE	Patchouli alcohol	0	not_abx	NA
HY-Y0892	11.187	7.61756	MCE	4-Hydroxybenzyl alcohol	0	not_abx	NA
HY-N0018	7.18358	13.8013	MCE	Daidzin	0	not_abx	NA
HY-Y0842	5.1271	0.371562	MCE	Formamide	0	not_abx	NA
HY-N0036	1.65128	1.86212	MCE	Costunolide	0	not_abx	NA
HY-Y0337	5.89054	1.37026	MCE	L-Cysteine	0	not_abx	NA
HY-N0197	7.13802	13.9178	MCE	Baicalin	0	not_abx	NA
HY-Y0839	3.13209	0.744321	MCE	Levulinic acid	0	not_abx	NA
HY-Y0337A	5.99677	1.35646	MCE	L-Cysteine (hydrochloride)	0	not_abx	NA
HY-N0012	7.20657	13.7454	MCE	Glycitin	0	not_abx	NA
HY-N0221	9.59044	4.89478	MCE	Daurisoline	0	not_abx	NA
HY-N0295	12.3266	7.71453	MCE	Protocatechualdehyde	0	not_abx	NA
HY-N0010	2.5613	-1.43742	MCE	Geniposidic acid	0	not_abx	NA
HY-N0005	11.4719	6.28139	MCE	Curcumin	0	not_abx	NA
HY-N0292	10.884	4.50565	MCE	Oleuropein	0	not_abx	NA
HY-N0290	7.19675	14.094	MCE	Mangiferin	0	not_abx	NA
HY-N0286	7.68816	12.4135	MCE	Isoimperatorin	0	not_abx	NA
HY-N0006	11.5315	6.53147	MCE	Demethoxycurcumin	0	not_abx	NA
HY-N0007	11.3554	6.90263	MCE	Bisdemethoxycurcumin	0	not_abx	NA
HY-Y0935	9.09985	5.36285	MCE	3,4-Dimethoxyphenethylamine	0	not_abx	NA
HY-N0009	2.48237	-1.47085	MCE	Geniposide	0	not_abx	NA
HY-N0274	11.2615	6.80064	MCE	Caffeic acid phenethyl ester	0	not_abx	NA
HY-N0269	11.6812	7.42952	MCE	Echinatin	0	not_abx	NA
HY-N0268	7.67024	11.3877	MCE	Irisflorentin	0	not_abx	NA
HY-N0264	7.52976	9.17841	MCE	Tetramethylpyrazine	0	not_abx	NA
HY-N0243	12.7464	6.89327	MCE	Theaflavin	0	not_abx	NA
HY-N0239	-0.0401214	4.44847	MCE	Bulleyaconitine A	0	not_abx	NA
HY-N0230	4.8744	0.391687	MCE	Œ≤-Alanine	0	not_abx	NA
HY-N0229	4.94669	0.411853	MCE	L-Alanine	0	not_abx	NA
HY-Y0289	3.37455	2.97036	MCE	1-Dodecanol	0	not_abx	NA
HY-N0626	2.63637	1.01488	MCE	Sorbic acid	0	not_abx	NA
HY-W027555	3.61253	1.04333	MCE	Ethoxyacetic acid	0	not_abx	NA
HY-N0629	0.0857241	6.01868	MCE	Maslinic acid	0	not_abx	NA
HY-N2406	11.4366	7.26041	MCE	Dihydrocaffeic acid	0	not_abx	NA
HY-N6952	2.05165	1.17386	MCE	Geraniol	0	not_abx	NA
HY-W012836	10.9458	7.27985	MCE	4-Ethylphenol	0	not_abx	NA
HY-N6951	8.64928	7.76497	MCE	Guaiazulene	0	not_abx	NA
HY-W012860	10.0922	8.29745	MCE	p-Tolualdehyde	0	not_abx	NA
HY-N6949	11.5602	7.48078	MCE	Juglone	0	not_abx	NA
HY-N6929	2.65064	0.902784	MCE	Angelic acid	0	not_abx	NA
HY-W012926	5.2117	1.41007	MCE	Dihydrouracil	0	not_abx	NA
HY-N6871	-0.122069	4.94904	MCE	Abietic acid	0	not_abx	NA
HY-W012941	9.30169	9.68297	MCE	2-Thiophenecarboxaldehyde	0	not_abx	NA
HY-W012946	12.1904	7.35618	MCE	2-Furoic acid	0	not_abx	NA
HY-W012974	4.81535	0.803343	MCE	3-Amino-2-methylpropanoic acid	0	not_abx	NA
HY-W012980	3.42523	1.45988	MCE	3-Methylbutanoic acid	0	not_abx	NA
HY-W012999	2.61759	0.914048	MCE	Tiglic acid	0	not_abx	NA
HY-N6825	2.4296	1.73428	MCE	Hydroxy-Œ±-sanshool	0	not_abx	NA
HY-W013014	1.81881	1.38999	MCE	3-Methyl-2-cyclopenten-1-one	0	not_abx	NA
HY-N6824	2.3749	1.77547	MCE	Hydroxy-Œ≤-sanshool	0	not_abx	NA
HY-W013049	3.32794	3.02653	MCE	Docosanoic acid	0	not_abx	NA
HY-N6810	8.84863	6.81252	MCE	Thymol	0	not_abx	NA
HY-W013494	6.57491	2.87465	MCE	L-Carnosine	0	not_abx	NA
HY-W014081	7.47505	12.3128	MCE	Ethyl 3-coumarincarboxylate	0	not_abx	NA
HY-W014102	4.94948	0.839553	MCE	L-Alanyl-L-glutamine	0	not_abx	NA
HY-N6807	11.2996	6.03904	MCE	Elemicin	0	not_abx	NA
HY-W014125	3.12353	1.70863	MCE	Undecanedioic acid	0	not_abx	NA
HY-W012814	11.4966	6.95515	MCE	4-Methylcatechol	0	not_abx	NA
HY-W012788	12.2912	7.33416	MCE	Maltol	0	not_abx	NA
HY-W012734	4.56966	3.01281	MCE	H-HoPro-OH	0	not_abx	NA
HY-W012657	9.87807	8.20493	MCE	4-Ethylbenzaldehyde	0	not_abx	NA
HY-N7127	11.4555	6.73602	MCE	(E)-m-Coumaric acid	0	not_abx	NA
HY-N7117	2.14404	4.35958	MCE	1,4-Cineole	0	not_abx	NA
HY-N7109	3.03279	2.42974	MCE	Erucic acid	0	not_abx	NA
HY-W012479	6.41064	11.6614	MCE	H-D-Trp-OH	0	not_abx	NA
HY-W012480	6.41576	11.6441	MCE	DL-Tryptophan	0	not_abx	NA
HY-W012499	5.84543	1.69061	MCE	N-Acetyl-L-methionine	0	not_abx	NA
HY-W012530	10.4247	8.10928	MCE	Phenylpyruvic acid	0	not_abx	NA
HY-W012575	12.3317	7.68402	MCE	2,4-Dihydroxybenzoic acid	0	not_abx	NA
HY-W012595	10.4337	7.47181	MCE	Benzylideneacetone	0	not_abx	NA
HY-W012595A	10.381	7.46066	MCE	trans-Benzylideneacetone	0	not_abx	NA
HY-N7092	3.01037	-2.29755	MCE	D-Fructose	0	not_abx	NA
HY-N6979	0.116096	4.34303	MCE	Crustecdysone	0	not_abx	NA
HY-W012658	9.85844	7.90555	MCE	2-Methylacetophenone	0	not_abx	NA
HY-W012708	4.43824	1.85958	MCE	3-Amino-4-methylpentanoic acid	0	not_abx	NA
HY-N7080	11.4388	6.84835	MCE	Dihydroferulic acid	0	not_abx	NA
HY-N7075	2.24346	-2.59221	MCE	Inulin	0	not_abx	NA
HY-W012722	3.3776	1.61839	MCE	4-Methyl-2-oxopentanoic acid	0	not_abx	NA
HY-N7067	6.83971	8.17278	MCE	Revaprazan (hydrochloride)	0	not_abx	NA
HY-N7063	1.9866	1.19852	MCE	Nerol	0	not_abx	NA
HY-N7056	11.0511	7.64872	MCE	4'-Hydroxychalcone	0	not_abx	NA
HY-N7000	1.73679	1.71397	MCE	Perillyl alcohol	0	not_abx	NA
HY-N6996	11.1164	6.15148	MCE	Methyl Eugenol	0	not_abx	NA
HY-N6691	-0.111604	4.32193	MCE	Veratridine	0	not_abx	NA
HY-N6658	8.02582	12.2862	MCE	6-Hydroxy-4-methylcoumarin	0	not_abx	NA
HY-N6655	5.93146	1.98935	MCE	DL-Methionine methylsulfonium (chloride)	0	not_abx	NA
HY-N2512	3.23797	2.81185	MCE	1-Monomyristin	0	not_abx	NA
HY-N3075	3.26456	3.53141	MCE	Phytol	0	not_abx	NA
HY-N2995	-0.308001	4.7493	MCE	Poricoic acid A	0	not_abx	NA
HY-N2591	9.45506	4.70848	MCE	Isocorydine	0	not_abx	NA
HY-N2579	2.29462	-2.56407	MCE	1-Kestose	0	not_abx	NA
HY-W015061	9.8541	7.62052	MCE	2-(2-Phenylacetamido)acetic acid	0	not_abx	NA
HY-W015224	6.75654	11.9122	MCE	Methyl 2-(1H-indol-3-yl)acetate	0	not_abx	NA
HY-W015229	6.8032	11.9229	MCE	3-Indolepropionic acid	0	not_abx	NA
HY-N2553	9.05118	6.20205	MCE	4-Deoxypyridoxine 5'-phosphate	0	not_abx	NA
HY-W015300	3.17878	1.26118	MCE	Suberic acid	0	not_abx	NA
HY-W015309	3.21408	2.30011	MCE	Decanoic acid	0	not_abx	NA
HY-N2510	11.1247	6.05327	MCE	Myristicin	0	not_abx	NA
HY-N3686	3.96226	-1.54423	MCE	D-Arabitol	0	not_abx	NA
HY-N2488	7.52221	11.8314	MCE	Demethylsuberosin	0	not_abx	NA
HY-N2484	11.4429	5.83948	MCE	Methylnissolin	0	not_abx	NA
HY-N2473	10.8111	4.96753	MCE	Methylnissolin-3-O-glucoside	0	not_abx	NA
HY-B2122	3.05259	-2.19927	MCE	Maltitol	0	not_abx	NA
HY-W015326	11.5452	7.90363	MCE	3-Hydroxymandelic Acid	0	not_abx	NA
HY-W015342	11.8361	6.98468	MCE	Methyl anisate	0	not_abx	NA
HY-N2464	2.3079	-2.49558	MCE	Maltotetraose	0	not_abx	NA
HY-N2435	7.75767	4.7134	MCE	[8]-Shogaol	0	not_abx	NA
HY-W015346	11.1466	7.75623	MCE	Desaminotyrosine	0	not_abx	NA
HY-N2420	11.8542	6.73152	MCE	Flavokawain A	0	not_abx	NA
HY-N3544	0.706672	4.93035	MCE	Caryophyllene oxide	0	not_abx	NA
HY-W015060	9.79419	7.58526	MCE	2-(2-Methylbenzamido)acetic acid	0	not_abx	NA
HY-N6615	7.55671	11.6274	MCE	Aflatoxin B1	0	not_abx	NA
HY-W014796	7.16058	12.1901	MCE	2-Naphthoxyacetic acid	0	not_abx	NA
HY-N6612	3.31902	-1.97781	MCE	D-Glucuronic acid	0	not_abx	NA
HY-W014130	5.01227	1.01916	MCE	Ac-Arg-OH	0	not_abx	NA
HY-W014225	11.6814	7.95685	MCE	3-Phenoxybenzoic acid	0	not_abx	NA
HY-N6583	8.62595	11.516	MCE	Licoflavonol	0	not_abx	NA
HY-N6074	0.169422	5.96537	MCE	Soyasapogenol B	0	not_abx	NA
HY-N5132	-0.090921	5.48418	MCE	(-)-Fenchone	0	not_abx	NA
HY-W014502	9.4392	7.52818	MCE	D-Kynurenine	0	not_abx	NA
HY-N5077	8.3228	4.79534	MCE	Sinapine	0	not_abx	NA
HY-W014589	6.00559	5.29852	MCE	2,4-Di-tert-butylphenol	0	not_abx	NA
HY-W014787	3.14714	1.57896	MCE	Decanedioic acid	0	not_abx	NA
HY-W014993	9.64833	1.59721	MCE	1,3-Dimethyluric acid	0	not_abx	NA
HY-W015007	9.99713	6.26009	MCE	Metyrosine	0	not_abx	NA
HY-N5034	4.9433	0.0720492	MCE	Phosphorylethanolamine	0	not_abx	NA
HY-N4283	11.2072	6.286	MCE	Coniferyl alcohol	0	not_abx	NA
HY-N4261	6.23211	11.0834	MCE	Dehydronuciferine	0	not_abx	NA
HY-N4187	10.9073	6.48231	MCE	Licochalcone D	0	not_abx	NA
HY-N4182	10.9593	6.63002	MCE	Licochalcone E	0	not_abx	NA
HY-N4150	7.15997	14.1444	MCE	Quercetagitrin	0	not_abx	NA
HY-N4112	3.803	-1.48578	MCE	L-Fucitol	0	not_abx	NA
HY-N4102	8.06882	12.3192	MCE	5,7-Dihydroxy-4-methylcoumarin	0	not_abx	NA
HY-N4087	-0.351179	2.48313	MCE	Platycodin D2	0	not_abx	NA
HY-N4072	7.23138	13.7104	MCE	6''-O-Acetylglycitin	0	not_abx	NA
HY-N7137	-0.707186	6.08395	MCE	Norgestrel	0	not_abx	NA
HY-W012382	10.163	7.11139	MCE	N-Acetyl-L-tyrosine	0	not_abx	NA
HY-N7138	11.9076	8.11796	MCE	2-(Phosphonooxy)benzoic acid	0	not_abx	NA
HY-W006492	-0.2025	5.77241	MCE	5a-Pregnane-3,20-dione	0	not_abx	NA
HY-W007888	11.38	7.70847	MCE	2-Hydroxy-4-methylbenzaldehyde	0	not_abx	NA
HY-W007828	9.9095	7.74343	MCE	Methyl 3-phenylpropanoate	0	not_abx	NA
HY-W007606	10.0279	6.31921	MCE	Tyramine	0	not_abx	NA
HY-W007566	7.07821	11.6706	MCE	5-Methoxyindole-3-acetic acid	0	not_abx	NA
HY-W007539	12.3486	7.81619	MCE	2,4-Dihydroxybenzaldehyde	0	not_abx	NA
HY-W007426	8.78118	7.35107	MCE	N-Methylbenzylamine	0	not_abx	NA
HY-W007355	6.93178	11.8319	MCE	Skatole	0	not_abx	NA
HY-W007347	2.77947	2.50394	MCE	1,2-Cyclohexanedione	0	not_abx	NA
HY-W007346	11.5781	7.41833	MCE	m-Anisaldehyde	0	not_abx	NA
HY-W007035	4.67308	1.71325	MCE	H-Val-Ala-OH	0	not_abx	NA
HY-W006371	4.87696	0.072479	MCE	(2-Aminoethyl)phosphonic acid	0	not_abx	NA
HY-W007926	3.35669	0.858395	MCE	2-Oxobutanoic acid	0	not_abx	NA
HY-W010201	2.03153	1.65287	MCE	Citronellol	0	not_abx	NA
HY-W006057	3.33943	1.25201	MCE	3-Methyl-2-oxobutanoic acid	0	not_abx	NA
HY-W010248	9.75483	7.68388	MCE	2-Phenylglycine	0	not_abx	NA
HY-W010320	12.1835	7.21472	MCE	Ethyl maltol	0	not_abx	NA
HY-W005255	11.2254	7.77475	MCE	3-(3-Hydroxyphenyl)propionic acid	0	not_abx	NA
HY-W005241	12.2413	7.32942	MCE	5-Hydroxymethyl-2-furancarboxylic acid	0	not_abx	NA
HY-W010347	5.96663	1.42202	MCE	L-Homocysteine	0	not_abx	NA
HY-W010381	3.322	0.603848	MCE	2-Methylsuccinic acid	0	not_abx	NA
HY-W005178	3.19702	2.34242	MCE	Octadecanedioic acid	0	not_abx	NA
HY-W004924	8.75643	8.75942	MCE	5-Hydroxymethyluracil	0	not_abx	NA
HY-W007894	3.2381	0.86979	MCE	Dimethylmalonic acid	0	not_abx	NA
HY-W007970	9.45997	7.58512	MCE	H-Phe-Phe-OH	0	not_abx	NA
HY-W004874	11.166	7.1158	MCE	2,6-Dimethylhydroquinone	0	not_abx	NA
HY-W009884	11.8358	6.33457	MCE	Acetosyringone	0	not_abx	NA
HY-W009338	8.2214	5.88778	MCE	H-Val-Tyr-OH	0	not_abx	NA
HY-W009326	3.62913	3.18133	MCE	Laurocapram	0	not_abx	NA
HY-W009162	7.4751	0.987877	MCE	Cytidine 5'-monophosphate	0	not_abx	NA
HY-W009390	5.83486	1.51697	MCE	DL-Homocystine	0	not_abx	NA
HY-W008820	3.25831	0.749931	MCE	Glutaric acid	0	not_abx	NA
HY-W008646	6.8943	2.42464	MCE	7,8-Dihydro-L-biopterin	0	not_abx	NA
HY-W008452	10.4412	5.96897	MCE	H-Tyr(3-I)-OH	0	not_abx	NA
HY-W009732	11.5658	6.06953	MCE	Sinapinic acid	0	not_abx	NA
HY-W008449	9.86124	1.6244	MCE	1-Methylxanthine	0	not_abx	NA
HY-W008385	5.23959	0.944244	MCE	H-HoArg-OH	0	not_abx	NA
HY-W010041	3.14554	-2.33403	MCE	Scyllo-Inositol	0	not_abx	NA
HY-W010184	3.092	0.811646	MCE	4,6-Dioxoheptanoic acid	0	not_abx	NA
HY-W010056	3.86819	1.09458	MCE	Diethyl fumarate	0	not_abx	NA
HY-W010098	11.6854	8.10112	MCE	Terephthalic acid	0	not_abx	NA
HY-W010104	5.82406	1.55229	MCE	L-Methionine sulfoxide	0	not_abx	NA
HY-W008253	7.00914	11.9001	MCE	5-Hydroxyindole-3-acetic acid	0	not_abx	NA
HY-W008226	12.4528	7.39533	MCE	Phloracetophenone	0	not_abx	NA
HY-W008188	9.09719	8.80137	MCE	3-Hydroxy-4-aminopyridine	0	not_abx	NA
HY-W008150	3.46736	1.3395	MCE	2-Hydroxy-3-methylbutanoic acid	0	not_abx	NA
HY-W008091	8.70699	8.74503	MCE	5-Methylcytosine	0	not_abx	NA
HY-W010104A	5.80736	1.52166	MCE	Methionine sulfoxide	0	not_abx	NA
HY-W010155	6.72572	11.8752	MCE	2-(1H-Indol-3-yl)ethan-1-ol	0	not_abx	NA
HY-W010382	2.90726	0.259708	MCE	Oxaloacetic acid	0	not_abx	NA
HY-W004307	3.46908	3.13655	MCE	Octadecanal	0	not_abx	NA
HY-W012241	3.17742	1.84326	MCE	Dodecanedioic acid	0	not_abx	NA
HY-W011690	5.89023	1.57584	MCE	L-Homocystine	0	not_abx	NA
HY-W010483	9.0113	7.40715	MCE	2-Phenylethylamine	0	not_abx	NA
HY-W001080	11.7161	7.45741	MCE	3,4-Dihydroxybenzeneacetic acid	0	not_abx	NA
HY-U00190	-1.2077	4.6314	MCE	Deprodone propionate	0	not_abx	NA
HY-U00124B	2.7339	4.63477	MCE	Tromantadine (hydrochloride)	0	not_abx	NA
HY-W010489	10.1943	8.07473	MCE	2-Phenylacetaldehyde	0	not_abx	NA
HY-W010510	4.63063	1.35173	MCE	DL-Norvaline	0	not_abx	NA
HY-U00106	4.55552	6.35473	MCE	Cimetropium (Bromide)	0	not_abx	NA
HY-W010589	4.85772	0.919733	MCE	H-Abu-OH	0	not_abx	NA
HY-W010594	6.01293	1.76725	MCE	Tetrahydrothiophen-3-one	0	not_abx	NA
HY-W010611	2.5532	0.940442	MCE	3-Methylbut-2-enoic acid	0	not_abx	NA
HY-W011873	2.84565	2.12238	MCE	Palmitoleic acid	0	not_abx	NA
HY-W001132	6.96008	11.9495	MCE	Indole	0	not_abx	NA
HY-W011978	6.40856	11.5645	MCE	N-Acetyl-L-tryptophan	0	not_abx	NA
HY-W012078	7.11967	1.21382	MCE	5-Methyl-2'-deoxycytidine	0	not_abx	NA
HY-W012123	11.6226	6.13447	MCE	3,4,5-Trimethoxycinnamic acid	0	not_abx	NA
HY-W012161	9.05803	6.8099	MCE	Alanylphenylalanine	0	not_abx	NA
HY-W012185	2.73209	4.80252	MCE	(-)-Sparteine	0	not_abx	NA
HY-P0002A	5.80517	3.31905	MCE	Protirelin (Acetate)	0	not_abx	NA
HY-N7386A	3.99179	-1.15257	MCE	D-Erythrose 4-phosphate (sodium)	0	not_abx	NA
HY-N7204	11.0186	6.68744	MCE	4-Hydroxyderricin	0	not_abx	NA
HY-N7142	9.92159	5.66265	MCE	DL-Norepinephrine (hydrochloride)	0	not_abx	NA
HY-N7140	2.57379	1.94449	MCE	Gamma-Linolenic acid	0	not_abx	NA
HY-W001083	11.4017	8.10012	MCE	3-Hydroxyphenylacetic acid	0	not_abx	NA
HY-W001171	10.9984	8.48976	MCE	3-Hydroxyanthranilic acid	0	not_abx	NA
HY-W004283	3.24541	2.72452	MCE	Pentadecanoic acid	0	not_abx	NA
HY-W010435	2.09583	1.16734	MCE	Sulcatone	0	not_abx	NA
HY-W004282	3.16985	2.35995	MCE	Undecanoic acid	0	not_abx	NA
HY-W004260	3.31243	3.02282	MCE	Arachidic acid	0	not_abx	NA
HY-W004206	11.37	7.56284	MCE	2-(4-Methoxyphenyl)acetic acid	0	not_abx	NA
HY-W004078	10.0528	6.43736	MCE	4-Hydroxybenzylamine	0	not_abx	NA
HY-W004066	4.44593	0.834437	MCE	Ac-Ala-OH	0	not_abx	NA
HY-W004049	11.8809	8.04749	MCE	3-Hydroxybenzoic acid	0	not_abx	NA
HY-W002587	11.4043	7.77914	MCE	4-Hydroxy-3-methylbenzoic acid	0	not_abx	NA
HY-W002292	4.87947	0.376245	MCE	L-Homoserine	0	not_abx	NA
HY-W002116	11.9098	6.16359	MCE	Methyl syringate	0	not_abx	NA
HY-W010388	5.30104	1.09293	MCE	Creatine	0	not_abx	NA
HY-W010448	8.09159	9.24352	MCE	Imidazol-1-yl-acetic acid	0	not_abx	NA
HY-W001174	12.1447	7.76431	MCE	2,5-Dihydroxyacetophenone	0	not_abx	NA
HY-W002110	11.6766	7.0521	MCE	Isohomovanillic acid	0	not_abx	NA
HY-W002105	12.3143	7.41216	MCE	2,5-Furandicarboxylic acid	0	not_abx	NA
HY-W002065	8.62944	9.55212	MCE	4-Carboxypyrazole	0	not_abx	NA
HY-W001996	10.3596	8.92602	MCE	6-Hydroxynicotinic acid	0	not_abx	NA
HY-W010450	8.73412	8.80973	MCE	Thymine	0	not_abx	NA
HY-W001963	10.7829	8.72066	MCE	Pyrrole-2-carboxylic acid	0	not_abx	NA
HY-W001959	4.82201	0.452562	MCE	D-Allothreonine	0	not_abx	NA
HY-W001189	5.8966	2.01739	MCE	1,3-Dithiane	0	not_abx	NA
HY-W010476	7.59116	9.27017	MCE	2,3,5-Trimethylpyrazine	0	not_abx	NA
HY-W001179	12.2632	7.79062	MCE	2,5-Dihydroxybenzoic acid	0	not_abx	NA
HY-W015371	9.80025	7.72765	MCE	Ethyl phenylacetate	0	not_abx	NA
HY-N2391	11.5977	6.63724	MCE	p-Hydroxycinnamic acid	0	not_abx	NA
HY-N0637	12.579	6.90374	MCE	Eriodictyol	0	not_abx	NA
HY-N2371	0.640871	4.9201	MCE	27-Hydroxycholesterol	0	not_abx	NA
HY-W018512	0.498686	5.74108	MCE	7-Ketolithocholic acid	0	not_abx	NA
HY-N0862	5.12701	5.33588	MCE	Harringtonine	0	not_abx	NA
HY-W018555	5.93902	1.32505	MCE	D-Cysteine	0	not_abx	NA
HY-N0832	6.78357	3.00424	MCE	L-Histidine	0	not_abx	NA
HY-N0830	3.31181	2.81291	MCE	Palmitic acid	0	not_abx	NA
HY-W018653	3.18381	3.14224	MCE	Cyclohexaneacetic acid	0	not_abx	NA
HY-W018772	3.78572	-1.53523	MCE	D-Ribose(mixture of isomers)	0	not_abx	NA
HY-N0822	10.887	6.55832	MCE	Shikonin	0	not_abx	NA
HY-N0818	-0.244751	3.97627	MCE	Chikusetsusaponin Iva	0	not_abx	NA
HY-N0814	4.22586	-0.806978	MCE	Phytic acid	0	not_abx	NA
HY-W018791	11.1203	5.70275	MCE	Bifendate	0	not_abx	NA
HY-N0808	-0.115873	5.65628	MCE	Camphor	0	not_abx	NA
HY-W019151	11.5322	6.05477	MCE	Meconine	0	not_abx	NA
HY-N0806	2.43309	-1.42827	MCE	Sweroside	0	not_abx	NA
HY-W019358	10.4738	8.34544	MCE	2-hydroxymethyl benzoic acid	0	not_abx	NA
HY-W019670	7.23835	1.0754	MCE	N4-Acetylcytidine	0	not_abx	NA
HY-W019711	10.4848	7.56824	MCE	trans-Cinnamaldehyde	0	not_abx	NA
HY-N0792	9.02657	11.7601	MCE	Tectorigenin	0	not_abx	NA
HY-W027968	7.69198	12.4299	MCE	Coumarin-3-carboxylic Acid	0	not_abx	NA
HY-W032013	3.40441	2.71542	MCE	1-Octanol	0	not_abx	NA
HY-N0787	11.3971	5.26113	MCE	Cryptochlorogenic acid	0	not_abx	NA
HY-N0785	-0.68652	4.51522	MCE	Ginkgolide C	0	not_abx	NA
HY-W034065	12.2733	7.62721	MCE	3,5-Dihydroxyacetophenone	0	not_abx	NA
HY-N0865	-1.51237	5.19985	MCE	Ingenol	0	not_abx	NA
HY-W018501	8.19962	6.6112	MCE	Methyl p-tert-butylphenylacetate	0	not_abx	NA
HY-N0872	0.0252799	5.99843	MCE	Isosteviol	0	not_abx	NA
HY-W018004	5.19843	1.14341	MCE	L-Homocitrulline	0	not_abx	NA
HY-W017524	3.21415	0.804398	MCE	2-Methylpentanedioic acid	0	not_abx	NA
HY-N1196	7.30564	11.5995	MCE	Suberosin	0	not_abx	NA
HY-W017613	9.03256	7.29563	MCE	(Ethoxymethyl)benzene	0	not_abx	NA
HY-N1132A	2.61263	-2.41423	MCE	D-(+)-Trehalose dihydrate	0	not_abx	NA
HY-N1132	2.63015	-2.40438	MCE	D-(+)-Trehalose	0	not_abx	NA
HY-N1063	11.8472	6.31326	MCE	Xanthoxylin	0	not_abx	NA
HY-N0936	7.56227	11.7954	MCE	Coixol	0	not_abx	NA
HY-N0935	7.56868	9.1524	MCE	Ligustrazine (hydrochloride)	0	not_abx	NA
HY-N0929	10.3902	5.97906	MCE	Hexahydrocurcumin	0	not_abx	NA
HY-N0919	11.7833	7.04589	MCE	Yangonin	0	not_abx	NA
HY-N0914	2.2354	-1.46129	MCE	Ajugol	0	not_abx	NA
HY-N0880	-0.158726	4.86005	MCE	Cinobufotalin	0	not_abx	NA
HY-N0913	2.60211	-2.22731	MCE	Manninotriose	0	not_abx	NA
HY-N0912	2.41196	-2.06259	MCE	Rehmannioside D	0	not_abx	NA
HY-W018161	3.23853	2.24625	MCE	Hexadecanedioic acid	0	not_abx	NA
HY-N0898	12.6287	6.78132	MCE	Catechin	0	not_abx	NA
HY-N0894	9.77272	5.59799	MCE	Octahydrocurcumin	0	not_abx	NA
HY-W018197	9.98107	8.16163	MCE	2-Phenylacetamide	0	not_abx	NA
HY-N0893	10.8112	6.27796	MCE	Tetrahydrocurcumin	0	not_abx	NA
HY-N0890	-0.307954	2.65978	MCE	Tubeimoside I	0	not_abx	NA
HY-N0889	8.86391	11.6255	MCE	Ginkgetin	0	not_abx	NA
HY-W018392	7.64367	5.28659	MCE	Phthalic acid mono-2-ethylhexyl ester	0	not_abx	NA
HY-N0784	-0.698472	4.53773	MCE	Ginkgolide B	0	not_abx	NA
HY-N0780	-0.575052	5.32983	MCE	Isoalantolactone	0	not_abx	NA
HY-N0779	12.4235	6.67484	MCE	Isosilybin	0	not_abx	NA
HY-W050031	3.60778	0.992387	MCE	(S)-3-Hydroxybutanoic acid	0	not_abx	NA
HY-N0695	9.76572	4.82226	MCE	Schisantherin B	0	not_abx	NA
HY-N0692	10.046	5.02738	MCE	Schisandrol B	0	not_abx	NA
HY-N0687	4.32	7.35023	MCE	Vindoline	0	not_abx	NA
HY-W041019	6.67861	11.6336	MCE	5-Hydroxytryptophol	0	not_abx	NA
HY-W041171	9.97819	6.51283	MCE	3-Chloro-L-tyrosine	0	not_abx	NA
HY-W041470	8.48674	6.78377	MCE	4-Methyl-1-phenyl-2-pentanone	0	not_abx	NA
HY-W042193	5.12566	2.46349	MCE	2-Piperidone	0	not_abx	NA
HY-N0681	2.67161	-1.73799	MCE	D-Pantothenic acid (hemicalcium salt)	0	not_abx	NA
HY-W049735	5.62205	5.76342	MCE	N,N,O-Tridesmethylvenlafaxine	0	not_abx	NA
HY-W050026	9.23451	6.98303	MCE	Phenylacetylglutamine	0	not_abx	NA
HY-N0677	-1.02583	4.50977	MCE	Dehydroandrographolide succinate	0	not_abx	NA
HY-W040948	7.58445	9.23611	MCE	2-Ethylpyrazine	0	not_abx	NA
HY-N0676	-1.03413	5.14231	MCE	Dehydroandrographolide	0	not_abx	NA
HY-N0667	4.99757	0.406762	MCE	L-Asparagine	0	not_abx	NA
HY-N0666	4.42533	0.442262	MCE	L-Aspartic acid	0	not_abx	NA
HY-W050044	4.66258	2.82213	MCE	L-Azetidine-2-carboxylic acid	0	not_abx	NA
HY-N0658	4.89264	0.491869	MCE	L-Threonine	0	not_abx	NA
HY-N0651	7.46577	13.8755	MCE	Spinosin	0	not_abx	NA
HY-N0650	4.98006	0.26518	MCE	L-Serine	0	not_abx	NA
HY-N0644	3.70411	6.43159	MCE	Carnosic acid	0	not_abx	NA
HY-N0642	2.741	-2.13202	MCE	Œ±-L-Rhamnose monohydrate	0	not_abx	NA
HY-N0640	7.13045	14.066	MCE	Kuromanin (chloride)	0	not_abx	NA
HY-W040971	11.3807	6.6388	MCE	Creosol	0	not_abx	NA
HY-W040141	3.98073	-1.56889	MCE	L-Arabinitol	0	not_abx	NA
HY-N0774	7.86462	12.2071	MCE	Isofraxidin	0	not_abx	NA
HY-N0733	3.68883	-1.02237	MCE	Glucosamine (hydrochloride)	0	not_abx	NA
HY-N0771	4.43995	1.80035	MCE	L-Isoleucine	0	not_abx	NA
HY-W038287	7.19774	11.5555	MCE	2-Methylbenzoxazole	0	not_abx	NA
HY-N0770	9.54254	4.9227	MCE	Isoliensinine	0	not_abx	NA
HY-N0766	4.45718	6.73908	MCE	Isorhynchophylline	0	not_abx	NA
HY-N0761	11.6461	6.14058	MCE	Isoferulic acid	0	not_abx	NA
HY-N0751	7.15385	14.0059	MCE	Scutellarin	0	not_abx	NA
HY-N0750	2.57951	3.26486	MCE	Monocrotaline	0	not_abx	NA
HY-N0741A	8.93355	5.22885	MCE	Leonurine (hydrochloride)	0	not_abx	NA
HY-N0741	8.84818	5.209	MCE	Leonurine	0	not_abx	NA
HY-N0739	4.60393	3.80353	MCE	Betaine (hydrochloride)	0	not_abx	NA
HY-N0729	2.72804	2.08113	MCE	Linoleic acid	0	not_abx	NA
HY-W040088	4.68383	2.01826	MCE	L-Alanyl-L-leucine	0	not_abx	NA
HY-W039157	7.61276	9.17155	MCE	2-Acetyl-3-ethylpyrazine	0	not_abx	NA
HY-N0721	-0.329384	3.29809	MCE	Neoandrographolide	0	not_abx	NA
HY-W040040	2.24475	-2.57986	MCE	Œ≥-Cyclodextrin	0	not_abx	NA
HY-N0717	4.48441	1.74784	MCE	L-Valine	0	not_abx	NA
HY-W040055	8.75362	1.23572	MCE	Neopterin	0	not_abx	NA
HY-N0711	8.86674	6.86717	MCE	Carvacrol	0	not_abx	NA
HY-N0709	7.62741	12.452	MCE	Coumarin	0	not_abx	NA
HY-N0708	12.1345	7.02124	MCE	Vanillic acid	0	not_abx	NA
HY-N0707	6.28154	11.3704	MCE	(S)-Indoximod	0	not_abx	NA
HY-N0703	7.38028	13.9002	MCE	Schaftoside	0	not_abx	NA
HY-N1214	1.8147	1.40036	MCE	Squalene	0	not_abx	NA
HY-N1363	2.87929	2.28669	MCE	Royal Jelly acid	0	not_abx	NA
HY-N1366	7.77368	12.3524	MCE	Herniarin	0	not_abx	NA
HY-W016813	2.83333	0.293165	MCE	trans-Aconitic acid	0	not_abx	NA
HY-N2079	2.50755	4.95986	MCE	(-)-Securinine	0	not_abx	NA
HY-W016480	9.38009	7.58665	MCE	4-Amino-L-phenylalanine	0	not_abx	NA
HY-N2067	11.4207	6.55567	MCE	Vanillyl alcohol	0	not_abx	NA
HY-W016562	9.8926	7.77412	MCE	Hippuric acid	0	not_abx	NA
HY-W016628	3.50843	-1.75558	MCE	L-Gulono-1,4-lactone	0	not_abx	NA
HY-N2064	4.93849	6.33901	MCE	Racanisodamine	0	not_abx	NA
HY-N2041	3.27464	2.66006	MCE	Myristic acid	0	not_abx	NA
HY-N2031	10.6856	4.59949	MCE	Parishin	0	not_abx	NA
HY-W016784	6.57187	11.8432	MCE	Indole-3-acetamide	0	not_abx	NA
HY-W016785	4.73294	1.61972	MCE	Glycyl-L-valine	0	not_abx	NA
HY-N2026	10.5337	6.83934	MCE	Propylparaben	0	not_abx	NA
HY-W015883	2.75236	0.25417	MCE	Fumaric acid	0	not_abx	NA
HY-N2024A	3.00285	-2.07335	MCE	Maltose monohydrate	0	not_abx	NA
HY-N2024	2.68362	-2.38325	MCE	Maltose	0	not_abx	NA
HY-W016814	2.80394	0.287029	MCE	(Z)-Aconitic acid	0	not_abx	NA
HY-N2020	3.7579	3.42354	MCE	Anacardic Acid	0	not_abx	NA
HY-N1978	7.16355	13.7313	MCE	3'-Methoxypuerarin	0	not_abx	NA
HY-N1944	1.81368	1.53872	MCE	Nerolidol	0	not_abx	NA
HY-N1942	7.75225	11.3998	MCE	5-O-Demethylnobiletin	0	not_abx	NA
HY-W016823	10.0119	6.32375	MCE	Tyramine (hydrochloride)	0	not_abx	NA
HY-N1938	2.35731	-2.47209	MCE	D(+)-Raffinose (pentahydrate)	0	not_abx	NA
HY-N1926	11.1436	7.67541	MCE	Dihydrocoumarin	0	not_abx	NA
HY-W015967	3.59886	0.390461	MCE	Glycolic acid	0	not_abx	NA
HY-W015878	4.71697	1.15485	MCE	5-Aminovaleric acid	0	not_abx	NA
HY-N1914	5.151	7.20046	MCE	Ergothioneine	0	not_abx	NA
HY-W015591	10.5636	8.14228	MCE	2-Hydroxy-2-phenylacetic acid	0	not_abx	NA
HY-W015410	3.4225	0.477977	MCE	Disodium succinate	0	not_abx	NA
HY-W015464	4.37819	1.68959	MCE	N-Isovaleroylglycine	0	not_abx	NA
HY-N2337	-0.963877	5.66293	MCE	11beta-Hydroxyprogesterone	0	not_abx	NA
HY-W015466	4.40801	1.72155	MCE	Acetylvaline	0	not_abx	NA
HY-W015495	4.9336	0.991616	MCE	L-Dihydroorotic acid	0	not_abx	NA
HY-N2329	11.312	5.99321	MCE	Piperlongumine	0	not_abx	NA
HY-N2325	2.58578	-2.4084	MCE	D-(+)-Cellobiose	0	not_abx	NA
HY-N2323	10.6964	5.33174	MCE	4'-Demethylpodophyllotoxin	0	not_abx	NA
HY-W015560	12.3398	7.77068	MCE	3,5-Dihydroxybenzoic acid	0	not_abx	NA
HY-W015590	11.375	8.04132	MCE	2-Hydroxyphenylacetic acid	0	not_abx	NA
HY-W015608	10.2526	8.25681	MCE	2-Phenylpropionic acid	0	not_abx	NA
HY-N2084	1.70911	1.73162	MCE	Perillartine	0	not_abx	NA
HY-N2195	-0.0681771	4.53522	MCE	Nootkatone	0	not_abx	NA
HY-W015611	3.79439	-1.53698	MCE	L-(+)-Arabinose	0	not_abx	NA
HY-N2129	9.29887	4.9193	MCE	N-Nornuciferine	0	not_abx	NA
HY-W015618	9.43989	7.7628	MCE	2',4'-Dimethylacetophenone	0	not_abx	NA
HY-W015780	11.8353	7.0268	MCE	1,4-Dimethoxybenzene	0	not_abx	NA
HY-W015786	11.4334	7.21262	MCE	4-Ethoxyphenol	0	not_abx	NA
HY-N2119	8.81229	11.5966	MCE	Sciadopitysin	0	not_abx	NA
HY-N2117	8.89452	11.702	MCE	Isoginkgetin	0	not_abx	NA
HY-W015823	11.1241	7.43311	MCE	4-Hydroxybenzyl cyanide	0	not_abx	NA
HY-W015874	3.57463	1.27866	MCE	2-Hydroxy-2-methylbutanoic acid	0	not_abx	NA
HY-W016887	5.14935	2.54201	MCE	H-Gly-Pro-OH	0	not_abx	NA
HY-N1913	11.6213	7.15234	MCE	Danshensu	0	not_abx	NA
HY-W017522	3.30325	0.871229	MCE	Adipic acid	0	not_abx	NA
HY-N1390	11.9295	6.36382	MCE	Syringaldehyde	0	not_abx	NA
HY-W017163	9.77494	1.58771	MCE	7-Methylxanthine	0	not_abx	NA
HY-N1428	3.34797	0.480494	MCE	Citric acid	0	not_abx	NA
HY-N1426	10.8246	7.27194	MCE	Raspberry ketone	0	not_abx	NA
HY-N1420	2.78876	-2.07253	MCE	Rhamnose	0	not_abx	NA
HY-N1417	12.6187	6.81289	MCE	Sesamol	0	not_abx	NA
HY-W017212	10.4734	7.4469	MCE	Methyl cinnamate	0	not_abx	NA
HY-W017316	2.79893	3.29201	MCE	Terpinen-4-ol	0	not_abx	NA
HY-N1411	-0.392466	2.52248	MCE	Platycodin D	0	not_abx	NA
HY-N1394	11.8166	7.5811	MCE	p-Anisic acid	0	not_abx	NA
HY-N1393	11.8131	7.72921	MCE	2-Methoxybenzoic acid	0	not_abx	NA
HY-W017370	1.67691	1.7399	MCE	Carveol	0	not_abx	NA
HY-N1435	7.45594	13.8981	MCE	Oroxin B	0	not_abx	NA
HY-W017389	9.98087	1.58466	MCE	Xanthine	0	not_abx	NA
HY-N1388	1.51924	3.08192	MCE	Tussilagone	0	not_abx	NA
HY-N1387	11.4445	6.53643	MCE	4-Methoxycinnamic acid	0	not_abx	NA
HY-N1386	11.4979	6.64436	MCE	2-Methoxycinnamic acid	0	not_abx	NA
HY-N1378	11.5568	7.08645	MCE	(E)-Cardamonin	0	not_abx	NA
HY-W017469	8.95014	7.82246	MCE	Mesitaldehyde	0	not_abx	NA
HY-N1373	2.7637	4.85082	MCE	Sophoridine	0	not_abx	NA
HY-N1369	2.58889	4.1998	MCE	Menthol	0	not_abx	NA
HY-N1368A	0.278947	5.8199	MCE	(+)-Borneol	0	not_abx	NA
HY-W017511	7.47922	10.64	MCE	5,6-Dimethyl-1H-benzo[d]imidazole	0	not_abx	NA
HY-N1431	4.17666	6.74364	MCE	Tabersonine	0	not_abx	NA
HY-N1441	7.18929	13.9723	MCE	Afzelin	0	not_abx	NA
HY-W017006	6.60816	3.01236	MCE	1-Methyl-L-histidine	0	not_abx	NA
HY-N1499	2.27344	-2.57541	MCE	Nystose	0	not_abx	NA
HY-N1910	10.8864	6.53517	MCE	4'-O-Methylbavachalcone	0	not_abx	NA
HY-N1902	11.409	7.99016	MCE	4-Hydroxyphenylacetic acid	0	not_abx	NA
HY-W017007	6.65276	2.98006	MCE	3-Methyl-L-histidine	0	not_abx	NA
HY-W017018	5.14775	0.996729	MCE	L-Ornithine (hydrochloride)	0	not_abx	NA
HY-W017077	10.2181	9.02574	MCE	4-Methylbiphenyl	0	not_abx	NA
HY-N1778	11.5621	6.15963	MCE	3,4-Dimethoxycinnamic acid	0	not_abx	NA
HY-N1579	12.5331	7.09456	MCE	Pyrogallol	0	not_abx	NA
HY-N1508	-0.142356	4.24301	MCE	Ecliptasaponin A	0	not_abx	NA
HY-N1503	2.57691	-1.50716	MCE	Methyl deacetylasperulosidate	0	not_abx	NA
HY-N1500	1.76995	1.75166	MCE	Pulegone	0	not_abx	NA
HY-N1495	2.41141	-2.35909	MCE	Maltopentaose	0	not_abx	NA
HY-N1444	7.47119	13.8775	MCE	Complanatuside	0	not_abx	NA
HY-N1484	-1.23626	4.82547	MCE	7beta-Hydroxylathyrol	0	not_abx	NA
HY-W017162	10.2547	8.02115	MCE	DL-3-Phenyllactic acid	0	not_abx	NA
HY-N1480	2.77563	-2.12851	MCE	(-)-Fucose	0	not_abx	NA
HY-N1478	2.54968	-1.55486	MCE	Gardenoside	0	not_abx	NA
HY-N1477	4.58467	0.615583	MCE	Dencichine	0	not_abx	NA
HY-N1472	-0.810148	4.80891	MCE	Levistolide A	0	not_abx	NA
HY-N1461	11.6877	7.36373	MCE	Dihydrodaidzein	0	not_abx	NA
HY-N1447	-0.678453	5.03092	MCE	Ganoderic acid A	0	not_abx	NA
HY-N1446	2.9378	2.26183	MCE	Oleic acid	0	not_abx	NA
HY-N1445	7.13167	14.1505	MCE	Isoquercetin	0	not_abx	NA
HY-100007	7.83618	9.11306	MCE	Vonoprazan	0	not_abx	NA
HY-B0719	-1.15365	4.83158	MCE	Ingenol Mebutate	0	not_abx	NA
HY-B2117	3.95319	2.00203	MCE	Valpromide	0	not_abx	NA
HY-14281	0.299282	5.64387	MCE	Trilostane	0	not_abx	NA
HY-14855	6.88632	8.83581	MCE	Tedizolid	0	abx	NA
HY-14803	6.93432	5.80292	MCE	Tasimelteon	0	not_abx	NA
HY-14779	6.67409	9.61859	MCE	Riociguat	0	not_abx	NA
HY-14773	8.58306	7.6928	MCE	Mirabegron	0	not_abx	NA
HY-14768	8.98056	8.587	MCE	Favipiravir	0	not_abx	NA
HY-14667	7.37621	7.44906	MCE	Lomitapide	0	not_abx	NA
HY-14660A	6.27262	9.1369	MCE	Dabrafenib (Mesylate)	0	not_abx	NA
HY-14660	6.34849	9.14862	MCE	Dabrafenib	0	not_abx	NA
HY-14654	11.7941	8.01266	MCE	Aspirin	0	not_abx	NA
HY-14652	7.44781	6.93702	MCE	Tamibarotene	0	not_abx	NA
HY-14650	-0.672963	5.84615	MCE	DHEA	0	not_abx	NA
HY-14621	10.6392	6.29379	MCE	Zingerone	0	not_abx	NA
HY-14617	7.66803	4.75746	MCE	Paradol	0	not_abx	NA
HY-14616	7.93238	4.80104	MCE	Shogaol	0	not_abx	NA
HY-14615	7.62491	4.74816	MCE	[6]-Gingerol	0	not_abx	NA
HY-14608A	4.44053	0.628072	MCE	L-Glutamic acid monosodium salt	0	not_abx	NA
HY-14608	4.45239	0.549326	MCE	(S)-Glutamic acid	0	not_abx	NA
HY-14605	7.64134	6.86244	MCE	Rasagiline (mesylate)	0	not_abx	NA
HY-14595	8.86139	11.6584	MCE	Biochanin A	0	not_abx	NA
HY-14592	8.77017	11.591	MCE	Tectochrysin	0	not_abx	NA
HY-14566	7.09668	6.07042	MCE	Donepezil	0	not_abx	NA
HY-14558	3.4286	4.74805	MCE	Tandospirone	0	not_abx	NA
HY-14537	5.69655	9.79273	MCE	Latrepirdine (dihydrochloride)	0	not_abx	NA
HY-14369	7.58452	7.87574	MCE	Elagolix sodium	0	not_abx	NA
HY-14291	2.47364	4.89108	MCE	Vildagliptin	0	not_abx	NA
HY-14855B	6.86815	8.88323	MCE	Tedizolid (phosphate)	0	abx	NA
HY-14860	3.2347	-0.823398	MCE	1-Deoxynojirimycin	0	not_abx	NA
HY-14870	6.91477	8.16925	MCE	Selexipag	0	not_abx	NA
HY-14946	9.00232	8.6163	MCE	Amifampridine	0	not_abx	NA
HY-15284A	6.38854	7.59498	MCE	Prasugrel (hydrochloride)	0	not_abx	NA
HY-15284	6.32354	7.54469	MCE	Prasugrel	0	not_abx	NA
HY-15283	6.51425	7.74513	MCE	Clopidogrel	0	not_abx	NA
HY-15258A	6.35486	10.6462	MCE	Lesinurad (sodium)	0	not_abx	NA
HY-15258	6.40015	10.6576	MCE	Lesinurad	0	not_abx	NA
HY-15234	-1.48842	4.96148	MCE	Fluticasone furoate	0	not_abx	NA
HY-15232	6.18571	8.27155	MCE	Tenofovir alafenamide	0	not_abx	NA
HY-15202	6.33293	9.63028	MCE	Binimetinib	0	not_abx	NA
HY-15130	4.84506	0.117642	MCE	DL-O-Phosphoserine	0	not_abx	NA
HY-15122A	4.97582	5.67673	MCE	Sinomenine hydrochloride	0	not_abx	NA
HY-15027	10.9832	8.45992	MCE	5-Aminosalicylic Acid	0	not_abx	NA
HY-14944	5.17856	5.22757	MCE	Homoharringtonine	0	not_abx	NA
HY-14874	7.89059	10.2609	MCE	Topiroxostat	0	not_abx	NA
HY-14930A	5.32485	8.71685	MCE	Mirodenafil (dihydrochloride)	0	not_abx	NA
HY-14929A	3.23709	-0.792873	MCE	Migalastat (hydrochloride)	0	not_abx	NA
HY-14914	8.63042	10.3176	MCE	Azilsartan	0	not_abx	NA
HY-14909	-0.130219	5.84466	MCE	Bardoxolone	0	not_abx	NA
HY-14905	4.44919	1.59183	MCE	Uridine triacetate	0	not_abx	NA
HY-14895A	5.35212	8.90253	MCE	Fabomotizole (hydrochloride)	0	not_abx	NA
HY-14894	5.9646	11.0784	MCE	Ipragliflozin	0	not_abx	NA
HY-14885	5.61478	4.96794	MCE	Eliglustat	0	not_abx	NA
HY-14879B	4.79302	3.33399	MCE	Avibactam (sodium hydrate)	0	not_abx	NA
HY-14879A	4.83055	3.41306	MCE	Avibactam (sodium)	0	not_abx	NA
HY-14877	4.93282	8.47122	MCE	Anagliptin	0	not_abx	NA
HY-14286	7.59298	8.10631	MCE	Levosimendan	0	not_abx	NA
HY-14273	6.36013	9.00322	MCE	Isavuconazole	0	not_abx	NA
HY-129912A	5.00205	1.99536	MCE	N1,N8-Diacetylspermidine (hydrochloride)	0	not_abx	NA
HY-14270	8.89935	8.94243	MCE	Lodoxamide	0	not_abx	NA
HY-13667	6.76372	3.97484	MCE	Levoleucovorin (Calcium)	0	not_abx	NA
HY-13653	12.6688	6.88003	MCE	(-)-Epigallocatechin Gallate	0	not_abx	NA
HY-13623A	8.57239	1.34432	MCE	Entecavir (monohydrate)	0	not_abx	NA
HY-13613	-0.384074	5.58841	MCE	Dutasteride	0	not_abx	NA
HY-136064	11.2867	7.08533	MCE	4,4'-Dimethoxychalcone	0	not_abx	NA
HY-13577A	4.91495	8.40192	MCE	Oclacitinib (maleate)	0	not_abx	NA
HY-13566A	5.89534	10.058	MCE	Belotecan (hydrochloride)	0	not_abx	NA
HY-135653	6.11206	5.7911	MCE	EC5026	0	not_abx	NA
HY-13516	2.71756	4.79043	MCE	Aloperine	0	not_abx	NA
HY-13512	9.17627	7.4077	MCE	Camostat (mesylate)	0	not_abx	NA
HY-13458	10.113	5.98616	MCE	Droxidopa	0	not_abx	NA
HY-13426	8.15232	11.0468	MCE	Roxadustat	0	not_abx	NA
HY-13425	10.7778	5.35975	MCE	Deguelin	0	not_abx	NA
HY-13413	10.2544	4.59768	MCE	Tofogliflozin (hydrate)	0	not_abx	NA
HY-13318	3.61841	2.69792	MCE	Oseltamivir acid	0	not_abx	NA
HY-133100	9.38258	7.13966	MCE	5-ALA benzyl ester (hydrochloride)	0	not_abx	NA
HY-13262	9.36319	9.46479	MCE	Lumacaftor	0	not_abx	NA
HY-13210	3.48681	-0.507911	MCE	Zanamivir	0	not_abx	NA
HY-13071	-1.00179	5.02308	MCE	Nestoron	0	not_abx	NA
HY-13065	10.9946	6.85791	MCE	Isobavachalcone	0	not_abx	NA
HY-13038B	8.84946	5.20355	MCE	Fostamatinib (disodium hexahydrate)	0	not_abx	NA
HY-13038A	9.0339	5.29693	MCE	Fostamatinib	0	not_abx	NA
HY-13038	8.80599	5.34568	MCE	Fostamatinib Disodium	0	not_abx	NA
HY-13026	6.19202	9.94086	MCE	Idelalisib	0	not_abx	NA
HY-13016	8.01428	10.6408	MCE	Cabozantinib	0	not_abx	NA
HY-13677	10.1069	1.52354	MCE	6-Mercaptopurine	0	not_abx	NA
HY-13677A	10.152	1.50963	MCE	6-Mercaptopurine hydrate	0	not_abx	NA
HY-13680	7.46729	11.3409	MCE	Meisoindigo	0	not_abx	NA
HY-13911	5.01511	9.95361	MCE	Hydroxyfasudil	0	not_abx	NA
HY-14268	7.36732	9.31275	MCE	Febuxostat	0	not_abx	NA
HY-14254	7.66048	10.6255	MCE	Olprinone (Hydrochloride)	0	not_abx	NA
HY-14247A	6.60833	8.31771	MCE	Fadrozole	0	not_abx	NA
HY-14200	7.71364	6.90907	MCE	(S)-Rasagiline	0	not_abx	NA
HY-14196	8.09626	6.67049	MCE	Toloxatone	0	not_abx	NA
HY-14183	5.71913	4.97292	MCE	Vernakalant (Hydrochloride)	0	not_abx	NA
HY-14153A	5.92247	9.82967	MCE	Tegaserod (maleate)	0	not_abx	NA
HY-14151	5.99057	5.3251	MCE	Prucalopride	0	not_abx	NA
HY-14144	5.76166	7.7896	MCE	Aclidinium (Bromide)	0	not_abx	NA
HY-13930	7.15636	14.0938	MCE	Miquelianin	0	not_abx	NA
HY-13911A	5.14861	9.89973	MCE	Hydroxyfasudil (hydrochloride)	0	not_abx	NA
HY-13910A	8.64065	1.18862	MCE	Tenofovir (hydrate)	0	not_abx	NA
HY-13700	3.64706	0.414363	MCE	Nedaplatin	0	not_abx	NA
HY-13910	8.74668	1.34103	MCE	Tenofovir	0	not_abx	NA
HY-13777A	4.80654	-0.251418	MCE	Zoledronic acid (monohydrate)	0	not_abx	NA
HY-13765	10.133	1.50977	MCE	6-Thioguanine	0	not_abx	NA
HY-13749B	5.23202	8.08868	MCE	Sitagliptin (phosphate monohydrate)	0	not_abx	NA
HY-13749	5.1822	8.04461	MCE	Sitagliptin	0	not_abx	NA
HY-13748	12.367	6.59733	MCE	Silibinin	0	not_abx	NA
HY-13736A	5.0816	5.72672	MCE	Quinagolide (hydrochloride)	0	not_abx	NA
HY-13727A	7.19731	6.19653	MCE	Pixantrone (dimaleate)	0	not_abx	NA
HY-13718	6.4932	11.1735	MCE	Oglufanide	0	not_abx	NA
HY-13716	9.97252	4.9723	MCE	Noscapine	0	not_abx	NA
HY-13715	9.97781	5.65037	MCE	Norepinephrine	0	not_abx	NA
HY-15287	5.36954	6.03466	MCE	Nelfinavir	0	not_abx	NA
HY-15287A	5.38424	6.09535	MCE	Nelfinavir (Mesylate)	0	not_abx	NA
HY-15295	7.72782	9.09666	MCE	Vonoprazan (Fumarate)	0	not_abx	NA
HY-15297	7.27194	6.07733	MCE	Vesnarinone	0	not_abx	NA
HY-17459	6.59079	7.85717	MCE	Clopidogrel (hydrogen sulfate)	0	not_abx	NA
HY-17455	4.94857	2.89312	MCE	Pramiracetam	0	not_abx	NA
HY-17443B	9.15984	7.52192	MCE	Sivelestat (sodium tetrahydrate)	0	not_abx	NA
HY-17443A	9.05594	7.61896	MCE	Sivelestat (sodium)	0	not_abx	NA
HY-17443	9.07621	7.58359	MCE	Sivelestat	0	not_abx	NA
HY-17438	7.22812	1.18076	MCE	Cidofovir	0	not_abx	NA
HY-17434	0.140805	4.80924	MCE	Boldenone Undecylenate	0	not_abx	NA
HY-17425A	8.64728	1.71247	MCE	Valacyclovir (hydrochloride)	0	not_abx	NA
HY-17411	-0.531126	4.74177	MCE	Limonin	0	not_abx	NA
HY-17398	5.30517	6.21101	MCE	Mitiglinide (Calcium)	0	not_abx	NA
HY-17395A	5.60427	10.8302	MCE	Terbinafine	0	not_abx	NA
HY-17395	5.58202	10.7725	MCE	Terbinafine hydrochloride	0	not_abx	NA
HY-17391	9.24466	1.67837	MCE	Pamabrom	0	not_abx	NA
HY-17389	2.46011	-1.32691	MCE	Genipin	0	not_abx	NA
HY-17387	6.25946	6.37671	MCE	(-)-Huperzine A	0	not_abx	NA
HY-17376	7.45357	7.5019	MCE	Ezetimibe	0	not_abx	NA
HY-17375	-0.644469	5.90727	MCE	Allylestrenol	0	not_abx	NA
HY-17371	4.4294	3.22279	MCE	Oxaliplatin	0	not_abx	NA
HY-17363	3.83602	1.05439	MCE	Dimethyl fumarate	0	not_abx	NA
HY-17360	5.21985	7.91329	MCE	Tiotropium (Bromide)	0	not_abx	NA
HY-17359	9.72987	9.75887	MCE	Deferasirox	0	not_abx	NA
HY-17358	-1.37092	4.60912	MCE	Loteprednol Etabonate	0	not_abx	NA
HY-17357	9.99121	8.41885	MCE	Nepafenac	0	not_abx	NA
HY-17355A	4.99339	7.01009	MCE	Dexpramipexole (dihydrochloride)	0	not_abx	NA
HY-17044	6.55788	10.4347	MCE	Duvelisib	0	not_abx	NA
HY-17469	10.6997	8.7475	MCE	Gimeracil	0	not_abx	NA
HY-17470	7.37517	1.07973	MCE	Mizoribine	0	not_abx	NA
HY-17473	2.8347	2.62954	MCE	Embelin	0	not_abx	NA
HY-17574	3.68248	4.45234	MCE	Thio-TEPA	0	not_abx	NA
HY-18681	7.25009	9.24914	MCE	Voxelotor	0	not_abx	NA
HY-18569	6.90007	12.0303	MCE	3-Indoleacetic acid	0	not_abx	NA
HY-18347A	9.8897	8.97688	MCE	Conivaptan (hydrochloride)	0	not_abx	NA
HY-18346	8.23658	7.41856	MCE	Mozavaptan	0	not_abx	NA
HY-18258	7.42042	11.2045	MCE	Berberine (chloride)	0	not_abx	NA
HY-18252	6.13804	8.37845	MCE	Avanafil	0	not_abx	NA
HY-18204A	8.36624	7.017	MCE	LCZ696	0	not_abx	NA
HY-18204	7.21082	8.05679	MCE	Valsartan	0	not_abx	NA
HY-17611	8.42329	5.06888	MCE	Etripamil	0	not_abx	NA
HY-17600	6.53942	9.23621	MCE	Acalabrutinib	0	not_abx	NA
HY-17577	7.45344	11.2018	MCE	Berberine (chloride hydrate)	0	not_abx	NA
HY-17570	-1.46502	5.20643	MCE	Desoximetasone	0	not_abx	NA
HY-17474	10.0541	9.42304	MCE	Parecoxib	0	not_abx	NA
HY-17569	-1.22907	4.52778	MCE	Difluprednate	0	not_abx	NA
HY-17568	7.63844	4.80997	MCE	Nonivamide	0	not_abx	NA
HY-17552	4.74322	3.70697	MCE	sn-Glycero-3-phosphocholine	0	not_abx	NA
HY-17551	4.55282	0.509648	MCE	NMDA	0	not_abx	NA
HY-17509	7.92505	10.045	MCE	Deracoxib	0	not_abx	NA
HY-17504	6.90736	7.65918	MCE	Rosuvastatin (Calcium)	0	not_abx	NA
HY-17490	4.91731	2.42104	MCE	Oxaceprol	0	not_abx	NA
HY-17484	8.66056	7.59945	MCE	Ampiroxicam	0	not_abx	NA
HY-17479A	10.2714	8.50629	MCE	Amfenac (Sodium Hydrate)	0	not_abx	NA
HY-17477	11.7993	7.80177	MCE	Guacetisal	0	not_abx	NA
HY-17474A	10.031	9.41648	MCE	Parecoxib (Sodium)	0	not_abx	NA
HY-17039	6.70803	7.51114	MCE	Alcaftadine	0	not_abx	NA
HY-17038A	6.50754	11.4446	MCE	Agomelatine (hydrochloride)	0	not_abx	NA
HY-17038	6.47783	11.4552	MCE	Agomelatine	0	not_abx	NA
HY-15656A	6.80187	8.24981	MCE	Ceritinib dihydrochloride	0	not_abx	NA
HY-16045	3.81115	1.9763	MCE	Hexaminolevulinate (hydrochloride)	0	not_abx	NA
HY-15981	5.29422	7.92042	MCE	Omarigliptin	0	not_abx	NA
HY-15834A	6.78775	8.09314	MCE	Eprosartan (mesylate)	0	not_abx	NA
HY-15780	5.30188	10.146	MCE	Brexpiprazole	0	not_abx	NA
HY-15777A	4.80374	8.19784	MCE	Ribociclib hydrochloride	0	not_abx	NA
HY-15777	4.88954	8.22717	MCE	Ribociclib	0	not_abx	NA
HY-15772A	6.17161	9.81759	MCE	Osimertinib mesylate	0	not_abx	NA
HY-15772	6.25253	9.67811	MCE	Osimertinib	0	not_abx	NA
HY-15762	9.93106	9.50232	MCE	Valdecoxib	0	not_abx	NA
HY-15685	4.94686	9.7632	MCE	Ripasudil	0	not_abx	NA
HY-15660	5.33018	8.01087	MCE	Efinaconazole	0	not_abx	NA
HY-15654	9.63703	7.7988	MCE	Sodium 4-phenylbutyrate	0	not_abx	NA
HY-16106	5.63789	9.51938	MCE	Talazoparib	0	not_abx	NA
HY-15552	10.6357	5.25982	MCE	Podofilox	0	not_abx	NA
HY-15409	10.3974	4.56293	MCE	Empagliflozin	0	not_abx	NA
HY-15408A	5.85597	6.87808	MCE	Trelagliptin (succinate)	0	not_abx	NA
HY-15408	5.64434	7.26512	MCE	Trelagliptin	0	not_abx	NA
HY-15407	8.35294	7.01938	MCE	Sacubitril	0	not_abx	NA
HY-15405	8.80195	8.24836	MCE	Teriflunomide	0	not_abx	NA
HY-15346A	5.34436	8.65172	MCE	Copanlisib (dihydrochloride)	0	not_abx	NA
HY-15315A	5.14141	8.98023	MCE	Baricitinib (phosphate)	0	not_abx	NA
HY-15315	5.08403	9.0197	MCE	Baricitinib	0	not_abx	NA
HY-15306A	8.74718	7.87575	MCE	Eltrombopag (Olamine)	0	not_abx	NA
HY-15306	9.8437	9.15488	MCE	Eltrombopag	0	not_abx	NA
HY-16060	6.28506	8.16757	MCE	Apalutamide	0	not_abx	NA
HY-16171	7.44813	7.3386	MCE	Diphenmanil (methylsulfate)	0	not_abx	NA
HY-17034B	8.30662	8.31145	MCE	Medetomidine (hydrochloride)	0	not_abx	NA
HY-16767	7.12516	9.6428	MCE	Doravirine	0	not_abx	NA
HY-17034A	8.31339	8.32552	MCE	Dexmedetomidine (hydrochloride)	0	not_abx	NA
HY-17034	8.31727	8.37504	MCE	Medetomidine	0	not_abx	NA
HY-17020A	3.29506	-0.337598	MCE	Miglustat (hydrochloride)	0	not_abx	NA
HY-17016	3.57853	2.39984	MCE	Oseltamivir (phosphate)	0	not_abx	NA
HY-17015	4.04405	3.66304	MCE	Peramivir (trihydrate)	0	not_abx	NA
HY-17010	0.806285	4.94758	MCE	Retapamulin	0	abx	NA
HY-17009	8.20852	10.9433	MCE	Iguratimod	0	not_abx	NA
HY-17002	7.61247	5.06947	MCE	Suplatast (Tosilate)	0	not_abx	NA
HY-17001	8.07999	7.91481	MCE	Flupirtine (Maleate)	0	not_abx	NA
HY-16985	7.02307	8.92088	MCE	Darolutamide	0	not_abx	NA
HY-16908A	0.429948	4.75724	MCE	Lefamulin (acetate)	0	abx	NA
HY-16752	4.57081	3.40502	MCE	Relebactam	0	not_abx	NA
HY-16276	6.40726	8.54678	MCE	Osilodrostat	0	not_abx	NA
HY-16725	6.44132	8.77442	MCE	Lemborexant	0	not_abx	NA
HY-16565	-1.11535	4.4622	MCE	10-Deacetylbaccatin III	0	not_abx	NA
HY-16564	9.80767	9.7551	MCE	Deferasirox (Fe3+ chelate)	0	not_abx	NA
HY-16561	11.5695	7.16314	MCE	Resveratrol	0	not_abx	NA
HY-16560	6.94359	10.8065	MCE	Camptothecin	0	not_abx	NA
HY-16513	2.31926	-2.54348	MCE	VAL-083	0	not_abx	NA
HY-16503	4.04428	1.26914	MCE	Treosulfan	0	not_abx	NA
HY-16398	4.24514	2.91099	MCE	Pipobroman	0	not_abx	NA
HY-16346	6.41107	7.35009	MCE	Netupitant	0	not_abx	NA
HY-16316	7.54164	5.2437	MCE	Metipranolol hydrochloride	0	not_abx	NA
HY-16289	4.03925	-0.532	MCE	Lodoxamide (tromethamine)	0	not_abx	NA
HY-13010	7.23638	10.656	MCE	Laquinimod	0	not_abx	NA
HY-12961A	6.10751	5.81757	MCE	Bretylium (tosylate)	0	not_abx	NA
HY-18690A	6.05093	8.69067	MCE	Enasidenib (mesylate)	0	not_abx	NA
HY-10285	0.962898	5.66712	MCE	Saxagliptin	0	not_abx	NA
HY-107378	7.99023	6.01403	MCE	L-Valyl-L-phenylalanine	0	not_abx	NA
HY-107337	7.64619	6.2724	MCE	Delapril (hydrochloride)	0	not_abx	NA
HY-107324	1.37537	2.34607	MCE	Œ≤-Elemene	0	not_abx	NA
HY-107319	5.94237	7.03814	MCE	Almitrine mesylate	0	not_abx	NA
HY-106673	-1.04395	4.62767	MCE	Hydrocortisone buteprate	0	not_abx	NA
HY-106372A	8.01334	7.17361	MCE	Carcainium (chloride)	0	not_abx	NA
HY-10574	8.44234	8.96949	MCE	Rilpivirine	0	not_abx	NA
HY-10571A	5.31889	9.11064	MCE	Delavirdine (mesylate)	0	not_abx	NA
HY-10570	6.29774	8.56754	MCE	Nevirapine	0	not_abx	NA
HY-10564	8.79729	6.06225	MCE	Sarpogrelate (hydrochloride)	0	not_abx	NA
HY-105185	7.91138	5.35031	MCE	Fidarestat	0	not_abx	NA
HY-10451	7.49407	9.86138	MCE	Canagliflozin	0	not_abx	NA
HY-10450	10.3016	4.5495	MCE	Dapagliflozin	0	not_abx	NA
HY-10448	7.7912	4.94451	MCE	Capsaicin	0	not_abx	NA
HY-10409A	6.42873	8.12661	MCE	Fedratinib (hydrochloride hydrate)	0	not_abx	NA
HY-10409	6.52207	8.13271	MCE	Fedratinib	0	not_abx	NA
HY-104026	9.48193	7.49267	MCE	L-Kynurenine	0	not_abx	NA
HY-103638	9.40443	5.5042	MCE	3-Methoxytyramine (hydrochloride)	0	not_abx	NA
HY-10353	6.68962	8.48907	MCE	Raltegravir	0	not_abx	NA
HY-103447	7.63567	4.67	MCE	Zearalenone	0	not_abx	NA
HY-10341	5.16379	10.0518	MCE	Fasudil (Hydrochloride)	0	not_abx	NA
HY-103395	3.34163	0.524155	MCE	Methylmalonic acid	0	not_abx	NA
HY-103392	7.89661	5.24839	MCE	Stiripentol	0	not_abx	NA
HY-103370	9.63602	9.32701	MCE	Talniflumate	0	not_abx	NA
HY-10330A	6.08723	6.77541	MCE	Toceranib (phosphate)	0	not_abx	NA
HY-107383	6.93396	2.49397	MCE	Tetrahydrobiopterin	0	not_abx	NA
HY-107385	0.185187	5.14628	MCE	Epristeride	0	not_abx	NA
HY-107542	3.32297	2.41887	MCE	Oleoylethanolamide	0	not_abx	NA
HY-108413	5.76272	9.47279	MCE	Talazoparib tosylate	0	not_abx	NA
HY-10977	7.69048	10.6802	MCE	Tivozanib	0	not_abx	NA
HY-109654	8.17744	10.8439	MCE	Ensulizole	0	not_abx	NA
HY-109590	2.37983	1.69835	MCE	Arachidonic acid	0	not_abx	NA
HY-109121	6.10179	8.79938	MCE	Reldesemtiv	0	not_abx	NA
HY-109043A	9.03616	7.26848	MCE	Solriamfetol (hydrochloride)	0	not_abx	NA
HY-109043	9.14159	7.26387	MCE	Solriamfetol	0	not_abx	NA
HY-109015	9.39914	8.85979	MCE	Tucidinostat	0	not_abx	NA
HY-10888	5.93188	8.54098	MCE	Istradefylline	0	not_abx	NA
HY-10863	2.48429	1.79288	MCE	Anandamide	0	not_abx	NA
HY-10852	1.50678	4.67508	MCE	Arterolane	0	not_abx	NA
HY-10846	6.49421	7.68186	MCE	Delamanid	0	not_abx	NA
HY-10820A	6.95236	9.48663	MCE	Pemetrexed (disodium)	0	not_abx	NA
HY-107795	11.4248	8.14364	MCE	Benorilate	0	not_abx	NA
HY-10820	6.95399	9.6098	MCE	Pemetrexed	0	not_abx	NA
HY-107967	7.24086	7.30025	MCE	Isosulfan blue	0	not_abx	NA
HY-107910	6.61493	6.35262	MCE	Hyaluronidase	0	not_abx	NA
HY-107855	2.52533	3.12869	MCE	DL-Mevalonolactone	0	not_abx	NA
HY-107854	6.53687	11.3347	MCE	N-Acetyl-5-hydroxytryptamine	0	not_abx	NA
HY-107850	0.555012	5.67068	MCE	Pregnanediol	0	not_abx	NA
HY-107837	3.38873	-1.38229	MCE	2-Phospho-L-ascorbic acid (trisodium)	0	not_abx	NA
HY-107832	1.66894	1.87351	MCE	Ketoisophorone	0	not_abx	NA
HY-107831	11.7339	7.99206	MCE	5-Acetylsalicylic acid	0	not_abx	NA
HY-107824	2.55356	-2.36359	MCE	D-Melibiose	0	not_abx	NA
HY-107798	12.1429	6.78458	MCE	Potassium guaiacolsulfonate (hemihydrate)	0	not_abx	NA
HY-10330	6.06093	6.84509	MCE	Toceranib	0	not_abx	NA
HY-10284	4.97244	8.70608	MCE	Linagliptin	0	not_abx	NA
HY-128747A	2.82705	-2.2773	MCE	Œ±-D-Glucose-1-phosphate (disodium hydrate)	0	not_abx	NA
HY-10268	9.04611	8.64133	MCE	Betrixaban	0	not_abx	NA
HY-101047	3.50981	2.74129	MCE	D-erythro-Sphingosine	0	not_abx	NA
HY-101037	5.01922	0.722554	MCE	Sarcosine	0	not_abx	NA
HY-101036	4.72134	3.88502	MCE	Choline (bitartrate)	0	not_abx	NA
HY-100808	4.97844	0.214657	MCE	(R)-Serine	0	not_abx	NA
HY-100807	9.83514	9.31015	MCE	Quinolinic acid	0	not_abx	NA
HY-100805	4.47301	0.55254	MCE	D-Glutamic acid	0	not_abx	NA
HY-100803	5.6653	1.04055	MCE	Hypotaurine	0	not_abx	NA
HY-100795A	5.88728	6.5038	MCE	Pirmenol (hydrochloride)	0	not_abx	NA
HY-100666	5.58837	8.54909	MCE	Fosfluconazole	0	not_abx	NA
HY-10065	7.94957	10.7557	MCE	Axitinib	0	not_abx	NA
HY-100595	2.94447	-1.95008	MCE	Sodium stibogluconate	0	not_abx	NA
HY-100587	4.84418	0.59232	MCE	D-Glutamine	0	not_abx	NA
HY-100583A	11.3502	7.27113	MCE	(¬±)-Equol	0	not_abx	NA
HY-100583	11.4174	7.24054	MCE	(-)-(S)-Equol	0	not_abx	NA
HY-100582	3.96844	-1.53062	MCE	Ribitol	0	not_abx	NA
HY-100562	12.4723	7.11434	MCE	Flopropione	0	not_abx	NA
HY-100551	4.01003	-1.47156	MCE	meso-Erythritol	0	not_abx	NA
HY-100490B	2.70816	4.61809	MCE	Rilmenidine (phosphate)	0	not_abx	NA
HY-100471	8.50803	8.53506	MCE	Esaxerenone	0	not_abx	NA
HY-100375	4.13035	1.13391	MCE	Diroximel fumarate	0	not_abx	NA
HY-100256	7.44437	7.80414	MCE	Trifarotene	0	not_abx	NA
HY-10021	5.01337	9.2034	MCE	Varenicline (Tartrate)	0	not_abx	NA
HY-10020	5.05342	9.1961	MCE	Varenicline (Hydrochloride)	0	not_abx	NA
HY-100196	9.39529	9.69844	MCE	Pyrroloquinoline quinone	0	not_abx	NA
HY-10019	4.9353	9.28289	MCE	Varenicline	0	not_abx	NA
HY-101086	4.68397	3.7088	MCE	Acetylcholine (iodide)	0	not_abx	NA
HY-101193	6.6602	10.7463	MCE	Zinc Protoporphyrin	0	not_abx	NA
HY-10122	6.75829	5.64544	MCE	Silodosin	0	not_abx	NA
HY-101474A	6.81878	8.37428	MCE	Zanubrutinib	0	not_abx	NA
HY-10255A	6.38245	6.63317	MCE	Sunitinib	0	not_abx	NA
HY-10230	5.94036	10.6442	MCE	Midostaurin	0	not_abx	NA
HY-10227	7.19489	6.06698	MCE	Bortezomib	0	not_abx	NA
HY-10225	9.82911	8.58561	MCE	Belinostat	0	not_abx	NA
HY-10224	6.36924	10.2113	MCE	Panobinostat	0	not_abx	NA
HY-10208	6.5705	9.76349	MCE	Pazopanib	0	not_abx	NA
HY-102015	8.87589	1.37789	MCE	6-Biopterin	0	not_abx	NA
HY-101952	2.67983	2.48536	MCE	Prostaglandin E2	0	not_abx	NA
HY-10162	5.48218	9.91468	MCE	Olaparib	0	not_abx	NA
HY-10159A	7.98512	9.85956	MCE	Nilotinib (monohydrochloride monohydrate)	0	not_abx	NA
HY-10159	8.00103	9.80344	MCE	Nilotinib	0	not_abx	NA
HY-101417	3.89024	0.971867	MCE	Diethyl phosphate	0	not_abx	NA
HY-101238	5.3629	0.91645	MCE	Agmatine (sulfate)	0	not_abx	NA
HY-101414	5.16679	0.920994	MCE	L-DABA	0	not_abx	NA
HY-101413	6.05361	1.94347	MCE	Iberin	0	not_abx	NA
HY-101411	4.58386	1.13154	MCE	4-Acetamidobutanoic acid	0	not_abx	NA
HY-101410	5.16587	1.39253	MCE	SDMA	0	not_abx	NA
HY-101409	4.6001	0.639432	MCE	O-Acetylserine	0	not_abx	NA
HY-101404	5.92736	1.72072	MCE	DL-Homocysteine thiolactone (hydrochloride)	0	not_abx	NA
HY-101403	5.04581	1.79664	MCE	N-(5-Aminopentyl)acetamide	0	not_abx	NA
HY-101402A	5.85352	3.54706	MCE	Cyclo(his-pro) (TFA)	0	not_abx	NA
HY-101401	5.92761	1.59691	MCE	3-(Methylthio)propionic acid	0	not_abx	NA
HY-101400	7.66934	0.714892	MCE	Deoxycytidine triphosphate	0	not_abx	NA
HY-101399	9.10749	6.7832	MCE	Œ≥-Glu-Phe	0	not_abx	NA
HY-10978	11.3125	7.45099	MCE	Crisaborole	0	not_abx	NA
HY-10980	7.9248	7.46102	MCE	Tavaborole	0	not_abx	NA
HY-10984	8.25067	5.89402	MCE	Pomalidomide	0	not_abx	NA
HY-10997	6.85214	9.47414	MCE	Ibrutinib	0	not_abx	NA
HY-12057	7.56582	10.3928	MCE	Vemurafenib	0	not_abx	NA
HY-12033	3.69032	6.53172	MCE	2-Methoxyestradiol	0	not_abx	NA
HY-12009	6.60239	9.7307	MCE	Pazopanib (Hydrochloride)	0	not_abx	NA
HY-12005	6.02059	5.05631	MCE	Fingolimod (hydrochloride)	0	not_abx	NA
HY-116514	1.71621	1.76983	MCE	(S)-(‚àí)-Perillyl alcohol	0	not_abx	NA
HY-114703	9.8547	8.42974	MCE	Eslicarbazepine	0	not_abx	NA
HY-114464	-0.943181	5.71941	MCE	11-Beta-hydroxyandrostenedione	0	not_abx	NA
HY-114370	5.54037	9.05033	MCE	Selpercatinib	0	not_abx	NA
HY-114200	8.39442	7.44231	MCE	Imrecoxib	0	not_abx	NA
HY-113524	4.32151	0.601224	MCE	N-Acetyl-L-aspartic acid	0	not_abx	NA
HY-113511	2.30254	-2.44873	MCE	Glycogen	0	not_abx	NA
HY-113485	7.59579	12.5456	MCE	Melanin	0	not_abx	NA
HY-113474	11.917	7.45704	MCE	3,4-Dihydroxymandelic acid	0	not_abx	NA
HY-113466	2.8166	2.2202	MCE	4-Hydroxynonenal	0	not_abx	NA
HY-113432	8.83637	8.82788	MCE	Nudifloramide	0	not_abx	NA
HY-113427	2.91508	2.23624	MCE	trans-Vaccenic acid	0	not_abx	NA
HY-113426	4.88051	1.60973	MCE	Nepsilon-Acetyl-L-lysine	0	not_abx	NA
HY-113410	3.25981	1.05999	MCE	3-Methylglutaric acid	0	not_abx	NA
HY-113409	3.53126	1.49387	MCE	3-Hydroxyisovaleric acid	0	not_abx	NA
HY-113380	4.69876	0.921355	MCE	(S)-b-aminoisobutyric acid	0	not_abx	NA
HY-113378	3.56998	0.967826	MCE	3-Hydroxybutyric acid	0	not_abx	NA
HY-113373	4.76215	0.391588	MCE	Guanidinosuccinic acid	0	not_abx	NA
HY-113362	2.90171	2.27852	MCE	Petroselinic acid	0	not_abx	NA
HY-113354	6.59323	2.84886	MCE	Anserine	0	not_abx	NA
HY-113353	9.35802	8.54278	MCE	Nicotinuric acid	0	not_abx	NA
HY-121186	9.02367	5.624	MCE	Bevantolol (hydrochloride)	0	not_abx	NA
HY-121235	9.35041	9.33834	MCE	Clonixin	0	not_abx	NA
HY-12199B	5.78077	5.18532	MCE	Pitolisant (hydrochloride)	0	not_abx	NA
HY-12710A	4.41303	8.44458	MCE	Rauwolscine (hydrochloride)	0	not_abx	NA
HY-128744	4.31162	-0.120844	MCE	Phosphonoacetic acid	0	not_abx	NA
HY-128699	4.56493	3.13434	MCE	D-Desthiobiotin	0	not_abx	NA
HY-12866A	5.19865	8.38188	MCE	Larotrectinib sulfate	0	not_abx	NA
HY-12866	5.18188	8.37528	MCE	Larotrectinib	0	not_abx	NA
HY-128553	8.7144	6.58346	MCE	Antineoplaston A10	0	not_abx	NA
HY-128454	6.02551	1.83192	MCE	Dimethyl trisulfide	0	not_abx	NA
HY-128447	5.97288	1.73869	MCE	Allyl methyl sulfide	0	not_abx	NA
HY-128417	3.11532	-2.28287	MCE	alpha-D-glucose	0	not_abx	NA
HY-128378	-0.933294	5.4048	MCE	16-‚ÄãDehydroprogesterone	0	not_abx	NA
HY-12745A	3.92045	6.52658	MCE	Nalfurafine (hydrochloride)	0	not_abx	NA
HY-12720A	6.87928	7.63022	MCE	Apraclonidine (hydrochloride)	0	not_abx	NA
HY-12695	7.95201	0.79326	MCE	Guanosine 5'-triphosphate (trisodium salt)	0	not_abx	NA
HY-12215	6.64224	9.11877	MCE	Lorlatinib	0	not_abx	NA
HY-12650	-0.0837046	4.95799	MCE	Mirogabalin	0	not_abx	NA
HY-12516	-0.786863	6.04128	MCE	Desogestrel	0	not_abx	NA
HY-124422	3.4062	3.07646	MCE	Pentacosanoic acid	0	not_abx	NA
HY-124257	2.04842	1.66485	MCE	(R)-Citronellol	0	not_abx	NA
HY-124124	9.26714	8.7302	MCE	N-Methylnicotinamide	0	not_abx	NA
HY-123593	8.22217	7.46031	MCE	Mozavaptan (hydrochloride)	0	not_abx	NA
HY-12357	3.09741	2.84538	MCE	Bempedoic acid	0	not_abx	NA
HY-123210	5.43317	8.60135	MCE	Lodenafil	0	not_abx	NA
HY-12288	6.91381	8.78716	MCE	Ozanimod	0	not_abx	NA
HY-122537A	5.72149	7.98956	MCE	Arotinolol	0	not_abx	NA
HY-122524	8.61566	1.18166	MCE	7-Methylguanosine	0	not_abx	NA
HY-113334	3.09178	-2.01195	MCE	Turanose	0	not_abx	NA
HY-113328	4.26764	0.834433	MCE	Aminoadipic acid	0	not_abx	NA
HY-113315	0.33534	5.59396	MCE	3b-Hydroxy-5-cholenoic acid	0	not_abx	NA
HY-113008	9.1761	9.24592	MCE	Urocanic acid	0	not_abx	NA
HY-113098	3.41146	1.20852	MCE	2-Oxovaleric acid	0	not_abx	NA
HY-113094	2.99725	2.35514	MCE	Paullinic acid	0	not_abx	NA
HY-113085	11.0591	8.27789	MCE	3-Hydroxyhippuric acid	0	not_abx	NA
HY-113081	8.62663	0.999403	MCE	1-Methyladenosine	0	not_abx	NA
HY-113080	4.91526	1.36399	MCE	N-Acetylornithine	0	not_abx	NA
HY-113071A	3.62956	1.47751	MCE	Mevalonic acid (lithium salt)	0	not_abx	NA
HY-113063	3.41202	1.45107	MCE	3-Methyl-2-oxovaleric acid	0	not_abx	NA
HY-113047	3.20112	-0.935565	MCE	5,6-Dihydrouridine	0	not_abx	NA
HY-113027	11.5181	7.88689	MCE	p-Hydroxymandelic acid	0	not_abx	NA
HY-113016	2.89079	2.20729	MCE	Elaidic acid	0	not_abx	NA
HY-113011	2.39126	-2.50126	MCE	Maltotriose	0	not_abx	NA
HY-112731	9.08695	9.086	MCE	TFAP	0	not_abx	NA
HY-113101	3.28259	0.735965	MCE	2-Hydroxyadipic acid	0	not_abx	NA
HY-112537	3.72911	-1.40256	MCE	D-Glucose 6-phosphate	0	not_abx	NA
HY-112175	6.59927	2.89204	MCE	N-Acetylhistamine	0	not_abx	NA
HY-112171	4.7128	0.8563	MCE	Œ≥-L-Glutamyl-L-alanine	0	not_abx	NA
HY-112052	4.4134	0.359482	MCE	Aminomalonic acid	0	not_abx	NA
HY-111647	8.69942	1.14124	MCE	N2-Methylguanosine	0	not_abx	NA
HY-111603	12.3301	7.42729	MCE	Calcium dobesilate	0	not_abx	NA
HY-111354	6.70338	7.57345	MCE	Tinoridine hydrochloride	0	not_abx	NA
HY-111095	3.55439	0.62966	MCE	D-(-)-Lactic acid	0	not_abx	NA
HY-11101	4.69209	-0.15012	MCE	Alendronate (sodium hydrate)	0	not_abx	NA
HY-11063	6.05903	5.0257	MCE	Fingolimod	0	not_abx	NA
HY-10997A	6.86012	9.5456	MCE	Ibrutinib (Racemate)	0	not_abx	NA
HY-113099	6.72139	11.8672	MCE	Indolelactic acid	0	not_abx	NA
HY-113126	3.55852	0.888252	MCE	(S)-3-Hydroxyisobutyric acid	0	not_abx	NA
HY-113307	0.237068	5.78967	MCE	Alloepipregnanolone	0	not_abx	NA
HY-113252	3.64674	6.45126	MCE	2-Methoxyestrone	0	not_abx	NA
HY-113306	10.1538	1.48461	MCE	1-Methyladenine	0	not_abx	NA
HY-113303	8.88463	8.51401	MCE	FAPy-adenine	0	not_abx	NA
HY-113301	3.30085	3.11795	MCE	Hexacosanoic acid	0	not_abx	NA
HY-113298	2.84936	0.404621	MCE	Citraconic acid	0	not_abx	NA
HY-113286	5.23187	0.758207	MCE	4-Guanidinobutanoic acid	0	not_abx	NA
HY-113285	5.00548	0.59114	MCE	Ureidopropionic acid	0	not_abx	NA
HY-113283	11.7623	7.94636	MCE	Homogentisic acid	0	not_abx	NA
HY-113278	7.76698	5.99846	MCE	Leucyl-phenylalanine	0	not_abx	NA
HY-113277	3.24349	1.14855	MCE	3-Methyladipic acid	0	not_abx	NA
HY-113263	-0.65716	5.54473	MCE	17a-Hydroxypregnenolone	0	not_abx	NA
HY-113253A	5.01219	1.95567	MCE	N8-Acetylspermidine dihydrochloride	0	not_abx	NA
HY-113247	2.76949	0.446176	MCE	trans-trans-Muconic acid	0	not_abx	NA
HY-113128	4.02951	-1.22529	MCE	sn-Glycerol 3-phosphate	0	not_abx	NA
HY-113236	9.77962	5.89206	MCE	p-Synephrine	0	not_abx	NA
HY-113221	4.44883	3.74462	MCE	Isovalerylcarnitine	0	not_abx	NA
HY-113216	5.30151	1.43323	MCE	Asymmetric dimethylarginine	0	not_abx	NA
HY-113204	3.05216	2.16614	MCE	N-Oleoyl glycine	0	not_abx	NA
HY-113168	4.44279	3.63572	MCE	Butyrylcarnitine	0	not_abx	NA
HY-113166	3.9675	3.16102	MCE	Dodecanoylcarnitine	0	not_abx	NA
HY-113139	8.70598	1.03016	MCE	1-Methylinosine	0	not_abx	NA
HY-113137	8.51504	1.25977	MCE	N2,N2-Dimethylguanosine	0	not_abx	NA
HY-113136	8.71447	1.13847	MCE	1-Methylguanosine	0	not_abx	NA
HY-113135	7.20055	1.14394	MCE	5-Methylcytidine	0	not_abx	NA
HY-113134	0.677635	4.92089	MCE	25-Hydroxycholesterol	0	not_abx	NA
HY-18690	6.08154	8.76721	MCE	Enasidenib	0	not_abx	NA
HY-18706	11.3189	6.6485	MCE	trans-Tranilast	0	not_abx	NA
HY-B2116	11.3958	8.25102	MCE	Osalmid	0	not_abx	NA
HY-B0758	7.96338	4.72212	MCE	Troxipide	0	not_abx	NA
HY-B0929	7.7793	5.15547	MCE	Octisalate	0	not_abx	NA
HY-B0926	12.3524	4.43366	MCE	Diatrizoic acid	0	not_abx	NA
HY-B0924	10.908	7.62838	MCE	Anisindione	0	not_abx	NA
HY-B0923	11.6167	7.52598	MCE	Danthron	0	not_abx	NA
HY-B0914A	2.92915	2.21447	MCE	10-Undecenoic acid (zinc salt)	0	not_abx	NA
HY-B0914	2.95372	2.1414	MCE	10-Undecenoic acid	0	not_abx	NA
HY-B0910A	9.00733	6.3154	MCE	Pyrithioxin (dihydrochloride)	0	not_abx	NA
HY-B0900	11.0385	6.63359	MCE	Anethole	0	not_abx	NA
HY-B0896	4.15668	1.28994	MCE	Triacetin	0	not_abx	NA
HY-B0892	10.1838	8.13725	MCE	Benzyl alcohol	0	not_abx	NA
HY-B0891	-0.929319	5.57506	MCE	17-Hydroxyprogesterone	0	not_abx	NA
HY-B0889	6.55953	11.5925	MCE	Ethacridine (lactate monohydrate)	0	not_abx	NA
HY-B0887	9.34901	6.96299	MCE	Permethrin	0	not_abx	NA
HY-B0886A	7.21154	6.08689	MCE	Iproniazid	0	not_abx	NA
HY-B0886	7.11537	6.13955	MCE	Iproniazid (phosphate)	0	not_abx	NA
HY-B0882	6.57578	5.72697	MCE	Edrophonium (chloride)	0	not_abx	NA
HY-B0878	-1.5918	4.97194	MCE	Halobetasol (propionate)	0	not_abx	NA
HY-B0811	11.09	8.41818	MCE	Salicylamide	0	not_abx	NA
HY-B0796	3.39038	0.465819	MCE	Gastrodenol	0	not_abx	NA
HY-B0780	7.15541	8.51219	MCE	Fimasartan	0	not_abx	NA
HY-B0779	1.83452	1.39103	MCE	Teprenone	0	not_abx	NA
HY-B0774	7.988	6.40573	MCE	Seratrodast	0	not_abx	NA
HY-B0770	0.044989	3.01418	MCE	Artemotil	0	not_abx	NA
HY-B0769	9.79515	5.85602	MCE	Phenylephrine	0	not_abx	NA
HY-B0766	11.0465	5.60322	MCE	Bicyclol	0	not_abx	NA
HY-B0930	8.54306	11.3895	MCE	Efloxate	0	not_abx	NA
HY-B0932	4.61096	3.72016	MCE	Levocarnitine propionate (hydrochloride)	0	not_abx	NA
HY-B0934	11.1698	7.22689	MCE	Ethylparaben	0	not_abx	NA
HY-B1009	4.71624	2.30938	MCE	Ethylenediaminetetraacetic acid (trisodium salt)	0	not_abx	NA
HY-B1075	3.97428	1.49651	MCE	Fosfomycin (calcium)	0	abx	NA
HY-B1070	3.81142	-1.53634	MCE	DL-Xylose	0	not_abx	NA
HY-B1065	4.74524	0.676128	MCE	Aceglutamide	0	not_abx	NA
HY-B1063	2.45157	4.18652	MCE	Terpin (hydrate)	0	not_abx	NA
HY-B1060	-1.38477	4.58396	MCE	6Œ±-Methylprednisolone 21-hemisuccinate (sodium salt)	0	not_abx	NA
HY-B1055	5.93619	5.37355	MCE	Carbetapentane (citrate)	0	not_abx	NA
HY-B1053	12.3047	4.40005	MCE	Iotalamic acid	0	not_abx	NA
HY-B1048	10.3665	8.57748	MCE	Pasiniazid	0	not_abx	NA
HY-B1044	-0.274486	5.86511	MCE	Idramantone	0	not_abx	NA
HY-B1024	4.74777	2.12579	MCE	DL-Panthenol	0	not_abx	NA
HY-B1022	5.71299	1.7701	MCE	Dimesna	0	not_abx	NA
HY-B1008	10.6547	8.37864	MCE	4-Aminobenzoic acid	0	not_abx	NA
HY-B0935	10.551	8.30167	MCE	Benzyl benzoate	0	not_abx	NA
HY-B1000A	4.9429	1.0415	MCE	L-SelenoMethionine	0	not_abx	NA
HY-B1000	4.88871	1.05373	MCE	Selenomethionine	0	not_abx	NA
HY-B0998	-0.623822	5.65944	MCE	Dehydrocholate (sodium)	0	not_abx	NA
HY-B0997	4.62389	8.52346	MCE	Hydroquinidine	0	not_abx	NA
HY-B0993	8.15607	5.95117	MCE	Mangafodipir (trisodium)	0	not_abx	NA
HY-B0987	3.04131	2.77712	MCE	Ascorbyl palmitate	0	not_abx	NA
HY-B0986	8.56334	5.31677	MCE	Hexylresorcinol	0	not_abx	NA
HY-B0979	7.2485	7.13602	MCE	Lobeline (hydrochloride)	0	not_abx	NA
HY-B0978	7.36651	6.0469	MCE	Diethyltoluamide	0	not_abx	NA
HY-B0967	9.74841	8.75183	MCE	Phthalylsulfacetamide	0	not_abx	NA
HY-B0944	5.3879	2.89203	MCE	Pidotimod	0	not_abx	NA
HY-B0762	4.55536	3.75235	MCE	Acetyl-L-carnitine (hydrochloride)	0	not_abx	NA
HY-B0754	6.51001	10.5938	MCE	Hematoporphyrin	0	not_abx	NA
HY-B0538A	7.46301	10.7235	MCE	Pemirolast (potassium)	0	not_abx	NA
HY-B0751	1.79647	2.82029	MCE	Fumagillin	0	not_abx	NA
HY-B0640	8.64707	7.91097	MCE	Epinastine	0	not_abx	NA
HY-B0625	-1.00854	4.77441	MCE	Ciclesonide	0	not_abx	NA
HY-B0619	9.73008	9.24286	MCE	Zaltoprofen	0	not_abx	NA
HY-B0602A	5.928	5.59595	MCE	Desvenlafaxine (succinate hydrate)	0	not_abx	NA
HY-B0602	5.51905	5.64794	MCE	Desvenlafaxine	0	not_abx	NA
HY-B0600	6.88979	4.69695	MCE	Tafluprost	0	not_abx	NA
HY-B0597	2.57072	-2.02067	MCE	Fondaparinux (sodium)	0	not_abx	NA
HY-B0595	6.27323	10.3032	MCE	Ramosetron (Hydrochloride)	0	not_abx	NA
HY-B0590	5.8575	5.11184	MCE	Tetrabenazine	0	not_abx	NA
HY-B0586	4.2882	4.94845	MCE	Methylcobalamin	0	not_abx	NA
HY-B0578A	8.16817	6.72783	MCE	Loxoprofen (sodium)	0	not_abx	NA
HY-B0578	8.2056	6.74123	MCE	Loxoprofen	0	not_abx	NA
HY-B0572	11.043	8.46952	MCE	Zinc Pyrithione	0	not_abx	NA
HY-B0570	4.26404	3.99124	MCE	Decamethonium (Bromide)	0	not_abx	NA
HY-B0568	8.21605	8.46106	MCE	Deferiprone	0	not_abx	NA
HY-B0566	8.79795	8.10914	MCE	Guanabenz (Acetate)	0	not_abx	NA
HY-B0564	7.8166	8.20222	MCE	Sodium nitroprusside	0	not_abx	NA
HY-B0563C	6.22292	5.90128	MCE	Ropivacaine (mesylate)	0	not_abx	NA
HY-B0563B	6.26099	5.9812	MCE	Ropivacaine (hydrochloride)	0	not_abx	NA
HY-B0563A	6.3677	5.95961	MCE	Ropivacaine (hydrochloride monohydrate)	0	not_abx	NA
HY-B0563	6.27867	5.83098	MCE	Ropivacaine	0	not_abx	NA
HY-B0562	7.56976	8.31771	MCE	Methyclothiazide	0	not_abx	NA
HY-B0556A	6.92535	6.76745	MCE	Tetrahydrozoline (hydrochloride)	0	not_abx	NA
HY-B0551A	6.71662	6.84852	MCE	Doxapram (hydrochloride hydrate)	0	not_abx	NA
HY-B0544	9.82358	9.65382	MCE	Sodium Picosulfate	0	not_abx	NA
HY-B0640A	8.57559	8.04052	MCE	Epinastine (hydrochloride)	0	not_abx	NA
HY-B0647	8.14015	6.33697	MCE	Butylphthalide	0	not_abx	NA
HY-B0655	8.38415	6.93887	MCE	Zofenopril (calcium)	0	not_abx	NA
HY-B0713	7.30071	11.656	MCE	Amlexanox	0	not_abx	NA
HY-B0747	2.37518	1.6807	MCE	Eicosapentaenoic acid ethyl ester	0	not_abx	NA
HY-B0745	5.73846	10.1224	MCE	Ramatroban	0	not_abx	NA
HY-B0744D	4.95544	1.30634	MCE	L-Eflornithine (monohydrochloride)	0	not_abx	NA
HY-B0744B	4.92577	1.31468	MCE	Eflornithine (hydrochloride hydrate)	0	not_abx	NA
HY-B0742	-0.392544	5.02892	MCE	Hydroxyprogesterone caproate	0	not_abx	NA
HY-B0739A	6.99047	1.98628	MCE	Citicoline (sodium)	0	not_abx	NA
HY-B0739	7.18031	1.79661	MCE	Citicoline	0	not_abx	NA
HY-B0735A	9.94884	6.2295	MCE	Fenoldopam (mesylate)	0	not_abx	NA
HY-B0730	4.63635	-0.213678	MCE	Pamidronate (disodium pentahydrate)	0	not_abx	NA
HY-B0722	6.73352	2.88753	MCE	Histamine (dihydrochloride)	0	not_abx	NA
HY-100008	1.90398	1.4189	MCE	Peretinoin	0	not_abx	NA
HY-B0711	4.73895	0.535794	MCE	Carglumic Acid	0	not_abx	NA
HY-B0659	5.47719	9.58497	MCE	Brimonidine	0	not_abx	NA
HY-B0704	3.16286	1.46702	MCE	Azelaic acid	0	not_abx	NA
HY-B0703	9.64954	8.22252	MCE	Eslicarbazepine acetate	0	not_abx	NA
HY-B0696A	5.99577	7.73529	MCE	Tiagabine (hydrochloride)	0	not_abx	NA
HY-B0691A	3.58098	6.40913	MCE	Ecabet (sodium)	0	not_abx	NA
HY-B0683	2.61023	2.67753	MCE	Limaprost	0	not_abx	NA
HY-B0679	2.72129	2.91787	MCE	Lubiprostone	0	not_abx	NA
HY-B0678	8.38611	5.79726	MCE	Metaxalone	0	not_abx	NA
HY-B0673	9.41164	9.22302	MCE	Pirfenidone	0	not_abx	NA
HY-B0661	8.75599	5.41428	MCE	Tamsulosin	0	not_abx	NA
HY-B0660	2.33506	1.66797	MCE	Eicosapentaenoic Acid	0	not_abx	NA
HY-B0659A	5.57014	9.55859	MCE	Brimonidine (tartrate)	0	not_abx	NA
HY-B1092	3.76075	-1.64329	MCE	Gluconate (Calcium)	0	not_abx	NA
HY-B1092A	3.77421	-1.66863	MCE	Gluconate (sodium)	0	not_abx	NA
HY-B1102	8.66227	10.3571	MCE	Evans Blue	0	not_abx	NA
HY-B1109	7.34274	5.65403	MCE	N-Acetylprocainamide	0	not_abx	NA
HY-B1744	9.12099	6.24236	MCE	Pyridoxal phosphate	0	not_abx	NA
HY-B1742	9.34302	1.63636	MCE	Proxyphylline	0	not_abx	NA
HY-B1739	-0.791877	5.61824	MCE	Pregnenolone monosulfate	0	not_abx	NA
HY-B1724	3.8831	3.05043	MCE	Perflubron	0	not_abx	NA
HY-B1718	5.11462	3.70335	MCE	Choline theophyllinate	0	not_abx	NA
HY-B1716	6.46815	11.6565	MCE	L-5-Hydroxytryptophan	0	not_abx	NA
HY-B1715	5.30801	2.25195	MCE	Oxiracetam	0	not_abx	NA
HY-B1710	-0.725313	5.5121	MCE	Norethindrone acetate	0	not_abx	NA
HY-B1700A	8.74461	4.8094	MCE	Mivacurium (dichloride)	0	not_abx	NA
HY-B1684	8.07779	5.87808	MCE	Mebrofenin	0	not_abx	NA
HY-B1671	10.1152	7.2582	MCE	(+)-Kavain	0	not_abx	NA
HY-B1659	4.0178	-1.3599	MCE	Glycerol	0	not_abx	NA
HY-B1658A	5.51553	9.99957	MCE	Frovatriptan (succinate hydrate)	0	not_abx	NA
HY-B1657A	9.86722	8.49869	MCE	Fosphenytoin (disodium)	0	not_abx	NA
HY-B1620	2.68106	1.77706	MCE	Polyvinylpyrrolidone	0	not_abx	NA
[truncated: 1,278 more rows]
