# Supplementary material for: Pre-trained molecular representations enable antimicrobial discovery
Source: Nat Commun. 2025 Apr 10;16:3420. doi: 10.1038/s41467-025-58804-4 (PMC11986102; doi:10.1038/s41467-025-58804-4)
Supplement: Supplementary file 4 — Source Data [file 41467_2025_58804_MOESM4_ESM.zip › Source Data/Supplementary Figure 14.xlsx]

## Sheet: SF 13a
Compound-microbe predictions of growth-inhibition made by MolE, ECFP4 and Chemical Descriptor based models made for Cetrorelix. The *_predictive_probability shows the predicted score of each model indicating how likely the Cetrorelix will inhibit the growth of the bacterial strain. The *_optimal_threshold columns show the optimal threshold used on the predictive probabilities to binarize the pred…
chem_id	ProductName	strain	MolE_predictive_probability	ECFP4_predictive_probability	chemDesc_predictive_probability	MolE_optimal_threshold	ECPF4_optimal_threshold	chemDesc_optimal_threshold	MolE_predicted_growth_inhibition	ECFP4_predicted_growth_inhibition	chemDesc_predicted_growth_inhibition
HY-P0009A	Cetrorelix (Acetate)	Akkermansia muciniphila (NT5021)	0.0552931	0.00192429	NA	0.0437414	0.209213	0.067973	1	0	NA
HY-P0009A	Cetrorelix (Acetate)	Bacteroides caccae (NT5050)	0.931451	0.00491089	NA	0.0437414	0.209213	0.067973	1	0	NA
HY-P0009A	Cetrorelix (Acetate)	Bacteroides fragilis (ET) (NT5033)	0.835885	0.00481786	NA	0.0437414	0.209213	0.067973	1	0	NA
HY-P0009A	Cetrorelix (Acetate)	Bacteroides fragilis (NT) (NT5003)	0.851153	0.00664296	NA	0.0437414	0.209213	0.067973	1	0	NA
HY-P0009A	Cetrorelix (Acetate)	Bacteroides ovatus (NT5054)	0.454927	0.00492969	NA	0.0437414	0.209213	0.067973	1	0	NA
HY-P0009A	Cetrorelix (Acetate)	Bacteroides thetaiotaomicron (NT5004)	0.83082	0.00492616	NA	0.0437414	0.209213	0.067973	1	0	NA
HY-P0009A	Cetrorelix (Acetate)	Bacteroides uniformis (NT5002)	0.891364	0.00789682	NA	0.0437414	0.209213	0.067973	1	0	NA
HY-P0009A	Cetrorelix (Acetate)	Bacteroides vulgatus (NT5001)	0.934335	0.00848116	NA	0.0437414	0.209213	0.067973	1	0	NA
HY-P0009A	Cetrorelix (Acetate)	Bacteroides xylanisolvens (NT5064)	0.821777	0.00298432	NA	0.0437414	0.209213	0.067973	1	0	NA
HY-P0009A	Cetrorelix (Acetate)	Bifidobacterium adolescentis (NT5022)	0.922995	0.00433226	NA	0.0437414	0.209213	0.067973	1	0	NA
HY-P0009A	Cetrorelix (Acetate)	Bifidobacterium longum (NT5028)	0.98593	0.00667332	NA	0.0437414	0.209213	0.067973	1	0	NA
HY-P0009A	Cetrorelix (Acetate)	Bilophila wadsworthia (NT5036)	0.0104759	0.00048774	NA	0.0437414	0.209213	0.067973	0	0	NA
HY-P0009A	Cetrorelix (Acetate)	Blautia obeum (NT5069)	0.99013	0.00908002	NA	0.0437414	0.209213	0.067973	1	0	NA
HY-P0009A	Cetrorelix (Acetate)	Clostridium bolteae (NT5026)	0.452659	0.00368561	NA	0.0437414	0.209213	0.067973	1	0	NA
HY-P0009A	Cetrorelix (Acetate)	Clostridium difficile (NT5083)	0.880457	0.00787211	NA	0.0437414	0.209213	0.067973	1	0	NA
HY-P0009A	Cetrorelix (Acetate)	Clostridium perfringens (NT5032)	0.975499	0.0113401	NA	0.0437414	0.209213	0.067973	1	0	NA
HY-P0009A	Cetrorelix (Acetate)	Clostridium ramosum (NT5006)	0.754948	0.00738133	NA	0.0437414	0.209213	0.067973	1	0	NA
HY-P0009A	Cetrorelix (Acetate)	Clostridium saccharolyticum (NT5037)	0.977176	0.00425643	NA	0.0437414	0.209213	0.067973	1	0	NA
HY-P0009A	Cetrorelix (Acetate)	Collinsella aerofaciens (NT5073)	0.982318	0.00631337	NA	0.0437414	0.209213	0.067973	1	0	NA
HY-P0009A	Cetrorelix (Acetate)	Coprococcus comes (NT5048)	0.944421	0.00582203	NA	0.0437414	0.209213	0.067973	1	0	NA
HY-P0009A	Cetrorelix (Acetate)	Dorea formicigenerans (NT5076)	0.952061	0.00868663	NA	0.0437414	0.209213	0.067973	1	0	NA
HY-P0009A	Cetrorelix (Acetate)	Eggerthella lenta (NT5024)	0.929926	0.00466943	NA	0.0437414	0.209213	0.067973	1	0	NA
HY-P0009A	Cetrorelix (Acetate)	Escherichia coli ED1a (NT5078)	0.0244433	0.00114327	NA	0.0437414	0.209213	0.067973	0	0	NA
HY-P0009A	Cetrorelix (Acetate)	Escherichia coli IAI1 (NT5077)	0.0238832	0.00186108	NA	0.0437414	0.209213	0.067973	0	0	NA
HY-P0009A	Cetrorelix (Acetate)	Eubacterium eligens (NT5075)	0.980299	0.0163895	NA	0.0437414	0.209213	0.067973	1	0	NA
HY-P0009A	Cetrorelix (Acetate)	Eubacterium rectale (NT5009)	0.995913	0.0320204	NA	0.0437414	0.209213	0.067973	1	0	NA
HY-P0009A	Cetrorelix (Acetate)	Fusobacterium nucleatum (NT5025)	0.0553899	0.00157837	NA	0.0437414	0.209213	0.067973	1	0	NA
HY-P0009A	Cetrorelix (Acetate)	Lactobacillus paracasei (NT5042)	0.417546	0.00755547	NA	0.0437414	0.209213	0.067973	1	0	NA
HY-P0009A	Cetrorelix (Acetate)	Odoribacter splanchnicus (NT5081)	0.622988	0.00376319	NA	0.0437414	0.209213	0.067973	1	0	NA
HY-P0009A	Cetrorelix (Acetate)	Parabacteroides distasonis (NT5074)	0.338889	0.00910292	NA	0.0437414	0.209213	0.067973	1	0	NA
HY-P0009A	Cetrorelix (Acetate)	Parabacteroides merdae (NT5071)	0.900247	0.00600861	NA	0.0437414	0.209213	0.067973	1	0	NA
HY-P0009A	Cetrorelix (Acetate)	Prevotella copri (NT5019)	0.973547	0.0116274	NA	0.0437414	0.209213	0.067973	1	0	NA
HY-P0009A	Cetrorelix (Acetate)	Roseburia hominis (NT5079)	0.963058	0.018373	NA	0.0437414	0.209213	0.067973	1	0	NA
HY-P0009A	Cetrorelix (Acetate)	Roseburia intestinalis (NT5011)	0.992526	0.0105535	NA	0.0437414	0.209213	0.067973	1	0	NA
HY-P0009A	Cetrorelix (Acetate)	Ruminococcus bromii (NT5045)	0.813012	0.00573363	NA	0.0437414	0.209213	0.067973	1	0	NA
HY-P0009A	Cetrorelix (Acetate)	Ruminococcus gnavus (NT5046)	0.940102	0.0117839	NA	0.0437414	0.209213	0.067973	1	0	NA
HY-P0009A	Cetrorelix (Acetate)	Ruminococcus torques (NT5047)	0.967727	0.00864776	NA	0.0437414	0.209213	0.067973	1	0	NA
HY-P0009A	Cetrorelix (Acetate)	Streptococcus parasanguinis (NT5072)	0.960834	0.00399235	NA	0.0437414	0.209213	0.067973	1	0	NA
HY-P0009A	Cetrorelix (Acetate)	Streptococcus salivarius (NT5038)	0.983225	0.0065995	NA	0.0437414	0.209213	0.067973	1	0	NA
HY-P0009A	Cetrorelix (Acetate)	Veillonella parvula (NT5017)	0.0504038	0.00202254	NA	0.0437414	0.209213	0.067973	1	0	NA

## Sheet: SF 13b
Compound-microbe predictions of growth-inhibition made by MolE, ECFP4 and Chemical Descriptor based models made for Ebastine. Columns have sasme meanining as in SF13a
chem_id	ProductName	strain	MolE_predictive_probability	ECFP4_predictive_probability	chemDesc_predictive_probability	MolE_optimal_threshold	ECPF4_optimal_threshold	chemDesc_optimal_threshold	MolE_predicted_growth_inhibition	ECFP4_predicted_growth_inhibition	chemDesc_predicted_growth_inhibition
HY-B0674	Ebastine	Akkermansia muciniphila (NT5021)	0.000323391	0.0107373	0.0794158	0.0437414	0.209213	0.067973	0	0	1
HY-B0674	Ebastine	Bacteroides caccae (NT5050)	0.00349898	0.00441121	0.432016	0.0437414	0.209213	0.067973	0	0	1
HY-B0674	Ebastine	Bacteroides fragilis (ET) (NT5033)	0.00734524	0.00674879	0.347717	0.0437414	0.209213	0.067973	0	0	1
HY-B0674	Ebastine	Bacteroides fragilis (NT) (NT5003)	0.123819	0.0136442	0.587474	0.0437414	0.209213	0.067973	1	0	1
HY-B0674	Ebastine	Bacteroides ovatus (NT5054)	0.00419076	0.00843003	0.367105	0.0437414	0.209213	0.067973	0	0	1
HY-B0674	Ebastine	Bacteroides thetaiotaomicron (NT5004)	0.0898476	0.00989347	0.510309	0.0437414	0.209213	0.067973	1	0	1
HY-B0674	Ebastine	Bacteroides uniformis (NT5002)	0.426969	0.020002	0.735936	0.0437414	0.209213	0.067973	1	0	1
HY-B0674	Ebastine	Bacteroides vulgatus (NT5001)	0.739929	0.03328	0.809466	0.0437414	0.209213	0.067973	1	0	1
HY-B0674	Ebastine	Bacteroides xylanisolvens (NT5064)	0.000991173	0.00411317	0.174854	0.0437414	0.209213	0.067973	0	0	1
HY-B0674	Ebastine	Bifidobacterium adolescentis (NT5022)	0.003259	0.00529071	0.32789	0.0437414	0.209213	0.067973	0	0	1
HY-B0674	Ebastine	Bifidobacterium longum (NT5028)	0.0555777	0.0168398	0.751725	0.0437414	0.209213	0.067973	1	0	1
HY-B0674	Ebastine	Bilophila wadsworthia (NT5036)	1.50323e-05	0.00125654	0.0343836	0.0437414	0.209213	0.067973	0	0	0
HY-B0674	Ebastine	Blautia obeum (NT5069)	0.361881	0.0450173	0.845415	0.0437414	0.209213	0.067973	1	0	1
HY-B0674	Ebastine	Clostridium bolteae (NT5026)	0.00081855	0.00228038	0.284434	0.0437414	0.209213	0.067973	0	0	1
HY-B0674	Ebastine	Clostridium difficile (NT5083)	0.187972	0.0290007	0.609675	0.0437414	0.209213	0.067973	1	0	1
HY-B0674	Ebastine	Clostridium perfringens (NT5032)	0.095144	0.0167539	0.64234	0.0437414	0.209213	0.067973	1	0	1
HY-B0674	Ebastine	Clostridium ramosum (NT5006)	0.000375248	0.00360554	0.32791	0.0437414	0.209213	0.067973	0	0	1
HY-B0674	Ebastine	Clostridium saccharolyticum (NT5037)	0.012138	0.0117981	0.437419	0.0437414	0.209213	0.067973	0	0	1
HY-B0674	Ebastine	Collinsella aerofaciens (NT5073)	0.339428	0.0265088	0.681412	0.0437414	0.209213	0.067973	1	0	1
HY-B0674	Ebastine	Coprococcus comes (NT5048)	0.745786	0.0277849	0.822414	0.0437414	0.209213	0.067973	1	0	1
HY-B0674	Ebastine	Dorea formicigenerans (NT5076)	0.20224	0.0204088	0.562594	0.0437414	0.209213	0.067973	1	0	1
HY-B0674	Ebastine	Eggerthella lenta (NT5024)	0.00342971	0.00540253	0.358878	0.0437414	0.209213	0.067973	0	0	1
HY-B0674	Ebastine	Escherichia coli ED1a (NT5078)	3.11345e-05	0.000650988	0.0526849	0.0437414	0.209213	0.067973	0	0	0
HY-B0674	Ebastine	Escherichia coli IAI1 (NT5077)	0.000810402	0.0025052	0.0711243	0.0437414	0.209213	0.067973	0	0	1
HY-B0674	Ebastine	Eubacterium eligens (NT5075)	0.79219	0.0310352	0.834074	0.0437414	0.209213	0.067973	1	0	1
HY-B0674	Ebastine	Eubacterium rectale (NT5009)	0.41342	0.0857168	0.861233	0.0437414	0.209213	0.067973	1	0	1
HY-B0674	Ebastine	Fusobacterium nucleatum (NT5025)	0.000105526	0.00209148	0.106779	0.0437414	0.209213	0.067973	0	0	1
HY-B0674	Ebastine	Lactobacillus paracasei (NT5042)	0.00297679	0.00594318	0.401832	0.0437414	0.209213	0.067973	0	0	1
HY-B0674	Ebastine	Odoribacter splanchnicus (NT5081)	0.0355599	0.009841	0.297625	0.0437414	0.209213	0.067973	0	0	1
HY-B0674	Ebastine	Parabacteroides distasonis (NT5074)	0.352689	0.0333424	0.753836	0.0437414	0.209213	0.067973	1	0	1
HY-B0674	Ebastine	Parabacteroides merdae (NT5071)	0.678208	0.0107624	0.797938	0.0437414	0.209213	0.067973	1	0	1
HY-B0674	Ebastine	Prevotella copri (NT5019)	0.530664	0.0176084	0.660732	0.0437414	0.209213	0.067973	1	0	1
HY-B0674	Ebastine	Roseburia hominis (NT5079)	0.0333438	0.0238764	0.767332	0.0437414	0.209213	0.067973	0	0	1
HY-B0674	Ebastine	Roseburia intestinalis (NT5011)	0.893878	0.0606763	0.908565	0.0437414	0.209213	0.067973	1	0	1
HY-B0674	Ebastine	Ruminococcus bromii (NT5045)	0.00358784	0.0121017	0.381755	0.0437414	0.209213	0.067973	0	0	1
HY-B0674	Ebastine	Ruminococcus gnavus (NT5046)	0.923805	0.02468	0.840431	0.0437414	0.209213	0.067973	1	0	1
HY-B0674	Ebastine	Ruminococcus torques (NT5047)	0.743627	0.0314063	0.838139	0.0437414	0.209213	0.067973	1	0	1
HY-B0674	Ebastine	Streptococcus parasanguinis (NT5072)	0.00158209	0.00616836	0.35612	0.0437414	0.209213	0.067973	0	0	1
HY-B0674	Ebastine	Streptococcus salivarius (NT5038)	0.00785513	0.0075923	0.415607	0.0437414	0.209213	0.067973	0	0	1
HY-B0674	Ebastine	Veillonella parvula (NT5017)	0.0651211	0.0276126	0.300347	0.0437414	0.209213	0.067973	1	0	1

## Sheet: SF 13c
Compound-microbe predictions of growth-inhibition made by MolE, ECFP4 and Chemical Descriptor based models made for Elvitegravir. Columns have sasme meanining as in SF13a
chem_id	ProductName	strain	MolE_predictive_probability	ECFP4_predictive_probability	chemDesc_predictive_probability	MolE_optimal_threshold	ECPF4_optimal_threshold	chemDesc_optimal_threshold	MolE_predicted_growth_inhibition	ECFP4_predicted_growth_inhibition	chemDesc_predicted_growth_inhibition
HY-14740	Elvitegravir	Akkermansia muciniphila (NT5021)	5.50812e-05	0.0433262	0.000742503	0.0437414	0.209213	0.067973	0	0	0
HY-14740	Elvitegravir	Bacteroides caccae (NT5050)	0.0041183	0.248686	0.0027777	0.0437414	0.209213	0.067973	0	1	0
HY-14740	Elvitegravir	Bacteroides fragilis (ET) (NT5033)	0.0117336	0.383411	0.00242484	0.0437414	0.209213	0.067973	0	1	0
HY-14740	Elvitegravir	Bacteroides fragilis (NT) (NT5003)	0.0802345	0.649279	0.00356233	0.0437414	0.209213	0.067973	1	1	0
HY-14740	Elvitegravir	Bacteroides ovatus (NT5054)	0.0236525	0.325724	0.00326379	0.0437414	0.209213	0.067973	0	1	0
HY-14740	Elvitegravir	Bacteroides thetaiotaomicron (NT5004)	0.0261212	0.333559	0.00826278	0.0437414	0.209213	0.067973	0	1	0
HY-14740	Elvitegravir	Bacteroides uniformis (NT5002)	0.0765721	0.554744	0.0106499	0.0437414	0.209213	0.067973	1	1	0
HY-14740	Elvitegravir	Bacteroides vulgatus (NT5001)	0.0171741	0.579758	0.0167365	0.0437414	0.209213	0.067973	0	1	0
HY-14740	Elvitegravir	Bacteroides xylanisolvens (NT5064)	0.00892366	0.170874	0.000691292	0.0437414	0.209213	0.067973	0	0	0
HY-14740	Elvitegravir	Bifidobacterium adolescentis (NT5022)	0.00777702	0.167523	0.00531718	0.0437414	0.209213	0.067973	0	0	0
HY-14740	Elvitegravir	Bifidobacterium longum (NT5028)	0.00121324	0.122636	0.00782035	0.0437414	0.209213	0.067973	0	0	0
HY-14740	Elvitegravir	Bilophila wadsworthia (NT5036)	0.000846417	0.254401	0.000923045	0.0437414	0.209213	0.067973	0	1	0
HY-14740	Elvitegravir	Blautia obeum (NT5069)	0.0520989	0.358351	0.0268609	0.0437414	0.209213	0.067973	1	1	0
HY-14740	Elvitegravir	Clostridium bolteae (NT5026)	0.0987712	0.383014	0.00176557	0.0437414	0.209213	0.067973	1	1	0
HY-14740	Elvitegravir	Clostridium difficile (NT5083)	0.128682	0.311888	0.0243002	0.0437414	0.209213	0.067973	1	1	0
HY-14740	Elvitegravir	Clostridium perfringens (NT5032)	0.343655	0.754397	0.0155946	0.0437414	0.209213	0.067973	1	1	0
HY-14740	Elvitegravir	Clostridium ramosum (NT5006)	0.00654633	0.171719	0.00321561	0.0437414	0.209213	0.067973	0	0	0
HY-14740	Elvitegravir	Clostridium saccharolyticum (NT5037)	0.121565	0.266295	0.00934451	0.0437414	0.209213	0.067973	1	1	0
HY-14740	Elvitegravir	Collinsella aerofaciens (NT5073)	0.00923951	0.417207	0.0465535	0.0437414	0.209213	0.067973	0	1	0
HY-14740	Elvitegravir	Coprococcus comes (NT5048)	0.0495801	0.366514	0.0210433	0.0437414	0.209213	0.067973	1	1	0
HY-14740	Elvitegravir	Dorea formicigenerans (NT5076)	0.0203543	0.229985	0.00722732	0.0437414	0.209213	0.067973	0	1	0
HY-14740	Elvitegravir	Eggerthella lenta (NT5024)	0.0143218	0.399761	0.0031532	0.0437414	0.209213	0.067973	0	1	0
HY-14740	Elvitegravir	Escherichia coli ED1a (NT5078)	0.00184956	0.271323	0.000685099	0.0437414	0.209213	0.067973	0	1	0
HY-14740	Elvitegravir	Escherichia coli IAI1 (NT5077)	0.01055	0.315677	0.000939293	0.0437414	0.209213	0.067973	0	1	0
HY-14740	Elvitegravir	Eubacterium eligens (NT5075)	0.00251836	0.229532	0.00846813	0.0437414	0.209213	0.067973	0	1	0
HY-14740	Elvitegravir	Eubacterium rectale (NT5009)	0.00365119	0.35765	0.0193313	0.0437414	0.209213	0.067973	0	1	0
HY-14740	Elvitegravir	Fusobacterium nucleatum (NT5025)	0.00550138	0.173253	0.00106764	0.0437414	0.209213	0.067973	0	0	0
HY-14740	Elvitegravir	Lactobacillus paracasei (NT5042)	0.00250986	0.241116	0.00265427	0.0437414	0.209213	0.067973	0	1	0
HY-14740	Elvitegravir	Odoribacter splanchnicus (NT5081)	0.030084	0.465215	0.00787134	0.0437414	0.209213	0.067973	0	1	0
HY-14740	Elvitegravir	Parabacteroides distasonis (NT5074)	0.0267649	0.422897	0.0173608	0.0437414	0.209213	0.067973	0	1	0
HY-14740	Elvitegravir	Parabacteroides merdae (NT5071)	0.0496956	0.301798	0.0228621	0.0437414	0.209213	0.067973	1	1	0
HY-14740	Elvitegravir	Prevotella copri (NT5019)	0.0142125	0.222042	0.011881	0.0437414	0.209213	0.067973	0	1	0
HY-14740	Elvitegravir	Roseburia hominis (NT5079)	0.00803732	0.181451	0.0129733	0.0437414	0.209213	0.067973	0	0	0
HY-14740	Elvitegravir	Roseburia intestinalis (NT5011)	0.0140225	0.27909	0.0182466	0.0437414	0.209213	0.067973	0	1	0
HY-14740	Elvitegravir	Ruminococcus bromii (NT5045)	0.00514242	0.157232	0.0138483	0.0437414	0.209213	0.067973	0	0	0
HY-14740	Elvitegravir	Ruminococcus gnavus (NT5046)	0.0946335	0.360669	0.0212893	0.0437414	0.209213	0.067973	1	1	0
HY-14740	Elvitegravir	Ruminococcus torques (NT5047)	0.00626117	0.259887	0.0200433	0.0437414	0.209213	0.067973	0	1	0
HY-14740	Elvitegravir	Streptococcus parasanguinis (NT5072)	0.00863737	0.173077	0.00648343	0.0437414	0.209213	0.067973	0	0	0
HY-14740	Elvitegravir	Streptococcus salivarius (NT5038)	0.0254025	0.365842	0.00863758	0.0437414	0.209213	0.067973	0	1	0
HY-14740	Elvitegravir	Veillonella parvula (NT5017)	0.00538982	0.13578	0.00403814	0.0437414	0.209213	0.067973	0	0	0

## Sheet: SF 13d
Compound-microbe predictions of growth-inhibition made by MolE, ECFP4 and Chemical Descriptor based models made for Opicapone. Columns have sasme meanining as in SF13a
chem_id	ProductName	strain	MolE_predictive_probability	ECFP4_predictive_probability	chemDesc_predictive_probability	MolE_optimal_threshold	ECPF4_optimal_threshold	chemDesc_optimal_threshold	MolE_predicted_growth_inhibition	ECFP4_predicted_growth_inhibition	chemDesc_predicted_growth_inhibition
HY-14896	Opicapone	Akkermansia muciniphila (NT5021)	0.0330287	0.0257616	0.134387	0.0437414	0.209213	0.067973	0	0	1
HY-14896	Opicapone	Bacteroides caccae (NT5050)	0.109984	0.159249	0.176852	0.0437414	0.209213	0.067973	1	0	1
HY-14896	Opicapone	Bacteroides fragilis (ET) (NT5033)	0.237192	0.268381	0.203167	0.0437414	0.209213	0.067973	1	1	1
HY-14896	Opicapone	Bacteroides fragilis (NT) (NT5003)	0.131243	0.233823	0.256729	0.0437414	0.209213	0.067973	1	1	1
HY-14896	Opicapone	Bacteroides ovatus (NT5054)	0.312765	0.154513	0.188256	0.0437414	0.209213	0.067973	1	0	1
HY-14896	Opicapone	Bacteroides thetaiotaomicron (NT5004)	0.165564	0.278217	0.203103	0.0437414	0.209213	0.067973	1	1	1
HY-14896	Opicapone	Bacteroides uniformis (NT5002)	0.486279	0.399074	0.456739	0.0437414	0.209213	0.067973	1	1	1
HY-14896	Opicapone	Bacteroides vulgatus (NT5001)	0.441746	0.385579	0.522306	0.0437414	0.209213	0.067973	1	1	1
HY-14896	Opicapone	Bacteroides xylanisolvens (NT5064)	0.211502	0.18678	0.149346	0.0437414	0.209213	0.067973	1	0	1
HY-14896	Opicapone	Bifidobacterium adolescentis (NT5022)	0.268525	0.0864128	0.267899	0.0437414	0.209213	0.067973	1	0	1
HY-14896	Opicapone	Bifidobacterium longum (NT5028)	0.162108	0.0584573	0.215751	0.0437414	0.209213	0.067973	1	0	1
HY-14896	Opicapone	Bilophila wadsworthia (NT5036)	0.00874772	0.0109096	0.0581819	0.0437414	0.209213	0.067973	0	0	0
HY-14896	Opicapone	Blautia obeum (NT5069)	0.666026	0.472457	0.732253	0.0437414	0.209213	0.067973	1	1	1
HY-14896	Opicapone	Clostridium bolteae (NT5026)	0.782865	0.385821	0.28186	0.0437414	0.209213	0.067973	1	1	1
HY-14896	Opicapone	Clostridium difficile (NT5083)	0.168706	0.3431	0.273779	0.0437414	0.209213	0.067973	1	1	1
HY-14896	Opicapone	Clostridium perfringens (NT5032)	0.514949	0.348469	0.577709	0.0437414	0.209213	0.067973	1	1	1
HY-14896	Opicapone	Clostridium ramosum (NT5006)	0.32282	0.186898	0.30798	0.0437414	0.209213	0.067973	1	0	1
HY-14896	Opicapone	Clostridium saccharolyticum (NT5037)	0.435988	0.302158	0.335095	0.0437414	0.209213	0.067973	1	1	1
HY-14896	Opicapone	Collinsella aerofaciens (NT5073)	0.710538	0.159626	0.476551	0.0437414	0.209213	0.067973	1	0	1
HY-14896	Opicapone	Coprococcus comes (NT5048)	0.746093	0.439115	0.455834	0.0437414	0.209213	0.067973	1	1	1
HY-14896	Opicapone	Dorea formicigenerans (NT5076)	0.453584	0.273964	0.354503	0.0437414	0.209213	0.067973	1	1	1
HY-14896	Opicapone	Eggerthella lenta (NT5024)	0.384122	0.157227	0.339108	0.0437414	0.209213	0.067973	1	0	1
HY-14896	Opicapone	Escherichia coli ED1a (NT5078)	0.0675002	0.0328845	0.183328	0.0437414	0.209213	0.067973	1	0	1
HY-14896	Opicapone	Escherichia coli IAI1 (NT5077)	0.0665986	0.020564	0.184652	0.0437414	0.209213	0.067973	1	0	1
HY-14896	Opicapone	Eubacterium eligens (NT5075)	0.0772432	0.175631	0.26309	0.0437414	0.209213	0.067973	1	0	1
HY-14896	Opicapone	Eubacterium rectale (NT5009)	0.27535	0.207457	0.552307	0.0437414	0.209213	0.067973	1	0	1
HY-14896	Opicapone	Fusobacterium nucleatum (NT5025)	0.352254	0.288732	0.265295	0.0437414	0.209213	0.067973	1	1	1
HY-14896	Opicapone	Lactobacillus paracasei (NT5042)	0.0631848	0.123257	0.229793	0.0437414	0.209213	0.067973	1	0	1
HY-14896	Opicapone	Odoribacter splanchnicus (NT5081)	0.4785	0.264553	0.468734	0.0437414	0.209213	0.067973	1	1	1
HY-14896	Opicapone	Parabacteroides distasonis (NT5074)	0.0809108	0.164553	0.297442	0.0437414	0.209213	0.067973	1	0	1
HY-14896	Opicapone	Parabacteroides merdae (NT5071)	0.280471	0.35559	0.344284	0.0437414	0.209213	0.067973	1	1	1
HY-14896	Opicapone	Prevotella copri (NT5019)	0.471398	0.418889	0.340641	0.0437414	0.209213	0.067973	1	1	1
HY-14896	Opicapone	Roseburia hominis (NT5079)	0.139819	0.144464	0.282576	0.0437414	0.209213	0.067973	1	0	1
HY-14896	Opicapone	Roseburia intestinalis (NT5011)	0.353563	0.459591	0.383956	0.0437414	0.209213	0.067973	1	1	1
HY-14896	Opicapone	Ruminococcus bromii (NT5045)	0.544237	0.435167	0.577309	0.0437414	0.209213	0.067973	1	1	1
HY-14896	Opicapone	Ruminococcus gnavus (NT5046)	0.433226	0.244449	0.529456	0.0437414	0.209213	0.067973	1	1	1
HY-14896	Opicapone	Ruminococcus torques (NT5047)	0.66671	0.496648	0.501192	0.0437414	0.209213	0.067973	1	1	1
HY-14896	Opicapone	Streptococcus parasanguinis (NT5072)	0.275167	0.108728	0.248549	0.0437414	0.209213	0.067973	1	0	1
HY-14896	Opicapone	Streptococcus salivarius (NT5038)	0.184508	0.140193	0.480422	0.0437414	0.209213	0.067973	1	0	1
HY-14896	Opicapone	Veillonella parvula (NT5017)	0.0239415	0.0820042	0.259714	0.0437414	0.209213	0.067973	0	0	1

## Sheet: SF 13e
Compound-microbe predictions of growth-inhibition made by MolE, ECFP4 and Chemical Descriptor based models made for Thymidine. Columns have sasme meanining as in SF13a
chem_id	ProductName	strain	MolE_predictive_probability	ECFP4_predictive_probability	chemDesc_predictive_probability	MolE_optimal_threshold	ECPF4_optimal_threshold	chemDesc_optimal_threshold	MolE_predicted_growth_inhibition	ECFP4_predicted_growth_inhibition	chemDesc_predicted_growth_inhibition
HY-N1150	Thymidine	Akkermansia muciniphila (NT5021)	9.91253e-05	0.00700433	0.00119915	0.0437414	0.209213	0.067973	0	0	0
HY-N1150	Thymidine	Bacteroides caccae (NT5050)	0.289808	0.382328	0.00599263	0.0437414	0.209213	0.067973	1	1	0
HY-N1150	Thymidine	Bacteroides fragilis (ET) (NT5033)	0.498787	0.260059	0.00361421	0.0437414	0.209213	0.067973	1	1	0
HY-N1150	Thymidine	Bacteroides fragilis (NT) (NT5003)	0.88577	0.565985	0.010018	0.0437414	0.209213	0.067973	1	1	0
HY-N1150	Thymidine	Bacteroides ovatus (NT5054)	0.872895	0.641648	0.0299924	0.0437414	0.209213	0.067973	1	1	0
HY-N1150	Thymidine	Bacteroides thetaiotaomicron (NT5004)	0.613973	0.337549	0.00551822	0.0437414	0.209213	0.067973	1	1	0
HY-N1150	Thymidine	Bacteroides uniformis (NT5002)	0.0898159	0.214687	0.00514793	0.0437414	0.209213	0.067973	1	1	0
HY-N1150	Thymidine	Bacteroides vulgatus (NT5001)	0.569512	0.386531	0.00887995	0.0437414	0.209213	0.067973	1	1	0
HY-N1150	Thymidine	Bacteroides xylanisolvens (NT5064)	0.415046	0.312494	0.00398549	0.0437414	0.209213	0.067973	1	1	0
HY-N1150	Thymidine	Bifidobacterium adolescentis (NT5022)	0.00545512	0.0917725	0.0012179	0.0437414	0.209213	0.067973	0	0	0
HY-N1150	Thymidine	Bifidobacterium longum (NT5028)	0.000102758	0.0611762	0.000561369	0.0437414	0.209213	0.067973	0	0	0
HY-N1150	Thymidine	Bilophila wadsworthia (NT5036)	0.00168367	0.0163446	0.00146005	0.0437414	0.209213	0.067973	0	0	0
HY-N1150	Thymidine	Blautia obeum (NT5069)	0.00284056	0.0945607	0.00674371	0.0437414	0.209213	0.067973	0	0	0
HY-N1150	Thymidine	Clostridium bolteae (NT5026)	0.00690883	0.146263	0.00292073	0.0437414	0.209213	0.067973	0	0	0
HY-N1150	Thymidine	Clostridium difficile (NT5083)	0.000664938	0.0645823	0.0012682	0.0437414	0.209213	0.067973	0	0	0
HY-N1150	Thymidine	Clostridium perfringens (NT5032)	0.26308	0.446555	0.00925053	0.0437414	0.209213	0.067973	1	1	0
HY-N1150	Thymidine	Clostridium ramosum (NT5006)	0.0381343	0.15052	0.00262492	0.0437414	0.209213	0.067973	0	0	0
HY-N1150	Thymidine	Clostridium saccharolyticum (NT5037)	0.00117517	0.117732	0.00214885	0.0437414	0.209213	0.067973	0	0	0
HY-N1150	Thymidine	Collinsella aerofaciens (NT5073)	0.00151469	0.176489	0.00507704	0.0437414	0.209213	0.067973	0	0	0
HY-N1150	Thymidine	Coprococcus comes (NT5048)	0.0103739	0.209697	0.00226893	0.0437414	0.209213	0.067973	0	1	0
HY-N1150	Thymidine	Dorea formicigenerans (NT5076)	0.00103253	0.0824007	0.00139628	0.0437414	0.209213	0.067973	0	0	0
HY-N1150	Thymidine	Eggerthella lenta (NT5024)	0.00318629	0.128522	0.00240041	0.0437414	0.209213	0.067973	0	0	0
HY-N1150	Thymidine	Escherichia coli ED1a (NT5078)	0.270672	0.367251	0.00372445	0.0437414	0.209213	0.067973	1	1	0
HY-N1150	Thymidine	Escherichia coli IAI1 (NT5077)	0.0936181	0.552388	0.00315694	0.0437414	0.209213	0.067973	1	1	0
HY-N1150	Thymidine	Eubacterium eligens (NT5075)	0.00114557	0.12123	0.00198148	0.0437414	0.209213	0.067973	0	0	0
HY-N1150	Thymidine	Eubacterium rectale (NT5009)	0.00045683	0.0785774	0.00200017	0.0437414	0.209213	0.067973	0	0	0
HY-N1150	Thymidine	Fusobacterium nucleatum (NT5025)	0.00126338	0.056175	0.0015985	0.0437414	0.209213	0.067973	0	0	0
HY-N1150	Thymidine	Lactobacillus paracasei (NT5042)	0.00274693	0.0713722	0.00136667	0.0437414	0.209213	0.067973	0	0	0
HY-N1150	Thymidine	Odoribacter splanchnicus (NT5081)	0.895919	0.603598	0.00826877	0.0437414	0.209213	0.067973	1	1	0
HY-N1150	Thymidine	Parabacteroides distasonis (NT5074)	0.00860681	0.177458	0.00291164	0.0437414	0.209213	0.067973	0	0	0
HY-N1150	Thymidine	Parabacteroides merdae (NT5071)	0.00318218	0.0966179	0.00269454	0.0437414	0.209213	0.067973	0	0	0
HY-N1150	Thymidine	Prevotella copri (NT5019)	0.501828	0.5133	0.0111639	0.0437414	0.209213	0.067973	1	1	0
HY-N1150	Thymidine	Roseburia hominis (NT5079)	0.222299	0.380022	0.00505191	0.0437414	0.209213	0.067973	1	1	0
HY-N1150	Thymidine	Roseburia intestinalis (NT5011)	0.0015162	0.0944518	0.00163233	0.0437414	0.209213	0.067973	0	0	0
HY-N1150	Thymidine	Ruminococcus bromii (NT5045)	0.00199107	0.106047	0.00155374	0.0437414	0.209213	0.067973	0	0	0
HY-N1150	Thymidine	Ruminococcus gnavus (NT5046)	0.0650007	0.259026	0.00285519	0.0437414	0.209213	0.067973	1	1	0
HY-N1150	Thymidine	Ruminococcus torques (NT5047)	0.00162078	0.106307	0.00295158	0.0437414	0.209213	0.067973	0	0	0
HY-N1150	Thymidine	Streptococcus parasanguinis (NT5072)	0.00141228	0.195554	0.00127719	0.0437414	0.209213	0.067973	0	0	0
HY-N1150	Thymidine	Streptococcus salivarius (NT5038)	0.00344887	0.164359	0.00092447	0.0437414	0.209213	0.067973	0	0	0
HY-N1150	Thymidine	Veillonella parvula (NT5017)	0.00299915	0.0529531	0.00425218	0.0437414	0.209213	0.067973	0	0	0

## Sheet: SF 13f
Compound-microbe predictions of growth-inhibition made by MolE, ECFP4 and Chemical Descriptor based models made for Visomitin. Columns have sasme meanining as in SF13a
chem_id	ProductName	strain	MolE_predictive_probability	ECFP4_predictive_probability	chemDesc_predictive_probability	MolE_optimal_threshold	ECPF4_optimal_threshold	chemDesc_optimal_threshold	MolE_predicted_growth_inhibition	ECFP4_predicted_growth_inhibition	chemDesc_predicted_growth_inhibition
HY-100474	Visomitin	Akkermansia muciniphila (NT5021)	0.000228967	0.00282243	0.0778115	0.0437414	0.209213	0.067973	0	0	1
HY-100474	Visomitin	Bacteroides caccae (NT5050)	0.00510895	0.0070857	0.484854	0.0437414	0.209213	0.067973	0	0	1
HY-100474	Visomitin	Bacteroides fragilis (ET) (NT5033)	0.00781914	0.00834797	0.428358	0.0437414	0.209213	0.067973	0	0	1
HY-100474	Visomitin	Bacteroides fragilis (NT) (NT5003)	0.0219492	0.0210796	0.53501	0.0437414	0.209213	0.067973	0	0	1
HY-100474	Visomitin	Bacteroides ovatus (NT5054)	0.00722597	0.0154131	0.376102	0.0437414	0.209213	0.067973	0	0	1
HY-100474	Visomitin	Bacteroides thetaiotaomicron (NT5004)	0.024801	0.00802378	0.595153	0.0437414	0.209213	0.067973	0	0	1
HY-100474	Visomitin	Bacteroides uniformis (NT5002)	0.0803847	0.0143816	0.630261	0.0437414	0.209213	0.067973	1	0	1
HY-100474	Visomitin	Bacteroides vulgatus (NT5001)	0.120672	0.0321833	0.65847	0.0437414	0.209213	0.067973	1	0	1
HY-100474	Visomitin	Bacteroides xylanisolvens (NT5064)	0.000289135	0.00245751	0.200482	0.0437414	0.209213	0.067973	0	0	1
HY-100474	Visomitin	Bifidobacterium adolescentis (NT5022)	0.00167677	0.00343044	0.357749	0.0437414	0.209213	0.067973	0	0	1
HY-100474	Visomitin	Bifidobacterium longum (NT5028)	0.0101481	0.00494009	0.69816	0.0437414	0.209213	0.067973	0	0	1
HY-100474	Visomitin	Bilophila wadsworthia (NT5036)	1.22857e-05	0.00130545	0.0735992	0.0437414	0.209213	0.067973	0	0	1
HY-100474	Visomitin	Blautia obeum (NT5069)	0.0442197	0.0276668	0.837892	0.0437414	0.209213	0.067973	1	0	1
HY-100474	Visomitin	Clostridium bolteae (NT5026)	0.0002052	0.00357598	0.165961	0.0437414	0.209213	0.067973	0	0	1
HY-100474	Visomitin	Clostridium difficile (NT5083)	0.0173983	0.0100764	0.537753	0.0437414	0.209213	0.067973	0	0	1
HY-100474	Visomitin	Clostridium perfringens (NT5032)	0.0426001	0.0220425	0.547003	0.0437414	0.209213	0.067973	0	0	1
HY-100474	Visomitin	Clostridium ramosum (NT5006)	0.00246834	0.00401923	0.30378	0.0437414	0.209213	0.067973	0	0	1
HY-100474	Visomitin	Clostridium saccharolyticum (NT5037)	0.00456423	0.00643503	0.445132	0.0437414	0.209213	0.067973	0	0	1
HY-100474	Visomitin	Collinsella aerofaciens (NT5073)	0.019148	0.0098058	0.561032	0.0437414	0.209213	0.067973	0	0	1
HY-100474	Visomitin	Coprococcus comes (NT5048)	0.175862	0.0128349	0.712359	0.0437414	0.209213	0.067973	1	0	1
HY-100474	Visomitin	Dorea formicigenerans (NT5076)	0.0123996	0.0100134	0.519501	0.0437414	0.209213	0.067973	0	0	1
HY-100474	Visomitin	Eggerthella lenta (NT5024)	0.00640711	0.00469785	0.335119	0.0437414	0.209213	0.067973	0	0	1
HY-100474	Visomitin	Escherichia coli ED1a (NT5078)	2.62628e-05	0.00340346	0.0466981	0.0437414	0.209213	0.067973	0	0	0
HY-100474	Visomitin	Escherichia coli IAI1 (NT5077)	0.000116237	0.0012989	0.0343581	0.0437414	0.209213	0.067973	0	0	0
HY-100474	Visomitin	Eubacterium eligens (NT5075)	0.153824	0.0169003	0.745442	0.0437414	0.209213	0.067973	1	0	1
HY-100474	Visomitin	Eubacterium rectale (NT5009)	0.0707956	0.043906	0.84641	0.0437414	0.209213	0.067973	1	0	1
HY-100474	Visomitin	Fusobacterium nucleatum (NT5025)	0.000525753	0.00222654	0.18024	0.0437414	0.209213	0.067973	0	0	1
HY-100474	Visomitin	Lactobacillus paracasei (NT5042)	0.00258518	0.00430359	0.320855	0.0437414	0.209213	0.067973	0	0	1
HY-100474	Visomitin	Odoribacter splanchnicus (NT5081)	0.00687266	0.0105456	0.364345	0.0437414	0.209213	0.067973	0	0	1
HY-100474	Visomitin	Parabacteroides distasonis (NT5074)	0.299161	0.0189867	0.583208	0.0437414	0.209213	0.067973	1	0	1
HY-100474	Visomitin	Parabacteroides merdae (NT5071)	0.468547	0.0153275	0.718732	0.0437414	0.209213	0.067973	1	0	1
HY-100474	Visomitin	Prevotella copri (NT5019)	0.0326198	0.00664268	0.599102	0.0437414	0.209213	0.067973	0	0	1
HY-100474	Visomitin	Roseburia hominis (NT5079)	0.0237989	0.00842885	0.615944	0.0437414	0.209213	0.067973	0	0	1
HY-100474	Visomitin	Roseburia intestinalis (NT5011)	0.788186	0.0264996	0.845	0.0437414	0.209213	0.067973	1	0	1
HY-100474	Visomitin	Ruminococcus bromii (NT5045)	0.00732333	0.00480777	0.542685	0.0437414	0.209213	0.067973	0	0	1
HY-100474	Visomitin	Ruminococcus gnavus (NT5046)	0.0685616	0.0227194	0.752834	0.0437414	0.209213	0.067973	1	0	1
HY-100474	Visomitin	Ruminococcus torques (NT5047)	0.0759674	0.018279	0.674186	0.0437414	0.209213	0.067973	1	0	1
HY-100474	Visomitin	Streptococcus parasanguinis (NT5072)	0.00260999	0.0071662	0.435404	0.0437414	0.209213	0.067973	0	0	1
HY-100474	Visomitin	Streptococcus salivarius (NT5038)	0.0176529	0.00546131	0.537465	0.0437414	0.209213	0.067973	0	0	1
HY-100474	Visomitin	Veillonella parvula (NT5017)	0.00947517	0.00564054	0.277629	0.0437414	0.209213	0.067973	0	0	1
