# Supplementary material for: Pre-trained molecular representations enable antimicrobial discovery
Source: Nat Commun. 2025 Apr 10;16:3420. doi: 10.1038/s41467-025-58804-4 (PMC11986102; doi:10.1038/s41467-025-58804-4)
Supplement: Supplementary file 4 — Source Data [file 41467_2025_58804_MOESM4_ESM.zip › Source Data/Supplementary Table 3.xlsx]

## Sheet: ST3
Benchmarking regression performance. The average TEST_SCORE of each MODEL for each TARGET, per DATASET, is reported. The Mean Average Error is reported for QM7 and QM8 tasks. All other tasks report the Root Mean Squared Error.
DATASET	TARGET	MODEL	REPLICATE_TRAINING	TEST_SCORE
Lipo	exp	RandomForestRegressor:MolE_static	train_0	0.797279
Lipo	exp	RandomForestRegressor:MolE_static	train_1	0.791682
Lipo	exp	RandomForestRegressor:MolE_static	train_2	0.794246
Lipo	exp	RandomForestRegressor:N-Gram	train_0	0.818458
Lipo	exp	RandomForestRegressor:N-Gram	train_1	0.815886
Lipo	exp	RandomForestRegressor:N-Gram	train_2	0.820775
Lipo	exp	RandomForestRegressor:MolCLR_static	train_0	0.922011
Lipo	exp	RandomForestRegressor:MolCLR_static	train_1	0.924065
Lipo	exp	RandomForestRegressor:MolCLR_static	train_2	0.925905
Lipo	exp	RandomForestRegressor:ECFP4	train_0	0.958096
Lipo	exp	RandomForestRegressor:ECFP4	train_1	0.961975
Lipo	exp	RandomForestRegressor:ECFP4	train_2	0.959908
ESOL	measured log solubility in mols per litre	RandomForestRegressor:MolE_static	train_0	1.06611
ESOL	measured log solubility in mols per litre	RandomForestRegressor:MolE_static	train_1	1.09064
ESOL	measured log solubility in mols per litre	RandomForestRegressor:MolE_static	train_2	1.07744
ESOL	measured log solubility in mols per litre	RandomForestRegressor:N-Gram	train_0	1.13937
ESOL	measured log solubility in mols per litre	RandomForestRegressor:N-Gram	train_1	1.13624
ESOL	measured log solubility in mols per litre	RandomForestRegressor:N-Gram	train_2	1.12267
ESOL	measured log solubility in mols per litre	RandomForestRegressor:MolCLR_static	train_0	1.44909
ESOL	measured log solubility in mols per litre	RandomForestRegressor:MolCLR_static	train_1	1.44488
ESOL	measured log solubility in mols per litre	RandomForestRegressor:MolCLR_static	train_2	1.43436
ESOL	measured log solubility in mols per litre	RandomForestRegressor:ECFP4	train_0	1.65877
ESOL	measured log solubility in mols per litre	RandomForestRegressor:ECFP4	train_1	1.66648
ESOL	measured log solubility in mols per litre	RandomForestRegressor:ECFP4	train_2	1.65171
FreeSolv	expt	RandomForestRegressor:ECFP4	train_0	4.23216
FreeSolv	expt	RandomForestRegressor:ECFP4	train_1	4.24036
FreeSolv	expt	RandomForestRegressor:ECFP4	train_2	4.24244
FreeSolv	expt	RandomForestRegressor:MolCLR_static	train_0	3.6463
FreeSolv	expt	RandomForestRegressor:MolCLR_static	train_1	3.50547
FreeSolv	expt	RandomForestRegressor:MolCLR_static	train_2	3.50406
FreeSolv	expt	RandomForestRegressor:N-Gram	train_0	2.86943
FreeSolv	expt	RandomForestRegressor:N-Gram	train_1	2.90879
FreeSolv	expt	RandomForestRegressor:N-Gram	train_2	2.9091
FreeSolv	expt	RandomForestRegressor:MolE_static	train_0	2.82021
FreeSolv	expt	RandomForestRegressor:MolE_static	train_1	2.78506
FreeSolv	expt	RandomForestRegressor:MolE_static	train_2	2.81843
QM7	u0_atom	RandomForestRegressor:MolCLR_static	train_0	126.904
QM7	u0_atom	RandomForestRegressor:MolCLR_static	train_1	127.124
QM7	u0_atom	RandomForestRegressor:MolCLR_static	train_2	128.887
QM7	u0_atom	RandomForestRegressor:MolE_static	train_0	68.9524
QM7	u0_atom	RandomForestRegressor:MolE_static	train_1	69.1702
QM7	u0_atom	RandomForestRegressor:MolE_static	train_2	69.1442
QM7	u0_atom	RandomForestRegressor:N-Gram	train_0	95.3279
QM7	u0_atom	RandomForestRegressor:N-Gram	train_1	94.7666
QM7	u0_atom	RandomForestRegressor:N-Gram	train_2	95.9487
QM7	u0_atom	RandomForestRegressor:ECFP4	train_0	147.932
QM7	u0_atom	RandomForestRegressor:ECFP4	train_1	146.476
QM7	u0_atom	RandomForestRegressor:ECFP4	train_2	147.08
QM8	E1-CC2	RandomForestRegressor:MolCLR_static	train_0	0.020366
QM8	E1-CC2	RandomForestRegressor:MolCLR_static	train_1	0.0203699
QM8	E1-CC2	RandomForestRegressor:MolCLR_static	train_2	0.0205736
QM8	E2-CC2	RandomForestRegressor:MolCLR_static	train_0	0.0171548
QM8	E2-CC2	RandomForestRegressor:MolCLR_static	train_1	0.0170974
QM8	E2-CC2	RandomForestRegressor:MolCLR_static	train_2	0.0171832
QM8	f1-CC2	RandomForestRegressor:MolCLR_static	train_0	0.0286898
QM8	f1-CC2	RandomForestRegressor:MolCLR_static	train_1	0.0287755
QM8	f1-CC2	RandomForestRegressor:MolCLR_static	train_2	0.0285584
QM8	f2-CC2	RandomForestRegressor:MolCLR_static	train_0	0.0492299
QM8	f2-CC2	RandomForestRegressor:MolCLR_static	train_1	0.0495571
QM8	f2-CC2	RandomForestRegressor:MolCLR_static	train_2	0.0494517
QM8	E1-PBE0	RandomForestRegressor:MolCLR_static	train_0	0.0214255
QM8	E1-PBE0	RandomForestRegressor:MolCLR_static	train_1	0.0212792
QM8	E1-PBE0	RandomForestRegressor:MolCLR_static	train_2	0.0213744
QM8	E2-PBE0	RandomForestRegressor:MolCLR_static	train_0	0.0191947
QM8	E2-PBE0	RandomForestRegressor:MolCLR_static	train_1	0.0191866
QM8	E2-PBE0	RandomForestRegressor:MolCLR_static	train_2	0.0191999
QM8	f1-PBE0	RandomForestRegressor:MolCLR_static	train_0	0.0269298
QM8	f1-PBE0	RandomForestRegressor:MolCLR_static	train_1	0.0269186
QM8	f1-PBE0	RandomForestRegressor:MolCLR_static	train_2	0.0269337
QM8	f2-PBE0	RandomForestRegressor:MolCLR_static	train_0	0.0424399
QM8	f2-PBE0	RandomForestRegressor:MolCLR_static	train_1	0.0425408
QM8	f2-PBE0	RandomForestRegressor:MolCLR_static	train_2	0.0424982
QM8	E1-CAM	RandomForestRegressor:MolCLR_static	train_0	0.0204072
QM8	E1-CAM	RandomForestRegressor:MolCLR_static	train_1	0.0204374
QM8	E1-CAM	RandomForestRegressor:MolCLR_static	train_2	0.0202342
QM8	E2-CAM	RandomForestRegressor:MolCLR_static	train_0	0.0165375
QM8	E2-CAM	RandomForestRegressor:MolCLR_static	train_1	0.0165041
QM8	E2-CAM	RandomForestRegressor:MolCLR_static	train_2	0.0165383
QM8	f1-CAM	RandomForestRegressor:MolCLR_static	train_0	0.0331278
QM8	f1-CAM	RandomForestRegressor:MolCLR_static	train_1	0.0335627
QM8	f1-CAM	RandomForestRegressor:MolCLR_static	train_2	0.0334728
QM8	f2-CAM	RandomForestRegressor:MolCLR_static	train_0	0.0455623
QM8	f2-CAM	RandomForestRegressor:MolCLR_static	train_1	0.045454
QM8	f2-CAM	RandomForestRegressor:MolCLR_static	train_2	0.0457655
QM8	E1-CC2	RandomForestRegressor:ECFP4	train_0	0.0158041
QM8	E1-CC2	RandomForestRegressor:ECFP4	train_1	0.0157545
QM8	E1-CC2	RandomForestRegressor:ECFP4	train_2	0.0157537
QM8	E2-CC2	RandomForestRegressor:ECFP4	train_0	0.0160262
QM8	E2-CC2	RandomForestRegressor:ECFP4	train_1	0.0160971
QM8	E2-CC2	RandomForestRegressor:ECFP4	train_2	0.0160779
QM8	f1-CC2	RandomForestRegressor:ECFP4	train_0	0.0248072
QM8	f1-CC2	RandomForestRegressor:ECFP4	train_1	0.0246975
QM8	f1-CC2	RandomForestRegressor:ECFP4	train_2	0.024643
QM8	f2-CC2	RandomForestRegressor:ECFP4	train_0	0.0425818
QM8	f2-CC2	RandomForestRegressor:ECFP4	train_1	0.0426026
QM8	f2-CC2	RandomForestRegressor:ECFP4	train_2	0.042627
QM8	E1-PBE0	RandomForestRegressor:ECFP4	train_0	0.0158568
QM8	E1-PBE0	RandomForestRegressor:ECFP4	train_1	0.015977
QM8	E1-PBE0	RandomForestRegressor:ECFP4	train_2	0.0159427
QM8	E2-PBE0	RandomForestRegressor:ECFP4	train_0	0.0171299
QM8	E2-PBE0	RandomForestRegressor:ECFP4	train_1	0.0172272
QM8	E2-PBE0	RandomForestRegressor:ECFP4	train_2	0.0172334
QM8	f1-PBE0	RandomForestRegressor:ECFP4	train_0	0.0232725
QM8	f1-PBE0	RandomForestRegressor:ECFP4	train_1	0.0232887
QM8	f1-PBE0	RandomForestRegressor:ECFP4	train_2	0.0233057
QM8	f2-PBE0	RandomForestRegressor:ECFP4	train_0	0.0360557
QM8	f2-PBE0	RandomForestRegressor:ECFP4	train_1	0.0359706
QM8	f2-PBE0	RandomForestRegressor:ECFP4	train_2	0.0359941
QM8	E1-CAM	RandomForestRegressor:ECFP4	train_0	0.015006
QM8	E1-CAM	RandomForestRegressor:ECFP4	train_1	0.0149738
QM8	E1-CAM	RandomForestRegressor:ECFP4	train_2	0.015016
QM8	E2-CAM	RandomForestRegressor:ECFP4	train_0	0.0153223
QM8	E2-CAM	RandomForestRegressor:ECFP4	train_1	0.0153159
QM8	E2-CAM	RandomForestRegressor:ECFP4	train_2	0.0152806
QM8	f1-CAM	RandomForestRegressor:ECFP4	train_0	0.027492
QM8	f1-CAM	RandomForestRegressor:ECFP4	train_1	0.0273804
QM8	f1-CAM	RandomForestRegressor:ECFP4	train_2	0.0274324
QM8	f2-CAM	RandomForestRegressor:ECFP4	train_0	0.0395516
QM8	f2-CAM	RandomForestRegressor:ECFP4	train_1	0.0394612
QM8	f2-CAM	RandomForestRegressor:ECFP4	train_2	0.0396371
QM8	E1-CC2	RandomForestRegressor:N-Gram	train_0	0.0168034
QM8	E1-CC2	RandomForestRegressor:N-Gram	train_1	0.0167986
QM8	E1-CC2	RandomForestRegressor:N-Gram	train_2	0.0168008
QM8	E2-CC2	RandomForestRegressor:N-Gram	train_0	0.015078
QM8	E2-CC2	RandomForestRegressor:N-Gram	train_1	0.0150623
QM8	E2-CC2	RandomForestRegressor:N-Gram	train_2	0.0150482
QM8	f1-CC2	RandomForestRegressor:N-Gram	train_0	0.0352136
QM8	f1-CC2	RandomForestRegressor:N-Gram	train_1	0.0345161
QM8	f1-CC2	RandomForestRegressor:N-Gram	train_2	0.0349918
QM8	f2-CC2	RandomForestRegressor:N-Gram	train_0	0.0558755
QM8	f2-CC2	RandomForestRegressor:N-Gram	train_1	0.0548418
QM8	f2-CC2	RandomForestRegressor:N-Gram	train_2	0.0559937
QM8	E1-PBE0	RandomForestRegressor:N-Gram	train_0	0.0168533
QM8	E1-PBE0	RandomForestRegressor:N-Gram	train_1	0.016884
QM8	E1-PBE0	RandomForestRegressor:N-Gram	train_2	0.0170608
QM8	E2-PBE0	RandomForestRegressor:N-Gram	train_0	0.0160312
QM8	E2-PBE0	RandomForestRegressor:N-Gram	train_1	0.0159022
QM8	E2-PBE0	RandomForestRegressor:N-Gram	train_2	0.0160342
QM8	f1-PBE0	RandomForestRegressor:N-Gram	train_0	0.0314357
QM8	f1-PBE0	RandomForestRegressor:N-Gram	train_1	0.031782
QM8	f1-PBE0	RandomForestRegressor:N-Gram	train_2	0.0310089
QM8	f2-PBE0	RandomForestRegressor:N-Gram	train_0	0.0488202
QM8	f2-PBE0	RandomForestRegressor:N-Gram	train_1	0.0486199
QM8	f2-PBE0	RandomForestRegressor:N-Gram	train_2	0.0488111
QM8	E1-CAM	RandomForestRegressor:N-Gram	train_0	0.01631
QM8	E1-CAM	RandomForestRegressor:N-Gram	train_1	0.0164991
QM8	E1-CAM	RandomForestRegressor:N-Gram	train_2	0.0163693
QM8	E2-CAM	RandomForestRegressor:N-Gram	train_0	0.0145082
QM8	E2-CAM	RandomForestRegressor:N-Gram	train_1	0.014363
QM8	E2-CAM	RandomForestRegressor:N-Gram	train_2	0.0143775
QM8	f1-CAM	RandomForestRegressor:N-Gram	train_0	0.037433
QM8	f1-CAM	RandomForestRegressor:N-Gram	train_1	0.0375884
QM8	f1-CAM	RandomForestRegressor:N-Gram	train_2	0.0377321
QM8	f2-CAM	RandomForestRegressor:N-Gram	train_0	0.052227
QM8	f2-CAM	RandomForestRegressor:N-Gram	train_1	0.0518884
QM8	f2-CAM	RandomForestRegressor:N-Gram	train_2	0.0519306
QM8	E1-CC2	RandomForestRegressor:MolE_static	train_0	0.0132897
QM8	E1-CC2	RandomForestRegressor:MolE_static	train_1	0.013257
QM8	E1-CC2	RandomForestRegressor:MolE_static	train_2	0.0132196
QM8	E2-CC2	RandomForestRegressor:MolE_static	train_0	0.0132171
QM8	E2-CC2	RandomForestRegressor:MolE_static	train_1	0.0132409
QM8	E2-CC2	RandomForestRegressor:MolE_static	train_2	0.0132756
QM8	f1-CC2	RandomForestRegressor:MolE_static	train_0	0.0234992
QM8	f1-CC2	RandomForestRegressor:MolE_static	train_1	0.0235381
QM8	f1-CC2	RandomForestRegressor:MolE_static	train_2	0.0236201
QM8	f2-CC2	RandomForestRegressor:MolE_static	train_0	0.0435062
QM8	f2-CC2	RandomForestRegressor:MolE_static	train_1	0.0437151
QM8	f2-CC2	RandomForestRegressor:MolE_static	train_2	0.043788
QM8	E1-PBE0	RandomForestRegressor:MolE_static	train_0	0.013062
QM8	E1-PBE0	RandomForestRegressor:MolE_static	train_1	0.0129522
QM8	E1-PBE0	RandomForestRegressor:MolE_static	train_2	0.0130206
QM8	E2-PBE0	RandomForestRegressor:MolE_static	train_0	0.0128444
QM8	E2-PBE0	RandomForestRegressor:MolE_static	train_1	0.0129599
QM8	E2-PBE0	RandomForestRegressor:MolE_static	train_2	0.0129538
QM8	f1-PBE0	RandomForestRegressor:MolE_static	train_0	0.0211869
QM8	f1-PBE0	RandomForestRegressor:MolE_static	train_1	0.0211622
QM8	f1-PBE0	RandomForestRegressor:MolE_static	train_2	0.0212702
QM8	f2-PBE0	RandomForestRegressor:MolE_static	train_0	0.0352596
QM8	f2-PBE0	RandomForestRegressor:MolE_static	train_1	0.0354906
QM8	f2-PBE0	RandomForestRegressor:MolE_static	train_2	0.035413
QM8	E1-CAM	RandomForestRegressor:MolE_static	train_0	0.0123183
QM8	E1-CAM	RandomForestRegressor:MolE_static	train_1	0.0123852
QM8	E1-CAM	RandomForestRegressor:MolE_static	train_2	0.0123311
QM8	E2-CAM	RandomForestRegressor:MolE_static	train_0	0.0121577
QM8	E2-CAM	RandomForestRegressor:MolE_static	train_1	0.0121638
QM8	E2-CAM	RandomForestRegressor:MolE_static	train_2	0.0121493
QM8	f1-CAM	RandomForestRegressor:MolE_static	train_0	0.0252194
QM8	f1-CAM	RandomForestRegressor:MolE_static	train_1	0.025141
QM8	f1-CAM	RandomForestRegressor:MolE_static	train_2	0.0252874
QM8	f2-CAM	RandomForestRegressor:MolE_static	train_0	0.0403879
QM8	f2-CAM	RandomForestRegressor:MolE_static	train_1	0.0404311
QM8	f2-CAM	RandomForestRegressor:MolE_static	train_2	0.0404348
