# Supplementary material for: Pre-trained molecular representations enable antimicrobial discovery
Source: Nat Commun. 2025 Apr 10;16:3420. doi: 10.1038/s41467-025-58804-4 (PMC11986102; doi:10.1038/s41467-025-58804-4)
Supplement: Supplementary file 4 — Source Data [file 41467_2025_58804_MOESM4_ESM.zip › Source Data/Supplementary Figure 9.xlsx]

## Sheet: SF 9a, b
See Source data for Figure 5

## Sheet: SF 9c
Literature reported minimum inhibitory concentration (MIC) for non-antibiotic compounds predicted to have broad spectrum acitivty by ECFP4-XGBoost. The Catalog Number and ProductName columns identify each compound. The Predicted by column indicates if the compounds is predicted by MolE-XGBoost or also by ECFP4-XGBoost. The MIC_gpositive and MIC_gnegative columns indicate the MIC reported against …
Catalog Number	ProductName	Predicted by	MIC_gpositive	MIC_gnegative	Target_bacteria	Notes	Reference	apscore_total	apscore_gnegative	apscore_gpositive
HY-B1400	Diiodohydroxyquinoline	MolE / ECFP4	0.125		Clostridium difficile	NA	PMID: 32253206	-3.0678	-3.36738	-2.82269
HY-B1360	Chlorquinaldol	MolE / ECFP4	0.25		Staphylococcus aureus	NA	PMID: 31410037	-1.34194	-1.6571	-1.08408
HY-17592	Bithionol	MolE / ECFP4	0.89		Mycobacterium abscessus	NA	PMID: 38927195	-2.83494	-3.35329	-2.41083
HY-B0359	Fenticonazole (Nitrate)	MolE / ECFP4	1	0.125	Staphylococcus aureus, Escherichia coli	NA	PMID: 31061161	-0.697032	-1.24841	-0.245903
HY-B0021	Doxifluridine	MolE / ECFP4	1		Enterococcus faecium	NA	PMID: 31675203, 28190396	-1.09392	-1.18763	-1.01725
HY-107212	Selamectin	MolE / ECFP4	1		Mycobacterium tuberculosis	NA	PMID: 23165468	-2.75481	-3.40122	-2.22594
HY-N0290	Mangiferin	ECFP4	1.95	7.81	Staphylococcus aureus, Escherichia coli		PMID: 37050165	-1.88955	-2.23196	-1.6094
HY-15856B	Flupentixol dihydrochloride	MolE / ECFP4	5	10	Staphylococcus aureus, Escherichia coli	NA	PMID: 16316745	-2.37244	-2.18828	-2.52312
HY-13761	Teniposide	MolE / ECFP4	5.25	42.03	Streptococcus suis, Salmonella typhimurium	NA	PMID: 34800069	-2.03153	-2.83287	-1.37589
HY-B0837	Emamectin	MolE / ECFP4	8		Mycobacterium marinarum	NA	PMID: 26270480	-1.97754	-2.61542	-1.45565
HY-50878	Crizotinib	ECFP4	9		Staphylococcus aureus	NA	PMID: 35674439	-2.30843	-2.59679	-2.07249
HY-N0184	Glycyrrhizic acid	ECFP4	32		Staphylococcus aureus		PMID: 27820854	-2.85506	-3.4602	-2.35995
HY-B2168	Mequitazine	MolE / ECFP4	62.5	62.5	Staphylococcus aureus, Klebsiella spp.	NA	PMID: 24031715	-3.06436	-2.62085	-3.42723
HY-N0017	Bergenin	ECFP4	75		Staphylococcus aureus		PMID: 29366865	-3.27222	-4.05079	-2.6352
HY-N0243	Theaflavin	ECFP4	250	250	Staphylococcus aureus, Escherichia coli		PMID: 35216265	-1.84106	-2.11031	-1.62077
HY-16349	Nimorazole	MolE / ECFP4		1.05	Bacteroides fragilis	NA	PMID: 1214009	-1.26951	-1.16589	-1.35429
HY-10235	Telaprevir	MolE / ECFP4		25	Acinetobacteri baumanii	NA	PMID: 26558753	-1.56676	-1.92087	-1.27705
HY-B2232	Benzalkonium	ECFP4				Antiseptic		-1.78728	-2.28526	-1.37983
HY-B1467	Domiphen	ECFP4				Antiseptic		-2.00189	-2.58212	-1.52716
HY-B2170A	Octenidine	ECFP4				Antiseptic		-3.03233	-3.23923	-2.86304

## Sheet: SF 9d
Compounds predicted by MolE or ECFP4 (indicated in the Representation column) to have broad spectrum activity with a reported MIC less or equal to 128 micrograms/mL. Compound class is shown in Antibiotic and the number of compounds is shown in n_compounds column.
Antibiotic	n_compounds	Representation
Antibiotic	77	MolE
Not antibiotic	31	MolE
Antibiotic	68	ECFP4
Not antibiotic	12	ECFP4

## Sheet: SF 9e
Compounds predicted by MolE or ECFP4 (indicated in the Representation column) to have broad spectrum activity with a reported MIC less or equal to 128 micrograms/mL. The Gram stain affected is shown in Gram stain and the number of compounds is shown in n_compounds column.
Gram stain	n_compounds	Representation
Negative	12	MolE
Positive	27	MolE
Negative	6	ECFP4
Positive	11	ECFP4
