# Supplementary material for: Pre-trained molecular representations enable antimicrobial discovery
Source: Nat Commun. 2025 Apr 10;16:3420. doi: 10.1038/s41467-025-58804-4 (PMC11986102; doi:10.1038/s41467-025-58804-4)
Supplement: Supplementary file 4 — Source Data [file 41467_2025_58804_MOESM4_ESM.zip › Source Data/Figure 4.xlsx]

## Sheet: Figure 4a
UMAP embedding of MolE's representation of the MedChemExpress chemical library. Each compound is identified by the catalog_number and ProductName columns. The umap1 and umap2 columns show the coordinates in the UMAP embedding. The predicited_broad_spectrum_activity indicates if the compound is predicted to have broad-spectrum activity (antimicrobial) by the MolE-XGBoost model. The predicted numbe…
catalog_number	umap1	umap2	predicted_broad_spectrum_activity	predicted_n_strains_inhibited	ProductName
HY-B1898	-1.47118	3.09229	Not Antimicrobial	0	Metadoxine
HY-B0674	-1.9048	1.51435	Antimicrobial	20	Ebastine
HY-40354	-2.4157	-3.14899	Not Antimicrobial	0	Tofacitinib
HY-B0686	0.805353	-0.960437	Antimicrobial	38	Eptifibatide
HY-B1831A	-0.872222	2.5146	Antimicrobial	35	Oritavancin (diphosphate)
HY-B0647	-1.11216	2.1084	Not Antimicrobial	0	Butylphthalide
HY-114370	-3.58308	-2.11378	Not Antimicrobial	0	Selpercatinib
HY-Y1311	5.29606	-3.18574	Not Antimicrobial	0	Malic acid
HY-A0024	-1.73346	1.73182	Not Antimicrobial	0	Tolterodine
HY-B0929	-0.408578	2.50982	Not Antimicrobial	0	Octisalate
HY-14930A	-2.7043	-2.34202	Not Antimicrobial	0	Mirodenafil (dihydrochloride)
HY-15685	-4.69755	-2.91817	Not Antimicrobial	0	Ripasudil
HY-14734	-3.82797	-2.54734	Antimicrobial	20	Anamorelin
HY-N4261	-6.13568	-3.00964	Not Antimicrobial	0	Dehydronuciferine
HY-B0499A	-0.692253	1.92545	Not Antimicrobial	0	Otilonium (bromide)
HY-N0865	3.07397	1.79109	Not Antimicrobial	0	Ingenol
HY-B0696A	-2.58859	-0.496828	Not Antimicrobial	0	Tiagabine (hydrochloride)
HY-B0724A	-3.09813	-2.25689	Antimicrobial	34	Pazufloxacin (mesylate)
HY-100500	-0.152342	1.30662	Antimicrobial	33	Lenampicillin (hydrochloride)
HY-B1359	-3.48058	-2.14923	Not Antimicrobial	0	Methylene blue (trihydrate)
HY-10158	-4.10348	-1.84698	Not Antimicrobial	4	Bosutinib
HY-A0168	-0.842553	-3.90214	Not Antimicrobial	0	Regadenoson
HY-B1414	-2.19889	4.28291	Not Antimicrobial	0	Chloroxylenol
HY-12053A	-3.90334	-2.20814	Not Antimicrobial	1	Vinorelbine (ditartrate)
HY-N7056	-1.60376	4.45249	Not Antimicrobial	0	4'-Hydroxychalcone
HY-79334	3.68741	-5.43491	Not Antimicrobial	0	(S)-(+)-1,2-Propanediol
HY-10261	-3.46354	-1.76336	Not Antimicrobial	1	Afatinib
HY-B0774	-1.15337	1.91866	Not Antimicrobial	0	Seratrodast
HY-10448	-0.296094	3.00649	Not Antimicrobial	0	Capsaicin
HY-B0769	-2.05381	4.06642	Not Antimicrobial	0	Phenylephrine
HY-B0930	-5.38843	-0.949933	Not Antimicrobial	0	Efloxate
HY-10341	-4.54942	-2.97718	Not Antimicrobial	0	Fasudil (Hydrochloride)
HY-109043A	-3.76817	2.20837	Not Antimicrobial	0	Solriamfetol (hydrochloride)
HY-108402A	-0.902043	-1.90009	Antimicrobial	36	Cefodizime (sodium)
HY-W012078	0.127603	-2.60899	Not Antimicrobial	0	5-Methyl-2'-deoxycytidine
HY-109043	-3.69083	2.16856	Not Antimicrobial	0	Solriamfetol
HY-101086	4.31842	-1.21032	Not Antimicrobial	0	Acetylcholine (iodide)
HY-10284	-2.96437	-2.91273	Not Antimicrobial	0	Linagliptin
HY-N0191	3.65218	1.77065	Not Antimicrobial	0	Andrographolide
HY-13553	-1.43413	2.13452	Antimicrobial	23	Anidulafungin
HY-N0667	2.89127	-3.00814	Not Antimicrobial	0	L-Asparagine
HY-15981	-1.95028	-1.47516	Not Antimicrobial	0	Omarigliptin
HY-B0134A	-0.798455	1.43943	Not Antimicrobial	0	Bestatin (hydrochloride)
HY-N4288	-6.29873	-2.27294	Not Antimicrobial	1	4-Methylesculetin
HY-15531	-3.26569	-1.91662	Not Antimicrobial	6	Venetoclax
HY-12502A	-2.27797	2.0389	Not Antimicrobial	7	Efonidipine (hydrochloride monoethanolate)
HY-107337	-1.00204	1.5874	Not Antimicrobial	0	Delapril (hydrochloride)
HY-12650	3.85674	2.55914	Not Antimicrobial	0	Mirogabalin
HY-B0717	1.34819	1.175	Not Antimicrobial	8	Tocofersolan
HY-B1276	-1.58198	5.12072	Not Antimicrobial	0	Metaproterenol (hemisulfate)
HY-10020	-3.12495	-3.61964	Not Antimicrobial	0	Varenicline (Hydrochloride)
HY-B1389	4.72919	-5.71211	Not Antimicrobial	0	Lactitol (monohydrate)
HY-B1583	-0.193343	2.97339	Not Antimicrobial	0	(Z)-Capsaicin
HY-B0723	-2.51151	1.98467	Antimicrobial	16	Ospemifene
HY-B1337	5.21738	-0.216422	Not Antimicrobial	0	Choline (chloride)
HY-14879A	3.71873	-4.1239	Not Antimicrobial	0	Avibactam (sodium)
HY-W010201	3.5644	-0.54004	Not Antimicrobial	0	Citronellol
HY-14879B	3.73281	-4.21203	Not Antimicrobial	0	Avibactam (sodium hydrate)
HY-13463B	-1.73987	-1.24111	Antimicrobial	20	Avatrombopag (hydrochloride)
HY-N0770	0.0969786	3.46352	Not Antimicrobial	0	Isoliensinine
HY-N0912	5.01438	-4.99117	Not Antimicrobial	0	Rehmannioside D
HY-N0797	4.10988	2.28828	Antimicrobial	14	(20S)-Protopanaxadiol
HY-10619A	-4.30796	-2.18411	Not Antimicrobial	1	Niraparib (hydrochloride)
HY-B0896	3.87125	-1.83163	Not Antimicrobial	0	Triacetin
HY-10619	-4.32967	-2.20886	Not Antimicrobial	1	Niraparib
HY-14268	-3.33636	-0.236911	Not Antimicrobial	0	Febuxostat
HY-W015883	6.18058	-3.13367	Not Antimicrobial	0	Fumaric acid
HY-10238	-1.53176	-1.91927	Antimicrobial	26	Danoprevir
HY-10820A	-3.31374	-1.18463	Not Antimicrobial	0	Pemetrexed (disodium)
HY-10409	-1.77099	-0.0255852	Not Antimicrobial	0	Fedratinib
HY-10409A	-1.69447	-0.0487884	Not Antimicrobial	0	Fedratinib (hydrochloride hydrate)
HY-N0239	4.33778	2.80195	Not Antimicrobial	0	Bulleyaconitine A
HY-B1204	0.102028	-1.67571	Not Antimicrobial	0	Histamine
HY-W009884	-0.500388	4.36534	Not Antimicrobial	0	Acetosyringone
HY-N4182	-1.33392	4.08978	Not Antimicrobial	0	Licochalcone E
HY-15027	-3.2593	4.40761	Not Antimicrobial	0	5-Aminosalicylic Acid
HY-10119	-3.45167	-0.211267	Not Antimicrobial	3	Vorapaxar
HY-B0563B	-1.13892	1.71543	Not Antimicrobial	0	Ropivacaine (hydrochloride)
HY-B0556A	-1.96271	1.47071	Not Antimicrobial	0	Tetrahydrozoline (hydrochloride)
HY-13566A	-3.73129	-2.69029	Not Antimicrobial	0	Belotecan (hydrochloride)
HY-12745A	0.323195	2.53089	Not Antimicrobial	0	Nalfurafine (hydrochloride)
HY-123593	-2.86213	1.78066	Not Antimicrobial	0	Mozavaptan (hydrochloride)
HY-13551	-4.78809	-3.05412	Not Antimicrobial	1	Amsacrine
HY-W017316	4.03051	0.0116769	Not Antimicrobial	0	Terpinen-4-ol
HY-W017162	-3.8148	3.2766	Not Antimicrobial	0	DL-3-Phenyllactic acid
HY-W018392	-0.528112	2.24247	Not Antimicrobial	0	Phthalic acid mono-2-ethylhexyl ester
HY-15834A	-2.67075	0.21683	Not Antimicrobial	0	Eprosartan (mesylate)
HY-16219	-0.266702	1.14995	Antimicrobial	27	Gadoxetate (Disodium)
HY-B0944	2.5522	-0.9978	Not Antimicrobial	0	Pidotimod
HY-B0596A	0.832833	-1.18067	Not Antimicrobial	1	Taltirelin (acetate)
HY-N0863	6.1096	1.20668	Not Antimicrobial	6	Methyl protodioscin
HY-N0692	0.722457	3.93591	Not Antimicrobial	0	Schisandrol B
HY-10222	4.12632	-0.0708214	Antimicrobial	11	Ixabepilone
HY-N0799	6.21046	1.29057	Not Antimicrobial	6	Protodioscin
HY-10617	-4.11926	-1.31075	Not Antimicrobial	2	Rucaparib (phosphate)
HY-10570	-1.98941	-0.761873	Not Antimicrobial	0	Nevirapine
HY-10466	-3.75848	0.037669	Not Antimicrobial	5	Daclatasvir
HY-75954	5.27726	-2.51153	Not Antimicrobial	0	2-Hydroxyhexanoic acid
HY-10821	-3.81554	-2.31404	Not Antimicrobial	1	Raltitrexed
HY-W011540	-0.901533	-3.54987	Not Antimicrobial	2	8-Hydroxy-2'-deoxyguanosine
HY-100549	-2.30229	-0.804117	Not Antimicrobial	4	(S)-Crizotinib
HY-13262	-3.00229	0.842762	Not Antimicrobial	0	Lumacaftor
HY-13272	-3.54039	-1.63591	Not Antimicrobial	1	Dacomitinib
HY-10981A	-4.72774	-1.46222	Not Antimicrobial	6	Lenvatinib (mesylate)
HY-N0703	-6.32513	-0.895778	Not Antimicrobial	0	Schaftoside
HY-10261A	-3.48598	-1.68779	Not Antimicrobial	1	Afatinib (dimaleate)
HY-10981	-4.68634	-1.3862	Not Antimicrobial	6	Lenvatinib
HY-N0550	3.98989	1.94053	Not Antimicrobial	0	Œ≤-Pinene
HY-B0978	-2.06061	2.0146	Not Antimicrobial	0	Diethyltoluamide
HY-B0711	4.20545	-3.3163	Not Antimicrobial	0	Carglumic Acid
HY-14789	-1.71864	0.24727	Not Antimicrobial	1	(R)-Elagolix
HY-A0167	4.56999	-1.84509	Not Antimicrobial	0	Gadopentetate (dimeglumine)
HY-15498	-3.02477	-2.20404	Not Antimicrobial	1	Rimegepant
HY-15407	-3.03197	1.33708	Not Antimicrobial	0	Sacubitril
HY-B1560	-1.66348	6.05409	Not Antimicrobial	0	Bismuth subgallate
HY-15287	-1.57868	1.03286	Not Antimicrobial	0	Nelfinavir
HY-A0281	-3.73788	2.92252	Not Antimicrobial	0	4-Phenylbutyric acid
HY-15851	-2.17266	1.35775	Not Antimicrobial	8	Revefenacin
HY-15660	-1.88008	-1.33813	Not Antimicrobial	0	Efinaconazole
HY-15298	-2.00862	-2.1195	Antimicrobial	17	Grazoprevir
HY-B1901	-1.10569	1.84052	Not Antimicrobial	0	Eperisone (Hydrochloride)
HY-N0676	3.6629	1.59475	Not Antimicrobial	0	Dehydroandrographolide
HY-108293	1.05968	2.03127	Not Antimicrobial	1	Promestriene
HY-14299A	-3.75112	-2.34507	Not Antimicrobial	1	Indacaterol (maleate)
HY-N0761	-0.142843	5.3847	Not Antimicrobial	0	Isoferulic acid
HY-N0708	-1.65075	5.19782	Not Antimicrobial	0	Vanillic acid
HY-N0913	5.06862	-5.58926	Not Antimicrobial	0	Manninotriose
HY-B1028	2.957	-1.46307	Antimicrobial	29	Pantethine
HY-N0721	5.59789	2.13687	Not Antimicrobial	0	Neoandrographolide
HY-N0731	-5.6604	-0.633477	Not Antimicrobial	1	Genkwanin
HY-12720A	-2.0202	-0.394562	Not Antimicrobial	0	Apraclonidine (hydrochloride)
HY-10564	-1.65558	2.96357	Not Antimicrobial	0	Sarpogrelate (hydrochloride)
HY-13585	5.52229	-0.406943	Not Antimicrobial	2	Carmustine
HY-10260	-3.69949	-1.89383	Not Antimicrobial	1	Vandetanib
HY-10353	-1.8336	-0.762695	Not Antimicrobial	0	Raltegravir
HY-13551A	-4.84165	-3.24366	Not Antimicrobial	1	Amsacrine (hydrochloride)
HY-34431	-1.49448	-4.36726	Not Antimicrobial	1	Purine
HY-10201A	-3.86955	0.994	Not Antimicrobial	2	Sorafenib (Tosylate)
HY-10224	-4.37358	-3.11749	Not Antimicrobial	0	Panobinostat
HY-B0768A	-0.813789	0.562445	Not Antimicrobial	2	Lomerizine dihydrochloride
HY-10241	-2.90806	-2.27865	Antimicrobial	33	Simeprevir
HY-B0304A	-5.78082	-3.26992	Not Antimicrobial	1	Dapoxetine (hydrochloride)
HY-16060	-2.10519	-0.690375	Not Antimicrobial	0	Apalutamide
HY-15315	-2.58125	-3.19507	Not Antimicrobial	0	Baricitinib
HY-15414A	-2.18775	0.733147	Not Antimicrobial	5	Vortioxetine (hydrobromide)
HY-15306A	-2.88434	1.30182	Not Antimicrobial	0	Eltrombopag (Olamine)
HY-N0492	2.51985	-1.13549	Not Antimicrobial	0	Œ±-Lipoic Acid
HY-15461A	-0.945569	2.61692	Antimicrobial	11	Ertugliflozin L-pyroglutamic acid
HY-15232A	-0.186326	0.0902018	Not Antimicrobial	2	Tenofovir alafenamide fumarate
HY-14870	-3.57578	0.24479	Not Antimicrobial	0	Selexipag
HY-15405	-2.68795	1.23737	Not Antimicrobial	0	Teriflunomide
HY-14865C	1.39699	2.39432	Antimicrobial	40	Omadacycline (hydrochloride)
HY-15202	-3.10709	-1.576	Not Antimicrobial	0	Binimetinib
HY-W017511	-3.77978	-2.48962	Not Antimicrobial	0	5,6-Dimethyl-1H-benzo[d]imidazole
HY-B0391	-5.89087	-3.38265	Not Antimicrobial	4	Naftopidil
HY-15552	0.560135	3.96803	Not Antimicrobial	0	Podofilox
HY-N0343	-0.818825	4.25887	Not Antimicrobial	0	Helicid
HY-12288	-3.68645	-0.134277	Not Antimicrobial	0	Ozanimod
HY-N0785	3.55124	2.70514	Not Antimicrobial	0	Ginkgolide C
HY-N0914	5.15705	-4.77794	Not Antimicrobial	0	Ajugol
HY-N0835	4.21975	2.41441	Antimicrobial	13	(20S)-Protopanaxatriol
HY-N0792	-5.98332	-0.55876	Not Antimicrobial	0	Tectorigenin
HY-77956	3.83397	-5.50322	Not Antimicrobial	0	Thyminose
HY-N0872	3.89169	2.89059	Not Antimicrobial	0	Isosteviol
HY-B1289	6.68552	-0.534083	Not Antimicrobial	0	Cetylpyridinium (chloride monohydrate)
HY-75247	-2.0386	3.56525	Not Antimicrobial	0	Coumaran
HY-N0818	5.20631	2.4589	Not Antimicrobial	0	Chikusetsusaponin Iva
HY-N0776	-6.44523	-0.550695	Not Antimicrobial	4	Isorhamnetin
HY-10235	-0.304603	-1.09859	Antimicrobial	18	Telaprevir
HY-10451	-4.42518	-0.697757	Not Antimicrobial	0	Canagliflozin
HY-B0779	3.45128	-0.662739	Not Antimicrobial	0	Teprenone
HY-10181	-1.67675	-0.978969	Not Antimicrobial	1	Dasatinib
HY-10218	4.31473	-0.195709	Antimicrobial	34	Everolimus
HY-10201	-3.9309	1.04586	Not Antimicrobial	2	Sorafenib
HY-10219	4.36056	-0.193039	Antimicrobial	33	Rapamycin
HY-101952	5.59509	-1.08349	Not Antimicrobial	0	Prostaglandin E2
HY-17580	4.187	-0.359779	Antimicrobial	36	Fidaxomicin
HY-15455	-3.48296	0.333216	Not Antimicrobial	7	Roflumilast
HY-16316	-0.964904	2.30933	Not Antimicrobial	0	Metipranolol hydrochloride
HY-15602	-3.79472	-0.312051	Antimicrobial	32	Ledipasvir
HY-B1428	-2.70559	2.87778	Not Antimicrobial	0	2-Ethoxybenzamide
HY-15232	-0.288628	0.182599	Not Antimicrobial	0	Tenofovir alafenamide
HY-15296	-3.59116	-2.61848	Not Antimicrobial	2	Cabergoline
HY-16749A	-3.5154	-1.63421	Not Antimicrobial	1	Pexidartinib (hydrochloride)
HY-16771	0.808475	1.7964	Not Antimicrobial	5	Valbenazine
HY-15602B	-3.77918	-0.332067	Antimicrobial	32	Ledipasvir (D-tartrate)
HY-B2070	-1.87345	1.78186	Not Antimicrobial	0	Methylbenactyzium Bromide
HY-15991	-1.24963	0.533462	Antimicrobial	22	Tenapanor
HY-16725	-1.90488	-0.665926	Not Antimicrobial	0	Lemborexant
HY-14781	-1.01735	0.431021	Not Antimicrobial	1	Levomefolic acid
HY-B0544	-3.34078	0.863434	Not Antimicrobial	0	Sodium Picosulfate
HY-14660A	-2.67319	-1.10713	Not Antimicrobial	0	Dabrafenib (Mesylate)
HY-12516	3.8105	1.66316	Not Antimicrobial	0	Desogestrel
HY-N0686	6.22421	1.28894	Not Antimicrobial	6	Pseudoprotodioscin
HY-12199B	-0.54516	1.42143	Not Antimicrobial	0	Pitolisant (hydrochloride)
HY-16423	5.16702	2.39525	Not Antimicrobial	9	Rapacuronium bromide
HY-N0784	3.45528	2.77046	Not Antimicrobial	0	Ginkgolide B
HY-N0888	5.69887	2.37662	Not Antimicrobial	5	Isoastragaloside II
HY-N0890	6.2221	1.51942	Not Antimicrobial	0	Tubeimoside I
HY-N0766	0.852833	1.71144	Not Antimicrobial	0	Isorhynchophylline
HY-59125	-3.17063	2.58341	Not Antimicrobial	0	(R,R)-(+)-Hydrobenzoin
HY-N0779	-1.10244	5.17391	Not Antimicrobial	0	Isosilybin
HY-B0934	-2.50555	5.12673	Not Antimicrobial	0	Ethylparaben
HY-10159A	-3.11439	-0.356521	Not Antimicrobial	0	Nilotinib (monohydrochloride monohydrate)
HY-10208	-3.22757	-1.6814	Not Antimicrobial	0	Pazopanib
HY-13511A	-2.40031	0.529341	Not Antimicrobial	7	Rupatadine (Fumarate)
HY-10227	-2.05316	0.518469	Not Antimicrobial	0	Bortezomib
HY-109015	-3.22574	1.33585	Not Antimicrobial	0	Tucidinostat
HY-10274	-2.69477	-0.339747	Not Antimicrobial	3	Dabigatran etexilate
HY-10237	4.50728	1.92021	Not Antimicrobial	1	Boceprevir
HY-10274A	-2.71004	-0.32577	Not Antimicrobial	3	Dabigatran etexilate (mesylate)
HY-14617	-0.080068	2.95087	Not Antimicrobial	0	Paradol
HY-18258	-5.51595	-1.74214	Not Antimicrobial	0	Berberine (chloride)
HY-B1357	5.92174	1.3348	Not Antimicrobial	1	Digitoxin
HY-B1493	-3.13519	3.40713	Not Antimicrobial	0	Bentiromide
HY-B1159	-4.97183	-3.51319	Antimicrobial	32	Nitroxoline
HY-B0722	0.0591252	-1.68487	Not Antimicrobial	0	Histamine (dihydrochloride)
HY-15164A	-4.51234	-1.13165	Not Antimicrobial	1	Icotinib
HY-16045	4.28802	-1.81658	Not Antimicrobial	0	Hexaminolevulinate (hydrochloride)
HY-15234	2.94718	2.12269	Not Antimicrobial	0	Fluticasone furoate
HY-B1548	-2.40172	1.62372	Not Antimicrobial	2	Benznidazol
HY-100808	3.43952	-3.71213	Not Antimicrobial	0	(R)-Serine
HY-B1236	-3.7024	2.01655	Not Antimicrobial	0	Sulfacarbamide
HY-B1422	-4.96725	-3.56579	Not Antimicrobial	0	9-Aminoacridine
HY-B1480	-4.75537	-2.61705	Not Antimicrobial	0	Ethoxzolamide
HY-101036	5.18596	-0.238212	Not Antimicrobial	0	Choline (bitartrate)
HY-100584	5.15082	-0.0383122	Antimicrobial	39	Davercin
HY-N0683	1.23295	1.31926	Antimicrobial	25	Œ±-Vitamin E
HY-B1063	5.25186	0.685037	Not Antimicrobial	0	Terpin (hydrate)
HY-14557A	-1.00563	0.748339	Antimicrobial	15	Pimavanserin tartrate
HY-N0707	-4.60716	-3.7436	Not Antimicrobial	0	(S)-Indoximod
HY-B0592	-0.485795	1.24462	Not Antimicrobial	3	Trandolapril
HY-15408A	-1.42158	0.121944	Not Antimicrobial	0	Trelagliptin (succinate)
HY-B0621	-4.13943	-1.34109	Antimicrobial	31	Triclabendazole
HY-B0754	-3.90014	-2.84181	Not Antimicrobial	0	Hematoporphyrin
HY-N0774	-6.24217	-2.24248	Not Antimicrobial	0	Isofraxidin
HY-10997	-3.73903	-0.343865	Not Antimicrobial	0	Ibrutinib
HY-108413	-2.83218	-1.94232	Not Antimicrobial	0	Talazoparib tosylate
HY-10331	-4.06486	0.961884	Not Antimicrobial	1	Regorafenib
HY-101664	-3.61436	-1.41701	Not Antimicrobial	8	Ilaprazole
HY-10331A	-3.97706	1.0406	Not Antimicrobial	1	Regorafenib (monohydrate)
HY-N7120	-1.06689	1.31675	Antimicrobial	35	Penicillin G Procaine
HY-B1024	3.43054	-1.63054	Not Antimicrobial	0	DL-Panthenol
HY-B1768	2.78305	-1.83395	Not Antimicrobial	0	Succimer
HY-B0958	5.14446	-0.529117	Not Antimicrobial	2	Mupirocin
HY-W050154	-1.47951	5.4409	Not Antimicrobial	0	Kojic acid
HY-15664	0.74203	-0.250744	Antimicrobial	32	Bivalirudin (TFA)
HY-B0777	4.11357	-0.162524	Antimicrobial	15	Moxidectin
HY-13001	-4.09963	-1.88462	Not Antimicrobial	1	Quizartinib
HY-14247A	-2.61875	0.271711	Not Antimicrobial	0	Fadrozole
HY-16349	-0.551541	-1.30386	Antimicrobial	25	Nimorazole
HY-13716	0.680707	3.86581	Not Antimicrobial	0	Noscapine
HY-14196	-2.14893	1.72903	Not Antimicrobial	0	Toloxatone
HY-13413	-1.59968	2.2693	Not Antimicrobial	0	Tofogliflozin (hydrate)
HY-B0679	6.45653	-1.15119	Not Antimicrobial	0	Lubiprostone
HY-B0570	5.34764	0.170796	Not Antimicrobial	0	Decamethonium (Bromide)
HY-15408	-1.93761	-0.434166	Not Antimicrobial	0	Trelagliptin
HY-16477	-3.75803	-2.84028	Antimicrobial	35	Talaporfin (sodium)
HY-13534A	0.472848	-0.478517	Antimicrobial	37	Abarelix (Acetate)
HY-13665	0.662162	-0.929929	Antimicrobial	36	Leuprolide (Acetate)
HY-A0007	-2.50388	-0.270868	Not Antimicrobial	0	Rotigotine (Hydrochloride)
HY-B1894A	-0.597709	-1.96881	Antimicrobial	34	Cefetamet pivoxil (hydrochloride)
HY-B0659A	-3.298	-3.56959	Not Antimicrobial	0	Brimonidine (tartrate)
HY-13723	4.46437	-0.199754	Antimicrobial	32	Pimecrolimus
HY-W015560	-2.52392	5.61938	Not Antimicrobial	0	3,5-Dihydroxybenzoic acid
HY-17381	-0.14501	2.38339	Antimicrobial	33	Idarubicin (hydrochloride)
HY-W001179	-2.6054	5.55171	Not Antimicrobial	0	2,5-Dihydroxybenzoic acid
HY-15232B	-0.2393	0.0690544	Not Antimicrobial	2	Tenofovir alafenamide hemifumarate
HY-11106	-4.1458	-1.41021	Not Antimicrobial	1	Nintedanib esylate
HY-B0542	5.90475	1.99596	Not Antimicrobial	0	Ouabain (Octahydrate)
HY-B0886	-2.84775	0.307448	Not Antimicrobial	0	Iproniazid (phosphate)
HY-N2329	0.0122817	4.70957	Not Antimicrobial	0	Piperlongumine
HY-15407A	-3.10452	1.39912	Antimicrobial	23	Sacubitril hemicalcium salt
HY-N1388	2.98545	0.814788	Not Antimicrobial	0	Tussilagone
HY-N0207	4.43919	2.49644	Not Antimicrobial	0	Patchouli alcohol
HY-B1290	-3.2515	2.71647	Not Antimicrobial	0	2-Phenylethanol
HY-N0290	-6.71412	-1.73095	Not Antimicrobial	0	Mangiferin
HY-N0382	-5.90751	-0.60904	Not Antimicrobial	5	Galangin
HY-W008638	-1.12082	-3.94816	Not Antimicrobial	1	2'-Deoxyinosine
HY-Y0068	-3.73631	2.62245	Not Antimicrobial	0	N-Acetyl-L-phenylalanine
HY-N1938	5.37602	-5.72318	Not Antimicrobial	0	D(+)-Raffinose (pentahydrate)
HY-16217	4.49254	-1.33617	Not Antimicrobial	1	Gadobutrol
HY-W010708	4.71455	1.40594	Antimicrobial	24	Cholesteryl palmitate
HY-75087	5.52046	-1.81814	Not Antimicrobial	0	(R)-pyrrolidine-2-carboxylic acid
HY-13238A	-1.50381	-0.631699	Not Antimicrobial	7	Dolutegravir (sodium)
HY-10021	-3.10126	-3.54515	Not Antimicrobial	0	Varenicline (Tartrate)
HY-W018555	2.38406	-1.85876	Not Antimicrobial	0	D-Cysteine
HY-Y0966	3.37205	-3.48878	Not Antimicrobial	0	Glycine
HY-P0108	0.340552	0.0226123	Antimicrobial	26	Angiotensin II 5-valine
HY-B0914A	5.63019	-1.0352	Not Antimicrobial	0	10-Undecenoic acid (zinc salt)
HY-B0190A	-5.58872	-3.05124	Not Antimicrobial	0	Nafamostat (mesylate)
HY-N0452	-6.81099	-0.937118	Not Antimicrobial	0	Hyperoside
HY-N2129	0.164334	3.04376	Not Antimicrobial	0	N-Nornuciferine
HY-14654	-2.94546	4.59253	Not Antimicrobial	0	Aspirin
HY-B0266	4.39676	-1.46365	Not Antimicrobial	5	Gadodiamide (hydrate)
HY-N2119	-5.74432	-0.721039	Not Antimicrobial	0	Sciadopitysin
HY-N2406	-2.27691	4.73992	Not Antimicrobial	0	Dihydrocaffeic acid
HY-B0719	2.80281	1.23137	Not Antimicrobial	0	Ingenol Mebutate
HY-B2123	4.99921	-5.83992	Not Antimicrobial	0	Lactose
HY-11063	-0.583376	1.75178	Not Antimicrobial	0	Fingolimod
HY-B2064	-2.40188	2.88003	Not Antimicrobial	0	Carboxin
HY-B0745	-4.57083	-2.77338	Not Antimicrobial	0	Ramatroban
HY-B0225B	-2.13972	5.14824	Not Antimicrobial	0	L-(-)-Œ±-Methyldopa (hydrate)
HY-N0157	0.49001	-2.77926	Not Antimicrobial	0	Orotic acid
HY-B0713	-5.08528	-2.79659	Not Antimicrobial	0	Amlexanox
HY-B0662	-2.97731	1.49384	Not Antimicrobial	1	Imidafenacin
HY-17044	-3.98879	-2.65432	Not Antimicrobial	0	Duvelisib
HY-B0837	4.60248	-0.188289	Antimicrobial	34	Emamectin (Benzoate)
HY-13673A	0.694063	-0.852897	Antimicrobial	38	Goserelin (acetate)
HY-32329A	-2.54535	1.64955	Not Antimicrobial	0	Setiptiline (maleate)
HY-13238	-1.39656	-0.483256	Not Antimicrobial	3	Dolutegravir
HY-14739	-1.55932	2.24501	Not Antimicrobial	2	Choline Fenofibrate
HY-W010041	4.58393	-6.29789	Not Antimicrobial	0	Scyllo-Inositol
HY-A0170	-2.77615	-1.88124	Antimicrobial	38	Trovafloxacin
HY-B1295	5.15168	-3.26431	Not Antimicrobial	0	Citric acid (trilithium salt tetrahydrate)
HY-N0370	-6.53141	-2.72522	Not Antimicrobial	0	Bergapten
HY-W008452	-1.26169	4.47998	Not Antimicrobial	0	H-Tyr(3-I)-OH
HY-A0019A	-2.53317	-2.36901	Not Antimicrobial	6	Paliperidone palmitate
HY-N0322	4.60846	1.71365	Not Antimicrobial	3	Cholesterol
HY-B0445	-0.158644	-3.90291	Not Antimicrobial	0	NAD+
HY-W010697	4.36223	1.44118	Antimicrobial	14	Cholesteryl linoleate
HY-B1654A	-0.631311	-3.89005	Not Antimicrobial	5	Flavin adenine dinucleotide (disodium salt)
HY-W015410	5.05864	-3.11117	Not Antimicrobial	0	Disodium succinate
HY-N0829	3.80358	2.25619	Antimicrobial	10	Shionone
HY-10264	-1.18127	-1.38125	Antimicrobial	10	Edoxaban
HY-19447	-0.593479	-4.07792	Not Antimicrobial	0	Besifovir
HY-B1802A	-2.84902	-1.97259	Antimicrobial	37	Tosufloxacin (tosylate hydrate)
HY-13725A	-0.0572079	2.59565	Antimicrobial	33	Pirarubicin (Hydrochloride)
HY-12176	1.16269	1.11284	Not Antimicrobial	6	Aliskiren
HY-121235	-3.06918	0.664005	Not Antimicrobial	0	Clonixin
HY-12044	-4.94428	-0.839762	Antimicrobial	13	Cabozantinib (S-malate)
HY-12047	-3.61613	-0.563891	Not Antimicrobial	1	Ponatinib
HY-B2177	2.07182	-0.787828	Not Antimicrobial	0	Apronal
HY-B0997	-3.73884	-2.7633	Not Antimicrobial	0	Hydroquinidine
HY-B0731A	-3.63913	-2.86675	Not Antimicrobial	1	Perospirone
HY-B0505	-0.418456	2.689	Not Antimicrobial	0	Moguisteine
HY-12057	-3.93588	-1.44452	Not Antimicrobial	0	Vemurafenib
HY-B2229	0.0678575	-1.38224	Antimicrobial	27	Sulbutiamine
HY-B2122	4.69201	-5.59635	Not Antimicrobial	0	Maltitol
HY-B1172	5.11376	-5.71002	Not Antimicrobial	0	Lactulose
HY-121144	-1.28533	-1.45089	Antimicrobial	35	Cefazedone
HY-B0600	-0.244057	2.39166	Not Antimicrobial	0	Tafluprost
HY-B1888A	-3.08084	2.01273	Not Antimicrobial	0	Bromfenac (sodium)
HY-B1212	-5.19625	-2.9639	Antimicrobial	35	Broxyquinoline
HY-10065	-4.34236	-1.84759	Not Antimicrobial	0	Axitinib
HY-B1784	-2.54411	0.0821683	Not Antimicrobial	0	Sulfisomidin
HY-N6655	2.41751	-0.990166	Not Antimicrobial	0	DL-Methionine methylsulfonium (chloride)
HY-B1345	0.802858	0.968923	Not Antimicrobial	1	Piroctone olamine
HY-B1194	-1.61333	1.39417	Not Antimicrobial	0	Tetramisole (hydrochloride)
HY-B1000	3.5119	-3.3472	Not Antimicrobial	0	Selenomethionine
HY-W008091	0.0779783	-2.54185	Not Antimicrobial	0	5-Methylcytosine
HY-16749	-3.56185	-1.64774	Not Antimicrobial	1	Pexidartinib
HY-19528	-0.625599	-3.55989	Not Antimicrobial	5	SAH
HY-W008449	-1.68825	-4.09542	Not Antimicrobial	0	1-Methylxanthine
HY-N0215	-3.69912	2.60213	Not Antimicrobial	0	L-Phenylalanine
HY-B0648	3.30394	2.05953	Not Antimicrobial	1	Medroxyprogesterone
HY-14588	-1.58845	1.66672	Not Antimicrobial	6	Lopinavir
HY-12005	-0.511528	1.80951	Not Antimicrobial	0	Fingolimod (hydrochloride)
HY-12177	1.08064	1.00929	Antimicrobial	35	Aliskiren (hemifumarate)
HY-111603	-1.92259	5.38674	Not Antimicrobial	0	Calcium dobesilate
HY-17369	0.0896867	1.44158	Not Antimicrobial	4	Tirofiban (hydrochloride monohydrate)
HY-Y0069	3.85661	-2.35768	Not Antimicrobial	0	N-Acetylglycine
HY-N0292	-0.412508	3.69452	Not Antimicrobial	0	Oleuropein
HY-N1778	-0.0476475	5.1374	Not Antimicrobial	0	3,4-Dimethoxycinnamic acid
HY-N4087	6.43366	1.34207	Not Antimicrobial	0	Platycodin D2
HY-N0448	0.127054	2.56184	Not Antimicrobial	0	10-Gingerol
HY-N0338	0.370536	4.15334	Not Antimicrobial	0	(-)-Syringaresnol-4-O-Œ≤-D-apiofuranosyl-(1‚Üí2)-Œ≤-D-glucopyranoside
HY-N0146	-6.65594	-0.665732	Not Antimicrobial	5	Quercetin (dihydrate)
HY-N0175	-1.12873	0.0532989	Not Antimicrobial	0	Cytisinicline
HY-N0330	5.01866	2.50883	Not Antimicrobial	0	Momordin Ic
HY-B2114	6.16125	2.2617	Not Antimicrobial	0	Escin
HY-B0974	-0.0678392	2.91909	Antimicrobial	33	Methicillin (sodium salt)
HY-17015	3.34056	-2.54652	Not Antimicrobial	0	Peramivir (trihydrate)
HY-14957	-3.83772	-1.91559	Not Antimicrobial	3	Ozenoxacin
HY-100587	2.85447	-2.99961	Not Antimicrobial	0	D-Glutamine
HY-14852A	-4.71349	-1.85353	Not Antimicrobial	5	Tafamidis meglumine
HY-W013494	0.135603	-1.6393	Not Antimicrobial	0	L-Carnosine
HY-101400	0.696649	-3.8292	Not Antimicrobial	0	Deoxycytidine triphosphate
HY-B1122	2.56309	-3.3184	Not Antimicrobial	1	L-Cycloserine
HY-107372	0.73956	-3.83332	Not Antimicrobial	3	Uridine triphosphate
HY-B0320A	-5.92194	-2.38655	Not Antimicrobial	0	Cromolyn (sodium)
HY-B0351	3.21254	-2.91149	Not Antimicrobial	0	Taurine
HY-13627	1.167	2.04404	Not Antimicrobial	2	Estramustine (phosphate sodium)
HY-15346A	-2.63088	-2.41178	Not Antimicrobial	0	Copanlisib (dihydrochloride)
HY-17438	0.165789	-2.88511	Not Antimicrobial	0	Cidofovir
HY-B1174	4.97521	-5.14969	Antimicrobial	12	Bekanamycin
HY-10353A	-1.95903	-0.876443	Not Antimicrobial	7	Raltegravir (potassium salt)
HY-13715	-1.57629	5.76309	Not Antimicrobial	0	Norepinephrine
HY-13749	-1.9448	-1.53884	Not Antimicrobial	0	Sitagliptin
HY-B1128A	-0.98059	1.04398	Antimicrobial	36	Cefamandole (sodium)
HY-N0936	-5.1617	-2.56953	Not Antimicrobial	0	Coixol
HY-N1942	-5.76184	-1.63941	Not Antimicrobial	0	5-O-Demethylnobiletin
HY-N2117	-5.61048	-0.653632	Not Antimicrobial	0	Isoginkgetin
HY-N1401	5.53302	2.51722	Not Antimicrobial	3	20(R)-Ginsenoside Rh2
HY-N0787	-0.0706023	5.51092	Not Antimicrobial	0	Cryptochlorogenic acid
HY-W010382	5.97845	-3.14369	Not Antimicrobial	0	Oxaloacetic acid
HY-W008253	-5.26707	-3.38841	Not Antimicrobial	0	5-Hydroxyindole-3-acetic acid
HY-N1368A	4.45819	2.47405	Not Antimicrobial	0	(+)-Borneol
HY-N0155	-5.65247	-1.63501	Not Antimicrobial	0	Nobiletin
HY-N0450	0.224774	4.35296	Not Antimicrobial	0	Sinapine (thiocyanate)
HY-B2155	0.447989	3.29207	Not Antimicrobial	0	Acotiamide (monohydrochloride trihydrate)
HY-77641	-2.47781	3.12664	Not Antimicrobial	0	Cinnamoylglycine
HY-N0440	3.3847	-0.46509	Not Antimicrobial	0	Germacrone
HY-N0433	5.69712	2.33566	Not Antimicrobial	5	Astragaloside II
HY-N4112	3.81228	-5.74945	Not Antimicrobial	0	L-Fucitol
HY-B0698A	-0.890907	-1.30554	Antimicrobial	29	Ceftibuten (dihydrate)
HY-Y0084	-0.129178	4.4552	Not Antimicrobial	0	3,4,5-Trimethoxybenzoic acid
HY-B0079	2.83935	-1.5333	Antimicrobial	22	Sugammadex (sodium)
HY-W015878	4.4486	-3.0759	Not Antimicrobial	0	5-Aminovaleric acid
HY-13667	-1.00847	0.28372	Not Antimicrobial	0	Levoleucovorin (Calcium)
HY-W040055	-0.987973	-3.5921	Not Antimicrobial	0	Neopterin
HY-N2371	4.57138	1.81434	Not Antimicrobial	0	27-Hydroxycholesterol
HY-10159	-3.14911	-0.337021	Not Antimicrobial	0	Nilotinib
HY-B0504	2.4289	-3.07705	Not Antimicrobial	0	Creatinine
HY-10162	-4.63308	-2.69121	Not Antimicrobial	0	Olaparib
HY-B1008	-3.33157	3.59129	Not Antimicrobial	0	4-Aminobenzoic acid
HY-40161	-4.97622	-3.79534	Not Antimicrobial	0	Indole-3-carboxylic acid
HY-34740	5.6363	-3.06416	Not Antimicrobial	0	Ethylmalonic acid
HY-16908A	4.17048	1.65166	Not Antimicrobial	0	Lefamulin (acetate)
HY-41461	-0.289363	-2.34964	Not Antimicrobial	0	5-Amino-3H-imidazole-4-Carboxamide
HY-14874	-3.35916	-0.678542	Not Antimicrobial	0	Topiroxostat
HY-19930	-2.43324	-0.505761	Not Antimicrobial	0	Vaborbactam
HY-B0425A	-5.27266	-1.17768	Antimicrobial	40	Novobiocin (Sodium)
HY-N1378	-1.29497	4.83597	Not Antimicrobial	0	(E)-Cardamonin
HY-N2337	3.29336	2.10398	Not Antimicrobial	0	11beta-Hydroxyprogesterone
HY-N1478	4.77113	-4.4089	Not Antimicrobial	0	Gardenoside
HY-N6952	3.61764	-0.779875	Not Antimicrobial	0	Geraniol
HY-N1411	6.27632	1.4839	Not Antimicrobial	0	Platycodin D
HY-N1949	-6.33927	-1.02834	Not Antimicrobial	1	Homoplantaginin
HY-N0929	-0.503024	3.87534	Not Antimicrobial	0	Hexahydrocurcumin
HY-N0780	3.71525	1.63796	Not Antimicrobial	0	Isoalantolactone
HY-B1761	3.15928	1.09601	Not Antimicrobial	0	Santonin
HY-N0143	-1.33132	5.03985	Not Antimicrobial	0	Phlorizin
HY-W008646	-0.14987	-2.51378	Not Antimicrobial	0	7,8-Dihydro-L-biopterin
HY-N1508	4.73993	2.5053	Not Antimicrobial	0	Ecliptasaponin A
HY-N0510	-6.5115	-2.85455	Not Antimicrobial	0	Aristolochic acid A
HY-B1419	-2.73667	4.31398	Not Antimicrobial	0	Salicyl alcohol
HY-N2020	0.223581	2.01842	Not Antimicrobial	0	Anacardic Acid
HY-B0596	0.89546	-1.32444	Not Antimicrobial	1	Taltirelin
HY-N4072	-5.88696	-1.05766	Not Antimicrobial	0	6''-O-Acetylglycitin
HY-B2168	-1.99185	0.364902	Antimicrobial	14	Mequitazine
HY-17443	-2.62742	1.40013	Not Antimicrobial	0	Sivelestat
HY-17490	3.93584	-2.69119	Not Antimicrobial	0	Oxaceprol
HY-10465	-3.75624	0.0501672	Not Antimicrobial	5	Daclatasvir (dihydrochloride)
HY-107319	-1.42968	-0.509221	Not Antimicrobial	0	Almitrine mesylate
HY-B0393	2.65658	-1.54823	Not Antimicrobial	0	Fudosteine
HY-B1924	-0.759186	2.92273	Antimicrobial	34	Norvancomycin (hydrochloride)
HY-B0248	3.04412	1.67882	Not Antimicrobial	0	Desonide
HY-N0455A	2.68422	-3.3619	Not Antimicrobial	0	L-Arginine (hydrochloride)
HY-10230	-5.14544	-3.06337	Not Antimicrobial	0	Midostaurin
HY-B0183	-6.74646	-2.67114	Antimicrobial	39	Ellagic acid
HY-10450	-1.1696	2.52937	Not Antimicrobial	0	Dapagliflozin
HY-B0998	3.80394	2.80577	Not Antimicrobial	0	Dehydrocholate (sodium)
HY-102003	-4.07745	-1.50162	Not Antimicrobial	1	Rucaparib (Camsylate)
HY-42068	4.40839	-3.46936	Not Antimicrobial	0	(-)-Aspartic acid
HY-B0766	0.503351	4.11444	Not Antimicrobial	0	Bicyclol
HY-41417	6.10977	-1.89822	Not Antimicrobial	0	Octanoic acid
HY-14650	3.91164	2.20175	Not Antimicrobial	0	DHEA
HY-17484	-2.58676	1.14949	Not Antimicrobial	0	Ampiroxicam
HY-16974	-5.44652	-3.15939	Antimicrobial	24	Afoxolaner
HY-N4185	-5.54514	-0.830753	Not Antimicrobial	1	Licoflavone A
HY-B0379A	-2.24234	1.78039	Not Antimicrobial	0	Adiphenine (hydrochloride)
HY-B2174	-4.97618	-3.63778	Not Antimicrobial	0	Ethacridine (lactate)
HY-N4187	-0.953143	4.07496	Not Antimicrobial	0	Licochalcone D
HY-16561	-1.84828	5.03152	Not Antimicrobial	0	Resveratrol
HY-128447	2.87234	-0.940091	Not Antimicrobial	0	Allyl methyl sulfide
HY-N1376	5.99077	2.3807	Not Antimicrobial	5	20(R)-Ginsenoside Rg3
HY-N0349	-2.71711	4.98516	Not Antimicrobial	0	Methyl Paraben
HY-B2206	3.52105	-0.708526	Not Antimicrobial	0	Gefarnate
HY-N0368	3.39715	-0.273889	Not Antimicrobial	0	Linalool
HY-W010155	-4.82075	-3.82041	Not Antimicrobial	0	2-(1H-Indol-3-yl)ethan-1-ol
HY-N0447	0.0249435	2.72586	Not Antimicrobial	0	8-Gingerol
HY-N0168	-1.19562	5.54431	Not Antimicrobial	0	Hesperetin
HY-N0351	-0.616516	5.37853	Not Antimicrobial	0	p-Coumaric acid
HY-14763A	-0.381989	-0.357678	Not Antimicrobial	2	Cariprazine (hydrochloride)
HY-W017163	-1.61014	-4.17961	Not Antimicrobial	0	7-Methylxanthine
HY-B0744B	2.9869	-3.30576	Not Antimicrobial	0	Eflornithine (hydrochloride hydrate)
HY-B1497	-3.05291	0.371504	Not Antimicrobial	0	Silver sulfadiazine
HY-B2078A	-1.37164	1.32059	Not Antimicrobial	3	Eprazinone (dihydrochloride)
HY-W017389	-1.63803	-4.2776	Not Antimicrobial	0	Xanthine
HY-13011	-3.71173	-2.5497	Not Antimicrobial	9	Alectinib
HY-B1339	5.01369	0.690348	Not Antimicrobial	2	Dicyclomine (hydrochloride)
HY-16582A	-2.65312	0.881192	Not Antimicrobial	5	Sonidegib
HY-16582	-2.49534	1.09667	Not Antimicrobial	5	Sonidegib (diphosphate)
HY-10999A	-3.07299	-1.18059	Not Antimicrobial	5	Trametinib (DMSO solvate)
HY-69014	-0.623439	-2.32406	Not Antimicrobial	0	2-O-Methylcytosine
HY-108256	-2.2512	1.57737	Not Antimicrobial	1	Melitracen (hydrochloride)
HY-B0747	4.90931	-1.25884	Not Antimicrobial	0	Eicosapentaenoic acid ethyl ester
HY-40135	5.4155	-1.81869	Not Antimicrobial	0	L-Hydroxyproline
HY-108402	-0.962137	-1.56034	Antimicrobial	36	Cefodizime
HY-10285	4.79447	2.19407	Not Antimicrobial	0	Saxagliptin
HY-76547	-3.23612	3.16699	Not Antimicrobial	0	p-Toluic acid
HY-14894	-5.73299	-3.19929	Not Antimicrobial	0	Ipragliflozin
HY-A0118A	5.75738	0.641823	Not Antimicrobial	2	Naloxegol (oxalate)
HY-N4150	-6.86552	-0.972604	Not Antimicrobial	0	Quercetagitrin
HY-B0396	2.71357	-0.641537	Antimicrobial	29	Tebipenem pivoxil
HY-N4102	-6.23485	-2.36631	Not Antimicrobial	0	5,7-Dihydroxy-4-methylcoumarin
HY-B0780	-3.4733	0.417956	Not Antimicrobial	0	Fimasartan
HY-B2191	-2.17638	1.60004	Not Antimicrobial	0	Sodium gualenate
HY-B0770	5.62185	1.08057	Not Antimicrobial	0	Artemotil
HY-121186	-0.556432	3.20729	Not Antimicrobial	0	Bevantolol (hydrochloride)
HY-N0412	4.88048	-4.41372	Not Antimicrobial	0	Sesamoside
HY-30152	-6.56739	-2.72749	Not Antimicrobial	3	Xanthotoxol
HY-N0286	-6.34976	-2.62122	Not Antimicrobial	0	Isoimperatorin
HY-N2177	3.56306	1.83191	Antimicrobial	11	3-Dehydrotrametenolic acid
HY-N1484	3.34903	1.62548	Not Antimicrobial	0	7beta-Hydroxylathyrol
HY-B2219	6.84498	-0.940932	Not Antimicrobial	0	Stearic acid
HY-N2283	6.16288	1.42107	Not Antimicrobial	6	Deltonin
HY-N0284	-6.36708	-2.42398	Not Antimicrobial	2	Esculetin
HY-76225	4.87516	2.67978	Not Antimicrobial	0	Monoammonium glycyrrhizinate hydrate
HY-B0689A	-1.5201	1.06289	Not Antimicrobial	6	Indinavir (sulfate)
HY-19730	-3.74738	-0.884494	Not Antimicrobial	0	Olmutinib
HY-B0932	4.50408	-0.855134	Not Antimicrobial	0	Levocarnitine propionate (hydrochloride)
HY-B0887	-1.8121	3.69117	Not Antimicrobial	0	Permethrin
HY-19424	-4.03251	-3.00917	Not Antimicrobial	0	Hemin
HY-W001174	-2.49521	5.34895	Not Antimicrobial	0	2,5-Dihydroxyacetophenone
HY-16474	-3.70369	-1.2098	Not Antimicrobial	1	Relugolix
HY-N7080	-2.13494	4.44286	Not Antimicrobial	0	Dihydroferulic acid
HY-W009732	0.0424065	5.0728	Not Antimicrobial	0	Sinapinic acid
HY-B0660	4.93742	-1.24295	Not Antimicrobial	0	Eicosapentaenoic Acid
HY-B0678	-1.55602	2.2111	Not Antimicrobial	0	Metaxalone
HY-15005	-0.342777	0.59456	Not Antimicrobial	3	Sofosbuvir
HY-B0661	-0.235738	3.03083	Not Antimicrobial	0	Tamsulosin
HY-Y0585	-3.743	3.33678	Not Antimicrobial	0	D-(-)-Mandelic acid
HY-B0469	2.90735	1.61277	Not Antimicrobial	0	Medroxyprogesterone acetate
HY-D0844	3.49314	-2.79465	Antimicrobial	14	Glutathione oxidized
HY-N4103	3.86956	1.83424	Not Antimicrobial	7	Fucosterol
HY-W010104A	2.83426	-1.77889	Not Antimicrobial	0	Methionine sulfoxide
HY-W010347	2.40631	-1.80975	Not Antimicrobial	0	L-Homocysteine
HY-14751	-1.80173	0.736422	Not Antimicrobial	2	Rolapitant
HY-A0130	-2.8736	0.108229	Not Antimicrobial	2	Sulfalene
HY-N6855	5.82709	1.92049	Not Antimicrobial	9	Mogroside IIA1
HY-B0572	-3.24541	4.74224	Not Antimicrobial	0	Zinc Pyrithione
HY-N3544	4.36938	1.53633	Not Antimicrobial	0	Caryophyllene oxide
HY-B1743A	-0.219932	-0.170765	Not Antimicrobial	1	Puromycin (dihydrochloride)
HY-N2334	4.70124	3.31672	Not Antimicrobial	1	Glycochenodeoxycholic acid
HY-N1417	-1.27194	5.71929	Not Antimicrobial	0	Sesamol
HY-N1381	5.89108	1.63864	Not Antimicrobial	1	Periplocin
HY-N1579	-1.50093	6.05356	Not Antimicrobial	0	Pyrogallol
HY-B1897A	-2.32573	2.32248	Not Antimicrobial	0	Menadione bisulfite (sodium)
HY-12085	-2.12799	1.50324	Not Antimicrobial	2	Apremilast
HY-N6856	-6.29307	-2.64065	Not Antimicrobial	3	4-Hydroxycoumarin
HY-14608A	4.47671	-3.34386	Not Antimicrobial	0	L-Glutamic acid monosodium salt
HY-15414	-2.15268	0.717578	Not Antimicrobial	5	Vortioxetine
HY-14773	-3.17931	1.26885	Not Antimicrobial	0	Mirabegron
HY-A0273	-1.92636	0.0887116	Not Antimicrobial	0	Propyphenazone
HY-N0378	3.82976	-5.66567	Not Antimicrobial	0	D-Mannitol
HY-15233	-0.383227	2.1996	Not Antimicrobial	4	Letermovir
HY-B0009	-2.40733	-1.02558	Not Antimicrobial	0	Flumazenil
HY-15287A	-1.37501	1.0778	Not Antimicrobial	0	Nelfinavir (Mesylate)
HY-15258A	-4.50846	-3.01309	Not Antimicrobial	0	Lesinurad (sodium)
HY-13859	0.506271	-3.03793	Antimicrobial	16	Clevudine
HY-B0739A	0.509783	-3.60592	Not Antimicrobial	0	Citicoline (sodium)
HY-A0269	2.90574	-0.499188	Not Antimicrobial	0	Mecillinam
HY-B0380A	0.438416	3.41025	Not Antimicrobial	0	Trimebutine (maleate)
HY-Y0304	-0.642778	2.24266	Not Antimicrobial	0	Dibutyl phthalate
HY-B0168B	-1.36791	1.17485	Not Antimicrobial	0	Milnacipran ((1S-cis) hydrochloride)
HY-B0152	-1.14183	-4.32936	Not Antimicrobial	0	Adenine
HY-W014081	-6.23402	-2.77466	Not Antimicrobial	0	Ethyl 3-coumarincarboxylate
HY-N0295	-2.10837	5.59632	Not Antimicrobial	0	Protocatechualdehyde
HY-41094	3.56448	-0.110367	Not Antimicrobial	0	cis-Isolimonenol
HY-W010056	4.33377	-2.39029	Not Antimicrobial	0	Diethyl fumarate
HY-W010510	3.8007	-3.10477	Not Antimicrobial	0	DL-Norvaline
HY-17395A	-5.86861	-3.45196	Not Antimicrobial	0	Terbinafine
HY-17365	0.444585	-0.571537	Antimicrobial	36	Octreotide (acetate)
HY-N0261	-0.51874	4.70187	Not Antimicrobial	1	Aurantio-obtusin
HY-W019711	-2.3068	3.14274	Not Antimicrobial	0	trans-Cinnamaldehyde
HY-B0515	3.32089	-4.60928	Not Antimicrobial	0	Ibandronate (Sodium Monohydrate)
HY-B1779	5.0104	-5.73079	Not Antimicrobial	0	Sucrose
HY-N1426	-2.51248	4.11685	Not Antimicrobial	0	Raspberry ketone
HY-N6979	4.83623	1.83023	Not Antimicrobial	0	Crustecdysone
HY-N4283	-0.46704	4.47763	Not Antimicrobial	0	Coniferyl alcohol
HY-N1201	-5.85163	-0.395974	Not Antimicrobial	5	Apigenin
HY-N1420	4.90176	-5.79832	Not Antimicrobial	0	Rhamnose
HY-B1684	-1.43303	3.13531	Not Antimicrobial	0	Mebrofenin
HY-B1718	-1.33646	-3.34389	Not Antimicrobial	0	Choline theophyllinate
HY-A0124A	-0.138607	-2.74863	Not Antimicrobial	0	Sapropterin (dihydrochloride)
HY-15461	-1.13931	2.49982	Not Antimicrobial	1	Ertugliflozin
HY-N6658	-6.22589	-2.4997	Not Antimicrobial	0	6-Hydroxy-4-methylcoumarin
HY-14660	-2.65423	-1.16905	Not Antimicrobial	0	Dabrafenib
HY-14652	-2.05748	1.6571	Not Antimicrobial	0	Tamibarotene
HY-125731	4.65326	3.32146	Not Antimicrobial	1	Glycodeoxycholic Acid
HY-B1469	5.35052	-5.661	Not Antimicrobial	0	Isosorbide
HY-W015590	-3.07204	4.65815	Not Antimicrobial	0	2-Hydroxyphenylacetic acid
HY-N0588	6.21266	1.57774	Not Antimicrobial	0	Deapioplatycodin D
HY-18347A	-3.29841	1.18935	Not Antimicrobial	0	Conivaptan (hydrochloride)
HY-18252	-1.57408	-0.922853	Not Antimicrobial	0	Avanafil
HY-B1467	0.148438	1.67066	Not Antimicrobial	0	Domiphen (bromide)
HY-N0336	-1.77767	2.70718	Not Antimicrobial	0	3-Butylidenephthalide
HY-Y0191	-3.45025	4.0616	Not Antimicrobial	0	Œ±-Pyridone
HY-W009162	0.202528	-3.33489	Not Antimicrobial	0	Cytidine 5'-monophosphate
HY-W010098	-3.13944	4.76999	Not Antimicrobial	0	Terephthalic acid
HY-Y0248A	3.50538	-0.579934	Not Antimicrobial	0	Farnesol
HY-18981	-5.92061	-2.43934	Not Antimicrobial	2	Decursin
HY-N0367	-1.04945	4.01871	Not Antimicrobial	0	Trans-Anethole
HY-W010184	4.56508	-2.33488	Not Antimicrobial	0	4,6-Dioxoheptanoic acid
HY-B0389	4.63442	-6.12213	Not Antimicrobial	0	D-Glucose
HY-W002116	-0.0476877	4.46162	Not Antimicrobial	0	Methyl syringate
HY-B0703	-3.37821	1.8453	Not Antimicrobial	0	Eslicarbazepine acetate
HY-N5077	0.154209	4.49239	Not Antimicrobial	0	Sinapine
HY-N2026	-2.43356	5.10365	Not Antimicrobial	0	Propylparaben
HY-N2083	2.99419	1.7806	Not Antimicrobial	9	Handelin
HY-B1804	6.1843	-0.697489	Not Antimicrobial	0	Tricaprilin
HY-B2246	5.02133	-1.29183	Not Antimicrobial	0	L-Carnitine (hydrochloride)
HY-B1836	4.99647	-0.497173	Not Antimicrobial	0	Mildronate
HY-B1671	-2.28445	3.03656	Not Antimicrobial	0	(+)-Kavain
HY-N2031	-0.79212	3.50118	Not Antimicrobial	0	Parishin
HY-B1659	3.69104	-5.61095	Not Antimicrobial	0	Glycerol
HY-17410	-4.34582	-1.97666	Not Antimicrobial	1	Iloperidone
HY-B0361	-3.82759	2.5683	Not Antimicrobial	0	Aspartame
HY-B0316	-1.71398	3.4431	Not Antimicrobial	0	Avobenzone
HY-B0200B	-0.961687	1.52541	Antimicrobial	20	Cephalexin (monohydrate)
HY-B0263	-3.43748	-3.18627	Not Antimicrobial	2	Thiabendazole
HY-N0605	5.49354	2.60917	Not Antimicrobial	3	Ginsenoside Rh2
HY-N0621	-6.54222	-0.604005	Not Antimicrobial	5	Morin
HY-B0428	-2.96284	1.17335	Not Antimicrobial	0	Ozagrel
HY-19344	-4.25162	-1.72626	Antimicrobial	27	Lifitegrast
HY-B0084	3.50004	2.04118	Not Antimicrobial	0	Dienogest
HY-42937	4.46814	-1.59073	Not Antimicrobial	0	Transcrocetin meglumine salt
HY-W007926	5.03593	-2.66066	Not Antimicrobial	0	2-Oxobutanoic acid
HY-W008566	-4.8575	-3.35021	Not Antimicrobial	2	Norharmane
HY-W010381	5.49454	-2.9775	Not Antimicrobial	0	2-Methylsuccinic acid
HY-18085	-6.6027	-0.636905	Not Antimicrobial	5	Quercetin
HY-W009444	0.491931	-3.05176	Antimicrobial	14	5-Methyluridine
HY-Y0106	-2.66164	5.29199	Not Antimicrobial	0	2,6-Dihydroxyacetophenone
HY-Y0202	-2.31799	5.59455	Not Antimicrobial	0	Pyrocatechuic acid
HY-N0387	0.842346	1.63241	Not Antimicrobial	0	Rhynchophylline
HY-N6915	5.91395	1.85226	Not Antimicrobial	8	Mogroside II-‚ÄãA
HY-W015611	3.84546	-5.5926	Not Antimicrobial	0	L-(+)-Arabinose
HY-B0987	6.30389	-0.621832	Not Antimicrobial	0	Ascorbyl palmitate
HY-N1944	3.46454	-0.353324	Not Antimicrobial	0	Nerolidol
HY-N2579	5.34156	-5.81858	Not Antimicrobial	0	1-Kestose
HY-N2041	6.57679	-1.40297	Not Antimicrobial	0	Myristic acid
HY-N0830	6.71302	-1.14776	Not Antimicrobial	0	Palmitic acid
HY-N6615	-5.82834	-2.20372	Not Antimicrobial	0	Aflatoxin B1
HY-N1902	-3.03973	4.59591	Not Antimicrobial	0	4-Hydroxyphenylacetic acid
HY-N1480	4.80134	-5.92855	Not Antimicrobial	0	(-)-Fucose
HY-N1393	-2.62285	4.93425	Not Antimicrobial	0	2-Methoxybenzoic acid
HY-13748	-1.04444	5.13148	Not Antimicrobial	0	Silibinin
HY-N1472	3.24367	1.44057	Not Antimicrobial	0	Levistolide A
HY-B1173	4.01352	2.70999	Not Antimicrobial	0	(+)-Camphor
HY-17359	-3.44273	0.694451	Not Antimicrobial	0	Deferasirox
HY-N1386	-0.631051	5.22877	Not Antimicrobial	0	2-Methoxycinnamic acid
HY-17360	-2.65619	-0.710995	Not Antimicrobial	0	Tiotropium (Bromide)
HY-W040948	-1.60503	-1.17303	Not Antimicrobial	0	2-Ethylpyrazine
HY-A0043A	-0.457517	1.26223	Not Antimicrobial	0	Cilazapril (monohydrate)
HY-N0133	-5.74053	-1.55335	Not Antimicrobial	0	Tangeretin
HY-N0377	-2.13432	5.28563	Not Antimicrobial	0	Liquiritigenin
HY-17398	-1.06239	1.37779	Not Antimicrobial	0	Mitiglinide (Calcium)
HY-N0221	0.0631786	3.47873	Not Antimicrobial	0	Daurisoline
HY-N0132A	-1.98399	4.16434	Not Antimicrobial	0	Synephrine (hydrochloride)
HY-N1196	-5.93878	-2.57297	Not Antimicrobial	0	Suberosin
HY-B0369A	-2.34232	1.8474	Not Antimicrobial	0	Orphenadrine (citrate)
HY-N0441	0.129342	3.4666	Not Antimicrobial	1	Neferine
HY-N0467	6.34803	1.47847	Not Antimicrobial	0	Rebaudioside C
HY-N0404	4.75581	-4.22927	Not Antimicrobial	0	Sinigrin
HY-N0424	4.58068	2.42656	Not Antimicrobial	3	Cycloastragenol
HY-N0144	0.169631	3.93257	Not Antimicrobial	0	Piperine
HY-Y0136	-4.88134	-3.90848	Not Antimicrobial	0	3-Indoleacetonitrile
HY-N0274	-0.732379	5.07297	Not Antimicrobial	0	Caffeic acid phenethyl ester
HY-N0339	-0.460669	4.75216	Not Antimicrobial	0	Syringic acid
HY-16565	1.88814	1.66471	Not Antimicrobial	0	10-Deacetylbaccatin III
HY-N0190	5.121	-5.23283	Not Antimicrobial	0	Amygdalin
HY-B0619	-3.00096	1.28336	Not Antimicrobial	0	Zaltoprofen
HY-B1012	1.32853	2.07915	Not Antimicrobial	9	Quinestrol
HY-N2024	5.10181	-5.78017	Not Antimicrobial	0	Maltose
HY-N1394	-2.52441	4.98773	Not Antimicrobial	0	p-Anisic acid
HY-N1486	3.76188	2.89595	Not Antimicrobial	2	Ursonic acid
HY-N1132A	5.0559	-5.63503	Not Antimicrobial	0	D-(+)-Trehalose dihydrate
HY-N1366	-6.26859	-2.51416	Not Antimicrobial	0	Herniarin
HY-N2024A	4.58489	-5.54857	Not Antimicrobial	0	Maltose monohydrate
HY-13703A	0.846783	-1.04532	Not Antimicrobial	2	Nimustine (hydrochloride)
HY-N0919	-1.18967	4.63307	Not Antimicrobial	0	Yangonin
HY-17400	0.523614	-2.95569	Not Antimicrobial	1	Tegafur
HY-N1444	-6.38121	-1.03604	Not Antimicrobial	0	Complanatuside
HY-B1139	-1.22198	1.65771	Not Antimicrobial	0	Tolperisone (hydrochloride)
HY-B1710	3.02807	1.71888	Not Antimicrobial	0	Norethindrone acetate
HY-N0711	-2.15819	2.61649	Not Antimicrobial	0	Carvacrol
HY-N2302	3.73503	-0.40164	Not Antimicrobial	1	Fucoxanthin
HY-B0163A	-2.48328	1.02944	Not Antimicrobial	0	Detomidine (hydrochloride)
HY-75342	-0.832446	4.63961	Not Antimicrobial	0	Methyl vanillate
HY-17363	4.08624	-2.19109	Not Antimicrobial	0	Dimethyl fumarate
HY-17473	6.02206	-0.776401	Not Antimicrobial	0	Embelin
HY-17436	-0.533979	1.46789	Antimicrobial	15	Clevidipine
HY-N1390	-0.4021	4.62477	Not Antimicrobial	0	Syringaldehyde
HY-N1485	4.49833	2.23288	Not Antimicrobial	3	Astramembrangenin
HY-N0466	6.38807	1.44683	Not Antimicrobial	0	Rebaudioside A
HY-N0327	4.78274	-4.04475	Not Antimicrobial	1	Lobetyolin
HY-N0154	-0.380059	4.38333	Not Antimicrobial	0	Neohesperidin dihydrochalcone
HY-N0269	-1.99403	4.97941	Not Antimicrobial	0	Echinatin
HY-N0457A	-0.172486	5.71033	Antimicrobial	29	L-Chicoric Acid
HY-N0423	-6.2351	-0.982326	Not Antimicrobial	0	Sophoricoside
HY-B0355	3.43582	2.80761	Not Antimicrobial	0	Ginkgolide A
HY-N0373	-1.43911	5.17513	Not Antimicrobial	0	Licochalcone B
HY-N0142	-2.10898	5.49394	Not Antimicrobial	0	Phloretin
HY-18346	-2.8332	1.85859	Not Antimicrobial	0	Mozavaptan
HY-B0882	-1.95513	4.16544	Not Antimicrobial	0	Edrophonium (chloride)
HY-N1461	-2.11682	5.21434	Not Antimicrobial	0	Dihydrodaidzein
HY-B1716	-5.06774	-3.45545	Not Antimicrobial	0	L-5-Hydroxytryptophan
HY-N1435	-6.35928	-1.03512	Not Antimicrobial	0	Oroxin B
HY-B1724	6.51402	-0.387097	Not Antimicrobial	0	Perflubron
HY-B1851	-0.976454	0.54749	Not Antimicrobial	0	Hexythiazox
HY-N1423	4.70489	3.31808	Not Antimicrobial	1	Glycocholic acid
HY-N1981	6.22391	-0.821521	Not Antimicrobial	2	Triolein
HY-17376	-1.15507	0.468271	Not Antimicrobial	0	Ezetimibe
HY-N1447	3.50647	2.2559	Not Antimicrobial	0	Ganoderic acid A
HY-N2084	3.18178	-0.243991	Not Antimicrobial	0	Perillartine
HY-N1132	5.00316	-5.71497	Not Antimicrobial	0	D-(+)-Trehalose
HY-N1431	1.15071	1.58722	Not Antimicrobial	0	Tabersonine
HY-12100	-1.95254	1.51365	Not Antimicrobial	9	Umeclidinium (bromide)
HY-N2195	3.3883	1.13069	Not Antimicrobial	0	Nootkatone
HY-N1503	4.72502	-4.47898	Not Antimicrobial	0	Methyl deacetylasperulosidate
HY-N1926	-2.80372	4.34806	Not Antimicrobial	0	Dihydrocoumarin
HY-B0811	-3.31534	4.27536	Not Antimicrobial	0	Salicylamide
HY-N5034	3.24151	-4.26793	Not Antimicrobial	0	Phosphorylethanolamine
HY-N0264	-1.50217	-1.01385	Not Antimicrobial	0	Tetramethylpyrazine
HY-N0432	5.72702	2.3601	Not Antimicrobial	3	Astragaloside I
HY-17034	-2.22145	1.04365	Not Antimicrobial	0	Medetomidine
HY-B0378A	-0.406947	2.2386	Not Antimicrobial	0	Moexipril (hydrochloride)
HY-17389	4.55754	-4.03778	Not Antimicrobial	0	Genipin
HY-W008820	5.41317	-2.93331	Not Antimicrobial	0	Glutaric acid
HY-13680	-4.74937	-3.22167	Not Antimicrobial	0	Meisoindigo
HY-N1910	-1.01305	3.81146	Not Antimicrobial	0	4'-O-Methylbavachalcone
HY-W010450	0.405965	-2.71601	Not Antimicrobial	0	Thymine
HY-N1363	5.82854	-1.35794	Not Antimicrobial	0	Royal Jelly acid
HY-Y0264	-3.00912	5.15761	Not Antimicrobial	0	4-Hydroxybenzoic acid
HY-34204	-2.52343	4.33673	Not Antimicrobial	0	2'-Hydroxy-4'-methylacetophenone
HY-B0900	-1.17316	3.98247	Not Antimicrobial	0	Anethole
HY-W052144	-1.99946	-0.0636271	Not Antimicrobial	0	(¬±) Anabasine
HY-Y0262	5.73318	-3.2831	Not Antimicrobial	0	Oxalic Acid
HY-N0380	3.93709	1.69183	Not Antimicrobial	0	Nardosinone
HY-B0886A	-2.99764	0.258526	Not Antimicrobial	0	Iproniazid
HY-B0326	-0.481783	3.72654	Not Antimicrobial	0	Alibendol
HY-B1610	5.15236	-3.24304	Not Antimicrobial	0	Sodium citrate (dihydrate)
HY-N1387	-0.395823	5.1917	Not Antimicrobial	0	4-Methoxycinnamic acid
HY-B1805	-3.78509	0.718805	Not Antimicrobial	0	Triclocarban
HY-B2141	-4.55116	-1.99379	Not Antimicrobial	0	Bendazol
HY-15284	-2.13754	-0.079639	Not Antimicrobial	0	Prasugrel
HY-N1441	-6.52683	-0.878887	Not Antimicrobial	0	Afzelin
HY-N1881	-5.73853	-0.503495	Not Antimicrobial	4	4',5-Dihydroxyflavone
HY-N1445	-6.77912	-0.977585	Not Antimicrobial	0	Isoquercetin
HY-N6612	4.40968	-5.54432	Not Antimicrobial	0	D-Glucuronic acid
HY-B1658A	-4.19099	-2.74539	Not Antimicrobial	0	Frovatriptan (succinate hydrate)
HY-N1978	-6.17326	-1.14488	Not Antimicrobial	0	3'-Methoxypuerarin
HY-N1477	4.55263	-3.37952	Not Antimicrobial	0	Dencichine
HY-N1499	5.35432	-5.80247	Not Antimicrobial	0	Nystose
HY-N1063	-0.655403	4.46496	Not Antimicrobial	0	Xanthoxylin
HY-B1742	-1.44861	-3.72028	Not Antimicrobial	0	Proxyphylline
HY-B1156	3.51669	-0.902689	Antimicrobial	29	Cephradine
HY-Y0110	-6.04941	-3.23345	Not Antimicrobial	0	2-Naphthol
HY-D0128	-6.01489	-2.43213	Not Antimicrobial	0	4-Methylherniarin
HY-N0376	-0.89138	4.53193	Not Antimicrobial	0	Liquiritin
HY-N0393	-1.09172	4.41047	Not Antimicrobial	0	Glabridin
HY-N0268	-5.72746	-1.61065	Not Antimicrobial	0	Irisflorentin
HY-B1170	-1.64842	2.00961	Not Antimicrobial	0	Cyclandelate
HY-N1500	3.46631	-0.373163	Not Antimicrobial	0	Pulegone
HY-N1150	0.551674	-2.96336	Antimicrobial	15	Thymidine
HY-N2067	-0.647813	3.93281	Not Antimicrobial	0	Vanillyl alcohol
HY-N1424	4.6204	3.23373	Not Antimicrobial	1	Glycoursodeoxycholic acid
HY-B1899A	4.84319	3.46844	Not Antimicrobial	1	Taurodeoxycholic acid (sodium hydrate)
HY-N1495	5.07253	-5.51469	Not Antimicrobial	0	Maltopentaose
HY-N2094	4.80249	-4.60815	Not Antimicrobial	2	Genipin 1-Œ≤-D-gentiobioside
HY-N2559	5.32829	-5.71272	Not Antimicrobial	1	Maltohexaose
HY-B0910A	-1.54398	3.15219	Not Antimicrobial	0	Pyrithioxin (dihydrochloride)
HY-N7063	3.60867	-0.809024	Not Antimicrobial	0	Nerol
HY-N7204	-1.25583	4.01255	Not Antimicrobial	0	4-Hydroxyderricin
HY-B0141A	0.937109	2.13643	Not Antimicrobial	0	Alpha-Estradiol
HY-B0799	-3.88827	-2.5003	Not Antimicrobial	4	Dihydroergotoxine (mesylate)
HY-B0751	4.478	-1.23708	Not Antimicrobial	0	Fumagillin
HY-N3389	-5.61107	-0.807309	Not Antimicrobial	1	Licoisoflavone A
HY-17509	-3.21246	-0.416805	Not Antimicrobial	0	Deracoxib
HY-B0891	3.3218	2.14781	Not Antimicrobial	0	17-Hydroxyprogesterone
HY-B0384	-1.66654	0.569239	Not Antimicrobial	1	Temocapril (hydrochloride)
HY-13512	-2.60706	2.21926	Not Antimicrobial	0	Camostat (mesylate)
HY-Y1426	-2.88453	4.68927	Not Antimicrobial	0	2'-Hydroxyacetophenone
HY-135653	-1.13395	-0.106137	Not Antimicrobial	0	EC5026
HY-B0673	-3.08418	0.210601	Not Antimicrobial	0	Pirfenidone
HY-B2215	0.298693	1.40511	Not Antimicrobial	0	Dimemorfan (phosphate)
HY-N1914	-1.07496	-1.36091	Not Antimicrobial	0	Ergothioneine
HY-N2325	5.08518	-5.82689	Not Antimicrobial	0	D-(+)-Cellobiose
HY-B0203A	-1.1995	-0.276121	Not Antimicrobial	0	Nebivolol (hydrochloride)
HY-15284A	-2.13944	-0.0432691	Not Antimicrobial	0	Prasugrel (hydrochloride)
HY-B1744	-1.47033	3.35756	Not Antimicrobial	0	Pyridoxal phosphate
HY-W017212	-2.3638	3.14547	Not Antimicrobial	0	Methyl cinnamate
HY-76657A	-1.16921	1.72927	Not Antimicrobial	0	Alvimopan (dihydrate)
HY-B1596	-0.789953	-1.79957	Antimicrobial	33	Ceftizoxime
HY-N0108	-1.17024	4.69933	Not Antimicrobial	0	Physcion
HY-W014102	3.09552	-2.79329	Not Antimicrobial	0	L-Alanyl-L-glutamine
HY-B0730	3.28681	-4.48849	Not Antimicrobial	0	Pamidronate (disodium pentahydrate)
HY-P0017	1.10196	-0.722916	Antimicrobial	35	Aprotinin
HY-N7096	-1.15438	-1.6098	Antimicrobial	38	Ceftezole (sodium)
HY-W002105	-1.65601	5.46681	Not Antimicrobial	0	2,5-Furandicarboxylic acid
HY-13575	-0.923601	-0.0438067	Not Antimicrobial	5	Blonanserin
HY-B0564	-2.22772	0.117064	Not Antimicrobial	0	Sodium nitroprusside
HY-N0908	6.01047	2.45987	Not Antimicrobial	1	Ginsenoside Rg5
HY-N7386A	3.70011	-4.85732	Not Antimicrobial	0	D-Erythrose 4-phosphate (sodium)
HY-59132	-3.46085	2.32807	Not Antimicrobial	0	2-Amino-1-phenylethanol
HY-N0893	-0.768619	3.76967	Not Antimicrobial	0	Tetrahydrocurcumin
HY-W010611	3.9889	-1.55409	Not Antimicrobial	0	3-Methylbut-2-enoic acid
HY-N2319	-3.91392	-2.54381	Antimicrobial	14	Dihydroergocristine (mesylate)
HY-B0986	-1.68197	4.72722	Not Antimicrobial	0	Hexylresorcinol
HY-B1278	1.15199	1.2589	Antimicrobial	10	D-Œ±-Tocopherol acetate
HY-B0742	3.32444	1.86192	Not Antimicrobial	0	Hydroxyprogesterone caproate
HY-10064	-2.13611	-1.94839	Not Antimicrobial	4	Ticagrelor
HY-B1150	-1.99661	0.710964	Not Antimicrobial	4	Clofoctol
HY-100441	0.234703	2.04134	Not Antimicrobial	1	Treprostinil
HY-B1285	2.36079	-1.29604	Not Antimicrobial	0	Dimercaprol
HY-B0704	5.67248	-2.6825	Not Antimicrobial	0	Azelaic acid
HY-14914	-3.97894	-0.316034	Not Antimicrobial	0	Azilsartan
HY-N0420	5.32554	-3.15131	Not Antimicrobial	0	Succinic acid
HY-15459	0.158062	1.61157	Antimicrobial	35	Cabazitaxel
HY-16391	-4.06345	-1.27654	Not Antimicrobial	1	Glasdegib
HY-15602A	-3.81107	-0.420711	Antimicrobial	36	Ledipasvir (acetone)
HY-N0488	-3.94443	-2.19392	Antimicrobial	33	Vincristine (sulfate)
HY-16562	-3.31799	-2.49946	Not Antimicrobial	1	Irinotecan
HY-14744A	-1.91849	1.48128	Not Antimicrobial	7	Levamlodipine besylate
HY-14291	4.74043	1.00559	Not Antimicrobial	0	Vildagliptin
HY-B1127	-3.80566	2.76319	Not Antimicrobial	0	Betamipron
HY-N7138	-2.87893	5.12502	Not Antimicrobial	0	2-(Phosphonooxy)benzoic acid
HY-A0087	-2.28688	2.00645	Not Antimicrobial	0	Octocrylene
HY-107837	4.14556	-4.73815	Not Antimicrobial	0	2-Phospho-L-ascorbic acid (trisodium)
HY-124422	6.9002	-0.732088	Not Antimicrobial	0	Pentacosanoic acid
HY-W004260	6.82362	-0.898841	Not Antimicrobial	0	Arachidic acid
HY-W006492	3.70186	2.35089	Not Antimicrobial	0	5a-Pregnane-3,20-dione
HY-N0894	-0.459086	3.78497	Not Antimicrobial	0	Octahydrocurcumin
HY-B0875	-0.851149	-1.90557	Antimicrobial	36	Cefmenoxime (hydrochloride)
HY-13308	-3.96758	1.00377	Not Antimicrobial	1	Regorafenib (Hydrochloride)
HY-P0163	0.463101	-0.756723	Antimicrobial	35	Gramicidin
HY-N2323	0.477357	3.9824	Not Antimicrobial	0	4'-Demethylpodophyllotoxin
HY-50723	-1.61235	-4.12332	Not Antimicrobial	0	3-Methylxanthine
HY-77839	3.215	2.05789	Not Antimicrobial	0	Cortodoxone
HY-N6583	-5.69507	-0.768113	Not Antimicrobial	0	Licoflavonol
HY-17375	3.86623	1.76078	Not Antimicrobial	0	Allylestrenol
HY-101410	2.97211	-3.21427	Not Antimicrobial	0	SDMA
HY-B1275	-1.35337	-0.891746	Antimicrobial	34	Cephalothin (sodium)
HY-B1833	-4.04625	-1.86024	Not Antimicrobial	0	Afloqualone
HY-A0166	2.89708	-1.24746	Antimicrobial	11	Cilastatin
HY-15244	-2.31541	-1.15864	Not Antimicrobial	1	Alpelisib
HY-14736	-4.15993	-0.596806	Not Antimicrobial	2	Azilsartan medoxomil
HY-15315A	-2.57966	-3.22696	Not Antimicrobial	0	Baricitinib (phosphate)
HY-16504	0.375861	1.85805	Not Antimicrobial	2	Treprostinil (sodium)
HY-15448	-4.16383	-2.13934	Not Antimicrobial	2	Tezacaftor
HY-15298A	-2.07583	-2.1226	Antimicrobial	13	Grazoprevir potassium salt
HY-15258	-4.55602	-3.19974	Not Antimicrobial	0	Lesinurad
HY-14814A	-2.96039	-1.99852	Antimicrobial	37	Delafloxacin (meglumine)
HY-100806	-5.12696	-3.50614	Not Antimicrobial	2	Kynurenic acid
HY-122537A	-2.35187	-0.816774	Not Antimicrobial	0	Arotinolol
HY-16488	-5.28851	-0.445188	Not Antimicrobial	1	Temoporfin
HY-B0758	0.689997	3.46384	Not Antimicrobial	0	Troxipide
HY-107798	-1.04429	4.70244	Not Antimicrobial	0	Potassium guaiacolsulfonate (hemihydrate)
HY-14737	-1.32656	-1.74314	Antimicrobial	36	Ceftaroline fosamil
HY-N0402	5.6005	1.14376	Not Antimicrobial	0	Artemether
HY-17476	-3.16009	4.31344	Antimicrobial	19	Carbasalate calcium
HY-Y0337A	2.48668	-1.828	Not Antimicrobial	0	L-Cysteine (hydrochloride)
HY-10852	4.8657	1.05801	Not Antimicrobial	0	Arterolane
HY-N7074	6.61813	-0.225281	Not Antimicrobial	5	Lanolin
HY-N0802	3.87325	2.83087	Not Antimicrobial	1	Tenuigenin
HY-N0750	4.24092	-0.306557	Not Antimicrobial	0	Monocrotaline
HY-N6691	4.74357	2.66998	Not Antimicrobial	0	Veratridine
HY-B1189	5.56452	-2.91118	Not Antimicrobial	0	Meglutol
HY-U00190	2.88415	1.42364	Not Antimicrobial	0	Deprodone propionate
HY-10019	-3.11479	-3.56455	Not Antimicrobial	0	Varenicline
HY-10617A	-4.128	-1.57951	Not Antimicrobial	1	Rucaparib
HY-70057A	-1.15095	0.709505	Not Antimicrobial	0	Safinamide (mesylate)
HY-76260	3.05289	-0.509563	Not Antimicrobial	4	Faropenem sodium
HY-10122	-0.346955	2.50092	Not Antimicrobial	0	Silodosin
HY-B1449	0.612657	-3.11868	Antimicrobial	12	Uridine
HY-102015	-0.928771	-3.53682	Not Antimicrobial	0	6-Biopterin
HY-N7139B	-1.23546	1.54333	Antimicrobial	31	Penicillin G benzathine (tetrahydrate)
HY-N0650	3.53091	-3.65087	Not Antimicrobial	0	L-Serine
HY-113380	3.77084	-3.16255	Not Antimicrobial	0	(S)-b-aminoisobutyric acid
HY-N0431	5.61836	2.12957	Not Antimicrobial	7	Astragaloside IV
HY-N0862	0.819788	2.06306	Not Antimicrobial	0	Harringtonine
HY-F0004	-0.997005	1.72423	Not Antimicrobial	0	Œ≤-Nicotinamide mononucleotide
HY-101409	3.61861	-2.58962	Not Antimicrobial	0	O-Acetylserine
HY-113061	0.485487	-3.02046	Not Antimicrobial	5	Pseudouridine
HY-107795	-2.74222	4.43849	Not Antimicrobial	0	Benorilate
HY-14667	-2.41499	1.24192	Not Antimicrobial	0	Lomitapide
HY-14283	-2.00611	-0.446717	Antimicrobial	13	Luliconazole
HY-14286	-2.33715	0.73395	Not Antimicrobial	0	Levosimendan
HY-109654	-4.41558	-1.5776	Not Antimicrobial	0	Ensulizole
HY-N0122	-5.09424	-3.36322	Not Antimicrobial	0	5-Hydroxytryptophan
HY-N0751	-6.52658	-0.928874	Not Antimicrobial	0	Scutellarin
HY-16503	3.58988	-1.97043	Not Antimicrobial	0	Treosulfan
HY-100256	-3.09204	1.0364	Not Antimicrobial	0	Trifarotene
HY-Y0271	2.53493	-2.99278	Not Antimicrobial	0	Urea
HY-19657	-1.66399	-4.30403	Not Antimicrobial	0	Oxypurinol
HY-10450A	-0.963053	2.52431	Not Antimicrobial	1	Dapagliflozin ((2S)-1,2-propanediol, hydrate)
HY-10264B	-1.32567	-1.4928	Antimicrobial	10	Edoxaban (tosylate monohydrate)
HY-113252	1.26581	2.33185	Not Antimicrobial	0	2-Methoxyestrone
HY-108635	6.1362	-0.102406	Antimicrobial	16	C16-PAF
HY-B1259	4.31489	-2.70314	Not Antimicrobial	0	6-Acetamidohexanoic acid
HY-A0032A	-0.688302	-3.56266	Not Antimicrobial	0	Valganciclovir (hydrochloride)
HY-13210	3.39092	-3.0904	Not Antimicrobial	0	Zanamivir
HY-13055	-3.10611	0.194602	Antimicrobial	39	Telotristat etiprate
HY-79077	-3.39781	-1.99265	Not Antimicrobial	0	Osimertinib (dimesylate)
HY-W010483	-3.29926	2.31553	Not Antimicrobial	0	2-Phenylethylamine
HY-N0064	0.100865	3.66098	Not Antimicrobial	0	Macelignan
HY-B0606	0.601585	-3.6332	Not Antimicrobial	6	Diquafosol (tetrasodium)
HY-N2435	-0.225205	3.14899	Not Antimicrobial	0	[8]-Shogaol
HY-17566	1.59935	-1.52858	Not Antimicrobial	5	Capreomycin (sulfate)
HY-128417	4.70118	-6.12376	Not Antimicrobial	0	alpha-D-glucose
HY-W004206	-2.44321	4.30217	Not Antimicrobial	0	2-(4-Methoxyphenyl)acetic acid
HY-Y0366	6.50238	-1.57794	Not Antimicrobial	0	Lauric acid
HY-B1451	-0.406503	1.21823	Not Antimicrobial	0	Imidapril (hydrochloride)
HY-B0313	2.36464	-3.14921	Not Antimicrobial	0	Hydroxyurea
HY-16171	-2.28223	1.69274	Not Antimicrobial	0	Diphenmanil (methylsulfate)
HY-12215	-2.38054	-0.625949	Not Antimicrobial	0	Lorlatinib
HY-N0411	3.74504	-0.369223	Not Antimicrobial	0	Œ≤-Carotene
HY-15409	-1.1225	2.47057	Not Antimicrobial	0	Empagliflozin
HY-N0904	5.42784	2.65064	Not Antimicrobial	3	Ginsenoside C-K
HY-N0482	0.381128	3.95218	Not Antimicrobial	3	Phillyrin
HY-N2512	6.36696	-0.437564	Not Antimicrobial	0	1-Monomyristin
HY-14734A	-3.75082	-2.60474	Antimicrobial	20	Anamorelin (hydrochloride)
HY-14895A	-2.81076	-2.49732	Not Antimicrobial	0	Fabomotizole (hydrochloride)
HY-10452	-1.20911	0.599957	Not Antimicrobial	1	Ixazomib citrate
HY-10984	-3.14144	1.59822	Not Antimicrobial	0	Pomalidomide
HY-N0326	2.57261	-1.53455	Not Antimicrobial	0	L-Methionine
HY-B0061	5.8113	-2.08364	Not Antimicrobial	2	Tandospirone (citrate)
HY-13756A	4.42773	-0.253058	Antimicrobial	15	Tacrolimus (monohydrate)
HY-B1268	5.94749	-0.496755	Not Antimicrobial	2	Docusate (Sodium)
HY-17452A	-0.914533	-1.71158	Antimicrobial	35	Cefditoren (Pivoxil)
HY-17020A	5.15744	-5.30274	Not Antimicrobial	0	Miglustat (hydrochloride)
HY-17469	-3.17603	4.22283	Not Antimicrobial	0	Gimeracil
HY-17425A	-0.667252	-3.54776	Not Antimicrobial	0	Valacyclovir (hydrochloride)
HY-B0428A	-2.95862	1.01276	Not Antimicrobial	0	Ozagrel (sodium)
HY-112171	3.64567	-3.11206	Not Antimicrobial	0	Œ≥-L-Glutamyl-L-alanine
HY-14779	-3.04998	-1.55182	Not Antimicrobial	0	Riociguat
HY-12695	0.255834	-3.87702	Not Antimicrobial	0	Guanosine 5'-triphosphate (trisodium salt)
HY-100196A	-3.47597	0.225248	Antimicrobial	35	Pyrroloquinoline quinone (disodium salt)
HY-N0039	6.46326	1.93938	Not Antimicrobial	1	Ginsenoside Rb1
HY-17373	-2.07827	-0.761065	Not Antimicrobial	1	Posaconazole
HY-N7067	-1.86954	-0.0936388	Not Antimicrobial	0	Revaprazan (hydrochloride)
HY-N0281	-6.3826	-2.47498	Not Antimicrobial	2	Daphnetin
HY-17611	0.234548	2.90154	Not Antimicrobial	0	Etripamil
HY-13426	-5.3276	-1.04465	Not Antimicrobial	0	Roxadustat
HY-10373	-4.7538	-1.68864	Not Antimicrobial	5	Trimetrexate
HY-I0177	-4.49634	-2.73095	Not Antimicrobial	0	Vilazodone carboxylic acid
HY-21088	2.73149	-1.97873	Not Antimicrobial	0	3-Amino-2-piperidinone
HY-N0687	1.08	1.65316	Not Antimicrobial	0	Vindoline
HY-W012499	2.83177	-1.62361	Not Antimicrobial	0	N-Acetyl-L-methionine
HY-N2577	5.30504	-5.78579	Not Antimicrobial	1	1F-Fructofuranosylnystose
HY-I0021	-1.83071	0.761037	Not Antimicrobial	0	Bepotastine
HY-14254	-3.66013	-1.75796	Not Antimicrobial	0	Olprinone (Hydrochloride)
HY-N0898	-1.56981	5.80586	Not Antimicrobial	0	Catechin
HY-10999	-3.28611	-1.19132	Not Antimicrobial	2	Trametinib
HY-N0741A	0.234232	4.1101	Not Antimicrobial	0	Leonurine (hydrochloride)
HY-N0324	4.80734	3.26486	Not Antimicrobial	1	Cholic acid
HY-B0967	-3.07136	1.77069	Not Antimicrobial	0	Phthalylsulfacetamide
HY-B0110	3.5224	1.76074	Not Antimicrobial	0	Gestodene
HY-107831	-2.75708	4.64991	Not Antimicrobial	0	5-Acetylsalicylic acid
HY-13004	-0.562271	-0.0497261	Not Antimicrobial	8	Maraviroc
HY-12222	4.77249	3.31154	Not Antimicrobial	1	Obeticholic acid
HY-B1280	-2.80952	0.152475	Not Antimicrobial	0	Nikethamide
HY-A0004	-0.125779	-2.94395	Not Antimicrobial	2	Decitabine
HY-A0009	0.688834	2.76353	Not Antimicrobial	0	Galanthamine (hydrobromide)
HY-N0395	4.82905	-6.0704	Not Antimicrobial	0	Fructose
HY-14608	4.58847	-3.33925	Not Antimicrobial	0	(S)-Glutamic acid
HY-106353	4.71522	2.07304	Not Antimicrobial	2	Smilagenin
HY-B1511	-0.467081	-4.12525	Not Antimicrobial	1	Cyclic AMP
HY-15656	-1.7739	0.183432	Not Antimicrobial	1	Ceritinib
HY-B0796	5.21143	-3.25169	Not Antimicrobial	0	Gastrodenol
HY-N0015	-6.54451	-0.923065	Not Antimicrobial	0	Astragalin
HY-14171	-1.95751	1.6416	Not Antimicrobial	1	Bexarotene
HY-17403	-1.99708	1.95251	Not Antimicrobial	7	Manidipine (dihydrochloride)
HY-B0217	-2.86354	1.80695	Not Antimicrobial	0	Nitazoxanide
HY-123210	-2.64902	-2.37298	Not Antimicrobial	0	Lodenafil
HY-W004520	-4.63555	-3.35317	Not Antimicrobial	2	Phenazine (methylsulfate)
HY-N0806	4.86929	-4.29117	Not Antimicrobial	0	Sweroside
HY-17411	3.37975	2.63753	Not Antimicrobial	0	Limonin
HY-10268	-3.1119	1.221	Not Antimicrobial	0	Betrixaban
HY-109108A	-0.928845	0.578255	Antimicrobial	14	Valemetostat (tosylate)
HY-N0184	4.93108	2.74695	Not Antimicrobial	0	Glycyrrhizic acid
HY-10181A	-1.52427	-1.0435	Not Antimicrobial	1	Dasatinib (hydrochloride)
HY-B0762	4.44603	-1.0286	Not Antimicrobial	0	Acetyl-L-carnitine (hydrochloride)
HY-A0132	4.13422	-5.33103	Not Antimicrobial	0	N-Acetyl-D-glucosamine
HY-101561	-2.5283	-2.54212	Not Antimicrobial	1	Avapritinib
HY-N1369	5.20715	0.686458	Not Antimicrobial	0	Menthol
HY-10571A	-3.24705	-2.45987	Not Antimicrobial	0	Delavirdine (mesylate)
HY-W011552	-0.625511	-4.06858	Not Antimicrobial	3	2'-O-Methyladenosine
HY-103395	5.37903	-3.24085	Not Antimicrobial	0	Methylmalonic acid
HY-N0176	5.62839	1.25656	Not Antimicrobial	0	Dihydroartemisinin
HY-A0261	0.634861	-0.737374	Antimicrobial	34	Pentagastrin
HY-14740	-4.03472	-1.86489	Antimicrobial	10	Elvitegravir
HY-14905	3.73379	-2.05271	Not Antimicrobial	0	Uridine triacetate
HY-16398	4.70966	-0.620689	Not Antimicrobial	0	Pipobroman
HY-15388	-1.83395	0.436037	Not Antimicrobial	2	Tazarotene
HY-N0486	3.9135	-2.67287	Not Antimicrobial	0	L-Leucine
HY-13948A	0.31323	0.0516445	Antimicrobial	26	Angiotensin II human (acetate)
HY-B0964	-3.21498	-2.66597	Not Antimicrobial	2	Riboflavin (phosphate sodium)
HY-W011175	6.55535	-0.239781	Not Antimicrobial	1	Batilol
HY-N0184A	4.92469	2.54832	Not Antimicrobial	6	Dipotassium glycyrrhizinate
HY-W004066	3.95553	-2.38721	Not Antimicrobial	0	Ac-Ala-OH
HY-N7101	-0.347059	-2.03209	Antimicrobial	32	Cefpodoxime Proxetil
HY-Y0511	3.74214	-3.10805	Not Antimicrobial	0	N-Methylsarcosine
HY-107855	6.06118	-0.290771	Not Antimicrobial	0	DL-Mevalonolactone
HY-N0471	-1.32807	1.1519	Not Antimicrobial	1	L-Hyoscyamine
HY-13765	-1.4472	-4.14198	Not Antimicrobial	0	6-Thioguanine
HY-W016562	-3.8705	2.72341	Not Antimicrobial	0	Hippuric acid
HY-13677A	-1.66182	-4.26801	Not Antimicrobial	0	6-Mercaptopurine hydrate
HY-B0691A	1.79649	1.4874	Not Antimicrobial	0	Ecabet (sodium)
HY-B1885	-1.15449	3.55183	Not Antimicrobial	0	Fenitrothion
HY-B1888B	-3.12557	1.89628	Not Antimicrobial	0	Bromfenac (sodium hydrate)
HY-13613	3.21644	2.22334	Not Antimicrobial	0	Dutasteride
HY-Y1718	6.5201	-1.43101	Not Antimicrobial	0	Tridecanoic acid
HY-W027968	-6.32853	-2.74622	Not Antimicrobial	0	Coumarin-3-carboxylic Acid
HY-113016	6.10787	-1.24514	Not Antimicrobial	0	Elaidic acid
HY-N7111	-0.29286	0.753803	Antimicrobial	25	Sultamicillin (tosylate)
HY-101399	-3.71931	2.50108	Not Antimicrobial	0	Œ≥-Glu-Phe
HY-U00106	-1.15081	1.02935	Not Antimicrobial	0	Cimetropium (Bromide)
HY-101417	4.30597	-2.79235	Not Antimicrobial	0	Diethyl phosphate
HY-100582	3.77027	-5.66936	Not Antimicrobial	0	Ribitol
HY-B2184	-1.12924	3.93747	Not Antimicrobial	0	Sofalcone
HY-I0301	4.41885	-5.41958	Not Antimicrobial	0	D-(+)-Glucono-1,5-lactone
HY-A0119	-2.28854	-0.0494641	Not Antimicrobial	0	Nitroprusside (disodium dihydrate)
HY-70002	-2.08954	-0.231385	Not Antimicrobial	0	Enzalutamide
HY-D0227	4.0215	-5.61273	Not Antimicrobial	0	Trometamol
HY-A0100	-0.970691	-1.3625	Not Antimicrobial	1	Thiamine monochloride
HY-B1109	-1.51762	1.6749	Not Antimicrobial	0	N-Acetylprocainamide
HY-17357	-3.53803	2.11607	Not Antimicrobial	0	Nepafenac
HY-50706A	-3.26274	-1.50186	Not Antimicrobial	5	Selumetinib (sulfate)
HY-B0617A	-0.671433	-3.68797	Not Antimicrobial	2	S-Adenosyl-L-methionine (tosylate)
HY-A0154	6.03735	1.21993	Not Antimicrobial	1	Deslanoside
HY-B1400	-5.61166	-2.8371	Antimicrobial	33	Diiodohydroxyquinoline
HY-A0083	4.47407	-0.945224	Not Antimicrobial	0	Methacholine (chloride)
HY-B0586	1.59599	-0.690723	Not Antimicrobial	0	Methylcobalamin
HY-113101	5.45712	-2.99774	Not Antimicrobial	0	2-Hydroxyadipic acid
HY-B0612A	-2.03847	1.87827	Antimicrobial	16	Lercanidipine (hydrochloride)
HY-13727A	-2.89669	-0.0444434	Not Antimicrobial	0	Pixantrone (dimaleate)
HY-B0421	-1.0094	3.27552	Not Antimicrobial	0	Mycophenolic acid
HY-B1070	3.97118	-5.56964	Not Antimicrobial	0	DL-Xylose
HY-10209A	-3.07857	-0.165649	Not Antimicrobial	1	Masitinib (mesylate)
HY-B0021	0.471763	-2.92848	Antimicrobial	22	Doxifluridine
HY-109590	5.04041	-1.20154	Not Antimicrobial	0	Arachidonic acid
HY-14299	-3.63736	-2.33878	Not Antimicrobial	1	Indacaterol
HY-B1253	5.95849	-0.145988	Not Antimicrobial	0	Chlormethine (hydrochloride)
HY-B0400	3.79086	-5.74754	Not Antimicrobial	0	D-Sorbitol
HY-12866	-2.30954	-1.86871	Not Antimicrobial	0	Larotrectinib
HY-A0005	-0.633635	-4.14683	Not Antimicrobial	4	Clofarabine
HY-13038B	0.524082	3.50456	Not Antimicrobial	0	Fostamatinib (disodium hexahydrate)
HY-17041	-0.887412	1.41205	Not Antimicrobial	3	Darunavir (Ethanolate)
HY-10574	-2.56316	0.49849	Not Antimicrobial	0	Rilpivirine
HY-17387	0.583472	0.608524	Not Antimicrobial	0	(-)-Huperzine A
HY-B1472	2.91813	1.56786	Not Antimicrobial	0	Deoxycorticosterone acetate
HY-113137	-1.0752	-3.5877	Not Antimicrobial	0	N2,N2-Dimethylguanosine
HY-B0625	3.08777	1.61363	Not Antimicrobial	0	Ciclesonide
HY-A0080	-3.88959	2.29134	Not Antimicrobial	0	Aminohippurate (sodium)
HY-B1391	3.46276	-1.75943	Not Antimicrobial	0	D-Panthenol
HY-B1132	-1.73303	1.40594	Not Antimicrobial	0	Clidinium (bromide)
HY-B1125	4.55375	-5.67773	Not Antimicrobial	0	Glucosamine
HY-100007	-2.87461	-0.230123	Not Antimicrobial	0	Vonoprazan
HY-N2553	-1.50168	3.20796	Not Antimicrobial	0	4-Deoxypyridoxine 5'-phosphate
HY-17367A	-1.94146	0.859196	Not Antimicrobial	8	Atazanavir (sulfate)
HY-B0023	-2.20227	1.78469	Antimicrobial	10	Azelnidipine
HY-100807	-3.73126	1.05244	Not Antimicrobial	0	Quinolinic acid
HY-B2165	-4.26961	-3.14001	Not Antimicrobial	0	Bendazac L-Lysine
HY-106673	2.9826	1.30071	Not Antimicrobial	0	Hydrocortisone buteprate
HY-B2145	-3.57737	-1.42455	Not Antimicrobial	7	Ilaprazole (sodium)
HY-W050031	5.0655	-2.7353	Not Antimicrobial	0	(S)-3-Hydroxybutanoic acid
HY-17430	-1.07509	1.2583	Not Antimicrobial	5	Amprenavir
HY-17459	-2.6032	-0.181758	Not Antimicrobial	0	Clopidogrel (hydrogen sulfate)
HY-17405	0.566888	-0.778591	Antimicrobial	36	Alarelin (Acetate)
HY-107569	3.1147	-0.0291288	Antimicrobial	20	Garcinol
HY-10846	-0.598005	2.8664	Not Antimicrobial	0	Delamanid
HY-B0640A	-3.0114	1.60169	Not Antimicrobial	0	Epinastine (hydrochloride)
HY-B1408	-3.20483	4.52217	Not Antimicrobial	0	Salicylanilide
HY-B1479B	0.782766	3.25015	Not Antimicrobial	4	Emetine (dihydrochloride hydrate)
HY-B1347	-1.21737	1.157	Not Antimicrobial	0	Clorprenaline hydrochloride
HY-13577A	-2.19631	-2.91492	Not Antimicrobial	0	Oclacitinib (maleate)
HY-B0381B	-0.0170819	1.78251	Not Antimicrobial	1	Levobetaxolol (hydrochloride)
HY-B0520A	-1.87575	1.41817	Not Antimicrobial	0	Benztropine (mesylate)
HY-14183	0.515659	2.36088	Not Antimicrobial	0	Vernakalant (Hydrochloride)
HY-13761	0.527548	4.17019	Antimicrobial	11	Teniposide
HY-14137	-2.89355	-0.402633	Antimicrobial	28	Rimonabant (Hydrochloride)
HY-17395	-5.81573	-3.4519	Not Antimicrobial	0	Terbinafine hydrochloride
HY-113098	5.09417	-2.60732	Not Antimicrobial	0	2-Oxovaleric acid
HY-30270	-1.97905	5.24678	Not Antimicrobial	0	Mequinol
HY-12530	-4.00422	-1.11173	Antimicrobial	35	Velpatasvir
HY-W018772	4.0085	-5.49481	Not Antimicrobial	0	D-Ribose(mixture of isomers)
HY-B2136	-1.4585	6.08623	Antimicrobial	40	Tannic acid
HY-12694	-0.651739	0.71744	Not Antimicrobial	1	Prucalopride (succinate)
HY-B2087	-3.45544	2.66759	Not Antimicrobial	0	Glycerol phenylbutyrate
HY-B0032	-3.38008	-2.80036	Not Antimicrobial	0	Lurasidone (Hydrochloride)
HY-B1369	2.74077	-1.19606	Antimicrobial	36	Imipenem monohydrate
HY-17000	-2.90565	1.51165	Not Antimicrobial	2	Tolvaptan
HY-13011A	-3.73361	-2.47588	Not Antimicrobial	9	Alectinib (Hydrochloride)
HY-13026	-3.19779	-2.76078	Not Antimicrobial	0	Idelalisib
HY-B1300	-0.91586	1.02314	Antimicrobial	36	Cefonicid (sodium)
HY-Y0842	2.67423	-2.89223	Not Antimicrobial	0	Formamide
HY-112537	3.86957	-4.99188	Not Antimicrobial	0	D-Glucose 6-phosphate
HY-75054	2.61437	1.73913	Not Antimicrobial	0	Abiraterone acetate
HY-B0584	-0.125115	2.31725	Not Antimicrobial	2	Travoprost
HY-D0211	-2.05539	4.53525	Not Antimicrobial	0	Phenolphthalein
HY-N0060A	-0.106678	5.2369	Not Antimicrobial	0	Ferulic acid (sodium)
HY-15516	-1.26098	2.10449	Not Antimicrobial	9	Sotagliflozin
HY-107801	-1.37852	1.58327	Antimicrobial	38	Inosine pranobex
HY-A0195	5.63319	-1.02326	Not Antimicrobial	0	Carboprost (tromethamine)
HY-106541	-1.821	0.221896	Not Antimicrobial	7	Neticonazole
HY-100551	3.63385	-5.55064	Not Antimicrobial	0	meso-Erythritol
HY-10977	-4.73129	-1.43447	Not Antimicrobial	0	Tivozanib
HY-17358	2.8552	1.55442	Not Antimicrobial	0	Loteprednol Etabonate
HY-B0314	3.84893	-4.26567	Not Antimicrobial	0	Talc
HY-Y0055	-2.73415	0.98906	Not Antimicrobial	1	Phenothiazine
HY-17571A	1.23262	-0.799128	Antimicrobial	32	Oxytocin (acetate)
HY-16082	-2.64939	0.481548	Antimicrobial	12	AZD7545
HY-W040329	-0.763917	-4.10853	Not Antimicrobial	5	2'-Deoxyadenosine
HY-14300A	-0.902807	1.94262	Not Antimicrobial	1	Vilanterol (trifenatate)
HY-10619B	-4.18507	-2.34676	Not Antimicrobial	1	Niraparib (tosylate)
HY-B1318	3.49291	-4.5128	Not Antimicrobial	0	Foscarnet (sodium)
HY-107329	2.75005	-1.34418	Antimicrobial	30	Cefathiamidine
HY-12355	-1.7445	2.0022	Not Antimicrobial	9	Siponimod
HY-A0022A	-1.58438	-0.302367	Not Antimicrobial	0	Azaphen (dihydrochloride monohydrate)
HY-Y1809	6.65329	-0.309032	Not Antimicrobial	0	1-Hydroxyoctadecane
HY-B1092	4.24198	-5.35633	Not Antimicrobial	0	Gluconate (Calcium)
HY-Y0252	5.49343	-1.85242	Not Antimicrobial	0	L-Proline
HY-B0200	-1.09144	1.5766	Antimicrobial	19	Cephalexin
HY-17406	-1.37106	4.51649	Not Antimicrobial	5	Tolcapone
HY-P0049	0.954156	-0.406577	Antimicrobial	29	Argipressin
HY-N4113	-5.67621	-1.05872	Not Antimicrobial	1	Glycycoumarin
HY-50175	-4.15671	-1.97538	Not Antimicrobial	1	Laropiprant
HY-128365	-1.64524	0.102571	Not Antimicrobial	7	Neticonazole (hydrochloride)
HY-N6074	4.23565	2.5256	Not Antimicrobial	0	Soyasapogenol B
HY-N7142	-1.5781	5.71296	Not Antimicrobial	0	DL-Norepinephrine (hydrochloride)
HY-W020044	1.26024	1.31297	Antimicrobial	25	DL-alpha-Tocopherol
HY-107212	4.4312	-0.275881	Antimicrobial	14	Selamectin
HY-Y0479	5.01312	-3.03264	Not Antimicrobial	0	L-Lactic acid
HY-108365	5.4325	0.171193	Antimicrobial	37	Gamithromycin
HY-B0415	3.06336	1.7272	Not Antimicrobial	0	Fluocinolone (Acetonide)
HY-B0035	-2.48491	0.0833884	Not Antimicrobial	0	Sulfamethazine
HY-104026	-3.81635	2.42507	Not Antimicrobial	0	L-Kynurenine
HY-P1959A	0.366596	-0.601447	Antimicrobial	38	Lanreotide (acetate)
HY-17010	4.29783	1.61855	Not Antimicrobial	0	Retapamulin
HY-10820	-3.10562	-1.34013	Not Antimicrobial	0	Pemetrexed
HY-17016	4.32497	-0.704303	Not Antimicrobial	0	Oseltamivir (phosphate)
HY-12594	-4.3087	-3.04534	Antimicrobial	26	Paritaprevir
HY-10453	-1.45036	0.423274	Not Antimicrobial	2	Ixazomib
HY-B2113	2.49061	-2.47227	Not Antimicrobial	0	Bromisoval
HY-17038	-5.81986	-3.19399	Not Antimicrobial	0	Agomelatine
HY-113306	-1.53721	-4.21602	Not Antimicrobial	0	1-Methyladenine
HY-B0068	-0.690072	0.133572	Not Antimicrobial	0	Azasetron (hydrochloride)
HY-B0595	-3.67318	-2.56718	Not Antimicrobial	0	Ramosetron (Hydrochloride)
HY-B0390	1.12666	2.08132	Not Antimicrobial	0	Mestranol
HY-113263	3.52788	2.26533	Not Antimicrobial	0	17a-Hydroxypregnenolone
HY-B0449	0.530979	2.82952	Antimicrobial	40	Methacycline (hydrochloride)
HY-113315	4.2747	3.01095	Not Antimicrobial	0	3b-Hydroxy-5-cholenoic acid
HY-B0024	-3.17741	-2.3951	Antimicrobial	39	Prulifloxacin
HY-103638	-0.385445	4.01743	Not Antimicrobial	0	3-Methoxytyramine (hydrochloride)
HY-114200	-2.37018	1.64213	Not Antimicrobial	0	Imrecoxib
HY-13010	-4.32201	-1.92322	Not Antimicrobial	0	Laquinimod
HY-100008	3.5313	-0.592074	Not Antimicrobial	0	Peretinoin
HY-B1167	4.40744	2.7714	Not Antimicrobial	0	Ajmaline
HY-105185	-1.29991	0.468641	Not Antimicrobial	0	Fidarestat
HY-B0282	4.27298	-1.10835	Not Antimicrobial	0	Acetylcholine (chloride)
HY-10209	-3.11358	-0.166359	Not Antimicrobial	1	Masitinib
HY-100795A	-1.50602	0.876201	Not Antimicrobial	0	Pirmenol (hydrochloride)
HY-13749B	-1.96744	-1.53843	Not Antimicrobial	0	Sitagliptin (phosphate monohydrate)
HY-17355A	-0.537951	-1.22672	Not Antimicrobial	0	Dexpramipexole (dihydrochloride)
HY-100474	-1.99711	2.35345	Antimicrobial	11	Visomitin
HY-W014796	-5.88883	-3.35632	Not Antimicrobial	0	2-Naphthoxyacetic acid
HY-B2239	-2.57509	-1.58456	Not Antimicrobial	5	Riboflavin Tetrabutyrate
HY-107385	3.85835	2.77297	Not Antimicrobial	0	Epristeride
HY-B1263	6.08263	-0.0813089	Not Antimicrobial	0	Chlorobutanol
HY-B0491A	-1.97876	3.38058	Not Antimicrobial	0	Carbazochrome (sodium sulfonate)
HY-W032013	6.59212	-0.271618	Not Antimicrobial	0	1-Octanol
HY-113291	-0.722787	-4.05716	Not Antimicrobial	2	5'-Deoxyadenosine
HY-A0256B	4.10872	-3.22587	Not Antimicrobial	0	Clavulanate (lithium)
HY-B0034	0.147989	2.75958	Not Antimicrobial	0	Donepezil (Hydrochloride)
HY-B0117	1.16974	2.40745	Antimicrobial	40	Tigecycline
HY-70050C	-3.68767	-2.72166	Not Antimicrobial	0	Alosetron (Hydrochloride)
HY-113134	4.60141	1.75224	Not Antimicrobial	0	25-Hydroxycholesterol
HY-100490B	5.03301	0.934565	Not Antimicrobial	0	Rilmenidine (phosphate)
HY-N0593A	4.72509	2.68711	Not Antimicrobial	0	Deoxycholic acid sodium salt
HY-B0016	0.418522	-3.12304	Not Antimicrobial	0	Capecitabine
HY-14273	-2.83656	-0.982656	Not Antimicrobial	0	Isavuconazole
HY-B1053	-1.02915	4.03868	Not Antimicrobial	0	Iotalamic acid
HY-B0822	-2.35034	-1.06428	Not Antimicrobial	1	Fipronil
HY-13581A	0.750084	-0.811856	Antimicrobial	37	Buserelin (Acetate)
HY-13701	-0.698427	-3.95331	Not Antimicrobial	2	Nelarabine
HY-B2167	4.91257	-1.19081	Not Antimicrobial	0	Docosahexaenoic Acid
HY-B0292A	0.578125	3.49347	Not Antimicrobial	1	Atracurium (besylate)
HY-B0447A	-1.50782	5.74471	Not Antimicrobial	2	L-Epinephrine (Bitartrate)
HY-B0383	-3.66103	-2.91796	Not Antimicrobial	0	Almotriptan (malate)
HY-100562	-1.90686	5.76614	Not Antimicrobial	0	Flopropione
HY-111815A	0.634236	-3.74546	Not Antimicrobial	1	N4-Acetylcytidine triphosphate (sodium)
HY-17001	-2.24474	0.474786	Not Antimicrobial	0	Flupirtine (Maleate)
HY-W051723	5.0653	-2.80456	Not Antimicrobial	0	(R)-3-Hydroxybutanoic acid
HY-13064A	-1.23773	-0.412977	Not Antimicrobial	1	Cobimetinib (hemifumarate)
HY-B0607	-1.69472	2.11307	Antimicrobial	25	Nitisinone
HY-B0926	-0.892606	3.9658	Not Antimicrobial	0	Diatrizoic acid
HY-50856A	-2.7782	-3.21963	Not Antimicrobial	0	Ruxolitinib (S enantiomer)
HY-113212	4.75002	3.25025	Not Antimicrobial	1	Ursocholic acid
HY-B1360	-4.01009	-1.98963	Antimicrobial	28	Chlorquinaldol
HY-113236	-2.08643	4.03531	Not Antimicrobial	0	p-Synephrine
HY-113168	4.85762	-0.657479	Not Antimicrobial	0	Butyrylcarnitine
HY-113216	2.77334	-3.40875	Not Antimicrobial	0	Asymmetric dimethylarginine
HY-113353	-3.55408	1.47965	Not Antimicrobial	0	Nicotinuric acid
HY-D0251	-1.65311	5.07289	Not Antimicrobial	0	Fluorescein
HY-W015608	-3.41082	2.97034	Not Antimicrobial	0	2-Phenylpropionic acid
HY-W015495	3.42321	-2.93807	Not Antimicrobial	0	L-Dihydroorotic acid
HY-Y0892	-2.56797	4.38994	Not Antimicrobial	0	4-Hydroxybenzyl alcohol
HY-W015300	5.60614	-2.71487	Not Antimicrobial	0	Suberic acid
HY-76772	4.51476	0.622993	Not Antimicrobial	0	Cevimeline (hydrochloride hemihydrate)
HY-A0010	-4.33558	-2.31468	Not Antimicrobial	3	Eletriptan (hydrobromide)
HY-Y1139	5.59544	-2.857	Not Antimicrobial	0	Pimelic acid
HY-113221	5.16138	-0.526779	Not Antimicrobial	0	Isovalerylcarnitine
HY-Y1314	3.36859	-1.57203	Not Antimicrobial	0	Dimethyl sulfone
HY-W015309	6.36669	-1.69375	Not Antimicrobial	0	Decanoic acid
HY-113334	4.1206	-5.58586	Not Antimicrobial	0	Turanose
HY-101413	2.63035	-1.5382	Not Antimicrobial	0	Iberin
HY-18690A	-2.49713	-1.37881	Not Antimicrobial	0	Enasidenib (mesylate)
HY-113047	4.72263	-5.21029	Not Antimicrobial	0	5,6-Dihydrouridine
HY-19518	-0.401452	1.70185	Not Antimicrobial	1	Latanoprostene bunod
HY-17569	2.87649	1.24302	Not Antimicrobial	0	Difluprednate
HY-101047	6.38789	-0.558525	Not Antimicrobial	0	D-erythro-Sphingosine
HY-B2194	3.78276	2.49288	Not Antimicrobial	1	Œ≥-Oryzanol
HY-A0142A	-0.786449	-0.244636	Not Antimicrobial	0	Dapiprazole (hydrochloride)
HY-76569	-1.65274	2.01194	Not Antimicrobial	0	Desfesoterodine
HY-N0017	-0.236495	4.44913	Not Antimicrobial	0	Bergenin
HY-N0537	4.8944	-6.01653	Not Antimicrobial	0	Xylose
HY-113365	4.45661	1.73986	Not Antimicrobial	1	Cholestenone
HY-B0399	5.02673	-0.58189	Not Antimicrobial	0	L-Carnitine
HY-N0060	-0.169885	5.28439	Not Antimicrobial	0	Ferulic acid
HY-N0682	-1.52482	3.19062	Not Antimicrobial	1	Pyridoxine (hydrochloride)
HY-W017077	-3.28793	1.0134	Not Antimicrobial	0	4-Methylbiphenyl
HY-B0117C	1.26733	2.28231	Antimicrobial	40	Tigecycline (tetramesylate)
HY-15856B	-1.72814	0.627928	Antimicrobial	10	Flupentixol dihydrochloride
HY-B0404A	-1.57012	5.82768	Not Antimicrobial	0	Benserazide (hydrochloride)
HY-W018512	4.51597	3.10606	Not Antimicrobial	0	7-Ketolithocholic acid
HY-14896	-3.57136	-1.17402	Antimicrobial	37	Opicapone
HY-10004	0.449257	1.98697	Not Antimicrobial	3	Faropenem daloxate
HY-A0034	-1.85096	1.26654	Not Antimicrobial	1	Solifenacin
HY-P0083	0.884787	-0.395419	Antimicrobial	28	Ornipressin
HY-107854	-5.06659	-3.34917	Not Antimicrobial	0	N-Acetyl-5-hydroxytryptamine
HY-113026	0.940014	1.48967	Antimicrobial	23	Delta-Tocopherol
HY-112731	-3.19131	0.928699	Not Antimicrobial	0	TFAP
HY-101981	0.619396	-3.36941	Antimicrobial	11	Uridine 5'-monophosphate
HY-B0111	3.96279	2.55691	Not Antimicrobial	0	Drospirenone
HY-101398	-4.00125	-3.0746	Not Antimicrobial	5	Coproporphyrin III
HY-101403	3.70143	-2.21178	Not Antimicrobial	0	N-(5-Aminopentyl)acetamide
HY-Y0839	4.55557	-2.47676	Not Antimicrobial	0	Levulinic acid
HY-19638A	-0.0885278	-3.84476	Antimicrobial	30	Cangrelor (tetrasodium)
HY-113139	-1.20101	-3.71456	Not Antimicrobial	0	1-Methylinosine
HY-N0197	-6.33574	-0.906548	Not Antimicrobial	0	Baicalin
HY-B1055	-0.73674	1.22815	Not Antimicrobial	0	Carbetapentane (citrate)
HY-W001996	-3.44061	3.72391	Not Antimicrobial	0	6-Hydroxynicotinic acid
HY-Y0035	3.86262	-1.40591	Not Antimicrobial	0	4,4-Dimethoxy-2-butanone
HY-W011683	-0.767778	-4.08703	Not Antimicrobial	5	2'-Deoxyadenosine monohydrate
HY-13782	-0.360378	-3.86807	Not Antimicrobial	5	Tenofovir (Disoproxil Fumarate)
HY-33212	3.97277	-5.27016	Not Antimicrobial	0	D-N-Acetylgalactosamine
HY-18260	-2.25751	4.5147	Antimicrobial	16	Bisphenol A
HY-W017522	5.41446	-2.95328	Not Antimicrobial	0	Adipic acid
HY-B2116	-3.1892	4.88975	Not Antimicrobial	0	Osalmid
HY-Y0267	-3.17404	4.80568	Not Antimicrobial	0	Phenoxyacetic acid
HY-101411	4.04969	-2.69086	Not Antimicrobial	0	4-Acetamidobutanoic acid
HY-N0593	4.72317	3.22657	Not Antimicrobial	1	Deoxycholic acid
HY-I0230	-1.81373	1.35843	Not Antimicrobial	1	Solifenacin (hydrochloride)
HY-17009	-4.86725	-1.15444	Not Antimicrobial	0	Iguratimod
HY-15403A	0.000530383	2.9039	Not Antimicrobial	1	Atrasentan (hydrochloride)
HY-A0030	-1.77127	2.16062	Not Antimicrobial	2	Fesoterodine (fumarate)
HY-13677	-1.71494	-4.23552	Not Antimicrobial	0	6-Mercaptopurine
HY-N0739	5.08221	-0.236798	Not Antimicrobial	0	Betaine (hydrochloride)
HY-B1908	4.57151	-0.535293	Antimicrobial	33	Midecamycin
HY-B1864B	4.61064	-5.34278	Not Antimicrobial	3	Kasugamycin (hydrochloride hydrate)
HY-N0680	-0.965581	-1.36667	Not Antimicrobial	1	Thiamine (hydrochloride)
HY-13448	-5.25377	-2.58049	Antimicrobial	23	Nedocromil
HY-A0019	-2.89542	-2.38794	Not Antimicrobial	0	Paliperidone
HY-113063	5.00224	-2.42977	Not Antimicrobial	0	3-Methyl-2-oxovaleric acid
HY-A0003	-3.23745	1.58889	Not Antimicrobial	0	Lenalidomide
HY-B0367	-3.00966	0.191559	Not Antimicrobial	0	Lornoxicam
HY-100471	-2.70466	0.705049	Not Antimicrobial	0	Esaxerenone
HY-107378	-1.09929	1.49349	Not Antimicrobial	0	L-Valyl-L-phenylalanine
HY-I0383	-4.37515	-0.684837	Not Antimicrobial	0	Canagliflozin (hemihydrate)
HY-103392	0.0772936	3.69226	Not Antimicrobial	0	Stiripentol
HY-33914	-2.76462	-1.33748	Not Antimicrobial	0	4-Hydroxymethylpyrazole
HY-W011873	5.97422	-1.18137	Not Antimicrobial	0	Palmitoleic acid
HY-10446	-2.90794	-1.00849	Antimicrobial	19	Pralatrexate
HY-N0337	-0.624109	4.06775	Not Antimicrobial	0	Eugenol
HY-B2082	0.480259	-1.73947	Not Antimicrobial	0	Fursultiamine
HY-B2115	-0.84338	4.71609	Not Antimicrobial	0	Sulfogaiacol
HY-W041019	-5.04064	-3.26296	Not Antimicrobial	0	5-Hydroxytryptophol
HY-B1239	-0.751386	1.3143	Not Antimicrobial	0	Drofenine (hydrochloride)
HY-B1050	-2.9012	-2.26103	Antimicrobial	27	Gemifloxacin (mesylate)
HY-113081	-1.06427	-3.83029	Not Antimicrobial	0	1-Methyladenosine
HY-A0153A	-1.01876	-0.951848	Antimicrobial	32	Cephapirin (sodium)
HY-B1182	-5.92769	-2.71341	Not Antimicrobial	3	Chromocarb
HY-A0036	-5.2648	-0.600352	Not Antimicrobial	7	Bazedoxifene (acetate)
HY-13064	-1.29453	-0.389485	Not Antimicrobial	1	Cobimetinib
HY-B1907	-4.72037	-1.03194	Antimicrobial	40	Rifamycin (sodium)
HY-B2137	-2.92758	2.63982	Not Antimicrobial	0	S-(+)-Ketoprofen
HY-17002	-0.773	1.63787	Not Antimicrobial	0	Suplatast (Tosilate)
HY-B1244	-0.567152	-1.18046	Antimicrobial	33	Dimetridazole
HY-B0327	-2.28772	-0.740528	Not Antimicrobial	0	Irsogladine
HY-18690	-2.44285	-1.39873	Not Antimicrobial	0	Enasidenib
HY-17563	-0.824756	-3.58187	Not Antimicrobial	1	2'-Deoxyguanosine
HY-Z0478	3.29401	-0.158914	Not Antimicrobial	0	(-)-Limonene
HY-30220	-3.86469	3.18379	Not Antimicrobial	0	(S)-2-Hydroxy-3-phenylpropanoic acid
HY-13911A	-4.60026	-2.87835	Not Antimicrobial	0	Hydroxyfasudil (hydrochloride)
HY-B0226	-1.48108	3.18156	Antimicrobial	37	Nitrofurazone
HY-17551	4.58155	-3.33129	Not Antimicrobial	0	NMDA
HY-N0335	-4.66153	-2.43981	Not Antimicrobial	0	Indigo
HY-B2117	1.53604	0.000295104	Not Antimicrobial	0	Valpromide
HY-13017	-3.87749	-2.53903	Antimicrobial	19	Ivacaftor
HY-17470	-0.109223	-2.6888	Not Antimicrobial	0	Mizoribine
HY-B0422	-0.820761	1.47948	Not Antimicrobial	0	Nateglinide
HY-B1916	4.90887	-0.307429	Antimicrobial	38	Acetylspiramycin
HY-Y1667	-1.03996	4.25879	Not Antimicrobial	0	2,6-Dibromophenol
HY-A0003B	-3.21262	1.66242	Not Antimicrobial	0	Lenalidomide (hemihydrate)
HY-100599	-6.62794	-2.69885	Not Antimicrobial	3	Urolithin A
HY-101402A	-0.204476	-1.38025	Not Antimicrobial	0	Cyclo(his-pro) (TFA)
HY-101401	2.68326	-1.53211	Not Antimicrobial	0	3-(Methylthio)propionic acid
HY-113071A	5.07271	-2.46468	Not Antimicrobial	0	Mevalonic acid (lithium salt)
HY-B0551A	-1.70456	1.38397	Not Antimicrobial	0	Doxapram (hydrochloride hydrate)
HY-75839	-3.3039	-2.55275	Not Antimicrobial	6	Dronedarone (Hydrochloride)
HY-A0002	-1.2736	1.30281	Not Antimicrobial	0	Solifenacin (Succinate)
HY-15772A	-3.44899	-2.01082	Not Antimicrobial	0	Osimertinib mesylate
HY-Y0272	-2.70276	1.6013	Not Antimicrobial	0	Saccharin
HY-113262	-0.936376	-3.52163	Not Antimicrobial	2	8-Hydroxyguanosine
HY-W012382	-2.72029	3.96318	Not Antimicrobial	0	N-Acetyl-L-tyrosine
HY-13930	-6.82857	-0.940123	Not Antimicrobial	0	Miquelianin
HY-B1065	3.19617	-2.78229	Not Antimicrobial	0	Aceglutamide
HY-B1044	4.5363	2.10286	Not Antimicrobial	0	Idramantone
HY-17434	3.84935	1.43004	Not Antimicrobial	0	Boldenone Undecylenate
HY-13911	-4.4849	-2.96192	Not Antimicrobial	0	Hydroxyfasudil
HY-B0513	-0.847723	-1.63149	Not Antimicrobial	0	Methylthiouracil
HY-17440	4.98746	2.22931	Not Antimicrobial	1	Rocuronium (Bromide)
HY-13016	-4.9409	-1.04205	Not Antimicrobial	0	Cabozantinib
HY-A0023	-2.09575	-0.177393	Not Antimicrobial	0	Alogliptin (Benzoate)
HY-B0523A	-2.00274	-0.19498	Not Antimicrobial	0	Anagrelide (hydrochloride)
HY-B0538A	-2.92688	-3.11056	Not Antimicrobial	0	Pemirolast (potassium)
HY-90009A	-4.90666	-2.94439	Not Antimicrobial	0	Tadalafil
HY-A0015	-2.06623	1.08804	Not Antimicrobial	1	Bepotastine (besilate)
HY-18708	-3.64902	-1.67529	Not Antimicrobial	1	Erdafitinib
HY-Y0946	2.93262	-2.7954	Not Antimicrobial	0	Acetamide
HY-N0391	2.73727	-3.16931	Not Antimicrobial	0	L-Citrulline
HY-19912	-4.91035	-2.36115	Not Antimicrobial	0	Fruquintinib
HY-100803	2.58415	-2.10132	Not Antimicrobial	0	Hypotaurine
HY-N0666	4.29732	-3.29154	Not Antimicrobial	0	L-Aspartic acid
HY-50912	4.19673	-1.02236	Not Antimicrobial	1	Plerixafor (octahydrochloride)
HY-113008	-0.26852	5.11261	Not Antimicrobial	0	Urocanic acid
HY-17570	3.12441	1.7922	Not Antimicrobial	0	Desoximetasone
HY-90010	-1.80836	1.77139	Not Antimicrobial	0	Tolterodine (tartrate)
HY-15777A	-2.17539	-2.45354	Not Antimicrobial	0	Ribociclib hydrochloride
HY-B0892	-3.29223	2.8791	Not Antimicrobial	0	Benzyl alcohol
HY-75161	5.21696	0.787115	Not Antimicrobial	0	(-)-Menthol
HY-76542	3.89557	1.35787	Not Antimicrobial	8	Vitamin D2
HY-Y1088	-3.69951	3.16931	Not Antimicrobial	0	Hydrocinnamic acid
HY-113307	4.23517	2.41598	Not Antimicrobial	0	Alloepipregnanolone
HY-B1700A	0.585858	3.64235	Not Antimicrobial	0	Mivacurium (dichloride)
HY-N0324A	4.73267	2.83825	Not Antimicrobial	1	Cholic acid (sodium)
HY-B0243	3.17146	1.74341	Not Antimicrobial	0	Meprednisone
HY-B1077	-1.26527	-0.0727297	Not Antimicrobial	7	Penfluridol
HY-16938	-0.508679	-3.77187	Antimicrobial	16	5'-Methylthioadenosine
HY-18569	-4.87975	-3.86886	Not Antimicrobial	0	3-Indoleacetic acid
HY-13038A	0.649947	3.51034	Not Antimicrobial	0	Fostamatinib
HY-17040	-1.08146	1.38698	Not Antimicrobial	3	Darunavir
HY-13623A	-0.960047	-3.32443	Not Antimicrobial	0	Entecavir (monohydrate)
HY-B1217	3.71848	-5.34044	Not Antimicrobial	3	Bronopol
HY-B0255	-0.58256	-3.65996	Not Antimicrobial	0	Adefovir dipivoxil
HY-B1448	-1.82209	1.91253	Not Antimicrobial	6	Benidipine (hydrochloride)
HY-17507B	-4.18824	-1.6282	Not Antimicrobial	2	Pantoprazole (sodium hydrate)
HY-17565	0.0764053	-2.0902	Antimicrobial	31	Bleomycin (sulfate)
HY-D0885B	3.23191	-3.53915	Not Antimicrobial	0	Phosphocreatine (disodium)
HY-W012595A	-2.24748	2.94702	Not Antimicrobial	0	trans-Benzylideneacetone
HY-101037	3.4614	-3.37188	Not Antimicrobial	0	Sarcosine
HY-111095	5.07695	-3.00834	Not Antimicrobial	0	D-(-)-Lactic acid
HY-B0914	5.70153	-1.24045	Not Antimicrobial	0	10-Undecenoic acid
HY-70057	-1.22463	0.562624	Not Antimicrobial	0	Safinamide
HY-75502	-2.44481	-0.22167	Not Antimicrobial	0	Rotigotine
HY-Y0293	5.2823	-3.24777	Not Antimicrobial	0	L-Tartaric acid
HY-30219	-3.75381	3.14852	Not Antimicrobial	0	D-‚Äã(+)‚Äã-‚ÄãPhenyllactic acid
HY-100375	4.03269	-2.26576	Not Antimicrobial	0	Diroximel fumarate
HY-B0241	-0.868637	1.09909	Not Antimicrobial	0	Ipratropium (bromide)
HY-Y0189	-2.87581	4.89276	Not Antimicrobial	0	Methyl Salicylate
HY-101474A	-2.96669	0.453947	Not Antimicrobial	0	Zanubrutinib
HY-13781	-2.78296	1.61602	Not Antimicrobial	3	Pemetrexed (disodium hemipenta hydrate)
HY-B1587	-1.98008	3.9372	Not Antimicrobial	0	Carbazochrome
HY-B1304	4.5201	0.386291	Not Antimicrobial	0	(-)-Sparteine (sulfate pentahydrate)
HY-12866A	-2.39021	-1.93201	Not Antimicrobial	0	Larotrectinib sulfate
HY-17034A	-2.48963	0.859219	Not Antimicrobial	0	Dexmedetomidine (hydrochloride)
HY-17034B	-2.34125	0.904491	Not Antimicrobial	0	Medetomidine (hydrochloride)
HY-107542	6.2471	-0.892056	Not Antimicrobial	0	Oleoylethanolamide
HY-W015229	-4.80349	-3.77093	Not Antimicrobial	0	3-Indolepropionic acid
HY-112530	6.4609	-0.351297	Not Antimicrobial	3	1,2-Distearoyl-sn-glycero-3-phosphorylethanolamine
HY-Y1683	5.27138	0.803051	Not Antimicrobial	0	DL-Menthol
HY-P0053	0.631662	-0.758552	Antimicrobial	32	Fertirelin
HY-A0021	-0.740867	0.766182	Not Antimicrobial	0	Palonosetron (Hydrochloride)
HY-W012185	4.51374	0.343354	Not Antimicrobial	0	(-)-Sparteine
HY-112175	-0.378793	-1.53263	Not Antimicrobial	0	N-Acetylhistamine
HY-13803	-1.69386	1.38645	Antimicrobial	13	Tazemetostat
HY-107850	4.77728	2.42572	Not Antimicrobial	0	Pregnanediol
HY-B0286A	-2.18608	0.503023	Not Antimicrobial	1	Chlorpheniramine (maleate)
HY-B0578	-2.34235	2.12841	Not Antimicrobial	0	Loxoprofen
HY-B0911	0.247257	0.710161	Antimicrobial	32	Sodium copper chlorophyllin A
HY-90001	-2.03783	0.471117	Not Antimicrobial	9	Ritonavir
HY-17477	-2.46055	4.80403	Not Antimicrobial	0	Guacetisal
HY-B2119	4.89793	3.52134	Not Antimicrobial	3	Sodium tauroglycocholate
HY-N0019	-5.72456	-0.430459	Not Antimicrobial	5	Daidzein
HY-113138	0.460685	-3.04485	Not Antimicrobial	1	3-Methyluridine
HY-N0187	-6.10667	-2.50133	Not Antimicrobial	0	4-Methylumbelliferone
HY-13782A	-0.332565	-3.93101	Not Antimicrobial	5	Tenofovir (Disoproxil)
HY-W012479	-4.68323	-3.96653	Not Antimicrobial	0	H-D-Trp-OH
HY-B1022	1.55204	0.723708	Not Antimicrobial	0	Dimesna
HY-W018791	0.54973	4.17795	Not Antimicrobial	0	Bifendate
HY-14144	-2.7328	-0.452608	Not Antimicrobial	0	Aclidinium (Bromide)
HY-B1616	3.06655	1.6321	Not Antimicrobial	0	Clobetasone butyrate
HY-13055A	-3.03949	-0.427587	Antimicrobial	16	Telotristat ethyl
HY-A0016	-3.33351	-2.44083	Not Antimicrobial	6	Dronedarone
HY-13669	5.70933	-0.215263	Not Antimicrobial	3	Lomustine
HY-13038	0.617662	3.43716	Not Antimicrobial	0	Fostamatinib Disodium
HY-W050026	-3.84338	2.47022	Not Antimicrobial	0	Phenylacetylglutamine
HY-B0184	-3.79355	2.16024	Not Antimicrobial	0	Felbamate
HY-A0145	-5.26253	-2.01379	Not Antimicrobial	0	Phenprocoumon
HY-P1564A	0.955804	-0.820981	Antimicrobial	25	[Sar1, Ile8]-Angiotensin II (TFA)
HY-A0038	-1.88948	1.85879	Antimicrobial	11	Lasofoxifene (Tartrate)
HY-17038A	-5.95	-3.13081	Not Antimicrobial	0	Agomelatine (hydrochloride)
HY-113204	6.03306	-1.0641	Not Antimicrobial	0	N-Oleoyl glycine
HY-113303	-0.389158	-2.19185	Not Antimicrobial	0	FAPy-adenine
HY-Y0367	6.25608	-3.14679	Not Antimicrobial	0	Maleic Acid
HY-B0017	0.565899	-2.9992	Antimicrobial	15	Telbivudine
HY-17391	-1.43352	-3.68379	Not Antimicrobial	0	Pamabrom
HY-113099	-4.93547	-3.92979	Not Antimicrobial	0	Indolelactic acid
HY-B1102	-4.18769	-0.888731	Not Antimicrobial	0	Evans Blue
HY-B1466	-0.410284	0.762869	Antimicrobial	37	Mezlocillin (sodium)
HY-113094	6.14585	-1.0924	Not Antimicrobial	0	Paullinic acid
HY-10863	4.98605	-1.17424	Not Antimicrobial	0	Anandamide
HY-B2209A	1.6756	-0.672513	Not Antimicrobial	0	Hydroxocobalamin (monohydrochloride)
HY-103370	-2.8969	0.760364	Not Antimicrobial	0	Talniflumate
HY-N0018	-5.99868	-0.916654	Not Antimicrobial	0	Daidzin
HY-B1080	-0.68257	1.86168	Not Antimicrobial	3	Tilorone (dihydrochloride)
HY-I0447A	-3.11583	4.33189	Not Antimicrobial	1	Sodium 4-aminosalicylate (dihydrate)
HY-A0014	-0.191494	2.49651	Not Antimicrobial	0	Ramelteon
HY-Y0801	-2.64975	5.42772	Not Antimicrobial	0	2,6-Dihydroxybenzoic acid
HY-B0428B	-2.89611	1.25408	Not Antimicrobial	0	Ozagrel (hydrochloride)
HY-A0095	-3.93707	-2.33729	Not Antimicrobial	2	Flibanserin
HY-N0305	4.30233	-2.76553	Not Antimicrobial	0	5-Aminolevulinic acid (hydrochloride)
HY-Y0569	4.30646	-5.35957	Not Antimicrobial	0	D-Gluconic acid
HY-N0193	3.64371	0.700909	Not Antimicrobial	0	Artesunate
HY-10440	-3.09474	0.161812	Antimicrobial	11	Vismodegib
HY-N0096	0.574238	3.68294	Not Antimicrobial	0	Rotundine
HY-W007355	-4.80603	-3.79835	Not Antimicrobial	0	Skatole
HY-30215	5.08899	-2.45054	Not Antimicrobial	0	(S)-Leucic acid
HY-N0733	4.04326	-5.59304	Not Antimicrobial	0	Glucosamine (hydrochloride)
HY-N0076	3.55792	2.71826	Not Antimicrobial	0	Bilobalide
HY-N0121	0.254775	3.89704	Not Antimicrobial	0	Sesamin
HY-W015967	5.01618	-3.07625	Not Antimicrobial	0	Glycolic acid
HY-N1428	5.42765	-3.13788	Not Antimicrobial	0	Citric acid
HY-N6810	-2.22078	2.50405	Not Antimicrobial	0	Thymol
HY-N0158	4.64885	0.377291	Not Antimicrobial	0	Oxymatrine
HY-N0115	-0.710938	3.51668	Not Antimicrobial	0	Gastrodin
HY-W014502	-3.79001	2.30425	Not Antimicrobial	0	D-Kynurenine
HY-32351	4.16887	1.49187	Not Antimicrobial	6	Calcifediol
HY-Y0790	-2.51248	2.25988	Not Antimicrobial	0	Cuminaldehyde
HY-B2176	0.114664	-3.94631	Not Antimicrobial	1	ATP
HY-17039	-1.87969	0.352375	Not Antimicrobial	0	Alcaftadine
HY-14803	-0.326412	2.53275	Not Antimicrobial	0	Tasimelteon
HY-B2223	-1.11131	-1.24904	Not Antimicrobial	1	Thiamine nitrate
HY-12009	-3.16295	-1.71372	Not Antimicrobial	0	Pazopanib (Hydrochloride)
HY-N6824	4.74428	-1.13997	Not Antimicrobial	0	Hydroxy-Œ≤-sanshool
HY-14855	-3.34669	-0.618531	Not Antimicrobial	0	Tedizolid
HY-B1815	-1.51853	-3.29689	Not Antimicrobial	0	Xanthinol Nicotinate
HY-B0166A	4.59724	-4.85512	Not Antimicrobial	0	L-Ascorbic acid (sodium salt)
HY-Y0543	-1.70481	5.20293	Not Antimicrobial	0	5-Methylfurfural
HY-B1411	4.57141	-6.30352	Not Antimicrobial	0	i-Inositol
HY-Y0694	-2.48672	5.37745	Not Antimicrobial	0	2',4'-Dihydroxyacetophenone
HY-107824	5.09606	-5.90271	Not Antimicrobial	0	D-Melibiose
HY-N1446	6.0486	-1.17102	Not Antimicrobial	0	Oleic acid
HY-P0009A	0.571121	-0.589724	Antimicrobial	37	Cetrorelix (Acetate)
HY-P0002A	0.560671	-1.31968	Not Antimicrobial	0	Protirelin (Acetate)
HY-N0005	-0.269864	5.11237	Not Antimicrobial	0	Curcumin
HY-N0043	6.41528	2.07388	Not Antimicrobial	1	Ginsenoside Rd
HY-N2027	4.93392	3.42349	Not Antimicrobial	1	Taurochenodeoxycholic acid
HY-N0729	5.6484	-1.19237	Not Antimicrobial	0	Linoleic acid
HY-N6972	0.263931	3.60134	Not Antimicrobial	2	Cepharanthine
HY-W002587	-3.08516	4.81063	Not Antimicrobial	0	4-Hydroxy-3-methylbenzoic acid
HY-N0098	-1.56002	5.1349	Not Antimicrobial	0	Vanillin
HY-N0808	3.94442	2.68874	Not Antimicrobial	0	Camphor
HY-N0045	6.06497	2.31551	Not Antimicrobial	2	Ginsenoside Rg1
HY-N0172	-0.171204	5.54374	Not Antimicrobial	0	Caffeic acid
HY-N0130	4.58347	-4.77182	Not Antimicrobial	0	Shikimic acid
HY-N0094	-5.33487	-1.10135	Not Antimicrobial	7	Ipriflavone
HY-N0880	3.49954	2.6736	Not Antimicrobial	0	Cinobufotalin
HY-N0159	-1.85741	4.75377	Not Antimicrobial	0	Paeonol
HY-W001963	-3.35568	4.5707	Not Antimicrobial	0	Pyrrole-2-carboxylic acid
HY-113085	-3.25978	4.561	Not Antimicrobial	0	3-Hydroxyhippuric acid
HY-W010104	2.80384	-1.81713	Not Antimicrobial	0	L-Methionine sulfoxide
HY-W009390	2.57731	-1.70426	Not Antimicrobial	0	DL-Homocystine
HY-A0129	0.0498975	-1.63653	Not Antimicrobial	0	Histamine (phosphate)
HY-B1657A	-2.85269	1.93478	Not Antimicrobial	0	Fosphenytoin (disodium)
HY-B2170A	6.48884	-0.550163	Not Antimicrobial	8	Octenidine (dihydrochloride)
HY-N0454	2.69421	-3.30722	Not Antimicrobial	0	DL-Arginine
HY-15306	-3.1632	0.937942	Not Antimicrobial	0	Eltrombopag
HY-14852	-4.45006	-1.68385	Antimicrobial	25	Tafamidis
HY-W012123	0.0312596	4.78483	Not Antimicrobial	0	3,4,5-Trimethoxycinnamic acid
HY-B0168A	-1.22946	1.20219	Not Antimicrobial	0	Milnacipran (hydrochloride)
HY-13685	6.17147	-0.149288	Not Antimicrobial	1	Miltefosine
HY-113046	-0.944429	0.424096	Not Antimicrobial	1	5-Methyltetrahydrofolic acid
HY-14558	-0.180393	-0.881295	Not Antimicrobial	0	Tandospirone
HY-W012734	5.37501	-1.76061	Not Antimicrobial	0	H-HoPro-OH
HY-18204A	-3.05912	1.34019	Not Antimicrobial	0	LCZ696
HY-A0006	0.0552441	-1.97463	Not Antimicrobial	0	Pentostatin
HY-103447	-0.378556	3.21499	Not Antimicrobial	0	Zearalenone
HY-W014666	-5.14221	-3.23765	Not Antimicrobial	6	Xanthurenic acid
HY-W014787	5.70252	-2.56944	Not Antimicrobial	0	Decanedioic acid
HY-A0122	6.02091	0.800684	Antimicrobial	11	Plicamycin
HY-N2306A	0.117394	2.33055	Antimicrobial	34	Aclacinomycin A hydrochloride
HY-N0100	-1.84564	5.42586	Not Antimicrobial	0	Naringenin
HY-U00124B	4.92444	1.01401	Not Antimicrobial	0	Tromantadine (hydrochloride)
HY-Y0935	0.132225	3.83227	Not Antimicrobial	0	3,4-Dimethoxyphenethylamine
HY-N2591	0.753356	3.70792	Not Antimicrobial	0	Isocorydine
HY-Y1819	-5.97397	-3.21711	Not Antimicrobial	0	2-Acetonaphthone
HY-N0714	0.0528666	3.44799	Not Antimicrobial	1	Berbamine
HY-N0088	-1.14512	4.28528	Not Antimicrobial	0	Apocynin
HY-N6951	-2.59387	1.55732	Not Antimicrobial	0	Guaiazulene
HY-126307	-6.44625	-2.88393	Not Antimicrobial	3	Urolithin B
HY-113524	4.19081	-2.85109	Not Antimicrobial	0	N-Acetyl-L-aspartic acid
HY-N0602	5.96431	2.48134	Antimicrobial	12	Ginsenoside Rg2
HY-10529	4.00021	2.57955	Not Antimicrobial	2	Betulinic acid
HY-B0501	-3.10962	-2.34432	Antimicrobial	39	Danofloxacin (mesylate)
HY-B0395C	-3.10925	-2.25893	Antimicrobial	39	Sitafloxacin (hydrate)
HY-15164	-4.52775	-1.12303	Not Antimicrobial	1	Icotinib (Hydrochloride)
HY-B0236	4.62603	-2.91773	Not Antimicrobial	0	6-Aminocaproic acid
HY-113498	6.35551	-0.26981	Antimicrobial	22	Sphingomyelin
HY-18767	-2.59803	-0.304094	Not Antimicrobial	2	Ivosidenib
HY-17577	-5.49309	-1.77936	Not Antimicrobial	0	Berberine (chloride hydrate)
HY-40354A	-2.08965	-2.74263	Not Antimicrobial	0	Tofacitinib (citrate)
HY-15122A	0.963394	2.58328	Not Antimicrobial	0	Sinomenine hydrochloride
HY-13803C	-1.79782	1.18988	Antimicrobial	13	Tazemetostat (hydrobromide)
HY-B0025	5.02353	-5.44085	Not Antimicrobial	1	Voglibose
HY-W001083	-2.99083	4.64013	Not Antimicrobial	0	3-Hydroxyphenylacetic acid
HY-W004874	-2.42993	4.64954	Not Antimicrobial	0	2,6-Dimethylhydroquinone
HY-N0012	-6.1398	-0.977473	Not Antimicrobial	0	Glycitin
HY-Y0771	-1.73629	4.44011	Not Antimicrobial	0	3,4-Dimethoxyphenylacetic acid
HY-Y1373	6.33279	-1.42816	Not Antimicrobial	0	Cyclohexanecarboxylic acid
HY-W001080	-2.49237	4.83104	Not Antimicrobial	0	3,4-Dihydroxybenzeneacetic acid
HY-N7140	5.17723	-1.12031	Not Antimicrobial	0	Gamma-Linolenic acid
HY-W004283	6.59816	-1.28946	Not Antimicrobial	0	Pentadecanoic acid
HY-Y0313	-2.75364	5.19116	Not Antimicrobial	0	p-Hydroxybenzaldehyde
HY-W017113	-4.89404	-3.16762	Not Antimicrobial	2	2-Mercaptobenzothiazole
HY-124124	-3.14279	0.603291	Not Antimicrobial	0	N-Methylnicotinamide
HY-N0526	-6.89005	-0.828353	Not Antimicrobial	0	2""-O-Galloylhyperin
HY-N0523	-1.56941	6.07895	Not Antimicrobial	0	Gallic acid
HY-15654	-3.51182	2.99565	Not Antimicrobial	0	Sodium 4-phenylbutyrate
HY-124257	3.60266	-0.58569	Not Antimicrobial	0	(R)-Citronellol
HY-126995	4.70777	3.28012	Not Antimicrobial	1	Glycohyodeoxycholic acid
HY-B1075	3.5163	-4.74939	Not Antimicrobial	0	Fosfomycin (calcium)
HY-B0197A	-3.58225	-2.81185	Not Antimicrobial	0	Naratriptan (hydrochloride)
HY-113126	5.0657	-3.00167	Not Antimicrobial	0	(S)-3-Hydroxyisobutyric acid
HY-B0251	3.30254	2.25638	Not Antimicrobial	0	Eplerenone
HY-14855B	-3.39005	-0.576524	Not Antimicrobial	0	Tedizolid (phosphate)
HY-N1913	-2.32452	4.8384	Not Antimicrobial	0	Danshensu
HY-14885	0.42155	1.92647	Not Antimicrobial	0	Eliglustat
HY-15781A	-0.418992	-1.27875	Antimicrobial	33	Morinidazole (R enantiomer)
HY-70013	3.12231	2.03439	Not Antimicrobial	0	Abiraterone
HY-13910A	-0.510926	-4.11728	Not Antimicrobial	0	Tenofovir (hydrate)
HY-Y1069	5.20814	-3.2979	Not Antimicrobial	0	(S)-2-Hydroxysuccinic acid
HY-W012946	-1.48317	5.24284	Not Antimicrobial	0	2-Furoic acid
HY-13078	-1.19923	-0.299429	Not Antimicrobial	1	Cobimetinib (racemate)
HY-B1198	0.54488	2.03017	Not Antimicrobial	0	Piperonyl butoxide
HY-B0178A	2.47768	-3.2894	Not Antimicrobial	0	Guanidine (hydrochloride)
HY-W014130	3.17209	-2.99643	Not Antimicrobial	0	Ac-Arg-OH
HY-N0102	-2.11567	5.30512	Not Antimicrobial	0	Isoliquiritigenin
HY-100583	-2.10866	4.91919	Not Antimicrobial	0	(-)-(S)-Equol
HY-N0156	4.12057	2.70732	Not Antimicrobial	0	Oleanolic Acid
HY-W004924	0.475669	-2.86402	Not Antimicrobial	0	5-Hydroxymethyluracil
HY-N0112	-1.44564	5.89203	Not Antimicrobial	0	Dihydromyricetin
HY-W005255	-2.83329	4.30496	Not Antimicrobial	0	3-(3-Hydroxyphenyl)propionic acid
HY-N0119	-0.790269	4.4234	Not Antimicrobial	0	Naringin Dihydrochalcone
HY-N2064	-1.21329	1.14387	Not Antimicrobial	0	Racanisodamine
HY-N0595	-6.1841	-0.843458	Not Antimicrobial	0	Genistin
HY-113427	6.00222	-1.16859	Not Antimicrobial	0	trans-Vaccenic acid
HY-13318	4.28279	-1.04149	Not Antimicrobial	0	Oseltamivir acid
HY-N0484	0.00228352	3.56274	Not Antimicrobial	0	Liensinine
HY-N0502	6.31231	1.34344	Not Antimicrobial	1	Mogroside V
HY-N0520	-6.14415	-1.1762	Not Antimicrobial	0	Calycosin-7-O-Œ≤-D-glucoside
HY-N0494	4.90413	-4.22279	Not Antimicrobial	0	Gentiopicroside
HY-Z0283	-3.48449	2.29188	Not Antimicrobial	0	Benzamide
HY-14881A	-5.56604	-3.07224	Not Antimicrobial	4	Bedaquiline (fumarate)
HY-14929A	5.0901	-5.43817	Not Antimicrobial	0	Migalastat (hydrochloride)
HY-B0461	-1.55749	1.25649	Not Antimicrobial	0	Trospium (chloride)
HY-17565A	-0.00146354	-2.15987	Antimicrobial	31	Bleomycin (hydrochloride)
HY-14881	-5.48178	-3.12975	Not Antimicrobial	3	Bedaquiline
HY-14557	-0.858949	0.744536	Not Antimicrobial	5	Pimavanserin
HY-13451	-3.27021	-2.29746	Antimicrobial	39	Finafloxacin
HY-A0063	0.553915	-2.89132	Not Antimicrobial	0	Tipiracil (hydrochloride)
HY-B0108	0.78268	-0.645553	Antimicrobial	30	Daptomycin
HY-W004049	-2.94471	5.14938	Not Antimicrobial	0	3-Hydroxybenzoic acid
HY-Y0669	5.49127	-1.76711	Not Antimicrobial	0	Pipecolic acid
HY-W017006	-0.139368	-1.656	Not Antimicrobial	0	1-Methyl-L-histidine
HY-W015061	-3.80617	2.64478	Not Antimicrobial	0	2-(2-Phenylacetamido)acetic acid
HY-N0163	-3.24025	1.15772	Not Antimicrobial	0	Magnolol
HY-N1214	3.42468	-0.527385	Not Antimicrobial	0	Squalene
HY-113011	5.29787	-5.64507	Not Antimicrobial	0	Maltotriose
HY-N7117	5.16128	0.785128	Not Antimicrobial	0	1,4-Cineole
HY-114703	-3.22028	1.82466	Not Antimicrobial	0	Eslicarbazepine
HY-A0042	-2.51071	-1.3833	Not Antimicrobial	0	Rufinamide
HY-A0059	-1.27825	2.8181	Antimicrobial	40	Nifuratel
HY-128744	4.207	-3.38604	Not Antimicrobial	0	Phosphonoacetic acid
HY-113485	-5.43371	-2.84735	Not Antimicrobial	0	Melanin
HY-122524	-0.856493	-3.355	Not Antimicrobial	0	7-Methylguanosine
HY-128378	3.16932	1.93059	Not Antimicrobial	0	16-‚ÄãDehydroprogesterone
HY-10586	-0.221413	-3.05291	Not Antimicrobial	2	5-Azacytidine
HY-B1245	-2.80549	5.00213	Not Antimicrobial	0	Salsalate
HY-B1060	2.89553	1.36493	Not Antimicrobial	0	6Œ±-Methylprednisolone 21-hemisuccinate (sodium salt)
HY-D0205A	2.55935	-1.7761	Not Antimicrobial	0	Carbocisteine
HY-107832	3.31354	0.286263	Not Antimicrobial	0	Ketoisophorone
HY-14566	0.179407	2.73854	Not Antimicrobial	0	Donepezil
HY-14944	0.813054	2.06645	Not Antimicrobial	0	Homoharringtonine
HY-17586	-0.527456	3.21168	Antimicrobial	36	Dalbavancin (hydrochloride)
HY-B1223	-2.9238	-0.229658	Not Antimicrobial	0	Anethole (trithione)
HY-B0471	-2.01602	4.09294	Not Antimicrobial	0	Phenylephrine (hydrochloride)
HY-10997A	-3.87014	-0.442863	Not Antimicrobial	0	Ibrutinib (Racemate)
HY-113035A	0.243027	0.226465	Antimicrobial	24	Angiotensin III (TFA)
HY-17567B	4.15686	-4.61095	Not Antimicrobial	1	Heparin (Lithium salt)
HY-Y0781	4.61393	-2.47125	Not Antimicrobial	0	Pyruvic acid
HY-N0095	-4.20128	-2.38055	Not Antimicrobial	0	(S)-10-Hydroxycamptothecin
HY-77591	2.38909	-1.72034	Not Antimicrobial	0	Cysteamine hydrochloride
HY-N7122A	0.758876	-0.333648	Not Antimicrobial	1	Thymopentin (acetate)
HY-W016814	6.12339	-3.15166	Not Antimicrobial	0	(Z)-Aconitic acid
HY-N0110	-5.33324	-1.69023	Not Antimicrobial	0	Palmatine (chloride)
HY-N0010	4.77688	-4.56611	Not Antimicrobial	0	Geniposidic acid
HY-W007606	-2.41978	4.06943	Not Antimicrobial	0	Tyramine
HY-N0009	4.71127	-4.4821	Not Antimicrobial	0	Geniposide
HY-Y0418	3.83837	-5.68279	Not Antimicrobial	0	Dulcite
HY-N0485	0.0814171	3.55624	Not Antimicrobial	3	Liensinine (Diperchlorate)
HY-N0575	-1.54009	5.05264	Not Antimicrobial	0	Pinocembrin
HY-12316	4.58208	1.75336	Not Antimicrobial	4	20(S)-Hydroxycholesterol
HY-N0629	4.05735	2.77153	Not Antimicrobial	0	Maslinic acid
HY-N0659	6.41101	1.62858	Not Antimicrobial	5	Jujuboside A
HY-128747A	4.62335	-5.43434	Not Antimicrobial	0	Œ±-D-Glucose-1-phosphate (disodium hydrate)
HY-N0642	4.60538	-6.01484	Not Antimicrobial	0	Œ±-L-Rhamnose monohydrate
HY-A0075	-1.62842	1.34805	Not Antimicrobial	0	Decloxizine (dihydrochloride)
HY-B2162	4.54259	-4.57531	Not Antimicrobial	0	Chondroitin (sulfate)
HY-D0227A	4.02017	-5.70551	Not Antimicrobial	0	Trometamol (hydrochloride)
HY-113298	6.07828	-3.07208	Not Antimicrobial	0	Citraconic acid
HY-32721	-3.82045	-1.35193	Not Antimicrobial	0	Neratinib
HY-50767A	-2.29862	-2.5258	Not Antimicrobial	0	Palbociclib (hydrochloride)
HY-B0659	-3.29765	-3.58872	Not Antimicrobial	0	Brimonidine
HY-N0323	0.0895529	0.778429	Not Antimicrobial	0	Bilirubin
HY-B2233B	5.16024	-0.324592	Not Antimicrobial	0	Phosphorylcholine
HY-108324	-1.73399	0.592719	Not Antimicrobial	1	(Z)-Thiothixene
HY-W009326	6.5647	-0.27651	Not Antimicrobial	0	Laurocapram
HY-N0196	-5.92169	-0.495553	Not Antimicrobial	5	Baicalein
HY-10225	-3.41388	2.06146	Not Antimicrobial	0	Belinostat
HY-B1508	-5.84707	-3.23415	Not Antimicrobial	0	Vitamin K4
HY-B1739	3.53293	2.31044	Not Antimicrobial	0	Pregnenolone monosulfate
HY-Y0740	-2.09401	4.72535	Not Antimicrobial	0	4-Methoxybenzaldehyde
HY-B0448A	-2.92485	1.93767	Not Antimicrobial	0	Phenytoin (sodium)
HY-50910	4.2491	-0.24695	Antimicrobial	34	Temsirolimus
HY-101916	4.10935	-4.59215	Not Antimicrobial	1	Heparan Sulfate
HY-113136	-0.945983	-3.54295	Not Antimicrobial	0	1-Methylguanosine
HY-100583A	-2.04783	4.83069	Not Antimicrobial	0	(¬±)-Equol
HY-W015591	-3.71708	3.35963	Not Antimicrobial	0	2-Hydroxy-2-phenylacetic acid
HY-113135	0.0645375	-2.62285	Not Antimicrobial	0	5-Methylcytidine
HY-113373	3.7603	-3.43006	Not Antimicrobial	0	Guanidinosuccinic acid
HY-113253A	3.70123	-1.79846	Not Antimicrobial	0	N8-Acetylspermidine dihydrochloride
HY-W015346	-2.90781	4.38489	Not Antimicrobial	0	Desaminotyrosine
HY-107324	3.25251	-0.12099	Not Antimicrobial	0	Œ≤-Elemene
HY-B1262	-1.87816	0.398229	Not Antimicrobial	6	Acetophenazine (dimaleate)
HY-100666	-2.26614	-1.53133	Not Antimicrobial	0	Fosfluconazole
HY-B0979	-1.70282	1.43346	Not Antimicrobial	0	Lobeline (hydrochloride)
HY-W014225	-2.45442	4.90194	Not Antimicrobial	0	3-Phenoxybenzoic acid
HY-Y1366	3.74928	-1.07149	Not Antimicrobial	0	Hydroxyacetone
HY-W015618	-2.68383	2.38465	Not Antimicrobial	0	2',4'-Dimethylacetophenone
HY-W008150	5.0554	-2.48404	Not Antimicrobial	0	2-Hydroxy-3-methylbutanoic acid
HY-W010435	3.67359	-1.02269	Not Antimicrobial	0	Sulcatone
HY-W018653	6.17436	-1.58082	Not Antimicrobial	0	Cyclohexaneacetic acid
HY-W011527	-1.2362	-3.84402	Not Antimicrobial	1	Xanthosine
HY-76504	-1.37203	4.79993	Not Antimicrobial	0	2,6-Dimethoxybenzoic acid
HY-Y1177	-2.83156	2.12664	Not Antimicrobial	0	Diphenyl disulfide
HY-W034065	-2.4257	5.44423	Not Antimicrobial	0	3,5-Dihydroxyacetophenone
HY-113277	5.45728	-2.83355	Not Antimicrobial	0	3-Methyladipic acid
HY-Y0442	-2.92203	2.39735	Not Antimicrobial	0	2-Methylbenzaldehyde
HY-N0325	2.5805	-1.54778	Not Antimicrobial	0	DL-Methionine
HY-W012530	-3.59997	3.14579	Not Antimicrobial	0	Phenylpyruvic acid
HY-B1934	6.50572	-0.433325	Not Antimicrobial	0	Methyl stearate
HY-N0216	-3.11358	3.77878	Not Antimicrobial	0	Benzoic acid
HY-Y0678	-0.190479	4.37621	Not Antimicrobial	0	1,3,5-Trimethoxybenzene
HY-W012575	-2.51867	5.56913	Not Antimicrobial	0	2,4-Dihydroxybenzoic acid
HY-15449	-5.92715	-0.557386	Not Antimicrobial	2	Kaempferide
HY-113283	-2.90632	5.08133	Not Antimicrobial	0	Homogentisic acid
HY-W012860	-2.81367	2.38275	Not Antimicrobial	0	p-Tolualdehyde
HY-125848	5.96027	2.45166	Not Antimicrobial	5	Ginsenoside F2
HY-14615	-0.171321	3.06039	Not Antimicrobial	0	[6]-Gingerol
HY-13516	4.50305	0.382324	Not Antimicrobial	0	Aloperine
HY-12961A	-1.24815	1.21426	Not Antimicrobial	0	Bretylium (tosylate)
HY-17568	-0.0069328	2.86534	Not Antimicrobial	0	Nonivamide
HY-18253	-2.61481	-2.40496	Not Antimicrobial	2	Udenafil
HY-N2484	-0.191486	4.2385	Not Antimicrobial	0	Methylnissolin
HY-B0926A	-1.00538	3.97014	Antimicrobial	15	Sodium diatrizoate
HY-W019358	-3.33026	3.20227	Not Antimicrobial	0	2-hydroxymethyl benzoic acid
HY-W050044	5.36912	-1.92648	Not Antimicrobial	0	L-Azetidine-2-carboxylic acid
HY-W009338	-2.32342	3.61543	Not Antimicrobial	0	H-Val-Tyr-OH
HY-N0598	5.62093	2.58781	Not Antimicrobial	3	Ginsenoside F1
HY-13653	-1.42686	6.06301	Not Antimicrobial	0	(-)-Epigallocatechin Gallate
HY-128454	2.45955	-0.968683	Not Antimicrobial	0	Dimethyl trisulfide
HY-N0681	4.7534	-5.32543	Not Antimicrobial	0	D-Pantothenic acid (hemicalcium salt)
HY-19883	-2.7652	0.0294228	Antimicrobial	24	Lusutrombopag
HY-12678	-3.5838	-2.03897	Not Antimicrobial	2	Entrectinib
HY-32735	3.96587	2.41109	Not Antimicrobial	0	Triptolide
HY-N0414	-2.9525	0.74415	Not Antimicrobial	1	Trigonelline
HY-N0439	6.01804	1.78988	Not Antimicrobial	0	Asiaticoside
HY-N0298	5.03029	0.261387	Not Antimicrobial	0	Stachydrine
HY-N0567	-0.329959	4.32027	Not Antimicrobial	0	Hydroxysafflor yellow A
HY-66010	0.676381	3.15822	Not Antimicrobial	0	Cinepazide (Maleate)
HY-W038287	-4.63677	-3.25466	Not Antimicrobial	0	2-Methylbenzoxazole
HY-W015874	4.94329	-2.58809	Not Antimicrobial	0	2-Hydroxy-2-methylbutanoic acid
HY-W007888	-2.67064	4.74045	Not Antimicrobial	0	2-Hydroxy-4-methylbenzaldehyde
HY-N0540	-6.5137	-1.04297	Not Antimicrobial	0	Cynaroside
HY-N0416	2.92353	1.56194	Not Antimicrobial	0	Cucurbitacin B
HY-N0697	4.84158	-4.0861	Not Antimicrobial	1	Crocin
HY-14621	-0.938841	3.72314	Not Antimicrobial	0	Zingerone
HY-14270	-1.89051	0.714901	Not Antimicrobial	0	Lodoxamide
HY-B0568	-1.96828	4.83704	Not Antimicrobial	0	Deferiprone
HY-17474	-3.58399	0.654174	Not Antimicrobial	0	Parecoxib
HY-N2510	-0.0375934	3.93014	Not Antimicrobial	0	Myristicin
HY-N6929	4.19424	-1.76757	Not Antimicrobial	0	Angelic acid
HY-B0889	-4.88558	-3.60222	Not Antimicrobial	0	Ethacridine (lactate monohydrate)
HY-N6996	-0.376561	3.90115	Not Antimicrobial	0	Methyl Eugenol
HY-N2995	3.39463	1.4693	Not Antimicrobial	0	Poricoic acid A
HY-W008226	-2.14403	5.70625	Not Antimicrobial	0	Phloracetophenone
HY-W010594	2.61492	-1.25475	Not Antimicrobial	0	Tetrahydrothiophen-3-one
HY-76691	4.27161	-5.44571	Not Antimicrobial	0	D-Ribonolactone
HY-113410	5.53263	-2.92779	Not Antimicrobial	0	3-Methylglutaric acid
HY-15780	-4.67053	-2.98014	Not Antimicrobial	0	Brexpiprazole
HY-32736	3.48548	2.43248	Not Antimicrobial	0	Triptonide
HY-18733	2.51064	-1.02314	Not Antimicrobial	0	Lipoic acid
HY-B0315	1.68071	-0.586782	Not Antimicrobial	0	Vitamin B12
HY-17605	-1.56786	-0.802608	Antimicrobial	25	Bictegravir
HY-17573	1.29076	-0.768814	Antimicrobial	27	Carbetocin
HY-B0206	-3.33325	-2.96099	Not Antimicrobial	0	Rizatriptan (benzoate)
HY-N0549	3.6896	1.97528	Not Antimicrobial	0	(-)-Œ±-Pinene
HY-N0614	5.87323	-0.158503	Not Antimicrobial	5	Sucralose
HY-N0529	-0.507163	5.62719	Not Antimicrobial	0	Rosmarinic acid
HY-N0379	4.68421	-6.11858	Not Antimicrobial	0	D-Mannose
HY-N0553	6.28923	2.11312	Not Antimicrobial	1	Gypenoside XVII
HY-B1306	-3.89179	2.38903	Not Antimicrobial	0	4-Aminohippuric acid
HY-W012480	-4.68789	-3.88685	Not Antimicrobial	0	DL-Tryptophan
HY-W007894	5.49252	-3.06103	Not Antimicrobial	0	Dimethylmalonic acid
HY-B0578A	-2.42794	1.84259	Not Antimicrobial	0	Loxoprofen (sodium)
HY-B0332	-2.20616	2.76961	Not Antimicrobial	0	Menadione
HY-17507A	-4.32044	-1.58593	Not Antimicrobial	1	Pantoprazole (sodium)
HY-N2391	-0.617873	5.39614	Not Antimicrobial	0	p-Hydroxycinnamic acid
HY-B0878	3.14607	1.83517	Not Antimicrobial	0	Halobetasol (propionate)
HY-17460A	-3.98212	-1.40139	Antimicrobial	27	Garenoxacin (Mesylate hydrate)
HY-77036	-1.41138	3.01498	Antimicrobial	37	Furagin
HY-P0004	0.960924	-0.382603	Antimicrobial	14	Lysipressin
HY-B0683	5.55462	-1.06872	Not Antimicrobial	0	Limaprost
HY-B0879A	-4.27977	-0.846697	Antimicrobial	14	Suramin (sodium salt)
HY-19568	-2.96997	-3.09684	Not Antimicrobial	0	Peficitinib
HY-N6807	-0.00531865	4.03622	Not Antimicrobial	0	Elemicin
HY-W018501	-2.47831	2.43105	Not Antimicrobial	0	Methyl p-tert-butylphenylacetate
HY-W067716	-0.133166	-1.63596	Not Antimicrobial	0	Spinacine
HY-W014075	-6.30085	-3.12187	Not Antimicrobial	8	1-Hydroxypyrene
HY-19569	-2.92482	-3.50866	Not Antimicrobial	0	Upadacitinib
HY-N0603	6.04586	2.38448	Not Antimicrobial	5	20(S)-Ginsenoside Rg3
HY-15605	-2.22048	-1.05969	Not Antimicrobial	2	Encorafenib
HY-14153A	-4.75436	-2.87118	Not Antimicrobial	0	Tegaserod (maleate)
HY-15762	-3.633	0.642383	Not Antimicrobial	0	Valdecoxib
HY-15777B	-1.90714	-2.74557	Not Antimicrobial	1	Ribociclib succinate
HY-16168A	0.511935	-0.507654	Antimicrobial	37	Degarelix
HY-17584	0.99731	-0.516813	Antimicrobial	34	Linaclotide
HY-B1777	3.87357	-1.44146	Not Antimicrobial	1	Spermine
HY-14595	-5.67474	-0.599533	Not Antimicrobial	0	Biochanin A
HY-W012836	-2.60531	4.21305	Not Antimicrobial	0	4-Ethylphenol
HY-136064	-1.42361	4.21032	Not Antimicrobial	0	4,4'-Dimethoxychalcone
HY-13425	0.32952	4.10856	Not Antimicrobial	0	Deguelin
HY-14262	-4.39621	-2.72131	Not Antimicrobial	1	Vilazodone
HY-W012658	-3.07602	2.50233	Not Antimicrobial	0	2-Methylacetophenone
HY-13071	2.79311	1.49822	Not Antimicrobial	0	Nestoron
HY-14200	-1.97681	1.73701	Not Antimicrobial	0	(S)-Rasagiline
HY-76063	-3.51808	2.84266	Not Antimicrobial	0	Methyl phenylacetate
HY-W015326	-2.97682	4.76738	Not Antimicrobial	0	3-Hydroxymandelic Acid
HY-W010476	-1.5407	-1.03378	Not Antimicrobial	0	2,3,5-Trimethylpyrazine
HY-70053A	-2.13344	2.26242	Not Antimicrobial	8	Fesoterodine (L-mandelate)
HY-17474A	-3.52555	0.671351	Not Antimicrobial	0	Parecoxib (Sodium)
HY-B0359	-2.71668	0.609774	Antimicrobial	23	Fenticonazole (Nitrate)
HY-B0923	-1.84061	4.73602	Not Antimicrobial	0	Danthron
HY-N7109	6.20706	-1.06646	Not Antimicrobial	0	Erucic acid
HY-B0134	-0.784429	1.45172	Not Antimicrobial	0	Bestatin
HY-A0008	-0.807739	-1.48178	Not Antimicrobial	0	Talipexole dihydrochloride
HY-B0204	-4.20488	-1.42772	Not Antimicrobial	0	Pimobendan
HY-N3075	4.34954	0.100441	Not Antimicrobial	0	Phytol
HY-17455	5.59684	-0.0450728	Not Antimicrobial	0	Pramiracetam
HY-113285	3.00485	-3.16334	Not Antimicrobial	0	Ureidopropionic acid
HY-W007346	-2.13619	4.84093	Not Antimicrobial	0	m-Anisaldehyde
HY-W001189	2.43549	-0.987935	Not Antimicrobial	0	1,3-Dithiane
HY-13771	4.69819	3.25183	Not Antimicrobial	1	Ursodiol
HY-16106	-2.83224	-1.92748	Not Antimicrobial	0	Talazoparib
HY-15772	-3.31551	-1.94058	Not Antimicrobial	0	Osimertinib
HY-15656A	-1.7606	0.148259	Not Antimicrobial	0	Ceritinib dihydrochloride
HY-N0677	3.16005	0.967515	Not Antimicrobial	0	Dehydroandrographolide succinate
HY-14281	4.20904	2.54491	Not Antimicrobial	0	Trilostane
HY-17592	-2.99636	-0.525075	Antimicrobial	39	Bithionol
HY-N0684	4.11094	0.0605253	Not Antimicrobial	8	Vitamin K1
HY-14592	-5.51453	-0.766606	Not Antimicrobial	0	Tectochrysin
HY-B0182	0.320722	-2.94334	Not Antimicrobial	0	Carmofur
HY-50903	-2.94411	-0.186972	Not Antimicrobial	0	Rivaroxaban
HY-50904	-4.22778	-1.69782	Not Antimicrobial	1	Nintedanib
HY-66012	-0.51531	2.1032	Not Antimicrobial	0	Proparacaine (Hydrochloride)
HY-70053	-1.72781	2.0517	Not Antimicrobial	2	Fesoterodine
HY-B0199	-0.586014	2.71865	Not Antimicrobial	0	Mycophenolate Mofetil
HY-W041171	-2.45171	4.02536	Not Antimicrobial	0	3-Chloro-L-tyrosine
HY-100196	-3.63027	0.433723	Not Antimicrobial	0	Pyrroloquinoline quinone
HY-N6871	3.54016	1.89553	Not Antimicrobial	0	Abietic acid
HY-B0563	-1.24769	1.75772	Not Antimicrobial	0	Ropivacaine
HY-B0563A	-1.32141	1.64339	Not Antimicrobial	0	Ropivacaine (hydrochloride monohydrate)
HY-B0577	-0.307408	1.92064	Not Antimicrobial	1	Latanoprost
HY-A0182	1.07154	-0.55315	Antimicrobial	12	Felypressin
HY-32329	-2.47003	1.61398	Not Antimicrobial	0	Setiptiline
HY-B0924	-1.88293	3.46166	Not Antimicrobial	0	Anisindione
HY-B0231	-0.720837	1.30682	Not Antimicrobial	0	Enalaprilat (dihydrate)
HY-W012595	-2.23234	2.95064	Not Antimicrobial	0	Benzylideneacetone
HY-W005178	6.36455	-1.76703	Not Antimicrobial	0	Octadecanedioic acid
HY-W011978	-4.81819	-3.79222	Not Antimicrobial	0	N-Acetyl-L-tryptophan
HY-N0597	4.54809	2.19857	Not Antimicrobial	5	Panaxatriol
HY-N0623	-4.70958	-3.90516	Not Antimicrobial	0	L-Tryptophan
HY-N0709	-6.27267	-2.8538	Not Antimicrobial	0	Coumarin
HY-17574	4.78343	2.22598	Not Antimicrobial	0	Thio-TEPA
HY-B1235	2.73149	-2.85712	Not Antimicrobial	0	Acetohydroxamic acid
HY-15777C	-1.93674	-2.75494	Not Antimicrobial	1	Ribociclib succinate hydrate
HY-N0538	3.7331	-5.70459	Not Antimicrobial	0	Xylitol
HY-17572A	1.36903	-0.947111	Antimicrobial	22	Atosiban (acetate)
HY-B0191	-0.379982	2.08205	Not Antimicrobial	0	Bimatoprost
HY-N0464	4.50615	-5.50933	Not Antimicrobial	0	D-(-)-Quinic acid
HY-N0230	3.74183	-3.44292	Not Antimicrobial	0	Œ≤-Alanine
HY-N0384	-2.14653	4.644	Not Antimicrobial	0	Homovanillic acid
HY-F0001	-0.112242	-3.79729	Not Antimicrobial	0	NADH (disodium salt)
HY-N0060B	-0.0736373	5.40665	Not Antimicrobial	0	(E)-Ferulic acid
HY-I0660	-3.50434	1.17399	Not Antimicrobial	0	PCL 016
HY-Y0289	6.59777	-0.25558	Not Antimicrobial	0	1-Dodecanol
HY-W015786	-2.14682	5.13469	Not Antimicrobial	0	4-Ethoxyphenol
HY-W015224	-4.90388	-3.869	Not Antimicrobial	0	Methyl 2-(1H-indol-3-yl)acetate
HY-A0275	-3.19667	0.0751447	Not Antimicrobial	0	Amezinium (methylsulfate)
HY-76299	0.77608	2.82637	Not Antimicrobial	0	Galanthamine
HY-17504	-1.91614	-0.108463	Not Antimicrobial	0	Rosuvastatin (Calcium)
HY-18706	-0.83881	4.60626	Not Antimicrobial	0	trans-Tranilast
HY-13998	-4.38265	-2.55301	Not Antimicrobial	7	Dasabuvir
HY-13997	-0.608338	1.16844	Antimicrobial	35	Ombitasvir
HY-B0216	0.948376	2.10183	Not Antimicrobial	0	Ethynyl Estradiol
HY-B0091	-5.31973	-2.82297	Not Antimicrobial	0	Adapalene
HY-B0218	6.32277	-0.213268	Not Antimicrobial	2	Orlistat
HY-B1092A	4.27493	-5.36447	Not Antimicrobial	0	Gluconate (sodium)
HY-N0040	6.36057	1.94822	Not Antimicrobial	1	Ginsenoside Rb2
HY-W002065	-3.58259	-0.195118	Not Antimicrobial	0	4-Carboxypyrazole
HY-W049735	-1.95324	3.8914	Not Antimicrobial	0	N,N,O-Tridesmethylvenlafaxine
HY-W040971	-0.952967	4.19308	Not Antimicrobial	0	Creosol
HY-W012814	-1.92492	4.9403	Not Antimicrobial	0	4-Methylcatechol
HY-N0551	-6.62984	-2.57614	Not Antimicrobial	0	Wedelolactone
HY-13065	-1.59709	4.22907	Not Antimicrobial	0	Isobavachalcone
HY-W012926	2.99784	-2.73351	Not Antimicrobial	0	Dihydrouracil
HY-15789	-3.76831	-0.524371	Antimicrobial	34	Elbasvir
HY-14369	-1.85652	0.173877	Not Antimicrobial	0	Elagolix sodium
HY-15781	-0.427553	-1.23344	Antimicrobial	33	Morinidazole
HY-I0096	-4.9688	-3.86863	Not Antimicrobial	1	Indole-2-carboxylic acid
HY-66009	-1.9	2.60083	Not Antimicrobial	0	Epalrestat
HY-N0610	-2.13746	3.30711	Not Antimicrobial	0	trans-Cinnamic acid
HY-N0170	-4.82101	-3.89218	Not Antimicrobial	0	Indole-3-carbinol
HY-B1745	-1.56055	3.00755	Not Antimicrobial	0	Pyridoxylamine
HY-50878A	-2.34143	-0.810328	Not Antimicrobial	4	Crizotinib (hydrochloride)
HY-B0189A	-0.970597	0.505209	Not Antimicrobial	0	Mosapride (citrate)
HY-N3686	3.75018	-5.68434	Not Antimicrobial	0	D-Arabitol
HY-Y0624	4.67008	-1.51676	Not Antimicrobial	0	4-Pentenoic acid
HY-W019151	0.37568	4.05899	Not Antimicrobial	0	Meconine
HY-17552	5.16071	-0.282461	Not Antimicrobial	0	sn-Glycero-3-phosphocholine
HY-17443B	-2.50616	1.23695	Not Antimicrobial	0	Sivelestat (sodium tetrahydrate)
HY-B0563C	-1.28794	1.76775	Not Antimicrobial	0	Ropivacaine (mesylate)
HY-B0562	-1.93988	-0.667499	Not Antimicrobial	0	Methyclothiazide
HY-17479A	-3.23134	2.55919	Not Antimicrobial	0	Amfenac (Sodium Hydrate)
HY-B0289	2.67034	-1.51307	Not Antimicrobial	0	Erdosteine
HY-N0180	3.86446	2.74541	Not Antimicrobial	2	18Œ≤-Glycyrrhetinic acid
HY-W017770	-0.721905	-3.61018	Not Antimicrobial	6	S-Adenosyl-L-methionine (disulfate tosylate)
HY-B0238	-0.258799	1.48324	Not Antimicrobial	0	Amorolfine (hydrochloride)
HY-W040141	3.72456	-5.63878	Not Antimicrobial	0	L-Arabinitol
HY-W018197	-3.84543	2.40674	Not Antimicrobial	0	2-Phenylacetamide
HY-W007426	-2.93429	2.15743	Not Antimicrobial	0	N-Methylbenzylamine
HY-14860	5.13051	-5.40181	Not Antimicrobial	0	1-Deoxynojirimycin
HY-14616	-0.351096	3.32962	Not Antimicrobial	0	Shogaol
HY-W012974	3.78658	-3.13533	Not Antimicrobial	0	3-Amino-2-methylpropanoic acid
HY-13772	-0.110135	2.54657	Antimicrobial	33	Valrubicin
HY-14596	-5.84041	-0.354413	Not Antimicrobial	5	Genistein
HY-14590	-6.21665	-0.50971	Not Antimicrobial	5	Kaempferol
HY-B0202	-3.53607	0.672743	Not Antimicrobial	1	Irbesartan
HY-N0626	4.77015	-1.5329	Not Antimicrobial	0	Sorbic acid
HY-I0736	-3.68086	1.44292	Not Antimicrobial	0	Isonicotinic acid
HY-50898A	-4.08291	-1.2014	Not Antimicrobial	1	Lapatinib (ditosylate)
HY-N0243	-6.75896	-0.604307	Not Antimicrobial	0	Theaflavin
HY-D0186	0.48358	-3.10189	Antimicrobial	14	2'-Deoxyuridine
HY-15097	-6.71979	-0.603657	Not Antimicrobial	5	Myricetin
HY-14909	3.67071	2.50865	Not Antimicrobial	0	Bardoxolone
HY-W018004	2.70234	-3.19119	Not Antimicrobial	0	L-Homocitrulline
HY-W005241	-1.60863	5.46549	Not Antimicrobial	0	5-Hydroxymethyl-2-furancarboxylic acid
HY-W015371	-3.13479	2.78491	Not Antimicrobial	0	Ethyl phenylacetate
HY-N0297	-5.67659	-1.59515	Not Antimicrobial	0	Sinensetin
HY-N2417	4.62071	1.58365	Antimicrobial	15	Stearyl glycyrrhetinate
HY-W012788	-1.62011	5.29043	Not Antimicrobial	0	Maltol
HY-79494	5.87977	-3.16554	Not Antimicrobial	0	Glyoxalic acid
HY-B1178	-2.46455	-0.11971	Not Antimicrobial	0	Cotinine
HY-B2156	3.2678	-0.264561	Not Antimicrobial	1	Menaquinone-4
HY-B0933	4.38634	-1.29088	Not Antimicrobial	1	Gadoteridol
HY-17443A	-2.51178	1.30928	Not Antimicrobial	0	Sivelestat (sodium)
HY-10255A	-1.62729	-0.385917	Not Antimicrobial	0	Sunitinib
HY-16562A	-3.32908	-2.47953	Not Antimicrobial	1	Irinotecan (hydrochloride)
HY-122942	-6.0625	-0.451892	Not Antimicrobial	3	Moracin M
HY-B0152B	-1.23211	-4.30057	Not Antimicrobial	0	Adenine (hemisulfate)
HY-A0169A	3.96474	-2.32193	Not Antimicrobial	0	Methyl aminolevulinate (hydrochloride)
HY-Y0030	-3.40748	4.54046	Not Antimicrobial	0	3-Hydroxypicolinic acid
HY-W015342	-1.72225	4.71059	Not Antimicrobial	0	Methyl anisate
HY-W012941	-2.89734	-0.595621	Not Antimicrobial	0	2-Thiophenecarboxaldehyde
HY-41404	-1.68113	5.22614	Not Antimicrobial	0	Piperonylic acid
HY-W008188	-3.55635	1.87153	Not Antimicrobial	0	3-Hydroxy-4-aminopyridine
HY-Y0095	3.71793	-2.49063	Not Antimicrobial	0	Isethionic acid
HY-W012980	5.21772	-2.36976	Not Antimicrobial	0	3-Methylbutanoic acid
HY-W014589	1.05008	1.47469	Not Antimicrobial	0	2,4-Di-tert-butylphenol
HY-N0346A	-0.705442	4.78024	Not Antimicrobial	0	(E)-Ethyl p-methoxycinnamate
HY-W009516	-2.42775	1.85373	Not Antimicrobial	1	Dibenzyl disulfide
HY-W015060	-3.61097	2.5276	Not Antimicrobial	0	2-(2-Methylbenzamido)acetic acid
HY-W039157	-1.44286	-1.33502	Not Antimicrobial	0	2-Acetyl-3-ethylpyrazine
HY-113247	6.05814	-2.94689	Not Antimicrobial	0	trans-trans-Muconic acid
HY-W016823	-2.39016	4.04454	Not Antimicrobial	0	Tyramine (hydrochloride)
HY-W002110	-2.29015	4.62323	Not Antimicrobial	0	Isohomovanillic acid
HY-W007566	-5.20962	-3.39335	Not Antimicrobial	0	5-Methoxyindole-3-acetic acid
HY-50667	-3.1948	-0.0203837	Not Antimicrobial	0	Apixaban
HY-W007828	-3.54754	2.80603	Not Antimicrobial	0	Methyl 3-phenylpropanoate
HY-18678A	0.595626	-0.776543	Antimicrobial	28	Bremelanotide (Acetate)
HY-17600	-3.42089	-0.309188	Not Antimicrobial	0	Acalabrutinib
HY-19733	-1.23281	-0.00381584	Not Antimicrobial	3	Lumateperone (tosylate)
HY-A0096	5.36129	-0.844023	Not Antimicrobial	0	Iloprost
HY-12033	1.17489	2.29488	Not Antimicrobial	0	2-Methoxyestradiol
HY-113511	5.37005	-5.66602	Not Antimicrobial	0	Glycogen
HY-W012999	4.09053	-1.72888	Not Antimicrobial	0	Tiglic acid
HY-N2335	-6.63881	-2.76728	Not Antimicrobial	5	Coumestrol
HY-14151	-0.480002	0.437167	Not Antimicrobial	0	Prucalopride
HY-N0129	4.34833	2.2589	Not Antimicrobial	0	Sclareolide
HY-N1429	4.95209	3.50336	Not Antimicrobial	5	Taurochenodeoxycholic acid (sodium salt)
HY-N0104	4.26298	1.62677	Not Antimicrobial	0	Curcumol
HY-N0058	-0.246265	5.65486	Not Antimicrobial	0	4,5-Dicaffeoylquinic acid
HY-14806	-0.766614	-0.44614	Not Antimicrobial	1	Teneligliptin
HY-N6949	-1.79799	4.75009	Not Antimicrobial	0	Juglone
HY-N0394	2.49194	-1.76854	Not Antimicrobial	0	L-Cystine
HY-W027555	4.90384	-2.84828	Not Antimicrobial	0	Ethoxyacetic acid
HY-15297	-0.512484	3.09402	Not Antimicrobial	0	Vesnarinone
HY-14904A	-3.85979	-1.64866	Not Antimicrobial	4	Umifenovir (hydrochloride)
HY-14946	-0.527586	-2.1999	Not Antimicrobial	0	Amifampridine
HY-18204	-3.43528	0.843294	Not Antimicrobial	0	Valsartan
HY-14605	-1.95237	1.63792	Not Antimicrobial	0	Rasagiline (mesylate)
HY-B0167A	-2.98483	5.03531	Not Antimicrobial	2	Sodium Salicylate
HY-B0174	-3.02445	4.95294	Not Antimicrobial	0	Olsalazine (Disodium)
HY-B0162A	0.651601	3.44492	Not Antimicrobial	0	Ivabradine (hydrochloride)
HY-30151	-6.49975	-2.74743	Not Antimicrobial	0	Methoxsalen
HY-12357	6.12836	-1.35217	Not Antimicrobial	0	Bempedoic acid
HY-14885A	0.380063	1.86052	Not Antimicrobial	3	Eliglustat (hemitartrate)
HY-B0144	-4.88263	-2.9137	Not Antimicrobial	0	Pitavastatin (Calcium)
HY-N0892	3.56594	2.44439	Not Antimicrobial	7	AKBA
HY-B0430A	3.46726	-1.89828	Not Antimicrobial	0	D-Pantothenic acid (sodium)
HY-B0385	-1.33649	2.74588	Not Antimicrobial	0	Gabexate (mesylate)
HY-W010320	-1.71528	5.35401	Not Antimicrobial	0	Ethyl maltol
HY-128699	6.06179	-1.90613	Not Antimicrobial	0	D-Desthiobiotin
HY-113474	-2.3869	5.00461	Not Antimicrobial	0	3,4-Dihydroxymandelic acid
HY-A0082	-1.75629	1.35606	Not Antimicrobial	0	Diphenidol (hydrochloride)
HY-W010489	-3.49355	2.78991	Not Antimicrobial	0	2-Phenylacetaldehyde
HY-B1484	-2.19743	4.47631	Antimicrobial	36	Moxalactam (sodium salt)
HY-N0061	-0.159319	4.98782	Not Antimicrobial	0	Ethyl ferulate
HY-14768	-0.364022	-2.19918	Not Antimicrobial	0	Favipiravir
HY-13528	-0.558501	2.6838	Not Antimicrobial	7	Clinofibrate
HY-14806A	-0.878984	-0.39907	Not Antimicrobial	1	Teneligliptin (hydrobromide)
HY-B0744D	2.87996	-3.33443	Not Antimicrobial	0	L-Eflornithine (monohydrochloride)
HY-W006057	4.95438	-2.40283	Not Antimicrobial	0	3-Methyl-2-oxobutanoic acid
HY-B0077	-2.47114	-2.58191	Not Antimicrobial	0	Bendamustine (hydrochloride)
HY-13780	-3.91609	-2.08852	Not Antimicrobial	1	Vinblastine (sulfate)
HY-N0101	-0.351943	4.28786	Not Antimicrobial	0	Neohesperidin
HY-90005	-2.53035	0.46247	Not Antimicrobial	0	Etravirine
HY-B0160	-1.59394	0.668734	Not Antimicrobial	0	Lafutidine
HY-I0960	0.421828	-2.73352	Not Antimicrobial	0	Uracil
HY-15148	-2.24457	1.10281	Not Antimicrobial	2	Tipranavir
HY-50706	-3.32251	-1.53303	Not Antimicrobial	5	Selumetinib
HY-B0161A	-5.75454	-3.29158	Not Antimicrobial	0	Duloxetine (hydrochloride)
HY-B0167	-3.02945	5.08662	Not Antimicrobial	0	Salicylic acid
HY-70037	-5.76015	-3.28375	Not Antimicrobial	3	Cinacalcet
HY-50858	-2.6494	-3.30314	Not Antimicrobial	0	Ruxolitinib (phosphate)
HY-B0186B	-0.648901	-1.98371	Antimicrobial	38	Cefoselis (sulfate)
HY-113301	6.67738	-0.648735	Not Antimicrobial	0	Hexacosanoic acid
HY-113378	5.07556	-2.79988	Not Antimicrobial	0	3-Hydroxybutyric acid
HY-116514	3.32784	-0.0934829	Not Antimicrobial	0	(S)-(‚àí)-Perillyl alcohol
HY-129974	-1.19823	4.74827	Not Antimicrobial	1	3,3'-Diiodo-L-thyronine
HY-B0128	-1.5064	-3.7231	Not Antimicrobial	0	Diphylline
HY-13718	-4.46868	-3.78747	Not Antimicrobial	0	Oglufanide
HY-B1464	6.7625	-0.488279	Not Antimicrobial	0	Cetylpyridinium (chloride)
HY-A0060	1.70958	1.07245	Not Antimicrobial	0	Malotilate
HY-128553	-3.6851	2.12872	Not Antimicrobial	0	Antineoplaston A10
HY-N0124	6.00821	1.46692	Not Antimicrobial	6	Dioscin
HY-N7127	-0.651071	5.34206	Not Antimicrobial	0	(E)-m-Coumaric acid
HY-B1048	-3.36875	3.72488	Not Antimicrobial	0	Pasiniazid
HY-N0044	6.25285	2.17064	Not Antimicrobial	8	Ginsenoside Re
HY-N0714A	0.131328	3.55119	Not Antimicrobial	1	Berbamine (dihydrochloride)
HY-B0099	-3.15286	2.21066	Not Antimicrobial	0	Edaravone
HY-N0074	-6.41623	-2.5665	Not Antimicrobial	0	Byakangelicol
HY-N0113	-2.01791	4.00843	Not Antimicrobial	0	Hordenine
HY-B0133	4.90909	-3.83123	Not Antimicrobial	1	Natamycin
[truncated: 321 more rows]

## Sheet: Figure 4b
Activity of compounds that are predicted to have broad-spectrum activity, as reported in the literature. The Antibiotic column indicates whether the compound is an antibiotic or not. The Reported Activity column indicates each type of growth-inhbiting activity. The n_compounds column show the number of compounds with said activity.
Antibiotic	Reported Activity	n_compounds
Antibiotic	Antibiotic	77
Non-antibiotic	Antibacterial	53
Non-antibiotic	Antifungal	5
Non-antibiotic	Antiparasitic	5
Non-antibiotic	Antiviral	19
Non-antibiotic	Untested	76

## Sheet: Figure 4c
Predictions made by MolE-XGBoost on the MedChemExpress chemical library. The catalog_number and ProductName columns identify each compound. The n_inhibited_total is the total number of strains predicted to be inhibited (max 40). The n_inhibited_gram_negative and n_inhibited_gram_positive columns indicate the number of gram-negative and gram-positive strains predicted to be inhibited respectively;…
catalog_number	n_inhibited_total	n_inhibited_gnegative	n_inhibited_gpositive	antimicrobial_potential_total	antimicrobial_potential_gnegative	antimicrobial_potential_gpositive	antibiotic	ProductName	atc_description	Biological Activity
HY-16980A	40	18	22	-0.044785	-0.0650891	-0.0281727	abx	Eravacycline (dihydrochloride)	ANTIINFECTIVES FOR SYSTEMIC USE - ANTIBACTERIALS FOR SYSTEMIC USE	Eravacycline dihydrochloride (TP-434 dihydrochloride) is a potent and broad-spectrum antibacterial agent.
HY-B2136	40	18	22	-0.794497	-1.33769	-0.350067	not_abx	Tannic acid	not_found	Tannic acid is a novel hERG channel blocker with IC50 of 3.4 μM.
HY-B0117	40	18	22	-0.426507	-0.550845	-0.324776	abx	Tigecycline	ANTIINFECTIVES FOR SYSTEMIC USE - ANTIBACTERIALS FOR SYSTEMIC USE	Tigecycline (GAR-936) is a broad-spectrum glycylcycline antibiotic. The mean inhibitory concentration (MIC) of Tigecycline for E. coli (MG1655 strain) is approximately 125 ng/mL[1]. MIC50 and MIC90 are 1 and 2 mg/L for Acinetobacter baumannii (A. baumannii), respectively[2].
HY-A0059	40	18	22	-0.211808	-0.228783	-0.197921	abx	Nifuratel	GENITO URINARY SYSTEM AND SEX HORMONES - GYNECOLOGICAL ANTIINFECTIVES AND ANTISEPTICS	Nifuratel(NF 113, SAP 113) is a broad antibacterial spectrum agent, which is used as an antibacterial, antifungal, and antiprotozoal (Trichomonas). IC50 Value: 0.125-1 μg/mL(MIC, A. vaginae) [1] Target: Antibacterial; Antiprotozoal in vitro: In vitro, nifuratel is able to inhibit the growth of A. vaginae, with a MIC range of 0.125-1 μg/mL; it is active against G. vaginalis and does not affect lac…
HY-B0117C	40	18	22	-0.431972	-0.558168	-0.32872	abx	Tigecycline (tetramesylate)	ANTIINFECTIVES FOR SYSTEMIC USE - ANTIBACTERIALS FOR SYSTEMIC USE	Tigecycline tetramesylate (GAR-936 tetramesylate) is a broad-spectrum glycylcycline antibiotic. The mean inhibitory concentration (MIC) of Tigecycline for E. coli (MG1655 strain) is approximately 125 ng/mL[1]. MIC50 and MIC90 are 1 and 2 mg/L for Acinetobacter baumannii (A. baumannii), respectively[2].
HY-B0425A	40	18	22	-0.286755	-0.415756	-0.181208	abx	Novobiocin (Sodium)	not_found	Novobiocin Sodium (Albamycin; Cathomycin) is an?orally active?antibiotic compound derived from Streptomyces niveus and a potent?DNA gyrase inhibitor by binding the ATP-binding site in the ATPase subunit[1].?Novobiocin Sodium manifests strong anti-bacterial activities effectively against gram-positive pathogens and shows limited activity against gram-negative organisms due to LPS-containing outer …
HY-B1907	40	18	22	-0.120051	-0.127442	-0.114004	abx	Rifamycin (sodium)	ALIMENTARY TRACT AND METABOLISM - ANTIDIARRHEALS, INTESTINAL ANTIINFLAMMATORY/ANTIINFECTIVE AGENTS:DERMATOLOGICALS - ANTIBIOTICS AND CHEMOTHERAPEUTICS FOR DERMATOLOGICAL USE:ANTIINFECTIVES FOR SYSTEMIC USE - ANTIMYCOBACTERIALS:SENSORY ORGANS - OPHTHALMOLOGICALS:SENSORY ORGANS - OTOLOGICALS	Rifamycin sodium (Rifamycin SV monosodium) belongs to the family of ansamycin antibiotics and has been isolated from the fermentation of A. mediterranei or its mutants. Rifamycin sodium displays a broad spectrum of antibiotic activity against Gram-positive and, to a lesser extent, Gram-negative bacteria[1].
HY-14865C	40	18	22	-0.0216686	-0.0350008	-0.0107605	abx	Omadacycline (hydrochloride)	ANTIINFECTIVES FOR SYSTEMIC USE - ANTIBACTERIALS FOR SYSTEMIC USE	Omadacycline hydrochloride is novel, aminomethyl tetracycline antibiotic being developed for the treatment of community-acquired bacterial infections. The ED50 for Escherichia coli is 2.02 mg/kg.
HY-B0449	40	18	22	-7.40404e-05	-0.000146623	-1.46186e-05	abx	Methacycline (hydrochloride)	not_found	Methacycline hydrochloride is a tetracycline antibiotic and can inhibits bacterial protein synthesis. Methacycline hydrochloride is a potent epithelial-mesenchymal transition (EMT) inhibitor. Methacycline hydrochloride blocks EMT in vitro and fibrogenesis in vivo without directly affecting TGF-β1 Smad signaling. Methacycline hydrochloride is an antimicrobial and has the potential for pulmonary fi…
HY-B0501	39	17	22	-0.58289	-0.460876	-0.68272	abx	Danofloxacin (mesylate)	not_found	Danofloxacin mesylate (CP 76136-27) is a fluoroquinolone antibacterial for veterinary use. Target: Antibacterial Danofloxacin mesylate (CP 76136-27) is a synthetic antibacterial agent of the fluoroquinolone class, acts principally by the inhibition of bacterial DNA-gyrase, which is necessary for supercoiling of DNA to provide a suitable spatial arrangement of DNA within the bacterial cell. The mi…
HY-B0024	39	17	22	-1.40468	-1.50421	-1.32325	abx	Prulifloxacin	ANTIINFECTIVES FOR SYSTEMIC USE - ANTIBACTERIALS FOR SYSTEMIC USE	Prulifloxacin (NM441) is an orally active fluoroquinolone antibiotic with a broad spectrum of activity against Gram-positive and -negative bacteria. Prulifloxacin is a prodrug of a thiazeto-quinoline carboxylic acid derivative Ulifloxacin (NM394). Prulifloxacin has the potential for lower urinary tract infections and exacerbations of chronic bronchitis[1][2].
HY-B0183	39	17	22	-1.3749	-1.19383	-1.52305	not_abx	Ellagic acid	not_found	Ellagic acid is a natural antioxidant, and acts as a potent and ATP-competitive CK2 inhibitor, with an IC50 of 40 nM and a Ki of 20 nM.
HY-100584	39	18	21	-0.278885	-0.287578	-0.271773	abx	Davercin	not_found	Davercin (Erythromycin Cyclocarbonate), derivative of Erythromycin, which is active against Gram-positive and some Gram-negative microorganisms.
HY-17592	39	17	22	-0.459424	-0.523412	-0.407069	not_abx	Bithionol	DERMATOLOGICALS - ANTI-ACNE PREPARATIONS:ANTIPARASITIC PRODUCTS, INSECTICIDES AND REPELLENTS - ANTHELMINTICS	Bithionol is a clinically approved anti-parasitic drug; has been shown to inhibit solid tumor growth in several preclinical cancer models. IC50 value: Target: anticaner agent Bithionol caused dose dependent cytotoxicity against all ovarian cancer cell lines tested with IC50 values ranging from 19 μM - 60 μM. BT treatment resulted in cell cycle arrest at G1/M phase and increased ROS generation [1]…
HY-13451	39	17	22	-0.527487	-0.678976	-0.403542	abx	Finafloxacin	not_found	Finafloxacin is a fluoroquinolone antimicrobial agent that exhibits optimum efficacy in slightly acidic environments. Target: Antibacterial Finafloxacin is a pH-activated fluoroquinolone (belonging to a new 8-cyano subclass) to treat serious bacterial infections associated with an acidic environment, including urinary tract infections (UTIs) and Helicobacter pylori infections. Finafloxacin exhibi…
HY-B0395C	39	17	22	-0.289372	-0.394085	-0.203698	abx	Sitafloxacin (hydrate)	ANTIINFECTIVES FOR SYSTEMIC USE - ANTIBACTERIALS FOR SYSTEMIC USE	Sitafloxacin Hydrate is a new-generation, broad-spectrum oral fluoroquinolone antibiotic. Target: Antibacterial Sitafloxacin Hydrate, a new-generation, broad-spectrum oral fluoroquinolone that is very active against many Gram-positive, Gram-negative and anaerobic clinical isolates, including strains resistant to other fluoroquinolones, was recently approved in Japan for the treatment of respirato…
HY-13055	39	17	22	-1.42047	-2.25815	-0.735088	not_abx	Telotristat etiprate	ALIMENTARY TRACT AND METABOLISM - OTHER ALIMENTARY TRACT AND METABOLISM PRODUCTS	Telotristat etiprate (LX1606 Hippurate) is a novel, orally-delivered inhibitor of tryptophan hydroxylase that reduces serotonin production.
HY-B1916	38	17	21	-0.494072	-0.765223	-0.272221	abx	Acetylspiramycin	not_found	Acetylspiramycin (Spiramycin B; Spiramycin II; Foromacidin B) is a potent and orally active macrolide antibiotic produced by various Streptomyces species, an acetylated derivative of Spiramycin (HY-100593). Acetylspiramycin is an antimicrobial agent with activity against gram-positive organisms, including?Streptococcus pyogenes, S. viridans, Corynebacterium diphtheriae?and methicillin-sensitive?S…
HY-N7096	38	18	20	-0.883454	-0.976807	-0.807075	abx	Ceftezole (sodium)	ANTIINFECTIVES FOR SYSTEMIC USE - ANTIBACTERIALS FOR SYSTEMIC USE	Ceftezole sodium (CTZ sodium) is a broad-spectrum cephem antibiotic against many species of gram-positive and gram-negative bacteria. Ceftezole sodium (CTZ sodium) is an alpha-glucosidase inhibitor with in vivo anti-diabetic activity[1][2].
HY-B0186B	38	16	22	-0.696362	-1.17481	-0.304904	abx	Cefoselis (sulfate)	not_found	Cefoselis sulfate (FK-037), the fourth gen-eration of cephalosporin, is a β-lactam antibiotic. Cefoselis sulfate exhibits good activity against a wide range of Gram-positive and Gram-negative organisms. Cefoselis sulfate penetrates the blood-brain barrier[1][2][3].
HY-P1959A	38	16	22	-1.01541	-1.77844	-0.391104	not_abx	Lanreotide (acetate)	SYSTEMIC HORMONAL PREPARATIONS, EXCL. SEX HORMONES AND INSULINS - PITUITARY AND HYPOTHALAMIC HORMONES AND ANALOGUES	Lanreotide acetate (BIM 23014 acetate) is a somatostatin analogue with antineoplastic activity. Lanreotide acetate can be used for?carcinoid syndrome[1][2].
HY-107801	38	16	22	-1.20985	-1.90224	-0.643355	not_abx	Inosine pranobex	ANTIINFECTIVES FOR SYSTEMIC USE - ANTIVIRALS FOR SYSTEMIC USE	Inosine pranobex is a potent, broad-spectrum antiviral compound for HIV infection. Inosine pranobex is an immunopotentiator[1].
HY-A0170	38	17	21	-1.90334	-1.67198	-2.09264	abx	Trovafloxacin	ANTIINFECTIVES FOR SYSTEMIC USE - ANTIBACTERIALS FOR SYSTEMIC USE	Trovafloxacin is a broad-spectrum quinolone antibiotic with potent activity against Gram-positive, Gram-negative and anaerobic organisms. Trovafloxacin blocks the DNA gyrase and topoisomerase IV activity. Trovafloxacin is also a potent, selective and orally active pannexin 1 channel (PANX1) inhibitor with an IC50 of 4 μM for PANX1 inward current. Trovafloxacin does not inhibit connexin 43 gap jun…
HY-13673A	38	16	22	-1.4657	-2.23581	-0.835607	not_abx	Goserelin (acetate)	ANTINEOPLASTIC AND IMMUNOMODULATING AGENTS - ENDOCRINE THERAPY	Goserelin acetate (ICI-118630 acetate), a gonadotropin-releasing hormone (GnRH) analogue, functions as a GnRH agonist. Goserelin acetate can be used for the research of breast cancer, epithelial ovarian cancer and prostate cancer[1][2].
HY-B0686	38	17	21	-1.87842	-2.15455	-1.6525	not_abx	Eptifibatide	BLOOD AND BLOOD FORMING ORGANS - ANTITHROMBOTIC AGENTS	Eptifibatide is a cyclic heptapeptide, acts as a competitive antagonist for the activated platelet glycoprotein IIb/IIIa receptor, with anti-platelet activity[1].
HY-B1466	37	16	21	-1.05866	-1.58401	-0.628827	abx	Mezlocillin (sodium)	ANTIINFECTIVES FOR SYSTEMIC USE - ANTIBACTERIALS FOR SYSTEMIC USE	Mezlocillin sodium is a broad-spectrum penicillin antibiotic. It is active against both Gram-negative and some Gram-positive bacteria. Target: Antibacterial Mezlocillin sodium is penicillin antibiotic, prescribed for certain types of bacterial infections.
HY-N7097	37	16	21	-0.996096	-1.68428	-0.433037	abx	Sulbenicillin (disodium)	ANTIINFECTIVES FOR SYSTEMIC USE - ANTIBACTERIALS FOR SYSTEMIC USE	Sulbenicillin disodium is the disodium salt of Sulbenicillin. Sulbenicillin is a Penicillin antibiotic with antibacterial activity against a number of mucoid and non-mucoid strains of Pseudomonas aeruginosa[1].
HY-14814A	37	17	20	-2.20448	-1.98327	-2.38547	abx	Delafloxacin (meglumine)	ANTIINFECTIVES FOR SYSTEMIC USE - ANTIBACTERIALS FOR SYSTEMIC USE	Delafloxacin meglumine (ABT492 meglumine; RX-3341 meglumine; WQ-3034 meglumine) is a broad-spectrum fluoroquinolone antibiotic. Delafloxacin has a broad spectrum of activity that includes drug-resistant Staphylococcus aureus, Streptococcus pneumoniae, and Klebsiella pneumonia[1].
HY-77036	37	16	21	-1.62623	-1.77569	-1.50395	abx	Furagin	not_found	Furagin, nitrofurantoin analog, is an anti-bacterial agent. Furagin is 2-substituted 5-nitrofuran, chemically and structurally similar to well-known antibacterial compound nitrofurantoin. IC50 Value: Target: Antibacterial in vitro: The furagin concentrations in serum remain several hours above the MIC concentrations of many pathogenic bacteria. Despite the high concentrations in serum, the urine …
HY-13581A	37	15	22	-1.41486	-2.23161	-0.746613	not_abx	Buserelin (Acetate)	ANTINEOPLASTIC AND IMMUNOMODULATING AGENTS - ENDOCRINE THERAPY	Buserelin Acetate is a gonadotropin-releasing hormone agonist (GnRH agonist). target: GnRH In vivo: Buserelin treatment reduced the number of neurons along the entire gastrointestinal tract, with increased relative numbers of CRF-immunoreactive submucosal and myenteric neurons in colon (p < 0.05 and p < 0.01, respectively).[1] Compared with controls, buserelin treatment caused loss of myenteric n…
HY-P0009A	37	15	22	-0.976796	-1.94216	-0.186954	not_abx	Cetrorelix (Acetate)	SYSTEMIC HORMONAL PREPARATIONS, EXCL. SEX HORMONES AND INSULINS - PITUITARY AND HYPOTHALAMIC HORMONES AND ANALOGUES	Cetrorelix Acetate (SB-75 acetate) is a potent gonadotropin-releasing hormone (GnRH) receptor antagonist with an IC50 of 1.21 nM[1].
HY-13534A	37	15	22	-0.918948	-1.8586	-0.150138	not_abx	Abarelix (Acetate)	ANTINEOPLASTIC AND IMMUNOMODULATING AGENTS - ENDOCRINE THERAPY	Abarelix Acetate (PPI 149 Acetate; R 3827 Acetate) is a potent gonadotrophin-releasing hormone (GnRH) antagonist, used for prostate cancer research[1].
HY-108365	37	16	21	-0.524217	-0.753741	-0.336424	abx	Gamithromycin	not_found	Gamithromycin is an antimicrobial agent which can inhibit the growth of MmmSC strains B237 and Tan8 with MICs of 0.00012 and 0.00006 μg/mL, respectively.
HY-16168A	37	15	22	-0.995038	-1.63508	-0.471364	not_abx	Degarelix	ANTINEOPLASTIC AND IMMUNOMODULATING AGENTS - ENDOCRINE THERAPY	Degarelix is a competitive and reversible gonadotropin-releasing hormone receptor (GnRHR) antagonist.
HY-14896	37	15	22	-2.17686	-2.83198	-1.64084	not_abx	Opicapone	NERVOUS SYSTEM - ANTI-PARKINSON DRUGS	Opicapone is a potent third-generation catechol-O-methyltransferase (COMT) inhibitor for the research of Parkinson's disease and motor fluctuations. Opicapone decreases the ATP content of the cells with an IC50 of 98 μM.
HY-B1802A	37	17	20	-1.95038	-1.55432	-2.27442	abx	Tosufloxacin (tosylate hydrate)	ANTIINFECTIVES FOR SYSTEMIC USE - ANTIBACTERIALS FOR SYSTEMIC USE	Tosufloxacin (tosylate hydrate) is a fluoroquinolone antibacterial agent. Tosufloxacin (tosylate hydrate) is effective against Gram-positive and Gram-negative aerobic bacteria, anaerobic bacteria and Chlamydia trachomatis. Tosufloxacin (tosylate hydrate) is also a bacterial Topo (DNA gyrase, topoisomerase)) inhibitor.
HY-B0226	37	16	21	-0.531956	-0.631709	-0.45034	abx	Nitrofurazone	not_found	Nitrofurazone (Nitrofural) is a bactericidal compound used as an antibiotic most commonly in the form of ointments.
HY-108402A	36	15	21	-0.924261	-1.47712	-0.471919	abx	Cefodizime (sodium)	ANTIINFECTIVES FOR SYSTEMIC USE - ANTIBACTERIALS FOR SYSTEMIC USE	Cefodizime sodium is a third generation cephalosporin antibiotic with a broad spectrum of antibacterial activity. Cefodizime sodium has no renal toxic effect, good tolerance and immune regulation activity, and can be used for the research of severe infections of the respiratory and urinary tracts[1][2].
HY-108402	36	15	21	-1.23387	-1.72342	-0.83332	abx	Cefodizime	ANTIINFECTIVES FOR SYSTEMIC USE - ANTIBACTERIALS FOR SYSTEMIC USE	Cefodizime is a third generation cephalosporin antibiotic with a broad spectrum of antibacterial activity. Cefodizime has no renal toxic effect, good tolerance and immune regulation activity, and has the potential for severe infections of the respiratory and urinary tracts[1][2].
HY-14737	36	15	21	-1.00236	-1.58912	-0.522285	abx	Ceftaroline fosamil	ANTIINFECTIVES FOR SYSTEMIC USE - ANTIBACTERIALS FOR SYSTEMIC USE	Ceftaroline fosamil (TAK-599) is a cephalosporin with activity against Gram-positive pathogens, including methicillin-resistant Staphylococcus aureus (MRSA).
HY-17365	36	15	21	-2.25972	-3.17141	-1.51378	not_abx	Octreotide (acetate)	SYSTEMIC HORMONAL PREPARATIONS, EXCL. SEX HORMONES AND INSULINS - PITUITARY AND HYPOTHALAMIC HORMONES AND ANALOGUES	Octreotide acetate, a long-acting synthetic analog of native somatostatin, inhibits growth hormone, glucagon, and insulin more potently.
HY-17586	36	14	22	-1.00761	-2.01913	-0.180006	abx	Dalbavancin (hydrochloride)	ANTIINFECTIVES FOR SYSTEMIC USE - ANTIBACTERIALS FOR SYSTEMIC USE	Dalbavancin hydrochloride (MDL-63397 hydrochloride) is a semisynthetic lipoglycopeptide antibiotic with potent bactericidal activity against Gram-positive bacteria. Dalbavancin hydrochloride inhibits Staphylococcus aureus and Bacillus anthracis with MIC90s of 0.06 μg/mL and 0.25 μg/mL, respectively[1][2].
HY-B1300	36	16	20	-1.28866	-1.62371	-1.01453	abx	Cefonicid (sodium)	ANTIINFECTIVES FOR SYSTEMIC USE - ANTIBACTERIALS FOR SYSTEMIC USE	Cefonicid sodium is a broadspectrum cephalosporin antibiotic which inhibits the formation of the bacterial cell wall. Target: Antibacterial Cefonicid sodium can inhibit the carnitine/carnitine antiport when it is added internally and externally to proteoliposomes. It is known that the molecule contains various electroactive groups that can be detected using adsorptive square-wave stripping voltam…
HY-B1369	36	15	21	-0.659519	-1.12084	-0.282072	abx	Imipenem monohydrate	not_found	Imipenem monohydrate, a member of the carbapenem class of antibiotics isolated from the soil organism Streptomyces cattleya[1], is an intravenous β-lactam antibiotic effective against a wide range of Gram-positive and Gram-negative bacteria, including several multi-drug resistant bacterial species. Imipenem acts as cell wall-targeting antibiotic[2][3].
HY-15602A	36	14	22	-1.6933	-3.03596	-0.594755	not_abx	Ledipasvir (acetone)	not_found	Ledipasvir acetone (GS-5885 acetone) is the active ingredient of Ledipasvir. Ledipasvir is an inhibitor of the hepatitis C virus NS5A, with EC50 values of 34 pM against GT1a and 4 pM against GT1b replicon.
HY-P0084	36	15	21	-2.11336	-3.09752	-1.30813	not_abx	Cyclic somatostatin	not_found	Cyclic somatostatin is a growth hormone-release inhibiting factor used in the treatment of severe, acute hemorrhages of gastroduodenal ulcers.
HY-B1484	36	15	21	-1.09448	-1.99269	-0.359578	abx	Moxalactam (sodium salt)	not_found	Moxalactam sodium salt (Latamoxef sodium) is an antibiotic compound more effective against Escherichia coli and Pseudomonas aeruginosathan cephalosporins.
HY-17405	36	15	21	-1.85291	-2.60176	-1.24021	not_abx	Alarelin (Acetate)	not_found	Alarelin acetate is a synthetic GnRH agonist.
HY-13665	36	15	21	-1.83182	-2.6805	-1.13745	not_abx	Leuprolide (Acetate)	not_found	Leuprolide Acetate (Leuprorelin acetate) is an analogue of gonadotrophin-releasing hormone (GnRH), acts as a GnRH receptor agonist. Leuprolide Acetate can be used for the research of prostate cancer, endometriosis, uterine fibroids, central precocious puberty, multiple sclerosis. Leuprolide Acetate improves experimental autoimmune encephalomyelitis in rat model[1].
HY-B0875	36	15	21	-0.961608	-1.51475	-0.509042	abx	Cefmenoxime (hydrochloride)	ANTIINFECTIVES FOR SYSTEMIC USE - ANTIBACTERIALS FOR SYSTEMIC USE	Cefmenoxime hydrochloride is a third-generation cephalosporin antibiotic.
HY-17580	36	14	22	-1.85889	-2.97645	-0.944517	abx	Fidaxomicin	ALIMENTARY TRACT AND METABOLISM - ANTIDIARRHEALS, INTESTINAL ANTIINFLAMMATORY/ANTIINFECTIVE AGENTS	Fidaxomicin (OPT-80), a macrocyclic RNA polymerase inhibitor, has a narrow spectrum of activity. Fidaxomicin selectively eradicates pathogenic Clostridium difficile with minimal disruption to the multiple species of bacteria that make up the normal, healthy intestinal flora[1].
HY-B1128A	36	15	21	-1.46687	-2.12464	-0.928701	abx	Cefamandole (sodium)	ANTIINFECTIVES FOR SYSTEMIC USE - ANTIBACTERIALS FOR SYSTEMIC USE	Cefamandole Sodium Salt is a second-generation broad-spectrum cephalosporin antibiotic.
HY-P0017	35	13	22	-1.4418	-2.62704	-0.472051	not_abx	Aprotinin	BLOOD AND BLOOD FORMING ORGANS - ANTIHEMORRHAGICS	Aprotinin is a bovine pancreatic trypsin inhibitor (BPTI) inhibitor which inhibits trypsin and chymotrypsin with Kis of 0.06 pM and 9 nM, respectively.
HY-P0163	35	14	21	-2.52109	-3.32805	-1.86084	abx	Gramicidin	RESPIRATORY SYSTEM - THROAT PREPARATIONS	Gramicidin is an antimicrobial peptide assembling as channels in membranes and increasing their permeability towards cations.
HY-B0771A	35	14	21	-1.65871	-2.63047	-0.863623	abx	Cefozopran (hydrochloride)	ANTIINFECTIVES FOR SYSTEMIC USE - ANTIBACTERIALS FOR SYSTEMIC USE	Cefozopran (SCE-2787) hydrochloride is a semi-synthetic, parenteral, fourth-generation cephalosporin. Cefozopran hydrochloride, an antibiotic, has a broad spectrum of antibacterial activity, inhibiting most of the gram-negative and gram-positive organisms[1][2].
HY-17452A	35	14	21	-1.25824	-1.85297	-0.771644	abx	Cefditoren (Pivoxil)	ANTIINFECTIVES FOR SYSTEMIC USE - ANTIBACTERIALS FOR SYSTEMIC USE	Cefditoren pivoxil is a new-third generation cephalosporin antibiotic that has a broad spectrum of activity against Gram-positive and Gram-negative bacteria, including common respiratory and skin pathogens. Target: Antibacterial Cefditoren pivoxil, a new-third generation cephalosporin antibiotic that has recently been granted approval in Spain, shows important activity over a large part of the pa…
HY-N7120	35	14	21	-1.80391	-3.03067	-0.800201	abx	Penicillin G Procaine	not_found	Penicillin G Procaine(PGP), a β-lactam antibiotic, is a crystalline complex produced by chemically combining penicillin G with procaine[1][2].
HY-13997	35	14	21	-2.82595	-3.79016	-2.03705	not_abx	Ombitasvir	not_found	Ombitasvir is a potent inhibitor of the hepatitis C virus protein NS5A, with EC50s of 0.82 to 19.3 pM against HCV genotypes 1 to 5, and 366 pM against genotype 6a.
HY-100196A	35	15	20	-2.45278	-2.85823	-2.12105	not_abx	Pyrroloquinoline quinone (disodium salt)	not_found	Pyrroloquinoline quinone disodium salt, a redox co-factor, is an anionic, redox-cycling orthoquinone. Pyrroloquinoline quinone disodium salt is isolated from cultures of methylotropic bacteria and tissues of mammals. Pyrroloquinoline quinone disodium salt is an essential nutrient for mammals and is important for immune function[1][2].
HY-12530	35	13	22	-1.95936	-3.37092	-0.804436	not_abx	Velpatasvir	not_found	Velpatasvir (VEL, GS-5816) is a novel pan-genotypic hepatitis C virus (HCV) nonstructural protein 5A (NS5A) inhibitor with activity against genotype 1 (GT1) to GT6 HCV replicons. target: NS5A
HY-15459	35	13	22	-2.16003	-3.60224	-0.980037	not_abx	Cabazitaxel	ANTINEOPLASTIC AND IMMUNOMODULATING AGENTS - ANTINEOPLASTIC AGENTS	Cabazitaxel is a semi-synthetic derivative of the natural taxoid 10-deacetylbaccatin III with potential antineoplastic activity.
HY-B1831A	35	13	22	-1.11808	-2.27169	-0.17421	abx	Oritavancin (diphosphate)	ANTIINFECTIVES FOR SYSTEMIC USE - ANTIBACTERIALS FOR SYSTEMIC USE	Oritavancin diphosphate (LY333328 diphosphate) is a semisynthetic glycopeptide antibiotic being developed for the treatment of serious Gram-positive bacterial infections. Target: Antibacterial Oritavancin is a lipoglycopeptide.Oritavancin has completed clinical trials and submitted a new drug application for treatment of skin infections.
HY-B1212	35	16	19	-1.03562	-0.998377	-1.06608	not_abx	Broxyquinoline	ALIMENTARY TRACT AND METABOLISM - ANTIDIARRHEALS, INTESTINAL ANTIINFLAMMATORY/ANTIINFECTIVE AGENTS:GENITO URINARY SYSTEM AND SEX HORMONES - GYNECOLOGICAL ANTIINFECTIVES AND ANTISEPTICS:ANTIPARASITIC PRODUCTS, INSECTICIDES AND REPELLENTS - ANTIPROTOZOALS	Broxyquinoline (Dibromohydroxyquinoline) is a potent severe fever with thrombocytopenia syndrome virus (SFTSV) inhibitor with an IC50 of 5.8 μM. Broxyquinoline is an antiprotozoal agent[1][2].
HY-121144	35	15	20	-1.17566	-1.58831	-0.838048	abx	Cefazedone	ANTIINFECTIVES FOR SYSTEMIC USE - ANTIBACTERIALS FOR SYSTEMIC USE	Cefazedone (Refosporen), a first-generation cephalosporin, is a time-dependent antibiotic with activity against Gram-positive and Gram-negative bacteria[1].
HY-16477	35	15	20	-2.86022	-3.68457	-2.18575	not_abx	Talaporfin (sodium)	not_found	Talaporfin (ME2906; NPe6) is a photosensitizer used in photodynamic therapy (PDT). Target: Others Talaporfin is a photosensitizer used in photodynamic therapy (PDT). Talaporfin absorbs red light at 664 nm normally provided by a laser tuned to this wavelength [1]. Talaporfin was approved in Japan (in 2004) for PDT of lung cancer and marketed as Laserphyrin [2].
HY-12177	35	13	22	-2.2609	-3.26884	-1.43622	not_abx	Aliskiren (hemifumarate)	CARDIOVASCULAR SYSTEM - AGENTS ACTING ON THE RENIN-ANGIOTENSIN SYSTEM	Aliskiren hemifumarate(CGP 60536 hemifumarate) is a direct renin inhibitor with IC50 of 1.5 nM. IC50 value: 1.5 nM [1] Target: renin in vitro: Aliskiren hemifumarate appears to bind to both the hydrophobic S1/S3-binding pocket and to a large, distinct subpocket that extends from the S3-binding site towards the hydrophobic core of renin. Oral bioavailability of Aliskiren hemifumarate is 2.4% in ra…
HY-B0837	34	12	22	-2.8114	-4.30804	-1.58687	not_abx	Emamectin (Benzoate)	not_found	Emamectin Benzoate (MK-244) works as a chloride channel activator by binding gamma aminobutyric acid (GABA) receptor and glutamate-gated chloride channels disrupting nerve signals within arthropods.
HY-A0261	34	13	21	-2.50068	-3.74768	-1.4804	not_abx	Pentagastrin	VARIOUS - DIAGNOSTIC AGENTS	Pentagastrin (ICI-50123) is a selective agonist of Cholecystokinin B (CCKB) receptor with an IC50 of 11 nM[1]. Pentagastrin enhances gastric mucosal defence mechanisms against acid and protects the gastric mucosa from experimental injury[2].
HY-10218	34	13	21	-2.60787	-3.75621	-1.66832	not_abx	Everolimus	ANTINEOPLASTIC AND IMMUNOMODULATING AGENTS - ANTINEOPLASTIC AGENTS:ANTINEOPLASTIC AND IMMUNOMODULATING AGENTS - IMMUNOSUPPRESSANTS	Everolimus (RAD001) is a Rapamycin derivative and a potent, selective and orally active mTOR1 inhibitor. Everolimus binds to FKBP-12 to generate an immunosuppressive complex. Everolimus inhibits tumor cells proliferation and induces cell apoptosis and autophagy. Everolimus has potent immunosuppressive and anticancer activities[1][2].
HY-N2306A	34	12	22	-1.62213	-3.3112	-0.240158	abx	Aclacinomycin A hydrochloride	not_found	Aclacinomycin A hydrochloride (Aclarubicin hydrochloride), a fluorescent molecule and the first described non-peptidic inhibitor showing discrete specificity for the CTRL (chymotrypsin-like) activity of the 20S proteasome[1]. Aclacinomycin A hydrochloride is also a dual inhibitor of topoisomerase I and II[2]. An effective anthracycline chemotherapeutic agent for hematologic cancers and solid tumo…
HY-B1924	34	12	22	-1.17511	-2.37672	-0.19197	abx	Norvancomycin (hydrochloride)	not_found	Norvancomycin hydrochloride is applicable for endocarditis, osteomyelitis, pneumonia, sepsis or soft tissue infections caused by Staphylococcus (including Methicillin-resistant strains and multidrug-resistant microbial strains). Target: Antibacterial
HY-B1894A	34	14	20	-1.47126	-2.29127	-0.800337	abx	Cefetamet pivoxil (hydrochloride)	ANTIINFECTIVES FOR SYSTEMIC USE - ANTIBACTERIALS FOR SYSTEMIC USE	Cefetamet pivoxil hydrochloride is an oral third generation cephalosporin antibiotic.
HY-B1275	34	14	20	-2.01275	-2.65848	-1.48442	abx	Cephalothin (sodium)	not_found	Cephalothin sodium is a first generation cephem antibiotic with a wide range antibacterial activity, is active against gram-positive and gram-negative bacteria.
HY-17584	34	12	22	-2.43339	-3.99189	-1.15825	not_abx	Linaclotide	ALIMENTARY TRACT AND METABOLISM - DRUGS FOR CONSTIPATION	Linaclotide is a potent and selective guanylate cyclase C agonist; developed for the treatment of constipation-predominant irritable bowel syndrome (IBS-C) and chronic constipation.
HY-15789	34	13	21	-2.37559	-3.65687	-1.32727	not_abx	Elbasvir	ANTIINFECTIVES FOR SYSTEMIC USE - ANTIVIRALS FOR SYSTEMIC USE	Elbasvir (MK-8742) is a hepatitis C virus nonstructural protein 5A (HCV NS5A) inhibitor with EC50s of 4, 3 and 3 nM against genotype 1a, 1b, and 2a, respectively.
HY-50910	34	13	21	-2.60063	-3.5808	-1.79867	not_abx	Temsirolimus	ANTINEOPLASTIC AND IMMUNOMODULATING AGENTS - ANTINEOPLASTIC AGENTS	Temsirolimus is an inhibitor of mTOR with an IC50 of 1.76 μM. Temsirolimus activates autophagy and prevents deterioration of cardiac function in animal model[8].
HY-B0724A	34	17	17	-1.81411	-1.34624	-2.19691	abx	Pazufloxacin (mesylate)	ANTIINFECTIVES FOR SYSTEMIC USE - ANTIBACTERIALS FOR SYSTEMIC USE	Pazufloxacin (T-3761) mesylate is a fluoroquinolone antibiotic. Target: Antibacterial Pazufloxacin (T-3761), a new quinolone derivative, showed broad and potent antibacterial activity. T-3761 showed good efficacy in mice against systemic, pulmonary, and urinary tract infections with gram-positive and gram-negative bacteria, including quinolone-resistant Serratia marcescens and Pseudomonas aerugin…
HY-N0488	33	11	22	-2.57133	-4.24913	-1.19858	not_abx	Vincristine (sulfate)	ANTINEOPLASTIC AND IMMUNOMODULATING AGENTS - ANTINEOPLASTIC AGENTS	Vincristine sulfate is an antitumor vinca alkaloid which inhibits microtubule formation in mitotic spindle, resulting in an arrest of dividing cells at the metaphase stage. It binds to microtubule with a Ki of 85 nM.
HY-15781A	33	16	17	-3.11152	-3.02649	-3.18109	abx	Morinidazole (R enantiomer)	not_found	Morinidazole R enantiomer is the R-enantiomer of Morinidazole. Morinidazole is a new 5-nitroimidazole class antimicrobial agent. Morinidazole R enantiomer is the less active enantiomer.
HY-15781	33	16	17	-3.13174	-3.04767	-3.20052	abx	Morinidazole	not_found	Morinidazole is a novel 5-nitroimidazole antimicrobial drug that undergoes extensive metabolism in humans via N+-glucuronidation and sulfation, for the treatment of bacterial infections including appendicitis and pelvic inflammatory disease (PID) caused by anaerobic bacteria.
HY-17381	33	11	22	-1.74149	-3.48181	-0.317593	abx	Idarubicin (hydrochloride)	ANTINEOPLASTIC AND IMMUNOMODULATING AGENTS - ANTINEOPLASTIC AGENTS	Idarubicin hydrochloride is an anthracycline antileukemic drug. It inhibits the topoisomerase II interfering with the replication of DNA and RNA transcription. Idarubicin hydrochloride inhibits the growth of bacteria and yeasts.
HY-10241	33	13	20	-3.19516	-4.2149	-2.36084	not_abx	Simeprevir	ANTIINFECTIVES FOR SYSTEMIC USE - ANTIVIRALS FOR SYSTEMIC USE	Simeprevir (TMC435) is an oral and potent HCV NS3/4A protease inhibitor with a Ki of 0.36 nM, and inhibits HCV replication with an EC50 of 7.8 nM[1].
HY-16321	33	12	21	-3.01404	-4.27052	-1.98601	not_abx	Micafungin (sodium)	ANTIINFECTIVES FOR SYSTEMIC USE - ANTIMYCOTICS FOR SYSTEMIC USE	Micafungin sodium (FK 463 sodium) is an antifungal agent which inhibits 1, 3-beta-D-glucan synthesis.
HY-13725A	33	11	22	-2.64317	-5.07644	-0.652315	abx	Pirarubicin (Hydrochloride)	ANTINEOPLASTIC AND IMMUNOMODULATING AGENTS - ANTINEOPLASTIC AGENTS	Pirarubicin Hydrochloride is an anthracycline antibiotics, acts as a topoisomerase II inhibitor, and is a widely used for treatment of various cancers, in particular, solid tumors.
HY-B1400	33	15	18	-1.71509	-1.78147	-1.66078	not_abx	Diiodohydroxyquinoline	GENITO URINARY SYSTEM AND SEX HORMONES - GYNECOLOGICAL ANTIINFECTIVES AND ANTISEPTICS	Diiodohydroxyquinoline is a topical therapeutic agent, with satisfactory antibacterial properties.
HY-B1244	33	16	17	-1.35213	-0.986599	-1.65119	not_abx	Dimetridazole	not_found	Dmetridazole (1,2-Dimethyl-5-nitroimidazole), a nitroimidazole-based antibiotic, combats protozoan infections[1].
HY-B1596	33	13	20	-2.39402	-2.96969	-1.92302	abx	Ceftizoxime	ANTIINFECTIVES FOR SYSTEMIC USE - ANTIBACTERIALS FOR SYSTEMIC USE	Ceftizoxime is a bacterial inhibitor which acts by interfering with bacterial cell wall synthesis and inhibiting cross-linking of the peptidoglycan.
HY-13772	33	11	22	-2.18543	-4.28432	-0.46816	abx	Valrubicin	ANTINEOPLASTIC AND IMMUNOMODULATING AGENTS - ANTINEOPLASTIC AGENTS	Valrubicin is a chemotherapy agent, inhibits TPA- and PDBu-induced PKC activation with IC50s of 0.85 and 1.25 μM, respectively, and has antitumor and antiinflammatory activity.
HY-100500	33	12	21	-1.88613	-3.5029	-0.563315	abx	Lenampicillin (hydrochloride)	not_found	Lenampicillin hydrochloride (KBT 1585 hydrochloride) is an orally active prodrug of Ampicillin and is an effective beta-lactam antibacterial agent that inhibits bacterial penicillin-binding proteins (transpeptidase). Lenampicillin hydrochloride has improved absorption and decreased side effects compares to Ampicillin and is applied in the investigation of the suppurative skin and soft tissue infe…
HY-10219	33	12	21	-2.91534	-3.98713	-2.03841	not_abx	Rapamycin	not_found	Rapamycin (Sirolimus; AY 22989) is a potent and specific mTOR inhibitor with an IC50 of 0.1 nM in HEK293 cells. Rapamycin binds to FKBP12 and specifically acts as an allosteric inhibitor of mTORC1[1]. Rapamycin is an autophagy activator, an immunosuppressant[2].
HY-B0974	33	11	22	-2.37791	-4.14887	-0.928948	abx	Methicillin (sodium salt)	not_found	Methicillin sodium salt (Meticillin sodium) is a β-lactam antibiotic which acts by inhibiting penicillin-binding proteins that are involved in the synthesis of peptidoglycan.
HY-B1908	33	13	20	-2.97198	-4.06005	-2.08173	abx	Midecamycin	ANTIINFECTIVES FOR SYSTEMIC USE - ANTIBACTERIALS FOR SYSTEMIC USE	Midecamycin, an acetoxy-substituted macrolide antibiotic, is tested against gram-positive and gram-negative bacteria.
HY-A0153A	32	13	19	-2.09498	-2.81604	-1.50501	abx	Cephapirin (sodium)	not_found	Cephapirin sodium (Cefapirin sodium), a semisynthetic cephalosporin antibiotic, is bactericidal against strains of gram-positive and gram-negative bacteria[1].
HY-13723	32	11	21	-2.81592	-4.11112	-1.7562	not_abx	Pimecrolimus	DERMATOLOGICALS - OTHER DERMATOLOGICAL PREPARATIONS	Pimecrolimus is an immunophilin ligand, which binds specifically to the cytosolic receptor, immunophilin macrophilin-12. Target: Others Pimecrolimus blocks T-lymphocyte activation pathway by inhibiting calcineurin function [1]. Pimecrolimus prevents the release of cytokines and pro-inflammatory mediators from mast cells. Pimecrolimus binds to macrophilin-12, the pimecrolimusmacrophilin complex th…
HY-15664	32	11	21	-2.92252	-3.87734	-2.14131	not_abx	Bivalirudin (TFA)	BLOOD AND BLOOD FORMING ORGANS - ANTITHROMBOTIC AGENTS	Bivalirudin TFA is a synthetic 20 residue peptide which reversibly inhibits thrombin. IC50 Value: Target: thrombin in vitro: Eptifibatide (8 mg/mL) added together with a low (70 ng/mL) concentration of bivalirudin (a direct thrombin inhibitor) effectively (approximately 90%) reduced platelet aggregation induced by thrombin (0.2 U/mL) [1]. In thrombin generation assay (TGA), bivalirudin had no eff…
HY-N7101	32	12	20	-2.39051	-3.47724	-1.50138	abx	Cefpodoxime Proxetil	ANTIINFECTIVES FOR SYSTEMIC USE - ANTIBACTERIALS FOR SYSTEMIC USE	Cefpodoxime Proxetil is a first oral and broad spectrum antibiotic that belongs to the third generation of cephalosporin. Cefpodoxime Proxetil binds to penicillin binding proteins (PBPs), which inhibits peptidoglycan synthesis, finally results in interfering bacterial cell wall biosynthesis[1].
HY-15602B	32	10	22	-2.73796	-4.67558	-1.15263	not_abx	Ledipasvir (D-tartrate)	not_found	Ledipasvir D-tartrate is an inhibitor of the hepatitis C virus NS5A, with EC50 values of 34 pM against GT1a and 4 pM against GT1b replicon.
HY-17571A	32	13	19	-2.87854	-3.66545	-2.23471	not_abx	Oxytocin (acetate)	SYSTEMIC HORMONAL PREPARATIONS, EXCL. SEX HORMONES AND INSULINS - PITUITARY AND HYPOTHALAMIC HORMONES AND ANALOGUES	Oxytocin acetate (α-Hypophamine acetate) is a mammalian neurohypophysial hormone; its actions are mediated by specific, high-affinity oxytocin receptors; ligand of oxytocin receptor.
HY-B0911	32	11	21	-3.077	-3.82636	-2.46388	not_abx	Sodium copper chlorophyllin A	ALIMENTARY TRACT AND METABOLISM - MINERAL SUPPLEMENTS	Sodium copper chlorophyllin A is a semi-synthetic mixture of water-soluble sodium copper salts derived from chlorophyll, primarily used as a food additive and in alternative medicine.
HY-15602	32	10	22	-2.73748	-4.67558	-1.15176	not_abx	Ledipasvir	not_found	Ledipasvir is an inhibitor of the hepatitis C virus NS5A, with EC50s of 34 pM and 4 pM against genotype 1a and 1b replicon, respectively.
HY-P0053	32	12	20	-3.09383	-4.03852	-2.3209	not_abx	Fertirelin	not_found	Fertirelin is a GnRH and LH-RH analogue; it also becomes the treatment choice for reversing cow follicular cysts.
HY-B1159	32	14	18	-3.49956	-3.72372	-3.31616	abx	Nitroxoline	ANTIINFECTIVES FOR SYSTEMIC USE - ANTIBACTERIALS FOR SYSTEMIC USE	Nitroxoline is an antibiotic that has proven to be very effective at combating biofilm infections. Nitroxoline functions by chelating Fe2+ and Zn2+ ions from the biofilm matrix.
HY-17565	31	12	19	-3.20241	-4.04954	-2.50931	abx	Bleomycin (sulfate)	ANTINEOPLASTIC AND IMMUNOMODULATING AGENTS - ANTINEOPLASTIC AGENTS	Bleomycin sulfate is a DNA synthesis inhibitor. Bleomycin hydrochloride is a DNA damaging agent. Bleomycin sulfate is an antitumor antibiotic[1].
HY-17565A	31	12	19	-3.20241	-4.04954	-2.50931	abx	Bleomycin (hydrochloride)	ANTINEOPLASTIC AND IMMUNOMODULATING AGENTS - ANTINEOPLASTIC AGENTS	Bleomycin hydrochloride is a DNA synthesis inhibitor. Bleomycin hydrochloride is a DNA damaging agent. Bleomycin hydrochloride is an antitumor antibiotic[1].
HY-B0621	31	12	19	-3.45177	-4.37483	-2.69654	not_abx	Triclabendazole	ANTIPARASITIC PRODUCTS, INSECTICIDES AND REPELLENTS - ANTHELMINTICS	Triclabendazole(CGA89317) is a benzimidazole, it binds to tubulin impairing intracellular transport mechanisms and interferes with protein synthesis. Target: Microtubule/Tubulin Triclabendazole treatment produces percentage decreases of the fluke egg output by 15.3%, 4.3% and 36.6%, respectively, in sheep, dairy cows and heifers, these results indicate the presence of TCBZ-resistant Fasciola hepa…
HY-N7139B	31	10	21	-3.27895	-4.66028	-2.14878	abx	Penicillin G benzathine (tetrahydrate)	not_found	Penicillin G benzathine tetrahydrate (Benzathine benzylpenicillin tetrahydrate) is an antibiotic against many bacterial infections[1].
HY-107329	30	11	19	-2.82882	-3.65921	-2.14941	abx	Cefathiamidine	not_found	Cefathiamidine is a first-generation cephalosporin antibacterial agent and is used to treat infections caused by susceptible bacteria. Cefathiamidine exhibits a wide spectrum of antimicrobial activity against bacteria. Cefathiamidine is used for the treatment of respiratory, liver, five senses, urinary tract infections, endocarditis and sepsis[1][2].
HY-B0108	30	11	19	-2.9693	-3.8837	-2.22115	abx	Daptomycin	ANTIINFECTIVES FOR SYSTEMIC USE - ANTIBACTERIALS FOR SYSTEMIC USE	Daptomycin is a lipopeptide antibiotic with rapid in vitro bactericidal activity against gram-positive organisms.
HY-19638A	30	9	21	-3.35891	-4.46805	-2.45143	not_abx	Cangrelor (tetrasodium)	BLOOD AND BLOOD FORMING ORGANS - ANTITHROMBOTIC AGENTS	Cangrelor tetrasodium, an adenosine triphosphate analogue, is a reversible and selective platelet P2Y12 antagonist, with prompt and potent antiplatelet effects. Cangrelor tetrasodium directly blocks adenosine diphosphate (ADP)-induced activation and aggregation of platelets. Cangrelor tetrasodium is also a nonspecific GPR17 antagonist[1][2].
HY-16973	30	10	20	-3.63739	-4.36508	-3.04201	not_abx	Fluralaner	not_found	Fluralaner (INN) is a systemic insecticide and acaricide Fluralaner through potent blockage of GABA and L-glutamate gated chloride channels.
HY-B1156	29	11	18	-3.52718	-4.10919	-3.05098	abx	Cephradine	not_found	Cephradine (Cefradine) is the first-generation broad-spectrum cephalosporin antibiotic, which also acts as an inhibitor of TOPK (T-LAK cell-originated protein kinase) and suppresses skin inflammation induced by excessive solar ultraviolet[1].
HY-B0698A	29	11	18	-2.49486	-3.16512	-1.94646	abx	Ceftibuten (dihydrate)	ANTIINFECTIVES FOR SYSTEMIC USE - ANTIBACTERIALS FOR SYSTEMIC USE	Ceftibuten (Sch39720) dihydrate, an antibiotic, is an orally active cephalosporin, possesses potent activity in vitro against a wide range of gram-negative and certain gram-positive pathogens[1][2].
HY-B0396	29	10	19	-2.92006	-4.38512	-1.72138	abx	Tebipenem pivoxil	ANTIINFECTIVES FOR SYSTEMIC USE - ANTIBACTERIALS FOR SYSTEMIC USE	Tebipenem Pivoxil is a novel oral carbapenem antibiotic. Target: Antibacterial Tebipenem is a broad spectrum orally administered antibiotic, from the carbapenem subgroup of beta-lactam antibiotics. It was developed as a replacement drug to combat bacteria that had acquired antibiotic resistance to commonly used antibiotics. Tebipenem is formulated as the ester tebipenem pivoxil due to the better …
HY-N0457A	29	11	18	-3.75162	-4.47908	-3.15642	not_abx	L-Chicoric Acid	not_found	L-Chicoric Acid ((-)-Chicoric acid) is a dicaffeoyltartaric acid and a potent, selective and reversible HIV-1 integrase inhibitor with an IC50 of ~100 nM. L-Chicoric Acid inhibits HIV-1 replication in tissue culture[1][2][3].
HY-A0248	29	13	16	-2.43901	-2.36703	-2.4979	abx	Polymyxin B (Sulfate)	ALIMENTARY TRACT AND METABOLISM - ANTIDIARRHEALS, INTESTINAL ANTIINFLAMMATORY/ANTIINFECTIVE AGENTS:ANTIINFECTIVES FOR SYSTEMIC USE - ANTIBACTERIALS FOR SYSTEMIC USE:SENSORY ORGANS - OPHTHALMOLOGICALS:SENSORY ORGANS - OTOLOGICALS:SENSORY ORGANS - OPHTHALMOLOGICAL AND OTOLOGICAL PREPARATIONS	Polymyxin B Sulfate is a cationic surfactant antibiotic agent. A mixture of polymyxins B1 and B2, increases the permeability of the cell membrane. In vitro: RB50 is resistant to killing by polymyxin B at concentrations up to 100 μg/ml.
HY-N0457	29	11	18	-3.75162	-4.47908	-3.15642	not_abx	Cichoric Acid	not_found	Cichoric Acid, a natural product, is reported to be antioxidative.
HY-P0049	29	10	19	-3.6051	-4.44165	-2.92064	not_abx	Argipressin	not_found	Argipressin binds to the V1, V2, V3-vascular arginine vasopressin receptor, with a Kd value of 1.31 nM in A7r5 rat aortic smooth muscle cells for V1. Argipressin is a selective V2 agonist.
HY-B1028	29	12	17	-3.35807	-4.22063	-2.65234	not_abx	Pantethine	ALIMENTARY TRACT AND METABOLISM - VITAMINS	Pantethine is a dimeric form of pantothenic acid, is an intermediate in the production of Coenzyme A, is available as a dietary supplement, and is used to treat acne and improve the blood-cholesterol profile.
HY-P0083	28	9	19	-3.98834	-4.86305	-3.27266	not_abx	Ornipressin	SYSTEMIC HORMONAL PREPARATIONS, EXCL. SEX HORMONES AND INSULINS - PITUITARY AND HYPOTHALAMIC HORMONES AND ANALOGUES	Ornipressin is a potent vasoconstrictor, hemostatic and renal agent.
HY-18678A	28	8	20	-3.35601	-4.35189	-2.54119	not_abx	Bremelanotide (Acetate)	GENITO URINARY SYSTEM AND SEX HORMONES - OTHER GYNECOLOGICALS	Bremelanotide Acetate (PT-141 Acetate), a synthetic peptide analogue of α-MSH, is an agonist at melanocortin receptors including the MC3R and MC4R for the treatment of sexual dysfunction[1].
HY-14137	28	8	20	-3.62986	-5.44194	-2.14724	not_abx	Rimonabant (Hydrochloride)	ALIMENTARY TRACT AND METABOLISM - ANTIOBESITY PREPARATIONS, EXCL. DIET PRODUCTS	Rimonabant hHydrochloride (SR 141716A Hydrochloride) is a highly potent and selective central cannabinoid receptor (CB1) antagonist with an Ki of 1.8 nM. Rimonabant hHydrochloride (SR 141716A Hydrochloride) also inhibits Mycobacterial membrane protein Large 3 (MMPL3).
HY-B1360	28	12	16	-4.13272	-4.42096	-3.89689	not_abx	Chlorquinaldol	DERMATOLOGICALS - ANTISEPTICS AND DISINFECTANTS:GENITO URINARY SYSTEM AND SEX HORMONES - GYNECOLOGICAL ANTIINFECTIVES AND ANTISEPTICS:ANTIPARASITIC PRODUCTS, INSECTICIDES AND REPELLENTS - ANTIPROTOZOALS:RESPIRATORY SYSTEM - THROAT PREPARATIONS	Chlorquinaldol (Chloquinan) is a mono-hydroxyquinoline, is an antifungal and antibacterial, used for topical treatment of skin conditions and vaginal infections.
HY-B1050	27	14	13	-3.49268	-2.95929	-3.92909	abx	Gemifloxacin (mesylate)	ANTIINFECTIVES FOR SYSTEMIC USE - ANTIBACTERIALS FOR SYSTEMIC USE	Gemifloxacin mesylate is an oral broad-spectrum quinolone antibacterial agent, used in the treatment of acute bacterial exacerbation of chronic bronchitis, and mild-to-moderate pneumonia.
HY-B2229	27	7	20	-3.56217	-4.79574	-2.55288	not_abx	Sulbutiamine	ALIMENTARY TRACT AND METABOLISM - VITAMINS	Sulbutiamine is a highly lipid soluble synthetic analogue of vitamin B1, used for the treatment of asthenia.
HY-17573	27	10	17	-3.4189	-4.50221	-2.53256	not_abx	Carbetocin	SYSTEMIC HORMONAL PREPARATIONS, EXCL. SEX HORMONES AND INSULINS - PITUITARY AND HYPOTHALAMIC HORMONES AND ANALOGUES	Carbetocin (Lonactene; Duratocin) is an obstetric drug used to control postpartum hemorrhage and bleeding after giving birth; an agonist at peripheral oxytocin receptors.
HY-19344	27	11	16	-3.99027	-4.55149	-3.5311	not_abx	Lifitegrast	SENSORY ORGANS - OPHTHALMOLOGICALS	Lifitegrast (SAR 1118) is an integrin lymphocyte function-associated antigen-1 (LFA-1) antagonist; inhibits Jurkat T cell attachment to ICAM-1 with an IC50 of 2.98 nM.
HY-16219	27	7	20	-3.92942	-5.4125	-2.71598	not_abx	Gadoxetate (Disodium)	not_found	Gadoxetate Disodium (Gd-EOB-DTPA Disodium) is a contrast agent in magnetic resonance imaging (MRI) of the hepatobiliary system, which accumulates in normal, functioning hepatocytes. Gadoxetate Disodium (Gd-EOB-DTPA Disodium) is used to evaluate focal liver lesions, such as hepatocellular carcinoma or liver metastasis on T1-weighted imaging[1][2][3].
HY-17460A	27	14	13	-3.57106	-3.38452	-3.72369	abx	Garenoxacin (Mesylate hydrate)	ANTIINFECTIVES FOR SYSTEMIC USE - ANTIBACTERIALS FOR SYSTEMIC USE	Garenoxacin Mesylate hydrate (BMS284756 Mesylate hydrate) is a novel oral des-fluoro(6) quinolone with potent antimicrobial activity, against common respiratory pathogens, including resistant strains.
HY-13948A	26	8	18	-3.98145	-5.21377	-2.97319	not_abx	Angiotensin II human (acetate)	not_found	Angiotensin II human acetate (Angiotensin II acetate) is a vasoconstrictor that mainly acts on the AT1 receptor. Angiotensin II human acetate stimulates sympathetic nervous stimulation, increases aldosterone biosynthesis and renal actions. Angiotensin II human acetate induces growth of vascular smooth muscle cells, increases collagen type I and III synthesis in fibroblasts, leading to thickening …
HY-P0108	26	8	18	-4.00282	-5.21589	-3.01031	not_abx	Angiotensin II 5-valine	not_found	Angiotensin II 5-valine is an agonist of angiotensin receptor.
HY-10238	26	9	17	-3.66847	-4.9217	-2.6431	not_abx	Danoprevir	not_found	Danoprevir (ITMN-191) is an orally active NS3/4A protease inhibitor for hepatitis C virus (HCV) with an IC50 of 0.29 nM and is selective for NS3/4A over a panel of 53 proteases (IC50 higher than 10 μM). Danoprevir (ITMN-191) inhibits HCV genotypes 1a, 1b, 4, 5, and 6 (IC50s=0.2-0.4 nM) as well as 2b and 3a (IC50s=1.6, 3.5 nM)[1][2].
HY-12594	26	9	17	-3.90991	-4.92108	-3.08258	not_abx	Paritaprevir	not_found	Paritaprevir (ABT-450) is a potent non-structural protein 3/4A (NS3/4A) protease inhibitor with EC50s of 1 and 0.21 nM against HCV 1a and 1b, respectively.
HY-P0205B	25	9	16	-4.30109	-5.1982	-3.5671	not_abx	Saralasin (TFA)	not_found	Saralasin ([Sar1,Ala8] Angiotensin II) TFA is a competitive angiotensin II antagonist. Saralasin TFA is used to identify renin-dependent (angiotensinogenic) hypertension[1].
HY-B0187A	25	9	16	-3.91353	-4.27108	-3.62099	abx	Doripenem (monohydrate)	ANTIINFECTIVES FOR SYSTEMIC USE - ANTIBACTERIALS FOR SYSTEMIC USE	Doripenem monohydrate is a new member of the carbapenem class of beta-lactam antibiotics with broad-spectrum coverage of Gram-positive, Gram-negative and anaerobic pathogens. Target: Antibacterial Doripenem is an ultra-broad-spectrum injectable antibiotic. It is a beta-lactam and belongs to the subgroup of carbapenems. It was launched by Shionogi Co. of Japan under the brand name Finibax in 2005 …
HY-W020044	25	9	16	-4.46526	-6.11256	-3.11747	not_abx	DL-alpha-Tocopherol	not_found	DL-alpha-Tocopherol is a synthetic vitamin E, with antioxidation effect. DL-alpha-Tocopherol protects human skin fibroblasts against the cytotoxic effect of UVB[1].
HY-B0607	25	11	14	-4.11366	-4.4066	-3.87399	not_abx	Nitisinone	ALIMENTARY TRACT AND METABOLISM - OTHER ALIMENTARY TRACT AND METABOLISM PRODUCTS	Nitisinone(SC0735) is an inhibitor of the enzyme 4-hydroxyphenylpyruvate dioxygenase. Target: 4-Hydroxyphenylpyruvate Dioxygenase Nitisinone is a drug used to slow the effects of hereditary tyrosinemia type 1. Nitisinone reduced urinary HGA levels from an average of 4.0 +/- 1.8 (SD) g/day to 0.2 +/- 0.2 g/day ( P < .001). Low-dose nitisinone effectively reduced urinary HGA levels in patients with…
HY-14852	25	11	14	-4.14973	-4.50518	-3.8589	not_abx	Tafamidis	NERVOUS SYSTEM - OTHER NERVOUS SYSTEM DRUGS	Tafamidis is a potent and selective transthyretin (TTR) stabilizer, shows comparable potency and efficacy to the mutumant homotetramers V30M-TTR, V122I-TTR and wild type WT-TTR, with EC50s of 2.7-3.2 μM. Tafamidis inhibits amyloidogenesis[1].
HY-N7111	25	6	19	-3.24501	-5.25476	-1.60066	abx	Sultamicillin (tosylate)	ANTIINFECTIVES FOR SYSTEMIC USE - ANTIBACTERIALS FOR SYSTEMIC USE	Sultamicillin (tosylate) is a potent and orally active beta-lactamase inhibitor, an antibiotic with antibacterial activity. Sultamicillin (tosylate) is the tosylate salt of the double ester of sulbactam plus ampicillin[1].</br>
HY-16349	25	10	15	-4.67897	-4.78903	-4.58893	not_abx	Nimorazole	ANTIPARASITIC PRODUCTS, INSECTICIDES AND REPELLENTS - ANTIPROTOZOALS	Nimorazole (K-1900), a 2-nitroimidazole, is a hypoxic cell-radiation sensitizer. Nimorazole has anti-infective and anti-protozoal against trichomoniasis. Nimorazole has the potential for head and neck cancer[1][2].
HY-17605	25	9	16	-3.87988	-4.37887	-3.47163	not_abx	Bictegravir	not_found	Bictegravir is a novel, potent inhibitor of HIV-1 integrase with an IC50 of 7.5 nM.
HY-P1564A	25	9	16	-4.25171	-5.24547	-3.43864	not_abx	[Sar1, Ile8]-Angiotensin II (TFA)	not_found	[Sar1, Ile8]-Angiotensin II (TFA) is a peptide that has multiple effects on vascular smooth muscle, including contraction of normal arteries and hypertrophy or hyperplasia of cultured cells or diseased vessels.
HY-N0683	25	9	16	-4.46011	-6.10112	-3.11747	not_abx	α-Vitamin E	not_found	α-Vitamin E ((+)-α-Tocopherol), a naturally occurring vitamin E form, is a potent lipid soluble antioxidant[1][2].
HY-13573	25	10	15	-3.86709	-4.45829	-3.38338	abx	Biapenem	ANTIINFECTIVES FOR SYSTEMIC USE - ANTIBACTERIALS FOR SYSTEMIC USE	Biapenem (CLI 86815; L 627; LJC 10627) a parenteral carbapenem antibacterial agent with a broad spectrum.
HY-P0059	24	7	17	-4.06946	-5.11992	-3.21	not_abx	Teriparatide	SYSTEMIC HORMONAL PREPARATIONS, EXCL. SEX HORMONES AND INSULINS - CALCIUM HOMEOSTASIS	Teriparatide (Human parathyroid hormone-(1-34)) is a PHT agonist, with an IC50 of 2 nM in HEK293 cells[1].
HY-113035A	24	7	17	-4.14025	-5.32295	-3.17258	not_abx	Angiotensin III (TFA)	not_found	Angiotensin III (TFA) is an angiotensin 1 (AT1) and AT2 receptor agonist.
HY-19883	24	7	17	-4.66931	-6.42596	-3.23206	not_abx	Lusutrombopag	BLOOD AND BLOOD FORMING ORGANS - ANTIHEMORRHAGICS	Lusutrombopag is an orally bioavailable thrombopoietin (TPO) receptor agonist, used for treatment of chronic liver disease.
HY-W010708	24	8	16	-4.20637	-5.23186	-3.36734	not_abx	Cholesteryl palmitate	not_found	Cholesteryl palmitate is a useful prognostic biomarker for chronic interstitial pneumonia (CIP).
HY-16974	24	8	16	-4.16368	-4.88494	-3.57355	not_abx	Afoxolaner	not_found	Afoxolaner is an orally active isoxazoline insecticide/acaricide against Ixodes scapularis in dogs. Afoxolaner acts on the insect γ-aminobutyric acid receptor (GABA) and glutamate receptors, inhibiting GABA & glutamate-regulated uptake of chloride ions, resulting in excess neuronal stimulation and death of the arthropod[1][2].
HY-108896	23	7	16	-4.12896	-5.02014	-3.39982	not_abx	Icatibant (acetate)	BLOOD AND BLOOD FORMING ORGANS - OTHER HEMATOLOGICAL AGENTS	Icatibant acetate (HOE-140 acetate) is a potent and specific peptide antagonist of bradykinin B2 receptor with an IC50 and Ki of 1.07 nM and 0.798 nM respectively[1][2][3].
HY-15407A	23	6	17	-4.4842	-6.35098	-2.95684	not_abx	Sacubitril hemicalcium salt	not_found	Sacubitril hemicalcium salt (AHU-377 hemicalcium salt) is a potent NEP inhibitor with an IC50 of 5 nM. Sacubitril hemicalcium salt is a component of the heart failure medicine LCZ696.
HY-13553	23	6	17	-3.89994	-5.39254	-2.67873	not_abx	Anidulafungin	ANTIINFECTIVES FOR SYSTEMIC USE - ANTIMYCOTICS FOR SYSTEMIC USE	Anidulafungin is a new semisynthetic echinocandin with antifungal potency.
HY-17634	23	6	17	-4.04558	-5.271	-3.04297	not_abx	Glecaprevir	not_found	Glecaprevir is a novel HCV NS3/4A protease inhibitor, with IC50 values ranging from 3.5 to 11.3 nM.
HY-113026	23	8	15	-4.69443	-6.37862	-3.31645	not_abx	Delta-Tocopherol	not_found	Delta-Tocopherol is an isomer of Vitamin E.
HY-B0359	23	9	14	-4.16697	-5.36723	-3.18493	not_abx	Fenticonazole (Nitrate)	DERMATOLOGICALS - ANTIFUNGALS FOR DERMATOLOGICAL USE:GENITO URINARY SYSTEM AND SEX HORMONES - GYNECOLOGICAL ANTIINFECTIVES AND ANTISEPTICS	Fenticonazole Nitrate is an antifungal imidazole ring derivative. Fenticonazole Nitrate operates via hindering ergosterol integration, and sequentially destructing the cytoplasmatic outer membrane. Fenticonazole Nitrate is effective against Gram-positive bacteria, mycoses, and vaginal candidiasis[1][2].
HY-13448	23	14	9	-4.52007	-3.95084	-4.9858	not_abx	Nedocromil	RESPIRATORY SYSTEM - NASAL PREPARATIONS:RESPIRATORY SYSTEM - DRUGS FOR OBSTRUCTIVE AIRWAY DISEASES:SENSORY ORGANS - OPHTHALMOLOGICALS	Nedocromil suppresses the action or formation of multiple mediators, including histamine, leukotriene C4 (LTC4), and prostaglandin D2 (PGD2).
HY-17572A	22	5	17	-4.55767	-5.65277	-3.66168	not_abx	Atosiban (acetate)	GENITO URINARY SYSTEM AND SEX HORMONES - OTHER GYNECOLOGICALS	Atosiban acetate (RW22164 acetate;RWJ22164 acetate) is a nonapeptide competitive vasopressin/oxytocin receptor antagonist, and is a desamino-oxytocin analogue. Atosiban is the main tocolytic agent and has the potential for spontaneous preterm labor research[1].
HY-16508	22	9	13	-4.57559	-5.12028	-4.12993	not_abx	Ulipristal acetate	GENITO URINARY SYSTEM AND SEX HORMONES - SEX HORMONES AND MODULATORS OF THE GENITAL SYSTEM:GENITO URINARY SYSTEM AND SEX HORMONES - SEX HORMONES AND MODULATORS OF THE GENITAL SYSTEM	Ulipristal acetate (CDB-2914) is an orally active, selective progesterone receptor modulator (SPRM). Ulipristal acetate stimulates the autophagic response selectively in leiomyoma cells. Ulipristal acetate has the potential for benign gynecological conditions treatment, such as uterine myoma[1][2].
HY-N2339	22	8	14	-4.53465	-5.5898	-3.67135	not_abx	Cholesteryl behenate	not_found	Cholesteryl behenate is a cholesterol ester associated with the neutral core of low density lipoprotein Receptor-LDL complexes are taken up by lysosomes and hydrolyzed to release cholesterol from the esters.
HY-113498	22	10	12	-4.42406	-5.29124	-3.71456	not_abx	Sphingomyelin	not_found	Sphingomyelin is a eukaryotic sphingolipid and one of the major constituents of cell membranes and particularly abundant in the myelin sheath that surrounds neuronal axons. Sphingomyelin plays an important role in cell processes, the regulation of inflammatory responses, and signal transduction. Sphingomyelin metabolism is associated with various central nervous system diseases and Niemann–Pick d…
HY-B0021	22	13	9	-3.20011	-2.14161	-4.06615	not_abx	Doxifluridine	not_found	Doxifluridine(Ro 21-9738; 5'-DFUR) is a thymidine phosphorylase activator for PC9-DPE2 cells with IC50 of 0.62 μM. IC50 value: 0.62 μM(PC9-DPE2 cell). Target: Nucleoside antimetabolite/analog Doxifluridine is a fluoropyrimidine derivative and oral prodrug of the antineoplastic agent 5-fluorouracil (5-FU) with antitumor activity. Doxifluridine, designed to circumvent the rapid degradation of 5-FU …
HY-15991	22	8	14	-4.47261	-5.66667	-3.49565	not_abx	Tenapanor	ALIMENTARY TRACT AND METABOLISM - DRUGS FOR CONSTIPATION	Tenapanor is an inhibitor of the Na+/H+ exchanger NHE3 with IC50 values of 5 and 10 nM against human and Rat NHE3, respectively.
HY-B0079	22	5	17	-4.35076	-5.50641	-3.40522	not_abx	Sugammadex (sodium)	VARIOUS - ALL OTHER THERAPEUTIC PRODUCTS	Sugammadex sodium is a synthetic γ-cyclodextrin derivative, and acts as a new reversal agent for neuromuscular block.
HY-13463B	20	5	15	-4.67007	-5.84276	-3.71059	not_abx	Avatrombopag (hydrochloride)	BLOOD AND BLOOD FORMING ORGANS - ANTIHEMORRHAGICS	Avatrombopag (AKR-501) hydrochloride is an orally active, nonpeptide thrombopoietin (TPO) receptor agonist (EC50=3.3 nM). Avatrombopag hydrochloride mimics the biological activities of TPO. Avatrombopag hydrochloride increases platelet production by activating the intracellular signaling system, and promotes production of platelets and megakaryocytes from hemopoietic precursor cells. Avatrombopag…
HY-B0674	20	8	12	-5.48209	-6.61533	-4.5549	not_abx	Ebastine	RESPIRATORY SYSTEM - ANTIHISTAMINES FOR SYSTEMIC USE	Ebastine(LAS-W 090;RP64305) is a long-acting and selective H1-histamine receptor antagonist. Target: Histamine H1 Receptor Ebastine is a H1 antihistamine with low potential for causing drowsiness. Ebastine (10 mg orally) causes brain histamine H1-receptor occupation of approximately 10%, consistent with its lower incidence of sedative effect, whereas (+)-chlorpheniramine occupied about 50% of bra…
HY-14734	20	6	14	-4.68836	-5.82925	-3.75491	not_abx	Anamorelin	not_found	Anamorelin is a novel ghrelin receptor agonist with EC50 value of 0.74 nM in the FLIPR assay.
HY-B0200B	20	5	15	-4.36345	-5.90839	-3.09941	abx	Cephalexin (monohydrate)	not_found	Cephalexin monohydrate is a potent, orally active and the first-generation?cephalosporin antibiotic. Cephalexin monohydrate kills?gram-positive?and some?gram-negative bacteria?by disrupting the growth of the bacterial cell wall. Cephalexin monohydrate is used for the research of?pneumonia,?strep throat, and bacterial endocarditis, et al[1].</br>
HY-14734A	20	6	14	-4.65696	-5.78267	-3.73593	not_abx	Anamorelin (hydrochloride)	not_found	Anamorelin hydrochloride is a novel ghrelin receptor agonist with EC50 value of 0.74 nM in the FLIPR assay.
HY-107569	20	6	14	-4.99059	-6.18108	-4.01655	not_abx	Garcinol	not_found	Garcinol, a polyisoprenylated benzophenone harvested from Garcinia indica, exerts anti-cholinesterase properties towards acetyl cholinesterase (AChE) and butyrylcholinesterase (BChE) with IC50s of 0.66 μM and 7.39 μM, respectively[1]. Garcinol also inhibits histone acetyltransferases (HATs, IC50= 7 μM) and p300/CPB-associated factor (PCAF, IC50 = 5 μM). Garcinol has anti-inflammatory and anti-can…
HY-10446	19	6	13	-4.56652	-5.55901	-3.75448	not_abx	Pralatrexate	ANTINEOPLASTIC AND IMMUNOMODULATING AGENTS - ANTINEOPLASTIC AGENTS	Pralatrexate is an antifolate and is a potent dihydrofolate reductasean (DHFR) inhibitor with a Ki of 13.4 pM. Pralatrexate is a substrate for folylpolyglutamate synthetase with improved cellular uptake and retention. Pralatrexate has antitumor activities and has the potential for relapsed/refractory T-cell lymphoma treatment[1][2][3][4].
HY-109025	19	7	12	-5.24874	-6.49682	-4.22759	not_abx	Baloxavir marboxil	ANTIINFECTIVES FOR SYSTEMIC USE - ANTIVIRALS FOR SYSTEMIC USE	Baloxavir marboxil (S-033188) is a selective inhibitor of influenza cap-dependent endonuclease. Baloxavir marboxil, a potent antiviral agent, shows activity against influenza A and B virus[1].
HY-13017	19	7	12	-5.09458	-5.88722	-4.44605	not_abx	Ivacaftor	RESPIRATORY SYSTEM - OTHER RESPIRATORY SYSTEM PRODUCTS	Ivacaftor (VX-770) is a potent and orally bioavailable CFTR potentiator, targeting G551D-CFTR and F508del-CFTR with EC50s of 100 nM and 25 nM, respectively.
HY-17476	19	6	13	-5.27662	-6.41081	-4.34865	not_abx	Carbasalate calcium	BLOOD AND BLOOD FORMING ORGANS - ANTITHROMBOTIC AGENTS:NERVOUS SYSTEM - ANALGESICS	Carbasalate calcium is an anti-inflammatory, antipyretic, and analgesic agent.
HY-B0200	19	4	15	-4.66268	-6.09462	-3.4911	abx	Cephalexin	not_found	Cephalexin (Cefalexin; Cephacillin) is a potent, orally active and the first-generation?cephalosporin antibiotic. Cephalexin kills?gram-positive?and some?gram-negative bacteria?by disrupting the growth of the bacterial cell wall. Cephalexin monohydrate is used for the research of?pneumonia,?strep throat, and bacterial endocarditis, et al[1].</br>
HY-N0313	19	5	14	-5.01458	-6.02766	-4.18569	not_abx	Euphol	not_found	Euphol is a tetracyclic triterpene alcohol isolated from the sap of Euphorbia tirucalli with anti-mutagenic, anti-inflammatory and immunomodulatory effects, orally active. Euphol inhibits the monoacylglycerol lipase (MGL) activity via a reversible mechanism (IC50=315 nM). MGL inhibition in the periphery modulates the endocannabinoid system to block the development of inflammatory pain[1].
HY-10235	18	4	14	-4.81005	-5.86479	-3.94709	not_abx	Telaprevir	ANTIINFECTIVES FOR SYSTEMIC USE - ANTIVIRALS FOR SYSTEMIC USE	Telaprevir is a highly selective, reversible, and potent peptidomimetic inhibitor of the HCV NS3-4A protease, the steady-state inhibitory constant (Ki) of Telaprevir is 7 nM against a genotype 1 (H strain) NS3 protease domain plus a NS4A cofactor peptide.
HY-B0803	18	6	12	-5.73385	-7.16466	-4.56318	not_abx	Lumefantrine	not_found	Lumefantrine is an antimalarial drug, used in combination with Artemether. The artemether-lumefantrine (AL) as the first- and second-line anti-malarial drugs.
HY-15298	17	4	13	-4.73512	-5.76265	-3.89441	not_abx	Grazoprevir	ANTIINFECTIVES FOR SYSTEMIC USE - ANTIVIRALS FOR SYSTEMIC USE	Grazoprevir (MK-5172) is a selective inhibitor of Hepatitis C virus NS3/4a protease with broad activity across genotypes and resistant variants, with Kis of 0.01 nM (gt1b), 0.01 nM (gt1a), 0.08 nM (gt2a), 0.15 nM (gt2b), 0.90 nM (gt3a), respectively.
HY-13859	16	12	4	-6.36638	-4.28718	-8.06754	not_abx	Clevudine	ANTIINFECTIVES FOR SYSTEMIC USE - ANTIVIRALS FOR SYSTEMIC USE	Clevudine (L-FMAU), a nucleoside analog of the unnatural L-configuration, has potent anti-HBV activity with long half-life, low toxicity. Clevudine is a non-competitive inhibitor that is not incorporated into the viral DNA but rather binds to the polymerase[1][2].
HY-B0612A	16	5	11	-5.70269	-6.67495	-4.9072	not_abx	Lercanidipine (hydrochloride)	CARDIOVASCULAR SYSTEM - CALCIUM CHANNEL BLOCKERS	Lercanidipine hydrochloride is a lipophilic third-generation dihydropyridine-calcium channel blocker (DHP-CCB). Lercanidipine hydrochloride has long lasting antihypertensive action and reno-protective effect[1][2][3].
HY-108635	16	3	13	-5.41295	-7.04754	-4.07556	not_abx	C16-PAF	not_found	C16-PAF (PAF (C16)), a phospholipid mediator, is a platelet-activating factor and ligand for PAF G-protein-coupled receptor (PAFR). C16-PAF exhibits anti-apoptotic effect and inhibits caspase-dependent death by activating the PAFR. C16-PAF induces increased vascular permeability[1][2][3].
HY-13055A	16	4	12	-5.29112	-6.37591	-4.40356	not_abx	Telotristat ethyl	ALIMENTARY TRACT AND METABOLISM - OTHER ALIMENTARY TRACT AND METABOLISM PRODUCTS	Telotristat ethyl (LX1606) is a novel, orally-delivered inhibitor of tryptophan hydroxylase that reduces serotonin production.
HY-18260	16	10	6	-7.53928	-6.63626	-8.27811	not_abx	Bisphenol A	not_found	Bisphenol A is a phenolic, organic synthetic compound widely used in the production of polycarbonate plastics and epoxy resins. Bisphenol A is a reproductive, developmental, and systemic toxicant, often classified as an endocrine-disrupting compound (EDC). Bisphenol A is associated with many diseases, including cardiovascular diseases, respiratory diseases, diabetes, kidney diseases, obesity, and…
HY-16938	16	5	11	-4.752	-5.66049	-4.00869	not_abx	5'-Methylthioadenosine	not_found	5'-Methylthioadenosine is produced from S-adenosylmethionine and behaves as a powful inhibitory product.
HY-B0723	16	8	8	-6.06833	-6.4986	-5.7163	not_abx	Ospemifene	GENITO URINARY SYSTEM AND SEX HORMONES - SEX HORMONES AND MODULATORS OF THE GENITAL SYSTEM	Ospemifene is a non-estrogen selective estrogen receptor modulator (SERM), with Kis of 380 and 410 nM for estrogen receptor α (ERα) and ERβ, respectively. Ospemifene can be used for the research of vaginal atrophy and breast cancer[1][2].
HY-13756A	15	2	13	-4.81832	-6.19935	-3.68839	not_abx	Tacrolimus (monohydrate)	DERMATOLOGICALS - OTHER DERMATOLOGICAL PREPARATIONS:ANTINEOPLASTIC AND IMMUNOMODULATING AGENTS - IMMUNOSUPPRESSANTS	Tacrolimus monohydrate (FK506 monohydrate), a macrocyclic lactone, binds to FK506 binding protein (FKBP) to form a complex and inhibits calcineurin phosphatase, which inhibits T-lymphocyte signal transduction and IL-2 transcription. Immunosuppressive properties[1].
HY-N1150	15	12	3	-6.24503	-3.9755	-8.10191	not_abx	Thymidine	not_found	Thymidine, a specific precursor of deoxyribonucleic acid, is used as a cell synchronizing agent. Thymidine is a DNA synthesis inhibitor that can arrest cell at G1/S boundary, prior to DNA replication[1][2][3].
HY-B0926A	15	8	7	-5.15775	-5.2364	-5.09341	not_abx	Sodium diatrizoate	ALIMENTARY TRACT AND METABOLISM - MINERAL SUPPLEMENTS	Sodium diatrizoate (Diatrizoic acid sodium salt) is an iodinated radiocontrast agent and has the potential for radiographic imaging of the airways. Sodium diatrizoate induces mitochondrial turnover and oxidative stress, and activating apoptosis by dysregulating calcium[1][2].
HY-N2417	15	4	11	-5.46887	-6.49745	-4.6273	not_abx	Stearyl glycyrrhetinate	not_found	Stearyl glycyrrhetinate, a major component in licorice extract, has a MIC against S. aureus strains of more than 256 mg/L. Stearyl glycyrrhetinate has antibacterial effects[1].
HY-17436	15	7	8	-7.36036	-7.9442	-6.88268	not_abx	Clevidipine	CARDIOVASCULAR SYSTEM - CALCIUM CHANNEL BLOCKERS	Clevidipine is a short-acting dihydropyridine calcium channel antagonist (IC50= 7.1 nM, V(H) = -40 mV ) under development for treatment of perioperative hypertension. IC50 Value: 7.1 nM at V(H) = -40 mV [1] Target: calcium channel in vitro: Both clevidipine and nitroglycerin completely reversed U46619-induced contraction (clevidipine (50% effective concentration [EC50] = 3.88 +/- 0.84 x 10(-6) mo…
HY-14557A	15	5	10	-5.49103	-6.49217	-4.67191	not_abx	Pimavanserin tartrate	NERVOUS SYSTEM - PSYCHOLEPTICS	Pimavanserin tartrate (ACP-103) is a potent 5-HT 2A receptor inverse agonist with pIC50 and pKi of 8.73 and 9.3, respectively.
HY-B0458	15	5	10	-5.95856	-6.86977	-5.21302	abx	Cefprozil (monohydrate)	ANTIINFECTIVES FOR SYSTEMIC USE - ANTIBACTERIALS FOR SYSTEMIC USE	Cefprozil monohydrate (Cefzil) is a second-generation cephalosporin type antibiotic. Target: Antibacterial Cefprozil , sometimes spelled cefproxil and marketed under the trade name Cefzil, is a second-generation cephalosporin type antibiotic. In Europe it is marketed using the trade names Procef and Cronocef. It can be used to treat bronchitis, ear infections, skin infections, and other bacterial…
HY-B0777	15	2	13	-5.41348	-7.3987	-3.78922	not_abx	Moxidectin	ANTIPARASITIC PRODUCTS, INSECTICIDES AND REPELLENTS - ANTHELMINTICS	Moxidectin(ProHeart 6; CL301423; Cydectin) is an anthelmintic drug which kills parasitic worms (helminths), and is used for the prevention and control of heartworm and intestinal worms. IC50 value: Target: Anti-parasitic Moxidectin is a semisynthetic derivative of nemadectin, which is produced by fermentation by Streptomyces cyano-griseus. Moxidectin treats and controls some of the most common in…
HY-B0017	15	12	3	-6.35574	-4.04346	-8.2476	not_abx	Telbivudine	ANTIINFECTIVES FOR SYSTEMIC USE - ANTIVIRALS FOR SYSTEMIC USE	Telbivudine (Epavudine), an orally active thymidine nucleoside analog, is a potent antiviral inhibitor of hepatitis B virus (HBV) replication[1].
HY-D0844	14	4	10	-5.25571	-5.94068	-4.69527	not_abx	Glutathione oxidized	VARIOUS - ALL OTHER THERAPEUTIC PRODUCTS	Glutathione oxidized is produced by the oxidation of glutathione which is a major intracellular antioxidant and detoxifying agent.
HY-W009444	14	12	2	-6.74435	-4.56266	-8.52936	not_abx	5-Methyluridine	not_found	5-Methyluridine is a is an endogenous methylated nucleoside found in human fluids.
HY-D0186	14	11	3	-6.69914	-4.55733	-8.45153	not_abx	2'-Deoxyuridine	not_found	2'-Deoxyuridine could increase chromosome breakage and results in a decreased thymidylate synthetase activity. A known use of 2'-Deoxyuridine is as a precursor in the synthesis of Edoxudine.
HY-W010697	14	4	10	-6.34259	-7.53268	-5.36888	not_abx	Cholesteryl linoleate	not_found	Cholesteryl linoleate is shown to be the major cholesteryl ester contained in LDL and atherosclerotic lesions.
HY-B2168	14	12	2	-6.5478	-4.67169	-8.0828	not_abx	Mequitazine	RESPIRATORY SYSTEM - ANTIHISTAMINES FOR SYSTEMIC USE	Mequitazine is a potent, nonsedative and long-acting histamine H1 antagonist.
HY-107212	14	1	13	-5.42435	-7.8977	-3.40069	not_abx	Selamectin	not_found	Selamectin, a semi-synthetic macrocyclic lactone, is a potent parasiticide and anthelminthic. Selamectin activates glutamate-gated chloride channels in neurons and pharyngeal muscles to prevent heartworm, Lymphatic filariae, and nematode infection. Selamectin is also a potent P-glycoprotein substrate and a P-glycoprotein inhibitor with an IC50 of 120 nM[1][2].
HY-N2319	14	2	12	-5.49055	-6.69057	-4.50872	not_abx	Dihydroergocristine (mesylate)	CARDIOVASCULAR SYSTEM - PERIPHERAL VASODILATORS	Dihydroergocristine mesylate (DHEC mesylate) is a inhibitor of γ-secretase (GSI), reduces the production of the Alzheimer's disease amyloid-β peptides, binds directly to γ-secretase and Nicastrin with equilibrium dissociation constants (Kd) of 25.7 nM and 9.8 μM, respectively[1].
HY-N0410	14	3	11	-5.59001	-7.08992	-4.36281	not_abx	Daucosterol	not_found	Daucosterol is a natural sterolin. IC50 value: Target: In vitro: In the study of the effects of daucosterol on the survival of cultured cortical neurons after neurons were subjected to oxygen and glucose deprivation and simulated reperfusion (OGD/R)(2), the results showed that post-treatment of daucosterol significantly reduced neuronal loss, as well as apoptotic rate and caspase-3 activity, disp…
HY-N0797	14	3	11	-5.60327	-6.79311	-4.62975	not_abx	(20S)-Protopanaxadiol	not_found	(20S)-Protopanaxadiol (20-Epiprotopanaxadiol) is an aglycon metabolic derivative of the protopanaxadiol-type ginseng saponin; apoptosis inducer. IC50 value: Target: apoptosis inducer (20S)-Protopanaxadiol was used to induce cytotoxicity for two human glioma cell lines, SF188 and U87MG. For the SF188 cells, (20S)-Protopanaxadiol activated caspases-3, -8, -7, and -9 within 3 h and induced rapid apo…
HY-109108A	14	2	12	-5.56459	-7.16856	-4.25225	not_abx	Valemetostat (tosylate)	not_found	Valemetostat tosylate (DS-3201 tosylate), a first-in-class EZH1/2 dual inhibitor, has the potential in the research of relapsed/refractory peripheral T-cell lymphoma[1].
HY-P0004	14	3	11	-5.33819	-6.33886	-4.51946	not_abx	Lysipressin	not_found	Lysipressin is Antidiuretic hormone that have been found in pigs and some marsupial families. Induces contraction of the rabbit urinary bladder smooth muscle, activate adenylate-cyclase.
HY-B0879A	14	1	13	-4.7784	-5.5857	-4.11789	not_abx	Suramin (sodium salt)	not_found	Suramin sodium salt (Suramin hexasodium salt) is a reversible and competitive protein-tyrosine phosphatases (PTPases) inhibitor[1]. Suramin sodium salt is a potent inhibitor of sirtuins: SirT1 (IC50=297 nM), SirT2 (IC50=1.15 μM), and SirT5 (IC50=22 μM)[2]. Suramin sodium salt is a competitive inhibitor of reverse transcriptase (DNA topoisomerase II: IC50=5 μM)[3][4]. Suramin sodium salt efficient…
HY-13803	13	4	9	-6.27775	-7.91254	-4.9402	not_abx	Tazemetostat	not_found	Tazemetostat (EPZ-6438) is a potent, selective and orally available EZH2 inhibitor. Tazemetostat (EPZ-6438) inhibits the activity of human polycomb repressive complex 2 (PRC2)-containing wild-type EZH2 with a Ki value of 2.5 nM. Tazemetostat (EPZ-6438) inhibits EZH2 with IC50s of 11 and 16 nM in peptide assay and nucleosome assay, respectively. Tazemetostat (EPZ-6438) inhibits rat EZH2 with an IC…
HY-13803C	13	4	9	-6.3532	-7.98901	-5.01481	not_abx	Tazemetostat (hydrobromide)	not_found	Tazemetostat hydrobromide (EPZ-6438 hydrobromide) is a potent, selective and orally available EZH2 inhibitor. Tazemetostat hydrobromide inhibits the activity of human polycomb repressive complex 2 (PRC2)-containing wild-type EZH2 with a Ki value of 2.5 nM. Tazemetostat hydrobromide inhibits EZH2 with IC50s of 11 and 16 nM in peptide assay and nucleosome assay, respectively. Tazemetostat hydrobrom…
HY-12044	13	7	6	-5.29435	-5.80298	-4.87819	not_abx	Cabozantinib (S-malate)	ANTINEOPLASTIC AND IMMUNOMODULATING AGENTS - ANTINEOPLASTIC AGENTS	Cabozantinib S-malate (XL184 S-malate) is a potent multiple receptor tyrosine kinases inhibitor that inhibits VEGFR2, c-Met, Kit, Axl and Flt3 with IC50s of 0.035, 1.3, 4.6, 7 and 11.3 nM, respectively.
HY-14283	13	4	9	-5.94365	-6.50934	-5.48082	not_abx	Luliconazole	DERMATOLOGICALS - ANTIFUNGALS FOR DERMATOLOGICAL USE	Luliconazole (NND 502)?is a topical antifungal imidazole antibiotic with broad-spectrum and potent antifungal activity. Luliconazole can be used for the research of skin infection, including?dermatophytosis, tinea corporis, tinea pedis?et al[1].
HY-14434	13	2	11	-5.44155	-6.66227	-4.44278	not_abx	Asunaprevir	ANTIINFECTIVES FOR SYSTEMIC USE - ANTIVIRALS FOR SYSTEMIC USE	Asunaprevir (BMS-650032) is a potent and orally bioavailable hepatitis C virus (HCV) NS3 protease inhibitor, with IC50 of 0.2 nM-3.5 nM[1].
HY-N0835	13	3	10	-6.00075	-7.22738	-4.99714	not_abx	(20S)-Protopanaxatriol	not_found	(20S)-Protopanaxatriol is a metabolite of ginsenoside, works through the glucocorticoid receptor (GR) and oestrogen receptor (ER), and is also a LXRα inhibitor.
HY-P0288	13	2	11	-5.43685	-6.36449	-4.67788	not_abx	[Leu5]-Enkephalin	not_found	[Leu5]-Enkephalin is a pentapeptides with morphine like properties. [Leu5]-Enkephalin is a five amino acid endogenous peptide that acts as an agonist at opioid receptors.
HY-15298A	13	1	12	-5.27648	-6.44883	-4.31728	not_abx	Grazoprevir potassium salt	ANTIINFECTIVES FOR SYSTEMIC USE - ANTIVIRALS FOR SYSTEMIC USE	Grazoprevir potassium salt (MK-5172 potassium salt) is a selective inhibitor of Hepatitis C virus NS3/4a protease with broad activity across genotypes and resistant variants, with Kis of 0.01 nM (gt1b), 0.01 nM (gt1a), 0.08 nM (gt2a), 0.15 nM (gt2b), 0.90 nM (gt3a), respectively.
HY-B1174	12	0	12	-8.89721	-12.0794	-6.29359	abx	Bekanamycin	ANTIINFECTIVES FOR SYSTEMIC USE - ANTIBACTERIALS FOR SYSTEMIC USE	Bekanamycin (Kanamycin B) is an aminoglycoside antibiotic produced by Streptomyces kanamyceticus, against an array of Gram-positive and Gram-negative bacterial strain[1][2].
HY-B1449	12	10	2	-7.31396	-5.46312	-8.82829	not_abx	Uridine	not_found	Uridine (β-Uridine) is a glycosylated pyrimidine-analog containing uracil attached to a ribose ring (or more specifically, aribofuranose) via a β-N1-glycosidic bond.
HY-16082	12	8	4	-5.36706	-5.44738	-5.30135	not_abx	AZD7545	not_found	AZD7545 is a potent, competitive, selective PDHK2 (pyruvate dehydrogenase kinase 2) inhibitor with IC50s of 36.8 nM, 6.4 nM for PDHK1 and PDHK2, respectively[1].
HY-A0182	12	3	9	-5.85051	-6.85211	-5.03102	not_abx	Felypressin	not_found	Felypressin (PLV-2) is a non-catecholamine vasoconstrictor and a vasopressin 1 agonist. Felypressin is widely used in dental procedures[1][2].
HY-N0602	12	2	10	-5.91031	-7.59984	-4.52796	not_abx	Ginsenoside Rg2	not_found	Ginsenoside Rg2 is one of the major active components of ginseng. Ginsenoside Rg2 acts as a NF-κB inhibitor. Ginsenoside Rg2 also reduces Aβ1-42 accumulation.
HY-10440	11	3	8	-6.51034	-7.75719	-5.49018	not_abx	Vismodegib	ANTINEOPLASTIC AND IMMUNOMODULATING AGENTS - ANTINEOPLASTIC AGENTS	Vismodegib (GDC-0449) is an orally active hedgehog pathway inhibitor with an IC50 of 3 nM. Vismodegib also inhibits P-gp, ABCG2 with IC50 values of 3.0 μM and 1.4 μM, respectively[1][2].
HY-10222	11	2	9	-6.54653	-7.90598	-5.43424	abx	Ixabepilone	ANTINEOPLASTIC AND IMMUNOMODULATING AGENTS - ANTINEOPLASTIC AGENTS	Ixabepilone (BMS-247550) is an orally bioavailable?microtubule?inhibitor, which binds to tubulin and promotes tubulin polymerization and microtubule stabilization, thereby arrests cells in the G2-M phase of the cell cycle and induces tumor cell apoptosis.
HY-101981	11	9	2	-7.12273	-5.47588	-8.47016	not_abx	Uridine 5'-monophosphate	not_found	Uridine 5'-monophosphate (5'-?Uridylic acid), a monophosphate form of UTP, can be acquired either from a de novo pathway or degradation products of nucleotides and nucleic acids in vivo and is a major nucleotide analogue in mammalian milk[1].
HY-13761	11	0	11	-7.04059	-9.45611	-5.06425	not_abx	Teniposide	ANTINEOPLASTIC AND IMMUNOMODULATING AGENTS - ANTINEOPLASTIC AGENTS	Teniposide is a podophyllotoxin derivative, acts as a topoisomerase II inhibitor, and used as a chemotherapeutic agent.
HY-A0038	11	6	5	-7.52135	-8.27165	-6.90747	not_abx	Lasofoxifene (Tartrate)	GENITO URINARY SYSTEM AND SEX HORMONES - SEX HORMONES AND MODULATORS OF THE GENITAL SYSTEM	Lasofoxifene Tartrate is a non-steroidal selective estrogen receptor modulator (SERM).
HY-100474	11	4	7	-6.78687	-7.79312	-5.96357	not_abx	Visomitin	not_found	Visomitin (SKQ1) is a mitochondrial-targeted antioxidant with the high mitochondrion membrane penetrating ability and potent antioxidant capability[1].
HY-A0122	11	0	11	-6.69772	-9.03003	-4.78948	abx	Plicamycin	ANTINEOPLASTIC AND IMMUNOMODULATING AGENTS - ANTINEOPLASTIC AGENTS	Plicamycin is a selective specificity protein 1 (Sp1) inhibitor. Plicamycin inhibits the growth of various cancers by decreasing Sp1 protein.
HY-A0166	11	5	6	-6.34908	-6.83858	-5.94858	not_abx	Cilastatin	not_found	Cilastatin (MK0791) is a reversible, competitive renal dehydropeptidase I inhibitor with an IC50 of 0.1 μM. Cilastatin inhibits the bacterial metallob-lactamase enzyme CphA with an IC50 of 178 μM. Cilastatin is an antibacterial adjunct[1][2][3].
HY-N2177	11	4	7	-6.15461	-6.9852	-5.47503	not_abx	3-Dehydrotrametenolic acid	not_found	3-?Dehydrotrametenolic acid, isolated from the sclerotium of Poria cocos, is a lactate dehydrogenase (LDH) inhibitor. 3-?Dehydrotrametenolic acid promotes adipocyte differentiation in vitro and acts as an insulin sensitizer in vivo. 3-?Dehydrotrametenolic acid induces apoptosis and has anticancer activity[1][2].
HY-15461A	11	0	11	-6.8103	-9.30812	-4.76664	not_abx	Ertugliflozin L-pyroglutamic acid	ALIMENTARY TRACT AND METABOLISM - DRUGS USED IN DIABETES	Ertugliflozin L-pyroglutamic acid (PF-04971729 L-pyroglutamic acid) is a potent, selective and orally active inhibitor of the sodium-dependent glucose cotransporter 2 (SGLT2), with an IC50 of 0.877 nM for h-SGLT2[1]. Has the potential for the treatment of type 2 diabetes mellitus[2].
HY-10264	10	3	7	-5.97891	-6.84185	-5.27286	not_abx	Edoxaban	BLOOD AND BLOOD FORMING ORGANS - ANTITHROMBOTIC AGENTS	Edoxaban (DU-176) is a selective, potent and orally active factor Xa (FXa) inhibitor with Kis of 0.561 nM and 2.98 nM for free FXa and prothrombinase, respectively. Edoxaban is an anticoagulant agent and can be used for stroke prevention. Edoxaban is a also weak inhibitor of thrombin and factor IXaβ (FIXa), with Kis of 6.00 μM and 41.7 μM, respectively, exhibits >10 000-fold selectivity for FXa. …
HY-B0023	10	2	8	-6.45711	-7.77918	-5.37542	not_abx	Azelnidipine	not_found	Azelnidipine(CS 905; Calblock) is a novel dihydropyridine derivative, a L-type calcium channel blocker, and an antihypertensive. IC50 value: Target: L-type calcium channel Acute administration of azelnidipine prevents a sudden drop of cardiac function after acute stress. Azelnidipine may have a protective role in inflammation associated with atherosclerosis.
HY-N0829	10	3	7	-6.45714	-7.48548	-5.61577	not_abx	Shionone	not_found	Shionone is the major triterpenoid isolated from Aster tataricus, has anti-tussive, anti-inflammatory activities[1][2]. Shionone possesses a unique six-membered tetracyclic skeleton and 3-oxo-4-monomethyl structure[1].
HY-B1278	10	1	9	-6.23473	-7.85292	-4.91076	not_abx	D-α-Tocopherol acetate	not_found	D-α-Tocopherol acetate (D-Vitamin E acetate) can be hydrolyzed to d-alpha-tocopherol (VE) and absorbed in the small intestine[1].
HY-15856B	10	4	6	-7.83839	-8.0277	-7.68351	not_abx	Flupentixol dihydrochloride	NERVOUS SYSTEM - PSYCHOLEPTICS	Flupentixol dihydrochloride, a thioxanthene drug, is used in therapy of schizophrenia as well as in anxiolytic and depressive disorders.
HY-14740	10	3	7	-6.29229	-6.71127	-5.94949	not_abx	Elvitegravir	ANTIINFECTIVES FOR SYSTEMIC USE - ANTIVIRALS FOR SYSTEMIC USE	Elvitegravir (GS-9137; JTK-303; D06677) is an HIV integrase inhibitor for HIV-1IIIB, HIV-2EHO and HIV-2ROD with IC50 of 0.7 nM, 2.8 nM and 1.4 nM, respectively.
HY-10264B	10	3	7	-6.00609	-6.87188	-5.29771	not_abx	Edoxaban (tosylate monohydrate)	BLOOD AND BLOOD FORMING ORGANS - ANTITHROMBOTIC AGENTS	Edoxaban tosylate monohydrate (DU-176b monohydrate) is a selective, potent and orally active factor Xa (FXa) inhibitor with Kis of 0.561 nM and 2.98 nM for free FXa and prothrombinase, respectively. Edoxaban tosylate monohydrate is an anticoagulant agent and can be used for stroke prevention. Edoxaban tosylate monohydrate is a also weak inhibitor of thrombin and factor IXaβ (FIXa), with Kis of 6.…
HY-13011A	9	3	6	-5.99175	-6.7853	-5.34248	not_abx	Alectinib (Hydrochloride)	ANTINEOPLASTIC AND IMMUNOMODULATING AGENTS - ANTINEOPLASTIC AGENTS	Alectinib Hydrochloride (CH5424802 Hydrochloride; RO5424802 Hydrochloride; AF-802 Hydrochloride) is a potent, selective, and orally available ALK inhibitor with an IC50 of 1.9 nM and a Kd value of 2.4 nM (in an ATP-competitive manner), and also inhibits ALK F1174L and ALK R1275Q with IC50s of 1 nM and 3.5 nM, respectively[1]. Alectinib demonstrates effective central nervous system (CNS) penetrati…
HY-N0171	9	3	6	-6.6725	-7.61293	-5.90305	not_abx	Beta-Sitosterol (purity>80%)	not_found	Beta-Sitosterol (purity>80%) includes β-sitosterol (≥80%), stigmasterol, campesterol and brassicasterol mainly. Beta-Sitosterol is a plant sterol. Beta-Sitosterol (purity>98%) interfere with multiple cell signaling pathways, including cell cycle, apoptosis, proliferation, survival, invasion, angiogenesis, metastasis and inflammation[1].
HY-B1896B	9	2	7	-6.04842	-7.25019	-5.06517	not_abx	Piperaquine (tetraphosphate tetrahydrate)	not_found	Piperaquine tetraphosphate tetrahydrate is a bisquinoline antimalarial agent. Piperaquine tetraphosphate tetrahydrate can be used in antimalarial research in combination with Artemisinin[1][2].
HY-N2083	9	2	7	-6.75781	-8.20042	-5.57749	not_abx	Handelin	not_found	Handelin is a guaianolide dimer from Chrysanthemum boreale that has potent anti-inflammatory activity by down-regulating NF-κB signaling and pro-inflammatory cytokine production[1].
HY-B1012	9	2	7	-8.28424	-9.74591	-7.08832	not_abx	Quinestrol	not_found	Quinestrol is a synthetic estrogen, used in hormone replacement therapy, and occasionally to treat breast cancer and prostate cancer
HY-13011	9	3	6	-5.99617	-6.78963	-5.34698	not_abx	Alectinib	ANTINEOPLASTIC AND IMMUNOMODULATING AGENTS - ANTINEOPLASTIC AGENTS	Alectinib (CH5424802) is a potent, selective, and orally available ALK inhibitor with an IC50 of 1.9 nM and a Kd value of 2.4 nM (in an ATP-competitive manner), and also inhibits ALK F1174L and ALK R1275Q with IC50s of 1 nM and 3.5 nM, respectively[1]. Alectinib demonstrates effective central nervous system (CNS) penetration[2].
HY-90001	9	0	9	-6.29748	-7.7833	-5.08181	not_abx	Ritonavir	ANTIINFECTIVES FOR SYSTEMIC USE - ANTIVIRALS FOR SYSTEMIC USE	Ritonavir (ABT 538) is an inhibitor of HIV protease used to treat HIV infection and AIDS.
HY-N6855	9	2	7	-6.38168	-8.04928	-5.01728	not_abx	Mogroside IIA1	not_found	Mogroside IIA1, a triterpenoid glycoside isolated from the extracts of Luo Han Guo, is a nonsugar sweetener. Mogrosides are sweeter than sucrose. Mogrosides exhibit antioxidant, antidiabetic and anticancer activities[1].
HY-15516	9	1	8	-7.48104	-9.48267	-5.84334	not_abx	Sotagliflozin	ALIMENTARY TRACT AND METABOLISM - DRUGS USED IN DIABETES	Sotagliflozin (LX-4211) is a potent dual SGLT2/1 inhibitor. Antidiabetic agents.
HY-12100	9	2	7	-8.8082	-10.2704	-7.61184	not_abx	Umeclidinium (bromide)	not_found	Umeclidinium bromide is a novel mAChR antagonist. The affinity (Ki) of Umeclidinium bromide for the cloned human M1-M5 mAChRs ranges from 0.05 to 0.16 nM.
HY-12355	9	1	8	-6.76992	-7.98323	-5.77721	not_abx	Siponimod	ANTINEOPLASTIC AND IMMUNOMODULATING AGENTS - IMMUNOSUPPRESSANTS	Siponimod (BAF-312) is a potent and selective sphingosine-1-phosphate (S1P) receptor modulator. It is selective for S1P1 and S1P5 receptors over S1P2, S1P3, and S1P4 (EC50s of 0.39, 0.98, >10,000, >1,000, and 750 nM, respectively). Used to treat adult multiple sclerosis.
HY-N0171A	9	3	6	-6.72745	-7.66589	-5.95964	not_abx	Beta-Sitosterol (purity>98%)	not_found	Beta-Sitosterol (purity>98%) is a plant sterol. Beta-Sitosterol (purity>98%) interfere with multiple cell signaling pathways, including cell cycle, apoptosis, proliferation, survival, invasion, angiogenesis, metastasis and inflammation[1].
HY-16423	9	2	7	-6.30893	-7.42075	-5.39925	not_abx	Rapacuronium bromide	not_found	Rapacuronium bromide is an allosteric modulator of muscarinic acetylcholine receptor (mAChR).
HY-B0717	8	1	7	-7.44552	-9.16843	-6.03587	not_abx	Tocofersolan	ALIMENTARY TRACT AND METABOLISM - VITAMINS	Tocofersolan is a synthetic polyethylene glycol derivative of α-tocopherol.
HY-17367A	8	1	7	-6.43555	-7.52565	-5.54365	not_abx	Atazanavir (sulfate)	ANTIINFECTIVES FOR SYSTEMIC USE - ANTIVIRALS FOR SYSTEMIC USE	Atazanavir sulfate (BMS-232632 sulfate) is a highly selective HIV-1 protease inhibitor for the treatment of HIV infection, and is the first protease inhibitor approved for once-daily administration[1]. Atazanavir sulfate (BMS-232632 sulfate) is a substrate and inhibitor of CYP3A4, and an inhibitor and inducer of P-glycoprotein (P-gp)[2].
HY-N2312	8	3	5	-7.26812	-8.42317	-6.32308	not_abx	Mogrol	not_found	Mogrol is a biometabolite of mogrosides, and acts via inhibition of the ERK1/2 and STAT3 pathways, or reducing CREB activation and activating AMPK signaling.
HY-A0086	8	0	8	-8.10684	-10.6928	-5.99103	abx	Netilmicin (sulfate)	ANTIINFECTIVES FOR SYSTEMIC USE - ANTIBACTERIALS FOR SYSTEMIC USE:SENSORY ORGANS - OPHTHALMOLOGICALS	Netilmicin (sulfate) (SCH-20569 (sulfate)) is an active aminoglycoside antibiotic against most Gram-negative and some Gram-positive bacteria, including certain strains resistant to gentamicin.
HY-13004	8	0	8	-7.31286	-8.75067	-6.13646	not_abx	Maraviroc	ANTIINFECTIVES FOR SYSTEMIC USE - ANTIVIRALS FOR SYSTEMIC USE	Maraviroc (UK-427857) is a selective CCR5 antagonist with activity against human HIV.
HY-N0044	8	2	6	-6.7869	-8.32184	-5.53103	not_abx	Ginsenoside Re	not_found	Ginsenoside Re (Ginsenoside B2) is an extract from Panax notoginseng. Ginsenoside Re decreases the β-amyloid protein (Aβ). Ginsenoside Re plays a role in antiinflammation through inhibition of JNK and NF-κB.
HY-W014075	8	3	5	-5.87292	-6.39105	-5.449	not_abx	1-Hydroxypyrene	not_found	1-Hydroxypyrene, a biomarker of exposure to polycyclic aromatic hydrocarbons (PAHs), is analyzed in urine samples. 1-Hydroxypyrene is the major biomarker of exposure to pyrenes[1].
HY-B2170A	8	0	8	-6.49363	-7.80186	-5.42326	not_abx	Octenidine (dihydrochloride)	RESPIRATORY SYSTEM - THROAT PREPARATIONS	Octenidine dihydrochloride is an effective antiseptic compound for skin mucous membranes and wounds.
HY-N6915	8	2	6	-6.56559	-8.25765	-5.18117	not_abx	Mogroside II-​A	not_found	Mogroside II-?A is a natural product isolated from Siraitia grosvenorii[1].
HY-15851	8	0	8	-6.81816	-8.07116	-5.79298	not_abx	Revefenacin	RESPIRATORY SYSTEM - DRUGS FOR OBSTRUCTIVE AIRWAY DISEASES	Revefenacin (TD-4208; GSK1160724) is a potent mAChR antagonist; has a high affinity on M3 receptor with a Ki of 0.18 nM.
HY-101664	8	1	7	-8.30385	-9.5008	-7.32454	not_abx	Ilaprazole	not_found	Ilaprazole (IY-81149) is an orally active proton pump inhibitor. Ilaprazole irreversibly inhibits H+/K+-ATPase in a dose-dependent manner with an IC50 of pump inhibitory activity of 6 μM in rabbit parietal cell preparation. Ilaprazole is used for the research of gastric ulcers. Ilaprazole is also a potent TOPK (T-lymphokine-activated killer cell-originated protein kinase) inhibitor[1][2].
HY-70053A	8	4	4	-7.55629	-8.67796	-6.63856	not_abx	Fesoterodine (L-mandelate)	GENITO URINARY SYSTEM AND SEX HORMONES - UROLOGICALS	Fesoterodine L-mandelate is an orally active, nonsubtype selective, competitive muscarinic receptor (mAChR) antagonist with pKi values of 8.0, 7.7, 7.4, 7.3, 7.5 for M1, M2, M3, M4, M5 receptors, respectively. Fesoterodine L-mandelate is used for the overactive bladder (OAB)[1][2].
HY-N0790	8	3	5	-6.99726	-7.93055	-6.23365	not_abx	Lupeol	not_found	Lupeol (Clerodol; Monogynol B; Fagarasterol) is an active pentacyclic?triterpenoid, has anti-oxidant, anti-mutagenic, anti-tumor and anti-inflammatory activity. Lupeol is a potent?androgen receptor (AR)?inhibitor and can be used for cancer research, especially prostate cancer of androgen-dependent phenotype (ADPC) and castration resistant phenotype (CRPC)[1].
HY-N0684	8	2	6	-7.88773	-9.47962	-6.58528	not_abx	Vitamin K1	not_found	Vitamin K1 a fat-soluble, naturally occurring vitamin required for blood coagulation and bone and vascular metabolism.
HY-76542	8	2	6	-7.79667	-9.12371	-6.71091	not_abx	Vitamin D2	not_found	Vitamin D2 (Ergocalciferol) is a form of vitamin D, used as a vitamin D supplement. Target: Ergocalciferol is a secosteroid formed by a photochemical bond breaking of a steroid, specifically, by the action of ultraviolet light on ergosterol.
HY-13998	7	3	4	-6.66177	-7.0124	-6.37489	not_abx	Dasabuvir	ANTIINFECTIVES FOR SYSTEMIC USE - ANTIVIRALS FOR SYSTEMIC USE	Dasabuvir (ABT-333) is a nonnucleoside inhibitor of the RNA-dependent RNA polymerase encoded by the HCV NS5B gene, inhibits recombinant NS5B polymerases derived from HCV genotype 1a and 1b clinical isolates, with IC50 between 2.2 and 10.7 nM.
HY-13528	7	2	5	-7.98394	-9.29354	-6.91245	not_abx	Clinofibrate	not_found	Clinofibrate (S-8527) is a hypelipidemic agent and a HMG-CoA reductase inhibitor.
HY-14744A	7	3	4	-6.84125	-7.69294	-6.14441	not_abx	Levamlodipine besylate	not_found	Levamlodipine besylate ((S)-Amlodipine besylate) is a powerful dihydropyridine calcium channel blocker, possessing vasodilation properties and used in the treatment of hypertension and angina[1].
HY-12502A	7	3	4	-7.58998	-8.789	-6.60897	not_abx	Efonidipine (hydrochloride monoethanolate)	not_found	Efonidipine hydrochloride monoethanolate (NZ-105 hydrochloride monoethanolate) is a dual T-type and L-type calcium channel blocker (CCB). IC50 value: Target: calcium channel blocker in vitro: Efonidipine and nifedipine, but not other examined CCBs, also increased the N(6), 2'-O-dibutyryladenosine 3',5'-cyclic monophosphate (dbcAMP)-induced StAR mRNA, which reflects the action of adrenocorticotrop…
HY-15455	7	1	6	-7.09604	-8.41041	-6.02065	not_abx	Roflumilast	RESPIRATORY SYSTEM - DRUGS FOR OBSTRUCTIVE AIRWAY DISEASES	Roflumilast is a selective PDE4 inhibitor with IC50s of 0.7, 0.9, 0.7, and 0.2 nM for PDE4A1, PDEA4, PDEB1, and PDEB2, respectively, without affecting PDE1, PDE2, PDE3 or PDE5 isoenzymes from various cells.
HY-13238A	7	3	4	-5.7329	-6.25164	-5.30848	not_abx	Dolutegravir (sodium)	ANTIINFECTIVES FOR SYSTEMIC USE - ANTIVIRALS FOR SYSTEMIC USE	Dolutegravir sodium (S/GSK1349572 sodium) is a highly potent and orally bioavailable HIV integrase strand transfer inhibitor with an IC50 of 2.7 nM for HIV-1 integrase-catalyzed strand transfer. Dolutegravir sodium (S/GSK1349572 sodium) inhibits HIV-1 viral replication with an IC50 of 0.51 nM in peripheral blood mononuclear cells. Dolutegravir sodium (S/GSK1349572 sodium) retains a high potency a…
HY-128365	7	0	7	-7.67163	-8.60801	-6.9055	not_abx	Neticonazole (hydrochloride)	not_found	Neticonazole hydrochloride is an imidazole derivative and a potent and long-acting antifungal agent. Neticonazole hydrochloride has anti-infection and anti-cancer effects[1][2][3].
HY-N4103	7	2	5	-7.39367	-8.48044	-6.5045	not_abx	Fucosterol	not_found	Fucosterol is isolated from E. stolonifera with anti-adipogenic, anti-diabetic and anti-cancer activities. Fucosterol regulates adipogenesis via modulation of PPARαand C/EBPαexpression.
HY-13511A	7	2	5	-7.86261	-9.03872	-6.90033	not_abx	Rupatadine (Fumarate)	RESPIRATORY SYSTEM - ANTIHISTAMINES FOR SYSTEMIC USE	Rupatadine Fumarate (UR-12592 Fumarate) is a potent dual PAF/H1 antagonist with Ki of 0.55/0.1 μM(rabbit platelet membranes/guinea pig cerebellum membranes)[1][2][3].
HY-17403	7	3	4	-7.39477	-8.51992	-6.47419	not_abx	Manidipine (dihydrochloride)	CARDIOVASCULAR SYSTEM - CALCIUM CHANNEL BLOCKERS	Manidipine dihydrochloride (CV-4093) is a dihydropyridine compound and a calcium channel blocker for Ca2+ current with IC50 of 2.6 nM. IC50 value: 2.6 nM Target: calcium channel Manidipine dihydrochloride is described to block T-type Ca2+ channels specifically and is also described to have a high selectivity for the vasculature, presenting negligible cardiodepression as compared to other Ca2+ cha…
HY-N0541	7	1	6	-6.61366	-8.2284	-5.29251	not_abx	Pseudoginsenoside F11	not_found	Pseudoginsenoside F11 (Ginsenoside A1), a component of Panax quinquefolium (American ginseng), has been demonstrated to antagonize the learning and memory deficits induced by scopolamine, morphine and methamphetamine in mice.
HY-10353A	7	3	4	-6.21941	-6.47112	-6.01348	not_abx	Raltegravir (potassium salt)	ANTIINFECTIVES FOR SYSTEMIC USE - ANTIVIRALS FOR SYSTEMIC USE	Raltegravir potassium salt (MK 0518 potassium salt) is a potent integrase (IN) inhibitor, used to treat HIV infection.
HY-N0431	7	1	6	-7.29439	-8.86977	-6.00544	not_abx	Astragaloside IV	not_found	Astragaloside IV, an active component isolated from Astragalus membranaceus, suppresses the activation of ERK1/2 and JNK, and downregulates matrix metalloproteases (MMP)-2, (MMP)-9 in MDA-MB-231 breast cancer cells.
HY-A0036	7	3	4	-8.15449	-9.06942	-7.40591	not_abx	Bazedoxifene (acetate)	GENITO URINARY SYSTEM AND SEX HORMONES - SEX HORMONES AND MODULATORS OF THE GENITAL SYSTEM	Bazedoxifene acetate (TSE-424 acetate) is an oral, nonsteroidal selective estrogen receptor modulator (SERM), with IC50s of 23 nM and 99 nM for ERα and ERβ, respectively. Bazedoxifene acetate can be used for the research of osteoporosis. Bazedoxifene acetate also acts as an inhibitor of IL-6/GP130 protein-protein interactions and can be used for the research of pancreatic cancer[1][2].
HY-N0892	7	3	4	-6.93902	-7.958	-6.10531	not_abx	AKBA	not_found	AKBA (Acetyl-11-keto-β-boswellic acid) is an active triterpenoid compound from the extract of Boswellia serrate and a novel Nrf2 activator.
HY-B1077	7	3	4	-7.85926	-8.70848	-7.16445	not_abx	Penfluridol	NERVOUS SYSTEM - PSYCHOLEPTICS	Penfluridol is a highly potent, first generation diphenylbutylpiperidine antipsychotic.
HY-B2145	7	0	7	-9.05536	-10.4586	-7.90729	not_abx	Ilaprazole (sodium)	not_found	Ilaprazole (IY-81149) sodium is an orally active proton pump inhibitor. Ilaprazole sodium irreversibly inhibits H+/K+-ATPase in a dose-dependent manner with an IC50 of 6 μM in rabbit parietal cell preparation. Ilaprazole sodium is used for the research of gastric ulcers. Ilaprazole sodium is also a potent TOPK (T-lymphokine-activated killer cell-originated protein kinase) inhibitor[1][2].
HY-N0094	7	0	7	-7.36742	-8.4074	-6.51653	not_abx	Ipriflavone	MUSCULO-SKELETAL SYSTEM - DRUGS FOR TREATMENT OF BONE DISEASES	Ipriflavone is a synthetic isoflavone derivative used to suppress bone resorption.
HY-106541	7	0	7	-7.73428	-8.6962	-6.94726	not_abx	Neticonazole	not_found	Neticonazole is an imidazole derivative and a potent and long-acting antifungal agent. Neticonazole has anti-infection and anti-cancer effects[1][2][3].
HY-B1262	6	3	3	-9.03151	-8.3362	-9.60041	not_abx	Acetophenazine (dimaleate)	NERVOUS SYSTEM - PSYCHOLEPTICS	Acetophenazine dimaleate is an antipsychotic agent, effective in anxious depression[1].
HY-32351	6	1	5	-8.17802	-9.70388	-6.92959	not_abx	Calcifediol	ALIMENTARY TRACT AND METABOLISM - VITAMINS:SYSTEMIC HORMONAL PREPARATIONS, EXCL. SEX HORMONES AND INSULINS - CALCIUM HOMEOSTASIS	Calcifediol (25-hydroxy Vitamin D3), a major circulating metabolite of vitamin D3, is a potent VDR inhibitor[1][2].
HY-A0016	6	0	6	-7.92632	-9.01004	-7.03965	not_abx	Dronedarone	CARDIOVASCULAR SYSTEM - CARDIAC THERAPY	Dronedarone (SR 33589), a derivative of amiodarone (HY-14187), is a class III antiarrhythmic agent for the study of atrial fibrillation (AF) and atrial flutter. Dronedarone is a potent blocker of multiple ion currents, including potassium current, sodium current, and L-type calcium current, and exhibits antiadrenergic effects by noncompetitive binding to β-adrenergic receptors. Dronedarone is a s…
HY-12176	6	0	6	-6.9282	-8.31709	-5.79184	not_abx	Aliskiren	CARDIOVASCULAR SYSTEM - AGENTS ACTING ON THE RENIN-ANGIOTENSIN SYSTEM	Aliskiren(CGP 60536) is a direct renin inhibitor with IC50 of 1.5 nM. IC50 value: 1.5 nM [1] Target: renin in vitro: Aliskiren hemifumarate appears to bind to both the hydrophobic S1/S3-binding pocket and to a large, distinct subpocket that extends from the S3-binding site towards the hydrophobic core of renin. Oral bioavailability of Aliskiren hemifumarate is 2.4% in rats, 16% in marmosets and a…
HY-75839	6	0	6	-7.94929	-9.03026	-7.06485	not_abx	Dronedarone (Hydrochloride)	CARDIOVASCULAR SYSTEM - CARDIAC THERAPY	Dronedarone Hydrochloride is a non-iodinated amiodarone derivative that inhibits Na+, K+ and Ca2+ currents.
HY-B1448	6	3	3	-7.58845	-8.10931	-7.16229	not_abx	Benidipine (hydrochloride)	CARDIOVASCULAR SYSTEM - CALCIUM CHANNEL BLOCKERS	Benidipine hydrochloride is a dihydropyridine calcium channel blocker for the treatment of high blood pressure (hypertension).
HY-15531	6	0	6	-5.83969	-6.91616	-4.95895	not_abx	Venetoclax	ANTINEOPLASTIC AND IMMUNOMODULATING AGENTS - ANTINEOPLASTIC AGENTS	Venetoclax (ABT-199; GDC-0199) is a highly potent, selective and orally bioavailable Bcl-2 inhibitor with a Ki of less than 0.01 nM. Venetoclax induces autophagy[1][2][3].
HY-N0863	6	0	6	-7.49674	-9.18738	-6.11348	not_abx	Methyl protodioscin	not_found	Methyl protodioscin(NSC-698790) is a furostanol bisglycoside with antitumor properties; shows to reduce proliferation, cause cell cycle arrest. IC50 value: Target: in vitro: MPD showed growth inhibitory effects in A549 cells in a dose- and time-dependent manner. The significant G2/M cell cycle arrest and apoptotic effect were also seen in A549 cells treated with MPD. MPD-induced apoptosis was acc…
HY-N0686	6	0	6	-8.1196	-9.85847	-6.69689	not_abx	Pseudoprotodioscin	not_found	Pseudoprotodioscin, a furostanoside, inhibits SREBP1/2 and microRNA 33a/b levels and reduces the gene expression regarding the synthesis of cholesterol and triglycerides[1].
HY-10981A	6	2	4	-6.53747	-7.69902	-5.58712	not_abx	Lenvatinib (mesylate)	ANTINEOPLASTIC AND IMMUNOMODULATING AGENTS - ANTINEOPLASTIC AGENTS	Lenvatinib mesylate (E7080 mesylate), an oral, multi-targeted tyrosine kinase inhibitor that inhibits VEGFR1-3, FGFR1-4, PDGFR, KIT, and RET, shows potent antitumor activities[1][2].
HY-10981	6	2	4	-6.53739	-7.70395	-5.58293	not_abx	Lenvatinib	ANTINEOPLASTIC AND IMMUNOMODULATING AGENTS - ANTINEOPLASTIC AGENTS	Lenvatinib (E7080) is an oral, multi-targeted tyrosine kinase inhibitor that inhibits VEGFR1-3, FGFR1-4, PDGFR, KIT, and RET, shows potent antitumor activities[1][2].
HY-N0799	6	0	6	-7.88803	-9.55025	-6.52804	not_abx	Protodioscin	not_found	Protodioscin, a major steroidal saponin in dioscoreae rhizome, has been shown to exhibit multiple biological actions, such as anti-hyperlipidemia, anti-cancer, sexual effects and cardiovascular properties.
HY-W017770	6	1	5	-6.91145	-7.94578	-6.06518	not_abx	S-Adenosyl-L-methionine (disulfate tosylate)	not_found	S-Adenosyl-L-methionine disulfate tosylate (Ademetionine disulfate tosylate) is the principal biological methyl donor synthesized in all mammalian cells but most abundantly in the liver.
HY-A0019A	6	0	6	-7.16507	-8.3639	-6.18421	not_abx	Paliperidone palmitate	NERVOUS SYSTEM - PSYCHOLEPTICS	Paliperidone palmitate (9-Hydroxyrisperidone palmitate), an atypical long-acting antipsychotic agent, is an ester prodrug of Paliperidone. Paliperidone is a dopamine antagonist and 5-HT2A antagonist of the atypical antipsychotic class. Paliperidone palmitate shows efficacy against schizophrenia[1].
HY-N0124	6	0	6	-7.41708	-9.28811	-5.88623	not_abx	Dioscin	not_found	Dioscin(CCRIS 4123; Collettiside III) is a natural steroid saponin derived from several plants, showing potent anti-cancer effect against a variety of tumor cell lines. IC50 value: Target: Anticancer agent in vitro: dioscin (1, 2 and 4 μmol/L) could significantly inhibit the viability of LNCaP cells in a time- and concentration-dependent manner. Flow cytometry revealed that the apoptosis rate was…
HY-B0606	6	3	3	-6.5891	-6.84902	-6.37644	not_abx	Diquafosol (tetrasodium)	not_found	Diquafosol tetrasodium is a P2Y2 receptor agonist that stimulates fluid and mucin secretion on the ocular surface, as a topical treatment of dry eye disease.
HY-N0184A	6	0	6	-6.94292	-8.18054	-5.93032	not_abx	Dipotassium glycyrrhizinate	not_found	Dipotassium glycyrrhizinate is a natural compound, inhibits atopic dermatitis-related gene expression with anti-anti-inflammatory activity[1].
HY-W014666	6	4	2	-6.15131	-5.62947	-6.57826	not_abx	Xanthurenic acid	not_found	Xanthurenic acid is a putative endogenous Group II metabotropic glutamate receptor agonist, on sensory transmission in the thalamus.
HY-N2283	6	0	6	-8.09114	-9.93424	-6.58315	not_abx	Deltonin	not_found	Deltonin, a steroidal saponin, isolated from Dioscorea zingiberensis Wright, with antitumor activity; Deltonin inhibits ERK1/2 and AKT activation.
HY-14588	6	0	6	-7.1232	-8.66472	-5.86197	not_abx	Lopinavir	not_found	Lopinavir is a potent HIV protease inhibitor with Ki of 1.3 pM. Target: HIV protease Lopinavir is a potent inhibitor of Rh123 efflux in Caco-2 monolayers with IC50 of 1.7 mM. Lopinavir exposure (72 hours) in LS 180V cells reduces the content of intracellular Rh123. Lopinavir induces P-glycoprotein immunoreactive protein and messenger RNA levels in LS 180V cells. Lopinavir inhibits subtype C clone…
HY-B0689A	6	0	6	-7.5574	-8.77207	-6.56358	not_abx	Indinavir (sulfate)	ANTIINFECTIVES FOR SYSTEMIC USE - ANTIVIRALS FOR SYSTEMIC USE	Indinavir sulfate(MK-639 sulfate; L735524 sulfate ) is a potent and specific HIV protease inhibitor that appears to have good oral bioavailability. Target: HIV Protease Indinavir(MK-639) is a protease inhibitor used as a component of highly active antiretroviral therapy (HAART) to treat HIV infection and AIDS.MK-639 appears to have significant dose-related antiviral activity and is well tolerated…
HY-N0621	5	1	4	-8.29483	-8.97647	-7.73713	not_abx	Morin	not_found	Morin, a plant-derived flavonoid, possesses low antioxidant activity. Morin is a fluorescing chelating agent used in aluminum speciation[1][2].
HY-N0659	5	0	5	-8.1024	-9.66224	-6.82617	not_abx	Jujuboside A	not_found	Jujuboside A is a glycoside extracted from Semen Ziziphi Spinosae, a Chinese herbal medicine used to treat insomnia and anxiety.
HY-14596	5	1	4	-8.52892	-8.97081	-8.16737	not_abx	Genistein	not_found	Genistein, a soy isoflavone, is a multiple tyrosine kinases (e.g., EGFR) inhibitor which acts as a chemotherapeutic agent against different types of cancer, mainly by altering apoptosis, the cell cycle, and angiogenesis and inhibiting metastasis.
HY-14590	5	1	4	-7.87019	-8.49677	-7.35754	not_abx	Kaempferol	not_found	Kaempferol (Kempferol), a flavonoid found in many edible plants, inhibits estrogen receptor α expression in breast cancer cells and induces apoptosis in glioblastoma cells and lung cancer cells by activation of MEK-MAPK. Kaempferol can be uesd for the research of breast cancer[1][2][3][4].
HY-N0677A	5	0	5	-6.93262	-8.28279	-5.82795	not_abx	Kalii Dehydrographolidi Succinas	not_found	Kalii Dehydrographolidi Succinas (Potassium dehydroandrographolide succinate), extracted from herbal medicine Andrographis paniculata (Burm f) Nees, is widely used for the treatment of viral pneumonia and viral upper respiratory tract infections because of its immunostimulatory, anti-infective and anti-inflammatory effect[1][2].
HY-N0614	5	0	5	-7.20073	-8.67368	-5.99558	not_abx	Sucralose	not_found	Sucralose?(E955; Trichlorosucrose) is a?non-nutritive?artificial?sweetener and sugar substitute. Sucralose can activate a conserved neural fasting response and thereby exerts an appetite-stimulating effect in rodents[1][2].
HY-W040329	5	3	2	-9.38005	-9.3729	-9.38589	not_abx	2'-Deoxyadenosine	not_found	2'-Deoxyadenosine is a nucleoside adenosine derivative, pairing with deoxythymidine (T) in double-stranded DNA.
HY-N0196	5	1	4	-8.65175	-9.2932	-8.12693	not_abx	Baicalein	not_found	Baicalein (5,6,7-Trihydroxyflavone) is a xanthine oxidase inhibitor with an IC50 value of 3.12 mM.
HY-14557	5	1	4	-9.54921	-10.5892	-8.69835	not_abx	Pimavanserin	NERVOUS SYSTEM - PSYCHOLEPTICS	Pimavanserin is a selective inverse agonist of the 5-HT2A receptor with pIC50 and pKd of 8.73 and 9.3, respectively.
HY-B0787	5	1	4	-6.41123	-7.0239	-5.90995	not_abx	Gadodiamide	VARIOUS - CONTRAST MEDIA	Gadodiamide(Omniscan) is a gadolinium-based MRI contrast agent, used in MR imaging procedures to assist in the visualization of blood vessels.
HY-10465	5	0	5	-7.13038	-8.65598	-5.88217	not_abx	Daclatasvir (dihydrochloride)	ANTIINFECTIVES FOR SYSTEMIC USE - ANTIVIRALS FOR SYSTEMIC USE	Daclatasvir dihydrochloride (BMS-790052 dihydrochloride) is a potent and orally active HCV NS5A protein inhibitor with EC50s range of 9-146 pM for multiple HCV replicon genotypes. Daclatasvir dihydrochloride is also an organic anion transporting polypeptide 1B (OATP1B) and OATP1B3 inhibitor with IC50s of 1.5 μM and 3.27 μM, respectively[1][2][3].
HY-107339	5	4	1	-7.41238	-7.51137	-7.33138	not_abx	Deserpidine	CARDIOVASCULAR SYSTEM - ANTIHYPERTENSIVES	Deserpidine (Harmonyl) is an alkaloid isolated from the root of Rauwolfia canescens related to Reserpine. Deserpidine is used as an antihypertensive agent and a tranquilizer. Deserpidine is a competitive angiotensin converting enzyme (ACE) inhibitor. Deserpidine also decreases angiotensin II-induced aldosterone secretion by the adrenal cortex[1][2][3].
HY-10466	5	0	5	-7.13845	-8.66387	-5.89038	not_abx	Daclatasvir	ANTIINFECTIVES FOR SYSTEMIC USE - ANTIVIRALS FOR SYSTEMIC USE	Daclatasvir (BMS-790052) is a potent and orally active HCV NS5A protein inhibitor with EC50s range of 9-146 pM for multiple HCV replicon genotypes. Daclatasvir is also a organic anion transporting polypeptide 1B (OATP1B) and OATP1B3 inhibitor with IC50s of 1.5 μM and 3.27 μM, respectively[1][2][3].
HY-W011683	5	3	2	-9.65227	-9.6398	-9.66248	not_abx	2'-Deoxyadenosine monohydrate	not_found	2'-Deoxyadenosine monohydrate is a deoxyribonucleoside. A building block in the chemical synthesis.
HY-15097	5	1	4	-8.28217	-8.99972	-7.69509	not_abx	Myricetin	not_found	Myricetin is a common plant-derived flavonoid with a wide range of activities including strong anti-oxidant, anticancer, antidiabetic and anti-inflammatory activities.
HY-N0019	5	1	4	-7.69515	-8.04573	-7.4083	not_abx	Daidzein	not_found	Daidzein is a soy isoflavone, which acts as a PPAR activator.
HY-N0382	5	1	4	-9.15685	-9.73592	-8.68307	not_abx	Galangin	not_found	Galangin (Norizalpinin) is?an?agonist/antagonist?of the?arylhydrocarbon?receptor. Galangin (Norizalpinin) also shows inhibition of CYP1A1 activity.
HY-N0603	5	0	5	-7.74625	-9.21627	-6.54351	not_abx	20(S)-Ginsenoside Rg3	not_found	20(S)-Ginsenoside Rg3 is the main component of Red ginseng. Ginsenoside Rg3 inhibits Na+ and hKv1.4 channel with IC50s of 32.2±4.5 and 32.6±2.2 μM, respectively. 20(S)-Ginsenoside Rg3 also inhibits Aβ levels, NF-κB activity, and COX-2 expression.
HY-13575	5	2	3	-8.39826	-9.07549	-7.84416	not_abx	Blonanserin	not_found	Blonanserin (AD-5423) is a potent?and orally active 5-HT2A?(Ki=0.812 nM) and?dopamine D2?receptor?(Ki =0.142?nM)?antagonist. Blonanserin is usually acts as an atypical antipsychotic?agent and can be used for the research of extrapyramidal symptoms, excessive?sedation, or?hypotension[1].
HY-N0597	5	2	3	-7.84283	-8.6455	-7.1861	not_abx	Panaxatriol	not_found	Panaxatriol is a natural product that can relieve myelosuppression induced by radiation injury.
HY-101398	5	0	5	-6.64366	-7.55922	-5.89456	not_abx	Coproporphyrin III	not_found	Coproporphyrin III (Zincphyrin) is a naturally occurring porphyrin derivative that is mainly found in urine[1][2].
HY-14852A	5	0	5	-6.85768	-8.1152	-5.8288	not_abx	Tafamidis meglumine	NERVOUS SYSTEM - OTHER NERVOUS SYSTEM DRUGS	Tafamidis meglumine (Fx-1006A) is a potent and selective transthyretin (TTR) stabilizer, shows comparable potency and efficacy to the mutumant homotetramers V30M-TTR, V122I-TTR and wild type WT-TTR, with EC50s of 2.7-3.2 μM. Tafamidis meglumine inhibits amyloidogenesis[1].
HY-N0433	5	0	5	-7.76532	-9.34141	-6.47579	not_abx	Astragaloside II	not_found	Astragaloside II is a natural isolated from Astragalus. IC50 value: Target: In vitro: In vivo: The developed and validated method has been successfully applied to the quantification and pharmacokinetic study of AST II in rats after intravenous and oral administration of AST II. The oral absolute bioavailability (F) of AST II was calculated to be 0.79 ± 0.16% with an elimination half-life (t1/2) v…
HY-10373	5	1	4	-7.53445	-8.54439	-6.70813	not_abx	Trimetrexate	ANTIPARASITIC PRODUCTS, INSECTICIDES AND REPELLENTS - ANTIPROTOZOALS	Trimetrexate(CI-898) is a potent competitive inhibitor of bacterial, protozoan, and mammalian dihydrofolate reductase. IC50 value: Target: Antibiotic Trimetrexate therapy had minimal toxicity; transient neutropenia or thrombocytopenia occurred in 12 patients and mild elevation of serum aminotransferases in 4. We conclude that the combination of trimetrexate and leucovorin is safe and effective fo…
HY-B0266	5	1	4	-6.41929	-7.03198	-5.918	not_abx	Gadodiamide (hydrate)	VARIOUS - CONTRAST MEDIA	Gadodiamide hydrate is a gadolinium-based contrast agent used in MR imaging procedures to assist in the visualization of blood vessels. Target: Others Gadodiamide hydrate is a gadolinium-based contrast agent used in MR imaging procedures to assist in the visualization of blood vessels. Gadodiamide hydrate is a contrast medium for cranial and spinal magnetic resonance imaging (MRI) and for general…
HY-N0146	5	1	4	-7.93699	-8.57039	-7.41876	not_abx	Quercetin (dihydrate)	not_found	Quercetin dihydrate, a natural flavonoid, is a stimulator of recombinant SIRT1 and a PI3K inhibitor with IC50s of 2.4 μM, 3.0 μM and 5.4 μM for PI3K γ, PI3K δ and PI3K β, respectively[1].
HY-125848	5	0	5	-7.9733	-9.43618	-6.7764	not_abx	Ginsenoside F2	not_found	Ginsenoside F2, a metabolite from Ginsenoside Rb1, induces apoptosis accompanied by protective autophagy in breast cancer stem cells[1].
HY-13782A	5	0	5	-6.74904	-7.93289	-5.78043	not_abx	Tenofovir (Disoproxil)	not_found	Tenofovir Disoproxil (Bis(POC)-PMPA) is a nucleotide reverse transcriptase inhibitor to treat HIV and chronic Hepatitis B.
HY-N1376	5	0	5	-7.71842	-9.18716	-6.51672	not_abx	20(R)-Ginsenoside Rg3	not_found	20(R)-ginsenoside Rg3 (20(R)-Propanaxadiol), one of the active compounds present in ginseng root, has a potent angiosuppressive and antitumor activities[1][2].
HY-B2239	5	0	5	-6.68169	-7.8498	-5.72596	not_abx	Riboflavin Tetrabutyrate	SENSORY ORGANS - OPHTHALMOLOGICALS	Riboflavin Tetrabutyrate is a lipophilic flavin derivative with antioxidative and lipid peroxide-removing activity.
HY-50706A	5	1	4	-7.08984	-8.01869	-6.32988	not_abx	Selumetinib (sulfate)	ANTINEOPLASTIC AND IMMUNOMODULATING AGENTS - ANTINEOPLASTIC AGENTS	Selumetinib (AZD6244) is selective, non-ATP-competitive oral?MEK1/2?inhibitor, with an IC50 of 14 nM for MEK1. Selumetinib (AZD6244) inhibits ERK1/2 phosphorylation.
HY-50706	5	1	4	-7.04499	-7.98619	-6.27492	not_abx	Selumetinib	ANTINEOPLASTIC AND IMMUNOMODULATING AGENTS - ANTINEOPLASTIC AGENTS	Selumetinib (AZD6244) is selective, non-ATP-competitive oral MEK1/2 inhibitor, with an IC50 of 14 nM for MEK1. Selumetinib (AZD6244) inhibits ERK1/2 phosphorylation.
HY-N1429	5	2	3	-6.9859	-7.64063	-6.45021	not_abx	Taurochenodeoxycholic acid (sodium salt)	not_found	Taurochenodeoxycholic acid sodium salt (12-Deoxycholyltaurine sodium salt) is one of the main bioactive substances of animals' bile acid. Taurochenodeoxycholic acid induces apoptosis and shows obvious anti-inflammatory and immune regulation properties[1][2].
HY-113061	5	5	0	-8.9285	-7.12297	-10.4057	not_abx	Pseudouridine	not_found	Pseudouridine, the most abundant modified nucleoside in non-coding RNAs, enhances the function of transfer RNA and ribosomal RNA by stabilizing RNA structure.
HY-19528	5	1	4	-6.71257	-7.75445	-5.86012	not_abx	SAH	not_found	SAH is an amino acid derivative and a modulartor in several metabolic pathways. It is an intermediate in the synthesis of cysteine and adenosine[1]. SAH is an inhibitor for METTL3-METTL14 heterodimer complex (METTL3-14) with an IC50 of 0.9 μM[2].
HY-18085	5	1	4	-7.96426	-8.60396	-7.44086	not_abx	Quercetin	not_found	Quercetin, a natural flavonoid, is a stimulator of recombinant SIRT1 and also a PI3K inhibitor with IC50 of 2.4 μM, 3.0 μM and 5.4 μM for PI3K γ, PI3K δ and PI3K β, respectively[1].
HY-17566	5	0	5	-6.50393	-6.92915	-6.15603	abx	Capreomycin (sulfate)	ANTIINFECTIVES FOR SYSTEMIC USE - ANTIMYCOBACTERIALS	Capreomycin sulfate is a peptide antibiotic, commonly grouped with the aminoglycosides, which is given in combination with other antibiotics for MDR-tuberculosis. IC50 value: Target: The drug should not be given with streptomycin or other drugs that may damage the auditory vestibular nerve. Patients on this drug will often require audiology tests. It is a cyclic peptide.Capreomycin is administere…
HY-N2335	5	1	4	-6.6699	-6.66673	-6.67249	not_abx	Coumestrol	not_found	Coumestrol, a phytoestrogen present in soybean products, exhibits activities against cancers, neurological disorders, and autoimmune diseases. It suppresses proliferation of ES2 cells with an IC50 of 50 μM.
HY-17430	5	1	4	-7.81201	-8.79463	-7.00806	not_abx	Amprenavir	ANTIINFECTIVES FOR SYSTEMIC USE - ANTIVIRALS FOR SYSTEMIC USE	Amprenavir (VX-478) is a HIV protease inhibitor(Ki=0.6 nM) used to treat HIV infection.
HY-16582	5	1	4	-9.10201	-10.3017	-8.12047	not_abx	Sonidegib (diphosphate)	ANTINEOPLASTIC AND IMMUNOMODULATING AGENTS - ANTINEOPLASTIC AGENTS	Sonidegib diphosphate (Erismodegib diphosphate) is a potent and selective Smo antagonist with IC50 of 1.3 nM and 2.5 nM for mouse and human Smo in binding assay, respectively[1].
HY-16582A	5	1	4	-9.18594	-10.3871	-8.20318	not_abx	Sonidegib	ANTINEOPLASTIC AND IMMUNOMODULATING AGENTS - ANTINEOPLASTIC AGENTS	Sonidegib (Erismodegib) is a potent and selective Smo antagonist with IC50 of 1.3 nM and 2.5 nM for mouse and human Smo in binding assay, respectively[1].
HY-16771	5	0	5	-9.10283	-11.3373	-7.27459	not_abx	Valbenazine	NERVOUS SYSTEM - OTHER NERVOUS SYSTEM DRUGS	Valbenazine (NBI-98854) is a vesicular monoamine transporter 2 (VMAT2) inhibitor with the Ki of 110-190 nM[1].
HY-17406	5	2	3	-7.24129	-7.38495	-7.12375	not_abx	Tolcapone	NERVOUS SYSTEM - ANTI-PARKINSON DRUGS	Tolcapone (Ro 40-7592) is a selective, potent and orally active COMT inhibitor. Tolcapone is also a potent inhibitor of α-syn and Aβ42 oligomerization and fibrillogenesis and protect against extracellular toxicity induced by the aggregation of both proteins in PC12 cells[1][2].
HY-13782	5	0	5	-6.73652	-7.9206	-5.76773	not_abx	Tenofovir (Disoproxil Fumarate)	not_found	Tenofovir Disoproxil Fumarate is a nucleotide reverse transcriptase inhibitor used to treat HIV and chronic Hepatitis B.
HY-B2235	5	0	5	-7.44638	-8.71435	-6.40894	not_abx	Lecithin	not_found	Lecithin is regarded as a safe, conventional phospholipid source. Phospholipids are reported to alter the fatty acid composition and microstructure of the membranes in animal cells.
HY-N7074	5	0	5	-8.81342	-10.4152	-7.50287	not_abx	Lanolin	not_found	Lanolin is a yellow fat obtained from sheep's wool. Lanolin is used topically for sore, cracked nipples during breastfeeding[1].
HY-N0888	5	0	5	-7.73633	-9.3376	-6.42619	not_abx	Isoastragaloside II	not_found	Isoastragaloside II is an astragaloside, which is isolated from the hairy root culture of Astragalus membranaceus.
HY-10999A	5	1	4	-6.31328	-7.05159	-5.7092	not_abx	Trametinib (DMSO solvate)	ANTINEOPLASTIC AND IMMUNOMODULATING AGENTS - ANTINEOPLASTIC AGENTS	Trametinib (DMSO solvate) (GSK-1120212 (DMSO solvate);JTP-74057 (DMSO solvate)) is an orally active MEK inhibitor that inhibits MEK1 and MEK2 with IC50s of about 2 nM. Trametinib (DMSO solvate) activates autophagy and induces apoptosis[1][2].
HY-B1654A	5	0	5	-6.39092	-7.44551	-5.52808	not_abx	Flavin adenine dinucleotide (disodium salt)	not_found	Flavin adenine dinucleotide (FAD) disodium salt is a redox cofactor, more specifically a prosthetic group of a protein, involved in several important enzymatic reactions in metabolism.
HY-15414	5	5	0	-8.97993	-7.67106	-10.0508	not_abx	Vortioxetine	NERVOUS SYSTEM - PSYCHOANALEPTICS	Vortioxetine is a inhibitor of 5-HT1A, 5-HT1B, 5-HT3A, 5-HT7 receptor and SERT, with Ki values of 15 nM, 33 nM, 3.7 nM, 19 nM and 1.6 nM, respectively.
HY-N1201	5	1	4	-7.89113	-8.5412	-7.35925	not_abx	Apigenin	not_found	Apigenin (4',5,7-Trihydroxyflavone) is a competitive CYP2C9 inhibitor with a Ki of 2 μM.
HY-15414A	5	5	0	-8.90722	-7.61043	-9.96823	not_abx	Vortioxetine (hydrobromide)	NERVOUS SYSTEM - PSYCHOANALEPTICS	Vortioxetine hydrobromide is a multimodal serotonergic agent, inhibits 5-HT1A, 5-HT1B, 5-HT3A, 5-HT7 receptor and SERT with Ki values of 15 nM, 33 nM, 3.7 nM, 19 nM and 1.6 nM, respectively.
HY-B1150	4	1	3	-8.12194	-8.86987	-7.51	abx	Clofoctol	ANTIINFECTIVES FOR SYSTEMIC USE - ANTIBACTERIALS FOR SYSTEMIC USE	Clofoctol is a bacteriostatic antibiotic. It is used in the treatment of respiratory tract and ear, nose and throat infections caused by Gram-positive bacteria. It is only functional against Gram-positive bacteria, It penetrates into human lung tissue.
HY-16297	4	1	3	-7.25862	-8.11492	-6.55801	not_abx	Abemaciclib (methanesulfonate)	ANTINEOPLASTIC AND IMMUNOMODULATING AGENTS - ANTINEOPLASTIC AGENTS	Abemaciclib methanesulfonate (LY2835219 methanesulfonate) is a selective CDK4/6 inhibitor with IC50s of 2 nM and 10 nM for CDK4 and CDK6, respectively[1][2][3].
HY-16297A	4	1	3	-7.24901	-8.10409	-6.5494	not_abx	Abemaciclib	ANTINEOPLASTIC AND IMMUNOMODULATING AGENTS - ANTINEOPLASTIC AGENTS	Abemaciclib (LY2835219) is a selective CDK4/6 inhibitor with IC50 values of 2 nM and 10 nM for CDK4 and CDK6, respectively.
HY-12432A	4	0	4	-7.47823	-8.38831	-6.73362	not_abx	Gilteritinib hemifumarate	ANTINEOPLASTIC AND IMMUNOMODULATING AGENTS - ANTINEOPLASTIC AGENTS	Gilteritinib hemifumarate is a potent FLT3/AXL inhibitor with IC50 of 0.29 nM/0.73 nM, respectively.
HY-107799	4	0	4	-8.1271	-9.50497	-6.99976	not_abx	Castor oil	ALIMENTARY TRACT AND METABOLISM - DRUGS FOR CONSTIPATION	Castor oil is a natural triglyceride and a solvent. Castor oil has a laxative effect and induces labor in pregnant females. Castor oil can be used as a solvent, co-solvent, stabilizing agent and polyol for the formation of polymer-nanoparticle composites[1][2].
HY-B0799	4	0	4	-7.9583	-9.13664	-6.9942	not_abx	Dihydroergotoxine (mesylate)	not_found	Dihydroergotoxine mesylate is a complex of closely related alkaloid salts; Binds with high affinity to the GABAA receptor Cl- channel, producing an allosteric interaction with the benzodiazepine site. IC50 value: Target: Dihydroergotoxine mesylate also interacts with central dopaminergic, serotonergic and adrenergic (α1) receptors. Dihydroergotoxine mesylate displays antiproliferative activity in…
HY-N0776	4	1	3	-9.85562	-10.4886	-9.33776	not_abx	Isorhamnetin	not_found	Isorhamnetin is a flavonoid compound extracted from the Chinese herb Hippophae rhamnoides L.. Isorhamnetin suppresses skin cancer through direct inhibition of MEK1 and PI3K.
HY-A0005	4	2	2	-8.93545	-9.11345	-8.7898	not_abx	Clofarabine	ANTINEOPLASTIC AND IMMUNOMODULATING AGENTS - ANTINEOPLASTIC AGENTS	Clofarabine(Clolar; Clofarex) inhibits the enzymatic activities of ribonucleotide reductase (IC50 = 65 nM) and DNA polymerase. IC50 Value: 65 nM Target: in vitro: Clofarabine is a second generation purine nucleoside analog with antineoplastic activity. It is phosphorylated intracellularly, which inhibits the enzymatic activities of ribonucleotide reductase (IC50 = 65 nM) and DNA polymerase, resul…
HY-N2515	4	0	4	-9.17121	-10.9028	-7.75441	not_abx	Ginsenoside Rk1	not_found	Ginsenoside Rk1 is a unique component created by processing the ginseng plant (mainly Sung Ginseng, SG) at high temperatures[1]. Ginsenoside Rk1 has anti-inflammatory effect, suppresses the activation of Jak2/Stat3 signaling pathway and NF-κB[2]. Ginsenoside Rk1 has anti-tumor effect, antiplatelet aggregation activities, anti-insulin resistance, nephroprotective effect, antimicrobial effect, cogn…
HY-17369	4	0	4	-8.25888	-9.70371	-7.07675	not_abx	Tirofiban (hydrochloride monohydrate)	BLOOD AND BLOOD FORMING ORGANS - ANTITHROMBOTIC AGENTS	Tirofiban hydrochloride monohydrate is a potent non-peptide, glycoprotein IIb/IIIa (integrins alphaIIbbetaIII) antagonist IC50 value: Target: integrin IIb/IIIa Tirofiban hydrochloride monohydrate blocks platelet aggregation and thrombus formation. Tirofiban is an antithrombotic used in the treatment of unstable angina. Tirofiban, in a concentration-dependent manner reduced platelet aggregation ev…
HY-14881A	4	0	4	-8.45945	-9.34098	-7.73819	not_abx	Bedaquiline (fumarate)	ANTIINFECTIVES FOR SYSTEMIC USE - ANTIMYCOBACTERIALS	Bedaquiline fumarate, a diarylquinoline antibiotic that targets ATP synthase, is effective for the treatment of Mycobacterium tuberculosis infections.
HY-14263	4	3	1	-9.8979	-8.43024	-11.0987	not_abx	Pericyazine	not_found	Pericyazine (Propericiazine) is a first-generation antipsychotic agent that is used as an adjunct to the short-term management of severe anxiety states and psychosis[1]. Pericyazine is a selective D2-dopamine receptor antagonist[2][3]. Pericyazine has adrenolytic, anticholinergic, and extrapyramidal effects[4].
HY-10158	4	1	3	-7.91537	-8.70787	-7.26695	not_abx	Bosutinib	ANTINEOPLASTIC AND IMMUNOMODULATING AGENTS - ANTINEOPLASTIC AGENTS	Bosutinib is a dual Src/Abl inhibitor with IC50s of 1.2 nM and 1 nM, respectively.
HY-100549	4	1	3	-7.44515	-8.32821	-6.72265	not_abx	(S)-Crizotinib	ANTINEOPLASTIC AND IMMUNOMODULATING AGENTS - ANTINEOPLASTIC AGENTS	(S)-Crizotinib is a potent and selective MTH1 (mutT homologue) inhibitor with an IC50 of 330 nM. (S)-Crizotinib disrupts nucleotide pool homeostasis via MTH1 inhibition, induces an increase in DNA single strand breaks, activates DNA repair in human colon carcinoma cells, and effectively suppresses tumour growth in animal models[1].
HY-50878A	4	1	3	-7.4424	-8.32563	-6.71976	not_abx	Crizotinib (hydrochloride)	ANTINEOPLASTIC AND IMMUNOMODULATING AGENTS - ANTINEOPLASTIC AGENTS	Crizotinib hydrochloride (PF-02341066 hydrochloride) is an orally bioavailable, selective, and ATP-competitive dual ALK and c-Met inhibitor with IC50s of 20 and 8 nM, respectively. Crizotinib hydrochloride (PF-02341066 hydrochloride) inhibits tyrosine phosphorylation of NPM-ALK and tyrosine phosphorylation of c-Met with IC50s of 24 and 11 nM in cell-based assays, respectively. It is also a ROS pr…
HY-50878	4	1	3	-7.46309	-8.338	-6.74726	not_abx	Crizotinib	ANTINEOPLASTIC AND IMMUNOMODULATING AGENTS - ANTINEOPLASTIC AGENTS	Crizotinib (PF-02341066) is an orally bioavailable, ATP-competitive ALK and c-Met inhibitor with IC50s of 20 and 8 nM, respectively. Crizotinib inhibits tyrosine phosphorylation of NPM-ALK and tyrosine phosphorylation of c-Met with IC50s of 24 and 11 nM in cell-based assays, respectively. Crizotinib is also a ROS1 inhibitor. Crizotinib has effective tumor growth inhibition[1][2][3].
HY-B1479B	4	0	4	-8.37545	-10.1773	-6.90123	not_abx	Emetine (dihydrochloride hydrate)	ANTIPARASITIC PRODUCTS, INSECTICIDES AND REPELLENTS - ANTIPROTOZOALS	Emetine dihydrochloride hydrate, derived from the ipecac root, is a potent anti-protozoal and emetic agent. Emetine dihydrochloride hydrate inhibits viral polymerases and inhibits Zika and Ebola virus infections. Emetine dihydrochloride hydrate potently inhibits autophagy and has anti-malarial, anti-bacterial and anti-amoebic effect[1][2][3][4].
HY-76260	4	1	3	-7.71224	-8.03243	-7.45027	abx	Faropenem sodium	ANTIINFECTIVES FOR SYSTEMIC USE - ANTIBACTERIALS FOR SYSTEMIC USE	Faropenem sodium is an orally bioavailable penem antibiotic which can efficiently kill Mycobacterium tuberculosis.
HY-12316	4	1	3	-8.76449	-9.69606	-8.0023	not_abx	20(S)-Hydroxycholesterol	not_found	20(S)-hydroxyCholesterol (20α-Hydroxycholesterol) is an allosteric activator of the oncoprotein smoothened (Smo) that activates the hedgehog (Hh) signaling pathway with an EC50 of 3 μM in a gene transcription reporter assay using NIH3T3 cells[1][2].
HY-15233	4	3	1	-9.52586	-9.48027	-9.56317	not_abx	Letermovir	ANTIINFECTIVES FOR SYSTEMIC USE - ANTIVIRALS FOR SYSTEMIC USE	Letermovir is a novel inhibitor of CMV, which targets the viral terminase complex and remains active against virus resistant to DNA polymerase inhibitors.
HY-109513	4	0	4	-10.2792	-11.798	-9.0365	not_abx	Ioxilan	VARIOUS - CONTRAST MEDIA	Ioxilan is a low-osmolar, nonionic and tri-iodinated diagnostic contrast agent. Ioxilan is also an X-ray contrast agent for excretory urography and contrast enhanced computed tomographic (CECT) imaging of the head and body. Intravascular injection results in opacification of vessels in the path of flow of the contrast medium, permitting radiographic visualization of the internal structures of the…
HY-10064	4	0	4	-8.05575	-9.39367	-6.96108	not_abx	Ticagrelor	BLOOD AND BLOOD FORMING ORGANS - ANTITHROMBOTIC AGENTS	Ticagrelor (AZD6140) is a reversible oral P2Y12 receptor antagonist for the treatment of platelet aggregation.
HY-B0391	4	0	4	-8.32279	-9.87832	-7.05008	not_abx	Naftopidil	not_found	Naftopidil (KT-611; BM-15275) is a selective alpha1-adrenoceptor antagonist, with antiproliferative effects. Naftopidil can be used for the research of prostate hyperplasia[1].
HY-N1881	4	1	3	-8.4121	-8.75718	-8.12976	not_abx	4',5-Dihydroxyflavone	not_found	4',5-Dihydroxyflavone is a soybean LOX-1 and yeast α-Glucosidase inhibitor, with an Ki of 102.6 μM for soybean LOX-1 and an IC50 of 66 μM for yeast α-glucosidase. LOX-1 isshort for Lectin-like oxidized low-density lipoprotein receptor-1.
HY-14904A	4	3	1	-8.43739	-8.38765	-8.47809	not_abx	Umifenovir (hydrochloride)	ANTIINFECTIVES FOR SYSTEMIC USE - ANTIVIRALS FOR SYSTEMIC USE	Umifenovir hydrochloride is a potent, orally active broad-spectrum antiviral with activity against a number of enveloped and non-enveloped viruses. Umifenovir hydrochloride is used as an anti-influenza virus agent. Umifenovir hydrochloride could effectively inhibit the fusion of virus with host cells[1][2]. Umifenovir hydrochloride is an efficient inhibitor of SARS-CoV-2 in vitro. Anti-inflammato…
HY-B1217	3	1	2	-7.07606	-6.70456	-7.38001	not_abx	Bronopol	not_found	Bronopol is an antimicrobial, with low mammalian toxicity (at in-use levels) and high activity against bacteria (especially the troublesome Gram-negative species).
HY-13781	3	0	3	-7.23019	-8.18914	-6.4456	not_abx	Pemetrexed (disodium hemipenta hydrate)	ANTINEOPLASTIC AND IMMUNOMODULATING AGENTS - ANTINEOPLASTIC AGENTS	Pemetrexed disodium hemipenta hydrate is a novel antifolate, the Ki values of the pentaglutamate of LY231514 are 1.3, 7.2, and 65 nM for inhibits thymidylate synthase (TS), dihydrofolate reductase (DHFR), and glycinamide ribonucleotide formyltransferase (GARFT), respectively.
HY-B2078A	3	0	3	-10.4621	-11.9035	-9.28284	not_abx	Eprazinone (dihydrochloride)	RESPIRATORY SYSTEM - COUGH AND COLD PREPARATIONS	Eprazinone dihydrochloride is a gent with mucolytic, secretolytic, antitussive, and bronchial antispasmodic properties. Eprazinone dihydrochloride is a neurokinin 1 receptor (NK1R) ligand. Eprazinone dihydrochloride has the potential for chronic bronchitis treatment that improved pulmonary function and arterial partial pressure of oxygen[1][2].
HY-B1080	3	0	3	-8.76967	-10.383	-7.44968	not_abx	Tilorone (dihydrochloride)	ANTIINFECTIVES FOR SYSTEMIC USE - ANTIVIRALS FOR SYSTEMIC USE	Tilorone dihydrochloride is the first recognized synthetic, small molecular weight compound that is an orally active interferon inducer, used as an antiviral drug.
HY-B1864B	3	0	3	-8.73667	-10.483	-7.30786	not_abx	Kasugamycin (hydrochloride hydrate)	not_found	Kasugamycin hydrochloride hydrate (Ksg hydrochloride hydrate) is an antibiotic which binds both the 30S and 70S ribosome but not isolated 50S subunits. Kasugamycin hydrochloride hydrate (Ksg hydrochloride hydrate) mimics mRNA nucleotides to destabilize tRNA binding and inhibit canonical translation initiation[1][2].
HY-B1182	3	1	2	-7.93905	-8.06032	-7.83982	not_abx	Chromocarb	not_found	Chromocarb is a synthetic vasoprotectant.
HY-17040	3	0	3	-9.33783	-10.5183	-8.37199	not_abx	Darunavir	ANTIINFECTIVES FOR SYSTEMIC USE - ANTIVIRALS FOR SYSTEMIC USE	Darunavir (TMC114), an orally active next generation HIV protease inhibitor, has a similar antiviral activity against the mutant and the wild-type viruses. Darunavir (TMC114) is potent against laboratory HIV-1 strains and primary clinical isolates (IC50 = 0.003 μM; IC90 = 0.009 μM) with minimal cytotoxicity[1][2].
HY-N0167	3	0	3	-8.43445	-9.81824	-7.30226	not_abx	Gynostemma Extract	not_found	Gynostemma Extract (Ginsenoside C-Mx1) is a natural product.
HY-17041	3	0	3	-9.58899	-11.13	-8.32819	not_abx	Darunavir (Ethanolate)	ANTIINFECTIVES FOR SYSTEMIC USE - ANTIVIRALS FOR SYSTEMIC USE	Darunavir ethanolate (TMC114 Ethanolate) is a potent HIV protease inhibitor used to treat and prevent HIV/AIDS. Darunavir has a Ki of 1 nM for wild type HIV-1 protease.
HY-N6856	3	1	2	-7.53211	-7.60832	-7.46975	not_abx	4-Hydroxycoumarin	not_found	4-Hydroxycoumarin, a coumarin derivative, is one of the most versatile heterocyclic scaffolds and is frequently applied in the synthesis of various organic compounds. 4-Hydroxycoumarin possesses both electrophilic and nucleophilic properties. 4-Hydroxycoumarin derivatives are employed as the anticoagulant, antibacterial, antifungal, antiviral, antitumor, antiprotozoal, insecticidal, antimycobacte…
HY-19733	3	2	1	-10.4925	-9.79312	-11.0648	not_abx	Lumateperone (tosylate)	not_found	Lumateperone tosylate (ITI-007 tosylate) is a 5-HT2A receptor antagonist (Ki = 0.54 nM), a partial agonist of presynaptic D2 receptors and an antagonist of postsynaptic D2 receptors (Ki = 32 nM), and a SERT blocker (Ki = 61 nM). IC50 value: 0.54 nM (Ki, for 5-HT2A receptor ) Target: 5-HT2A receptor Lumateperone also possesses affinity for the D1 receptor (Ki = 52 nM) and weak affinity for the α1A…
HY-30152	3	1	2	-7.39822	-7.32498	-7.45815	not_abx	Xanthotoxol	not_found	Xanthotoxol (8-Hydroxypsoralen) is a biologically active linear furocoumarin, shows strong pharmacological activities as anti-inflammatory, antioxidant, 5-HT antagonistic, and neuroprotective effects.
HY-N1485	3	0	3	-7.96463	-9.18267	-6.96806	not_abx	Astramembrangenin	not_found	Astramembrangenin (Cycloastragenol) is a triterpenoid saponin compound and a hydrolysis product of the main active ingredient in Astragalus membranaceus (Fisch.) Bunge[1]. Astramembrangenin is orally safe and has broad Extensive pharmacological effects, including telomerase activation, telomere elongation, anti-inflammatory and anti-oxidative properties[2]. Astramembrangenin has antiaging propert…
HY-N1401	3	0	3	-8.38386	-9.80304	-7.22271	not_abx	20(R)-Ginsenoside Rh2	not_found	20(R)-Ginsenoside Rh2, a matrix metalloproteinase (MMP) inhibitor, acts as a cell antiproliferator. It has anticancer effects via blocking cell proliferation and causing G1 phase arrest. 20(R)-Ginsenoside Rh2 induces apoptosis, and has anti-inflammatory and antioxidative activity[1][2][3]. 20(R)-Ginsenoside Rh2 inhibits the replication and proliferation of mouse and human gammaherpesvirus 68 (MHV…
HY-70037	3	1	2	-8.43744	-9.10909	-7.88791	not_abx	Cinacalcet	SYSTEMIC HORMONAL PREPARATIONS, EXCL. SEX HORMONES AND INSULINS - CALCIUM HOMEOSTASIS	Cinacalcet (AMG 073) is an orally active, allosteric agonist of Ca receptor (CaR), used for cardiovascular disease treatment.
HY-70037A	3	1	2	-8.33571	-9.00073	-7.79159	not_abx	Cinacalcet (hydrochloride)	SYSTEMIC HORMONAL PREPARATIONS, EXCL. SEX HORMONES AND INSULINS - CALCIUM HOMEOSTASIS	Cinacalcet hydrochloride (AMG-073 hydrochloride) is an orally active, allosteric agonist of Ca receptor (CaR), used for cardiovascular disease treatment.
HY-N0904	3	0	3	-8.61543	-10.0513	-7.44062	not_abx	Ginsenoside C-K	not_found	Ginsenoside C-K, a bacterial metabolite of G-Rb1, exhibits anti-inflammatory effects by reducing iNOS and COX-2. Ginsenoside C-K exhibits an inhibition against the activity of CYP2C9 and CYP2A6 in human liver microsomes with IC50s of 32.0±3.6 μM and 63.6±4.2 μM, respectively.
HY-A0010	3	2	1	-9.48239	-9.20328	-9.71074	not_abx	Eletriptan (hydrobromide)	NERVOUS SYSTEM - ANALGESICS	Eletriptan HBr is a selective 5-HT1B and 5-HT1D receptor agonist with Ki of 0.92 nM and 3.14 nM, respectively. IC50 value: 0.82 nM/3.14 nM (5-HT1B/5-HT1D, Ki) [1] Target: 5-HT1B/5-HT1D in vitro: [3H]Eletriptan has a total number of binding sites (Bmax) of 2478 fmol/mg and 1576 fmol/mg for 5-HT1B and 5-HT1D, respectively. [3H]Eletriptan has a significantly faster association rate (K(on) 0.249/min/…
HY-N0604	3	0	3	-8.55034	-9.92665	-7.42427	not_abx	Ginsenoside Rh1	not_found	Ginsenoside Rh1 (Prosapogenin A2; Sanchinoside B2; Sanchinoside Rh1) is isolated from the root of Panax Ginseng. Ginsenoside Rh1 inhibits the expression of PPAR-γ, TNF-α, IL-6, and IL-1β.
HY-N0322	3	1	2	-8.68903	-9.62369	-7.92431	not_abx	Cholesterol	not_found	Cholesterol is the major sterol in mammals and is makes up 20-25% of structural component of the plasma membrane. Plasma membranes are highly permeable to water but relatively impermeable to ions and protons. Cholesterol plays an important role in determining the fluidity and permeability characteristics of the membrane as well as the function of both the transporters and signaling proteins[1][2]…
HY-15005	3	1	2	-7.9046	-8.67181	-7.27688	not_abx	Sofosbuvir	ANTIINFECTIVES FOR SYSTEMIC USE - ANTIVIRALS FOR SYSTEMIC USE	Sofosbuvir (GS-7977) is an HCV RNA replication inhibitor with an EC50 of 92 nM[1].
HY-14957	3	2	1	-7.40337	-7.17529	-7.58998	abx	Ozenoxacin	DERMATOLOGICALS - ANTIBIOTICS AND CHEMOTHERAPEUTICS FOR DERMATOLOGICAL USE	Ozenoxacin is a nonfluorinated quinolone antibacterial, which shows potent activities against the main microorganisms isolated from skin and soft tissue infections.
HY-N0598	3	0	3	-8.59937	-10.0196	-7.43735	not_abx	Ginsenoside F1	not_found	Ginsenoside F1, an enzymatically modified derivative of Ginsenoside Rg1, demonstrates competitive inhibition of CYP3A4 activity and weaker inhibition of CYP2D6 activity.
HY-N0596	3	2	1	-8.05556	-8.84239	-7.41179	not_abx	Panaxadiol	not_found	Panaxadiol is a novel antitumor agent extracted from the Chinese medical herb Panax ginseng.
HY-N0485	3	0	3	-7.65276	-8.76168	-6.74546	not_abx	Liensinine (Diperchlorate)	not_found	Liensinine Diperchlor?ate is a major isoquinoline alkaloid, extracted from the seed embryo of Nelumbo nucifera Gaertn. Liensinine Diperchlor?ate inhibits late-stage autophagy/mitophagy through blocking autophagosome-lysosome fusion. Liensinine Diperchlor?ate has a wide range of biological activities, including anti-arrhythmias, anti-hypertension, anti-pulmonary fibrosis, relaxation on vascular sm…
HY-N0482	3	0	3	-10.0896	-13.3464	-7.42499	not_abx	Phillyrin	not_found	Phillyrin is isolated from Forsythia suspensa Vahl (Oleaceae), has antibacterial and anti-inflammatory activities. Phillyrin has potential inductive effects on rat CYP1A2 and CYP2D1 activities, without affecting CYP2C11 and CYP3A1/2 activities[1]. Phillyrin has anti-influenza A virus activities[2].
HY-N0432	3	0	3	-8.2421	-9.71202	-7.03944	not_abx	Astragaloside I	not_found	Astragaloside I is a natural product isolated from Astragalus.
HY-14885A	3	0	3	-9.42626	-10.843	-8.26711	not_abx	Eliglustat (hemitartrate)	ALIMENTARY TRACT AND METABOLISM - OTHER ALIMENTARY TRACT AND METABOLISM PRODUCTS	Eliglustat hemitartrate is an specific, potent and orally active glucocerebroside synthase inhibitor with an IC50 of 24 nM.
HY-14881	3	0	3	-8.73688	-9.61734	-8.01651	not_abx	Bedaquiline	ANTIINFECTIVES FOR SYSTEMIC USE - ANTIMYCOBACTERIALS	Bedaquiline (TMC207) is a diarylquinoline drug and inhibits Mycobacterium tuberculosis (Mtb) F1FO-ATP synthase through targeting of both the c- and the ε-subunit[1]. Bedaquiline has uncoupler activity. Bedaquiline is used for the multi-drug resistant tuberculosis[2].
HY-N0424	3	0	3	-7.96463	-9.18267	-6.96806	not_abx	Cycloastragenol	not_found	Cycloastragenol, a natural tetracyclic triterpenoid, was first identified when screening Astragalus membranaceus extracts for active ingredients with antiaging properties. IC50 value: Target: In vitro: In the study of Cycloastragenolon the treatment of degenerative diseases, the result showed that first-pass intestinal metabolism of cycloastragenol might occur upon passage through the intestinal …
HY-B0592	3	0	3	-8.37975	-10.2366	-6.86052	not_abx	Trandolapril	CARDIOVASCULAR SYSTEM - AGENTS ACTING ON THE RENIN-ANGIOTENSIN SYSTEM	Trandolapril (RU44570) is a nonsulfhydryl prodrug that is hydrolysed to the active diacid Trandolaprilat. Trandolapril is an orally administered angiotensin converting enzyme (ACE) inhibitor that has been used in the treatment of hypertension and congestive heart failure (CHF), and after myocardial infarction (MI)[1].
HY-N0605	3	0	3	-8.30067	-9.73099	-7.13041	not_abx	Ginsenoside Rh2	not_found	Ginsenoside Rh2 is isolated from the root of Ginseng. Ginsenoside Rh2 induces the activation of caspase-8 and caspase-9. Ginsenoside Rh2 induces cancer cell apoptosis in a multi-path manner.
HY-B2119	3	1	2	-7.4322	-8.29406	-6.72703	not_abx	Sodium tauroglycocholate	ALIMENTARY TRACT AND METABOLISM - MINERAL SUPPLEMENTS	Sodium tauroglycocholate is an inhibitor of the biliary acid transporting system of the hepatocyte and also a surfactant used as a chemical permeation enhancer.
HY-10274A	3	1	2	-7.34871	-8.41886	-6.47314	not_abx	Dabigatran etexilate (mesylate)	BLOOD AND BLOOD FORMING ORGANS - ANTITHROMBOTIC AGENTS	Dabigatran etexilate mesylate (BIBR 1048MS) is an orally active prodrug of Dabigatran. Dabigatran etexilate mesylate has anticoagulant effects and is used for the prophylaxis of venousthromboembolism and stroke due to atrial fibrillation[1].
HY-10004	3	0	3	-7.59397	-8.67658	-6.70821	abx	Faropenem daloxate	ANTIINFECTIVES FOR SYSTEMIC USE - ANTIBACTERIALS FOR SYSTEMIC USE	Faropenem daloxate is the first oral penem in a new class of beta-lactam antibiotics. IC50 Value: Target: Antibacterial Faropenem daloxate is useful for penem and antibiotics. Faropenem medoxomil has excellent in vitro activity against Streptococcus pneumoniae, Haemophilus influenzae and other key pathogens implicated in acute bacterial rhinosinusitis. Clinical studies have demonstrated that, in …
HY-126307	3	1	2	-7.54095	-7.7596	-7.36205	not_abx	Urolithin B	not_found	Urolithin B is one of the gut microbial metabolites of ellagitannins, and has anti-inflammatory and antioxidant effects. Urolithin B inhibits NF-κB activity by reducing the phosphorylation and degradation of IκBα, and suppresses the phosphorylation of JNK, ERK, and Akt, and enhances the phosphorylation of AMPK. Urolithin B is also a regulator of skeletal muscle mass[1][2].
HY-10274	3	1	2	-7.36839	-8.43937	-6.49214	not_abx	Dabigatran etexilate	BLOOD AND BLOOD FORMING ORGANS - ANTITHROMBOTIC AGENTS	Dabigatran etexilate (BIBR 1048) is an orally active prodrug of Dabigatran. Dabigatran etexilate has anticoagulant effects and is used for the prophylaxis of venousthromboembolism and stroke due to atrial fibrillation[1].
HY-13238	3	1	2	-6.61078	-6.8457	-6.41857	not_abx	Dolutegravir	ANTIINFECTIVES FOR SYSTEMIC USE - ANTIVIRALS FOR SYSTEMIC USE	Dolutegravir (S/GSK1349572) is a highly potent and orally bioavailable HIV integrase strand transfer inhibitor with an IC50 of 2.7 nM for HIV-1 integrase-catalyzed strand transfer. Dolutegravir (S/GSK1349572) inhibits HIV-1 viral replication with an IC50 of 0.51 nM in peripheral blood mononuclear cells. Dolutegravir retains a high potency against the HIV-1 Y143R, N155H, and G140S/Q148H mutants (E…
HY-10119	3	0	3	-9.24472	-10.6067	-8.13038	not_abx	Vorapaxar	BLOOD AND BLOOD FORMING ORGANS - ANTITHROMBOTIC AGENTS	Vorapaxar (SCH 530348), an antiplatelet agent, is a selective, orally active, and competitive thrombin receptor protease-activated receptor (PAR-1) antagonist (Ki=8.1 nM). Vorapaxar (SCH 530348) inhibits thrombin receptor-activating peptide (TRAP)-induced platelet aggregation in a dose-dependent manner[1].
HY-122942	3	1	2	-9.26373	-9.71461	-8.89483	not_abx	Moracin M	not_found	Moracin M, a phenolic component in the skin of Morus alba L., is a potent phosphodiesterase-4 (PDE4) inhibitor with IC50 values of 2.9, 4.5, >40, and >100 μM for PDE4D2, PDE4B2, PDE5A1, and PDE9A2, respectively. Moracin M has anti-inflammatory activity[1].
HY-13669	3	1	2	-7.84154	-7.73989	-7.92471	not_abx	Lomustine	ANTINEOPLASTIC AND IMMUNOMODULATING AGENTS - ANTINEOPLASTIC AGENTS	Lomustine (CCNU; NSC 79037) is a DNA alkylating agent, with antitumor activity.
HY-112530	3	0	3	-9.7309	-11.1763	-8.54831	not_abx	1,2-Distearoyl-sn-glycero-3-phosphorylethanolamine	not_found	1,2-Distearoyl-sn-glycero-3-phosphorylethanolamine (DSPE) is a phosphoethanolamine (PE) lipid that can be used in the synthesis of liposomes[1].
HY-100599	3	1	2	-7.19507	-7.22342	-7.17187	not_abx	Urolithin A	not_found	Urolithin A, a gut-microbial metabolite of ellagic acid, exerts anti-inflammatory, antiproliferative, and antioxidant properties. Urolithin A induces autophagy and apoptosis, suppresses cell cycle progression, and inhibits DNA synthesis[1][2].
HY-107372	3	3	0	-7.77725	-7.0566	-8.36688	not_abx	Uridine triphosphate	not_found	Uridine triphosphate (UTP;Uridine 5'-triphosphate) is a nucleotide that regulates the functions of the pancreas in endocrine and exocrine secretion, proliferation, channels, transporters, and intracellular signaling under normal and disease states.
HY-W011552	3	1	2	-9.73581	-10.4098	-9.18439	not_abx	2'-O-Methyladenosine	not_found	2'-O-Methyladenosine, a methylated adenine residue is found in urine of normals as well as in urine of adenosine deaminase (ADA) deficient patients. 2'-O-Methyladenosine exhibits unique hypotensive activities [1][2].
HY-B1548	2	0	2	-9.09389	-9.87087	-8.45818	not_abx	Benznidazol	not_found	Benznidazol (Ro 07-1051) is an antiparasitic medication, with an IC50 of 20.35 μM for Colombian T. cruzi strains, and has been used in the treatment of Chagas disease[1][2].
HY-N1981	2	0	2	-9.55576	-10.8831	-8.46977	not_abx	Triolein	not_found	Triolein is a symmetrical triacylglycerol, reduces MMP-1 upregulation, with strong antioxidant and anti-inflammatory properties[1].
HY-W011540	2	2	0	-10.419	-8.8232	-11.7247	not_abx	8-Hydroxy-2'-deoxyguanosine	not_found	8-Hydroxy-2'-deoxyguanosine is a critical biomarker of oxidative stress and carcinogenesis.
HY-B0768A	2	0	2	-8.81027	-9.63389	-8.1364	not_abx	Lomerizine dihydrochloride	not_found	Lomerizine dihydrochloride is an antagonist of L- and T-type voltagegated calcium channels.
HY-128851	2	0	2	-8.39212	-9.47234	-7.5083	not_abx	Coenzyme A	not_found	Coenzyme A is is an obligatory cofactor in all living cells synthesised from pantothenate (Vitamin B5), adenosine triphosphate (ATP) and cysteine. Covalent binding of Coenzyme A to Peroxiredoxin 5 (Prdx5) results in complete inhibition of its peroxidase activity, which is reversed by reduction with DTT.Coenzyme A and its thioester derivatives are key players in major catabolic and anabolic pathwa…
HY-B0760	2	1	1	-10.3619	-10.5054	-10.2445	not_abx	Fenofibric acid	not_found	Fenofibric acid, an active metabolite of fenofibrate, is a PPAR activitor, with EC50s of 22.4 μM, 1.47 μM, and 1.06 μM for PPARα, PPARγ and PPARδ, respectively; Fenofibric acid also inhibits COX-2 enzyme activity, with an IC50 of 48 nM.
HY-N0281	2	1	1	-7.30342	-7.20813	-7.38139	not_abx	Daphnetin	not_found	Daphnetin (7,8-dihydroxycoumarin), one coumarin derivative isolated from plants of the Genus Daphne, is a protein kinase inhibitor, with IC50s of 7.67 μM, 9.33 μM and 25.01 μM for EGFR, PKA and PKC in vitro, respectively[1][2]. Daphnetin (7,8-dihydroxycoumarin) is a secondary metabolite of plants used in folk medicine to counter inflammatory and allergic diseases, also has has the potential in th…
HY-N0284	2	1	1	-7.76086	-7.48948	-7.9829	not_abx	Esculetin	not_found	Esculetin is an active ingredient extracted mainly from the bark of Fraxinus rhynchophylla. Esculetin inhibits platelet-derived growth factor (PDGF)-induced airway smooth muscle cells (ASMCs) phenotype switching through inhibition of PI3K/Akt pathway. Esculetin has antioxidant, antiinflammatory, and antitumor activities[1].
HY-100806	2	1	1	-7.65589	-6.97769	-8.21079	not_abx	Kynurenic acid	not_found	Kynurenic acid, an endogenous tryptophan metabolite, is a broad-spectrum antagonist targeting <b >NMDA, glutamate, α7 nicotinic acetylcholine receptor. Kynurenic acid is also an agonist of GPR35/CXCR8.
HY-18253	2	0	2	-9.02216	-9.66138	-8.49915	not_abx	Udenafil	GENITO URINARY SYSTEM AND SEX HORMONES - UROLOGICALS	Udenafil (DA8159) is a potent, selective and orally active phosphodiesterase type 5 (PDE5) inhibitor. Udenafil also inhibits cGMP hydrolysis and can be used for erectile dysfunction research[1][2].
HY-18767	2	0	2	-8.89699	-9.71977	-8.2238	not_abx	Ivosidenib	ANTINEOPLASTIC AND IMMUNOMODULATING AGENTS - ANTINEOPLASTIC AGENTS	Ivosidenib (AG-120) is an orally active inhibitor of isocitrate dehydrogenase 1 mutant (mIDH1) enzyme, it exhibits profound d-2-hydroxyglutatrate (2-HG) lowering in vivo. Ivosidenib (AG-120) has the potential for AML therapy due to its acceptable safety profile and clinical activity[1].
HY-14736	2	0	2	-7.20694	-8.49212	-6.15543	not_abx	Azilsartan medoxomil	CARDIOVASCULAR SYSTEM - AGENTS ACTING ON THE RENIN-ANGIOTENSIN SYSTEM	Azilsartan medoxomil(TAK 491) is an orally administered angiotensin II receptor type 1 antagonist with IC50 of 0.62 nM, which used in the treatment of adults with essential hypertension. IC50 Value: 0.62 nM [2] Target: AT1 receptor in vitro: In aortic endothelial cells, azilsartan inhibited cell proliferation at concentrations as low as 1 μmol/l, whereas valsartan showed little or no antiprolifer…
HY-18981	2	0	2	-8.66106	-9.52211	-7.95657	not_abx	Decursin	not_found	Decursin ((+)-Decursin) is a cytotoxic agent and a potent protein kinase C activator from the Root of Angelica gigas. Decursin inhibits tumor growth, migration, and invasion in gastric cancer by down-regulating CXCR7 expression. Decursin inhibits the growth of HepG2 cells via Hippo/YAP signaling pathway[1][2][3].
HY-14751	2	0	2	-9.51804	-10.8409	-8.43569	not_abx	Rolapitant	ALIMENTARY TRACT AND METABOLISM - ANTIEMETICS AND ANTINAUSEANTS	Rolapitant (SCH619734) is a potent, selective and orally active neurokinin NK1 receptor antagonist with a Ki of 0.66 nM.
HY-14763A	2	0	2	-8.44365	-9.07581	-7.92644	not_abx	Cariprazine (hydrochloride)	NERVOUS SYSTEM - PSYCHOLEPTICS	Cariprazine hydrochloride is a novel antipsychotic drug candidate that exhibits high affinity for the D3 (Ki=0.085 nM) and D2 (Ki=0.49 nM) receptors, and moderate affinity for the 5-HT1A receptor (Ki=2.6 nM).
HY-N0092	2	1	1	-10.3333	-9.7465	-10.8134	not_abx	Inosine	DERMATOLOGICALS - ANTIBIOTICS AND CHEMOTHERAPEUTICS FOR DERMATOLOGICAL USE:GENITO URINARY SYSTEM AND SEX HORMONES - GYNECOLOGICAL ANTIINFECTIVES AND ANTISEPTICS:SENSORY ORGANS - OPHTHALMOLOGICALS	Inosine, an endogenous purine nucleoside, has immunomodulatory, neuroprotective, and analgesic properties. In vitro: Inosine has been shown to stimulate axonal growth in cell culture and promote corticospinal tract axons to sprout collateral branches after stroke, spinal cord injury and TBI in rodent models.[1] Inosine dose-dependently stimulates cAMP production mediated through the A2AR. Inosine…
HY-B0617A	2	0	2	-7.80793	-8.74091	-7.04459	not_abx	S-Adenosyl-L-methionine (tosylate)	not_found	S-Adenosyl-L-methionine tosylate (S-Adenosyl methionine tosylate) is produced endogenously from methionine and ATP by action of the enzyme methionine adenosyltransferase and is an important orally active methyl group donor. S-Adenosyl-L-methionine tosylate is a dietary supplement with potent antidepressant and analgesic effects, and has the potential for liver disease and osteoarthritis research[…
HY-15148	2	0	2	-9.37059	-10.083	-8.78773	not_abx	Tipranavir	ANTIINFECTIVES FOR SYSTEMIC USE - ANTIVIRALS FOR SYSTEMIC USE	Tipranavir (PNU-140690) inhibits the enzymatic activity and dimerization of HIV-1 protease, exerts potent activity against multi-protease inhibitor (PI)-resistant HIV-1 isolates with IC50s of 66-410 nM.
HY-W017113	2	1	1	-7.67331	-8.02863	-7.38259	not_abx	2-Mercaptobenzothiazole	not_found	2-Mercaptobenzothiazole is an endogenous metabolite.
HY-B0584	2	0	2	-11.5569	-13.3016	-10.1294	not_abx	Travoprost	SENSORY ORGANS - OPHTHALMOLOGICALS	Travoprost (Fluprostenol isopropyl ester), an isopropyl ester prodrug, is a high affinity, selective FP prostaglandin full receptor agonist. Travoprost has the ocular hypotensive efficacy and has the potential for glaucoma and ocular hypertension[1].
HY-N1486	2	1	1	-8.47254	-9.30734	-7.78952	not_abx	Ursonic acid	not_found	Ursolic acid, a naturally occurring triterpenoid, induces the apoptosis of human cancer cells through multiple signaling pathways. In vitro: Ursolic acid is important in the induction of apoptosis via AKT/NF-κB signaling suppression in T24 human bladder cancer cells and this occurs in a dose-dependent manner. Thus, Akt and NF-κB are potential targets for bladder cancer therapy and ursolic acid ma…
HY-14739	2	1	1	-8.56112	-9.81519	-7.53506	not_abx	Choline Fenofibrate	CARDIOVASCULAR SYSTEM - LIPID MODIFYING AGENTS	Choline Fenofibrate (ABT-335) is the choline salt of Fenofibric acid (HY-B0760), which releases free fenofibric acid in the gastrointestinal tract. Fenofibric acid is a PPAR activator with antihyperlipidemic effect[1].
HY-15232B	2	0	2	-8.85605	-10.4623	-7.54181	not_abx	Tenofovir alafenamide hemifumarate	not_found	Tenofovir alafenamide hemifumarate (GS-7340 hemifumarate) is an investigational oral prodrug of Tenofovir. Tenofovir is a HIV-1 nucleotide reverse transcriptase inhibitor.
HY-N2094	2	0	2	-9.29974	-11.5259	-7.47833	not_abx	Genipin 1-β-D-gentiobioside	not_found	Genipin 1-β-D-gentiobioside (Genipin 1-gentiobioside) is one of the most abundant and bioactive iridoid glycosides in Gardenia jasminoides Ellis, which possesses hepatoprotective, anti-inflammatory, antioxidant, and antithrombotic activities.
HY-15232A	2	0	2	-8.87408	-10.4802	-7.55999	not_abx	Tenofovir alafenamide fumarate	not_found	Tenofovir alafenamide fumarate (GS-7340 fumarate) is an investigational oral prodrug of Tenofovir. Tenofovir is a HIV-1 nucleotide reverse transcriptase inhibitor.
HY-12085	2	0	2	-8.17371	-9.30546	-7.24774	not_abx	Apremilast	ANTINEOPLASTIC AND IMMUNOMODULATING AGENTS - IMMUNOSUPPRESSANTS	Apremilast (CC-10004) is an orally available inhibitor of type-4 cyclic nucleotide phosphodiesterase (PDE-4) with an IC50 of 74 nM. Apremilast inhibits TNF-α release by lipopolysaccharide (LPS) with an IC50 of 104 nM[1].
HY-N0083	2	0	2	-8.98376	-10.1356	-8.04134	not_abx	Betulin	not_found	Betulin (Trochol), is a sterol regulatory element-binding protein (SREBP) inhibitor with an IC50 of 14.5 μM in K562 cell line.
HY-N0097	2	1	1	-11.4362	-10.6055	-12.1158	not_abx	Guanosine	not_found	Guanosine (DL-Guanosine) is a purine nucleoside comprising guanine attached to a ribose (ribofuranose) ring via a β-N9-glycosidic bond. Guanosine possesses anti-HSV activity.
HY-N6972	2	0	2	-9.74457	-11.0056	-8.71282	not_abx	Cepharanthine	not_found	Cepharanthine, an alkaloid derived from Stephania cepharantha Hayata, with possesses anti-inflammatory and antioxidative activities[1][2][3]. Cepharanthine attenuates muscle and kidney injuries induced by limb ischemia/reperfusion (I/R)[3]. Cepharanthine induces autophagy, apoptosis and cell cycle arrest in breast cancer cells[4]. Cepharanthine inhibits the HIV-1 entry process by reducing plasma …
HY-16504	2	0	2	-8.8687	-10.3368	-7.66752	not_abx	Treprostinil (sodium)	BLOOD AND BLOOD FORMING ORGANS - ANTITHROMBOTIC AGENTS	Treprostinil sodium is a potent DP1 and EP2 agonist with EC50 values of 0.6±0.1 and 6.2±1.2 nM, respectively.
HY-B1268	2	0	2	-8.55276	-9.91124	-7.44129	not_abx	Docusate (Sodium)	not_found	Docusate Sodium (Dioctyl sulfosuccinate sodium salt) is a laxative used to for the research of constipation, for constipation due to the use of opiates it maybe used with a stimulant laxative, can be taken by mouth or rectally.
HY-17000	2	1	1	-9.1057	-10.0222	-8.35584	not_abx	Tolvaptan	CARDIOVASCULAR SYSTEM - DIURETICS	Tolvaptan is a selective, competitive arginine vasopressin receptor 2 antagonist with an IC50 of 1.28μM for the inhibition of AVP-induced platelet aggregation. IC50 value: 1.28 uM (inhibition of AVP-induced platelet aggregation) Target: vasopressin receptor 2 Tolvaptan (OPC-41061) is a selective, competitive arginine vasopressin receptor 2 antagonist with an IC50 of 1.28μM for the inhibition of A…
HY-15605	2	0	2	-8.72165	-9.29385	-8.25349	not_abx	Encorafenib	ANTINEOPLASTIC AND IMMUNOMODULATING AGENTS - ANTINEOPLASTIC AGENTS	Encorafenib (LGX818) is a highly potent BRAF inhibitor with selective anti-proliferative and apoptotic activity in cells expressing BRAFV600E (EC50=4 nM).
HY-N0134	2	0	2	-9.27975	-10.0835	-8.62217	not_abx	Tanshinone I	not_found	Tanshinone I is an inhibitor of type IIA human recombinant sPLA2 (IC50=11 μM) and rabbit recombinant cPLA2 (IC50=82 μM).
HY-B0964	2	1	1	-7.9884	-8.09532	-7.90093	not_abx	Riboflavin (phosphate sodium)	SENSORY ORGANS - OPHTHALMOLOGICALS	Riboflavin phosphate sodium (FMN-Na) is a derivative of Riboflavin (vitamin B2) which is an essential nutrient for animals. Riboflavin phosphate sodium can be used for the research of progressive keratoconus, corneal ectasia and irregular astigmatism[1][2].
HY-15449	2	0	2	-10.3193	-10.9754	-9.78241	not_abx	Kaempferide	not_found	Kaempferide is an O-methylated flavonol, a type of chemical compound. It can be found in Kaempferia galanga (aromatic ginger). The enzyme kaempferol 4'-O-methyltransferase uses S-adenosyl-L-methionine and kaempferol to produce S-adenosyl-L-homocysteine and kaempferide. P-glycoproteins. Kaempferide has antiviral activities.
HY-15448	2	0	2	-9.29519	-10.392	-8.39783	not_abx	Tezacaftor	not_found	Tezacaftor (VX-661) is a second F508del CFTR corrector and help CFTR protein reach the cell surface.
HY-B0958	2	0	2	-8.88567	-10.6428	-7.448	abx	Mupirocin	DERMATOLOGICALS - ANTIBIOTICS AND CHEMOTHERAPEUTICS FOR DERMATOLOGICAL USE:RESPIRATORY SYSTEM - NASAL PREPARATIONS	Mupirocin (BRL-4910A) is an orally active antibiotic isolated from Pseudomonas fluorescens. Mupirocin (BRL-4910A) apparently exerts its antimicrobial activity by reversibly inhibiting isoleucyl-transfer RNA, thereby inhibiting bacterial protein and RNA synthesis[1][2].
HY-N0045	2	0	2	-8.37815	-9.80727	-7.20886	not_abx	Ginsenoside Rg1	not_found	Ginsenoside Rg1 is one of the major active components of ginseng. Ginsenoside Rg1 displays promising effects by reducing cerebral Aβ levels. Ginsenoside Rg1 also reduces NF-κB nuclear translocation.
HY-12678	2	0	2	-8.61605	-9.52986	-7.86838	not_abx	Entrectinib	ANTINEOPLASTIC AND IMMUNOMODULATING AGENTS - ANTINEOPLASTIC AGENTS	Entrectinib (NMS-E628) is a potent, orally available, and CNS-active pan-Trk, ROS1, and ALK inhibitor. Entrectinib inhibits TrkA, TrkB, TrkC, ROS1 and ALK with IC50 values of 1, 3, 5, 12 and 7 nM, respectively. Antitumor activity.
HY-15388	2	0	2	-11.1445	-12.2314	-10.2553	not_abx	Tazarotene	DERMATOLOGICALS - ANTIPSORIATICS	Tazarotene (AGN 190168) is a selective retinoic acid receptor (RAR) agonist for the treatment of plaque psoriasis and acne vulgaris.
HY-B1339	2	0	2	-9.75873	-11.0835	-8.67481	not_abx	Dicyclomine (hydrochloride)	not_found	Dicyclomine hydrochloride is a potent and orally active muscarinic cholinergic receptors antagonist. Dicyclomine hydrochloride shows high affinity for muscarinic M1 receptor subtype (Ki=5.1 nM) and M2 receptor subtype (Ki=54.6 nM) in brush-border membrane and basal plasma membranes, respectively[1]. Dicyclomine is an antispasmodic agent and relieves smooth muscle spasm of the gastrointestinal tra…
HY-113291	2	0	2	-10.5732	-10.7605	-10.42	not_abx	5'-Deoxyadenosine	not_found	5'-Deoxyadenosine is an oxidized nucleoside found in the urine of normal subjects.
HY-15296	2	0	2	-8.7191	-9.57949	-8.01515	not_abx	Cabergoline	GENITO URINARY SYSTEM AND SEX HORMONES - OTHER GYNECOLOGICALS:NERVOUS SYSTEM - ANTI-PARKINSON DRUGS	Cabergoline is an ergot derived-dopamine D2-like receptor agonist that has high affinity for D2, D3, and 5-HT2B receptors (Ki=0.7, 1.5, and 1.2, respectively).
HY-N0180	2	1	1	-9.64989	-10.4162	-9.02287	not_abx	18β-Glycyrrhetinic acid	not_found	18β-Glycyrrhetinic acid is the major bioactive component of Glycyrrhizae Radix and possesses anti-ulcerative, anti-inflammatory and antiproliferative properties.
HY-10201	2	0	2	-7.65612	-8.49854	-6.96687	not_abx	Sorafenib	ANTINEOPLASTIC AND IMMUNOMODULATING AGENTS - ANTINEOPLASTIC AGENTS	Sorafenib (Bay 43-9006) is a potent and orally active Raf inhibitor with IC50s of 6 nM and 20 nM for Raf-1 and B-Raf, respectively. Sorafenib is a multikinase inhibitor with IC50s of 90 nM, 15 nM, 20 nM, 57 nM and 58 nM for VEGFR2, VEGFR3, PDGFRβ, FLT3 and c-Kit, respectively. Sorafenib induces autophagy and apoptosis. Sorafenib has anti-tumor activity. Sorafenib is a ferroptosis activator[1].
HY-10201A	2	0	2	-7.6541	-8.49405	-6.96687	not_abx	Sorafenib (Tosylate)	ANTINEOPLASTIC AND IMMUNOMODULATING AGENTS - ANTINEOPLASTIC AGENTS	Sorafenib Tosylate (Bay 43-9006 Tosylate) is a potent and orally active Raf inhibitor with IC50s of 6 nM and 20 nM for Raf-1 and B-Raf, respectively. SorafenibTosylate is a multikinase inhibitor with IC50s of 90 nM, 15 nM, 20 nM, 57 nM and 58 nM for VEGFR2, VEGFR3, PDGFRβ, FLT3 and c-Kit, respectively. Sorafenib Tosylate induces autophagy and apoptosis. Sorafenib Tosylate has anti-tumor activity.…
HY-113262	2	2	0	-10.5081	-9.08824	-11.6698	not_abx	8-Hydroxyguanosine	not_found	8-Hydroxyguanosine is a systematic marker of oxidative stress and a marker of hydroxyl radical damage to RNA.
HY-17507B	2	0	2	-11.3476	-12.5953	-10.3268	not_abx	Pantoprazole (sodium hydrate)	ALIMENTARY TRACT AND METABOLISM - DRUGS FOR ACID RELATED DISORDERS	Pantoprazole sodium hydrate (BY10232 sodium hydrate) is an orally active and potent proton pump inhibitor (PPI)[1]. Pantoprazole sodium hydrate, a substituted benzimidazole, is a potent H+/K+-ATPase inhibitor with an IC50 of 6.8 μM. Pantoprazole sodium hydrate improves pH stability and has anti-secretory, anti-ulcer activities. Pantoprazole sodium hydrate significantly increased tumor growth dela…
HY-70053	2	1	1	-10.0406	-11.2218	-9.07414	not_abx	Fesoterodine	GENITO URINARY SYSTEM AND SEX HORMONES - UROLOGICALS	Fesoterodine is an orally active, nonsubtype selective, competitive muscarinic receptor (mAChR) antagonist with pKi values of 8.0, 7.7, 7.4, 7.3, 7.5 for M1, M2, M3, M4, M5 receptors, respectively. Fesoterodine is used for the overactive bladder (OAB)[1][2].
HY-W004520	2	0	2	-8.1844	-9.07928	-7.45223	not_abx	Phenazine (methylsulfate)	not_found	Phenazine methylsulfate is a free radical generator. Phenazine methylsulfate has been used as an electron transfer reactant in cell viability assays. Phenazine methylsulfate induces ssDNA break formation in the presence of the reducing agent NADPH. Phenazine methylsulfate induces oxidative DNA damage in an alkaline comet assay and apoptosis.
HY-13701	2	0	2	-9.46102	-9.77159	-9.20692	not_abx	Nelarabine	ANTINEOPLASTIC AND IMMUNOMODULATING AGENTS - ANTINEOPLASTIC AGENTS	Nelarabine (Arranon, 506U78) is a purine nucleoside analog and DNA synthesis inhibitor with IC50 from 0.067-2.15 μM in tumor cells. Nelarabine is a chemotherapy drug used in T-cell acute lymphoblastic leukemia. IC50 Value: 0.44 uM (HSB2 cell lines); 1.24 μM(ALL-SIL cell lines); 2.15 μM(JURKAT cell lines); 0.067 uM (PER-255 cell lines) [1] Target: Nucleoside antimetabolite/analog in vitro: The IC5…
HY-13585	2	1	1	-7.09016	-6.83088	-7.3023	not_abx	Carmustine	ANTINEOPLASTIC AND IMMUNOMODULATING AGENTS - ANTINEOPLASTIC AGENTS	Carmustine is an antitumor chemotherapeutic agent, which works by akylating DNA and RNA.
HY-A0130	2	2	0	-11.8002	-11.4498	-12.0869	abx	Sulfalene	ANTIINFECTIVES FOR SYSTEMIC USE - ANTIBACTERIALS FOR SYSTEMIC USE	Sulfalene (Sulfametopyrazine) is an antimalarial agent. Sulfalene is also a long-acting sulfonamide antibacterial.
HY-B0061	2	0	2	-8.18549	-8.89862	-7.60201	not_abx	Tandospirone (citrate)	not_found	Tandospirone citrate is a potent and selective 5-HT1A receptor partial agonist (Ki = 27 nM) that displays selectivity over SR-2, SR-1C, α1, α2, D1 and D2 receptors (Ki values ranging from 1300-41000 nM). IC50 Value: 27±5 nM(Ki) [1] Target: 5-HT1A in vitro: Tandospirone is most potent at the 5-HT1A receptor, displaying a Ki value of 27 +/- 5 nM. The agent is approximately two to three orders of ma…
HY-10617	2	1	1	-7.64116	-8.02005	-7.33116	not_abx	Rucaparib (phosphate)	ANTINEOPLASTIC AND IMMUNOMODULATING AGENTS - ANTINEOPLASTIC AGENTS	Rucaparib phosphate (AG-014699 phosphate) is an orally active and potent PARP inhibitor, with a Ki of 1.4 nM for PARP1 in cell-free assay. Rucaparib phosphate shows binding affinity to eight other PARP domains[1].
HY-A0030	2	1	1	-10.01	-11.1911	-9.0436	not_abx	Fesoterodine (fumarate)	GENITO URINARY SYSTEM AND SEX HORMONES - UROLOGICALS	Fesoterodine Fumarate is an orally active, nonsubtype selective, competitive muscarinic receptor (mAChR) antagonist with pKi values of 8.0, 7.7, 7.4, 7.3, 7.5 for M1, M2, M3, M4, M5 receptors, respectively. Fesoterodine Fumarate is used for the overactive bladder (OAB)[1][2].
HY-13627	2	0	2	-9.36369	-11.1789	-7.8785	not_abx	Estramustine (phosphate sodium)	ANTINEOPLASTIC AND IMMUNOMODULATING AGENTS - ANTINEOPLASTIC AGENTS	Estramustine phosphate sodium, an estradiol analog, is an orally active antimicrotubule chemotherapy agent. Estramustine phosphate sodium depolymerises microtubules by binding to microtubule associated proteins (MAPs) and/or to tubulin. Estramustine phosphate sodium induces prostate cancer cells apoptosis and can be used for prostate cancer research[1][2].
HY-10529	2	1	1	-8.57287	-9.4651	-7.84287	not_abx	Betulinic acid	not_found	Betulinic acid is a natural pentacyclic triterpenoid, acts as a eukaryotic topoisomerase I inhibitor, with an IC50 of 5 μM, and possesses anti-HIV, anti-malarial, anti-inflammatory and anti-tumor properties[1][2][3][4]. Betulinic acid acts as a new activator of NF-kB[5].
HY-B0218	2	0	2	-9.14474	-10.4333	-8.09044	not_abx	Orlistat	ALIMENTARY TRACT AND METABOLISM - ANTIOBESITY PREPARATIONS, EXCL. DIET PRODUCTS	Orlistat is a lipase inhibitor for obesity management that acts by inhibiting the absorption of dietary fats.
HY-A0095	2	1	1	-10.0565	-10.3095	-9.84951	not_abx	Flibanserin	GENITO URINARY SYSTEM AND SEX HORMONES - OTHER GYNECOLOGICALS	Flibanserin (BIMT-17) is a full agonist of the serotonin 5-HT1A receptor (Ki=1 nM) and an antagonist of 5-HT2A (49 nM). Flibanserin binds to dopamine D4 receptors (4-24 nM), and has negligible affinity for a variety of other neurotransmitter receptors and ion channels. Flibanserin is efficacious in treating hypoactive sexual desire disorder (HSDD)[1][2].
HY-107819	2	0	2	-8.19617	-9.2417	-7.34073	not_abx	5α-Cholestan-3β-ol	not_found	5α-Cholestan-3β-ol is a derivitized steroid compound, which is isolated from the testes of White Carneau pigeons.
HY-A0118A	2	0	2	-9.66386	-11.7443	-7.9617	not_abx	Naloxegol (oxalate)	ALIMENTARY TRACT AND METABOLISM - DRUGS FOR CONSTIPATION	Naloxegol oxalate (NKTR-118 oxalate; AZ-13337019 oxalate) is a μ-opioid-receptor antagonist. Naloxegol oxalate inhibits opioid binding in μ-opioid receptors in the gastrointestinal tract and effective for alleviating opioid-induced constipation[1][2].
HY-10453	2	0	2	-8.06426	-8.83588	-7.43293	not_abx	Ixazomib	ANTINEOPLASTIC AND IMMUNOMODULATING AGENTS - ANTINEOPLASTIC AGENTS	Ixazomib (MLN2238) is a selective, potent, and reversible proteasome inhibitor, which inhibits the chymotrypsin-like proteolytic (β5) site of the 20S proteasome with an IC50 of 3.4 nM (Ki of 0.93 nM).
HY-W008566	2	1	1	-7.74433	-8.55385	-7.08199	not_abx	Norharmane	not_found	Norharmane (Norharman), isolated from coffee, is a potent and selective monoamine oxidase A (MAO-A) inhibitor with a Ki of 3.34 μM[1].
HY-14184	2	0	2	-8.08993	-9.13188	-7.23742	not_abx	Macitentan	CARDIOVASCULAR SYSTEM - ANTIHYPERTENSIVES	Macitentan (ACT-064992) is an orally active, non-peptide dual ETA and ETB (endothelin receptor) antagonist. Macitentan has the potential for idiopathic pulmonary fibrosis (IPF) and pulmonary arterial hypertension (PAH)[1].
HY-13703A	2	0	2	-6.70636	-6.4872	-6.88568	not_abx	Nimustine (hydrochloride)	ANTINEOPLASTIC AND IMMUNOMODULATING AGENTS - ANTINEOPLASTIC AGENTS	Nimustine hydrochloride (ACNU) is a DNA cross-linking and DNA alkylating agent, which induces DNA replication blocking lesions and DNA double-strand breaks and inhibits DNA synthesis, commonly used in chemotherapy for glioblastomas[1][2][3].
HY-Y1309	2	0	2	-8.25957	-8.62001	-7.96466	not_abx	1-Naphthol	not_found	1-naphthol is an excited state proton transfer (ESPT) fluorescent molecular probe.
HY-10586	2	1	1	-9.90598	-9.14401	-10.5294	not_abx	5-Azacytidine	not_found	5-Azacytidine (Azacitidine; 5-AzaC; Ladakamycin) is a nucleoside analogue of cytidine that specifically inhibits DNA methylation. 5-Azacytidine is incorporated into DNA to covalently trap DNA methyltransferases and contributes to reverse epigenetic changes[1][2]. 5-Azacytidine induces cell autophagy[4].
HY-B0447A	2	2	0	-8.61	-7.85365	-9.22883	not_abx	L-Epinephrine (Bitartrate)	not_found	L-Epinephrine bitartrate is an α-adrenergic and β-adrenergic receptor agonist. L-Epinephrine is a hormone secreted by the medulla of the adrenal glands.
HY-A0004	2	1	1	-10.5206	-9.70981	-11.1839	not_abx	Decitabine	ANTINEOPLASTIC AND IMMUNOMODULATING AGENTS - ANTINEOPLASTIC AGENTS	Decitabine (NSC 127716) is an orally active deoxycytidine analogue antimetabolite and a DNA methyltransferase inhibitor. Decitabine incorporates into DNA in place of cytosine can covalently trap DNA methyltransferase to DNA causing irreversible inhibition of the enzyme. Decitabine induces cell G2/M arrest and cell apoptosis. Decitabine has potent anticancer activity[1][2].
HY-B0167A	2	0	2	-7.4453	-7.47765	-7.41883	not_abx	Sodium Salicylate	NERVOUS SYSTEM - ANALGESICS	Sodium Salicylate (Salicylic acid sodium salt) inhibits cyclo-oxygenase-2 (COX-2) activity independently of transcription factor (NF-κB) activation[1]. Sodium Salicylate is also a S6K inhibitor.
HY-B0263	2	0	2	-8.56917	-9.38186	-7.90424	not_abx	Thiabendazole	not_found	Thiabendazole inhibites the mitochondrial helminth-specific enzyme, fumarate reductase, with anthelminthic property. Target: Fumarate Reductase Tiabendazole serves to block angiogenesis in both frog embryos and human cells. It has also been shown to serve as a vascular disrupting agent to reduce newly established blood vessels. Tiabendazole has been shown to effectively do this in certain cancer …
HY-10999	2	0	2	-8.11261	-8.8013	-7.54913	not_abx	Trametinib	ANTINEOPLASTIC AND IMMUNOMODULATING AGENTS - ANTINEOPLASTIC AGENTS	Trametinib (GSK1120212; JTP-74057) is an orally active MEK inhibitor that inhibits MEK1 and MEK2 with IC50s of about 2 nM. Trametinib activates autophagy and induces apoptosis[1][2].
HY-106353	2	0	2	-9.1766	-10.6633	-7.96023	not_abx	Smilagenin	not_found	Smilagenin (SMI) is a lipid-soluble small-molecule steroidal sapogenin from Rhizoma anemarrhenae and Radix asparagi widely used in traditional Chinese medicine for treating chronic neurodegeneration diseases[1]. Smilagenin (SMI) improves memory of aged rats by increasing the muscarinic receptor subtype 1 (M1)-receptor density[2]. Smilagenin (SMI) attenuates Aβ(25-35)-induced neurodegenerationvia …
HY-17440	1	0	1	-10.0214	-11.0469	-9.18228	not_abx	Rocuronium (Bromide)	not_found	Rocuronium Bromide (ORG 9426 Bromide) is an aminosteroid non-depolarizing neuromuscular blocker or muscle relaxant used in modern anaesthesia, to facilitate endotracheal intubation and to provide skeletal musclerelaxation during surgery or mechanical ventilation.
HY-N2302	1	0	1	-10.0413	-11.0137	-9.24575	not_abx	Fucoxanthin	not_found	Fucoxanthin is a marine carotenoid and shows anti-obesity, anti-diabetic, anti-oxidant, anti-inflammatory and anticancer activities.
HY-N0697	1	0	1	-11.3078	-12.607	-10.2449	not_abx	Crocin	not_found	Crocin is a nutraceutical and the main constituent isolated from the stigmas of Crocus sativus with immense pharmacological properties as anti-inflammatory, anticancer, antidepressant and anticonvulsant[1].
HY-10181A	1	0	1	-9.32651	-10.425	-8.42776	not_abx	Dasatinib (hydrochloride)	ANTINEOPLASTIC AND IMMUNOMODULATING AGENTS - ANTINEOPLASTIC AGENTS	Dasatinib hydrochloride (BMS-354825 hydrochloride) is a highly potent, ATP competitive, orally active dual Src/Bcr-Abl inhibitor, with Ki values of 16 pM and 30 pM for Src and Bcr-Abl, respectively. Dasatinib hydrochloride has potent antitumor activity[1].
HY-B0822	1	0	1	-8.84932	-8.75841	-8.9237	not_abx	Fipronil	not_found	Fipronil is an insecticide that acts as a selective antagonist of insect GABA receptors (IC50s = 30 nM and 1,600 nM for cockroach and rat receptors, respectively). Fipronil also inhibits desensitizing and non-desensitizing glutamate-induced chloride currents in cockroach neurons (IC500s = 800 nM and 10 nM, respectively). Fipronil induces activity of the cytochrome P450 (CYP) isoforms CYP1A1/2, CY…
HY-B0025	1	0	1	-10.574	-11.323	-9.96111	not_abx	Voglibose	ALIMENTARY TRACT AND METABOLISM - DRUGS USED IN DIABETES	Voglibose is an N-substituted derivative of valiolamine, excellent inhibitory activity against α-glucosidases and its action against hyperglycemia and various disorders caused by hyperglycemia. Target: α-glucosidases glibose can inhibit the intestinal α-glucosidases, which are responsible for the digestion of disaccharides such as maltose and sucrose, including maltase and sucrase. The Ki values …
HY-B0933	1	0	1	-7.78079	-8.27093	-7.37977	not_abx	Gadoteridol	VARIOUS - CONTRAST MEDIA	Gadoteridol is a gadolinium-based MRI contrast agent, used in the imaging of the central nervous system.
HY-N0169	1	1	0	-15.4474	-15.3862	-15.4975	not_abx	Hyodeoxycholic acid	not_found	Hyodeoxycholic acid is a secondary bile acid formed in the small intestine by the gut flora, and acts as a TGR5 (GPCR19) agonist, with an EC50 of 31.6 μM in CHO cells.
HY-N0731	1	0	1	-10.7763	-11.3685	-10.2917	not_abx	Genkwanin	not_found	Genkwanin is a major non-glycosylated flavonoid with anti-flammatory activities.
HY-101884	1	1	0	-9.18429	-9.77142	-8.70391	not_abx	Biocytin	not_found	Biocytin is a conjugate of D-biotin and L-lysine, where the carboxylate of D-biotin is coupled with the ?-amine of L-lysine via a secondary amide bond. Biocytin is a classical neuroanatomical tracer commonly used to map brain connectivity. Biocytin is used as a versatile marker in anterograde, retrograde and intracellular neuroanatomical investigations and in biotinidase assays[1][2].
HY-10209	1	0	1	-9.57537	-10.216	-9.0512	not_abx	Masitinib	ANTINEOPLASTIC AND IMMUNOMODULATING AGENTS - ANTINEOPLASTIC AGENTS	Masitinib (AB1010) is a potent, orally bioavailable, and selective inhibitor of c-Kit (IC50=200 nM for human recombinant c-Kit). It also inhibits PDGFRα/β (IC50s=540/800 nM), Lyn (IC50= 510 nM for LynB), Lck, and, to a lesser extent, FGFR3 and FAK. Masitinib (AB1010) has anti-proliferative, pro-apoptotic activity and low toxicity[1][2][4].
HY-N0714	1	0	1	-10.5583	-11.6576	-9.65881	not_abx	Berbamine	not_found	Berbamine is a natural compound extracted from traditional Chinese medicine?Barberry with anti-tumor, immunomodulatory and cardiovascular effects. Berbamine?is a calcium channel blocker.
HY-N0593	1	1	0	-15.8022	-15.7385	-15.8543	not_abx	Deoxycholic acid	DERMATOLOGICALS - OTHER DERMATOLOGICAL PREPARATIONS	Deoxycholic acid is specifically responsible for activating the G protein-coupled bile acid receptor TGR5 that stimulates brown adipose tissue (BAT) thermogenic activity.
HY-10821	1	0	1	-9.00642	-9.08549	-8.94173	not_abx	Raltitrexed	ANTINEOPLASTIC AND IMMUNOMODULATING AGENTS - ANTINEOPLASTIC AGENTS	Raltitrexed is an antimetabolite drug used in chemotherapy, acting by inhibiting thymidylate synthase.
HY-101916	1	0	1	-8.72748	-9.84507	-7.81309	not_abx	Heparan Sulfate	not_found	Heparan sulfate, a complex and linear polysaccharide, exists as part of glycoproteins named heparan sulfate proteoglycans, which are expressed abundantly on the cell surface and in the extracellular matrix.
HY-N2334	1	1	0	-11.0172	-11.5578	-10.5748	not_abx	Glycochenodeoxycholic acid	not_found	Glycochenodeoxycholic acid (Chenodeoxycholylglycine) is a bile acid formed in the liver from chenodeoxycholate and glycine. It acts as a detergent to solubilize fats for absorption and is itself absorbed. Glycochenodeoxycholic acid (Chenodeoxycholylglycine) induces hepatocyte apoptosis[1][2].
HY-17410	1	0	1	-11.8399	-12.6533	-11.1745	not_abx	Iloperidone	NERVOUS SYSTEM - PSYCHOLEPTICS	Iloperidone (HP 873) is a D2/5-HT2 receptor antagonist. Iloperidone is an atypical antipsychotic for the schizophrenia symptoms[1][2].
HY-N0553	1	0	1	-9.18848	-10.5659	-8.06147	not_abx	Gypenoside XVII	not_found	Gypenoside XVII, a novel phytoestrogen belonging to the gypenosides, can activate estrogen receptors.
HY-N0714A	1	0	1	-10.5256	-11.6175	-9.63224	not_abx	Berbamine (dihydrochloride)	not_found	Berbamine dihydrochloride is an inhibitor of NF-κB activity with remarkable anti-myeloma efficacy.
HY-102003	1	0	1	-8.27025	-8.7194	-7.90275	not_abx	Rucaparib (Camsylate)	ANTINEOPLASTIC AND IMMUNOMODULATING AGENTS - ANTINEOPLASTIC AGENTS	Rucaparib Camsylate is an inhibitor of PARP with a Ki of 1.4 nM for PARP1. Rucaparib Camsylate also shows binding affinity to eight other PARP domains[1].
HY-N0177	1	0	1	-9.84719	-11.0647	-8.85103	not_abx	Diosgenin	not_found	Diosgenin, a steroidal saponin, can inhibit STAT3 signaling pathway[1]. Diosgenin is an exogenous activator of Pdia3/ERp57[2].
HY-17431	1	0	1	-10.6544	-11.2588	-10.1599	not_abx	Fosamprenavir (Calcium Salt)	ANTIINFECTIVES FOR SYSTEMIC USE - ANTIVIRALS FOR SYSTEMIC USE	Fosamprenavir Calcium Salt (GW433908G) is a phosphate ester prodrug of the antiretroviral protease inhibitor Amprenavir, with improved solubility[1]. Anti-HIV infection[1].
HY-11106	1	0	1	-7.98628	-8.45424	-7.60339	not_abx	Nintedanib esylate	ANTINEOPLASTIC AND IMMUNOMODULATING AGENTS - ANTINEOPLASTIC AGENTS	Nintedanib esylate (BIBF 1120 esylate) is a potent triple angiokinase inhibitor for VEGFR1/2/3, FGFR1/2/3 and PDGFRα/β with IC50s of 34 nM/13 nM/13 nM, 69 nM/37 nM/108 nM and 59 nM/65 nM, respectively.
HY-N2559	1	0	1	-13.0216	-14.8452	-11.5295	not_abx	Maltohexaose	not_found	Maltohexaose is a natural saccharide, and can be produced from amylose, amylopectin and whole starch.
HY-16749	1	0	1	-9.50509	-10.2025	-8.93451	not_abx	Pexidartinib	ANTINEOPLASTIC AND IMMUNOMODULATING AGENTS - ANTINEOPLASTIC AGENTS	Pexidartinib (PLX-3397) is a potent, orally active, selective, and ATP-competitive colony stimulating factor 1 receptor (CSF1R or M-CSFR) and c-Kit inhibitor, with IC50s of 20 and 10 nM, respectively. Pexidartinib (PLX-3397) exhibits 10- to 100-fold selectivity for c-Kit and CSF1R over other related kinases. Pexidartinib (PLX-3397) induces cell apoptosis and has anti-tumor activity[1].
HY-12047	1	0	1	-9.86568	-10.404	-9.42528	not_abx	Ponatinib	ANTINEOPLASTIC AND IMMUNOMODULATING AGENTS - ANTINEOPLASTIC AGENTS	Ponatinib (AP24534) is an orally active multi-targeted kinase inhibitor with IC50s of 0.37 nM, 1.1 nM, 1.5 nM, 2.2 nM, and 5.4 nM for Abl, PDGFRα, VEGFR2, FGFR1, and Src, respectively[1].
HY-16217	1	0	1	-7.30549	-7.97463	-6.75801	not_abx	Gadobutrol	VARIOUS - CONTRAST MEDIA	Gadobutrol (Gd-DO3A-butrol; ZK 135079) is a nonionic, paramagnetic contrast agent developed for tissue contrast enhancement in magnetic resonance imaging (MRI). IC50 value: Target: The major chemical differences among these Gd chelates or Gd-based contrast agents (GBCAs) are the presence or absence of overall charge, ionic or nonionic, and their ligand frameworks (linear or macrocyclic). Gd-DO3A-…
HY-B0133	1	0	1	-10.3469	-11.9664	-9.02186	abx	Natamycin	ALIMENTARY TRACT AND METABOLISM - STOMATOLOGICAL PREPARATIONS:ALIMENTARY TRACT AND METABOLISM - ANTIDIARRHEALS, INTESTINAL ANTIINFLAMMATORY/ANTIINFECTIVE AGENTS:DERMATOLOGICALS - ANTIFUNGALS FOR DERMATOLOGICAL USE:GENITO URINARY SYSTEM AND SEX HORMONES - GYNECOLOGICAL ANTIINFECTIVES AND ANTISEPTICS:SENSORY ORGANS - OPHTHALMOLOGICALS	Natamycin (Pimaricin) is a macrolide antibiotic agent produced by several Streptomyces strains. Natamycin inhibits the growth of fungi via inhibition of amino acid and glucose transport across the plasma membrane. Natamycin is a food preservative, an antifungal agent in agriculture, and is widely used for fungal keratitis research[1][2].
HY-16391	1	0	1	-12.7057	-12.7587	-12.6623	not_abx	Glasdegib	ANTINEOPLASTIC AND IMMUNOMODULATING AGENTS - ANTINEOPLASTIC AGENTS	Glasdegib (PF-04449913) is a potent and orally bioavailable smoothened inhibitor. Glasdegib (PF-04449913) binds to human SMO (amino acids 181-787) with an IC50 of 4 nM[1].
HY-16474	1	0	1	-9.07798	-9.28112	-8.91178	not_abx	Relugolix	not_found	Relugolix (TAK-385)?is a potent, orally active, nonpeptidic gonadotropin-releasing hormone (GnRH) antagonist. Relugolix possesses high affinity and potent antagonistic activity for human receptor (binding IC50=0.33 nM) and monkey receptor (IC50=0.32 nM) compared with TAK-013 (HY-100209)[1]. Relugolix is used for the study of sex-hormone-dependent diseases, such as including endometriosis, uterine…
HY-N0680	1	0	1	-9.42628	-9.61142	-9.27481	not_abx	Thiamine (hydrochloride)	not_found	Thiamine hydrochloride (Thiamine chloride hydrochloride) is an essential micronutrient needed as a cofactor for many central metabolic enzymes.
HY-16488	1	0	1	-7.65482	-8.41051	-7.03654	not_abx	Temoporfin	ANTINEOPLASTIC AND IMMUNOMODULATING AGENTS - ANTINEOPLASTIC AGENTS	Temoporfin(KW 2345) used in photodynamic therapy for the treatment of squamous cell carcinoma of the head and neck. Target: Others Temoporfin used in photodynamic therapy for the treatment of squamous cell carcinoma of the head and neck. Patients can remain photosensitive for several weeks after treatment.
HY-B1131	1	0	1	-9.56446	-10.1249	-9.10593	not_abx	Taurocholic acid (sodium salt hydrate)	not_found	Taurocholic acid sodium salt hydrate (Sodium taurocholate hydrate) is a bile acid involved in the emulsification of fats.
HY-10619B	1	1	0	-12.1102	-12.6802	-11.6438	not_abx	Niraparib (tosylate)	ANTINEOPLASTIC AND IMMUNOMODULATING AGENTS - ANTINEOPLASTIC AGENTS	Niraparib tosylate (MK-4827 tosylate) is a highly potent and orally bioavailable PARP1 and PARP2 inhibitor with an IC50 of 3.8 and 2.1 nM, respectively. Niraparib tosylate leads to inhibition of repair of DNA damage, activates apoptosis and shows anti-tumor activity[1][2][3].
HY-B1122	1	1	0	-12.2268	-11.8648	-12.5231	not_abx	L-Cycloserine	not_found	L-Cycloserine ((S)-4-Amino-3-isoxazolidone) irreversibly inhibits GABA pyridoxal 5′-phosphate-dependent aminitransferase in E. coli, as well in the brains of various animals in a time-dependent manner, results in increased levels of gamma-aminobutyric acid (GABA), which is an inhibitory neurotransmitter in vivo.
HY-16562	1	0	1	-9.15589	-10.1345	-8.3552	not_abx	Irinotecan	ANTINEOPLASTIC AND IMMUNOMODULATING AGENTS - ANTINEOPLASTIC AGENTS	Irinotecan ((+)-Irinotecan) is a topoisomerase I inhibitor, preventing religation of the DNA strand by binding to topoisomerase I-DNA complex[1].
HY-16562A	1	0	1	-9.11653	-10.115	-8.29959	not_abx	Irinotecan (hydrochloride)	ANTINEOPLASTIC AND IMMUNOMODULATING AGENTS - ANTINEOPLASTIC AGENTS	Irinotecan hydrochloride ((+)-Irinotecan hydrochloride) is a topoisomerase I inhibitor mainly used to treat colon cancer and rectal cancer[1].
HY-16568	1	0	1	-9.19325	-10.1507	-8.40988	not_abx	Irinotecan (hydrochloride trihydrate)	ANTINEOPLASTIC AND IMMUNOMODULATING AGENTS - ANTINEOPLASTIC AGENTS	Irinotecan hydrochloride trihydrate ((+)-Irinotecan hydrochloride trihydrate) is a topoisomerase I inhibitor with antitumor activity[1].
HY-16749A	1	0	1	-9.49091	-10.1911	-8.91802	not_abx	Pexidartinib (hydrochloride)	ANTINEOPLASTIC AND IMMUNOMODULATING AGENTS - ANTINEOPLASTIC AGENTS	Pexidartinib hydrochloride (PLX-3397 hydrochloride) is a potent, orally active, selective, and ATP-competitive colony stimulating factor 1 receptor (CSF1R or M-CSFR) and c-Kit inhibitor, with IC50s of 20 and 10 nM, respectively. Pexidartinib hydrochloride exhibits 10- to 100-fold selectivity for c-Kit and CSF1R over other related kinases. Pexidartinib hydrochloride induces cell apoptosis and has …
HY-17373	1	0	1	-9.77936	-10.5318	-9.16377	not_abx	Posaconazole	ANTIINFECTIVES FOR SYSTEMIC USE - ANTIMYCOTICS FOR SYSTEMIC USE	Posaconazole is a broad-spectrum, second generation, triazole compound with antifungal activity.
HY-10619A	1	1	0	-12.0943	-12.6792	-11.6158	not_abx	Niraparib (hydrochloride)	ANTINEOPLASTIC AND IMMUNOMODULATING AGENTS - ANTINEOPLASTIC AGENTS	Niraparib hydrochloride (MK-4827 hydrochloride) is a highly potent and orally bioavailable PARP1 and PARP2 inhibitor with IC50s of 3.8 and 2.1 nM, respectively. Niraparib hydrochloride leads to inhibition of repair of DNA damage, activates apoptosis and shows anti-tumor activity[1][2][3].
HY-101561	1	0	1	-10.5774	-11.0593	-10.183	not_abx	Avapritinib	ANTINEOPLASTIC AND IMMUNOMODULATING AGENTS - ANTINEOPLASTIC AGENTS	Avapritinib (BLU-285) is a highly potent, selective, and orally active KIT and PDGFRA activation loop mutant kinases inhibitor with IC50s of 0.27 and 0.24 nM for KIT D816V and PDGFRA D842V, respectively. Avapritinib (BLU-285) binds the active conformation of the kinase and shows antitumor activity. Avapritinib (BLU-285) attenuates the transport function of both ABCB1 and ABCG2[1][2].
HY-N4288	1	0	1	-9.93598	-9.27684	-10.4753	not_abx	4-Methylesculetin	not_found	4-Methylesculetin is an orally active natural coumarin derivative, with potent anti-oxidant and anti-inflammatory activities. 4-Methylesculetin inhibits myeloperoxidase activity and reduces IL-6 level[1].
HY-N0682	1	0	1	-8.98701	-9.1096	-8.88671	not_abx	Pyridoxine (hydrochloride)	not_found	Pyridoxine hydrochloride (Pyridoxol; Vitamin B6) is a pyridine derivative. Pyridoxine (Pyridoxol; Vitamin B6) exerts antioxidant effects in cell model of Alzheimer's disease via the Nrf-2/HO-1 pathway.
HY-N4185	1	0	1	-9.92735	-9.97711	-9.88665	not_abx	Licoflavone A	not_found	Licoflavone A is a flavonoid isolated from the roots of Glycyrrhiza uralensis, inhibits protein tyrosine phosphatase-1B (PTP1B), with an IC50 of 54.5 μM[1].
HY-10619	1	1	0	-12.1048	-12.677	-11.6367	not_abx	Niraparib	ANTINEOPLASTIC AND IMMUNOMODULATING AGENTS - ANTINEOPLASTIC AGENTS	Niraparib (MK-4827) is a highly potent and orally bioavailable PARP1 and PARP2 inhibitor with IC50s of 3.8 and 2.1 nM, respectively. Niraparib leads to inhibition of repair of DNA damage, activates apoptosis and shows anti-tumor activity[1][2][3].
HY-N4113	1	0	1	-10.0851	-10.0258	-10.1335	not_abx	Glycycoumarin	not_found	Glycycoumarin is a major bioactive coumarin of licorice. Glycycoumarin inhibits hepatocyte lipoapoptosis through activation of autophagy and inhibition of ER stress-mediated JNK and GSK-3-mediated mitochondrial pathway. Glycycoumarin exerts anti-liver cancer activity by directly targeting T-LAK cell-originated protein kinase [1] [2].
HY-113365	1	0	1	-9.34626	-10.1945	-8.65224	not_abx	Cholestenone	not_found	Cholestenone (4-Cholesten-3-one), the intermediate oxidation product of cholesterol, is metabolized primarily in the liver. Cholestenone is highly mobile in membranes and influences cholesterol flip-flop and efflux. Cholestenone may cause long-term functional defects in cells[1][2].
HY-N3389	1	0	1	-9.66595	-10.0441	-9.3566	not_abx	Licoisoflavone A	not_found	Licoisoflavone A, an isoflavone, mainly derived from Glycyrrhiza uralensis Fisch.[1]. Licoisoflavone A inhibits lipid peroxidation with an IC50 of 7.2 μM[1].
HY-10181	1	0	1	-9.31017	-10.3918	-8.42522	not_abx	Dasatinib	ANTINEOPLASTIC AND IMMUNOMODULATING AGENTS - ANTINEOPLASTIC AGENTS	Dasatinib (BMS-354825) is a potent and orally active dual Bcr-Abl and Src family tyrosine kinase inhibitor with IC50s of 0.6 nM, 0.8 nM, respectively. Dasatinib also inhibits Abl, Src, Fyn, c-Kit and c-KitD816V with IC50s of 2.8 nM, 79 nM and 37 nM, respectively. Dasatinib also induces apoptosis and autophagy. Dasatinib shows potently antitumor activity and has the potential for chronic myelogeno…
HY-B0202	1	0	1	-11.2529	-12.2831	-10.4101	not_abx	Irbesartan	CARDIOVASCULAR SYSTEM - AGENTS ACTING ON THE RENIN-ANGIOTENSIN SYSTEM	Irbesartan is a highly potent and specific angiotensin II type 1 (AT1) receptor antagonist with IC50 of 1.3 nM. Target: Angiotensin Receptor Irbesartan treatment markedly induces the expression of the adipogenic marker gene adipose protein 2 (aP2) in 3T3-L1 cells in a concentration-dependent manner with EC50 of 3.5 μM and 3.3-fold induction at the concentration of 10 μM. Irbesartan (10 μM) marked…
HY-17507A	1	0	1	-11.9705	-13.1724	-10.9872	not_abx	Pantoprazole (sodium)	ALIMENTARY TRACT AND METABOLISM - DRUGS FOR ACID RELATED DISORDERS	Pantoprazole sodium (BY10232 sodium) is an orally active and potent proton pump inhibitor (PPI)[1]. Pantoprazole sodium, a substituted benzimidazole, is a potent H+/K+-ATPase inhibitor with an IC50 of 6.8 μM. Pantoprazole sodium improves pH stability and has anti-secretory, anti-ulcer activities. Pantoprazole sodium significantly increased tumor growth delay combined with Doxorubicin (HY-15142)[3…
HY-10617A	1	1	0	-7.66122	-8.04171	-7.34992	not_abx	Rucaparib	ANTINEOPLASTIC AND IMMUNOMODULATING AGENTS - ANTINEOPLASTIC AGENTS	Rucaparib (AG014699) is an orally active and potent inhibitor of?PARP?with?Ki?of 1.4 nM for PARP1 in a cell-free assay. Rucaparib shows binding affinity to eight other PARP domains[1].
HY-N2577	1	0	1	-12.5641	-14.4261	-11.0407	not_abx	1F-Fructofuranosylnystose	not_found	1F-Fructofuranosylnystose can be used in the synthesis of Fructooligosaccharides (FOSs). Fructooligosaccharides exhibit lots of beneficial effects on our health and have been used as food ingredients.
HY-17567C	1	0	1	-8.16911	-9.3311	-7.21839	not_abx	Heparin (sodium salt) (MW 15kDa)	BLOOD AND BLOOD FORMING ORGANS - ANTITHROMBOTIC AGENTS:CARDIOVASCULAR SYSTEM - VASOPROTECTIVES:SENSORY ORGANS - OPHTHALMOLOGICALS	Heparin sodium salt (MW 15kDa) (Sodium heparin (MW 15kDa)) is a polymer of Heparin with the molecular weight of 15kDa. Heparin sodium salt is an anticoagulant which binds reversibly to antithrombin III (ATIII) and greatly accelerates the rate at which ATIII inactivates coagulation enzymes thrombin factor IIa and factor Xa[1].
HY-10209A	1	0	1	-9.55649	-10.1999	-9.03005	not_abx	Masitinib (mesylate)	ANTINEOPLASTIC AND IMMUNOMODULATING AGENTS - ANTINEOPLASTIC AGENTS	Masitinib mesylate (AB-1010 mesylate) is a potent, orally bioavailable, and selective inhibitor of c-Kit (IC50=200 nM for human recombinant c-Kit). It also inhibits PDGFRα/β (IC50s=540/800 nM), Lyn (IC50= 510 nM for LynB), Lck, and, to a lesser extent, FGFR3 and FAK. Masitinib mesylate (AB-1010 mesylate) has anti-proliferative, pro-apoptotic activity and low toxicity[1][2][4].
HY-B0596	1	0	1	-9.56087	-9.6847	-9.45956	not_abx	Taltirelin	not_found	Taltirelin (TA0910) is a superagonist at thyrotropin-releasing hormone receptor (TRH-R) with an IC50 of 910 nM and EC50 of 36 nM for stimulating an increase in cytosolic Ca2+ concentration (Ca2+ release)[1].
HY-N0802	1	1	0	-10.431	-11.3041	-9.7167	not_abx	Tenuigenin	not_found	Tenuigenin is a major active component isolated from the root of the Chinese herb Polygala tenuifolia. Tenuigenin protects against S.aureus-induced pneumonia by inhibiting NF-κB activation. Tenuigenin has anti-inflammatory effect[1].
HY-B0381B	1	0	1	-11.1862	-12.6748	-9.96826	not_abx	Levobetaxolol (hydrochloride)	not_found	Levobetaxolol hydrochloride is a beta-adrenergic receptor inhibitor (beta blocker) that can lower the pressure in the eye. Levobetaxolol hydrochloride can be used for the research of glaucoma.
HY-113046	1	0	1	-11.0349	-11.1392	-10.9496	not_abx	5-Methyltetrahydrofolic acid	not_found	5-Methyltetrahydrofolic acid (5-Methyl THF) is a biologically active form of folic acid. 5-Methyltetrahydrofolic acid is a methylated derivate of tetrahydrofolate. 5-Methyltetrahydrofolic acid is the predominant natural dietary folate and the principal form of folate in plasma and cerebrospinal fluid[1].
HY-B0648	1	0	1	-10.3526	-10.2577	-10.4302	not_abx	Medroxyprogesterone	GENITO URINARY SYSTEM AND SEX HORMONES - SEX HORMONES AND MODULATORS OF THE GENITAL SYSTEM:GENITO URINARY SYSTEM AND SEX HORMONES - SEX HORMONES AND MODULATORS OF THE GENITAL SYSTEM:ANTINEOPLASTIC AND IMMUNOMODULATING AGENTS - ENDOCRINE THERAPY	Medroxyprogesterone is a progestin, a synthetic variant of the human hormone progesterone and a potent progesterone receptor agonist. Target: Progesterone Receptor Medroxyprogesterone (MP), is a steroidal progestin drug which was never marketed for use in humans. An acylated derivative, medroxyprogesterone acetate (MPA), is clinically used as a pharmaceutical medicine. Compared to MPA, MP is over…
HY-34431	1	0	1	-14.2628	-14.8699	-13.766	not_abx	Purine	not_found	Purine is an endogenous metabolite.
HY-B0384	1	0	1	-10.1764	-11.3791	-9.19229	not_abx	Temocapril (hydrochloride)	CARDIOVASCULAR SYSTEM - AGENTS ACTING ON THE RENIN-ANGIOTENSIN SYSTEM	Temocapril Hydrochloride is a long-acting angiotensin-converting enzyme (ACE) inhibitor, used for the treatment of hypertension. Target: ACE Temocapril hydrochloride is a novel prodrug-type angiotensin-I converting enzyme (ACE) inhibitor, lowering of the dose of temocapril might be recommended only in patients with severe renal insufficiency [1]. Temocapril is regarded as an ACE inhibitor the dis…
HY-A0015	1	1	0	-8.70153	-9.16444	-8.32279	not_abx	Bepotastine (besilate)	not_found	Bepotastine besilate is a selective and orally active second-generation histamine H1 receptor antagonist. Bepotastine besilate has the potential for allergic rhinitis, allergic conjunctivitis and urticaria/pruritus research[1][2].
HY-10331	1	0	1	-8.35022	-9.04707	-7.78008	not_abx	Regorafenib	ANTINEOPLASTIC AND IMMUNOMODULATING AGENTS - ANTINEOPLASTIC AGENTS	Regorafenib (BAY 73-4506) is a multi-targeted receptor tyrosine kinase inhibitor with IC50s of 13/4.2/46, 22, 7, 1.5 and 2.5 nM for VEGFR1/2/3, PDGFRβ, Kit, RET and Raf-1, respectively.
HY-10452	1	0	1	-8.67761	-9.72834	-7.81792	not_abx	Ixazomib citrate	ANTINEOPLASTIC AND IMMUNOMODULATING AGENTS - ANTINEOPLASTIC AGENTS	Ixazomib citrate (MLN9708) is a reversible inhibitor of the chymotrypsin-like proteolytic β5 site of the 20S proteasome with an IC50 of 3.4 nM and a Ki of 0.93 nM.
HY-B0596A	1	0	1	-9.56087	-9.6847	-9.45956	not_abx	Taltirelin (acetate)	not_found	Taltirelin acetate (TA-0910 acetate) is a superagonist at thyrotropin-releasing hormone receptor (TRH-R) with an IC50 of 910 nM and EC50 of 36 nM for stimulating an increase in cytosolic Ca2+ concentration (Ca2+ release)[1].
HY-N1424	1	1	0	-11.2238	-11.763	-10.7826	not_abx	Glycoursodeoxycholic acid	not_found	Glycoursodeoxycholic acid, a acyl glycine and a bile acid-glycine conjugate, is a metabolite of ursodeoxycholic acid.
HY-10450A	1	0	1	-9.68225	-12.0574	-7.73898	not_abx	Dapagliflozin ((2S)-1,2-propanediol, hydrate)	ALIMENTARY TRACT AND METABOLISM - DRUGS USED IN DIABETES	Dapagliflozin ((2S)-1,2-propanediol, hydrate) is the S-enantiomer of Dapagliflozin 1,2-propanediol, hydrate. Dapagliflozin ((2S)-1,2-propanediol, hydrate), a new type of drug used to treat diabetes mellitus (DM), is a competitive sodium/glucose cotransporter 2 (SGLT2) inhibitor, which results in excretion of glucose into the urine[1]. Dapagliflozin ((2S)-1,2-propanediol, hydrate) induces HIF1 exp…
HY-N1423	1	1	0	-11.0162	-11.6399	-10.5058	not_abx	Glycocholic acid	not_found	Glycocholic acid is a bile acid with anticancer activity, targeting against pump resistance-related and non-pump resistance-related pathways.
HY-50175	1	0	1	-8.39633	-8.52167	-8.29377	not_abx	Laropiprant	not_found	Laropiprant is a potent, selective DP receptor antagonist with Ki values of 0.57 nM and 2.95 nM for DP receptor and TP Receptor, respectively.
HY-N0327	1	0	1	-8.45666	-9.46012	-7.63564	not_abx	Lobetyolin	not_found	Lobetyolin, a bioactive compound, is derived from Codonopsis pilosula. Lobetyolin has anti-inflammatory, anti-oxidative and xanthine oxidase inhibiting activities. Lobetyolin also induces the apoptosis via the inhibition of ASCT2-mediated glutamine metabolism[1][2].
HY-10331A	1	0	1	-8.34941	-9.04526	-7.78008	not_abx	Regorafenib (monohydrate)	ANTINEOPLASTIC AND IMMUNOMODULATING AGENTS - ANTINEOPLASTIC AGENTS	Regorafenib monohydrate (BAY 73-4506 monohydrate) is a multi-target inhibitor for VEGFR1/2/3, PDGFRβ, Kit, RET and Raf-1 with IC50s of 13/4.2/46, 22, 7, 1.5 and 2.5 nM, respectively[1].
HY-112823	1	0	1	-8.90598	-9.33543	-8.55461	not_abx	Almonertinib	not_found	Almonertinib (HS-10296) is an orally available, irreversible, third-generation EGFR tyrosine kinase inhibitor with high selectivity for EGFR-sensitizing and T790M resistance mutations. Almonertinib shows great inhibitory activity against T790M, T790M/L858R and T790M/Del19 (IC50: 0.37, 0.29 and 0.21 nM, respectively), and is less effective against wild type (3.39 nM). Almonertinib is used for the …
HY-B0577	1	0	1	-11.2003	-12.7758	-9.91136	not_abx	Latanoprost	SENSORY ORGANS - OPHTHALMOLOGICALS	Latanoprost (PHXA41) is a prostaglandin F2α analogue and an agonist for the FP prostanoid receptor, and lowers intraocular-pressure (IOP).
HY-50898	1	0	1	-9.19554	-9.76113	-8.73279	not_abx	Lapatinib	ANTINEOPLASTIC AND IMMUNOMODULATING AGENTS - ANTINEOPLASTIC AGENTS	Lapatinib (GW572016) is a potent inhibitor of the ErbB-2 and EGFR tyrosine kinase domains with IC50 values against purified EGFR and ErbB-2 of 10.2 and 9.8 nM, respectively[1].
HY-50898A	1	0	1	-9.19554	-9.76113	-8.73279	not_abx	Lapatinib (ditosylate)	ANTINEOPLASTIC AND IMMUNOMODULATING AGENTS - ANTINEOPLASTIC AGENTS	Lapatinib ditosylate (GW572016 ditosylate) is a potent inhibitor of the ErbB-2 and EGFR tyrosine kinase domains with IC50 values against purified EGFR and ErbB-2 of 10.2 and 9.8 nM, respectively[1].
HY-N0471	1	0	1	-13.2355	-13.9529	-12.6486	not_abx	L-Hyoscyamine	not_found	L-Hyoscyamine is a chemical compound, a tropane alkaloid it is the levo-isomer to atropine. Target: mAChR Hyoscyamine is a chemical compound, a tropane alkaloid it is the levo-isomer to atropine. It is a secondary metabolite of some plants, particularly henbane (Hyoscamus niger.) Hyoscyamine is used to provide symptomatic relief to various gastrointestinal disorders including spasms, peptic ulcer…
HY-50904	1	0	1	-9.91732	-10.1843	-9.69886	not_abx	Nintedanib	ANTINEOPLASTIC AND IMMUNOMODULATING AGENTS - ANTINEOPLASTIC AGENTS	Nintedanib (BIBF 1120) is a potent triple angiokinase inhibitor for VEGFR1/2/3, FGFR1/2/3 and PDGFRα/β with IC50s of 34 nM/13 nM/13 nM, 69 nM/37 nM/108 nM and 59 nM/65 nM, respectively.
HY-50912	1	0	1	-11.7274	-13.332	-10.4147	not_abx	Plerixafor (octahydrochloride)	ANTINEOPLASTIC AND IMMUNOMODULATING AGENTS - IMMUNOSTIMULANTS	Plerixafor octahydrochloride (AMD3100 octahydrochloride) is a selective CXCR4 antagonist with an IC50 of 44 nM.
HY-N1381	1	0	1	-11.1817	-12.7344	-9.91134	not_abx	Periplocin	not_found	Periplocin is a cardiotonic steroid isolated from Periploca forrestii. Periplocin promotes tumor cell apoptosis and inhibits tumor growth. Periplocin has the potential to facilitate wound healing through the activation of Src/ERK and PI3K/Akt pathways mediated by Na/K-ATPase[1][2].
HY-N0908	1	0	1	-10.8	-12.1162	-9.72323	not_abx	Ginsenoside Rg5	not_found	Ginsenoside Rg5 is the main component of Red ginseng. Ginsenoside blocks binding of IGF-1 to its receptor with an IC50 of ~90 nM. Ginsenoside Rg5 also inhibits the mRNA expression of COX-2 via suppression of the DNA binding activities of NF-κB p65.
HY-111815A	1	1	0	-7.3952	-7.44209	-7.35683	not_abx	N4-Acetylcytidine triphosphate (sodium)	not_found	N4-Acetylcytidine triphosphate sodium is efficiently used as a substrate in T7 Polymerase-catalyzed in vitro transcription and can be incorporated into multiple templates[1].
HY-N0414	1	0	1	-7.76448	-7.20996	-8.21817	not_abx	Trigonelline	not_found	Trigonelline, an alkaloid with potential antidiabetic activity, is present in considerable amounts in coffee. Trigonelline is an efficient Nrf2 inhibitor capable of blocking Nrf2-dependent proteasome activity and thereby apoptosis protection in pancreatic cancer cells.
HY-111529A	1	0	1	-9.98448	-10.7275	-9.37658	not_abx	Tafenoquine (Succinate)	ANTIPARASITIC PRODUCTS, INSECTICIDES AND REPELLENTS - ANTIPROTOZOALS	Tafenoquine Succinate (WR 238605 Succinate) is an 8-aminoquinoline. Tafenoquine is an anti-malarial prophylactic agent[1].
HY-B0662	1	0	1	-10.4283	-10.9326	-10.0157	not_abx	Imidafenacin	not_found	Imidafenacin(KRP-197; ONO-8025) is a potent and selective inhibitor of M3 receptors with Kb of 0.317 nM; less potent for M2 receptors(IC50=4.13 nM). IC50 value: 0.3 nM(M3) [1] in vitro: KRP-197 showed equipotent anti-M2 and anti-M3 activity and decreased subtype-selectivity [1]. in vivo: Intraduodenal administration of KRP-197 (0.04±0.30 mg/kg) inhibited bladder contraction dose-dependently, and …
HY-N0502	1	0	1	-9.44616	-10.7716	-8.36171	not_abx	Mogroside V	not_found	Mogroside V, a triterpenoid glycoside isolated from the extracts of Luo Han Guo, is a nonsugar sweetener. Mogroside V is nearly 300 times sweeter than sucrose. Mogrosides exhibit antioxidant, antidiabetic and anticancer activities. Mogrosides are sweeter than sucrose[1].
HY-108256	1	0	1	-12.7514	-11.987	-13.3768	not_abx	Melitracen (hydrochloride)	NERVOUS SYSTEM - PSYCHOANALEPTICS	Melitracen hydrochloride is an orally active biphasic antidepressant and antianxiety agent. Melitracen hydrochloride can inhibit the uptake of Norepinephrine and 5-HT (serotonin) through the presynaptic membrane inducing the increase of monoamine transmitters in synaptic space[1][2].
HY-108324	1	0	1	-11.2367	-10.9369	-11.4819	not_abx	(Z)-Thiothixene	not_found	(Z)-Thiothixene is an antagonist of serotonergic receptor extracted from patent US 20150141345 A1.
HY-A0154	1	0	1	-12.1091	-13.6689	-10.8329	not_abx	Deslanoside	CARDIOVASCULAR SYSTEM - CARDIAC THERAPY	Deslanoside (Desacetyllanatoside C) is a rapidly acting cardiac glycoside used to treat congestive heart failure and supraventricular arrhythmias due to reentry mechanisms, and to control ventricular rate in the treatment of chronic atrial fibrillation. Deslanoside inhibits the Na-K-ATPase membrane pump, resulting in an increase in intracellular sodium and calcium concentrations [1][2][3].
HY-17563	1	1	0	-12.2602	-11.365	-12.9926	not_abx	2'-Deoxyguanosine	not_found	2'-Deoxyguanosine (Deoxyguanosine) is composed of the purine nucleoside guanine linked by its N9 nitrogen to the C1 carbon of deoxyribose.
HY-17567B	1	0	1	-8.08616	-9.26064	-7.12523	not_abx	Heparin (Lithium salt)	BLOOD AND BLOOD FORMING ORGANS - ANTITHROMBOTIC AGENTS:CARDIOVASCULAR SYSTEM - VASOPROTECTIVES:SENSORY ORGANS - OPHTHALMOLOGICALS	Heparin Lithium salt is an anticoagulant which binds reversibly to antithrombin III (ATIII). Heparin Lithium salt significantly inhibits exosome-cell interactions.
HY-N0441	1	0	1	-10.4016	-11.6895	-9.34789	not_abx	Neferine	not_found	Neferine is a major bisbenzylisoquinline alkaloid. Neferine strongly inhibits NF-κB activation.
HY-108293	1	0	1	-11.2341	-12.9999	-9.78935	not_abx	Promestriene	GENITO URINARY SYSTEM AND SEX HORMONES - SEX HORMONES AND MODULATORS OF THE GENITAL SYSTEM	Promestriene is a synthetic diethyl-ether of estradiol and a locally effective estrogen. Promestriene has an efficient action on vaginal atrophy while it is minimally absorbed[1][2].
HY-B0286A	1	1	0	-12.9093	-12.5749	-13.1828	not_abx	Chlorpheniramine (maleate)	not_found	Chlorpheniramine maleate is an histamine H1 receptor antagonist with IC50 of 12 nM. Target: Histamine H1 Receptor Chlorpheniramine inhibits the proliferation of MCF-7, MDA-MB 231, and Ehrlich cells in a dose-response manner, and significantly reduces the ornithine decarboxylase mRNA translation by 50%-70% at the 250 μM [1]. Chlorpheniramine displaces of [3H]pyrilamine from human histamine recepto…
HY-113212	1	1	0	-14.1288	-14.2798	-14.0053	not_abx	Ursocholic acid	not_found	Ursocholic acid, a bile acid found predominantly in bile of mammals, is transformed into deoxycholic acid by the intestinal microflora in mice. Ursodeoxycholic acid is an inhibitor of 7α-hydroxysteroid dehydrogenase and hepatocyte nuclear factor 1α[1].
HY-B0292A	1	0	1	-10.3505	-11.6029	-9.32572	not_abx	Atracurium (besylate)	MUSCULO-SKELETAL SYSTEM - MUSCLE RELAXANTS	Atracurium Besylate is a neuromuscular blocking agent with ED95 of 0.2 mg/kg. Target: nAChR Atracurium besylate is a neuromuscular-blocking drug or skeletal muscle relaxant in the category of non-depolarizing neuromuscular-blocking drugs, used adjunctively in anesthesia to facilitate endotracheal intubation and to provide skeletal muscle relaxation during surgery or mechanical ventilation. Atracu…
HY-B0304A	1	0	1	-10.3136	-10.5396	-10.1288	not_abx	Dapoxetine (hydrochloride)	GENITO URINARY SYSTEM AND SEX HORMONES - UROLOGICALS	Dapoxetine (LY-210448) hydrochloride is an orally active and selective serotonin reuptake inhibitor (SSRI). Dapoxetine hydrochloride can be used for the research of premature ejaculation (PE)[1].
HY-113138	1	1	0	-10.0996	-8.49814	-11.4099	not_abx	3-Methyluridine	not_found	3-Methyluridine (N3-Methyluridine) is a modified RNA nucleoside. 3-Methyluridine is often presents as?RNA modification which can be detected in 23S?rRNA?of?archaea, 16S and 23S rRNA of?eubacteria, and 18S, 25S, and 28S of eukaryotic ribosomal RNAs[1][2].
HY-Y0055	1	1	0	-9.3896	-8.59897	-10.0365	not_abx	Phenothiazine	not_found	Phenothiazine is an antibiotic which has insecticidal, fungicidal, antibacterial and anthelmintic activities. Phenothiazine also can be used for the research of neurological diseases[1][2].
HY-W016009	1	1	0	-10.3339	-10.2286	-10.42	not_abx	2'-Deoxyadenosine-5'-monophosphate	not_found	2'-Deoxyadenosine-5'-monophosphate is an endogenous metabolite.
HY-N0261	1	0	1	-10.5944	-11.8437	-9.57227	not_abx	Aurantio-obtusin	not_found	Aurantio-obtusin is an anthraquinone isolated from Semen Cassiae, with anti-Inflammatory, anti-oxidative, anti-coagulating and anti-hypertension activities[1][2][3]. Aurantio-obtusin relaxes systemic arteries through endothelial PI3K/AKT/eNOS-dependent signaling pathway in rats, thus acts as a new potential vasodilator[2]. Aurantio-obtusin inhibits allergic responses in IgE-mediated mast cells an…
HY-A0100	1	0	1	-9.48367	-9.70203	-9.30502	not_abx	Thiamine monochloride	not_found	Thiamine monochloride (Vitamin B1) is an essential vitamin that plays an important role in cellular production of energy from ingested food and enhances normal neuronal actives.
HY-N0324A	1	1	0	-11.7285	-12.2458	-11.3053	not_abx	Cholic acid (sodium)	ALIMENTARY TRACT AND METABOLISM - BILE AND LIVER THERAPY	Cholic acid sodium is a major primary bile acid produced in the liver and usually conjugated with glycine or taurine. It facilitates fat absorption and cholesterol excretion.
HY-N2027	1	0	1	-10.0271	-10.4076	-9.71576	not_abx	Taurochenodeoxycholic acid	not_found	Taurochenodeoxycholic acid (12-Deoxycholyltaurine) is one of the main bioactive substances of animals' bile acid. Taurochenodeoxycholic acid induces apoptosis and shows obvious anti-inflammatory and immune regulation properties[1][2].
HY-10844	1	0	1	-10.0188	-10.7653	-9.40793	not_abx	Pretomanid	ANTIINFECTIVES FOR SYSTEMIC USE - ANTIMYCOBACTERIALS	Pretomanid (PA-824) is an antibiotic used for the research of multi-drug-resistant tuberculosis affecting the lungs. Pretomanid exhibits a sub-micromolar MIC against M. tuberculosis (MTB). The MIC values of PA-824 against a panel of MTB pan-sensitive and Rifampin mono-resistant clinical isolates range from 0.015 to 0.25?μg/mL[1].
HY-B0731A	1	0	1	-10.6236	-11.31	-10.0621	not_abx	Perospirone	not_found	Perospirone (SM-9018 free base) is an orally active antagonist of 5-HT2A receptor (Ki=0.6 nM) and dopamine D2 receptor (Ki=1.4 nM), and also a partial agonist of 5-HT1A receptor (Ki=2.9 nM). Perospirone is an atypical antipsychotic agent and has the potential for schizophrenic disease research[1][2].
HY-10237	1	0	1	-9.59073	-10.1328	-9.14722	not_abx	Boceprevir	ANTIINFECTIVES FOR SYSTEMIC USE - ANTIVIRALS FOR SYSTEMIC USE	Boceprevir is a novel, potent, highly selective, orally bioavailable HCV NS3 protease inhibitor with Ki of 14 nM in both enzyme assay and EC90 of 350 nM in cell-based replicon assay.
HY-A0065	1	0	1	-8.16952	-8.59503	-7.82138	not_abx	Palbociclib (isethionate)	ANTINEOPLASTIC AND IMMUNOMODULATING AGENTS - ANTINEOPLASTIC AGENTS	Palbociclib isethionate is a highly selective inhibitor of?CDK4/6?with?IC50s?of 11 nM/16 nM, respectively.
HY-N1949	1	0	1	-10.3644	-11.6686	-9.29737	not_abx	Homoplantaginin	not_found	Homoplantaginin is a flavonoid from a traditional Chinese medicine Salvia plebeia with antiinflammatory and antioxidant properties. Homoplantaginin could inhibit TNF-α and IL-6 mRNA expression, IKKβ and NF-κB phosphorylation.
HY-18708	1	0	1	-9.34017	-10.1128	-8.70798	not_abx	Erdafitinib	ANTINEOPLASTIC AND IMMUNOMODULATING AGENTS - ANTINEOPLASTIC AGENTS	Erdafitinib (JNJ-42756493) is a potent and orally available FGFR family inhibitor; inhibits FGFR1/2/3/4 with IC50s of 1.2, 2.5, 3.0 and 5.7 nM, respectively.
HY-A0034	1	0	1	-12.6782	-13.2422	-12.2168	not_abx	Solifenacin	GENITO URINARY SYSTEM AND SEX HORMONES - UROLOGICALS	Solifenacin (YM905 free base) is a novel muscarinic receptor antagonist with pKis of 7.6, 6.9 and 8.0 for M1, M2 and M3 receptors, respectively.
HY-10260	1	0	1	-11.1464	-11.9526	-10.4868	not_abx	Vandetanib	ANTINEOPLASTIC AND IMMUNOMODULATING AGENTS - ANTINEOPLASTIC AGENTS	Vandetanib (D6474) is a potent, orally active inhibitor of VEGFR2/KDR tyrosine kinase activity (IC50=40 nM). Vandetanib also has activity versus the tyrosine kinase activity of VEGFR3/FLT4 (IC50=110 nM) and EGFR/HER1 (IC50=500 nM)[1].
HY-10261	1	0	1	-9.59488	-10.5261	-8.83293	not_abx	Afatinib	ANTINEOPLASTIC AND IMMUNOMODULATING AGENTS - ANTINEOPLASTIC AGENTS	Afatinib (BIBW 2992) is an irreversible EGFR family inhibitor with IC50s of 0.5 nM, 0.4 nM, 10 nM and 14 nM for EGFRwt, EGFRL858R, EGFRL858R/T790M and HER2, respectively.
HY-10261A	1	0	1	-9.63124	-10.5624	-8.86937	not_abx	Afatinib (dimaleate)	ANTINEOPLASTIC AND IMMUNOMODULATING AGENTS - ANTINEOPLASTIC AGENTS	Afatinib dimaleate is an irreversible EGFR family inhibitor with IC50s of 0.5 nM, 0.4 nM, 10 nM and 14 nM for EGFRwt, EGFRL858R, EGFRL858R/T790M and HER2, respectively.
HY-19518	1	0	1	-9.75929	-11.2943	-8.50337	not_abx	Latanoprostene bunod	SENSORY ORGANS - OPHTHALMOLOGICALS	Latanoprostene bunod (LBN), a nitric oxide (NO)-donating prostaglandin F2a analog, is a topical ophthalmic therapeutic for the reduction of intraocular pressure (IOP) in patients with open-angle glaucoma or ocular hypertension (OHT) [1].
HY-N0324	1	1	0	-14.3808	-14.5207	-14.2663	not_abx	Cholic acid	ALIMENTARY TRACT AND METABOLISM - BILE AND LIVER THERAPY	Cholic acid is a major primary bile acid produced in the liver and usually conjugated with glycine or taurine. It facilitates fat absorption and cholesterol excretion.
HY-12053A	1	0	1	-9.47508	-10.4624	-8.66727	not_abx	Vinorelbine (ditartrate)	ANTINEOPLASTIC AND IMMUNOMODULATING AGENTS - ANTINEOPLASTIC AGENTS	Vinorelbine (ditartrate) is an anti-mitotic agent which inhibits the proliferation of Hela cells with IC50 of 1.25 nM.
HY-17400	1	1	0	-9.69531	-8.70663	-10.5042	not_abx	Tegafur	ANTINEOPLASTIC AND IMMUNOMODULATING AGENTS - ANTINEOPLASTIC AGENTS	Tegafur (FT 207; NSC 148958) is a chemotherapeutic 5-FU prodrug used in the treatment of cancers; is a component of tegafur-uracil.
HY-B1546A	1	0	1	-9.74916	-10.2258	-9.35917	not_abx	Benzamil (hydrochloride)	not_found	Benzamil hydrochloride (Benzylamiloride hydrochloride), an Amiloride analogue, is a Na+/Ca2+ exchanger (NCX) inhibitor (IC50~100 nM). Benzamil hydrochloride also is a non-selective Deg/epithelial sodium channels (ENaC) blocker, and can potentiate myogenic vasoconstriction. Benzamil hydrochloride inhibits TRPP3-mediated Ca2+-activated currents, with an IC50 of 1.1 μM[1][2][3].
HY-14299	1	0	1	-9.562	-10.4254	-8.85558	not_abx	Indacaterol	RESPIRATORY SYSTEM - DRUGS FOR OBSTRUCTIVE AIRWAY DISEASES	Indacaterol(Onbrez; Arcapta) is an ultra-long-acting β-adrenoceptor agonist. IC50 value: Target: β-adrenoceptor Indacaterol inhibits cAMP production in Chinese hamster ovary cells stably transfected with human β2 adrenoceptors with pEC50 of 8.06. Indacaterol inhibits electrically induced contraction on the electrically stimulated guinea pig trachea in a concentration-dependent manner with pEC50 o…
HY-13551	1	0	1	-10.6179	-11.3968	-9.98073	not_abx	Amsacrine	ANTINEOPLASTIC AND IMMUNOMODULATING AGENTS - ANTINEOPLASTIC AGENTS	Amsacrine (m-AMSA; acridinyl anisidide) is an inhibitor of topoisomerase II, and acts as an antineoplastic agent which can intercalates into the DNA of tumor cells.
HY-13308	1	0	1	-8.34941	-9.04526	-7.78008	not_abx	Regorafenib (Hydrochloride)	ANTINEOPLASTIC AND IMMUNOMODULATING AGENTS - ANTINEOPLASTIC AGENTS	Regorafenib Hydrochloride (BAY 73-4506 hydrochloride) is a multi-target inhibitor for VEGFR1/2/3, PDGFRβ, Kit, RET and Raf-1 with IC50s of 13/4.2/46, 22, 7, 1.5 and 2.5 nM, respectively[1].
HY-13551A	1	0	1	-10.6433	-11.4001	-10.0242	not_abx	Amsacrine (hydrochloride)	ANTINEOPLASTIC AND IMMUNOMODULATING AGENTS - ANTINEOPLASTIC AGENTS	Amsacrine hydrochloride (m-AMSA hydrochloride; acridinyl anisidide hydrochloride) is an inhibitor of topoisomerase II, and acts as an antineoplastic agent which can intercalates into the DNA of tumor cells.
HY-N0039	1	0	1	-9.50452	-10.8895	-8.37138	not_abx	Ginsenoside Rb1	not_found	Ginsenoside Rb1, a main constituent of the root of Panax ginseng, inhibits Na+, K+-ATPase activity with an IC50 of 6.3±1.0 μM. Ginsenoside also inhibits IRAK-1 activation and phosphorylation of NF-κB p65 .
HY-B1357	1	0	1	-12.1121	-13.7544	-10.7684	not_abx	Digitoxin	CARDIOVASCULAR SYSTEM - CARDIAC THERAPY	Digitoxin is an effective Na+/K+-ATPase inhibitor, the EC50 value of Digitoxin is 0.78 μM. IC50 value: 0.78 μM (EC50) Target: Na+/K+-ATPase in vitro: Digitoxin shows a significantly cytotoxic effect in H1975 cells by causing G2 phase arrest, also remarkably activates 5' adenosine monophosphate-activated protein kinase (AMPK). Moreover, Digitoxin suppresses microtubule formation through decreasing…
HY-N0040	1	0	1	-9.34396	-10.73	-8.2099	not_abx	Ginsenoside Rb2	not_found	Ginsenoside Rb2 is one of the main bioactive components of ginseng extracts. Rb2 can upregulate GPR120 gene expression. Ginsenoside Rb2 has antiviral effects.
HY-126995	1	1	0	-11.3876	-11.8963	-10.9715	not_abx	Glycohyodeoxycholic acid	not_found	Glycohyodeoxycholic acid is a major metabolite of Hyodeoxycholic acid in humans. Glycohyodeoxycholic acid has preventative effects on gallstone formation[1][2].
HY-N0041	1	0	1	-9.54543	-10.9333	-8.4099	not_abx	Ginsenoside Rb3	not_found	Ginsenoside Rb3 is extracted from steamed Panax notoginseng. Ginsenoside Rb3 exhibits inhibitory effect on TNFα-induced NF-κB transcriptional activity with an IC50 of 8.2 μM in 293T cell lines. Ginsenoside Rb3 also inhibits the induction of COX-2 and iNOS mRNA.
HY-N0042	1	0	1	-9.19041	-10.6261	-8.01573	not_abx	Ginsenoside Rc	not_found	Ginsenoside Rc, one of major Ginsenosides from Panax ginseng, enhances GABA receptorA (GABAA)-mediated ion channel currents (IGABA). Ginsenoside Rc inhibits the expression of TNF-α and IL-1β.
HY-B1345	1	0	1	-11.8311	-12.4221	-11.3476	not_abx	Piroctone olamine	not_found	Piroctone olamine is a pyridine derivate. It is known to have a fungicidal effect.
HY-N7122A	1	0	1	-7.17813	-7.79867	-6.67041	not_abx	Thymopentin (acetate)	ANTINEOPLASTIC AND IMMUNOMODULATING AGENTS - IMMUNOSTIMULANTS	Thymopentin acetate is a biologically active peptide secreted mainly by the epithelial cells of thymic cortex and medulla. Thymopentin acetate is an effective immunomodulatory agent with a short plasma half-life of 30 seconds. Thymopentin acetate enhances the generation of T-cell lineage derived from human embryonic stem cells (hESCs)[1][2].
HY-12694	1	0	1	-8.90352	-9.82818	-8.14697	not_abx	Prucalopride (succinate)	ALIMENTARY TRACT AND METABOLISM - DRUGS FOR CONSTIPATION	Prucalopride succinate is a selective, high affinity 5-HT4 receptor agonist with pKi of 8.6/8.1 for 5-HT4a/4b. IC50 value: Target: 5-HT4 agonist in vitro: Prucalopride was a 5-HT(4) receptor agonist in the guinea-pig colon, as it induced contractions (pEC(50)=7.48+/-0.06; insensitive to a 5-HT(2A) or 5-HT(3) receptor antagonist, but inhibited by a 5-HT(4) receptor antagonist) as well as the facil…
HY-15403A	1	0	1	-9.38843	-11.1434	-7.95256	not_abx	Atrasentan (hydrochloride)	not_found	Atrasentan hydrochloride (ABT-627 hydrochloride) is a selective endothelin A receptor antagonist with an IC50 of 0.0551 nM for ETA[1].
HY-14262	1	0	1	-9.54095	-9.96748	-9.19196	not_abx	Vilazodone	NERVOUS SYSTEM - PSYCHOANALEPTICS	Vilazodone (EMD 68843; SB 659746A) is a potent, selective and orally active?serotonin?reuptake inhibitor (SSRI) and partial?5-HT1A receptor agonist. Vilazodone exhibits antidepressant efficacy in vivo can be used for the research of major depressive disorder (MDD) and affective disorders[1][2].
HY-N0043	1	0	1	-9.21806	-10.6237	-8.06796	not_abx	Ginsenoside Rd	not_found	Ginsenoside Rd inhibits TNFα-induced NF-κB transcriptional activity with an IC50 of 12.05±0.82 μM in HepG2 cells. Ginsenoside Rd inhibits expression of COX-2 and iNOS mRNA. Ginsenoside Rd also inhibits Ca2+ influx. Ginsenoside Rd inhibits CYP2D6, CYP1A2, CYP3A4, and CYP2C9, with IC50s of 58.0±4.5 μM, 78.4±5.3 μM, 81.7±2.6 μM, and 85.1±9.1 μM, respectively.
HY-14261	1	0	1	-9.54023	-9.96989	-9.18868	not_abx	Vilazodone (Hydrochloride)	NERVOUS SYSTEM - PSYCHOANALEPTICS	Vilazodone Hydrochloride (EMD 68843 Hydrochloride) is a serotonin transporter (SER) inhibitor and 5-HT1A receptor partial agonist.
HY-125731	1	1	0	-11.5456	-12.1118	-11.0824	not_abx	Glycodeoxycholic Acid	not_found	Glycodeoxycholic Acid is an endogenous metabolite.
HY-12432	1	0	1	-10.1584	-11.0586	-9.42194	not_abx	Gilteritinib	ANTINEOPLASTIC AND IMMUNOMODULATING AGENTS - ANTINEOPLASTIC AGENTS	Gilteritinib is a potent FLT3/AXL inhibitor with IC50s of 0.29 nM/0.73 nM, respectively.
HY-15461	1	0	1	-10.5186	-12.8285	-8.62865	not_abx	Ertugliflozin	ALIMENTARY TRACT AND METABOLISM - DRUGS USED IN DIABETES	Ertugliflozin (PF-04971729) is a potent, selective and orally active inhibitor of the sodium-dependent glucose cotransporter 2 (SGLT2), with an IC50 of 0.877 nM for h-SGLT2[1]. Has the potential for the treatment of type 2 diabetes mellitus[2].
HY-B2194	1	0	1	-8.94582	-10.1778	-7.93785	not_abx	γ-Oryzanol	not_found	γ-Oryzanol is a potent DNA methyltransferases (DNMTs) inhibitor in the striatum of mice. γ-Oryzanol significantly inhibits the activities of DNMT1 (IC50=3.2 μM), DNMT3a (IC50=22.3 μM).
HY-15498	1	0	1	-9.5237	-9.89159	-9.2227	not_abx	Rimegepant	not_found	Rimegepant (BMS-927711) is a highly potent, oral calcitonin gene-related peptide (CGRP) receptor antagonist with a Ki of 0.027 nM and an IC50 of 0.14 nM for hCGRP receptor[1].
HY-14171	1	0	1	-9.72219	-10.3008	-9.24874	not_abx	Bexarotene	ANTINEOPLASTIC AND IMMUNOMODULATING AGENTS - ANTINEOPLASTIC AGENTS	Bexarotene (LGD1069) is a selective retinoid X receptors (RXR) agonist for the treatment of cutaneous T-cell lymphoma.
HY-B2176	1	1	0	-10.5422	-10.8002	-10.331	not_abx	ATP	not_found	ATP (Adenosine 5'-triphosphate) is a central component of energy storage and metabolism in vivo, provides the metabolic energy to drive metabolic pumps and serves as a coenzyme in cells. ATP is an important endogenous signaling molecule in immunity and inflammation[1][2].
HY-B2223	1	0	1	-9.42111	-9.61453	-9.26286	not_abx	Thiamine nitrate	not_found	Thiamine nitrate is an essential vitamin which can enhance normal neuronal actives.
HY-15244	1	0	1	-8.20657	-8.77621	-7.74051	not_abx	Alpelisib	ANTINEOPLASTIC AND IMMUNOMODULATING AGENTS - ANTINEOPLASTIC AGENTS	Alpelisib (BYL-719) is a potent, selective, and orally active PI3Kα inhibitor. Alpelisib (BYL-719) shows efficacy in targeting PIK3CA-mutated cancer. Alpelisib (BYL-719) also inhibits p110α/p110γ/p110δ/p110β with IC50s of 5/250/290/1200 nM, respectively. Antineoplastic activity[1][2][3].
HY-100441	1	0	1	-10.9933	-12.5583	-9.7129	not_abx	Treprostinil	BLOOD AND BLOOD FORMING ORGANS - ANTITHROMBOTIC AGENTS	Treprostinil (LRX-15) is a potent DP1 and EP2 agonist with EC50 values of 0.6±0.1 and 6.2±1.2 nM, respectively.
HY-14299A	1	0	1	-9.6089	-10.4746	-8.90065	not_abx	Indacaterol (maleate)	RESPIRATORY SYSTEM - DRUGS FOR OBSTRUCTIVE AIRWAY DISEASES	Indacaterol (QAB149) maleate is an ultra-long-acting β-adrenoceptor agonist.
HY-I0096	1	0	1	-10.4316	-10.1357	-10.6737	not_abx	Indole-2-carboxylic acid	not_found	Indole-2-carboxylic acid is a strong inhibitor of lipid peroxidation. Indole-2-carboxylic acid (I2CA) specifically and competitively inhibits the potentiation by glycine of NMDA-gated current[1][2].
HY-I0230	1	0	1	-12.6751	-13.2355	-12.2167	not_abx	Solifenacin (hydrochloride)	GENITO URINARY SYSTEM AND SEX HORMONES - UROLOGICALS	Solifenacin hydrochloride (YM905 hydrochloride) is a muscarinic receptor antagonist, with pKis of 7.6, 6.9 and 8.0 for M1, M2 and M3 receptors, respectively.
HY-14781	1	0	1	-10.9871	-11.0838	-10.908	not_abx	Levomefolic acid	not_found	Levomefolic acid (5-MTHF) is the natural, active form of folic acid used at the cellular level for DNA reproduction, the cysteine cycle and the regulation of homocysteine among other functions. IC50 value: Target: Folate analog Levomefolic acid has been proposed for treatment of cardiovascular disease and advanced cancers such as breast and colorectal cancers. Levomefolic acid (5-MTHF) has the pr…
HY-14789	1	1	0	-8.166	-8.71884	-7.71368	not_abx	(R)-Elagolix	SYSTEMIC HORMONAL PREPARATIONS, EXCL. SEX HORMONES AND INSULINS - PITUITARY AND HYPOTHALAMIC HORMONES AND ANALOGUES	Elagolix is a highly potent, selective, orally-active, short-duration, non-peptide antagonist of the gonadotropin-releasing hormone receptor (GnRHR) (KD = 54 pM). Target: GnRH in vitro: Elagolix is a short-acting, nonpeptide, GnRH antagonist, administered orally, that unlike injectable depot GnRH agonists and antagonists, produces a dose-dependent suppression of ovarian estrogen production, that …
HY-14806	1	0	1	-10.8782	-11.4859	-10.3811	not_abx	Teneligliptin	ALIMENTARY TRACT AND METABOLISM - DRUGS USED IN DIABETES	Teneligliptin (MP-513) is a potent, orally available, competitive, and long-lasting DPP-4 inhibitor. Teneligliptin competitively inhibits human plasma, rat plasma, and human recombinant DPP-4 in vitro, with IC50s of approximately 1 nM[1].
HY-14806A	1	0	1	-10.8992	-11.4859	-10.4192	not_abx	Teneligliptin (hydrobromide)	ALIMENTARY TRACT AND METABOLISM - DRUGS USED IN DIABETES	Teneligliptin (MP-513) hydrobromide is a potent chemotype prolylthiazolidine-based DPP-4 inhibitor, which competitively inhibits human plasma, rat plasma, and human recombinant DPP-4 in vitro, with IC50s of approximately 1 nM.
HY-13078	1	0	1	-9.32971	-9.67668	-9.04583	not_abx	Cobimetinib (racemate)	ANTINEOPLASTIC AND IMMUNOMODULATING AGENTS - ANTINEOPLASTIC AGENTS	Cobimetinib racemate (GDC-0973 racemate; XL518 racemate) is the racemate of Cobimetinib. Cobimetinib is a potent and selective MEK inhibitor.
HY-B1511	1	1	0	-11.3963	-11.3734	-11.4151	not_abx	Cyclic AMP	not_found	Cyclic AMP (cAMP) is a mitogenic messenger and promotes the G1 to S phase transition in the cell cycle.
HY-I0447A	1	0	1	-7.42716	-7.28905	-7.54016	not_abx	Sodium 4-aminosalicylate (dihydrate)	ALIMENTARY TRACT AND METABOLISM - MINERAL SUPPLEMENTS	Sodium 4-aminosalicylate dihydrate (4-Aminosalicylic acid sodium salt dihydrate) is one of the antimycobacterial drugs currently used for multidrug-resistant tuberculosis.
HY-D0184	1	1	0	-13.0454	-12.2447	-13.7005	not_abx	2'-Deoxycytidine	not_found	2'-Deoxycytidine, a deoxyribonucleoside, could inhibit biological effects of Bromodeoxyuridine (Brdu).
HY-13064A	1	0	1	-9.34843	-9.70304	-9.0583	not_abx	Cobimetinib (hemifumarate)	ANTINEOPLASTIC AND IMMUNOMODULATING AGENTS - ANTINEOPLASTIC AGENTS	Cobimetinib hemifumarate is a novel selective MEK1 inhibitor, and the IC50 value against MEK1 is 4.2 nM.
HY-13064	1	0	1	-9.34524	-9.69988	-9.05508	not_abx	Cobimetinib	ANTINEOPLASTIC AND IMMUNOMODULATING AGENTS - ANTINEOPLASTIC AGENTS	Cobimetinib (GDC-0973, RG7420) is a potent, selective and oral MEK1 inhibitor with an IC50 of 4.2 nM for MEK1.
HY-B1743A	1	0	1	-10.4476	-11.9836	-9.19086	not_abx	Puromycin (dihydrochloride)	not_found	Puromycin dihydrochloride (CL13900 dihydrochloride), an aminonucleoside antibiotic, inhibits protein synthesis[1].
HY-13001	1	0	1	-9.71906	-10.915	-8.74053	not_abx	Quizartinib	ANTINEOPLASTIC AND IMMUNOMODULATING AGENTS - ANTINEOPLASTIC AGENTS	Quizartinib (AC220) is an orally active, highly selective and potent second-generation type II FLT3 tyrosine kinase inhibitor, with a Kd of 1.6 nM. Quizartinib inhibits wild-type FLT3 and FLT3-ITD autophosphorylation in MV4-11 cells with IC50s of 4.2 and 1.1 nM, respectively. Quizartinib can be linked to the VHL ligand via an optimized linker to form a PROTAC FLT3 degrader. Quizartinib induces ap…
HY-129974	1	0	1	-11.036	-12.3764	-9.93938	not_abx	3,3'-Diiodo-L-thyronine	not_found	3,3'-Diiodo-L-thyronine (3,3'-T2) is an endogenous metabolite of thyroid hormone. 3,3'-Diiodo-L-thyronine significantly enhances COX activity[1][2].
HY-W010970	1	1	0	-11.4092	-10.7931	-11.9132	not_abx	5'-Guanylic acid (disodium salt)	not_found	5'-Guanylic acid disodium salt (5'-GMP disodium salt) is composed of guanine, ribose, and phosphate moieties and it is a nucleotide monomer in messenger RNA. Guanosine derivatives are involved in intracellular signal transduction and have been identified in repetitive genomic sequences in telomeres, in ribosomal DNA, immunoglobulin heavy‐chain switch regions, and in the control regions of proto-o…
HY-W011175	1	0	1	-11.0326	-12.8875	-9.51491	not_abx	Batilol	not_found	3-(Octadecyloxy)propane-1,2-diol is an endogenous metabolite.
HY-W011527	1	0	1	-9.80713	-8.90037	-10.549	not_abx	Xanthosine	not_found	Xanthosine is a nucleoside derived from xanthine and ribose. Xanthosine can increase mammary stem cell population and milk production in cattle and goats[1].
HY-15164	1	0	1	-11.4431	-12.4111	-10.6512	not_abx	Icotinib (Hydrochloride)	ANTINEOPLASTIC AND IMMUNOMODULATING AGENTS - ANTINEOPLASTIC AGENTS	Icotinib Hydrochloride (BPI-2009) is a potent and specific EGFR inhibitor with an IC50 of 5 nM; also inhibits mutant EGFRL858R, EGFRL858R/T790M, EGFRT790M and EGFRL861Q.
HY-15164A	1	0	1	-11.4375	-12.4103	-10.6415	not_abx	Icotinib	ANTINEOPLASTIC AND IMMUNOMODULATING AGENTS - ANTINEOPLASTIC AGENTS	Icotinib (BPI-2009) is a potent and specific EGFR inhibitor with an IC50 of 5 nM; also inhibits mutant EGFRL858R, EGFRL858R/T790M, EGFRT790M and EGFRL861Q.
HY-B2232	1	0	1	-11.3758	-13.2813	-9.81676	not_abx	Benzalkonium (chloride)	DERMATOLOGICALS - ANTISEPTICS AND DISINFECTANTS:DERMATOLOGICALS - MEDICATED DRESSINGS:RESPIRATORY SYSTEM - THROAT PREPARATIONS	Benzalkonium chloride is a potent anti-microbial agent, used as a preservative in eye drops.
HY-B1777	1	0	1	-13.546	-14.3138	-12.9178	not_abx	Spermine	not_found	Spermine (NSC 268508) functions directly as a free radical scabenger to protect DNA from free radical attack. Spermine has antiviral effects.
HY-14300A	1	0	1	-9.9556	-11.7197	-8.51226	not_abx	Vilanterol (trifenatate)	not_found	Vilanterol trifenatate (GW642444 trifenatate) is a long-acting β2-adrenoceptor (β2-AR) agonist with inherent 24-hour activity. The pEC50s for β2-AR, β1-AR and β3-AR are 10.37, 6.98 and 7.36, respectively.
HY-10046	1	0	1	-11.9275	-13.5347	-10.6126	not_abx	Plerixafor	ANTINEOPLASTIC AND IMMUNOMODULATING AGENTS - IMMUNOSTIMULANTS	Plerixafor (AMD 3100) is a selective CXCR4 antagonist with an IC50 of 44 nM. Plerixafor, an immunostimulant and a hematopoietic stem cell (HSC) mobilizer, is an allosteric agonist of CXCR7. Plerixafor inhibits HIV-1 and HIV-2 replication with an EC50 of 1-10 nM[1][2][3][4][7].
HY-13272	1	0	1	-9.87435	-10.448	-9.40502	not_abx	Dacomitinib	ANTINEOPLASTIC AND IMMUNOMODULATING AGENTS - ANTINEOPLASTIC AGENTS	Dacomitinib (PF-00299804) is a specific and irreversible inhibitor of the ERBB family of kinases with IC50s of 6 nM, 45.7 nM and 73.7 nM for EGFR, ERBB2, and ERBB4, respectively[1].
HY-B2156	1	0	1	-9.70077	-10.6841	-8.89619	not_abx	Menaquinone-4	not_found	Menaquinone-4 is a vitamin K, used as a hemostatic agent, and also a adjunctive therapy for the pain of osteoporosis.
HY-W008638	1	1	0	-11.8502	-11.2126	-12.3719	not_abx	2'-Deoxyinosine	not_found	2’-deoxyadenosine inhibits the growth of human colon-carcinoma cell lines and is found to be associated with purine nucleoside phosphorylase (PNP) deficiency.
HY-13764	1	0	1	-10.5551	-11.6857	-9.62997	not_abx	Tetrandrine	not_found	Tetrandrine (NSC-77037; d-Tetrandrine) is a bis-benzyl-isoquinoline alkaloid, which inhibits voltage-gated Ca2+ current (ICa) and Ca2+-activated K+ current.
HY-W009516	1	1	0	-8.9953	-8.63503	-9.29006	not_abx	Dibenzyl disulfide	not_found	Dibenzyl disulfide is an endogenous metabolite.
HY-N0071	1	0	1	-11.6313	-11.1269	-12.0439	not_abx	Crotonoside	not_found	Crotonoside is isolated from Chinese medicinal herb, Croton. Crotonoside inhibits FLT3 and HDAC3/6, exhibits selective inhibition in acute myeloid leukemia (AML) cells. Crotonoside could be a promising new lead compound for the treatment of AML[1].
HY-15656	1	0	1	-8.87663	-9.62195	-8.26682	not_abx	Ceritinib	ANTINEOPLASTIC AND IMMUNOMODULATING AGENTS - ANTINEOPLASTIC AGENTS	Ceritinib (LDK378) is a selective, orally bioavailable, and ATP-competitive ALK tyrosine kinase inhibitor with an IC50 of 200 pM. Ceritinib (LDK378) also inhibits IGF-1R, InsR, and STK22D with IC50 values of 8, 7, and 23 nM, respectively. Ceritinib (LDK378) shows great antitumor potency[1][2].
HY-15777B	1	0	1	-10.4	-10.9677	-9.9355	not_abx	Ribociclib succinate	ANTINEOPLASTIC AND IMMUNOMODULATING AGENTS - ANTINEOPLASTIC AGENTS	Ribociclib succinate (LEE011 succinate) is a highly specific CDK4/6 inhibitor with IC50 values of 10 nM and 39 nM, respectively, and is over 1,000-fold less potent against the cyclin B/CDK1 complex.
HY-13771	1	1	0	-15.8531	-15.7737	-15.918	not_abx	Ursodiol	not_found	Ursodiol (Ursodeoxycholic acid; UDCA) is a potent liver-specific fatty acid transport protein 5 (FATP5) inhibitor. Ursodiol inhibit LCFA uptake by primary hepatocytes in a FATP5-dependent manner. Ursodiol reduces cholesterol absorption and is used to dissolve gallstones and has the potential for obesity-associated fatty liver disease research[1][2][3].
HY-15777C	1	0	1	-10.4	-10.9677	-9.9355	not_abx	Ribociclib succinate hydrate	ANTINEOPLASTIC AND IMMUNOMODULATING AGENTS - ANTINEOPLASTIC AGENTS	Ribociclib succinate hydrate (LEE011 succinate hydrate) is a highly specific CDK4/6 inhibitor with IC50 values of 10 nM and 39 nM, respectively, and is over 1,000-fold less potent against the cyclin B/CDK1 complex.
HY-12222	1	1	0	-12.2777	-12.6783	-11.9499	not_abx	Obeticholic acid	ALIMENTARY TRACT AND METABOLISM - BILE AND LIVER THERAPY	Obeticholic acid (INT-747) is a potent, selective and orally active FXR agonist with an EC50 of 99 nM. Obeticholic acid has anticholeretic and anti-inflammation effect. Obeticholic acid also induces autophagy[1][2][3].
HY-13685	1	0	1	-10.8284	-12.248	-9.66688	not_abx	Miltefosine	ANTIPARASITIC PRODUCTS, INSECTICIDES AND REPELLENTS - ANTIPROTOZOALS	Miltefosine is a broad spectrum antimicrobial, anti-leishmanial, phospholipid agent acting by inhibiting the PI3K/Akt activity[1][2][3][4]. Miltefosine is an inhibitor of CTP-phosphocholine cytidyltransferase (CCT)[5].
HY-B1899A	1	0	1	-10.0463	-10.485	-9.68739	not_abx	Taurodeoxycholic acid (sodium hydrate)	not_found	Taurodeoxycholic acid sodium hydrate (Sodium taurodeoxycholate monohydrate) prevents apoptosis by blocking a calcium-mediated apoptotic pathway as well as caspase-12 activation. Taurodeoxycholic acid sodium hydrate is investigated for use in several conditions such as Primary Biliary Cirrhosis (PBC), insulin resistance, amyloidosis, Cystic Fibrosis, Cholestasis, and Amyotrophic Lateral Sclerosis[…
HY-B2134	1	0	1	-9.83416	-11.3213	-8.6174	not_abx	Casanthranol	not_found	Casanthranol is a concentrated mixture of anthranol glycosides from cascara sagrada (dried bark of Rhamnus p.) and used as a laxative in constipation and various medical conditions, stimulant laxative Casanthranol encourages bowel movements by acting on the intestinal wall to increase muscle contractions[1].
HY-13780	1	0	1	-8.67255	-9.56913	-7.93898	not_abx	Vinblastine (sulfate)	ANTINEOPLASTIC AND IMMUNOMODULATING AGENTS - ANTINEOPLASTIC AGENTS	Vinblastine sulfate is a cytotoxic alkaloid used against various cancer types. Vinblastine sulfate inhibits the formation of microtubule and suppresses nAChR with an IC50 of 8.9 μM.
HY-W052144	0	0	0	-18.06	-18.5927	-17.6241	not_abx	(±) Anabasine	not_found	(±) Anabasine is a biphasic muscle relaxant.
HY-B2132	0	0	0	-15.7084	-15.4287	-15.9373	not_abx	Tryptamine	not_found	Tryptamine is a monoamine alkaloid, similar to other trace amines, is believed to play a role as a neuromodulator or neurotransmitter.
HY-Y0181	0	0	0	-18.8017	-18.4576	-19.0833	not_abx	D-Pipecolinic acid	not_found	D-Pipecolinic acid is a normal human metabolite found in human biofluids.
HY-N0412	0	0	0	-10.5932	-12.5804	-8.9673	not_abx	Sesamoside	not_found	Sesamoside is a iridoid isolated from the aerial part of? Phlomis linearifolia. Sesamoside has antiodant and antiglycation activities[1].
HY-N0416	0	0	0	-10.7832	-11.9865	-9.79864	not_abx	Cucurbitacin B	not_found	Cucurbitacin B belongs to a class of highly oxidized tetracyclic triterpenoids; could repress cancer cell progression. IC50 value: Target: anticancer natural compound in vitro: Cucurbitacin-B inhibited growth and modulated expression of cell-cycle regulators in SHSY5Y cells. At the molecular level, we found that Cucurbitacin-B inhibited AKT signaling activation through up-regulation of PTEN [1]. …
HY-Y0189	0	0	0	-17.7825	-17.9425	-17.6517	not_abx	Methyl Salicylate	not_found	Methyl Salicylate (Wintergreen oil) is a topical analgesic and anti-inflammatory agent. Also used as a pesticide, a denaturant, a fragrance ingredient, and a flavoring agent in food and tobacco products[1]. A systemic acquired resistance (SAR) signal in tobacco[2]. A topical nonsteroidal anti-inflammatory drug (NSAID). Methyl salicylate lactoside is a COX inhibitor[4].
HY-W067716	0	0	0	-15.6272	-15.2305	-15.9518	not_abx	Spinacine	not_found	Spinacine is an endogenous metabolite.
HY-Y0191	0	0	0	-16.8992	-16.9631	-16.8468	not_abx	α-Pyridone	not_found	α-Pyridone is an endogenous metabolite.
HY-Y0136	0	0	0	-15.3335	-15.2543	-15.3983	not_abx	3-Indoleacetonitrile	not_found	3-Indoleacetonitrile is an endogenous metabolite.
HY-N0423	0	0	0	-10.5157	-11.4055	-9.78772	not_abx	Sophoricoside	not_found	Sophoricoside is an isoflavone glycoside isolated from Sophora japonica and has anti-inflammatory, anti-cancer and immunosuppressive effects.
HY-N0420	0	0	0	-17.6455	-17.6278	-17.6599	not_abx	Succinic acid	not_found	Succinic acid is an intermediate product of the tricarboxylic acid cycle, as well as one of fermentation products of anaerobic metabolism.
HY-D0128	0	0	0	-15.6904	-15.6618	-15.7138	not_abx	4-Methylherniarin	not_found	4-Methylherniarin (7-Methoxy-4-methylcoumarin) is a coumarin derivative and fluorescent label, has an antimicrobial activitiy against both gram positive and gram negative bacterial stains. 4-Methylherniarin displays good activity against B. subtilis and S.sonnei with IC50 values of 11.76 μg/ml and 13.47 μg/ml[1].
HY-Y0035	0	0	0	-17.4602	-17.4813	-17.4428	not_abx	4,4-Dimethoxy-2-butanone	not_found	4,4-Dimethoxy-2-butanone is an endogenous metabolite.
HY-N0439	0	0	0	-10.6323	-12.0559	-9.46755	not_abx	Asiaticoside	not_found	Asiaticoside, a trisaccaride triterpene from Centella asiatica, suppresses TGF-β/Smad signaling through inducing Smad7 and inhibiting TGF-βRI and TGF-βRII in keloid fibroblasts; Asiaticoside shows antioxidant, anti-inflammatory, and anti-ulcer properties.
HY-Y0124	0	0	0	-18.158	-17.7482	-18.4933	not_abx	NSC 16590	not_found	NSC 16590 inhibits the production of endogenous ethylene in the cotyledonary segments of cocklebur.
HY-WAA0142	0	0	0	-17.4407	-16.9611	-17.8331	not_abx	L-Prolylglycine	not_found	L-Prolylglycine is an endogenous metabolite.
HY-B2234	0	0	0	-13.1985	-13.3874	-13.044	not_abx	Povidone iodine	not_found	Povidone iodine (iodopovidone) displays excellent antibacterial activity which can against MRSA and MSSA strains with MICs of 31.25 mg/L and 7.82 mg/L, respectively.
HY-Y1177	0	0	0	-11.5604	-11.5504	-11.5685	not_abx	Diphenyl disulfide	not_found	Diphenyl disulfide is an endogenous metabolite.
HY-N0454	0	0	0	-17.5234	-17.2177	-17.7734	not_abx	DL-Arginine	not_found	DL-Arginine is used in physicochemical analysis of amino acid complexation dynamics and crystal structure formations.
HY-N0452	0	0	0	-10.7478	-11.6041	-10.0471	not_abx	Hyperoside	not_found	Hyperoside, a natural flavonoid, isolated from Camptotheca acuminate, possesses antifungal, anti-inflammatory, anti-viral, anti-oxidative and anti-apoptotic activities[1].
HY-Y0110	0	0	0	-9.04195	-9.44815	-8.7096	not_abx	2-Naphthol	not_found	2-Naphthol is a metabolite of naphthalene, catalyzed by cytochrome P450 (CYP) isozymes (CYP 1A1, CYP 1A2, CYP 2A1, CYP 2E1 and CYP 2F2).
HY-N0609	0	0	0	-11.9982	-12.1071	-11.9091	not_abx	Cinnamaldehyde	not_found	Cinnamaldehyde is a major and a bioactive compound isolated from the leaves of Cinnamomum osmophloeum kaneh. Cinnamaldehyde is a cytokine production inhibitor. Cinnamaldehyde has anti-bacteria, anti-oxidation, and anti-inflammatory properties[1].
HY-Y0127	0	0	0	-17.306	-17.1081	-17.4678	not_abx	D(-)-2-Aminobutyric acid	not_found	D(-)-2-Aminobutyric acid is a substrate of D-amino acid oxidase.
HY-N0450	0	0	0	-11.6507	-12.5174	-10.9415	not_abx	Sinapine (thiocyanate)	not_found	Sinapine thiocyanate is an alkaloid isolated from seeds of the cruciferous species. Sinapine thiocyanate exhibits anti-inflammatory, anti-oxidant, anti-tumor, anti-angiogenic and radio-protective effects. Sinapine thiocyanate is also an acetylcholinesterase (AChE) inhibitor and can be used for the research of Alzheimer’s disease, ataxia, myasthenia gravis, and Parkinson’s disease[1][2][3][4].
HY-Y1139	0	0	0	-18.7559	-18.5965	-18.8863	not_abx	Pimelic acid	not_found	Pimelic acid is the organic compound and its derivatives are involved in the biosynthesis of the amino acid called lysine.
HY-N0448	0	0	0	-14.0371	-15.209	-13.0783	not_abx	10-Gingerol	not_found	10-Gingerol is a major pungent constituent in the ginger oleoresin from fresh rhizome, with anti-inflammatory, antioxidant and anti-proliferative activities. 10-Gingerol inhibits the proliferation of MDA-MB-231 tumor cell line with an IC50 of 12.1 μM[1][2].
HY-N0447	0	0	0	-15.6671	-16.5718	-14.9268	not_abx	8-Gingerol	not_found	8-Gingerol, found in the rhizomes of ginger (Z. officinale) with oral bioavailability, activates TRPV1, with an EC50 of 5.0 μM. 8-Gingerol inhibits COX-2, and inhibits the growth of H. pylori in vitro[1][2].
HY-B2246	0	0	0	-17.2183	-16.487	-17.8167	not_abx	L-Carnitine (hydrochloride)	not_found	L-Carnitine hydrochloride ((R)-Carnitine hydrochloride), a highly polar, small zwitterion, is an essential co-factor for the mitochondrial β-oxidation pathway. L-Carnitine hydrochloride functions to transport long chain fatty acyl-CoAs into the mitochondria for degradation by β-oxidation. L-Carnitine hydrochloride is an antioxidant. L-Carnitine hydrochloride can ameliorate metabolic imbalances in…
HY-Y1088	0	0	0	-19.2969	-19.2586	-19.3283	not_abx	Hydrocinnamic acid	not_found	Hydrocinnamic acid is the major rhizospheric compound with known growth regulatory activities.
HY-N0440	0	0	0	-19.0533	-19.1051	-19.0108	not_abx	Germacrone	not_found	Germacrone is extracted from Rhizoma Curcuma. Germacrone inhibits influenza virus infection[1].
HY-N0411	0	0	0	-9.5407	-10.4029	-8.83529	not_abx	β-Carotene	not_found	β-Carotene (Provitamin A) is an organic compound and classified as a terpenoid. It is a precursor (inactive form) of vitamin A.
HY-D0205A	0	0	0	-16.1145	-15.8756	-16.31	not_abx	Carbocisteine	RESPIRATORY SYSTEM - COUGH AND COLD PREPARATIONS	Carbocisteine, a mucolytic agent, can be used for the research of chronic obstructive pulmonary disease (COPD)[1].
HY-F0001	0	0	0	-11.325	-12.3769	-10.4645	not_abx	NADH (disodium salt)	not_found	NADH disodium salt is a coenzyme of a large number of oxidoreductases. NADH is a coenzyme that functions as a regenerating electron donor in catabolic processes including glycolysis, beta-oxidation and the citric acid cycle.
HY-D0885B	0	0	0	-12.9545	-12.2967	-13.4928	not_abx	Phosphocreatine (disodium)	not_found	Phosphocreatine disodium, one of organic compounds known as alpha amino acids and derivatives, is a substrate for the determination of creatine kinase and used to regenerate ATP during skeletal muscle contraction[1].
HY-D0981	0	0	0	-10.9338	-10.4219	-11.3525	not_abx	7-Amino-4-(trifluoromethyl)coumarin	not_found	7-Amino-4-(trifluoromethyl)coumarin (Coumarin 151) is a fluorescent marker for the sensitive detection of proteinases. The excitation and emission wavelengths are 400 and 490 nm, respectively.
HY-Y0248A	0	0	0	-18.0497	-18.2213	-17.9093	not_abx	Farnesol	not_found	Farnesol is a sesquiterpene alcohol that modulates cell-to-cell communication in Candida albicans, and has the activity in inhibiting bacteria.
HY-Y1069	0	0	0	-17.5445	-17.412	-17.653	not_abx	(S)-2-Hydroxysuccinic acid	not_found	(S)-2-Hydroxysuccinic acid is a dicarboxylic acid in naturally occurring form, contributes to the pleasantly sour taste of fruits and is used as a food additive.
HY-N0380	0	0	0	-15.9143	-16.0304	-15.8192	not_abx	Nardosinone	not_found	Nardosinone, isolated from Nardostachys chinensis, is the first enhancer of the neuritogenic action of dbcAMP and staurosporine. Nardosinone may become a useful pharmacological tool for studying the mechanism of action of not only nerve growth factor (NGF) but also both the neuritogenic substances[1].
HY-N0379	0	0	0	-15.2131	-15.0474	-15.3486	not_abx	D-Mannose	not_found	D-Mannose is a carbohydrate, which plays an important role in human metabolism, especially in the glycosylation of specific proteins.
HY-N0623	0	0	0	-15.2099	-14.7129	-15.6165	not_abx	L-Tryptophan	not_found	L-Tryptophan (Tryptophan) is an essential amino acid that is the precursor of serotonin, melatonin, and vitamin B3[1].
HY-F0004	0	0	0	-11.6748	-11.7255	-11.6333	not_abx	β-Nicotinamide mononucleotide	not_found	β-nicotinamide mononucleotide (β-NM) is a product of the nicotinamide phosphoribosyltransferase (NAMPT) reaction and a key NAD(+) intermediate. The pharmacological activities of β-nicotinamide mononucleotide include its role in cellular biochemical functions, cardioprotection, diabetes, Alzheimer's disease, and complications associated with obesity[1].
HY-Y0202	0	0	0	-13.2337	-13.0514	-13.3828	not_abx	Pyrocatechuic acid	not_found	Pyrocatechuic acid is a normal human benzoic acid metabolite found in plasma, and has increased levels after aspirin ingestion.
HY-N0378	0	0	0	-15.8392	-15.8054	-15.8669	not_abx	D-Mannitol	not_found	D-Mannitol is an osmotic diuretic agent and a weak renal vasodilator. Target: Others D(-)Mannitol is a sugar alcohol that can be used as an inert osmotic control substance. The uptake and phosphorylation of d-mannitol is catalyzed by the mannitol-specific phosphoenolpyruvate-dependent phosphotransferase systems (PTS). Mannitol can interact with neutrophils and monocytes. Experiments have shown th…
HY-N0625A	0	0	0	-16.4787	-16.9008	-16.1333	not_abx	Alpinetin	not_found	Alpinetin is a flavonoid isolated from Alpinia katsumadai Hayata, activates activates PPAR-γ, with potent anti-inflammatory activity[1].
HY-N0377	0	0	0	-11.1921	-11.1662	-11.2133	not_abx	Liquiritigenin	not_found	Liquiritigenin, a flavanone isolated from Glycyrrhiza uralensis, is a highly selective estrogen receptor β (ERβ) agonist with an EC50 of 36.5 nM for activation of the ERE tk-Luc.
HY-I0021	0	0	0	-12.1022	-12.5431	-11.7414	not_abx	Bepotastine	not_found	Bepotastine is a selective and orally active second-generation histamine H1 receptor antagonist. Bepotastine has the potential for allergic rhinitis, allergic conjunctivitis and urticaria/pruritus research[1][2].
HY-N0376	0	0	0	-13.5224	-14.4803	-12.7387	not_abx	Liquiritin	not_found	Liquiritin, a flavonoid isolated from Glycyrrhiza, is a potent and competitive AKR1C1 inhibitor with IC50s of 0.62 μM, 0.61 μM, and 3.72μM for AKR1C1, AKR1C2 and AKR1C3, respectively. Liquiritin efficiently inhibits progesterone metabolism mediated by AKR1C1 in vivo[1]. Liquiritin acts as an antioxidant and has neuroprotective, anti-cancer and anti-inflammatory activity[2].
HY-B2123	0	0	0	-11.2543	-12.3366	-10.3688	not_abx	Lactose	not_found	Lactose, a major sugar in the milk of most species, could regulate human’s intestinal microflora.
HY-Y1009	0	0	0	-16.291	-16.3865	-16.2128	not_abx	Methoxyacetic acid	not_found	Methoxyacetic acid is an endogenous metabolite.
HY-W050154	0	0	0	-11.5172	-11.363	-11.6433	not_abx	Kojic acid	not_found	Kojic acid is a natural substance produced by Aspergillus oryzae, also used as an anti-oxidant and radio-protective agent[1].
HY-N0384	0	0	0	-18.3994	-18.6551	-18.1902	not_abx	Homovanillic acid	not_found	Homovanillic acid is a dopamine metabolite found to be associated with aromatic L-amino acid decarboxylase deficiency, celiac disease, growth hormone deficiency, and sepiapterin reductase deficiency.
HY-D0251	0	0	0	-9.75304	-10.5567	-9.09552	not_abx	Fluorescein	SENSORY ORGANS - OPHTHALMOLOGICALS	Fluorescein (Resorcinol phthalein) is a synthetic organic photoactive dye compound. Fluorescein is used as a fluorescent tracer in medicinal and biological applications and tumor infected tissues tracer[1][2].
HY-N0619	0	0	0	-11.4628	-13.3265	-9.938	not_abx	Mulberroside A	not_found	Mulberroside A is one of the main bioactive constituent in mulberry (Morus alba L.)[1]. Mulberroside A decreases the expressions of TNF-α, IL-1β, and IL-6 and inhibits the activation of NALP3, caspase-1, and NF-κB and the phosphorylation of ERK, JNK, and p38, exhibiting anti-inflammatory antiapoptotic effects[2]. Mulberroside A shows inhibitory activity against mushroom tyrosinase with an IC50 of…
HY-N0404	0	0	0	-11.6789	-12.0751	-11.3547	not_abx	Sinigrin	not_found	Sinigrin is a major glucosinolate present in plants of the Brassicaceae family, with anti-adipogenic effects[1].
HY-N0610	0	0	0	-15.1444	-14.8796	-15.361	not_abx	trans-Cinnamic acid	not_found	trans-Cinnamic acid is a natural antimicrobial, with minimal inhibitory concentration (MIC) of 250 μg/mL against fish pathogen A. sobria, SY-AS1[1].
HY-N0402	0	0	0	-11.1677	-12.4038	-10.1565	not_abx	Artemether	ANTIPARASITIC PRODUCTS, INSECTICIDES AND REPELLENTS - ANTIPROTOZOALS	Artemether is an antimalarial for the treatment of resistant strains of falciparum malaria. Target: Antiparasitic Artemether is an antimalarial agent used to treat acute uncomplicated malaria. It is administered in combination with lumefantrine for improved efficacy. Artemether exhibits the highest activity against juvenile stages of the parasites, while adult worms are significantly less suscept…
HY-W051723	0	0	0	-15.7704	-15.5477	-15.9526	not_abx	(R)-3-Hydroxybutanoic acid	not_found	(R)-3-Hydroxybutanoic acid is a metabolite, and converted from acetoacetic acid catalyzed by 3-hydroxybutyrate dehydrogenase.
HY-N0395	0	0	0	-15.7216	-15.6596	-15.7724	not_abx	Fructose	VARIOUS - GENERAL NUTRIENTS	Fructose is a simple ketonic monosaccharide found in many plants, where it is often bonded to glucose to form the disaccharide sucrose.
HY-N0394	0	0	0	-13.4264	-13.3229	-13.5111	not_abx	L-Cystine	not_found	L-Cystine is an amino acid and intracellular thiol, which plays a critical role in the regulation of cellular processes.
HY-N0610A	0	0	0	-15.1415	-14.8796	-15.3558	not_abx	Cinnamic acid	not_found	Cinnamic acid has potential use in cancer intervention, with IC50s of 1-4.5 mM in glioblastoma, melanoma, prostate and lung carcinoma cells.
HY-N0393	0	0	0	-10.685	-11.1296	-10.3212	not_abx	Glabridin	not_found	Glabridin is a natural isoflavan from Glycyrrhiza glabra, binds to and activates PPARγ, with an EC50 of 6115 nM. Glabridin exhibits antioxidant, anti-bacterial, anti-nephritic, anti-diabetic, anti-fungal, antitumor, anti-inflammatory, antiosteoporotic, cardiovascular protective, neuroprotective and radical scavenging activities[1][2].
HY-N0391	0	0	0	-16.5052	-16.193	-16.7606	not_abx	L-Citrulline	not_found	L-Citrulline is an amino acid derived from ornithine in the catabolism of proline or glutamine and glutamate, or from l-arginine via arginine-citrulline pathway.
HY-D0211	0	0	0	-10.191	-10.446	-9.98233	not_abx	Phenolphthalein	ALIMENTARY TRACT AND METABOLISM - DRUGS FOR CONSTIPATION	Phenolphthalein is a widely applied but toxic indicator dye.
HY-N0390	0	0	0	-17.6899	-17.6163	-17.7501	not_abx	L-Glutamine	not_found	L-Glutamine (L-Glutamic acid 5-amide) is a non-essential amino acid present abundantly throughout the body and involved in many metabolic processes. L-Glutamine provides a source of carbons for oxidation in some cells[1][2].
HY-B2130	0	0	0	-11.8992	-11.5075	-12.2196	not_abx	Uric acid	not_found	Uric acid is an endogenous antioxidant that scavenges reactive oxygen species (ROS) including singlet oxygen, oxygen radicals, and peroxynitrite.
HY-N0387	0	0	0	-12.1886	-13.0748	-11.4635	not_abx	Rhynchophylline	not_found	Rhyncholphylline, an alkaloid isolated from Uncaria, shows potent inhibition of lipopolysaccharide (LPS)-induced NO production in rat primary microglial cells. IC50 value: Target: In vitro: Rhyncholphylline effectively suppresses release of proinflammatory cytokines in LPS-activated microglial cells and the underling molecular mechanism for the inhibition of microglial activation; Attenuated LPS-…
HY-D0227	0	0	0	-15.1015	-14.7953	-15.3521	not_abx	Trometamol	BLOOD AND BLOOD FORMING ORGANS - BLOOD SUBSTITUTES AND PERFUSION SOLUTIONS:BLOOD AND BLOOD FORMING ORGANS - BLOOD SUBSTITUTES AND PERFUSION SOLUTIONS	Trometamol is a biologically inert amino alcohol of low toxicity, which buffers carbon dioxide and acids in vitro and in vivo. Trometamol is an effective amine compound for pH control in the physiological range[1].
HY-D0227A	0	0	0	-15.1015	-14.7953	-15.3521	not_abx	Trometamol (hydrochloride)	BLOOD AND BLOOD FORMING ORGANS - BLOOD SUBSTITUTES AND PERFUSION SOLUTIONS:BLOOD AND BLOOD FORMING ORGANS - BLOOD SUBSTITUTES AND PERFUSION SOLUTIONS	Trometamol hydrochloride (Tromethamine hydrochloride) is a biologically inert amino alcohol of low toxicity, which buffers carbon dioxide and acids in vitro and in vivo. Trometamol hydrochloride is an effective amine compound for pH control in the physiological range[1].
HY-Y0017	0	0	0	-19.0761	-18.8366	-19.272	not_abx	L-Norleucine	not_found	L-Norleucine ((S)-2-Aminohexanoic acid) is an isomer of leucine, specifically affects protein synthesis in skeletal muscle, and has antivirus activity.
HY-N0464	0	0	0	-15.6606	-15.2992	-15.9563	not_abx	D-(-)-Quinic acid	not_found	D-(-)-Quinic acid is a cyclohexanecarboxylic acid and is implicated in the perceived acidity of coffee.
HY-N0455	0	0	0	-17.5234	-17.2177	-17.7734	not_abx	L-Arginine	not_found	L-Arginine ((S)-(+)-Arginine) is the substrate for the endothelial nitric oxide synthase (eNOS) to generate NO. L-Arginine is transported into vascular smooth muscle cells by the cationic amino acid transporter family of proteins where it is metabolized to nitric oxide (NO), polyamines, or L-proline[1][2].
HY-N0525	0	0	0	-11.9479	-11.9538	-11.9431	not_abx	Ethyl gallate	not_found	Ethyl gallate is a nonflavonoid phenolic compound and also a scavenger of hydrogen peroxide.
HY-Y1667	0	0	0	-11.3507	-11.789	-10.9921	not_abx	2,6-Dibromophenol	not_found	2,6-Dibromophenol is an endogenous metabolite.
HY-N0532	0	0	0	-11.6413	-13.5276	-10.0979	not_abx	Morroniside	not_found	Morroniside has neuroprotective effect by inhibiting neuron apoptosis and MMP2/9 expression.
HY-N0529	0	0	0	-11.5715	-11.9671	-11.2479	not_abx	Rosmarinic acid	not_found	Rosmarinic acid is a widespread phenolic ester compound in the plants. Rosmarinic acid inhibits MAO-A, MAO-B and COMT enzymes with IC50s of 50.1, 184.6 and 26.7 μM, respectively.
HY-N0526	0	0	0	-10.7631	-11.9609	-9.78319	not_abx	2"-O-Galloylhyperin	not_found	2"-O-Galloylhyperin, an active compound isolated from Pyrola incarnate Fisch., possesses anti-oxidative and anti-inflammatory activities. 2"-O-Galloylhyperin has hepatoprotective effect against oxidative stress-induced liver damage[1][2].
HY-Y1683	0	0	0	-15.8252	-15.6937	-15.9327	not_abx	DL-Menthol	not_found	DL-Menthol is a relative configuration of (-)-Menthol. DL-Menthol induces surgical anesthesia for fish that relates to the activation of GABAA receptor[1].
HY-N0570	0	0	0	-15.8248	-15.4695	-16.1156	not_abx	Hydroxytyrosol	not_found	Hydroxytyrosol (DOPET) is a phenolic compound drawn from the olive tree and its leaves with anti-oxidant, anti-atherogenic, anti-thrombotic, antimicrobial, anti-inflammatory and anti-tumour effects[1][2].
HY-N0573	0	0	0	-8.66336	-8.71071	-8.62462	not_abx	Umbelliferone	not_found	Umbelliferone, a natural product of the coumarin family, is a fluorescing compound which can be used as a sunscreen agent.
HY-N0520	0	0	0	-10.8059	-12.1521	-9.70456	not_abx	Calycosin-7-O-β-D-glucoside	not_found	Calycosin-7-O-β-D-glucoside, a melanin biosynthesis inhibitor, is isolated from the methanol extract of astragalus. IC50 value: 68 μM in inhibition of Tyrosinase Target: In vitro: Calycosin-7-O-β-d-glucoside showed a melanin biosynthesis inhibition zone in a culture plate of Streptomyces bikiniensis. Furthermore, 75.78 μM of calycosin-7-O-β-d-glucoside dramatically decreased 50% of the melanin co…
HY-N0575	0	0	0	-11.8624	-11.7627	-11.944	not_abx	Pinocembrin	not_found	Pinocembrin ((+)-Pinocoembrin) is a flavonoid found in propolis, acts as a competitive inhibitor of histidine decarboxylase, and is an effective anti-allergic agent, with antioxidant, antimicrobial and anti-inflammatory properties[1].
HY-N0524	0	0	0	-12.5488	-12.7085	-12.4181	not_abx	Propyl gallate	not_found	Propyl gallate is a common food antioxidant. Propyl gallate can inhibit the production of acrolein, glyoxal and methylglyoxal[1][2].
HY-N0588	0	0	0	-11.6189	-13.0513	-10.447	not_abx	Deapioplatycodin D	not_found	Deapioplatycodin D is a triterpenoid saponin isolated from Platycodon grandiflorum, with anti-HCV activity[1].
HY-N0589	0	0	0	-11.4588	-12.2856	-10.7823	not_abx	Dehydrodiisoeugenol	not_found	Dehydrodiisoeugenol is isolated from Myristica fragrans Houtt, shows anti-inflammatory and anti-bacterial actions[1]. Dehydrodiisoeugenol inhibits LPS- stimulated NF-κB activation and cyclooxygenase (COX)-2 gene expression in murine macrophages[2].
HY-N0523	0	0	0	-11.9033	-11.5766	-12.1705	not_abx	Gallic acid	not_found	Gallic acid is an antioxidant which can inhibit both COX-2.
HY-Y0030	0	0	0	-14.4205	-14.2515	-14.5586	not_abx	3-Hydroxypicolinic acid	not_found	3-Hydroxypicolinic acid is a picolinic acid derivative, and belongs to the pyridine family.
HY-N0537	0	0	0	-15.4805	-15.271	-15.6519	not_abx	Xylose	not_found	Xylose, a natural product, can be catalyzed into xylulose by xylose isomerase, and it is the key step for anaerobic ethanolic fermentation of xylose.
HY-N0568	0	0	0	-10.6173	-12.0775	-9.42262	not_abx	Madecassoside	not_found	Madecassoside is a pentacyclic triterpene isolated from Centella asitica (L.), as an anti-inflammatory, anti-oxidative activities and anti-aging agent. [1] In vitro: Madecassoside exhibit significant anti-proliferative and anti-invasive effect in HGF-induced HepG2 and SMMC-77 cells. Madecassoside inhibit the HGF-induced activation of cMET-PKC-ERK1/2-COX-2-PGE2cascade. [1] In vivo: Administration …
HY-N0538	0	0	0	-17.4958	-17.1251	-17.7992	not_abx	Xylitol	not_found	Xylitol is a chemical categorized as a polyalcohol or sugar alcohol. Target: Others Xylitol is a chemical categorized as a polyalcohol or sugar alcohol (alditol). Xylitol has the formula (CHOH)3(CH2OH)2 and is an achiral isomer of pentane-1,2,3,4,5-pentol. Xylitol is used as a diabetic sweetener which is roughly as sweet as sucrose with 33% fewer calories. Unlike other natural or synthetic sweete…
HY-N0567	0	0	0	-9.42093	-10.917	-8.19684	not_abx	Hydroxysafflor yellow A	not_found	Hydroxysafflor yellow A is a flavonoid derived and isolated from traditional Chinese medicine Carthamus tinctorius L., possesses anti-tumor activity. IC50 value: Target: in vitro: HYSA could inhibit LPS-induced VSMCs proliferation and migration, accompanied by the downregulated levels of several key pro-inflammatory cytokines, including TNF-α, IL-6, and IL-8. We further showed that HYSA inhibited…
HY-Y1314	0	0	0	-15.3434	-15.1846	-15.4733	not_abx	Dimethyl sulfone	not_found	Dimethyl sulfone is an endogenous metabolite.
HY-B2191	0	0	0	-16.2078	-16.6926	-15.8112	not_abx	Sodium gualenate	ALIMENTARY TRACT AND METABOLISM - MINERAL SUPPLEMENTS	Sodium gualenate (Guaiazulenesulfonate sodium) is a hydrophilic derivative of guaiazulene with excellent anti-inflammatory and wound-healing effects mainly used for the treatment of duodenal ulcer, gastric ulcer and gastritis.
HY-N0540	0	0	0	-10.476	-11.4025	-9.71789	not_abx	Cynaroside	not_found	Cynaroside (Luteolin 7-glucoside) is a flavone, a flavonoid-like chemical compound. Cynaroside is also a potent influenza RNA-dependent RNA polymerase inhibitor with an IC50 of 32 nM[1].
HY-B2184	0	0	0	-11.8	-12.6674	-11.0902	not_abx	Sofalcone	not_found	Sofalcone, a gastric antiulcer agent, is known to induce the expression of Heme oxygenase-1 (HO-1) in gastric epithelium.
HY-B2177	0	0	0	-18.8648	-18.8493	-18.8775	not_abx	Apronal	NERVOUS SYSTEM - PSYCHOLEPTICS	Apronal (Allylisopropylacetylurea, Apronalide) is a hypnotic and sedative drug that has been withdrawn in several countries due to side effects.
HY-B2165	0	0	0	-11.9208	-12.1538	-11.7302	not_abx	Bendazac L-Lysine	MUSCULO-SKELETAL SYSTEM - TOPICAL PRODUCTS FOR JOINT AND MUSCULAR PAIN:SENSORY ORGANS - OPHTHALMOLOGICALS	Bendazac L-Lysine is one of agents that have been introduced for the management of cataracts, protecting the level of vision in patients, thus delaying the need for surgical intervention.
HY-Y1366	0	0	0	-18.9022	-18.9778	-18.8403	not_abx	Hydroxyacetone	not_found	Hydroxyacetone is an endogenous metabolite.
HY-N0551	0	0	0	-11.5899	-11.7337	-11.4723	not_abx	Wedelolactone	not_found	Wedelolactone, a natural product from Ecliptae herba, suppresses LPS-induced caspase-11 expression by directly inhibiting the IKK Complex[1]. Wedelolactone inhibits 5-lipoxygenase (5-Lox) (IC50~2.5 μM) activity by an oxygen radical scavenging mechanism. Wedelolactone induces caspase-dependent apoptosis in prostate cancer cells via downregulation of PKCε without inhibiting Akt[2]. Anti-cancer, ant…
HY-N0549	0	0	0	-18.164	-18.1121	-18.2064	not_abx	(-)-α-Pinene	not_found	(-)-α-Pinene is a monoterpene and shows sleep enhancing property through a direct binding to GABAA-benzodiazepine (BZD) receptors by acting as a partial modulator at the BZD binding site[1].
HY-B2174	0	0	0	-11.9978	-12.4694	-11.612	not_abx	Ethacridine (lactate)	not_found	Ethacridine lactate is a poly(ADP-ribose) glycohydrolase (PARG) inhibitor.
HY-Y1373	0	0	0	-20.0792	-19.7518	-20.3471	not_abx	Cyclohexanecarboxylic acid	not_found	Cyclohexanecarboxylic acid is a Valproate structural analogue with anticonvulsant action[1].
HY-Y1426	0	0	0	-18.6007	-18.7585	-18.4716	not_abx	2'-Hydroxyacetophenone	not_found	2'-Hydroxyacetophenone is found in alcoholic beverages. 2'-Hydroxyacetophenone is present in tomato, cassia, fried beef, rum, whiskey, cocoa, coffee and black tea. 2'-Hydroxyacetophenone is a flavouring ingredient. Building block in chemical synthesis.
HY-N0550	0	0	0	-16.7254	-16.8154	-16.6518	not_abx	β-Pinene	not_found	β-Pinene ((-)-β-Pinene), a major component of turpentine, inhibit infectious bronchitis virus (IBV) with an IC50 of 1.32 mM. β-Pinene presents antimicrobial activity[1][2].
HY-Y0068	0	0	0	-18.4808	-18.4724	-18.4878	not_abx	N-Acetyl-L-phenylalanine	not_found	N-Acetyl-L-phenylalanine (N-Acetylphenylalanine), the principal acylamino acid in Escherichia coli, is synthesized from L-phenylalanine and acetyl-CoA[1].
HY-N0517	0	0	0	-13.574	-14.212	-13.0519	not_abx	Erianin	not_found	Erianin, often used as an antipyretic and analgesic agent, could inhibit IDO-induced tumor angiogenesis.
HY-N0455A	0	0	0	-17.4867	-17.1827	-17.7354	not_abx	L-Arginine (hydrochloride)	not_found	L-Arginine hydrochloride ((S)-(+)-Arginine hydrochloride) is the nitrogen donor for synthesis of nitric oxide, a potent vasodilator that is deficient during times of sickle cell crisis.
HY-N0469	0	0	0	-17.1971	-17.0582	-17.3107	not_abx	L-Lysine	not_found	L-lysine is an essential amino acid[1][2] with important roles in connective tissues and carnitine synthesis, energy production, growth in children, and maintenance of immune functions[2].
HY-Z0283	0	0	0	-18.9373	-19.17	-18.7469	not_abx	Benzamide	not_found	Benzamide inhibits poly(ADP-ribose) polymerase (PARP).
HY-B2141	0	0	0	-12.7865	-13.6758	-12.0589	not_abx	Bendazol	not_found	Bendazol is a hypotensive drug which can also enhance NO synthase activity in renal glomeruli and collecting tubules.
HY-Y0078	0	0	0	-16.3613	-16.5304	-16.223	not_abx	Cinnamyl Alcohol	not_found	Cinnamyl Alcohol is an active component from chestnut flower, inhibits increased PPARγ expression, with anti-obesity activity[1].
HY-N0474	0	0	0	-17.9829	-17.7502	-18.1733	not_abx	Tyrosol	not_found	Tyrosol is a derivative of phenethyl alcohol. Tyrosol attenuates pro-inflammatory cytokines from cultured astrocytes and NF-κB activation. Anti-oxidative and anti-inflammatory effects[1].
HY-B2233B	0	0	0	-15.7834	-15.0796	-16.3593	not_abx	Phosphorylcholine	not_found	Phosphatidylcholine is the main phospholipid component in eukaryotic biofilms. Phosphatidylcholine exists in commensal or pathogenic bacteria associated with eukaryotes in prokaryotes. Phosphorylcholine exhibits a surprising range of immunomodulatory properties[1].
HY-N0470	0	0	0	-17.1509	-17.0218	-17.2565	not_abx	L-Lysine hydrochloride	not_found	L-lysine hydrochloride is an essential amino acid for humans with various benefits including treating herpes, increasing calcium absorption, reducing diabetes-related illnesses and improving gut health.
HY-N0467	0	0	0	-12.8709	-14.3283	-11.6786	not_abx	Rebaudioside C	not_found	Rebaudioside C(Dulcoside B) is used as natural sweeteners to diabetics and others on carbohydrate-controlled diets.
HY-Y1718	0	0	0	-17.2863	-17.437	-17.163	not_abx	Tridecanoic acid	not_found	Tridecanoic acid (N-Tridecanoic acid), a 13-carbon medium-chain saturated fatty acid, can serve as an antipersister and antibiofilm agent that may be applied to research bacterial infections. Tridecanoic acid inhibits Escherichia coli persistence and biofilm formation[1].
HY-N0466	0	0	0	-14.5411	-15.7784	-13.5287	not_abx	Rebaudioside A	not_found	Rebaudioside A is a steviol glycoside, α-glucosidase inhibitor with IC50 of 35.01 μg/ml.can inhibit ATP-sensitive K+-channels. Target: α-glucosidase [1] IC 50: 35.01 ug/mL In vitro: rebaudioside A stimulat the insulin secretion from MIN6 cells in a dose- and glucose-dependent manner. In conclusion, the insulinotropic effect of rebaudioside A is mediated via inhibition of ATP-sensitive K+-channels…
HY-Y0084	0	0	0	-15.0571	-15.1603	-14.9727	not_abx	3,4,5-Trimethoxybenzoic acid	not_found	3,4,5-Trimethoxybenzoic acid (Eudesmic acid;Trimethylgallic Acid) is a benzoic acid derivative. A building block in medicine and organic synthesis.
HY-B2167	0	0	0	-15.3778	-15.4326	-15.333	not_abx	Docosahexaenoic Acid	not_found	Docosahexaenoic Acid (DHA) is an omega-3 fatty acid abundantly present brain and retina. It can be obtained directly from fish oil and maternal milk.
HY-Y0095	0	0	0	-18.2267	-17.8427	-18.5408	not_abx	Isethionic acid	not_found	Isethionic acid (2-Hydroxyethanesulfonic acid) is an organosulfur compound. Isethionic acid is widely distributed in animal species and in a few red algal species. Isethionic acid can be used as an anionic detergent and has anti-settlement activity against Balanus amphitrite[1][2].
HY-Y0106	0	0	0	-16.6438	-16.6307	-16.6545	not_abx	2,6-Dihydroxyacetophenone	not_found	2,6-Dihydroxyacetophenone is an endogenous metabolite.
HY-B2137	0	0	0	-18.5905	-18.2213	-18.8925	not_abx	S-(+)-Ketoprofen	not_found	S-(+)-Ketoprofen is a potent inhibitor of both COX-1 and COX-2 with IC50s of 1.9 and 27 nM, respectively.
HY-N0484	0	0	0	-11.3381	-12.2562	-10.587	not_abx	Liensinine	not_found	Liensinine is an autophagy/mitophagy inhibitor. Liensinine, a major isoquinoline alkaloid, extracted from the seed embryo of Nelumbo nucifera Gaertn, has a wide range of biological activities, including anti-arrhythmias, anti-hypertension, anti-pulmonary fibrosis, relaxation on vascular smooth muscle, etc[1].
HY-Y0069	0	0	0	-18.6638	-18.5193	-18.7819	not_abx	N-Acetylglycine	not_found	N-Acetylglycine (Aceturic acid) is a minor constituent of numerous foods with no genotoxicity or acute toxicity. N-acetylglycine is used in biological research of peptidomimetics.
HY-N0486	0	0	0	-19.1385	-18.6241	-19.5593	not_abx	L-Leucine	not_found	L-Leucine is an essential branched-chain amino acid (BCAA), which activates the mTOR signaling pathway[1].
HY-Y1819	0	0	0	-14.2785	-14.7272	-13.9115	not_abx	2-Acetonaphthone	not_found	2-Acetonaphthone is an endogenous metabolite.
HY-B2219	0	0	0	-14.3349	-14.9487	-13.8327	not_abx	Stearic acid	not_found	Stearic acid is a long chain dietary saturated fatty acid which exists in many animal and vegetable fats and oils.
HY-Y1311	0	0	0	-17.5445	-17.412	-17.653	not_abx	Malic acid	not_found	Malic acid is a dicarboxylic acid that is naturally found in fruits such as apples and pears. It plays a role in many sour or tart foods.
HY-N0492	0	0	0	-14.1172	-13.8624	-14.3258	not_abx	α-Lipoic Acid	not_found	α-Lipoic Acid is an antioxidant, which is an essential cofactor of mitochondrial enzyme complexes. α-Lipoic Acid inhibits NF-κB-dependent HIV-1 LTR activation[1][2][3]. α-Lipoic Acid induces endoplasmic reticulum (ER) stress-mediated apoptosis in hepatoma cells[4].
HY-N0494	0	0	0	-12.8218	-13.6493	-12.1447	not_abx	Gentiopicroside	not_found	Gentiopicroside, a naturally occurring iridoid glycoside, inhibits P450 activity, with an IC50 and a Ki of 61 μM and 22.8 μM for CYP2A6; Gentiopicroside has antianti-inflammatoryand antioxidative effects.
HY-B2215	0	0	0	-13.9678	-14.3809	-13.6298	not_abx	Dimemorfan (phosphate)	RESPIRATORY SYSTEM - COUGH AND COLD PREPARATIONS	Dimemorfan phosphate is a sigma 1 receptor agonist, used as a potent antitussive.
HY-B2155	0	0	0	-13.6358	-14.2764	-13.1117	not_abx	Acotiamide (monohydrochloride trihydrate)	not_found	Acotiamide monohydrochloride trihydrate is an orally active and first-in-class gastroprokinetic agent for the treatment of functional dyspepsia. Acotiamide monohydrochloride trihydrate enhances acetylcholine released by enteric neurons through muscarinic receptor antagonism and acetylcholinesterase (AChE) inhibition, thereby enhancing gastric emptying and gastric accommodation[1][2].
HY-B2206	0	0	0	-10.5996	-11.2995	-10.0269	not_abx	Gefarnate	ALIMENTARY TRACT AND METABOLISM - DRUGS FOR ACID RELATED DISORDERS	Gefarnate is a drug used for the treatment of gastritis and gastric ulcer, and has been proposed for use in the treatment of dry eye syndrome.
HY-N0510	0	0	0	-10.2961	-10.7021	-9.96391	not_abx	Aristolochic acid A	not_found	Aristolochic acid A (Aristolochic acid I; TR 1736) is the main component of plant extract Aristolochic acids, which are found in various herbal plants of genus Aristolochia and Asarum. Aristolochic acid A significantly reduces both activator protein 1 (AP-1) and NF-κB activities. Aristolochic acid A reduces BLCAP gene expression in human cell lines[1].
[truncated: 1,499 more rows]

## Sheet: Figure 4d
Compounds predicted to inhibit 10 or more strains by the MolE-XGBoost model. Column descriptions are the same for Figure 4c. Additionally, the Reported Activity column indicates the literature-reported antimicrobial activity of each compound. The Reference column show the PubMed IDs of the references used to determine the Reported Activity.
[truncated: 236 more rows]
