# Supplementary material for: Pre-trained molecular representations enable antimicrobial discovery
Source: Nat Commun. 2025 Apr 10;16:3420. doi: 10.1038/s41467-025-58804-4 (PMC11986102; doi:10.1038/s41467-025-58804-4)
Supplement: Supplementary file 4 — Source Data [file 41467_2025_58804_MOESM4_ESM.zip › Source Data/Supplementary Figure 5.xlsx]

## Sheet: SF 5a
Comparing predicted broad-spectrum compounds by MolE, ECFP4, and Chemical Descriptor-based models for all test-set compounds.
The prestwick_ID and chemical name identify each compound.
The ground_truth column indicates the number of strains determined to be inhibited in lab experiments. Compounds found to inhibit 10 or more strains are considered broad-spectrum.
The MolE, ECFP4, and chemDesc columns indicate the number of strains predicted to be inhibited by each respective model. Compounds predicted to inhibit 10 or more strains are predicted to have broad-spectrum activity.
For the full compound-microbe predictions for test-set compounds, see source data for Supplementary Figure 4
prestwick_ID	ground_truth	MolE	ECFP4	chemDesc	chemical name	target species
Prestw-1	16	0	0	0	Azaguanine-8	human
Prestw-100	0	0	0	0	Nocodazole	human
Prestw-1003	0	0	0	0	Azapropazone	human
Prestw-1004	1	0	0	0	Meptazinol hydrochloride	human
Prestw-1005	10	10	5	7	Apramycin	veterinary: infections
Prestw-1006	0	0	0	0	Epitiostanol	human
Prestw-1007	0	0	0	0	Fursultiamine Hydrochloride	not a drug
Prestw-101	2	0	0	0	R(-) Apomorphine hydrochloride hemihydrate	human
Prestw-1010	34	29	34	34	Talampicillin hydrochloride	bacteria
Prestw-1012	0	0	0	0	Trapidil	human
Prestw-1013	5	2	0	0	Deptropine citrate	human
Prestw-1014	5	1	0	22	Sertraline	human
Prestw-1016	0	0	0	0	Moxonidine	human
Prestw-1019	6	3	3	29	Tribenoside	human
Prestw-1021	0	0	1	0	Isradipine	human
Prestw-1022	0	0	0	0	Tiletamine hydrochloride	veterinary: host animal
Prestw-1024	35	38	40	37	Nifurtimox	protozoa
Prestw-1025	0	0	0	0	Letrozole	human
Prestw-1026	0	0	0	0	Arbutin	not a drug
Prestw-1028	35	30	40	39	Benzathine benzylpenicillin	bacteria
Prestw-1029	0	0	0	0	Risperidone	human
Prestw-103	3	6	0	10	Cyproheptadine hydrochloride	human
Prestw-1030	0	0	0	0	Torsemide	human
Prestw-1031	5	7	14	18	Halofantrine hydrochloride	protozoa
Prestw-1032	0	0	0	0	Articaine hydrochloride	human
Prestw-1034	0	1	0	17	Pancuronium bromide	human
Prestw-1035	0	0	0	0	Molindone hydrochloride	human
Prestw-1036	0	0	0	37	Alcuronium chloride	human
Prestw-1039	0	1	0	5	Levocabastine hydrochloride	human
Prestw-1040	20	31	0	27	Pyrvinium pamoate	metazoan parasites
Prestw-1043	2	3	0	3	Penbutolol sulfate	human
Prestw-1045	18	28	38	33	Sertaconazole nitrate	fungi
Prestw-1046	1	1	0	5	Repaglinide	human
Prestw-1047	0	0	0	0	Piretanide	human
Prestw-1048	0	7	6	20	Piperacetazine	not a drug
Prestw-105	0	0	0	0	Danazol	human
Prestw-1050	0	0	0	0	Quinethazone	human
Prestw-1051	9	0	0	12	Moricizine hydrochloride	human
Prestw-1053	2	18	0	9	Pivmecillinam hydrochloride	bacteria
Prestw-1054	0	4	0	31	Levopropoxyphene napsylate	not a drug
Prestw-1055	0	0	0	0	Piperidolate hydrochloride	human
Prestw-1058	2	0	0	0	Ondansetron Hydrochloride	human
Prestw-1060	1	0	0	0	Oxaprozin	human
Prestw-1061	0	0	0	0	Phensuximide	human
Prestw-1062	0	0	0	1	Ioxaglic acid	human
Prestw-1063	0	0	0	20	Naftifine hydrochloride	fungi
Prestw-1067	38	37	38	40	Ticarcillin sodium	bacteria
Prestw-1071	0	0	0	15	Imidurea	not a drug
Prestw-1074	0	0	0	0	Cyproterone acetate	human
Prestw-108	0	0	0	0	Nomifensine maleate	human
Prestw-1082	0	0	0	0	(-)-Eseroline fumarate salt	human
Prestw-1090	0	0	0	0	Homosalate	not a drug
Prestw-1092	0	0	0	0	Ranolazine	human
Prestw-1095	0	0	0	0	Cyclopentolate hydrochloride	human
Prestw-1099	0	0	0	0	Nialamide	human
Prestw-11	0	0	0	0	Meticrane	human
Prestw-1101	0	1	0	0	Perindopril	human
Prestw-1106	38	32	0	34	Meropenem	bacteria
Prestw-1107	0	2	0	0	Ramipril	human
Prestw-1109	40	40	40	40	Rifabutin	bacteria
Prestw-111	0	0	0	0	Naloxone hydrochloride	human
Prestw-1111	0	0	0	0	Mecamylamine hydrochloride	human
Prestw-1113	0	4	0	25	Viomycin sulfate	bacteria
Prestw-1114	6	13	8	38	Saquinavir mesylate	viruses
Prestw-1116	2	0	0	0	Dorzolamide hydrochloride	human
Prestw-1117	0	0	0	0	Azaperone	veterinary: host animal
Prestw-1118	31	34	33	40	Cefepime hydrochloride	bacteria
Prestw-112	0	0	0	0	Metolazone	human
Prestw-1120	38	39	39	39	Nadifloxacin	bacteria
Prestw-1121	39	1	0	5	Carbadox	veterinary: infections
Prestw-1125	23	28	35	28	Oxiconazole Nitrate	fungi
Prestw-1127	0	0	0	0	Acipimox	human
Prestw-1129	0	0	0	0	Benazepril HCl	human
Prestw-1130	5	3	2	2	Azelastine HCl	human
Prestw-1136	0	0	0	0	Doxofylline	human
Prestw-1139	0	11	0	3	Itraconazole	fungi
Prestw-1140	1	0	0	0	Liranaftate	fungi
Prestw-1144	0	0	0	0	Mirtazapine	human
Prestw-1152	5	0	0	3	Nefazodone HCl	human
Prestw-1156	1	0	0	0	Oxcarbazepine	human
Prestw-1157	39	40	40	40	Rifapentine	bacteria
Prestw-1158	0	0	0	0	Ropinirole HCl	human
Prestw-1159	1	0	0	0	Sibutramine HCl	human
Prestw-116	0	0	0	0	Naltrexone hydrochloride dihydrate	human
Prestw-1161	11	0	0	0	Stanozolol	human
Prestw-1162	0	0	0	0	Zonisamide	human
Prestw-1166	0	0	0	0	Rebamipide	human
Prestw-1167	33	26	0	12	Diacerein	human
Prestw-1173	0	0	0	0	Irsogladine maleate	human
Prestw-1174	9	1	4	5	Acarbose	human
Prestw-1178	0	0	0	0	Aniracetam	human
Prestw-118	0	0	0	0	Nalbuphine hydrochloride	human
Prestw-1180	0	22	0	3	Docetaxel	human
Prestw-1182	0	0	0	0	Tizanidine HCl	human
Prestw-1183	2	0	0	3	Temozolomide	human
Prestw-1184	30	29	33	38	Tioconazole	fungi
Prestw-1187	1	0	0	0	Granisetron	human
Prestw-1188	1	1	0	8	Ziprasidone Hydrochloride	human
Prestw-1189	8	7	5	15	Montelukast	human
Prestw-119	0	0	0	0	Picotamide monohydrate	human
Prestw-1192	0	0	0	0	Oxandrolone	human
Prestw-1195	11	8	0	16	Toltrazuril	not a drug
Prestw-1198	0	0	0	0	Tranilast	human
Prestw-1203	28	1	0	0	5-fluorouracil	human
Prestw-121	1	11	0	37	Bromocryptine mesylate	human
Prestw-1211	11	8	0	33	Alfacalcidol	human
Prestw-1213	0	0	0	0	Allopurinol	human
Prestw-1222	1	0	0	2	Anastrozole	human
Prestw-1223	7	0	0	0	Anethole-trithione	human
Prestw-1224	11	0	0	0	Anthralin	human
Prestw-1228	0	9	0	10	Argatroban	human
Prestw-1229	4	5	1	2	Aripiprazole	human
Prestw-123	0	0	0	0	Dehydrocholic acid	not a drug
Prestw-1231	7	0	0	5	Asenapine maleate	human
Prestw-1232	1	4	0	32	Atorvastatin	human
Prestw-1234	39	37	40	40	Azithromycin	bacteria
Prestw-1236	2	0	0	0	Benztropine mesylate	human
Prestw-1239	1	0	0	0	Bicalutamide	human
Prestw-1241	22	16	2	37	Bifonazole	fungi
Prestw-1242	4	0	1	0	Erlotinib	human

## Sheet: SF 5b
UMAP embedding of MolE's representation of test set molecules. The MolE, ECFP4 and chemDesc columns show the number of strains predicted to be inhibited by each respective model. If a compound is predicted to inhibit 10 strains or more, then it is predicted to have broad-spectrum activity. These predictions are compared to the ground_truth. If the model and the ground_truth coincide is the classi…
prestwick_ID	umap1	umap2	split	target species	MolE_chemclass	ecfp4_chemclass	chemDesc_chemclass	ground_truth	MolE	ECFP4	chemDesc	chemical name
Prestw-1	8.19123	0.893321	test	human	FN	FN	FN	16	0	0	0	Azaguanine-8
Prestw-100	11.8911	0.936906	test	human	TN	TN	TN	0	0	0	0	Nocodazole
Prestw-1003	8.50924	5.10793	test	human	TN	TN	TN	0	0	0	0	Azapropazone
Prestw-1004	7.58649	6.11317	test	human	TN	TN	TN	1	0	0	0	Meptazinol hydrochloride
Prestw-1005	4.36878	5.50112	test	veterinary: infections	TP	FN	FN	10	10	5	7	Apramycin
Prestw-1006	0.556944	5.74593	test	human	TN	TN	TN	0	0	0	0	Epitiostanol
Prestw-1007	7.64346	3.45776	test	not a drug	TN	TN	TN	0	0	0	0	Fursultiamine Hydrochloride
Prestw-101	12.7779	6.32228	test	human	TN	TN	TN	2	0	0	0	R(-) Apomorphine hydrochloride hemihydrate
Prestw-1010	9.33003	3.99062	test	bacteria	TP	TP	TP	34	29	34	34	Talampicillin hydrochloride
Prestw-1012	8.96656	0.850985	test	human	TN	TN	TN	0	0	0	0	Trapidil
Prestw-1013	12.1479	6.79556	test	human	TN	TN	TN	5	2	0	0	Deptropine citrate
Prestw-1014	12.8852	6.2078	test	human	TN	TN	FP	5	1	0	22	Sertraline
Prestw-1016	8.08945	3.54691	test	human	TN	TN	TN	0	0	0	0	Moxonidine
Prestw-1019	11.4653	6.44978	test	human	TN	TN	FP	6	3	3	29	Tribenoside
Prestw-1021	10.5039	1.4117	test	human	TN	TN	TN	0	0	1	0	Isradipine
Prestw-1022	13.4028	4.8057	test	veterinary: host animal	TN	TN	TN	0	0	0	0	Tiletamine hydrochloride
Prestw-1024	9.25981	4.30508	test	protozoa	TP	TP	TP	35	38	40	37	Nifurtimox
Prestw-1025	12.9197	1.90745	test	human	TN	TN	TN	0	0	0	0	Letrozole
Prestw-1026	9.47696	6.92067	test	not a drug	TN	TN	TN	0	0	0	0	Arbutin
Prestw-1028	9.35215	4.06823	test	bacteria	TP	TP	TP	35	30	40	39	Benzathine benzylpenicillin
Prestw-1029	9.04794	-0.154965	test	human	TN	TN	TN	0	0	0	0	Risperidone
Prestw-103	12.5174	6.10935	test	human	TN	TN	FP	3	6	0	10	Cyproheptadine hydrochloride
Prestw-1030	10.966	4.05218	test	human	TN	TN	TN	0	0	0	0	Torsemide
Prestw-1031	10.0246	0.1722	test	protozoa	TN	FP	FP	5	7	14	18	Halofantrine hydrochloride
Prestw-1032	9.07017	4.97401	test	human	TN	TN	TN	0	0	0	0	Articaine hydrochloride
Prestw-1034	0.532608	5.85793	test	human	TN	TN	FP	0	1	0	17	Pancuronium bromide
Prestw-1035	8.24525	5.47399	test	human	TN	TN	TN	0	0	0	0	Molindone hydrochloride
Prestw-1036	6.29006	6.74356	test	human	TN	TN	FP	0	0	0	37	Alcuronium chloride
Prestw-1039	12.3951	7.25508	test	human	TN	TN	TN	0	1	0	5	Levocabastine hydrochloride
Prestw-1040	11.4311	0.296678	test	metazoan parasites	TP	FN	TP	20	31	0	27	Pyrvinium pamoate
Prestw-1043	7.91594	5.99575	test	human	TN	TN	TN	2	3	0	3	Penbutolol sulfate
Prestw-1045	13.1089	1.01632	test	fungi	TP	TP	TP	18	28	38	33	Sertaconazole nitrate
Prestw-1046	8.58264	5.83373	test	human	TN	TN	TN	1	1	0	5	Repaglinide
Prestw-1047	11.3696	6.19568	test	human	TN	TN	TN	0	0	0	0	Piretanide
Prestw-1048	13.294	4.97587	test	not a drug	TN	TN	FP	0	7	6	20	Piperacetazine
Prestw-105	1.23614	5.4728	test	human	TN	TN	TN	0	0	0	0	Danazol
Prestw-1050	10.1514	3.76617	test	human	TN	TN	TN	0	0	0	0	Quinethazone
Prestw-1051	13.0088	4.93937	test	human	TN	TN	FP	9	0	0	12	Moricizine hydrochloride
Prestw-1053	6.63299	4.80107	test	bacteria	FP	TN	TN	2	18	0	9	Pivmecillinam hydrochloride
Prestw-1054	10.9651	-0.0748113	test	not a drug	TN	TN	FP	0	4	0	31	Levopropoxyphene napsylate
Prestw-1055	12.2739	6.60737	test	human	TN	TN	TN	0	0	0	0	Piperidolate hydrochloride
Prestw-1058	10.4555	0.698615	test	human	TN	TN	TN	2	0	0	0	Ondansetron Hydrochloride
Prestw-1060	13.1033	2.00509	test	human	TN	TN	TN	1	0	0	0	Oxaprozin
Prestw-1061	11.3493	5.41265	test	human	TN	TN	TN	0	0	0	0	Phensuximide
Prestw-1062	7.9712	7.90338	test	human	TN	TN	TN	0	0	0	1	Ioxaglic acid
Prestw-1063	11.0977	-0.0721614	test	fungi	TN	TN	FP	0	0	0	20	Naftifine hydrochloride
Prestw-1067	9.326	3.26215	test	bacteria	TP	TP	TP	38	37	38	40	Ticarcillin sodium
Prestw-1071	7.04593	3.55436	test	not a drug	TN	TN	FP	0	0	0	15	Imidurea
Prestw-1074	1.53455	4.87804	test	human	TN	TN	TN	0	0	0	0	Cyproterone acetate
Prestw-108	12.3562	5.96159	test	human	TN	TN	TN	0	0	0	0	Nomifensine maleate
Prestw-1082	7.58885	5.77615	test	human	TN	TN	TN	0	0	0	0	(-)-Eseroline fumarate salt
Prestw-1090	7.49347	6.29079	test	not a drug	TN	TN	TN	0	0	0	0	Homosalate
Prestw-1092	9.56254	5.46643	test	human	TN	TN	TN	0	0	0	0	Ranolazine
Prestw-1095	7.88601	5.96409	test	human	TN	TN	TN	0	0	0	0	Cyclopentolate hydrochloride
Prestw-1099	11.5248	4.7162	test	human	TN	TN	TN	0	0	0	0	Nialamide
Prestw-11	10.532	3.62113	test	human	TN	TN	TN	0	0	0	0	Meticrane
Prestw-1101	6.59214	4.88955	test	human	TN	TN	TN	0	1	0	0	Perindopril
Prestw-1106	6.62112	4.66764	test	bacteria	TP	FN	TP	38	32	0	34	Meropenem
Prestw-1107	7.66319	5.13449	test	human	TN	TN	TN	0	2	0	0	Ramipril
Prestw-1109	8.10159	4.73951	test	bacteria	TP	TP	TP	40	40	40	40	Rifabutin
Prestw-111	6.32462	6.75243	test	human	TN	TN	TN	0	0	0	0	Naloxone hydrochloride
Prestw-1111	0.580226	5.80933	test	human	TN	TN	TN	0	0	0	0	Mecamylamine hydrochloride
Prestw-1113	7.09567	3.63122	test	bacteria	TN	TN	FP	0	4	0	25	Viomycin sulfate
Prestw-1114	9.32526	0.582721	test	viruses	FP	TN	FP	6	13	8	38	Saquinavir mesylate
Prestw-1116	9.65598	3.31544	test	human	TN	TN	TN	2	0	0	0	Dorzolamide hydrochloride
Prestw-1117	12.4275	7.30537	test	veterinary: host animal	TN	TN	TN	0	0	0	0	Azaperone
Prestw-1118	8.36777	3.8682	test	bacteria	TP	TP	TP	31	34	33	40	Cefepime hydrochloride
Prestw-112	10.7758	3.77983	test	human	TN	TN	TN	0	0	0	0	Metolazone
Prestw-1120	8.83536	-0.279822	test	bacteria	TP	TP	TP	38	39	39	39	Nadifloxacin
Prestw-1121	11.4525	1.05092	test	veterinary: infections	FN	FN	FN	39	1	0	5	Carbadox
Prestw-1125	13.445	1.23408	test	fungi	TP	TP	TP	23	28	35	28	Oxiconazole Nitrate
Prestw-1127	11.5046	2.67051	test	human	TN	TN	TN	0	0	0	0	Acipimox
Prestw-1129	11.3698	5.70911	test	human	TN	TN	TN	0	0	0	0	Benazepril HCl
Prestw-1130	10.2996	-0.0607686	test	human	TN	TN	TN	5	3	2	2	Azelastine HCl
Prestw-1136	7.96997	0.846197	test	human	TN	TN	TN	0	0	0	0	Doxofylline
Prestw-1139	10.0136	4.10236	test	fungi	FP	TN	TN	0	11	0	3	Itraconazole
Prestw-1140	11.052	4.88848	test	fungi	TN	TN	TN	1	0	0	0	Liranaftate
Prestw-1144	12.8366	5.39299	test	human	TN	TN	TN	0	0	0	0	Mirtazapine
Prestw-1152	9.95699	4.31921	test	human	TN	TN	TN	5	0	0	3	Nefazodone HCl
Prestw-1156	12.9955	2.49465	test	human	TN	TN	TN	1	0	0	0	Oxcarbazepine
Prestw-1157	8.14424	4.83185	test	bacteria	TP	TP	TP	39	40	40	40	Rifapentine
Prestw-1158	8.67478	5.47771	test	human	TN	TN	TN	0	0	0	0	Ropinirole HCl
Prestw-1159	7.314	6.08161	test	human	TN	TN	TN	1	0	0	0	Sibutramine HCl
Prestw-116	6.32164	6.73803	test	human	TN	TN	TN	0	0	0	0	Naltrexone hydrochloride dihydrate
Prestw-1161	0.558544	5.82019	test	human	FN	FN	FN	11	0	0	0	Stanozolol
Prestw-1162	11.6465	0.543628	test	human	TN	TN	TN	0	0	0	0	Zonisamide
Prestw-1166	12.1199	0.737841	test	human	TN	TN	TN	0	0	0	0	Rebamipide
Prestw-1167	13.412	3.20009	test	human	TP	FN	TP	33	26	0	12	Diacerein
Prestw-1173	11.7787	2.50928	test	human	TN	TN	TN	0	0	0	0	Irsogladine maleate
Prestw-1174	4.3353	5.46342	test	human	TN	TN	TN	9	1	4	5	Acarbose
Prestw-1178	10.9996	6.45864	test	human	TN	TN	TN	0	0	0	0	Aniracetam
Prestw-118	6.35055	6.70147	test	human	TN	TN	TN	0	0	0	0	Nalbuphine hydrochloride
Prestw-1180	7.14155	6.52713	test	human	FP	TN	TN	0	22	0	3	Docetaxel
Prestw-1182	9.95081	-0.0692054	test	human	TN	TN	TN	0	0	0	0	Tizanidine HCl
Prestw-1183	8.13893	0.84684	test	human	TN	TN	TN	2	0	0	3	Temozolomide
Prestw-1184	13.4471	1.21973	test	fungi	TP	TP	TP	30	29	33	38	Tioconazole
Prestw-1187	9.3572	0.119815	test	human	TN	TN	TN	1	0	0	0	Granisetron
Prestw-1188	10.0371	-0.0736025	test	human	TN	TN	TN	1	1	0	8	Ziprasidone Hydrochloride
Prestw-1189	10.8748	-0.085638	test	human	TN	TN	FP	8	7	5	15	Montelukast
Prestw-119	11.6851	4.00601	test	human	TN	TN	TN	0	0	0	0	Picotamide monohydrate
Prestw-1192	0.584292	5.71878	test	human	TN	TN	TN	0	0	0	0	Oxandrolone
Prestw-1195	12.4469	1.90691	test	not a drug	FN	FN	TP	11	8	0	16	Toltrazuril
Prestw-1198	13.2331	3.09787	test	human	TN	TN	TN	0	0	0	0	Tranilast
Prestw-1203	11.4422	3.10645	test	human	FN	FN	FN	28	1	0	0	5-fluorouracil
Prestw-121	9.35196	0.41926	test	human	FP	TN	FP	1	11	0	37	Bromocryptine mesylate
Prestw-1211	1.55943	5.44885	test	human	FN	FN	TP	11	8	0	33	Alfacalcidol
Prestw-1213	8.24503	0.867701	test	human	TN	TN	TN	0	0	0	0	Allopurinol
Prestw-1222	8.50139	5.91003	test	human	TN	TN	TN	1	0	0	2	Anastrozole
Prestw-1223	12.6871	1.66649	test	human	TN	TN	TN	7	0	0	0	Anethole-trithione
Prestw-1224	13.445	2.81606	test	human	FN	FN	FN	11	0	0	0	Anthralin
Prestw-1228	8.12197	4.46801	test	human	TN	TN	FP	0	9	0	10	Argatroban
Prestw-1229	9.76043	4.80412	test	human	TN	TN	TN	4	5	1	2	Aripiprazole
Prestw-123	1.16955	5.28212	test	not a drug	TN	TN	TN	0	0	0	0	Dehydrocholic acid
Prestw-1231	12.7196	6.15735	test	human	TN	TN	TN	7	0	0	5	Asenapine maleate
Prestw-1232	12.1581	6.0881	test	human	TN	TN	FP	1	4	0	32	Atorvastatin
Prestw-1234	4.6623	4.35094	test	bacteria	TP	TP	TP	39	37	40	40	Azithromycin
Prestw-1236	12.3654	6.83335	test	human	TN	TN	TN	2	0	0	0	Benztropine mesylate
Prestw-1239	10.9885	3.7971	test	human	TN	TN	TN	1	0	0	0	Bicalutamide
Prestw-1241	13.1875	2.05496	test	fungi	TP	FN	TP	22	16	2	37	Bifonazole
Prestw-1242	10.9724	1.19356	test	human	TN	TN	TN	4	0	1	0	Erlotinib
