# Supplementary material for: Pre-trained molecular representations enable antimicrobial discovery
Source: Nat Commun. 2025 Apr 10;16:3420. doi: 10.1038/s41467-025-58804-4 (PMC11986102; doi:10.1038/s41467-025-58804-4)
Supplement: Supplementary file 4 — Source Data [file 41467_2025_58804_MOESM4_ESM.zip › Source Data/Supplementary Figure 4.xlsx]

## Sheet: SF 4
Complete compound-microbe prediction for all test-set compounds.
The ground_truth column indicates if growth inhibition was shown via lab experiments (1) or not (0).
The antimicrobial_predictive_probability is the score given by the model indicating the likelihood that the compound will inhibit the growth of the strain.
The optimal_threshold value (see Supplmentary Figure 14) used in order to binarize predictions of growth inhibition.
The growth_inhibition_prediction column, shows whether the antimicrobial_predictive_probability is greater that the optimal_threshold. If so, then growth inhibition is predicted (1), else no growth inhibition is predicted (0).
In Supplemtary Figure 4, the predictions for Meropenem, Alfaclcidol, Pyrvinium, and Toltrtuzil are highlighted.
prestwick_ID	strain	ground_truth	antimicrobial_predictive_probability	optimal_threshold	growth_inhibition_prediction	representation_model	chemical name	target species
Prestw-1109	Akkermansia muciniphila (NT5021)	1	0.392183	0.0437414	1	MolE	Rifabutin	bacteria
Prestw-1157	Akkermansia muciniphila (NT5021)	1	0.937825	0.0437414	1	MolE	Rifapentine	bacteria
Prestw-1234	Akkermansia muciniphila (NT5021)	1	0.97919	0.0437414	1	MolE	Azithromycin	bacteria
Prestw-1121	Akkermansia muciniphila (NT5021)	1	0.00166619	0.0437414	0	MolE	Carbadox	veterinary: infections
Prestw-1120	Akkermansia muciniphila (NT5021)	0	0.000880764	0.0437414	0	MolE	Nadifloxacin	bacteria
Prestw-1106	Akkermansia muciniphila (NT5021)	1	0.0172589	0.0437414	0	MolE	Meropenem	bacteria
Prestw-1067	Akkermansia muciniphila (NT5021)	1	0.345311	0.0437414	1	MolE	Ticarcillin sodium	bacteria
Prestw-1028	Akkermansia muciniphila (NT5021)	1	0.0174431	0.0437414	0	MolE	Benzathine benzylpenicillin	bacteria
Prestw-1010	Akkermansia muciniphila (NT5021)	1	0.229362	0.0437414	1	MolE	Talampicillin hydrochloride	bacteria
Prestw-1024	Akkermansia muciniphila (NT5021)	1	0.433633	0.0437414	1	MolE	Nifurtimox	protozoa
Prestw-1167	Akkermansia muciniphila (NT5021)	0	0.00017095	0.0437414	0	MolE	Diacerein	human
Prestw-1118	Akkermansia muciniphila (NT5021)	1	0.141719	0.0437414	1	MolE	Cefepime hydrochloride	bacteria
Prestw-1203	Akkermansia muciniphila (NT5021)	0	0.000242025	0.0437414	0	MolE	5-fluorouracil	human
Prestw-1184	Akkermansia muciniphila (NT5021)	0	0.000913653	0.0437414	0	MolE	Tioconazole	fungi
Prestw-1125	Akkermansia muciniphila (NT5021)	0	0.00358731	0.0437414	0	MolE	Oxiconazole Nitrate	fungi
Prestw-1241	Akkermansia muciniphila (NT5021)	0	0.00386772	0.0437414	0	MolE	Bifonazole	fungi
Prestw-1045	Akkermansia muciniphila (NT5021)	0	0.00142363	0.0437414	0	MolE	Sertaconazole nitrate	fungi
Prestw-1040	Akkermansia muciniphila (NT5021)	0	0.0238093	0.0437414	0	MolE	Pyrvinium pamoate	metazoan parasites
Prestw-1	Akkermansia muciniphila (NT5021)	0	5.32248e-06	0.0437414	0	MolE	Azaguanine-8	human
Prestw-1224	Akkermansia muciniphila (NT5021)	0	1.16436e-05	0.0437414	0	MolE	Anthralin	human
Prestw-1161	Akkermansia muciniphila (NT5021)	0	3.98804e-06	0.0437414	0	MolE	Stanozolol	human
Prestw-1189	Akkermansia muciniphila (NT5021)	0	0.000765869	0.0437414	0	MolE	Montelukast	human
Prestw-1051	Akkermansia muciniphila (NT5021)	0	0.00285282	0.0437414	0	MolE	Moricizine hydrochloride	human
Prestw-1211	Akkermansia muciniphila (NT5021)	0	7.53064e-05	0.0437414	0	MolE	Alfacalcidol	human
Prestw-1195	Akkermansia muciniphila (NT5021)	0	0.00123449	0.0437414	0	MolE	Toltrazuril	not a drug
Prestw-1005	Akkermansia muciniphila (NT5021)	0	0.000640014	0.0437414	0	MolE	Apramycin	veterinary: infections
Prestw-1174	Akkermansia muciniphila (NT5021)	0	6.6871e-06	0.0437414	0	MolE	Acarbose	human
Prestw-1223	Akkermansia muciniphila (NT5021)	0	7.13524e-05	0.0437414	0	MolE	Anethole-trithione	human
Prestw-1031	Akkermansia muciniphila (NT5021)	0	0.00131905	0.0437414	0	MolE	Halofantrine hydrochloride	protozoa
Prestw-1114	Akkermansia muciniphila (NT5021)	0	0.0309086	0.0437414	0	MolE	Saquinavir mesylate	viruses
Prestw-1130	Akkermansia muciniphila (NT5021)	1	0.0804281	0.0437414	1	MolE	Azelastine HCl	human
Prestw-1014	Akkermansia muciniphila (NT5021)	0	0.04819	0.0437414	1	MolE	Sertraline	human
Prestw-1229	Akkermansia muciniphila (NT5021)	0	0.00364574	0.0437414	0	MolE	Aripiprazole	human
Prestw-1231	Akkermansia muciniphila (NT5021)	1	0.000908894	0.0437414	0	MolE	Asenapine maleate	human
Prestw-1053	Akkermansia muciniphila (NT5021)	0	0.00228367	0.0437414	0	MolE	Pivmecillinam hydrochloride	bacteria
Prestw-1242	Akkermansia muciniphila (NT5021)	0	0.000321015	0.0437414	0	MolE	Erlotinib	human
Prestw-101	Akkermansia muciniphila (NT5021)	0	0.00428084	0.0437414	0	MolE	R(-) Apomorphine hydrochloride hemihydrate	human
Prestw-1013	Akkermansia muciniphila (NT5021)	0	0.000305412	0.0437414	0	MolE	Deptropine citrate	human
Prestw-1019	Akkermansia muciniphila (NT5021)	0	9.78689e-06	0.0437414	0	MolE	Tribenoside	human
Prestw-103	Akkermansia muciniphila (NT5021)	0	0.363444	0.0437414	1	MolE	Cyproheptadine hydrochloride	human
Prestw-1060	Akkermansia muciniphila (NT5021)	0	3.10563e-05	0.0437414	0	MolE	Oxaprozin	human
Prestw-1152	Akkermansia muciniphila (NT5021)	0	0.000320062	0.0437414	0	MolE	Nefazodone HCl	human
Prestw-1183	Akkermansia muciniphila (NT5021)	0	8.14475e-06	0.0437414	0	MolE	Temozolomide	human
Prestw-1188	Akkermansia muciniphila (NT5021)	0	0.0196514	0.0437414	0	MolE	Ziprasidone Hydrochloride	human
Prestw-1113	Akkermansia muciniphila (NT5021)	0	0.00578518	0.0437414	0	MolE	Viomycin sulfate	bacteria
Prestw-1063	Akkermansia muciniphila (NT5021)	0	0.0168214	0.0437414	0	MolE	Naftifine hydrochloride	fungi
Prestw-1139	Akkermansia muciniphila (NT5021)	0	0.00123596	0.0437414	0	MolE	Itraconazole	fungi
Prestw-1140	Akkermansia muciniphila (NT5021)	0	6.28547e-06	0.0437414	0	MolE	Liranaftate	fungi
Prestw-100	Akkermansia muciniphila (NT5021)	0	4.888e-06	0.0437414	0	MolE	Nocodazole	human
Prestw-1003	Akkermansia muciniphila (NT5021)	0	2.37319e-05	0.0437414	0	MolE	Azapropazone	human
Prestw-1004	Akkermansia muciniphila (NT5021)	0	8.30745e-06	0.0437414	0	MolE	Meptazinol hydrochloride	human
Prestw-1006	Akkermansia muciniphila (NT5021)	0	3.23764e-06	0.0437414	0	MolE	Epitiostanol	human
Prestw-1012	Akkermansia muciniphila (NT5021)	0	1.57084e-05	0.0437414	0	MolE	Trapidil	human
Prestw-1016	Akkermansia muciniphila (NT5021)	0	3.74078e-05	0.0437414	0	MolE	Moxonidine	human
Prestw-1021	Akkermansia muciniphila (NT5021)	0	2.53436e-05	0.0437414	0	MolE	Isradipine	human
Prestw-1025	Akkermansia muciniphila (NT5021)	0	9.75013e-05	0.0437414	0	MolE	Letrozole	human
Prestw-1029	Akkermansia muciniphila (NT5021)	0	0.00039527	0.0437414	0	MolE	Risperidone	human
Prestw-1030	Akkermansia muciniphila (NT5021)	0	3.80679e-06	0.0437414	0	MolE	Torsemide	human
Prestw-1032	Akkermansia muciniphila (NT5021)	0	9.21401e-06	0.0437414	0	MolE	Articaine hydrochloride	human
Prestw-1034	Akkermansia muciniphila (NT5021)	0	0.000343122	0.0437414	0	MolE	Pancuronium bromide	human
Prestw-1035	Akkermansia muciniphila (NT5021)	0	5.62126e-05	0.0437414	0	MolE	Molindone hydrochloride	human
Prestw-1036	Akkermansia muciniphila (NT5021)	0	0.000156693	0.0437414	0	MolE	Alcuronium chloride	human
Prestw-1039	Akkermansia muciniphila (NT5021)	0	0.000272874	0.0437414	0	MolE	Levocabastine hydrochloride	human
Prestw-1043	Akkermansia muciniphila (NT5021)	0	6.0173e-05	0.0437414	0	MolE	Penbutolol sulfate	human
Prestw-1046	Akkermansia muciniphila (NT5021)	0	3.22548e-05	0.0437414	0	MolE	Repaglinide	human
Prestw-1047	Akkermansia muciniphila (NT5021)	0	1.67047e-06	0.0437414	0	MolE	Piretanide	human
Prestw-105	Akkermansia muciniphila (NT5021)	0	3.9285e-05	0.0437414	0	MolE	Danazol	human
Prestw-1050	Akkermansia muciniphila (NT5021)	0	2.99998e-05	0.0437414	0	MolE	Quinethazone	human
Prestw-1055	Akkermansia muciniphila (NT5021)	0	0.000154082	0.0437414	0	MolE	Piperidolate hydrochloride	human
Prestw-1058	Akkermansia muciniphila (NT5021)	0	0.00709876	0.0437414	0	MolE	Ondansetron Hydrochloride	human
Prestw-1061	Akkermansia muciniphila (NT5021)	0	1.12912e-06	0.0437414	0	MolE	Phensuximide	human
Prestw-1062	Akkermansia muciniphila (NT5021)	0	4.65488e-05	0.0437414	0	MolE	Ioxaglic acid	human
Prestw-1074	Akkermansia muciniphila (NT5021)	0	1.2431e-06	0.0437414	0	MolE	Cyproterone acetate	human
Prestw-108	Akkermansia muciniphila (NT5021)	0	0.000620069	0.0437414	0	MolE	Nomifensine maleate	human
Prestw-1082	Akkermansia muciniphila (NT5021)	0	1.51097e-05	0.0437414	0	MolE	(-)-Eseroline fumarate salt	human
Prestw-1092	Akkermansia muciniphila (NT5021)	0	1.48257e-05	0.0437414	0	MolE	Ranolazine	human
Prestw-1095	Akkermansia muciniphila (NT5021)	0	2.01025e-05	0.0437414	0	MolE	Cyclopentolate hydrochloride	human
Prestw-1099	Akkermansia muciniphila (NT5021)	0	1.00028e-05	0.0437414	0	MolE	Nialamide	human
Prestw-11	Akkermansia muciniphila (NT5021)	0	1.16041e-06	0.0437414	0	MolE	Meticrane	human
Prestw-1101	Akkermansia muciniphila (NT5021)	0	0.000279275	0.0437414	0	MolE	Perindopril	human
Prestw-1107	Akkermansia muciniphila (NT5021)	0	0.00020161	0.0437414	0	MolE	Ramipril	human
Prestw-111	Akkermansia muciniphila (NT5021)	0	2.66714e-05	0.0437414	0	MolE	Naloxone hydrochloride	human
Prestw-1111	Akkermansia muciniphila (NT5021)	0	6.71359e-06	0.0437414	0	MolE	Mecamylamine hydrochloride	human
Prestw-1116	Akkermansia muciniphila (NT5021)	0	2.42168e-05	0.0437414	0	MolE	Dorzolamide hydrochloride	human
Prestw-112	Akkermansia muciniphila (NT5021)	0	5.64438e-05	0.0437414	0	MolE	Metolazone	human
Prestw-1127	Akkermansia muciniphila (NT5021)	0	3.42539e-06	0.0437414	0	MolE	Acipimox	human
Prestw-1129	Akkermansia muciniphila (NT5021)	0	9.63493e-06	0.0437414	0	MolE	Benazepril HCl	human
Prestw-1136	Akkermansia muciniphila (NT5021)	0	1.36635e-06	0.0437414	0	MolE	Doxofylline	human
Prestw-1144	Akkermansia muciniphila (NT5021)	0	0.000440574	0.0437414	0	MolE	Mirtazapine	human
Prestw-1156	Akkermansia muciniphila (NT5021)	0	4.08858e-05	0.0437414	0	MolE	Oxcarbazepine	human
Prestw-1158	Akkermansia muciniphila (NT5021)	0	1.80976e-05	0.0437414	0	MolE	Ropinirole HCl	human
Prestw-1159	Akkermansia muciniphila (NT5021)	0	0.000348276	0.0437414	0	MolE	Sibutramine HCl	human
Prestw-116	Akkermansia muciniphila (NT5021)	0	8.40009e-05	0.0437414	0	MolE	Naltrexone hydrochloride dihydrate	human
Prestw-1162	Akkermansia muciniphila (NT5021)	0	1.84492e-05	0.0437414	0	MolE	Zonisamide	human
Prestw-1166	Akkermansia muciniphila (NT5021)	0	0.000107891	0.0437414	0	MolE	Rebamipide	human
Prestw-1173	Akkermansia muciniphila (NT5021)	0	0.00300224	0.0437414	0	MolE	Irsogladine maleate	human
Prestw-1178	Akkermansia muciniphila (NT5021)	0	1.96969e-06	0.0437414	0	MolE	Aniracetam	human
Prestw-118	Akkermansia muciniphila (NT5021)	0	1.49987e-05	0.0437414	0	MolE	Nalbuphine hydrochloride	human
Prestw-1180	Akkermansia muciniphila (NT5021)	0	0.00119307	0.0437414	0	MolE	Docetaxel	human
Prestw-1182	Akkermansia muciniphila (NT5021)	0	0.000105631	0.0437414	0	MolE	Tizanidine HCl	human
Prestw-1187	Akkermansia muciniphila (NT5021)	0	0.000932134	0.0437414	0	MolE	Granisetron	human
Prestw-119	Akkermansia muciniphila (NT5021)	0	9.52973e-06	0.0437414	0	MolE	Picotamide monohydrate	human
Prestw-1192	Akkermansia muciniphila (NT5021)	0	1.39675e-06	0.0437414	0	MolE	Oxandrolone	human
Prestw-1198	Akkermansia muciniphila (NT5021)	0	1.95512e-06	0.0437414	0	MolE	Tranilast	human
Prestw-121	Akkermansia muciniphila (NT5021)	0	0.0152849	0.0437414	0	MolE	Bromocryptine mesylate	human
Prestw-1213	Akkermansia muciniphila (NT5021)	0	1.19749e-05	0.0437414	0	MolE	Allopurinol	human
Prestw-1222	Akkermansia muciniphila (NT5021)	0	9.66866e-06	0.0437414	0	MolE	Anastrozole	human
Prestw-1228	Akkermansia muciniphila (NT5021)	0	0.0019051	0.0437414	0	MolE	Argatroban	human
Prestw-1232	Akkermansia muciniphila (NT5021)	0	9.46174e-05	0.0437414	0	MolE	Atorvastatin	human
Prestw-1236	Akkermansia muciniphila (NT5021)	0	2.08077e-05	0.0437414	0	MolE	Benztropine mesylate	human
Prestw-1239	Akkermansia muciniphila (NT5021)	0	0.00015153	0.0437414	0	MolE	Bicalutamide	human
Prestw-1007	Akkermansia muciniphila (NT5021)	0	0.000428005	0.0437414	0	MolE	Fursultiamine Hydrochloride	not a drug
Prestw-1026	Akkermansia muciniphila (NT5021)	0	4.9546e-06	0.0437414	0	MolE	Arbutin	not a drug
Prestw-1048	Akkermansia muciniphila (NT5021)	0	0.0223374	0.0437414	0	MolE	Piperacetazine	not a drug
Prestw-1054	Akkermansia muciniphila (NT5021)	0	0.000483751	0.0437414	0	MolE	Levopropoxyphene napsylate	not a drug
Prestw-1071	Akkermansia muciniphila (NT5021)	0	0.000702495	0.0437414	0	MolE	Imidurea	not a drug
Prestw-1090	Akkermansia muciniphila (NT5021)	0	3.62557e-06	0.0437414	0	MolE	Homosalate	not a drug
Prestw-123	Akkermansia muciniphila (NT5021)	0	1.09984e-06	0.0437414	0	MolE	Dehydrocholic acid	not a drug
Prestw-1022	Akkermansia muciniphila (NT5021)	0	3.6569e-05	0.0437414	0	MolE	Tiletamine hydrochloride	veterinary: host animal
Prestw-1117	Akkermansia muciniphila (NT5021)	0	0.00706571	0.0437414	0	MolE	Azaperone	veterinary: host animal
Prestw-1109	Bacteroides caccae (NT5050)	1	0.975521	0.0437414	1	MolE	Rifabutin	bacteria
Prestw-1157	Bacteroides caccae (NT5050)	1	0.995084	0.0437414	1	MolE	Rifapentine	bacteria
Prestw-1234	Bacteroides caccae (NT5050)	1	0.999582	0.0437414	1	MolE	Azithromycin	bacteria
Prestw-1121	Bacteroides caccae (NT5050)	1	0.00715288	0.0437414	0	MolE	Carbadox	veterinary: infections
Prestw-1120	Bacteroides caccae (NT5050)	1	0.967081	0.0437414	1	MolE	Nadifloxacin	bacteria
Prestw-1106	Bacteroides caccae (NT5050)	1	0.0923176	0.0437414	1	MolE	Meropenem	bacteria
Prestw-1067	Bacteroides caccae (NT5050)	1	0.472753	0.0437414	1	MolE	Ticarcillin sodium	bacteria
Prestw-1028	Bacteroides caccae (NT5050)	1	0.0506757	0.0437414	1	MolE	Benzathine benzylpenicillin	bacteria
Prestw-1010	Bacteroides caccae (NT5050)	1	0.0160765	0.0437414	0	MolE	Talampicillin hydrochloride	bacteria
Prestw-1024	Bacteroides caccae (NT5050)	1	0.963325	0.0437414	1	MolE	Nifurtimox	protozoa
Prestw-1167	Bacteroides caccae (NT5050)	1	0.0334005	0.0437414	0	MolE	Diacerein	human
Prestw-1118	Bacteroides caccae (NT5050)	0	0.201462	0.0437414	1	MolE	Cefepime hydrochloride	bacteria
Prestw-1203	Bacteroides caccae (NT5050)	1	0.17034	0.0437414	1	MolE	5-fluorouracil	human
Prestw-1184	Bacteroides caccae (NT5050)	1	0.0841644	0.0437414	1	MolE	Tioconazole	fungi
Prestw-1125	Bacteroides caccae (NT5050)	0	0.264903	0.0437414	1	MolE	Oxiconazole Nitrate	fungi
Prestw-1241	Bacteroides caccae (NT5050)	0	0.0162835	0.0437414	0	MolE	Bifonazole	fungi
Prestw-1045	Bacteroides caccae (NT5050)	0	0.0702059	0.0437414	1	MolE	Sertaconazole nitrate	fungi
Prestw-1040	Bacteroides caccae (NT5050)	1	0.0768853	0.0437414	1	MolE	Pyrvinium pamoate	metazoan parasites
Prestw-1	Bacteroides caccae (NT5050)	1	0.000161881	0.0437414	0	MolE	Azaguanine-8	human
Prestw-1224	Bacteroides caccae (NT5050)	0	0.000112528	0.0437414	0	MolE	Anthralin	human
Prestw-1161	Bacteroides caccae (NT5050)	0	0.000815724	0.0437414	0	MolE	Stanozolol	human
Prestw-1189	Bacteroides caccae (NT5050)	0	0.010023	0.0437414	0	MolE	Montelukast	human
Prestw-1051	Bacteroides caccae (NT5050)	1	0.00152554	0.0437414	0	MolE	Moricizine hydrochloride	human
Prestw-1211	Bacteroides caccae (NT5050)	0	0.0193152	0.0437414	0	MolE	Alfacalcidol	human
Prestw-1195	Bacteroides caccae (NT5050)	0	0.00633444	0.0437414	0	MolE	Toltrazuril	not a drug
Prestw-1005	Bacteroides caccae (NT5050)	0	0.00030319	0.0437414	0	MolE	Apramycin	veterinary: infections
Prestw-1174	Bacteroides caccae (NT5050)	0	3.41331e-05	0.0437414	0	MolE	Acarbose	human
Prestw-1223	Bacteroides caccae (NT5050)	0	0.000228535	0.0437414	0	MolE	Anethole-trithione	human
Prestw-1031	Bacteroides caccae (NT5050)	0	0.0110156	0.0437414	0	MolE	Halofantrine hydrochloride	protozoa
Prestw-1114	Bacteroides caccae (NT5050)	0	0.0347056	0.0437414	0	MolE	Saquinavir mesylate	viruses
Prestw-1130	Bacteroides caccae (NT5050)	0	0.00497735	0.0437414	0	MolE	Azelastine HCl	human
Prestw-1014	Bacteroides caccae (NT5050)	0	0.000926141	0.0437414	0	MolE	Sertraline	human
Prestw-1229	Bacteroides caccae (NT5050)	0	0.00120595	0.0437414	0	MolE	Aripiprazole	human
Prestw-1231	Bacteroides caccae (NT5050)	0	0.00216823	0.0437414	0	MolE	Asenapine maleate	human
Prestw-1053	Bacteroides caccae (NT5050)	0	0.0128165	0.0437414	0	MolE	Pivmecillinam hydrochloride	bacteria
Prestw-1242	Bacteroides caccae (NT5050)	0	5.79704e-05	0.0437414	0	MolE	Erlotinib	human
Prestw-101	Bacteroides caccae (NT5050)	0	0.00145012	0.0437414	0	MolE	R(-) Apomorphine hydrochloride hemihydrate	human
Prestw-1013	Bacteroides caccae (NT5050)	0	0.000507543	0.0437414	0	MolE	Deptropine citrate	human
Prestw-1019	Bacteroides caccae (NT5050)	0	4.88733e-05	0.0437414	0	MolE	Tribenoside	human
Prestw-103	Bacteroides caccae (NT5050)	0	0.0128061	0.0437414	0	MolE	Cyproheptadine hydrochloride	human
Prestw-1060	Bacteroides caccae (NT5050)	0	9.22093e-05	0.0437414	0	MolE	Oxaprozin	human
Prestw-1152	Bacteroides caccae (NT5050)	0	0.00035742	0.0437414	0	MolE	Nefazodone HCl	human
Prestw-1183	Bacteroides caccae (NT5050)	0	0.000187295	0.0437414	0	MolE	Temozolomide	human
Prestw-1188	Bacteroides caccae (NT5050)	0	0.000442424	0.0437414	0	MolE	Ziprasidone Hydrochloride	human
Prestw-1113	Bacteroides caccae (NT5050)	0	0.00627701	0.0437414	0	MolE	Viomycin sulfate	bacteria
Prestw-1063	Bacteroides caccae (NT5050)	0	0.00141031	0.0437414	0	MolE	Naftifine hydrochloride	fungi
Prestw-1139	Bacteroides caccae (NT5050)	0	0.0238716	0.0437414	0	MolE	Itraconazole	fungi
Prestw-1140	Bacteroides caccae (NT5050)	0	4.58212e-05	0.0437414	0	MolE	Liranaftate	fungi
Prestw-100	Bacteroides caccae (NT5050)	0	2.67133e-05	0.0437414	0	MolE	Nocodazole	human
Prestw-1003	Bacteroides caccae (NT5050)	0	2.06023e-05	0.0437414	0	MolE	Azapropazone	human
Prestw-1004	Bacteroides caccae (NT5050)	0	0.000176671	0.0437414	0	MolE	Meptazinol hydrochloride	human
Prestw-1006	Bacteroides caccae (NT5050)	0	0.000441865	0.0437414	0	MolE	Epitiostanol	human
Prestw-1012	Bacteroides caccae (NT5050)	0	6.96346e-05	0.0437414	0	MolE	Trapidil	human
Prestw-1016	Bacteroides caccae (NT5050)	0	0.000114434	0.0437414	0	MolE	Moxonidine	human
Prestw-1021	Bacteroides caccae (NT5050)	0	0.000313768	0.0437414	0	MolE	Isradipine	human
Prestw-1025	Bacteroides caccae (NT5050)	0	0.000527601	0.0437414	0	MolE	Letrozole	human
Prestw-1029	Bacteroides caccae (NT5050)	0	0.00486535	0.0437414	0	MolE	Risperidone	human
Prestw-1030	Bacteroides caccae (NT5050)	0	1.05048e-05	0.0437414	0	MolE	Torsemide	human
Prestw-1032	Bacteroides caccae (NT5050)	0	2.66489e-05	0.0437414	0	MolE	Articaine hydrochloride	human
Prestw-1034	Bacteroides caccae (NT5050)	0	0.0100011	0.0437414	0	MolE	Pancuronium bromide	human
Prestw-1035	Bacteroides caccae (NT5050)	0	0.000174243	0.0437414	0	MolE	Molindone hydrochloride	human
Prestw-1036	Bacteroides caccae (NT5050)	0	0.00207258	0.0437414	0	MolE	Alcuronium chloride	human
Prestw-1039	Bacteroides caccae (NT5050)	0	0.000360476	0.0437414	0	MolE	Levocabastine hydrochloride	human
Prestw-1043	Bacteroides caccae (NT5050)	0	0.00274351	0.0437414	0	MolE	Penbutolol sulfate	human
Prestw-1046	Bacteroides caccae (NT5050)	0	7.33003e-05	0.0437414	0	MolE	Repaglinide	human
Prestw-1047	Bacteroides caccae (NT5050)	0	6.12048e-06	0.0437414	0	MolE	Piretanide	human
Prestw-105	Bacteroides caccae (NT5050)	0	0.00368261	0.0437414	0	MolE	Danazol	human
Prestw-1050	Bacteroides caccae (NT5050)	0	0.000349	0.0437414	0	MolE	Quinethazone	human
Prestw-1055	Bacteroides caccae (NT5050)	0	2.9411e-05	0.0437414	0	MolE	Piperidolate hydrochloride	human
Prestw-1058	Bacteroides caccae (NT5050)	0	0.00326548	0.0437414	0	MolE	Ondansetron Hydrochloride	human
Prestw-1061	Bacteroides caccae (NT5050)	0	8.54858e-05	0.0437414	0	MolE	Phensuximide	human
Prestw-1062	Bacteroides caccae (NT5050)	0	3.29075e-05	0.0437414	0	MolE	Ioxaglic acid	human
Prestw-1074	Bacteroides caccae (NT5050)	0	0.000106436	0.0437414	0	MolE	Cyproterone acetate	human
Prestw-108	Bacteroides caccae (NT5050)	0	2.90228e-05	0.0437414	0	MolE	Nomifensine maleate	human
Prestw-1082	Bacteroides caccae (NT5050)	0	8.04916e-05	0.0437414	0	MolE	(-)-Eseroline fumarate salt	human
Prestw-1092	Bacteroides caccae (NT5050)	0	1.38529e-05	0.0437414	0	MolE	Ranolazine	human
Prestw-1095	Bacteroides caccae (NT5050)	0	2.87005e-06	0.0437414	0	MolE	Cyclopentolate hydrochloride	human
Prestw-1099	Bacteroides caccae (NT5050)	0	6.04603e-06	0.0437414	0	MolE	Nialamide	human
Prestw-11	Bacteroides caccae (NT5050)	0	4.0471e-05	0.0437414	0	MolE	Meticrane	human
Prestw-1101	Bacteroides caccae (NT5050)	0	0.00256567	0.0437414	0	MolE	Perindopril	human
Prestw-1107	Bacteroides caccae (NT5050)	0	0.000442518	0.0437414	0	MolE	Ramipril	human
Prestw-111	Bacteroides caccae (NT5050)	0	0.000298155	0.0437414	0	MolE	Naloxone hydrochloride	human
Prestw-1111	Bacteroides caccae (NT5050)	0	0.000107273	0.0437414	0	MolE	Mecamylamine hydrochloride	human
Prestw-1116	Bacteroides caccae (NT5050)	0	0.000189893	0.0437414	0	MolE	Dorzolamide hydrochloride	human
Prestw-112	Bacteroides caccae (NT5050)	0	2.08361e-05	0.0437414	0	MolE	Metolazone	human
Prestw-1127	Bacteroides caccae (NT5050)	0	0.000346485	0.0437414	0	MolE	Acipimox	human
Prestw-1129	Bacteroides caccae (NT5050)	0	1.02928e-05	0.0437414	0	MolE	Benazepril HCl	human
Prestw-1136	Bacteroides caccae (NT5050)	0	8.3182e-06	0.0437414	0	MolE	Doxofylline	human
Prestw-1144	Bacteroides caccae (NT5050)	0	2.35459e-05	0.0437414	0	MolE	Mirtazapine	human
Prestw-1156	Bacteroides caccae (NT5050)	0	0.000169654	0.0437414	0	MolE	Oxcarbazepine	human
Prestw-1158	Bacteroides caccae (NT5050)	0	3.61912e-06	0.0437414	0	MolE	Ropinirole HCl	human
Prestw-1159	Bacteroides caccae (NT5050)	0	0.000605817	0.0437414	0	MolE	Sibutramine HCl	human
Prestw-116	Bacteroides caccae (NT5050)	0	0.000306814	0.0437414	0	MolE	Naltrexone hydrochloride dihydrate	human
Prestw-1162	Bacteroides caccae (NT5050)	0	0.000766976	0.0437414	0	MolE	Zonisamide	human
Prestw-1166	Bacteroides caccae (NT5050)	0	0.000297456	0.0437414	0	MolE	Rebamipide	human
Prestw-1173	Bacteroides caccae (NT5050)	0	0.00340554	0.0437414	0	MolE	Irsogladine maleate	human
Prestw-1178	Bacteroides caccae (NT5050)	0	1.21869e-05	0.0437414	0	MolE	Aniracetam	human
Prestw-118	Bacteroides caccae (NT5050)	0	4.15915e-05	0.0437414	0	MolE	Nalbuphine hydrochloride	human
Prestw-1180	Bacteroides caccae (NT5050)	0	0.0417798	0.0437414	0	MolE	Docetaxel	human
Prestw-1182	Bacteroides caccae (NT5050)	0	0.00331028	0.0437414	0	MolE	Tizanidine HCl	human
Prestw-1187	Bacteroides caccae (NT5050)	0	0.000465294	0.0437414	0	MolE	Granisetron	human
Prestw-119	Bacteroides caccae (NT5050)	0	1.44953e-05	0.0437414	0	MolE	Picotamide monohydrate	human
Prestw-1192	Bacteroides caccae (NT5050)	0	0.000114866	0.0437414	0	MolE	Oxandrolone	human
Prestw-1198	Bacteroides caccae (NT5050)	0	1.09454e-05	0.0437414	0	MolE	Tranilast	human
Prestw-121	Bacteroides caccae (NT5050)	0	0.0282894	0.0437414	0	MolE	Bromocryptine mesylate	human
Prestw-1213	Bacteroides caccae (NT5050)	0	0.000335918	0.0437414	0	MolE	Allopurinol	human
Prestw-1222	Bacteroides caccae (NT5050)	0	0.000224463	0.0437414	0	MolE	Anastrozole	human
Prestw-1228	Bacteroides caccae (NT5050)	0	0.044672	0.0437414	1	MolE	Argatroban	human
Prestw-1232	Bacteroides caccae (NT5050)	0	0.000743355	0.0437414	0	MolE	Atorvastatin	human
Prestw-1236	Bacteroides caccae (NT5050)	0	3.81438e-05	0.0437414	0	MolE	Benztropine mesylate	human
Prestw-1239	Bacteroides caccae (NT5050)	0	0.000108927	0.0437414	0	MolE	Bicalutamide	human
Prestw-1007	Bacteroides caccae (NT5050)	0	0.000260901	0.0437414	0	MolE	Fursultiamine Hydrochloride	not a drug
Prestw-1026	Bacteroides caccae (NT5050)	0	4.58993e-05	0.0437414	0	MolE	Arbutin	not a drug
Prestw-1048	Bacteroides caccae (NT5050)	0	0.00472278	0.0437414	0	MolE	Piperacetazine	not a drug
Prestw-1054	Bacteroides caccae (NT5050)	0	0.00410267	0.0437414	0	MolE	Levopropoxyphene napsylate	not a drug
Prestw-1071	Bacteroides caccae (NT5050)	0	0.000658061	0.0437414	0	MolE	Imidurea	not a drug
Prestw-1090	Bacteroides caccae (NT5050)	0	6.91772e-05	0.0437414	0	MolE	Homosalate	not a drug
Prestw-123	Bacteroides caccae (NT5050)	0	0.000330303	0.0437414	0	MolE	Dehydrocholic acid	not a drug
Prestw-1022	Bacteroides caccae (NT5050)	0	9.81538e-05	0.0437414	0	MolE	Tiletamine hydrochloride	veterinary: host animal
Prestw-1117	Bacteroides caccae (NT5050)	0	1.74533e-05	0.0437414	0	MolE	Azaperone	veterinary: host animal
Prestw-1109	Bacteroides fragilis (ET) (NT5033)	1	0.909787	0.0437414	1	MolE	Rifabutin	bacteria
Prestw-1157	Bacteroides fragilis (ET) (NT5033)	1	0.989739	0.0437414	1	MolE	Rifapentine	bacteria
Prestw-1234	Bacteroides fragilis (ET) (NT5033)	1	0.999202	0.0437414	1	MolE	Azithromycin	bacteria
Prestw-1121	Bacteroides fragilis (ET) (NT5033)	1	0.00385294	0.0437414	0	MolE	Carbadox	veterinary: infections
Prestw-1120	Bacteroides fragilis (ET) (NT5033)	1	0.790368	0.0437414	1	MolE	Nadifloxacin	bacteria
Prestw-1106	Bacteroides fragilis (ET) (NT5033)	1	0.080378	0.0437414	1	MolE	Meropenem	bacteria
Prestw-1067	Bacteroides fragilis (ET) (NT5033)	1	0.12773	0.0437414	1	MolE	Ticarcillin sodium	bacteria
Prestw-1028	Bacteroides fragilis (ET) (NT5033)	1	0.0669402	0.0437414	1	MolE	Benzathine benzylpenicillin	bacteria
Prestw-1010	Bacteroides fragilis (ET) (NT5033)	0	0.000419753	0.0437414	0	MolE	Talampicillin hydrochloride	bacteria
Prestw-1024	Bacteroides fragilis (ET) (NT5033)	1	0.958929	0.0437414	1	MolE	Nifurtimox	protozoa
Prestw-1167	Bacteroides fragilis (ET) (NT5033)	1	0.0659146	0.0437414	1	MolE	Diacerein	human
Prestw-1118	Bacteroides fragilis (ET) (NT5033)	0	0.00348121	0.0437414	0	MolE	Cefepime hydrochloride	bacteria
Prestw-1203	Bacteroides fragilis (ET) (NT5033)	1	0.00536289	0.0437414	0	MolE	5-fluorouracil	human
Prestw-1184	Bacteroides fragilis (ET) (NT5033)	0	0.108905	0.0437414	1	MolE	Tioconazole	fungi
Prestw-1125	Bacteroides fragilis (ET) (NT5033)	1	0.558601	0.0437414	1	MolE	Oxiconazole Nitrate	fungi
Prestw-1241	Bacteroides fragilis (ET) (NT5033)	0	0.0152717	0.0437414	0	MolE	Bifonazole	fungi
Prestw-1045	Bacteroides fragilis (ET) (NT5033)	1	0.0711051	0.0437414	1	MolE	Sertaconazole nitrate	fungi
Prestw-1040	Bacteroides fragilis (ET) (NT5033)	1	0.134875	0.0437414	1	MolE	Pyrvinium pamoate	metazoan parasites
Prestw-1	Bacteroides fragilis (ET) (NT5033)	1	1.04328e-05	0.0437414	0	MolE	Azaguanine-8	human
Prestw-1224	Bacteroides fragilis (ET) (NT5033)	0	0.000249954	0.0437414	0	MolE	Anthralin	human
Prestw-1161	Bacteroides fragilis (ET) (NT5033)	0	2.63491e-05	0.0437414	0	MolE	Stanozolol	human
Prestw-1189	Bacteroides fragilis (ET) (NT5033)	0	0.0110455	0.0437414	0	MolE	Montelukast	human
Prestw-1051	Bacteroides fragilis (ET) (NT5033)	0	0.000882644	0.0437414	0	MolE	Moricizine hydrochloride	human
Prestw-1211	Bacteroides fragilis (ET) (NT5033)	0	0.00114944	0.0437414	0	MolE	Alfacalcidol	human
Prestw-1195	Bacteroides fragilis (ET) (NT5033)	1	0.0140917	0.0437414	0	MolE	Toltrazuril	not a drug
Prestw-1005	Bacteroides fragilis (ET) (NT5033)	0	0.000302314	0.0437414	0	MolE	Apramycin	veterinary: infections
Prestw-1174	Bacteroides fragilis (ET) (NT5033)	1	3.80386e-05	0.0437414	0	MolE	Acarbose	human
Prestw-1223	Bacteroides fragilis (ET) (NT5033)	0	0.000399251	0.0437414	0	MolE	Anethole-trithione	human
Prestw-1031	Bacteroides fragilis (ET) (NT5033)	0	0.0011077	0.0437414	0	MolE	Halofantrine hydrochloride	protozoa
Prestw-1114	Bacteroides fragilis (ET) (NT5033)	0	0.00521637	0.0437414	0	MolE	Saquinavir mesylate	viruses
Prestw-1130	Bacteroides fragilis (ET) (NT5033)	0	0.00164618	0.0437414	0	MolE	Azelastine HCl	human
Prestw-1014	Bacteroides fragilis (ET) (NT5033)	0	0.00156532	0.0437414	0	MolE	Sertraline	human
Prestw-1229	Bacteroides fragilis (ET) (NT5033)	0	0.000490966	0.0437414	0	MolE	Aripiprazole	human
Prestw-1231	Bacteroides fragilis (ET) (NT5033)	0	0.00189393	0.0437414	0	MolE	Asenapine maleate	human
Prestw-1053	Bacteroides fragilis (ET) (NT5033)	0	0.0198772	0.0437414	0	MolE	Pivmecillinam hydrochloride	bacteria
Prestw-1242	Bacteroides fragilis (ET) (NT5033)	0	9.24774e-05	0.0437414	0	MolE	Erlotinib	human
Prestw-101	Bacteroides fragilis (ET) (NT5033)	0	0.000715804	0.0437414	0	MolE	R(-) Apomorphine hydrochloride hemihydrate	human
Prestw-1013	Bacteroides fragilis (ET) (NT5033)	0	0.00103433	0.0437414	0	MolE	Deptropine citrate	human
Prestw-1019	Bacteroides fragilis (ET) (NT5033)	0	0.000317496	0.0437414	0	MolE	Tribenoside	human
Prestw-103	Bacteroides fragilis (ET) (NT5033)	0	0.00761655	0.0437414	0	MolE	Cyproheptadine hydrochloride	human
Prestw-1060	Bacteroides fragilis (ET) (NT5033)	0	0.000267537	0.0437414	0	MolE	Oxaprozin	human
Prestw-1152	Bacteroides fragilis (ET) (NT5033)	0	0.000702569	0.0437414	0	MolE	Nefazodone HCl	human
Prestw-1183	Bacteroides fragilis (ET) (NT5033)	0	1.67702e-05	0.0437414	0	MolE	Temozolomide	human
Prestw-1188	Bacteroides fragilis (ET) (NT5033)	0	5.44062e-05	0.0437414	0	MolE	Ziprasidone Hydrochloride	human
Prestw-1113	Bacteroides fragilis (ET) (NT5033)	0	0.00182175	0.0437414	0	MolE	Viomycin sulfate	bacteria
Prestw-1063	Bacteroides fragilis (ET) (NT5033)	0	0.000798484	0.0437414	0	MolE	Naftifine hydrochloride	fungi
Prestw-1139	Bacteroides fragilis (ET) (NT5033)	0	0.0130368	0.0437414	0	MolE	Itraconazole	fungi
Prestw-1140	Bacteroides fragilis (ET) (NT5033)	0	6.17403e-05	0.0437414	0	MolE	Liranaftate	fungi
Prestw-100	Bacteroides fragilis (ET) (NT5033)	0	1.72688e-05	0.0437414	0	MolE	Nocodazole	human
Prestw-1003	Bacteroides fragilis (ET) (NT5033)	0	3.49835e-05	0.0437414	0	MolE	Azapropazone	human
Prestw-1004	Bacteroides fragilis (ET) (NT5033)	0	0.000105415	0.0437414	0	MolE	Meptazinol hydrochloride	human
Prestw-1006	Bacteroides fragilis (ET) (NT5033)	0	1.88778e-05	0.0437414	0	MolE	Epitiostanol	human
Prestw-1012	Bacteroides fragilis (ET) (NT5033)	0	1.23492e-05	0.0437414	0	MolE	Trapidil	human
Prestw-1016	Bacteroides fragilis (ET) (NT5033)	0	6.15045e-05	0.0437414	0	MolE	Moxonidine	human
Prestw-1021	Bacteroides fragilis (ET) (NT5033)	0	0.000182623	0.0437414	0	MolE	Isradipine	human
Prestw-1025	Bacteroides fragilis (ET) (NT5033)	0	0.000201871	0.0437414	0	MolE	Letrozole	human
Prestw-1029	Bacteroides fragilis (ET) (NT5033)	0	0.000229813	0.0437414	0	MolE	Risperidone	human
Prestw-1030	Bacteroides fragilis (ET) (NT5033)	0	3.27769e-05	0.0437414	0	MolE	Torsemide	human
Prestw-1032	Bacteroides fragilis (ET) (NT5033)	0	1.90869e-05	0.0437414	0	MolE	Articaine hydrochloride	human
Prestw-1034	Bacteroides fragilis (ET) (NT5033)	0	0.00196541	0.0437414	0	MolE	Pancuronium bromide	human
Prestw-1035	Bacteroides fragilis (ET) (NT5033)	0	4.45595e-05	0.0437414	0	MolE	Molindone hydrochloride	human
Prestw-1036	Bacteroides fragilis (ET) (NT5033)	0	0.000242541	0.0437414	0	MolE	Alcuronium chloride	human
Prestw-1039	Bacteroides fragilis (ET) (NT5033)	0	0.000203061	0.0437414	0	MolE	Levocabastine hydrochloride	human
Prestw-1043	Bacteroides fragilis (ET) (NT5033)	0	0.00104487	0.0437414	0	MolE	Penbutolol sulfate	human
Prestw-1046	Bacteroides fragilis (ET) (NT5033)	0	0.000179294	0.0437414	0	MolE	Repaglinide	human
Prestw-1047	Bacteroides fragilis (ET) (NT5033)	0	1.62848e-05	0.0437414	0	MolE	Piretanide	human
Prestw-105	Bacteroides fragilis (ET) (NT5033)	0	4.43542e-05	0.0437414	0	MolE	Danazol	human
Prestw-1050	Bacteroides fragilis (ET) (NT5033)	0	9.67164e-05	0.0437414	0	MolE	Quinethazone	human
Prestw-1055	Bacteroides fragilis (ET) (NT5033)	0	0.00010308	0.0437414	0	MolE	Piperidolate hydrochloride	human
Prestw-1058	Bacteroides fragilis (ET) (NT5033)	0	0.000267529	0.0437414	0	MolE	Ondansetron Hydrochloride	human
Prestw-1061	Bacteroides fragilis (ET) (NT5033)	0	1.33547e-05	0.0437414	0	MolE	Phensuximide	human
Prestw-1062	Bacteroides fragilis (ET) (NT5033)	0	3.53513e-05	0.0437414	0	MolE	Ioxaglic acid	human
Prestw-1074	Bacteroides fragilis (ET) (NT5033)	0	1.1493e-05	0.0437414	0	MolE	Cyproterone acetate	human
Prestw-108	Bacteroides fragilis (ET) (NT5033)	0	1.15452e-05	0.0437414	0	MolE	Nomifensine maleate	human
Prestw-1082	Bacteroides fragilis (ET) (NT5033)	0	1.35688e-05	0.0437414	0	MolE	(-)-Eseroline fumarate salt	human
Prestw-1092	Bacteroides fragilis (ET) (NT5033)	0	2.01574e-05	0.0437414	0	MolE	Ranolazine	human
Prestw-1095	Bacteroides fragilis (ET) (NT5033)	0	8.36241e-06	0.0437414	0	MolE	Cyclopentolate hydrochloride	human
Prestw-1099	Bacteroides fragilis (ET) (NT5033)	0	4.1868e-06	0.0437414	0	MolE	Nialamide	human
Prestw-11	Bacteroides fragilis (ET) (NT5033)	0	3.46182e-05	0.0437414	0	MolE	Meticrane	human
Prestw-1101	Bacteroides fragilis (ET) (NT5033)	0	0.000956719	0.0437414	0	MolE	Perindopril	human
Prestw-1107	Bacteroides fragilis (ET) (NT5033)	0	0.000227273	0.0437414	0	MolE	Ramipril	human
Prestw-111	Bacteroides fragilis (ET) (NT5033)	0	2.10006e-05	0.0437414	0	MolE	Naloxone hydrochloride	human
Prestw-1111	Bacteroides fragilis (ET) (NT5033)	0	2.20562e-05	0.0437414	0	MolE	Mecamylamine hydrochloride	human
Prestw-1116	Bacteroides fragilis (ET) (NT5033)	0	0.000171007	0.0437414	0	MolE	Dorzolamide hydrochloride	human
Prestw-112	Bacteroides fragilis (ET) (NT5033)	0	9.60527e-05	0.0437414	0	MolE	Metolazone	human
Prestw-1127	Bacteroides fragilis (ET) (NT5033)	0	9.23699e-05	0.0437414	0	MolE	Acipimox	human
Prestw-1129	Bacteroides fragilis (ET) (NT5033)	0	3.46294e-05	0.0437414	0	MolE	Benazepril HCl	human
Prestw-1136	Bacteroides fragilis (ET) (NT5033)	0	4.33895e-06	0.0437414	0	MolE	Doxofylline	human
Prestw-1144	Bacteroides fragilis (ET) (NT5033)	0	1.05493e-05	0.0437414	0	MolE	Mirtazapine	human
Prestw-1156	Bacteroides fragilis (ET) (NT5033)	0	7.42707e-05	0.0437414	0	MolE	Oxcarbazepine	human
Prestw-1158	Bacteroides fragilis (ET) (NT5033)	0	4.46756e-06	0.0437414	0	MolE	Ropinirole HCl	human
Prestw-1159	Bacteroides fragilis (ET) (NT5033)	0	0.000413528	0.0437414	0	MolE	Sibutramine HCl	human
Prestw-116	Bacteroides fragilis (ET) (NT5033)	0	2.28446e-05	0.0437414	0	MolE	Naltrexone hydrochloride dihydrate	human
Prestw-1162	Bacteroides fragilis (ET) (NT5033)	0	0.000443513	0.0437414	0	MolE	Zonisamide	human
Prestw-1166	Bacteroides fragilis (ET) (NT5033)	0	0.00063604	0.0437414	0	MolE	Rebamipide	human
Prestw-1173	Bacteroides fragilis (ET) (NT5033)	0	0.00165357	0.0437414	0	MolE	Irsogladine maleate	human
Prestw-1178	Bacteroides fragilis (ET) (NT5033)	0	4.69971e-06	0.0437414	0	MolE	Aniracetam	human
Prestw-118	Bacteroides fragilis (ET) (NT5033)	0	6.52491e-06	0.0437414	0	MolE	Nalbuphine hydrochloride	human
Prestw-1180	Bacteroides fragilis (ET) (NT5033)	0	0.00670496	0.0437414	0	MolE	Docetaxel	human
Prestw-1182	Bacteroides fragilis (ET) (NT5033)	0	8.18608e-05	0.0437414	0	MolE	Tizanidine HCl	human
Prestw-1187	Bacteroides fragilis (ET) (NT5033)	0	7.32639e-06	0.0437414	0	MolE	Granisetron	human
Prestw-119	Bacteroides fragilis (ET) (NT5033)	0	9.67988e-06	0.0437414	0	MolE	Picotamide monohydrate	human
Prestw-1192	Bacteroides fragilis (ET) (NT5033)	0	2.03319e-05	0.0437414	0	MolE	Oxandrolone	human
Prestw-1198	Bacteroides fragilis (ET) (NT5033)	0	0.000154156	0.0437414	0	MolE	Tranilast	human
Prestw-121	Bacteroides fragilis (ET) (NT5033)	0	0.00278227	0.0437414	0	MolE	Bromocryptine mesylate	human
Prestw-1213	Bacteroides fragilis (ET) (NT5033)	0	1.40608e-05	0.0437414	0	MolE	Allopurinol	human
Prestw-1222	Bacteroides fragilis (ET) (NT5033)	0	0.00016798	0.0437414	0	MolE	Anastrozole	human
Prestw-1228	Bacteroides fragilis (ET) (NT5033)	0	0.00457056	0.0437414	0	MolE	Argatroban	human
Prestw-1232	Bacteroides fragilis (ET) (NT5033)	0	0.00218452	0.0437414	0	MolE	Atorvastatin	human
Prestw-1236	Bacteroides fragilis (ET) (NT5033)	0	4.87273e-05	0.0437414	0	MolE	Benztropine mesylate	human
Prestw-1239	Bacteroides fragilis (ET) (NT5033)	0	0.000436011	0.0437414	0	MolE	Bicalutamide	human
Prestw-1007	Bacteroides fragilis (ET) (NT5033)	0	0.000148441	0.0437414	0	MolE	Fursultiamine Hydrochloride	not a drug
Prestw-1026	Bacteroides fragilis (ET) (NT5033)	0	0.000139071	0.0437414	0	MolE	Arbutin	not a drug
Prestw-1048	Bacteroides fragilis (ET) (NT5033)	0	0.00291826	0.0437414	0	MolE	Piperacetazine	not a drug
Prestw-1054	Bacteroides fragilis (ET) (NT5033)	0	0.00999415	0.0437414	0	MolE	Levopropoxyphene napsylate	not a drug
Prestw-1071	Bacteroides fragilis (ET) (NT5033)	0	0.000255229	0.0437414	0	MolE	Imidurea	not a drug
Prestw-1090	Bacteroides fragilis (ET) (NT5033)	0	0.000172889	0.0437414	0	MolE	Homosalate	not a drug
Prestw-123	Bacteroides fragilis (ET) (NT5033)	0	3.10877e-05	0.0437414	0	MolE	Dehydrocholic acid	not a drug
Prestw-1022	Bacteroides fragilis (ET) (NT5033)	0	1.96872e-05	0.0437414	0	MolE	Tiletamine hydrochloride	veterinary: host animal
Prestw-1117	Bacteroides fragilis (ET) (NT5033)	0	5.234e-06	0.0437414	0	MolE	Azaperone	veterinary: host animal
Prestw-1109	Bacteroides fragilis (NT) (NT5003)	1	0.911583	0.0437414	1	MolE	Rifabutin	bacteria
Prestw-1157	Bacteroides fragilis (NT) (NT5003)	1	0.994778	0.0437414	1	MolE	Rifapentine	bacteria
Prestw-1234	Bacteroides fragilis (NT) (NT5003)	1	0.998107	0.0437414	1	MolE	Azithromycin	bacteria
Prestw-1121	Bacteroides fragilis (NT) (NT5003)	1	0.00421042	0.0437414	0	MolE	Carbadox	veterinary: infections
Prestw-1120	Bacteroides fragilis (NT) (NT5003)	1	0.984048	0.0437414	1	MolE	Nadifloxacin	bacteria
Prestw-1106	Bacteroides fragilis (NT) (NT5003)	1	0.365789	0.0437414	1	MolE	Meropenem	bacteria
Prestw-1067	Bacteroides fragilis (NT) (NT5003)	1	0.44643	0.0437414	1	MolE	Ticarcillin sodium	bacteria
Prestw-1028	Bacteroides fragilis (NT) (NT5003)	1	0.0297387	0.0437414	0	MolE	Benzathine benzylpenicillin	bacteria
Prestw-1010	Bacteroides fragilis (NT) (NT5003)	0	0.0324605	0.0437414	0	MolE	Talampicillin hydrochloride	bacteria
Prestw-1024	Bacteroides fragilis (NT) (NT5003)	1	0.983645	0.0437414	1	MolE	Nifurtimox	protozoa
Prestw-1167	Bacteroides fragilis (NT) (NT5003)	1	0.140746	0.0437414	1	MolE	Diacerein	human
Prestw-1118	Bacteroides fragilis (NT) (NT5003)	1	0.763034	0.0437414	1	MolE	Cefepime hydrochloride	bacteria
Prestw-1203	Bacteroides fragilis (NT) (NT5003)	1	0.0133794	0.0437414	0	MolE	5-fluorouracil	human
Prestw-1184	Bacteroides fragilis (NT) (NT5003)	1	0.54686	0.0437414	1	MolE	Tioconazole	fungi
Prestw-1125	Bacteroides fragilis (NT) (NT5003)	0	0.760751	0.0437414	1	MolE	Oxiconazole Nitrate	fungi
Prestw-1241	Bacteroides fragilis (NT) (NT5003)	1	0.102063	0.0437414	1	MolE	Bifonazole	fungi
Prestw-1045	Bacteroides fragilis (NT) (NT5003)	0	0.398243	0.0437414	1	MolE	Sertaconazole nitrate	fungi
Prestw-1040	Bacteroides fragilis (NT) (NT5003)	1	0.0892594	0.0437414	1	MolE	Pyrvinium pamoate	metazoan parasites
Prestw-1	Bacteroides fragilis (NT) (NT5003)	0	1.40006e-05	0.0437414	0	MolE	Azaguanine-8	human
Prestw-1224	Bacteroides fragilis (NT) (NT5003)	1	0.000126972	0.0437414	0	MolE	Anthralin	human
Prestw-1161	Bacteroides fragilis (NT) (NT5003)	0	4.77438e-05	0.0437414	0	MolE	Stanozolol	human
Prestw-1189	Bacteroides fragilis (NT) (NT5003)	0	0.00986126	0.0437414	0	MolE	Montelukast	human
Prestw-1051	Bacteroides fragilis (NT) (NT5003)	1	0.00103576	0.0437414	0	MolE	Moricizine hydrochloride	human
Prestw-1211	Bacteroides fragilis (NT) (NT5003)	0	0.00526164	0.0437414	0	MolE	Alfacalcidol	human
Prestw-1195	Bacteroides fragilis (NT) (NT5003)	0	0.0343306	0.0437414	0	MolE	Toltrazuril	not a drug
Prestw-1005	Bacteroides fragilis (NT) (NT5003)	0	0.000346139	0.0437414	0	MolE	Apramycin	veterinary: infections
Prestw-1174	Bacteroides fragilis (NT) (NT5003)	1	4.00902e-05	0.0437414	0	MolE	Acarbose	human
Prestw-1223	Bacteroides fragilis (NT) (NT5003)	0	0.000409537	0.0437414	0	MolE	Anethole-trithione	human
Prestw-1031	Bacteroides fragilis (NT) (NT5003)	0	0.00626676	0.0437414	0	MolE	Halofantrine hydrochloride	protozoa
Prestw-1114	Bacteroides fragilis (NT) (NT5003)	0	0.00730489	0.0437414	0	MolE	Saquinavir mesylate	viruses
Prestw-1130	Bacteroides fragilis (NT) (NT5003)	0	0.0062431	0.0437414	0	MolE	Azelastine HCl	human
Prestw-1014	Bacteroides fragilis (NT) (NT5003)	0	0.00128758	0.0437414	0	MolE	Sertraline	human
Prestw-1229	Bacteroides fragilis (NT) (NT5003)	0	0.00770447	0.0437414	0	MolE	Aripiprazole	human
Prestw-1231	Bacteroides fragilis (NT) (NT5003)	0	0.00283702	0.0437414	0	MolE	Asenapine maleate	human
Prestw-1053	Bacteroides fragilis (NT) (NT5003)	0	0.0118433	0.0437414	0	MolE	Pivmecillinam hydrochloride	bacteria
Prestw-1242	Bacteroides fragilis (NT) (NT5003)	0	0.000109853	0.0437414	0	MolE	Erlotinib	human
Prestw-101	Bacteroides fragilis (NT) (NT5003)	0	0.00129714	0.0437414	0	MolE	R(-) Apomorphine hydrochloride hemihydrate	human
Prestw-1013	Bacteroides fragilis (NT) (NT5003)	0	0.00273782	0.0437414	0	MolE	Deptropine citrate	human
Prestw-1019	Bacteroides fragilis (NT) (NT5003)	0	0.000147167	0.0437414	0	MolE	Tribenoside	human
Prestw-103	Bacteroides fragilis (NT) (NT5003)	0	0.500768	0.0437414	1	MolE	Cyproheptadine hydrochloride	human
Prestw-1060	Bacteroides fragilis (NT) (NT5003)	0	0.000124997	0.0437414	0	MolE	Oxaprozin	human
Prestw-1152	Bacteroides fragilis (NT) (NT5003)	0	0.000692095	0.0437414	0	MolE	Nefazodone HCl	human
Prestw-1183	Bacteroides fragilis (NT) (NT5003)	0	2.61877e-05	0.0437414	0	MolE	Temozolomide	human
Prestw-1188	Bacteroides fragilis (NT) (NT5003)	0	0.0001532	0.0437414	0	MolE	Ziprasidone Hydrochloride	human
Prestw-1113	Bacteroides fragilis (NT) (NT5003)	0	0.000894976	0.0437414	0	MolE	Viomycin sulfate	bacteria
Prestw-1063	Bacteroides fragilis (NT) (NT5003)	0	0.0066155	0.0437414	0	MolE	Naftifine hydrochloride	fungi
Prestw-1139	Bacteroides fragilis (NT) (NT5003)	0	0.0275184	0.0437414	0	MolE	Itraconazole	fungi
Prestw-1140	Bacteroides fragilis (NT) (NT5003)	0	8.68077e-05	0.0437414	0	MolE	Liranaftate	fungi
Prestw-100	Bacteroides fragilis (NT) (NT5003)	0	1.74677e-05	0.0437414	0	MolE	Nocodazole	human
Prestw-1003	Bacteroides fragilis (NT) (NT5003)	0	1.56815e-05	0.0437414	0	MolE	Azapropazone	human
Prestw-1004	Bacteroides fragilis (NT) (NT5003)	0	0.000244878	0.0437414	0	MolE	Meptazinol hydrochloride	human
Prestw-1006	Bacteroides fragilis (NT) (NT5003)	0	4.93343e-05	0.0437414	0	MolE	Epitiostanol	human
Prestw-1012	Bacteroides fragilis (NT) (NT5003)	0	1.3827e-05	0.0437414	0	MolE	Trapidil	human
Prestw-1016	Bacteroides fragilis (NT) (NT5003)	0	3.12497e-05	0.0437414	0	MolE	Moxonidine	human
Prestw-1021	Bacteroides fragilis (NT) (NT5003)	0	9.37784e-05	0.0437414	0	MolE	Isradipine	human
Prestw-1025	Bacteroides fragilis (NT) (NT5003)	0	0.000149158	0.0437414	0	MolE	Letrozole	human
Prestw-1029	Bacteroides fragilis (NT) (NT5003)	0	0.00167801	0.0437414	0	MolE	Risperidone	human
Prestw-1030	Bacteroides fragilis (NT) (NT5003)	0	1.678e-05	0.0437414	0	MolE	Torsemide	human
Prestw-1032	Bacteroides fragilis (NT) (NT5003)	0	1.79074e-05	0.0437414	0	MolE	Articaine hydrochloride	human
Prestw-1034	Bacteroides fragilis (NT) (NT5003)	0	0.00120435	0.0437414	0	MolE	Pancuronium bromide	human
Prestw-1035	Bacteroides fragilis (NT) (NT5003)	0	2.95873e-05	0.0437414	0	MolE	Molindone hydrochloride	human
Prestw-1036	Bacteroides fragilis (NT) (NT5003)	0	0.00026291	0.0437414	0	MolE	Alcuronium chloride	human
Prestw-1039	Bacteroides fragilis (NT) (NT5003)	0	0.00248295	0.0437414	0	MolE	Levocabastine hydrochloride	human
Prestw-1043	Bacteroides fragilis (NT) (NT5003)	0	0.0012843	0.0437414	0	MolE	Penbutolol sulfate	human
Prestw-1046	Bacteroides fragilis (NT) (NT5003)	0	0.000190269	0.0437414	0	MolE	Repaglinide	human
Prestw-1047	Bacteroides fragilis (NT) (NT5003)	0	3.31632e-05	0.0437414	0	MolE	Piretanide	human
Prestw-105	Bacteroides fragilis (NT) (NT5003)	0	0.00167286	0.0437414	0	MolE	Danazol	human
Prestw-1050	Bacteroides fragilis (NT) (NT5003)	0	0.000439846	0.0437414	0	MolE	Quinethazone	human
Prestw-1055	Bacteroides fragilis (NT) (NT5003)	0	0.000565278	0.0437414	0	MolE	Piperidolate hydrochloride	human
Prestw-1058	Bacteroides fragilis (NT) (NT5003)	0	0.000146178	0.0437414	0	MolE	Ondansetron Hydrochloride	human
Prestw-1061	Bacteroides fragilis (NT) (NT5003)	0	1.69918e-05	0.0437414	0	MolE	Phensuximide	human
Prestw-1062	Bacteroides fragilis (NT) (NT5003)	0	9.55737e-05	0.0437414	0	MolE	Ioxaglic acid	human
Prestw-1074	Bacteroides fragilis (NT) (NT5003)	0	3.30778e-05	0.0437414	0	MolE	Cyproterone acetate	human
Prestw-108	Bacteroides fragilis (NT) (NT5003)	0	4.09698e-05	0.0437414	0	MolE	Nomifensine maleate	human
Prestw-1082	Bacteroides fragilis (NT) (NT5003)	0	3.05701e-05	0.0437414	0	MolE	(-)-Eseroline fumarate salt	human
Prestw-1092	Bacteroides fragilis (NT) (NT5003)	0	2.05838e-05	0.0437414	0	MolE	Ranolazine	human
Prestw-1095	Bacteroides fragilis (NT) (NT5003)	0	1.10635e-05	0.0437414	0	MolE	Cyclopentolate hydrochloride	human
Prestw-1099	Bacteroides fragilis (NT) (NT5003)	0	3.71318e-06	0.0437414	0	MolE	Nialamide	human
Prestw-11	Bacteroides fragilis (NT) (NT5003)	0	8.20442e-05	0.0437414	0	MolE	Meticrane	human
Prestw-1101	Bacteroides fragilis (NT) (NT5003)	0	0.000751364	0.0437414	0	MolE	Perindopril	human
Prestw-1107	Bacteroides fragilis (NT) (NT5003)	0	0.000454115	0.0437414	0	MolE	Ramipril	human
Prestw-111	Bacteroides fragilis (NT) (NT5003)	0	8.33768e-05	0.0437414	0	MolE	Naloxone hydrochloride	human
Prestw-1111	Bacteroides fragilis (NT) (NT5003)	0	1.15479e-05	0.0437414	0	MolE	Mecamylamine hydrochloride	human
Prestw-1116	Bacteroides fragilis (NT) (NT5003)	0	0.000466309	0.0437414	0	MolE	Dorzolamide hydrochloride	human
Prestw-112	Bacteroides fragilis (NT) (NT5003)	0	5.6006e-05	0.0437414	0	MolE	Metolazone	human
Prestw-1127	Bacteroides fragilis (NT) (NT5003)	0	4.38036e-05	0.0437414	0	MolE	Acipimox	human
Prestw-1129	Bacteroides fragilis (NT) (NT5003)	0	1.87067e-05	0.0437414	0	MolE	Benazepril HCl	human
Prestw-1136	Bacteroides fragilis (NT) (NT5003)	0	3.87594e-06	0.0437414	0	MolE	Doxofylline	human
Prestw-1144	Bacteroides fragilis (NT) (NT5003)	0	1.59932e-05	0.0437414	0	MolE	Mirtazapine	human
Prestw-1156	Bacteroides fragilis (NT) (NT5003)	1	7.0999e-05	0.0437414	0	MolE	Oxcarbazepine	human
Prestw-1158	Bacteroides fragilis (NT) (NT5003)	0	2.10996e-06	0.0437414	0	MolE	Ropinirole HCl	human
Prestw-1159	Bacteroides fragilis (NT) (NT5003)	0	0.000247112	0.0437414	0	MolE	Sibutramine HCl	human
Prestw-116	Bacteroides fragilis (NT) (NT5003)	0	0.000100102	0.0437414	0	MolE	Naltrexone hydrochloride dihydrate	human
Prestw-1162	Bacteroides fragilis (NT) (NT5003)	0	0.000601363	0.0437414	0	MolE	Zonisamide	human
Prestw-1166	Bacteroides fragilis (NT) (NT5003)	0	0.00285492	0.0437414	0	MolE	Rebamipide	human
Prestw-1173	Bacteroides fragilis (NT) (NT5003)	0	0.00281762	0.0437414	0	MolE	Irsogladine maleate	human
Prestw-1178	Bacteroides fragilis (NT) (NT5003)	0	1.0099e-05	0.0437414	0	MolE	Aniracetam	human
Prestw-118	Bacteroides fragilis (NT) (NT5003)	0	7.98427e-05	0.0437414	0	MolE	Nalbuphine hydrochloride	human
Prestw-1180	Bacteroides fragilis (NT) (NT5003)	0	0.0280209	0.0437414	0	MolE	Docetaxel	human
Prestw-1182	Bacteroides fragilis (NT) (NT5003)	0	0.000196545	0.0437414	0	MolE	Tizanidine HCl	human
Prestw-1187	Bacteroides fragilis (NT) (NT5003)	0	3.40688e-05	0.0437414	0	MolE	Granisetron	human
Prestw-119	Bacteroides fragilis (NT) (NT5003)	0	9.80209e-06	0.0437414	0	MolE	Picotamide monohydrate	human
Prestw-1192	Bacteroides fragilis (NT) (NT5003)	0	8.58337e-06	0.0437414	0	MolE	Oxandrolone	human
Prestw-1198	Bacteroides fragilis (NT) (NT5003)	0	7.40693e-05	0.0437414	0	MolE	Tranilast	human
Prestw-121	Bacteroides fragilis (NT) (NT5003)	0	0.00252557	0.0437414	0	MolE	Bromocryptine mesylate	human
Prestw-1213	Bacteroides fragilis (NT) (NT5003)	0	1.79024e-05	0.0437414	0	MolE	Allopurinol	human
Prestw-1222	Bacteroides fragilis (NT) (NT5003)	0	6.32793e-05	0.0437414	0	MolE	Anastrozole	human
Prestw-1228	Bacteroides fragilis (NT) (NT5003)	0	0.0129559	0.0437414	0	MolE	Argatroban	human
Prestw-1232	Bacteroides fragilis (NT) (NT5003)	0	0.0025517	0.0437414	0	MolE	Atorvastatin	human
Prestw-1236	Bacteroides fragilis (NT) (NT5003)	0	0.00160851	0.0437414	0	MolE	Benztropine mesylate	human
Prestw-1239	Bacteroides fragilis (NT) (NT5003)	0	0.000327194	0.0437414	0	MolE	Bicalutamide	human
Prestw-1007	Bacteroides fragilis (NT) (NT5003)	0	0.000234941	0.0437414	0	MolE	Fursultiamine Hydrochloride	not a drug
Prestw-1026	Bacteroides fragilis (NT) (NT5003)	0	4.93641e-05	0.0437414	0	MolE	Arbutin	not a drug
Prestw-1048	Bacteroides fragilis (NT) (NT5003)	0	0.0206529	0.0437414	0	MolE	Piperacetazine	not a drug
Prestw-1054	Bacteroides fragilis (NT) (NT5003)	0	0.00802857	0.0437414	0	MolE	Levopropoxyphene napsylate	not a drug
Prestw-1071	Bacteroides fragilis (NT) (NT5003)	0	0.000357975	0.0437414	0	MolE	Imidurea	not a drug
Prestw-1090	Bacteroides fragilis (NT) (NT5003)	0	5.68859e-05	0.0437414	0	MolE	Homosalate	not a drug
Prestw-123	Bacteroides fragilis (NT) (NT5003)	0	2.98969e-05	0.0437414	0	MolE	Dehydrocholic acid	not a drug
Prestw-1022	Bacteroides fragilis (NT) (NT5003)	0	2.40553e-05	0.0437414	0	MolE	Tiletamine hydrochloride	veterinary: host animal
Prestw-1117	Bacteroides fragilis (NT) (NT5003)	0	2.55052e-05	0.0437414	0	MolE	Azaperone	veterinary: host animal
Prestw-1109	Bacteroides ovatus (NT5054)	1	0.886681	0.0437414	1	MolE	Rifabutin	bacteria
Prestw-1157	Bacteroides ovatus (NT5054)	1	0.986059	0.0437414	1	MolE	Rifapentine	bacteria
Prestw-1234	Bacteroides ovatus (NT5054)	1	0.998827	0.0437414	1	MolE	Azithromycin	bacteria
Prestw-1121	Bacteroides ovatus (NT5054)	1	0.00647922	0.0437414	0	MolE	Carbadox	veterinary: infections
Prestw-1120	Bacteroides ovatus (NT5054)	1	0.960559	0.0437414	1	MolE	Nadifloxacin	bacteria
Prestw-1106	Bacteroides ovatus (NT5054)	1	0.10984	0.0437414	1	MolE	Meropenem	bacteria
Prestw-1067	Bacteroides ovatus (NT5054)	1	0.233388	0.0437414	1	MolE	Ticarcillin sodium	bacteria
Prestw-1028	Bacteroides ovatus (NT5054)	1	0.0464037	0.0437414	1	MolE	Benzathine benzylpenicillin	bacteria
Prestw-1010	Bacteroides ovatus (NT5054)	1	0.0467082	0.0437414	1	MolE	Talampicillin hydrochloride	bacteria
Prestw-1024	Bacteroides ovatus (NT5054)	1	0.949672	0.0437414	1	MolE	Nifurtimox	protozoa
Prestw-1167	Bacteroides ovatus (NT5054)	1	0.117594	0.0437414	1	MolE	Diacerein	human
Prestw-1118	Bacteroides ovatus (NT5054)	0	0.0267626	0.0437414	0	MolE	Cefepime hydrochloride	bacteria
Prestw-1203	Bacteroides ovatus (NT5054)	1	0.00784065	0.0437414	0	MolE	5-fluorouracil	human
Prestw-1184	Bacteroides ovatus (NT5054)	1	0.0292274	0.0437414	0	MolE	Tioconazole	fungi
Prestw-1125	Bacteroides ovatus (NT5054)	0	0.0384516	0.0437414	0	MolE	Oxiconazole Nitrate	fungi
Prestw-1241	Bacteroides ovatus (NT5054)	0	0.0713863	0.0437414	1	MolE	Bifonazole	fungi
Prestw-1045	Bacteroides ovatus (NT5054)	0	0.0113783	0.0437414	0	MolE	Sertaconazole nitrate	fungi
Prestw-1040	Bacteroides ovatus (NT5054)	1	0.175935	0.0437414	1	MolE	Pyrvinium pamoate	metazoan parasites
Prestw-1	Bacteroides ovatus (NT5054)	1	5.55628e-06	0.0437414	0	MolE	Azaguanine-8	human
Prestw-1224	Bacteroides ovatus (NT5054)	0	0.000369128	0.0437414	0	MolE	Anthralin	human
Prestw-1161	Bacteroides ovatus (NT5054)	0	3.68634e-05	0.0437414	0	MolE	Stanozolol	human
Prestw-1189	Bacteroides ovatus (NT5054)	0	0.0148449	0.0437414	0	MolE	Montelukast	human
Prestw-1051	Bacteroides ovatus (NT5054)	1	0.00940245	0.0437414	0	MolE	Moricizine hydrochloride	human
Prestw-1211	Bacteroides ovatus (NT5054)	0	0.00112104	0.0437414	0	MolE	Alfacalcidol	human
Prestw-1195	Bacteroides ovatus (NT5054)	0	0.0148804	0.0437414	0	MolE	Toltrazuril	not a drug
Prestw-1005	Bacteroides ovatus (NT5054)	0	0.000518313	0.0437414	0	MolE	Apramycin	veterinary: infections
Prestw-1174	Bacteroides ovatus (NT5054)	0	0.000103774	0.0437414	0	MolE	Acarbose	human
Prestw-1223	Bacteroides ovatus (NT5054)	0	0.00022627	0.0437414	0	MolE	Anethole-trithione	human
Prestw-1031	Bacteroides ovatus (NT5054)	0	0.00224004	0.0437414	0	MolE	Halofantrine hydrochloride	protozoa
Prestw-1114	Bacteroides ovatus (NT5054)	0	0.00873843	0.0437414	0	MolE	Saquinavir mesylate	viruses
Prestw-1130	Bacteroides ovatus (NT5054)	0	0.00155465	0.0437414	0	MolE	Azelastine HCl	human
Prestw-1014	Bacteroides ovatus (NT5054)	0	0.00125232	0.0437414	0	MolE	Sertraline	human
Prestw-1229	Bacteroides ovatus (NT5054)	0	0.00224254	0.0437414	0	MolE	Aripiprazole	human
Prestw-1231	Bacteroides ovatus (NT5054)	0	0.000191763	0.0437414	0	MolE	Asenapine maleate	human
Prestw-1053	Bacteroides ovatus (NT5054)	0	0.0111892	0.0437414	0	MolE	Pivmecillinam hydrochloride	bacteria
Prestw-1242	Bacteroides ovatus (NT5054)	0	0.000608843	0.0437414	0	MolE	Erlotinib	human
Prestw-101	Bacteroides ovatus (NT5054)	0	0.00168225	0.0437414	0	MolE	R(-) Apomorphine hydrochloride hemihydrate	human
Prestw-1013	Bacteroides ovatus (NT5054)	0	0.00159152	0.0437414	0	MolE	Deptropine citrate	human
Prestw-1019	Bacteroides ovatus (NT5054)	1	0.000162592	0.0437414	0	MolE	Tribenoside	human
Prestw-103	Bacteroides ovatus (NT5054)	0	0.00174302	0.0437414	0	MolE	Cyproheptadine hydrochloride	human
Prestw-1060	Bacteroides ovatus (NT5054)	0	0.00258479	0.0437414	0	MolE	Oxaprozin	human
Prestw-1152	Bacteroides ovatus (NT5054)	0	0.000352277	0.0437414	0	MolE	Nefazodone HCl	human
Prestw-1183	Bacteroides ovatus (NT5054)	0	2.1735e-05	0.0437414	0	MolE	Temozolomide	human
Prestw-1188	Bacteroides ovatus (NT5054)	0	0.000490442	0.0437414	0	MolE	Ziprasidone Hydrochloride	human
Prestw-1113	Bacteroides ovatus (NT5054)	0	0.00338855	0.0437414	0	MolE	Viomycin sulfate	bacteria
Prestw-1063	Bacteroides ovatus (NT5054)	0	0.000245625	0.0437414	0	MolE	Naftifine hydrochloride	fungi
Prestw-1139	Bacteroides ovatus (NT5054)	0	0.00678282	0.0437414	0	MolE	Itraconazole	fungi
Prestw-1140	Bacteroides ovatus (NT5054)	0	0.00011187	0.0437414	0	MolE	Liranaftate	fungi
Prestw-100	Bacteroides ovatus (NT5054)	0	4.67813e-05	0.0437414	0	MolE	Nocodazole	human
Prestw-1003	Bacteroides ovatus (NT5054)	0	1.74785e-05	0.0437414	0	MolE	Azapropazone	human
Prestw-1004	Bacteroides ovatus (NT5054)	0	3.19805e-05	0.0437414	0	MolE	Meptazinol hydrochloride	human
Prestw-1006	Bacteroides ovatus (NT5054)	0	1.10545e-05	0.0437414	0	MolE	Epitiostanol	human
Prestw-1012	Bacteroides ovatus (NT5054)	0	1.47048e-05	0.0437414	0	MolE	Trapidil	human
Prestw-1016	Bacteroides ovatus (NT5054)	0	5.74783e-05	0.0437414	0	MolE	Moxonidine	human
Prestw-1021	Bacteroides ovatus (NT5054)	0	0.000107617	0.0437414	0	MolE	Isradipine	human
Prestw-1025	Bacteroides ovatus (NT5054)	0	0.000209648	0.0437414	0	MolE	Letrozole	human
Prestw-1029	Bacteroides ovatus (NT5054)	0	0.00129131	0.0437414	0	MolE	Risperidone	human
Prestw-1030	Bacteroides ovatus (NT5054)	0	0.000231939	0.0437414	0	MolE	Torsemide	human
Prestw-1032	Bacteroides ovatus (NT5054)	0	6.82522e-05	0.0437414	0	MolE	Articaine hydrochloride	human
Prestw-1034	Bacteroides ovatus (NT5054)	0	0.00947687	0.0437414	0	MolE	Pancuronium bromide	human
Prestw-1035	Bacteroides ovatus (NT5054)	0	8.68436e-05	0.0437414	0	MolE	Molindone hydrochloride	human
Prestw-1036	Bacteroides ovatus (NT5054)	0	0.000414815	0.0437414	0	MolE	Alcuronium chloride	human
Prestw-1039	Bacteroides ovatus (NT5054)	0	0.000170254	0.0437414	0	MolE	Levocabastine hydrochloride	human
Prestw-1043	Bacteroides ovatus (NT5054)	0	0.00124036	0.0437414	0	MolE	Penbutolol sulfate	human
Prestw-1046	Bacteroides ovatus (NT5054)	0	0.000550316	0.0437414	0	MolE	Repaglinide	human
Prestw-1047	Bacteroides ovatus (NT5054)	0	0.000152802	0.0437414	0	MolE	Piretanide	human
Prestw-105	Bacteroides ovatus (NT5054)	0	0.000155964	0.0437414	0	MolE	Danazol	human
Prestw-1050	Bacteroides ovatus (NT5054)	0	0.000272452	0.0437414	0	MolE	Quinethazone	human
Prestw-1055	Bacteroides ovatus (NT5054)	0	4.07291e-05	0.0437414	0	MolE	Piperidolate hydrochloride	human
Prestw-1058	Bacteroides ovatus (NT5054)	0	0.000144326	0.0437414	0	MolE	Ondansetron Hydrochloride	human
Prestw-1061	Bacteroides ovatus (NT5054)	0	1.97852e-05	0.0437414	0	MolE	Phensuximide	human
Prestw-1062	Bacteroides ovatus (NT5054)	0	9.16119e-05	0.0437414	0	MolE	Ioxaglic acid	human
Prestw-1074	Bacteroides ovatus (NT5054)	0	1.04124e-05	0.0437414	0	MolE	Cyproterone acetate	human
Prestw-108	Bacteroides ovatus (NT5054)	0	4.41022e-05	0.0437414	0	MolE	Nomifensine maleate	human
Prestw-1082	Bacteroides ovatus (NT5054)	0	7.17673e-06	0.0437414	0	MolE	(-)-Eseroline fumarate salt	human
Prestw-1092	Bacteroides ovatus (NT5054)	0	0.000144867	0.0437414	0	MolE	Ranolazine	human
Prestw-1095	Bacteroides ovatus (NT5054)	0	1.9337e-06	0.0437414	0	MolE	Cyclopentolate hydrochloride	human
Prestw-1099	Bacteroides ovatus (NT5054)	0	3.49141e-05	0.0437414	0	MolE	Nialamide	human
Prestw-11	Bacteroides ovatus (NT5054)	0	0.000409445	0.0437414	0	MolE	Meticrane	human
Prestw-1101	Bacteroides ovatus (NT5054)	0	0.00197653	0.0437414	0	MolE	Perindopril	human
Prestw-1107	Bacteroides ovatus (NT5054)	0	0.00150705	0.0437414	0	MolE	Ramipril	human
Prestw-111	Bacteroides ovatus (NT5054)	0	4.27652e-05	0.0437414	0	MolE	Naloxone hydrochloride	human
Prestw-1111	Bacteroides ovatus (NT5054)	0	3.79355e-06	0.0437414	0	MolE	Mecamylamine hydrochloride	human
Prestw-1116	Bacteroides ovatus (NT5054)	0	0.00023276	0.0437414	0	MolE	Dorzolamide hydrochloride	human
Prestw-112	Bacteroides ovatus (NT5054)	0	0.000117563	0.0437414	0	MolE	Metolazone	human
Prestw-1127	Bacteroides ovatus (NT5054)	0	8.87886e-05	0.0437414	0	MolE	Acipimox	human
Prestw-1129	Bacteroides ovatus (NT5054)	0	3.45466e-05	0.0437414	0	MolE	Benazepril HCl	human
Prestw-1136	Bacteroides ovatus (NT5054)	0	4.82141e-06	0.0437414	0	MolE	Doxofylline	human
Prestw-1144	Bacteroides ovatus (NT5054)	0	3.90105e-05	0.0437414	0	MolE	Mirtazapine	human
Prestw-1156	Bacteroides ovatus (NT5054)	0	0.00119161	0.0437414	0	MolE	Oxcarbazepine	human
Prestw-1158	Bacteroides ovatus (NT5054)	0	6.76466e-06	0.0437414	0	MolE	Ropinirole HCl	human
Prestw-1159	Bacteroides ovatus (NT5054)	0	5.06534e-05	0.0437414	0	MolE	Sibutramine HCl	human
Prestw-116	Bacteroides ovatus (NT5054)	0	2.7721e-05	0.0437414	0	MolE	Naltrexone hydrochloride dihydrate	human
Prestw-1162	Bacteroides ovatus (NT5054)	0	0.000194068	0.0437414	0	MolE	Zonisamide	human
Prestw-1166	Bacteroides ovatus (NT5054)	0	0.000394809	0.0437414	0	MolE	Rebamipide	human
Prestw-1173	Bacteroides ovatus (NT5054)	0	0.00145278	0.0437414	0	MolE	Irsogladine maleate	human
Prestw-1178	Bacteroides ovatus (NT5054)	0	2.47565e-05	0.0437414	0	MolE	Aniracetam	human
Prestw-118	Bacteroides ovatus (NT5054)	0	1.03338e-05	0.0437414	0	MolE	Nalbuphine hydrochloride	human
Prestw-1180	Bacteroides ovatus (NT5054)	0	0.0116154	0.0437414	0	MolE	Docetaxel	human
Prestw-1182	Bacteroides ovatus (NT5054)	0	0.00012078	0.0437414	0	MolE	Tizanidine HCl	human
Prestw-1187	Bacteroides ovatus (NT5054)	0	2.23285e-05	0.0437414	0	MolE	Granisetron	human
Prestw-119	Bacteroides ovatus (NT5054)	0	2.47321e-05	0.0437414	0	MolE	Picotamide monohydrate	human
Prestw-1192	Bacteroides ovatus (NT5054)	0	2.89669e-06	0.0437414	0	MolE	Oxandrolone	human
Prestw-1198	Bacteroides ovatus (NT5054)	0	0.000316929	0.0437414	0	MolE	Tranilast	human
Prestw-121	Bacteroides ovatus (NT5054)	0	0.00658513	0.0437414	0	MolE	Bromocryptine mesylate	human
Prestw-1213	Bacteroides ovatus (NT5054)	0	6.80534e-06	0.0437414	0	MolE	Allopurinol	human
Prestw-1222	Bacteroides ovatus (NT5054)	0	5.36216e-05	0.0437414	0	MolE	Anastrozole	human
Prestw-1228	Bacteroides ovatus (NT5054)	0	0.0209901	0.0437414	0	MolE	Argatroban	human
Prestw-1232	Bacteroides ovatus (NT5054)	0	0.0015442	0.0437414	0	MolE	Atorvastatin	human
Prestw-1236	Bacteroides ovatus (NT5054)	0	2.64902e-05	0.0437414	0	MolE	Benztropine mesylate	human
Prestw-1239	Bacteroides ovatus (NT5054)	0	0.000448052	0.0437414	0	MolE	Bicalutamide	human
Prestw-1007	Bacteroides ovatus (NT5054)	0	0.000490224	0.0437414	0	MolE	Fursultiamine Hydrochloride	not a drug
Prestw-1026	Bacteroides ovatus (NT5054)	0	0.000169047	0.0437414	0	MolE	Arbutin	not a drug
Prestw-1048	Bacteroides ovatus (NT5054)	0	0.0189765	0.0437414	0	MolE	Piperacetazine	not a drug
Prestw-1054	Bacteroides ovatus (NT5054)	0	0.00523292	0.0437414	0	MolE	Levopropoxyphene napsylate	not a drug
Prestw-1071	Bacteroides ovatus (NT5054)	0	0.00122669	0.0437414	0	MolE	Imidurea	not a drug
Prestw-1090	Bacteroides ovatus (NT5054)	0	2.47286e-05	0.0437414	0	MolE	Homosalate	not a drug
Prestw-123	Bacteroides ovatus (NT5054)	0	8.34114e-06	0.0437414	0	MolE	Dehydrocholic acid	not a drug
Prestw-1022	Bacteroides ovatus (NT5054)	0	1.65516e-05	0.0437414	0	MolE	Tiletamine hydrochloride	veterinary: host animal
Prestw-1117	Bacteroides ovatus (NT5054)	0	1.39022e-05	0.0437414	0	MolE	Azaperone	veterinary: host animal
Prestw-1109	Bacteroides thetaiotaomicron (NT5004)	1	0.831395	0.0437414	1	MolE	Rifabutin	bacteria
Prestw-1157	Bacteroides thetaiotaomicron (NT5004)	1	0.982075	0.0437414	1	MolE	Rifapentine	bacteria
Prestw-1234	Bacteroides thetaiotaomicron (NT5004)	1	0.989898	0.0437414	1	MolE	Azithromycin	bacteria
Prestw-1121	Bacteroides thetaiotaomicron (NT5004)	1	0.00664094	0.0437414	0	MolE	Carbadox	veterinary: infections
Prestw-1120	Bacteroides thetaiotaomicron (NT5004)	1	0.984598	0.0437414	1	MolE	Nadifloxacin	bacteria
Prestw-1106	Bacteroides thetaiotaomicron (NT5004)	1	0.0250575	0.0437414	0	MolE	Meropenem	bacteria
Prestw-1067	Bacteroides thetaiotaomicron (NT5004)	1	0.00499726	0.0437414	0	MolE	Ticarcillin sodium	bacteria
Prestw-1028	Bacteroides thetaiotaomicron (NT5004)	0	0.0815619	0.0437414	1	MolE	Benzathine benzylpenicillin	bacteria
Prestw-1010	Bacteroides thetaiotaomicron (NT5004)	0	0.00337626	0.0437414	0	MolE	Talampicillin hydrochloride	bacteria
Prestw-1024	Bacteroides thetaiotaomicron (NT5004)	1	0.953077	0.0437414	1	MolE	Nifurtimox	protozoa
Prestw-1167	Bacteroides thetaiotaomicron (NT5004)	1	0.00693404	0.0437414	0	MolE	Diacerein	human
Prestw-1118	Bacteroides thetaiotaomicron (NT5004)	0	0.00454401	0.0437414	0	MolE	Cefepime hydrochloride	bacteria
Prestw-1203	Bacteroides thetaiotaomicron (NT5004)	1	0.00529278	0.0437414	0	MolE	5-fluorouracil	human
Prestw-1184	Bacteroides thetaiotaomicron (NT5004)	1	0.0230976	0.0437414	0	MolE	Tioconazole	fungi
Prestw-1125	Bacteroides thetaiotaomicron (NT5004)	1	0.104096	0.0437414	1	MolE	Oxiconazole Nitrate	fungi
Prestw-1241	Bacteroides thetaiotaomicron (NT5004)	0	0.04686	0.0437414	1	MolE	Bifonazole	fungi
Prestw-1045	Bacteroides thetaiotaomicron (NT5004)	0	0.112591	0.0437414	1	MolE	Sertaconazole nitrate	fungi
Prestw-1040	Bacteroides thetaiotaomicron (NT5004)	1	0.127593	0.0437414	1	MolE	Pyrvinium pamoate	metazoan parasites
Prestw-1	Bacteroides thetaiotaomicron (NT5004)	1	6.30594e-06	0.0437414	0	MolE	Azaguanine-8	human
Prestw-1224	Bacteroides thetaiotaomicron (NT5004)	0	0.000165042	0.0437414	0	MolE	Anthralin	human
Prestw-1161	Bacteroides thetaiotaomicron (NT5004)	0	2.73441e-05	0.0437414	0	MolE	Stanozolol	human
Prestw-1189	Bacteroides thetaiotaomicron (NT5004)	0	0.0247805	0.0437414	0	MolE	Montelukast	human
Prestw-1051	Bacteroides thetaiotaomicron (NT5004)	1	0.00139062	0.0437414	0	MolE	Moricizine hydrochloride	human
Prestw-1211	Bacteroides thetaiotaomicron (NT5004)	0	0.00031071	0.0437414	0	MolE	Alfacalcidol	human
Prestw-1195	Bacteroides thetaiotaomicron (NT5004)	0	0.0013899	0.0437414	0	MolE	Toltrazuril	not a drug
Prestw-1005	Bacteroides thetaiotaomicron (NT5004)	0	0.000627762	0.0437414	0	MolE	Apramycin	veterinary: infections
Prestw-1174	Bacteroides thetaiotaomicron (NT5004)	1	5.6551e-05	0.0437414	0	MolE	Acarbose	human
Prestw-1223	Bacteroides thetaiotaomicron (NT5004)	0	0.000292601	0.0437414	0	MolE	Anethole-trithione	human
Prestw-1031	Bacteroides thetaiotaomicron (NT5004)	0	0.00131174	0.0437414	0	MolE	Halofantrine hydrochloride	protozoa
Prestw-1114	Bacteroides thetaiotaomicron (NT5004)	1	0.0208333	0.0437414	0	MolE	Saquinavir mesylate	viruses
Prestw-1130	Bacteroides thetaiotaomicron (NT5004)	1	0.00542298	0.0437414	0	MolE	Azelastine HCl	human
Prestw-1014	Bacteroides thetaiotaomicron (NT5004)	0	0.0196698	0.0437414	0	MolE	Sertraline	human
Prestw-1229	Bacteroides thetaiotaomicron (NT5004)	0	0.00376312	0.0437414	0	MolE	Aripiprazole	human
Prestw-1231	Bacteroides thetaiotaomicron (NT5004)	0	0.0052	0.0437414	0	MolE	Asenapine maleate	human
Prestw-1053	Bacteroides thetaiotaomicron (NT5004)	0	0.00152231	0.0437414	0	MolE	Pivmecillinam hydrochloride	bacteria
Prestw-1242	Bacteroides thetaiotaomicron (NT5004)	0	0.000185624	0.0437414	0	MolE	Erlotinib	human
Prestw-101	Bacteroides thetaiotaomicron (NT5004)	0	0.00160048	0.0437414	0	MolE	R(-) Apomorphine hydrochloride hemihydrate	human
Prestw-1013	Bacteroides thetaiotaomicron (NT5004)	0	0.00206683	0.0437414	0	MolE	Deptropine citrate	human
Prestw-1019	Bacteroides thetaiotaomicron (NT5004)	0	0.00192373	0.0437414	0	MolE	Tribenoside	human
Prestw-103	Bacteroides thetaiotaomicron (NT5004)	0	0.0487082	0.0437414	1	MolE	Cyproheptadine hydrochloride	human
Prestw-1060	Bacteroides thetaiotaomicron (NT5004)	0	0.000115168	0.0437414	0	MolE	Oxaprozin	human
Prestw-1152	Bacteroides thetaiotaomicron (NT5004)	1	0.0018268	0.0437414	0	MolE	Nefazodone HCl	human
Prestw-1183	Bacteroides thetaiotaomicron (NT5004)	0	9.90068e-06	0.0437414	0	MolE	Temozolomide	human
Prestw-1188	Bacteroides thetaiotaomicron (NT5004)	0	0.000274387	0.0437414	0	MolE	Ziprasidone Hydrochloride	human
Prestw-1113	Bacteroides thetaiotaomicron (NT5004)	0	0.0034621	0.0437414	0	MolE	Viomycin sulfate	bacteria
Prestw-1063	Bacteroides thetaiotaomicron (NT5004)	0	0.00245229	0.0437414	0	MolE	Naftifine hydrochloride	fungi
Prestw-1139	Bacteroides thetaiotaomicron (NT5004)	0	0.00790254	0.0437414	0	MolE	Itraconazole	fungi
Prestw-1140	Bacteroides thetaiotaomicron (NT5004)	0	0.000110907	0.0437414	0	MolE	Liranaftate	fungi
Prestw-100	Bacteroides thetaiotaomicron (NT5004)	0	3.22043e-05	0.0437414	0	MolE	Nocodazole	human
Prestw-1003	Bacteroides thetaiotaomicron (NT5004)	0	2.67025e-05	0.0437414	0	MolE	Azapropazone	human
Prestw-1004	Bacteroides thetaiotaomicron (NT5004)	0	4.06344e-05	0.0437414	0	MolE	Meptazinol hydrochloride	human
Prestw-1006	Bacteroides thetaiotaomicron (NT5004)	0	2.96131e-06	0.0437414	0	MolE	Epitiostanol	human
Prestw-1012	Bacteroides thetaiotaomicron (NT5004)	0	8.6068e-06	0.0437414	0	MolE	Trapidil	human
Prestw-1016	Bacteroides thetaiotaomicron (NT5004)	0	3.71604e-05	0.0437414	0	MolE	Moxonidine	human
Prestw-1021	Bacteroides thetaiotaomicron (NT5004)	0	5.17087e-05	0.0437414	0	MolE	Isradipine	human
Prestw-1025	Bacteroides thetaiotaomicron (NT5004)	0	0.000526805	0.0437414	0	MolE	Letrozole	human
Prestw-1029	Bacteroides thetaiotaomicron (NT5004)	0	0.000702126	0.0437414	0	MolE	Risperidone	human
Prestw-1030	Bacteroides thetaiotaomicron (NT5004)	0	4.9523e-05	0.0437414	0	MolE	Torsemide	human
Prestw-1032	Bacteroides thetaiotaomicron (NT5004)	0	1.91044e-05	0.0437414	0	MolE	Articaine hydrochloride	human
Prestw-1034	Bacteroides thetaiotaomicron (NT5004)	0	0.000662355	0.0437414	0	MolE	Pancuronium bromide	human
Prestw-1035	Bacteroides thetaiotaomicron (NT5004)	0	0.000232922	0.0437414	0	MolE	Molindone hydrochloride	human
Prestw-1036	Bacteroides thetaiotaomicron (NT5004)	0	0.0006451	0.0437414	0	MolE	Alcuronium chloride	human
Prestw-1039	Bacteroides thetaiotaomicron (NT5004)	0	9.55743e-05	0.0437414	0	MolE	Levocabastine hydrochloride	human
Prestw-1043	Bacteroides thetaiotaomicron (NT5004)	0	0.000820959	0.0437414	0	MolE	Penbutolol sulfate	human
Prestw-1046	Bacteroides thetaiotaomicron (NT5004)	0	0.000218767	0.0437414	0	MolE	Repaglinide	human
Prestw-1047	Bacteroides thetaiotaomicron (NT5004)	0	4.59367e-05	0.0437414	0	MolE	Piretanide	human
Prestw-105	Bacteroides thetaiotaomicron (NT5004)	0	2.29489e-05	0.0437414	0	MolE	Danazol	human
Prestw-1050	Bacteroides thetaiotaomicron (NT5004)	0	0.0010213	0.0437414	0	MolE	Quinethazone	human
Prestw-1055	Bacteroides thetaiotaomicron (NT5004)	0	2.39568e-05	0.0437414	0	MolE	Piperidolate hydrochloride	human
Prestw-1058	Bacteroides thetaiotaomicron (NT5004)	0	0.000759568	0.0437414	0	MolE	Ondansetron Hydrochloride	human
Prestw-1061	Bacteroides thetaiotaomicron (NT5004)	0	1.37293e-05	0.0437414	0	MolE	Phensuximide	human
Prestw-1062	Bacteroides thetaiotaomicron (NT5004)	0	6.57346e-05	0.0437414	0	MolE	Ioxaglic acid	human
Prestw-1074	Bacteroides thetaiotaomicron (NT5004)	0	6.21033e-06	0.0437414	0	MolE	Cyproterone acetate	human
Prestw-108	Bacteroides thetaiotaomicron (NT5004)	0	2.1135e-05	0.0437414	0	MolE	Nomifensine maleate	human
Prestw-1082	Bacteroides thetaiotaomicron (NT5004)	0	4.90041e-06	0.0437414	0	MolE	(-)-Eseroline fumarate salt	human
Prestw-1092	Bacteroides thetaiotaomicron (NT5004)	0	8.55175e-05	0.0437414	0	MolE	Ranolazine	human
Prestw-1095	Bacteroides thetaiotaomicron (NT5004)	0	1.7281e-06	0.0437414	0	MolE	Cyclopentolate hydrochloride	human
Prestw-1099	Bacteroides thetaiotaomicron (NT5004)	0	1.01104e-05	0.0437414	0	MolE	Nialamide	human
Prestw-11	Bacteroides thetaiotaomicron (NT5004)	0	0.000133013	0.0437414	0	MolE	Meticrane	human
Prestw-1101	Bacteroides thetaiotaomicron (NT5004)	0	0.000186688	0.0437414	0	MolE	Perindopril	human
Prestw-1107	Bacteroides thetaiotaomicron (NT5004)	0	0.000136619	0.0437414	0	MolE	Ramipril	human
Prestw-111	Bacteroides thetaiotaomicron (NT5004)	0	2.60876e-05	0.0437414	0	MolE	Naloxone hydrochloride	human
Prestw-1111	Bacteroides thetaiotaomicron (NT5004)	0	4.31033e-06	0.0437414	0	MolE	Mecamylamine hydrochloride	human
Prestw-1116	Bacteroides thetaiotaomicron (NT5004)	0	0.00088854	0.0437414	0	MolE	Dorzolamide hydrochloride	human
Prestw-112	Bacteroides thetaiotaomicron (NT5004)	0	0.000495439	0.0437414	0	MolE	Metolazone	human
Prestw-1127	Bacteroides thetaiotaomicron (NT5004)	0	4.2804e-05	0.0437414	0	MolE	Acipimox	human
Prestw-1129	Bacteroides thetaiotaomicron (NT5004)	0	1.72507e-05	0.0437414	0	MolE	Benazepril HCl	human
Prestw-1136	Bacteroides thetaiotaomicron (NT5004)	0	2.09386e-06	0.0437414	0	MolE	Doxofylline	human
Prestw-1144	Bacteroides thetaiotaomicron (NT5004)	0	5.4127e-05	0.0437414	0	MolE	Mirtazapine	human
Prestw-1156	Bacteroides thetaiotaomicron (NT5004)	0	8.59219e-05	0.0437414	0	MolE	Oxcarbazepine	human
Prestw-1158	Bacteroides thetaiotaomicron (NT5004)	0	3.20277e-06	0.0437414	0	MolE	Ropinirole HCl	human
Prestw-1159	Bacteroides thetaiotaomicron (NT5004)	0	0.000115888	0.0437414	0	MolE	Sibutramine HCl	human
Prestw-116	Bacteroides thetaiotaomicron (NT5004)	0	2.01012e-05	0.0437414	0	MolE	Naltrexone hydrochloride dihydrate	human
Prestw-1162	Bacteroides thetaiotaomicron (NT5004)	0	0.000595606	0.0437414	0	MolE	Zonisamide	human
Prestw-1166	Bacteroides thetaiotaomicron (NT5004)	0	0.000387926	0.0437414	0	MolE	Rebamipide	human
Prestw-1173	Bacteroides thetaiotaomicron (NT5004)	0	0.00784772	0.0437414	0	MolE	Irsogladine maleate	human
Prestw-1178	Bacteroides thetaiotaomicron (NT5004)	0	4.85769e-06	0.0437414	0	MolE	Aniracetam	human
Prestw-118	Bacteroides thetaiotaomicron (NT5004)	0	7.24031e-06	0.0437414	0	MolE	Nalbuphine hydrochloride	human
Prestw-1180	Bacteroides thetaiotaomicron (NT5004)	0	0.0427798	0.0437414	0	MolE	Docetaxel	human
Prestw-1182	Bacteroides thetaiotaomicron (NT5004)	0	0.00027476	0.0437414	0	MolE	Tizanidine HCl	human
Prestw-1187	Bacteroides thetaiotaomicron (NT5004)	0	9.19651e-06	0.0437414	0	MolE	Granisetron	human
Prestw-119	Bacteroides thetaiotaomicron (NT5004)	0	8.93397e-06	0.0437414	0	MolE	Picotamide monohydrate	human
Prestw-1192	Bacteroides thetaiotaomicron (NT5004)	0	1.08874e-06	0.0437414	0	MolE	Oxandrolone	human
Prestw-1198	Bacteroides thetaiotaomicron (NT5004)	0	8.02349e-05	0.0437414	0	MolE	Tranilast	human
Prestw-121	Bacteroides thetaiotaomicron (NT5004)	0	0.00325054	0.0437414	0	MolE	Bromocryptine mesylate	human
Prestw-1213	Bacteroides thetaiotaomicron (NT5004)	0	1.26116e-05	0.0437414	0	MolE	Allopurinol	human
Prestw-1222	Bacteroides thetaiotaomicron (NT5004)	0	0.000143925	0.0437414	0	MolE	Anastrozole	human
Prestw-1228	Bacteroides thetaiotaomicron (NT5004)	0	0.00822904	0.0437414	0	MolE	Argatroban	human
Prestw-1232	Bacteroides thetaiotaomicron (NT5004)	0	0.0215983	0.0437414	0	MolE	Atorvastatin	human
Prestw-1236	Bacteroides thetaiotaomicron (NT5004)	0	0.000115026	0.0437414	0	MolE	Benztropine mesylate	human
Prestw-1239	Bacteroides thetaiotaomicron (NT5004)	0	0.000138131	0.0437414	0	MolE	Bicalutamide	human
Prestw-1007	Bacteroides thetaiotaomicron (NT5004)	0	8.37272e-05	0.0437414	0	MolE	Fursultiamine Hydrochloride	not a drug
Prestw-1026	Bacteroides thetaiotaomicron (NT5004)	0	6.71415e-05	0.0437414	0	MolE	Arbutin	not a drug
Prestw-1048	Bacteroides thetaiotaomicron (NT5004)	0	0.0427431	0.0437414	0	MolE	Piperacetazine	not a drug
Prestw-1054	Bacteroides thetaiotaomicron (NT5004)	0	0.0310061	0.0437414	0	MolE	Levopropoxyphene napsylate	not a drug
Prestw-1071	Bacteroides thetaiotaomicron (NT5004)	0	0.000422684	0.0437414	0	MolE	Imidurea	not a drug
Prestw-1090	Bacteroides thetaiotaomicron (NT5004)	0	1.08983e-05	0.0437414	0	MolE	Homosalate	not a drug
Prestw-123	Bacteroides thetaiotaomicron (NT5004)	0	7.31624e-06	0.0437414	0	MolE	Dehydrocholic acid	not a drug
Prestw-1022	Bacteroides thetaiotaomicron (NT5004)	0	6.59194e-06	0.0437414	0	MolE	Tiletamine hydrochloride	veterinary: host animal
Prestw-1117	Bacteroides thetaiotaomicron (NT5004)	0	6.09477e-06	0.0437414	0	MolE	Azaperone	veterinary: host animal
Prestw-1109	Bacteroides uniformis (NT5002)	1	0.962992	0.0437414	1	MolE	Rifabutin	bacteria
Prestw-1157	Bacteroides uniformis (NT5002)	1	0.993508	0.0437414	1	MolE	Rifapentine	bacteria
Prestw-1234	Bacteroides uniformis (NT5002)	1	0.998797	0.0437414	1	MolE	Azithromycin	bacteria
Prestw-1121	Bacteroides uniformis (NT5002)	1	0.0038576	0.0437414	0	MolE	Carbadox	veterinary: infections
Prestw-1120	Bacteroides uniformis (NT5002)	1	0.987317	0.0437414	1	MolE	Nadifloxacin	bacteria
Prestw-1106	Bacteroides uniformis (NT5002)	1	0.508902	0.0437414	1	MolE	Meropenem	bacteria
Prestw-1067	Bacteroides uniformis (NT5002)	1	0.710605	0.0437414	1	MolE	Ticarcillin sodium	bacteria
Prestw-1028	Bacteroides uniformis (NT5002)	1	0.0488622	0.0437414	1	MolE	Benzathine benzylpenicillin	bacteria
Prestw-1010	Bacteroides uniformis (NT5002)	1	0.218816	0.0437414	1	MolE	Talampicillin hydrochloride	bacteria
Prestw-1024	Bacteroides uniformis (NT5002)	1	0.980865	0.0437414	1	MolE	Nifurtimox	protozoa
Prestw-1167	Bacteroides uniformis (NT5002)	1	0.401113	0.0437414	1	MolE	Diacerein	human
Prestw-1118	Bacteroides uniformis (NT5002)	1	0.85541	0.0437414	1	MolE	Cefepime hydrochloride	bacteria
Prestw-1203	Bacteroides uniformis (NT5002)	0	0.00697698	0.0437414	0	MolE	5-fluorouracil	human
Prestw-1184	Bacteroides uniformis (NT5002)	1	0.669797	0.0437414	1	MolE	Tioconazole	fungi
Prestw-1125	Bacteroides uniformis (NT5002)	1	0.747498	0.0437414	1	MolE	Oxiconazole Nitrate	fungi
Prestw-1241	Bacteroides uniformis (NT5002)	1	0.143725	0.0437414	1	MolE	Bifonazole	fungi
Prestw-1045	Bacteroides uniformis (NT5002)	0	0.251884	0.0437414	1	MolE	Sertaconazole nitrate	fungi
Prestw-1040	Bacteroides uniformis (NT5002)	1	0.155452	0.0437414	1	MolE	Pyrvinium pamoate	metazoan parasites
Prestw-1	Bacteroides uniformis (NT5002)	1	9.70039e-06	0.0437414	0	MolE	Azaguanine-8	human
Prestw-1224	Bacteroides uniformis (NT5002)	0	0.000168819	0.0437414	0	MolE	Anthralin	human
Prestw-1161	Bacteroides uniformis (NT5002)	0	6.11499e-05	0.0437414	0	MolE	Stanozolol	human
Prestw-1189	Bacteroides uniformis (NT5002)	0	0.0369726	0.0437414	0	MolE	Montelukast	human
Prestw-1051	Bacteroides uniformis (NT5002)	1	0.00270208	0.0437414	0	MolE	Moricizine hydrochloride	human
Prestw-1211	Bacteroides uniformis (NT5002)	0	0.0145114	0.0437414	0	MolE	Alfacalcidol	human
Prestw-1195	Bacteroides uniformis (NT5002)	0	0.0136882	0.0437414	0	MolE	Toltrazuril	not a drug
Prestw-1005	Bacteroides uniformis (NT5002)	0	0.000612657	0.0437414	0	MolE	Apramycin	veterinary: infections
Prestw-1174	Bacteroides uniformis (NT5002)	1	4.73629e-05	0.0437414	0	MolE	Acarbose	human
Prestw-1223	Bacteroides uniformis (NT5002)	0	0.00102505	0.0437414	0	MolE	Anethole-trithione	human
Prestw-1031	Bacteroides uniformis (NT5002)	0	0.00430298	0.0437414	0	MolE	Halofantrine hydrochloride	protozoa
Prestw-1114	Bacteroides uniformis (NT5002)	0	0.00593144	0.0437414	0	MolE	Saquinavir mesylate	viruses
Prestw-1130	Bacteroides uniformis (NT5002)	0	0.00567731	0.0437414	0	MolE	Azelastine HCl	human
Prestw-1014	Bacteroides uniformis (NT5002)	0	0.00295885	0.0437414	0	MolE	Sertraline	human
Prestw-1229	Bacteroides uniformis (NT5002)	0	0.0650215	0.0437414	1	MolE	Aripiprazole	human
Prestw-1231	Bacteroides uniformis (NT5002)	0	0.00627561	0.0437414	0	MolE	Asenapine maleate	human
Prestw-1053	Bacteroides uniformis (NT5002)	0	0.0495579	0.0437414	1	MolE	Pivmecillinam hydrochloride	bacteria
Prestw-1242	Bacteroides uniformis (NT5002)	0	0.000319523	0.0437414	0	MolE	Erlotinib	human
Prestw-101	Bacteroides uniformis (NT5002)	0	0.00293483	0.0437414	0	MolE	R(-) Apomorphine hydrochloride hemihydrate	human
Prestw-1013	Bacteroides uniformis (NT5002)	0	0.0134073	0.0437414	0	MolE	Deptropine citrate	human
Prestw-1019	Bacteroides uniformis (NT5002)	0	0.00183202	0.0437414	0	MolE	Tribenoside	human
Prestw-103	Bacteroides uniformis (NT5002)	1	0.391497	0.0437414	1	MolE	Cyproheptadine hydrochloride	human
Prestw-1060	Bacteroides uniformis (NT5002)	0	0.000174783	0.0437414	0	MolE	Oxaprozin	human
Prestw-1152	Bacteroides uniformis (NT5002)	1	0.00477325	0.0437414	0	MolE	Nefazodone HCl	human
Prestw-1183	Bacteroides uniformis (NT5002)	0	1.4632e-05	0.0437414	0	MolE	Temozolomide	human
Prestw-1188	Bacteroides uniformis (NT5002)	0	0.000411679	0.0437414	0	MolE	Ziprasidone Hydrochloride	human
Prestw-1113	Bacteroides uniformis (NT5002)	0	0.00240271	0.0437414	0	MolE	Viomycin sulfate	bacteria
Prestw-1063	Bacteroides uniformis (NT5002)	0	0.00813739	0.0437414	0	MolE	Naftifine hydrochloride	fungi
Prestw-1139	Bacteroides uniformis (NT5002)	0	0.0993502	0.0437414	1	MolE	Itraconazole	fungi
Prestw-1140	Bacteroides uniformis (NT5002)	0	7.43527e-05	0.0437414	0	MolE	Liranaftate	fungi
Prestw-100	Bacteroides uniformis (NT5002)	0	2.2073e-05	0.0437414	0	MolE	Nocodazole	human
Prestw-1003	Bacteroides uniformis (NT5002)	0	1.39672e-05	0.0437414	0	MolE	Azapropazone	human
Prestw-1004	Bacteroides uniformis (NT5002)	0	0.000284228	0.0437414	0	MolE	Meptazinol hydrochloride	human
Prestw-1006	Bacteroides uniformis (NT5002)	0	5.51667e-05	0.0437414	0	MolE	Epitiostanol	human
Prestw-1012	Bacteroides uniformis (NT5002)	0	2.05844e-05	0.0437414	0	MolE	Trapidil	human
Prestw-1016	Bacteroides uniformis (NT5002)	0	4.01168e-05	0.0437414	0	MolE	Moxonidine	human
Prestw-1021	Bacteroides uniformis (NT5002)	0	4.2428e-05	0.0437414	0	MolE	Isradipine	human
Prestw-1025	Bacteroides uniformis (NT5002)	0	0.000390469	0.0437414	0	MolE	Letrozole	human
Prestw-1029	Bacteroides uniformis (NT5002)	0	0.00150044	0.0437414	0	MolE	Risperidone	human
Prestw-1030	Bacteroides uniformis (NT5002)	0	5.74007e-06	0.0437414	0	MolE	Torsemide	human
Prestw-1032	Bacteroides uniformis (NT5002)	0	1.47384e-05	0.0437414	0	MolE	Articaine hydrochloride	human
Prestw-1034	Bacteroides uniformis (NT5002)	0	0.00259129	0.0437414	0	MolE	Pancuronium bromide	human
Prestw-1035	Bacteroides uniformis (NT5002)	0	5.69398e-05	0.0437414	0	MolE	Molindone hydrochloride	human
Prestw-1036	Bacteroides uniformis (NT5002)	0	0.000352568	0.0437414	0	MolE	Alcuronium chloride	human
Prestw-1039	Bacteroides uniformis (NT5002)	0	0.0144452	0.0437414	0	MolE	Levocabastine hydrochloride	human
Prestw-1043	Bacteroides uniformis (NT5002)	0	0.00471627	0.0437414	0	MolE	Penbutolol sulfate	human
Prestw-1046	Bacteroides uniformis (NT5002)	0	0.000535394	0.0437414	0	MolE	Repaglinide	human
Prestw-1047	Bacteroides uniformis (NT5002)	0	8.92754e-05	0.0437414	0	MolE	Piretanide	human
Prestw-105	Bacteroides uniformis (NT5002)	0	7.24702e-05	0.0437414	0	MolE	Danazol	human
Prestw-1050	Bacteroides uniformis (NT5002)	0	9.95164e-05	0.0437414	0	MolE	Quinethazone	human
Prestw-1055	Bacteroides uniformis (NT5002)	0	0.016562	0.0437414	0	MolE	Piperidolate hydrochloride	human
Prestw-1058	Bacteroides uniformis (NT5002)	0	0.000229898	0.0437414	0	MolE	Ondansetron Hydrochloride	human
Prestw-1061	Bacteroides uniformis (NT5002)	0	7.56851e-06	0.0437414	0	MolE	Phensuximide	human
Prestw-1062	Bacteroides uniformis (NT5002)	0	0.000120059	0.0437414	0	MolE	Ioxaglic acid	human
Prestw-1074	Bacteroides uniformis (NT5002)	0	3.49217e-05	0.0437414	0	MolE	Cyproterone acetate	human
Prestw-108	Bacteroides uniformis (NT5002)	0	5.04783e-05	0.0437414	0	MolE	Nomifensine maleate	human
Prestw-1082	Bacteroides uniformis (NT5002)	0	9.50662e-05	0.0437414	0	MolE	(-)-Eseroline fumarate salt	human
Prestw-1092	Bacteroides uniformis (NT5002)	0	9.3027e-05	0.0437414	0	MolE	Ranolazine	human
Prestw-1095	Bacteroides uniformis (NT5002)	0	3.02639e-05	0.0437414	0	MolE	Cyclopentolate hydrochloride	human
Prestw-1099	Bacteroides uniformis (NT5002)	0	4.24904e-06	0.0437414	0	MolE	Nialamide	human
Prestw-11	Bacteroides uniformis (NT5002)	0	2.36281e-05	0.0437414	0	MolE	Meticrane	human
Prestw-1101	Bacteroides uniformis (NT5002)	0	0.0105596	0.0437414	0	MolE	Perindopril	human
Prestw-1107	Bacteroides uniformis (NT5002)	0	0.00249563	0.0437414	0	MolE	Ramipril	human
Prestw-111	Bacteroides uniformis (NT5002)	0	0.000261633	0.0437414	0	MolE	Naloxone hydrochloride	human
Prestw-1111	Bacteroides uniformis (NT5002)	0	5.40004e-05	0.0437414	0	MolE	Mecamylamine hydrochloride	human
Prestw-1116	Bacteroides uniformis (NT5002)	0	0.00030212	0.0437414	0	MolE	Dorzolamide hydrochloride	human
Prestw-112	Bacteroides uniformis (NT5002)	0	4.43454e-05	0.0437414	0	MolE	Metolazone	human
Prestw-1127	Bacteroides uniformis (NT5002)	0	7.03448e-05	0.0437414	0	MolE	Acipimox	human
Prestw-1129	Bacteroides uniformis (NT5002)	0	1.48733e-05	0.0437414	0	MolE	Benazepril HCl	human
Prestw-1136	Bacteroides uniformis (NT5002)	0	2.03402e-06	0.0437414	0	MolE	Doxofylline	human
Prestw-1144	Bacteroides uniformis (NT5002)	0	1.95692e-05	0.0437414	0	MolE	Mirtazapine	human
Prestw-1156	Bacteroides uniformis (NT5002)	0	2.79532e-05	0.0437414	0	MolE	Oxcarbazepine	human
Prestw-1158	Bacteroides uniformis (NT5002)	0	2.17522e-06	0.0437414	0	MolE	Ropinirole HCl	human
Prestw-1159	Bacteroides uniformis (NT5002)	0	0.00186536	0.0437414	0	MolE	Sibutramine HCl	human
Prestw-116	Bacteroides uniformis (NT5002)	0	0.00166136	0.0437414	0	MolE	Naltrexone hydrochloride dihydrate	human
Prestw-1162	Bacteroides uniformis (NT5002)	0	0.000235405	0.0437414	0	MolE	Zonisamide	human
Prestw-1166	Bacteroides uniformis (NT5002)	0	0.00191731	0.0437414	0	MolE	Rebamipide	human
Prestw-1173	Bacteroides uniformis (NT5002)	0	0.00236452	0.0437414	0	MolE	Irsogladine maleate	human
Prestw-1178	Bacteroides uniformis (NT5002)	0	7.01357e-06	0.0437414	0	MolE	Aniracetam	human
Prestw-118	Bacteroides uniformis (NT5002)	0	0.000606777	0.0437414	0	MolE	Nalbuphine hydrochloride	human
Prestw-1180	Bacteroides uniformis (NT5002)	0	0.0470201	0.0437414	1	MolE	Docetaxel	human
Prestw-1182	Bacteroides uniformis (NT5002)	0	0.000276409	0.0437414	0	MolE	Tizanidine HCl	human
Prestw-1187	Bacteroides uniformis (NT5002)	0	4.28101e-05	0.0437414	0	MolE	Granisetron	human
Prestw-119	Bacteroides uniformis (NT5002)	0	3.58593e-05	0.0437414	0	MolE	Picotamide monohydrate	human
Prestw-1192	Bacteroides uniformis (NT5002)	0	2.80673e-05	0.0437414	0	MolE	Oxandrolone	human
Prestw-1198	Bacteroides uniformis (NT5002)	0	5.91662e-05	0.0437414	0	MolE	Tranilast	human
Prestw-121	Bacteroides uniformis (NT5002)	0	0.00427119	0.0437414	0	MolE	Bromocryptine mesylate	human
Prestw-1213	Bacteroides uniformis (NT5002)	0	1.48996e-05	0.0437414	0	MolE	Allopurinol	human
Prestw-1222	Bacteroides uniformis (NT5002)	0	7.7337e-05	0.0437414	0	MolE	Anastrozole	human
Prestw-1228	Bacteroides uniformis (NT5002)	0	0.0101098	0.0437414	0	MolE	Argatroban	human
Prestw-1232	Bacteroides uniformis (NT5002)	0	0.0375494	0.0437414	0	MolE	Atorvastatin	human
Prestw-1236	Bacteroides uniformis (NT5002)	1	0.0105006	0.0437414	0	MolE	Benztropine mesylate	human
Prestw-1239	Bacteroides uniformis (NT5002)	0	0.00041821	0.0437414	0	MolE	Bicalutamide	human
Prestw-1007	Bacteroides uniformis (NT5002)	0	0.000193725	0.0437414	0	MolE	Fursultiamine Hydrochloride	not a drug
Prestw-1026	Bacteroides uniformis (NT5002)	0	0.000122037	0.0437414	0	MolE	Arbutin	not a drug
Prestw-1048	Bacteroides uniformis (NT5002)	0	0.119703	0.0437414	1	MolE	Piperacetazine	not a drug
Prestw-1054	Bacteroides uniformis (NT5002)	0	0.0170963	0.0437414	0	MolE	Levopropoxyphene napsylate	not a drug
Prestw-1071	Bacteroides uniformis (NT5002)	0	0.000545888	0.0437414	0	MolE	Imidurea	not a drug
Prestw-1090	Bacteroides uniformis (NT5002)	0	0.000149168	0.0437414	0	MolE	Homosalate	not a drug
Prestw-123	Bacteroides uniformis (NT5002)	0	4.74694e-05	0.0437414	0	MolE	Dehydrocholic acid	not a drug
Prestw-1022	Bacteroides uniformis (NT5002)	0	7.25831e-05	0.0437414	0	MolE	Tiletamine hydrochloride	veterinary: host animal
Prestw-1117	Bacteroides uniformis (NT5002)	0	0.000121406	0.0437414	0	MolE	Azaperone	veterinary: host animal
Prestw-1109	Bacteroides vulgatus (NT5001)	1	0.965876	0.0437414	1	MolE	Rifabutin	bacteria
Prestw-1157	Bacteroides vulgatus (NT5001)	1	0.992216	0.0437414	1	MolE	Rifapentine	bacteria
Prestw-1234	Bacteroides vulgatus (NT5001)	1	0.998776	0.0437414	1	MolE	Azithromycin	bacteria
Prestw-1121	Bacteroides vulgatus (NT5001)	1	0.00646387	0.0437414	0	MolE	Carbadox	veterinary: infections
Prestw-1120	Bacteroides vulgatus (NT5001)	1	0.96605	0.0437414	1	MolE	Nadifloxacin	bacteria
Prestw-1106	Bacteroides vulgatus (NT5001)	1	0.890327	0.0437414	1	MolE	Meropenem	bacteria
Prestw-1067	Bacteroides vulgatus (NT5001)	1	0.87139	0.0437414	1	MolE	Ticarcillin sodium	bacteria
Prestw-1028	Bacteroides vulgatus (NT5001)	1	0.101402	0.0437414	1	MolE	Benzathine benzylpenicillin	bacteria
Prestw-1010	Bacteroides vulgatus (NT5001)	1	0.69744	0.0437414	1	MolE	Talampicillin hydrochloride	bacteria
Prestw-1024	Bacteroides vulgatus (NT5001)	1	0.996159	0.0437414	1	MolE	Nifurtimox	protozoa
Prestw-1167	Bacteroides vulgatus (NT5001)	1	0.225843	0.0437414	1	MolE	Diacerein	human
Prestw-1118	Bacteroides vulgatus (NT5001)	1	0.879706	0.0437414	1	MolE	Cefepime hydrochloride	bacteria
Prestw-1203	Bacteroides vulgatus (NT5001)	1	0.00605108	0.0437414	0	MolE	5-fluorouracil	human
Prestw-1184	Bacteroides vulgatus (NT5001)	1	0.491734	0.0437414	1	MolE	Tioconazole	fungi
Prestw-1125	Bacteroides vulgatus (NT5001)	1	0.600167	0.0437414	1	MolE	Oxiconazole Nitrate	fungi
Prestw-1241	Bacteroides vulgatus (NT5001)	1	0.356925	0.0437414	1	MolE	Bifonazole	fungi
Prestw-1045	Bacteroides vulgatus (NT5001)	1	0.19369	0.0437414	1	MolE	Sertaconazole nitrate	fungi
Prestw-1040	Bacteroides vulgatus (NT5001)	0	0.0992549	0.0437414	1	MolE	Pyrvinium pamoate	metazoan parasites
Prestw-1	Bacteroides vulgatus (NT5001)	1	1.14986e-05	0.0437414	0	MolE	Azaguanine-8	human
Prestw-1224	Bacteroides vulgatus (NT5001)	1	0.000142524	0.0437414	0	MolE	Anthralin	human
Prestw-1161	Bacteroides vulgatus (NT5001)	0	8.51623e-05	0.0437414	0	MolE	Stanozolol	human
Prestw-1189	Bacteroides vulgatus (NT5001)	0	0.0257981	0.0437414	0	MolE	Montelukast	human
Prestw-1051	Bacteroides vulgatus (NT5001)	1	0.00728857	0.0437414	0	MolE	Moricizine hydrochloride	human
Prestw-1211	Bacteroides vulgatus (NT5001)	0	0.0133929	0.0437414	0	MolE	Alfacalcidol	human
Prestw-1195	Bacteroides vulgatus (NT5001)	1	0.0256729	0.0437414	0	MolE	Toltrazuril	not a drug
Prestw-1005	Bacteroides vulgatus (NT5001)	0	0.000672587	0.0437414	0	MolE	Apramycin	veterinary: infections
Prestw-1174	Bacteroides vulgatus (NT5001)	1	5.19303e-05	0.0437414	0	MolE	Acarbose	human
Prestw-1223	Bacteroides vulgatus (NT5001)	0	0.000641374	0.0437414	0	MolE	Anethole-trithione	human
Prestw-1031	Bacteroides vulgatus (NT5001)	0	0.0131818	0.0437414	0	MolE	Halofantrine hydrochloride	protozoa
Prestw-1114	Bacteroides vulgatus (NT5001)	0	0.0337498	0.0437414	0	MolE	Saquinavir mesylate	viruses
Prestw-1130	Bacteroides vulgatus (NT5001)	0	0.0395758	0.0437414	0	MolE	Azelastine HCl	human
Prestw-1014	Bacteroides vulgatus (NT5001)	0	0.00642423	0.0437414	0	MolE	Sertraline	human
Prestw-1229	Bacteroides vulgatus (NT5001)	0	0.0237992	0.0437414	0	MolE	Aripiprazole	human
Prestw-1231	Bacteroides vulgatus (NT5001)	1	0.02273	0.0437414	0	MolE	Asenapine maleate	human
Prestw-1053	Bacteroides vulgatus (NT5001)	0	0.20857	0.0437414	1	MolE	Pivmecillinam hydrochloride	bacteria
Prestw-1242	Bacteroides vulgatus (NT5001)	0	0.000360729	0.0437414	0	MolE	Erlotinib	human
Prestw-101	Bacteroides vulgatus (NT5001)	0	0.00307976	0.0437414	0	MolE	R(-) Apomorphine hydrochloride hemihydrate	human
Prestw-1013	Bacteroides vulgatus (NT5001)	1	0.006993	0.0437414	0	MolE	Deptropine citrate	human
Prestw-1019	Bacteroides vulgatus (NT5001)	0	0.00109726	0.0437414	0	MolE	Tribenoside	human
Prestw-103	Bacteroides vulgatus (NT5001)	1	0.515178	0.0437414	1	MolE	Cyproheptadine hydrochloride	human
Prestw-1060	Bacteroides vulgatus (NT5001)	0	0.000645593	0.0437414	0	MolE	Oxaprozin	human
Prestw-1152	Bacteroides vulgatus (NT5001)	0	0.00415522	0.0437414	0	MolE	Nefazodone HCl	human
Prestw-1183	Bacteroides vulgatus (NT5001)	0	1.58565e-05	0.0437414	0	MolE	Temozolomide	human
Prestw-1188	Bacteroides vulgatus (NT5001)	0	0.00202945	0.0437414	0	MolE	Ziprasidone Hydrochloride	human
Prestw-1113	Bacteroides vulgatus (NT5001)	0	0.0186267	0.0437414	0	MolE	Viomycin sulfate	bacteria
Prestw-1063	Bacteroides vulgatus (NT5001)	0	0.0249724	0.0437414	0	MolE	Naftifine hydrochloride	fungi
Prestw-1139	Bacteroides vulgatus (NT5001)	0	0.0213877	0.0437414	0	MolE	Itraconazole	fungi
Prestw-1140	Bacteroides vulgatus (NT5001)	0	0.000333549	0.0437414	0	MolE	Liranaftate	fungi
Prestw-100	Bacteroides vulgatus (NT5001)	0	3.00425e-05	0.0437414	0	MolE	Nocodazole	human
Prestw-1003	Bacteroides vulgatus (NT5001)	0	5.64697e-05	0.0437414	0	MolE	Azapropazone	human
Prestw-1004	Bacteroides vulgatus (NT5001)	0	0.00109804	0.0437414	0	MolE	Meptazinol hydrochloride	human
Prestw-1006	Bacteroides vulgatus (NT5001)	0	3.02382e-05	0.0437414	0	MolE	Epitiostanol	human
Prestw-1012	Bacteroides vulgatus (NT5001)	0	1.9659e-05	0.0437414	0	MolE	Trapidil	human
Prestw-1016	Bacteroides vulgatus (NT5001)	0	0.000100165	0.0437414	0	MolE	Moxonidine	human
Prestw-1021	Bacteroides vulgatus (NT5001)	0	0.000120687	0.0437414	0	MolE	Isradipine	human
Prestw-1025	Bacteroides vulgatus (NT5001)	0	0.000408523	0.0437414	0	MolE	Letrozole	human
Prestw-1029	Bacteroides vulgatus (NT5001)	0	0.00260666	0.0437414	0	MolE	Risperidone	human
Prestw-1030	Bacteroides vulgatus (NT5001)	0	3.17211e-05	0.0437414	0	MolE	Torsemide	human
Prestw-1032	Bacteroides vulgatus (NT5001)	0	2.26888e-05	0.0437414	0	MolE	Articaine hydrochloride	human
Prestw-1034	Bacteroides vulgatus (NT5001)	0	0.00386321	0.0437414	0	MolE	Pancuronium bromide	human
Prestw-1035	Bacteroides vulgatus (NT5001)	0	0.00034554	0.0437414	0	MolE	Molindone hydrochloride	human
Prestw-1036	Bacteroides vulgatus (NT5001)	0	0.000713378	0.0437414	0	MolE	Alcuronium chloride	human
Prestw-1039	Bacteroides vulgatus (NT5001)	0	0.00693371	0.0437414	0	MolE	Levocabastine hydrochloride	human
Prestw-1043	Bacteroides vulgatus (NT5001)	0	0.00267056	0.0437414	0	MolE	Penbutolol sulfate	human
Prestw-1046	Bacteroides vulgatus (NT5001)	0	0.000800301	0.0437414	0	MolE	Repaglinide	human
Prestw-1047	Bacteroides vulgatus (NT5001)	0	4.48034e-05	0.0437414	0	MolE	Piretanide	human
Prestw-105	Bacteroides vulgatus (NT5001)	0	8.37424e-05	0.0437414	0	MolE	Danazol	human
Prestw-1050	Bacteroides vulgatus (NT5001)	0	0.00020364	0.0437414	0	MolE	Quinethazone	human
Prestw-1055	Bacteroides vulgatus (NT5001)	0	0.0121927	0.0437414	0	MolE	Piperidolate hydrochloride	human
Prestw-1058	Bacteroides vulgatus (NT5001)	0	0.00382751	0.0437414	0	MolE	Ondansetron Hydrochloride	human
Prestw-1061	Bacteroides vulgatus (NT5001)	0	1.5021e-05	0.0437414	0	MolE	Phensuximide	human
Prestw-1062	Bacteroides vulgatus (NT5001)	0	5.73879e-05	0.0437414	0	MolE	Ioxaglic acid	human
Prestw-1074	Bacteroides vulgatus (NT5001)	0	2.94471e-05	0.0437414	0	MolE	Cyproterone acetate	human
Prestw-108	Bacteroides vulgatus (NT5001)	0	4.35818e-05	0.0437414	0	MolE	Nomifensine maleate	human
Prestw-1082	Bacteroides vulgatus (NT5001)	0	9.89494e-05	0.0437414	0	MolE	(-)-Eseroline fumarate salt	human
Prestw-1092	Bacteroides vulgatus (NT5001)	0	9.86135e-05	0.0437414	0	MolE	Ranolazine	human
Prestw-1095	Bacteroides vulgatus (NT5001)	0	2.91128e-05	0.0437414	0	MolE	Cyclopentolate hydrochloride	human
Prestw-1099	Bacteroides vulgatus (NT5001)	0	1.39616e-05	0.0437414	0	MolE	Nialamide	human
Prestw-11	Bacteroides vulgatus (NT5001)	0	1.5777e-05	0.0437414	0	MolE	Meticrane	human
Prestw-1101	Bacteroides vulgatus (NT5001)	0	0.0109973	0.0437414	0	MolE	Perindopril	human
Prestw-1107	Bacteroides vulgatus (NT5001)	0	0.00871635	0.0437414	0	MolE	Ramipril	human
Prestw-111	Bacteroides vulgatus (NT5001)	0	7.80296e-05	0.0437414	0	MolE	Naloxone hydrochloride	human
Prestw-1111	Bacteroides vulgatus (NT5001)	0	3.22998e-05	0.0437414	0	MolE	Mecamylamine hydrochloride	human
Prestw-1116	Bacteroides vulgatus (NT5001)	0	0.000166817	0.0437414	0	MolE	Dorzolamide hydrochloride	human
Prestw-112	Bacteroides vulgatus (NT5001)	0	4.88243e-05	0.0437414	0	MolE	Metolazone	human
Prestw-1127	Bacteroides vulgatus (NT5001)	0	7.6058e-05	0.0437414	0	MolE	Acipimox	human
Prestw-1129	Bacteroides vulgatus (NT5001)	0	0.000114663	0.0437414	0	MolE	Benazepril HCl	human
Prestw-1136	Bacteroides vulgatus (NT5001)	0	1.67566e-06	0.0437414	0	MolE	Doxofylline	human
Prestw-1144	Bacteroides vulgatus (NT5001)	0	7.40919e-05	0.0437414	0	MolE	Mirtazapine	human
Prestw-1156	Bacteroides vulgatus (NT5001)	0	6.38119e-05	0.0437414	0	MolE	Oxcarbazepine	human
Prestw-1158	Bacteroides vulgatus (NT5001)	0	1.25492e-05	0.0437414	0	MolE	Ropinirole HCl	human
Prestw-1159	Bacteroides vulgatus (NT5001)	0	0.0058994	0.0437414	0	MolE	Sibutramine HCl	human
Prestw-116	Bacteroides vulgatus (NT5001)	0	0.000115643	0.0437414	0	MolE	Naltrexone hydrochloride dihydrate	human
Prestw-1162	Bacteroides vulgatus (NT5001)	0	0.000325975	0.0437414	0	MolE	Zonisamide	human
Prestw-1166	Bacteroides vulgatus (NT5001)	0	0.00212215	0.0437414	0	MolE	Rebamipide	human
Prestw-1173	Bacteroides vulgatus (NT5001)	0	0.00391064	0.0437414	0	MolE	Irsogladine maleate	human
Prestw-1178	Bacteroides vulgatus (NT5001)	0	1.18923e-05	0.0437414	0	MolE	Aniracetam	human
Prestw-118	Bacteroides vulgatus (NT5001)	0	0.000115143	0.0437414	0	MolE	Nalbuphine hydrochloride	human
Prestw-1180	Bacteroides vulgatus (NT5001)	0	0.16541	0.0437414	1	MolE	Docetaxel	human
Prestw-1182	Bacteroides vulgatus (NT5001)	0	0.000907769	0.0437414	0	MolE	Tizanidine HCl	human
Prestw-1187	Bacteroides vulgatus (NT5001)	0	7.13739e-05	0.0437414	0	MolE	Granisetron	human
Prestw-119	Bacteroides vulgatus (NT5001)	0	2.07916e-05	0.0437414	0	MolE	Picotamide monohydrate	human
Prestw-1192	Bacteroides vulgatus (NT5001)	0	1.47445e-05	0.0437414	0	MolE	Oxandrolone	human
Prestw-1198	Bacteroides vulgatus (NT5001)	0	3.08219e-05	0.0437414	0	MolE	Tranilast	human
Prestw-121	Bacteroides vulgatus (NT5001)	0	0.0267378	0.0437414	0	MolE	Bromocryptine mesylate	human
Prestw-1213	Bacteroides vulgatus (NT5001)	0	2.12191e-05	0.0437414	0	MolE	Allopurinol	human
Prestw-1222	Bacteroides vulgatus (NT5001)	0	0.000155477	0.0437414	0	MolE	Anastrozole	human
Prestw-1228	Bacteroides vulgatus (NT5001)	0	0.0539333	0.0437414	1	MolE	Argatroban	human
Prestw-1232	Bacteroides vulgatus (NT5001)	0	0.0176142	0.0437414	0	MolE	Atorvastatin	human
Prestw-1236	Bacteroides vulgatus (NT5001)	1	0.00488701	0.0437414	0	MolE	Benztropine mesylate	human
Prestw-1239	Bacteroides vulgatus (NT5001)	0	0.000225673	0.0437414	0	MolE	Bicalutamide	human
Prestw-1007	Bacteroides vulgatus (NT5001)	0	0.000319182	0.0437414	0	MolE	Fursultiamine Hydrochloride	not a drug
Prestw-1026	Bacteroides vulgatus (NT5001)	0	0.000115561	0.0437414	0	MolE	Arbutin	not a drug
Prestw-1048	Bacteroides vulgatus (NT5001)	0	0.236864	0.0437414	1	MolE	Piperacetazine	not a drug
Prestw-1054	Bacteroides vulgatus (NT5001)	0	0.0140094	0.0437414	0	MolE	Levopropoxyphene napsylate	not a drug
Prestw-1071	Bacteroides vulgatus (NT5001)	0	0.00116942	0.0437414	0	MolE	Imidurea	not a drug
Prestw-1090	Bacteroides vulgatus (NT5001)	0	7.41253e-05	0.0437414	0	MolE	Homosalate	not a drug
Prestw-123	Bacteroides vulgatus (NT5001)	0	6.0112e-05	0.0437414	0	MolE	Dehydrocholic acid	not a drug
Prestw-1022	Bacteroides vulgatus (NT5001)	0	8.44367e-05	0.0437414	0	MolE	Tiletamine hydrochloride	veterinary: host animal
Prestw-1117	Bacteroides vulgatus (NT5001)	0	0.000492813	0.0437414	0	MolE	Azaperone	veterinary: host animal
Prestw-1109	Bacteroides xylanisolvens (NT5064)	1	0.766974	0.0437414	1	MolE	Rifabutin	bacteria
Prestw-1157	Bacteroides xylanisolvens (NT5064)	1	0.985956	0.0437414	1	MolE	Rifapentine	bacteria
Prestw-1234	Bacteroides xylanisolvens (NT5064)	1	0.996262	0.0437414	1	MolE	Azithromycin	bacteria
Prestw-1121	Bacteroides xylanisolvens (NT5064)	1	0.029456	0.0437414	0	MolE	Carbadox	veterinary: infections
Prestw-1120	Bacteroides xylanisolvens (NT5064)	1	0.946593	0.0437414	1	MolE	Nadifloxacin	bacteria
Prestw-1106	Bacteroides xylanisolvens (NT5064)	1	0.00979639	0.0437414	0	MolE	Meropenem	bacteria
Prestw-1067	Bacteroides xylanisolvens (NT5064)	1	0.065302	0.0437414	1	MolE	Ticarcillin sodium	bacteria
Prestw-1028	Bacteroides xylanisolvens (NT5064)	0	0.0243024	0.0437414	0	MolE	Benzathine benzylpenicillin	bacteria
Prestw-1010	Bacteroides xylanisolvens (NT5064)	0	0.00101989	0.0437414	0	MolE	Talampicillin hydrochloride	bacteria
Prestw-1024	Bacteroides xylanisolvens (NT5064)	1	0.962176	0.0437414	1	MolE	Nifurtimox	protozoa
Prestw-1167	Bacteroides xylanisolvens (NT5064)	1	0.0112568	0.0437414	0	MolE	Diacerein	human
Prestw-1118	Bacteroides xylanisolvens (NT5064)	0	0.00529564	0.0437414	0	MolE	Cefepime hydrochloride	bacteria
Prestw-1203	Bacteroides xylanisolvens (NT5064)	1	0.00693421	0.0437414	0	MolE	5-fluorouracil	human
Prestw-1184	Bacteroides xylanisolvens (NT5064)	0	0.0039142	0.0437414	0	MolE	Tioconazole	fungi
Prestw-1125	Bacteroides xylanisolvens (NT5064)	0	0.00519297	0.0437414	0	MolE	Oxiconazole Nitrate	fungi
Prestw-1241	Bacteroides xylanisolvens (NT5064)	0	0.0352033	0.0437414	0	MolE	Bifonazole	fungi
Prestw-1045	Bacteroides xylanisolvens (NT5064)	0	0.00708226	0.0437414	0	MolE	Sertaconazole nitrate	fungi
Prestw-1040	Bacteroides xylanisolvens (NT5064)	0	0.11743	0.0437414	1	MolE	Pyrvinium pamoate	metazoan parasites
Prestw-1	Bacteroides xylanisolvens (NT5064)	0	2.27447e-05	0.0437414	0	MolE	Azaguanine-8	human
Prestw-1224	Bacteroides xylanisolvens (NT5064)	0	1.51129e-05	0.0437414	0	MolE	Anthralin	human
Prestw-1161	Bacteroides xylanisolvens (NT5064)	0	3.98399e-05	0.0437414	0	MolE	Stanozolol	human
Prestw-1189	Bacteroides xylanisolvens (NT5064)	0	0.0021851	0.0437414	0	MolE	Montelukast	human
Prestw-1051	Bacteroides xylanisolvens (NT5064)	0	0.00170901	0.0437414	0	MolE	Moricizine hydrochloride	human
Prestw-1211	Bacteroides xylanisolvens (NT5064)	0	0.000180646	0.0437414	0	MolE	Alfacalcidol	human
Prestw-1195	Bacteroides xylanisolvens (NT5064)	0	0.00272051	0.0437414	0	MolE	Toltrazuril	not a drug
Prestw-1005	Bacteroides xylanisolvens (NT5064)	0	0.0003417	0.0437414	0	MolE	Apramycin	veterinary: infections
Prestw-1174	Bacteroides xylanisolvens (NT5064)	1	8.74521e-05	0.0437414	0	MolE	Acarbose	human
Prestw-1223	Bacteroides xylanisolvens (NT5064)	0	4.26924e-05	0.0437414	0	MolE	Anethole-trithione	human
Prestw-1031	Bacteroides xylanisolvens (NT5064)	0	0.00265997	0.0437414	0	MolE	Halofantrine hydrochloride	protozoa
Prestw-1114	Bacteroides xylanisolvens (NT5064)	0	0.00497329	0.0437414	0	MolE	Saquinavir mesylate	viruses
Prestw-1130	Bacteroides xylanisolvens (NT5064)	0	0.000123357	0.0437414	0	MolE	Azelastine HCl	human
Prestw-1014	Bacteroides xylanisolvens (NT5064)	0	4.92415e-05	0.0437414	0	MolE	Sertraline	human
Prestw-1229	Bacteroides xylanisolvens (NT5064)	0	0.000576247	0.0437414	0	MolE	Aripiprazole	human
Prestw-1231	Bacteroides xylanisolvens (NT5064)	0	6.23414e-05	0.0437414	0	MolE	Asenapine maleate	human
Prestw-1053	Bacteroides xylanisolvens (NT5064)	0	0.00135388	0.0437414	0	MolE	Pivmecillinam hydrochloride	bacteria
Prestw-1242	Bacteroides xylanisolvens (NT5064)	0	0.000116163	0.0437414	0	MolE	Erlotinib	human
Prestw-101	Bacteroides xylanisolvens (NT5064)	0	0.000299955	0.0437414	0	MolE	R(-) Apomorphine hydrochloride hemihydrate	human
Prestw-1013	Bacteroides xylanisolvens (NT5064)	0	0.000298216	0.0437414	0	MolE	Deptropine citrate	human
Prestw-1019	Bacteroides xylanisolvens (NT5064)	0	4.07054e-05	0.0437414	0	MolE	Tribenoside	human
Prestw-103	Bacteroides xylanisolvens (NT5064)	0	0.000179027	0.0437414	0	MolE	Cyproheptadine hydrochloride	human
Prestw-1060	Bacteroides xylanisolvens (NT5064)	0	5.11321e-05	0.0437414	0	MolE	Oxaprozin	human
Prestw-1152	Bacteroides xylanisolvens (NT5064)	0	0.000491644	0.0437414	0	MolE	Nefazodone HCl	human
Prestw-1183	Bacteroides xylanisolvens (NT5064)	0	6.13619e-05	0.0437414	0	MolE	Temozolomide	human
Prestw-1188	Bacteroides xylanisolvens (NT5064)	0	0.000208862	0.0437414	0	MolE	Ziprasidone Hydrochloride	human
Prestw-1113	Bacteroides xylanisolvens (NT5064)	0	0.002219	0.0437414	0	MolE	Viomycin sulfate	bacteria
Prestw-1063	Bacteroides xylanisolvens (NT5064)	0	1.23686e-05	0.0437414	0	MolE	Naftifine hydrochloride	fungi
Prestw-1139	Bacteroides xylanisolvens (NT5064)	0	0.00295089	0.0437414	0	MolE	Itraconazole	fungi
Prestw-1140	Bacteroides xylanisolvens (NT5064)	0	2.78963e-05	0.0437414	0	MolE	Liranaftate	fungi
Prestw-100	Bacteroides xylanisolvens (NT5064)	0	1.41005e-05	0.0437414	0	MolE	Nocodazole	human
Prestw-1003	Bacteroides xylanisolvens (NT5064)	0	7.14325e-06	0.0437414	0	MolE	Azapropazone	human
Prestw-1004	Bacteroides xylanisolvens (NT5064)	0	3.94026e-06	0.0437414	0	MolE	Meptazinol hydrochloride	human
Prestw-1006	Bacteroides xylanisolvens (NT5064)	0	3.12203e-06	0.0437414	0	MolE	Epitiostanol	human
Prestw-1012	Bacteroides xylanisolvens (NT5064)	0	1.5027e-05	0.0437414	0	MolE	Trapidil	human
Prestw-1016	Bacteroides xylanisolvens (NT5064)	0	4.16906e-05	0.0437414	0	MolE	Moxonidine	human
Prestw-1021	Bacteroides xylanisolvens (NT5064)	0	4.56477e-05	0.0437414	0	MolE	Isradipine	human
Prestw-1025	Bacteroides xylanisolvens (NT5064)	0	6.90795e-05	0.0437414	0	MolE	Letrozole	human
Prestw-1029	Bacteroides xylanisolvens (NT5064)	0	0.000251059	0.0437414	0	MolE	Risperidone	human
Prestw-1030	Bacteroides xylanisolvens (NT5064)	0	0.000217215	0.0437414	0	MolE	Torsemide	human
Prestw-1032	Bacteroides xylanisolvens (NT5064)	0	8.4862e-06	0.0437414	0	MolE	Articaine hydrochloride	human
Prestw-1034	Bacteroides xylanisolvens (NT5064)	0	0.000519373	0.0437414	0	MolE	Pancuronium bromide	human
Prestw-1035	Bacteroides xylanisolvens (NT5064)	0	2.67962e-05	0.0437414	0	MolE	Molindone hydrochloride	human
Prestw-1036	Bacteroides xylanisolvens (NT5064)	0	0.00026199	0.0437414	0	MolE	Alcuronium chloride	human
Prestw-1039	Bacteroides xylanisolvens (NT5064)	0	0.000180804	0.0437414	0	MolE	Levocabastine hydrochloride	human
Prestw-1043	Bacteroides xylanisolvens (NT5064)	0	0.000113195	0.0437414	0	MolE	Penbutolol sulfate	human
Prestw-1046	Bacteroides xylanisolvens (NT5064)	0	7.31709e-05	0.0437414	0	MolE	Repaglinide	human
Prestw-1047	Bacteroides xylanisolvens (NT5064)	0	1.72114e-05	0.0437414	0	MolE	Piretanide	human
Prestw-105	Bacteroides xylanisolvens (NT5064)	0	5.60442e-05	0.0437414	0	MolE	Danazol	human
Prestw-1050	Bacteroides xylanisolvens (NT5064)	0	0.00580823	0.0437414	0	MolE	Quinethazone	human
Prestw-1055	Bacteroides xylanisolvens (NT5064)	0	4.94175e-06	0.0437414	0	MolE	Piperidolate hydrochloride	human
Prestw-1058	Bacteroides xylanisolvens (NT5064)	0	8.82867e-05	0.0437414	0	MolE	Ondansetron Hydrochloride	human
Prestw-1061	Bacteroides xylanisolvens (NT5064)	0	3.32586e-06	0.0437414	0	MolE	Phensuximide	human
Prestw-1062	Bacteroides xylanisolvens (NT5064)	0	4.79285e-05	0.0437414	0	MolE	Ioxaglic acid	human
Prestw-1074	Bacteroides xylanisolvens (NT5064)	0	1.74127e-06	0.0437414	0	MolE	Cyproterone acetate	human
Prestw-108	Bacteroides xylanisolvens (NT5064)	0	3.29471e-06	0.0437414	0	MolE	Nomifensine maleate	human
Prestw-1082	Bacteroides xylanisolvens (NT5064)	0	1.0559e-06	0.0437414	0	MolE	(-)-Eseroline fumarate salt	human
Prestw-1092	Bacteroides xylanisolvens (NT5064)	0	2.31666e-05	0.0437414	0	MolE	Ranolazine	human
Prestw-1095	Bacteroides xylanisolvens (NT5064)	0	3.73282e-07	0.0437414	0	MolE	Cyclopentolate hydrochloride	human
Prestw-1099	Bacteroides xylanisolvens (NT5064)	0	2.05389e-05	0.0437414	0	MolE	Nialamide	human
Prestw-11	Bacteroides xylanisolvens (NT5064)	0	8.16451e-05	0.0437414	0	MolE	Meticrane	human
Prestw-1101	Bacteroides xylanisolvens (NT5064)	0	0.000240233	0.0437414	0	MolE	Perindopril	human
Prestw-1107	Bacteroides xylanisolvens (NT5064)	0	6.0655e-05	0.0437414	0	MolE	Ramipril	human
Prestw-111	Bacteroides xylanisolvens (NT5064)	0	3.43694e-05	0.0437414	0	MolE	Naloxone hydrochloride	human
Prestw-1111	Bacteroides xylanisolvens (NT5064)	0	2.28576e-06	0.0437414	0	MolE	Mecamylamine hydrochloride	human
Prestw-1116	Bacteroides xylanisolvens (NT5064)	0	0.000548773	0.0437414	0	MolE	Dorzolamide hydrochloride	human
Prestw-112	Bacteroides xylanisolvens (NT5064)	0	0.000347047	0.0437414	0	MolE	Metolazone	human
Prestw-1127	Bacteroides xylanisolvens (NT5064)	0	5.21972e-05	0.0437414	0	MolE	Acipimox	human
Prestw-1129	Bacteroides xylanisolvens (NT5064)	0	1.58292e-05	0.0437414	0	MolE	Benazepril HCl	human
Prestw-1136	Bacteroides xylanisolvens (NT5064)	0	1.21128e-06	0.0437414	0	MolE	Doxofylline	human
Prestw-1144	Bacteroides xylanisolvens (NT5064)	0	1.18628e-05	0.0437414	0	MolE	Mirtazapine	human
Prestw-1156	Bacteroides xylanisolvens (NT5064)	0	8.03038e-05	0.0437414	0	MolE	Oxcarbazepine	human
Prestw-1158	Bacteroides xylanisolvens (NT5064)	0	1.43269e-06	0.0437414	0	MolE	Ropinirole HCl	human
Prestw-1159	Bacteroides xylanisolvens (NT5064)	0	1.95258e-05	0.0437414	0	MolE	Sibutramine HCl	human
Prestw-116	Bacteroides xylanisolvens (NT5064)	0	6.81575e-06	0.0437414	0	MolE	Naltrexone hydrochloride dihydrate	human
Prestw-1162	Bacteroides xylanisolvens (NT5064)	0	0.00112408	0.0437414	0	MolE	Zonisamide	human
Prestw-1166	Bacteroides xylanisolvens (NT5064)	0	0.000182873	0.0437414	0	MolE	Rebamipide	human
Prestw-1173	Bacteroides xylanisolvens (NT5064)	0	0.00594652	0.0437414	0	MolE	Irsogladine maleate	human
Prestw-1178	Bacteroides xylanisolvens (NT5064)	0	2.95518e-06	0.0437414	0	MolE	Aniracetam	human
Prestw-118	Bacteroides xylanisolvens (NT5064)	0	3.43501e-06	0.0437414	0	MolE	Nalbuphine hydrochloride	human
Prestw-1180	Bacteroides xylanisolvens (NT5064)	0	0.00628064	0.0437414	0	MolE	Docetaxel	human
Prestw-1182	Bacteroides xylanisolvens (NT5064)	0	0.00115893	0.0437414	0	MolE	Tizanidine HCl	human
Prestw-1187	Bacteroides xylanisolvens (NT5064)	0	8.58918e-06	0.0437414	0	MolE	Granisetron	human
Prestw-119	Bacteroides xylanisolvens (NT5064)	0	2.33029e-05	0.0437414	0	MolE	Picotamide monohydrate	human
Prestw-1192	Bacteroides xylanisolvens (NT5064)	0	1.01591e-06	0.0437414	0	MolE	Oxandrolone	human
Prestw-1198	Bacteroides xylanisolvens (NT5064)	0	3.60528e-05	0.0437414	0	MolE	Tranilast	human
Prestw-121	Bacteroides xylanisolvens (NT5064)	1	0.00120076	0.0437414	0	MolE	Bromocryptine mesylate	human
Prestw-1213	Bacteroides xylanisolvens (NT5064)	0	3.56808e-05	0.0437414	0	MolE	Allopurinol	human
Prestw-1222	Bacteroides xylanisolvens (NT5064)	0	4.90295e-05	0.0437414	0	MolE	Anastrozole	human
Prestw-1228	Bacteroides xylanisolvens (NT5064)	0	0.00778565	0.0437414	0	MolE	Argatroban	human
Prestw-1232	Bacteroides xylanisolvens (NT5064)	0	0.00557178	0.0437414	0	MolE	Atorvastatin	human
Prestw-1236	Bacteroides xylanisolvens (NT5064)	0	8.53533e-06	0.0437414	0	MolE	Benztropine mesylate	human
Prestw-1239	Bacteroides xylanisolvens (NT5064)	0	0.000122922	0.0437414	0	MolE	Bicalutamide	human
Prestw-1007	Bacteroides xylanisolvens (NT5064)	0	0.000222428	0.0437414	0	MolE	Fursultiamine Hydrochloride	not a drug
Prestw-1026	Bacteroides xylanisolvens (NT5064)	0	2.21592e-05	0.0437414	0	MolE	Arbutin	not a drug
Prestw-1048	Bacteroides xylanisolvens (NT5064)	0	0.000349764	0.0437414	0	MolE	Piperacetazine	not a drug
Prestw-1054	Bacteroides xylanisolvens (NT5064)	0	0.000338632	0.0437414	0	MolE	Levopropoxyphene napsylate	not a drug
Prestw-1071	Bacteroides xylanisolvens (NT5064)	0	0.00105964	0.0437414	0	MolE	Imidurea	not a drug
Prestw-1090	Bacteroides xylanisolvens (NT5064)	0	3.05604e-06	0.0437414	0	MolE	Homosalate	not a drug
Prestw-123	Bacteroides xylanisolvens (NT5064)	0	2.06021e-06	0.0437414	0	MolE	Dehydrocholic acid	not a drug
Prestw-1022	Bacteroides xylanisolvens (NT5064)	0	9.50965e-06	0.0437414	0	MolE	Tiletamine hydrochloride	veterinary: host animal
Prestw-1117	Bacteroides xylanisolvens (NT5064)	0	0.000127528	0.0437414	0	MolE	Azaperone	veterinary: host animal
Prestw-1109	Bifidobacterium adolescentis (NT5022)	1	0.952794	0.0437414	1	MolE	Rifabutin	bacteria
Prestw-1157	Bifidobacterium adolescentis (NT5022)	1	0.990199	0.0437414	1	MolE	Rifapentine	bacteria
Prestw-1234	Bifidobacterium adolescentis (NT5022)	1	0.996381	0.0437414	1	MolE	Azithromycin	bacteria
Prestw-1121	Bifidobacterium adolescentis (NT5022)	1	0.0017886	0.0437414	0	MolE	Carbadox	veterinary: infections
Prestw-1120	Bifidobacterium adolescentis (NT5022)	1	0.743948	0.0437414	1	MolE	Nadifloxacin	bacteria
Prestw-1106	Bifidobacterium adolescentis (NT5022)	1	0.30184	0.0437414	1	MolE	Meropenem	bacteria
Prestw-1067	Bifidobacterium adolescentis (NT5022)	1	0.913081	0.0437414	1	MolE	Ticarcillin sodium	bacteria
Prestw-1028	Bifidobacterium adolescentis (NT5022)	1	0.174499	0.0437414	1	MolE	Benzathine benzylpenicillin	bacteria
Prestw-1010	Bifidobacterium adolescentis (NT5022)	1	0.939422	0.0437414	1	MolE	Talampicillin hydrochloride	bacteria
Prestw-1024	Bifidobacterium adolescentis (NT5022)	1	0.70769	0.0437414	1	MolE	Nifurtimox	protozoa
Prestw-1167	Bifidobacterium adolescentis (NT5022)	0	0.123783	0.0437414	1	MolE	Diacerein	human
Prestw-1118	Bifidobacterium adolescentis (NT5022)	1	0.744833	0.0437414	1	MolE	Cefepime hydrochloride	bacteria
Prestw-1203	Bifidobacterium adolescentis (NT5022)	1	0.000581249	0.0437414	0	MolE	5-fluorouracil	human
Prestw-1184	Bifidobacterium adolescentis (NT5022)	1	0.0279078	0.0437414	0	MolE	Tioconazole	fungi
Prestw-1125	Bifidobacterium adolescentis (NT5022)	0	0.0138704	0.0437414	0	MolE	Oxiconazole Nitrate	fungi
Prestw-1241	Bifidobacterium adolescentis (NT5022)	0	0.013788	0.0437414	0	MolE	Bifonazole	fungi
Prestw-1045	Bifidobacterium adolescentis (NT5022)	0	0.0145802	0.0437414	0	MolE	Sertaconazole nitrate	fungi
Prestw-1040	Bifidobacterium adolescentis (NT5022)	0	0.0525146	0.0437414	1	MolE	Pyrvinium pamoate	metazoan parasites
Prestw-1	Bifidobacterium adolescentis (NT5022)	0	9.54346e-06	0.0437414	0	MolE	Azaguanine-8	human
Prestw-1224	Bifidobacterium adolescentis (NT5022)	0	0.000162806	0.0437414	0	MolE	Anthralin	human
Prestw-1161	Bifidobacterium adolescentis (NT5022)	0	1.18013e-05	0.0437414	0	MolE	Stanozolol	human
Prestw-1189	Bifidobacterium adolescentis (NT5022)	0	0.00414405	0.0437414	0	MolE	Montelukast	human
Prestw-1051	Bifidobacterium adolescentis (NT5022)	0	0.000287887	0.0437414	0	MolE	Moricizine hydrochloride	human
Prestw-1211	Bifidobacterium adolescentis (NT5022)	1	0.000543697	0.0437414	0	MolE	Alfacalcidol	human
Prestw-1195	Bifidobacterium adolescentis (NT5022)	0	0.0137553	0.0437414	0	MolE	Toltrazuril	not a drug
Prestw-1005	Bifidobacterium adolescentis (NT5022)	0	0.000577476	0.0437414	0	MolE	Apramycin	veterinary: infections
Prestw-1174	Bifidobacterium adolescentis (NT5022)	0	0.000172281	0.0437414	0	MolE	Acarbose	human
Prestw-1223	Bifidobacterium adolescentis (NT5022)	0	8.37383e-05	0.0437414	0	MolE	Anethole-trithione	human
Prestw-1031	Bifidobacterium adolescentis (NT5022)	0	0.00326763	0.0437414	0	MolE	Halofantrine hydrochloride	protozoa
Prestw-1114	Bifidobacterium adolescentis (NT5022)	0	0.0171212	0.0437414	0	MolE	Saquinavir mesylate	viruses
Prestw-1130	Bifidobacterium adolescentis (NT5022)	0	0.00199453	0.0437414	0	MolE	Azelastine HCl	human
Prestw-1014	Bifidobacterium adolescentis (NT5022)	0	0.00019845	0.0437414	0	MolE	Sertraline	human
Prestw-1229	Bifidobacterium adolescentis (NT5022)	0	0.000441712	0.0437414	0	MolE	Aripiprazole	human
Prestw-1231	Bifidobacterium adolescentis (NT5022)	0	0.000538704	0.0437414	0	MolE	Asenapine maleate	human
Prestw-1053	Bifidobacterium adolescentis (NT5022)	0	0.0151181	0.0437414	0	MolE	Pivmecillinam hydrochloride	bacteria
Prestw-1242	Bifidobacterium adolescentis (NT5022)	0	0.000186095	0.0437414	0	MolE	Erlotinib	human
Prestw-101	Bifidobacterium adolescentis (NT5022)	0	0.000342678	0.0437414	0	MolE	R(-) Apomorphine hydrochloride hemihydrate	human
Prestw-1013	Bifidobacterium adolescentis (NT5022)	0	0.000185403	0.0437414	0	MolE	Deptropine citrate	human
Prestw-1019	Bifidobacterium adolescentis (NT5022)	0	0.00032851	0.0437414	0	MolE	Tribenoside	human
Prestw-103	Bifidobacterium adolescentis (NT5022)	0	0.00822105	0.0437414	0	MolE	Cyproheptadine hydrochloride	human
Prestw-1060	Bifidobacterium adolescentis (NT5022)	0	3.03937e-05	0.0437414	0	MolE	Oxaprozin	human
Prestw-1152	Bifidobacterium adolescentis (NT5022)	0	0.00015741	0.0437414	0	MolE	Nefazodone HCl	human
Prestw-1183	Bifidobacterium adolescentis (NT5022)	0	3.34012e-05	0.0437414	0	MolE	Temozolomide	human
Prestw-1188	Bifidobacterium adolescentis (NT5022)	0	0.00100216	0.0437414	0	MolE	Ziprasidone Hydrochloride	human
Prestw-1113	Bifidobacterium adolescentis (NT5022)	0	0.00150405	0.0437414	0	MolE	Viomycin sulfate	bacteria
Prestw-1063	Bifidobacterium adolescentis (NT5022)	0	0.000506628	0.0437414	0	MolE	Naftifine hydrochloride	fungi
Prestw-1139	Bifidobacterium adolescentis (NT5022)	0	0.00362667	0.0437414	0	MolE	Itraconazole	fungi
Prestw-1140	Bifidobacterium adolescentis (NT5022)	0	1.34104e-05	0.0437414	0	MolE	Liranaftate	fungi
Prestw-100	Bifidobacterium adolescentis (NT5022)	0	1.62632e-05	0.0437414	0	MolE	Nocodazole	human
Prestw-1003	Bifidobacterium adolescentis (NT5022)	0	6.27038e-06	0.0437414	0	MolE	Azapropazone	human
Prestw-1004	Bifidobacterium adolescentis (NT5022)	0	8.58955e-06	0.0437414	0	MolE	Meptazinol hydrochloride	human
Prestw-1006	Bifidobacterium adolescentis (NT5022)	0	3.18274e-06	0.0437414	0	MolE	Epitiostanol	human
Prestw-1012	Bifidobacterium adolescentis (NT5022)	0	1.18298e-05	0.0437414	0	MolE	Trapidil	human
Prestw-1016	Bifidobacterium adolescentis (NT5022)	0	3.04295e-05	0.0437414	0	MolE	Moxonidine	human
Prestw-1021	Bifidobacterium adolescentis (NT5022)	0	0.000438467	0.0437414	0	MolE	Isradipine	human
Prestw-1025	Bifidobacterium adolescentis (NT5022)	0	4.43017e-05	0.0437414	0	MolE	Letrozole	human
Prestw-1029	Bifidobacterium adolescentis (NT5022)	0	0.000497273	0.0437414	0	MolE	Risperidone	human
Prestw-1030	Bifidobacterium adolescentis (NT5022)	0	1.1291e-05	0.0437414	0	MolE	Torsemide	human
Prestw-1032	Bifidobacterium adolescentis (NT5022)	0	1.17271e-05	0.0437414	0	MolE	Articaine hydrochloride	human
Prestw-1034	Bifidobacterium adolescentis (NT5022)	0	0.000422682	0.0437414	0	MolE	Pancuronium bromide	human
Prestw-1035	Bifidobacterium adolescentis (NT5022)	0	4.19625e-05	0.0437414	0	MolE	Molindone hydrochloride	human
Prestw-1036	Bifidobacterium adolescentis (NT5022)	0	0.000231524	0.0437414	0	MolE	Alcuronium chloride	human
Prestw-1039	Bifidobacterium adolescentis (NT5022)	0	7.43191e-05	0.0437414	0	MolE	Levocabastine hydrochloride	human
Prestw-1043	Bifidobacterium adolescentis (NT5022)	0	0.000475416	0.0437414	0	MolE	Penbutolol sulfate	human
Prestw-1046	Bifidobacterium adolescentis (NT5022)	0	0.000221693	0.0437414	0	MolE	Repaglinide	human
Prestw-1047	Bifidobacterium adolescentis (NT5022)	0	5.55363e-06	0.0437414	0	MolE	Piretanide	human
Prestw-105	Bifidobacterium adolescentis (NT5022)	0	3.31313e-05	0.0437414	0	MolE	Danazol	human
Prestw-1050	Bifidobacterium adolescentis (NT5022)	0	1.48063e-05	0.0437414	0	MolE	Quinethazone	human
Prestw-1055	Bifidobacterium adolescentis (NT5022)	0	1.91926e-05	0.0437414	0	MolE	Piperidolate hydrochloride	human
Prestw-1058	Bifidobacterium adolescentis (NT5022)	0	0.000222387	0.0437414	0	MolE	Ondansetron Hydrochloride	human
Prestw-1061	Bifidobacterium adolescentis (NT5022)	0	2.54507e-06	0.0437414	0	MolE	Phensuximide	human
Prestw-1062	Bifidobacterium adolescentis (NT5022)	0	0.000186225	0.0437414	0	MolE	Ioxaglic acid	human
Prestw-1074	Bifidobacterium adolescentis (NT5022)	0	3.92455e-06	0.0437414	0	MolE	Cyproterone acetate	human
Prestw-108	Bifidobacterium adolescentis (NT5022)	0	7.30213e-06	0.0437414	0	MolE	Nomifensine maleate	human
Prestw-1082	Bifidobacterium adolescentis (NT5022)	0	3.13202e-06	0.0437414	0	MolE	(-)-Eseroline fumarate salt	human
Prestw-1092	Bifidobacterium adolescentis (NT5022)	0	1.29821e-05	0.0437414	0	MolE	Ranolazine	human
Prestw-1095	Bifidobacterium adolescentis (NT5022)	0	5.06224e-06	0.0437414	0	MolE	Cyclopentolate hydrochloride	human
Prestw-1099	Bifidobacterium adolescentis (NT5022)	0	3.24215e-06	0.0437414	0	MolE	Nialamide	human
Prestw-11	Bifidobacterium adolescentis (NT5022)	0	6.74758e-06	0.0437414	0	MolE	Meticrane	human
Prestw-1101	Bifidobacterium adolescentis (NT5022)	0	0.000914397	0.0437414	0	MolE	Perindopril	human
Prestw-1107	Bifidobacterium adolescentis (NT5022)	0	0.00174499	0.0437414	0	MolE	Ramipril	human
Prestw-111	Bifidobacterium adolescentis (NT5022)	0	2.25238e-05	0.0437414	0	MolE	Naloxone hydrochloride	human
Prestw-1111	Bifidobacterium adolescentis (NT5022)	0	2.03103e-06	0.0437414	0	MolE	Mecamylamine hydrochloride	human
Prestw-1116	Bifidobacterium adolescentis (NT5022)	0	0.000107518	0.0437414	0	MolE	Dorzolamide hydrochloride	human
Prestw-112	Bifidobacterium adolescentis (NT5022)	0	2.39913e-05	0.0437414	0	MolE	Metolazone	human
Prestw-1127	Bifidobacterium adolescentis (NT5022)	0	3.88819e-06	0.0437414	0	MolE	Acipimox	human
Prestw-1129	Bifidobacterium adolescentis (NT5022)	0	1.08851e-05	0.0437414	0	MolE	Benazepril HCl	human
Prestw-1136	Bifidobacterium adolescentis (NT5022)	0	1.22101e-06	0.0437414	0	MolE	Doxofylline	human
Prestw-1144	Bifidobacterium adolescentis (NT5022)	0	1.84116e-05	0.0437414	0	MolE	Mirtazapine	human
Prestw-1156	Bifidobacterium adolescentis (NT5022)	0	1.60465e-05	0.0437414	0	MolE	Oxcarbazepine	human
Prestw-1158	Bifidobacterium adolescentis (NT5022)	0	1.30675e-06	0.0437414	0	MolE	Ropinirole HCl	human
Prestw-1159	Bifidobacterium adolescentis (NT5022)	0	7.32815e-05	0.0437414	0	MolE	Sibutramine HCl	human
Prestw-116	Bifidobacterium adolescentis (NT5022)	0	1.7402e-05	0.0437414	0	MolE	Naltrexone hydrochloride dihydrate	human
Prestw-1162	Bifidobacterium adolescentis (NT5022)	0	8.04256e-05	0.0437414	0	MolE	Zonisamide	human
Prestw-1166	Bifidobacterium adolescentis (NT5022)	0	0.000169365	0.0437414	0	MolE	Rebamipide	human
Prestw-1173	Bifidobacterium adolescentis (NT5022)	0	0.00400297	0.0437414	0	MolE	Irsogladine maleate	human
Prestw-1178	Bifidobacterium adolescentis (NT5022)	0	2.416e-06	0.0437414	0	MolE	Aniracetam	human
Prestw-118	Bifidobacterium adolescentis (NT5022)	0	5.86148e-06	0.0437414	0	MolE	Nalbuphine hydrochloride	human
Prestw-1180	Bifidobacterium adolescentis (NT5022)	0	0.0479525	0.0437414	1	MolE	Docetaxel	human
Prestw-1182	Bifidobacterium adolescentis (NT5022)	0	0.000107168	0.0437414	0	MolE	Tizanidine HCl	human
Prestw-1187	Bifidobacterium adolescentis (NT5022)	0	2.3505e-05	0.0437414	0	MolE	Granisetron	human
Prestw-119	Bifidobacterium adolescentis (NT5022)	0	4.51222e-05	0.0437414	0	MolE	Picotamide monohydrate	human
Prestw-1192	Bifidobacterium adolescentis (NT5022)	0	1.43057e-06	0.0437414	0	MolE	Oxandrolone	human
Prestw-1198	Bifidobacterium adolescentis (NT5022)	0	7.15573e-05	0.0437414	0	MolE	Tranilast	human
Prestw-121	Bifidobacterium adolescentis (NT5022)	0	0.00313883	0.0437414	0	MolE	Bromocryptine mesylate	human
Prestw-1213	Bifidobacterium adolescentis (NT5022)	0	7.98772e-06	0.0437414	0	MolE	Allopurinol	human
Prestw-1222	Bifidobacterium adolescentis (NT5022)	0	0.000129525	0.0437414	0	MolE	Anastrozole	human
Prestw-1228	Bifidobacterium adolescentis (NT5022)	0	0.00626437	0.0437414	0	MolE	Argatroban	human
Prestw-1232	Bifidobacterium adolescentis (NT5022)	0	0.000568987	0.0437414	0	MolE	Atorvastatin	human
Prestw-1236	Bifidobacterium adolescentis (NT5022)	0	1.20835e-05	0.0437414	0	MolE	Benztropine mesylate	human
Prestw-1239	Bifidobacterium adolescentis (NT5022)	0	3.20469e-05	0.0437414	0	MolE	Bicalutamide	human
Prestw-1007	Bifidobacterium adolescentis (NT5022)	0	0.0018399	0.0437414	0	MolE	Fursultiamine Hydrochloride	not a drug
Prestw-1026	Bifidobacterium adolescentis (NT5022)	0	4.05419e-05	0.0437414	0	MolE	Arbutin	not a drug
Prestw-1048	Bifidobacterium adolescentis (NT5022)	0	0.000146336	0.0437414	0	MolE	Piperacetazine	not a drug
Prestw-1054	Bifidobacterium adolescentis (NT5022)	0	0.0025135	0.0437414	0	MolE	Levopropoxyphene napsylate	not a drug
Prestw-1071	Bifidobacterium adolescentis (NT5022)	0	0.000734677	0.0437414	0	MolE	Imidurea	not a drug
Prestw-1090	Bifidobacterium adolescentis (NT5022)	0	1.92342e-05	0.0437414	0	MolE	Homosalate	not a drug
Prestw-123	Bifidobacterium adolescentis (NT5022)	0	3.80405e-06	0.0437414	0	MolE	Dehydrocholic acid	not a drug
Prestw-1022	Bifidobacterium adolescentis (NT5022)	0	5.99333e-06	0.0437414	0	MolE	Tiletamine hydrochloride	veterinary: host animal
Prestw-1117	Bifidobacterium adolescentis (NT5022)	0	4.26335e-06	0.0437414	0	MolE	Azaperone	veterinary: host animal
Prestw-1109	Bifidobacterium longum (NT5028)	1	0.993596	0.0437414	1	MolE	Rifabutin	bacteria
Prestw-1157	Bifidobacterium longum (NT5028)	1	0.997819	0.0437414	1	MolE	Rifapentine	bacteria
Prestw-1234	Bifidobacterium longum (NT5028)	1	0.999857	0.0437414	1	MolE	Azithromycin	bacteria
Prestw-1121	Bifidobacterium longum (NT5028)	1	0.00283136	0.0437414	0	MolE	Carbadox	veterinary: infections
Prestw-1120	Bifidobacterium longum (NT5028)	1	0.224555	0.0437414	1	MolE	Nadifloxacin	bacteria
Prestw-1106	Bifidobacterium longum (NT5028)	1	0.55437	0.0437414	1	MolE	Meropenem	bacteria
Prestw-1067	Bifidobacterium longum (NT5028)	1	0.615248	0.0437414	1	MolE	Ticarcillin sodium	bacteria
Prestw-1028	Bifidobacterium longum (NT5028)	1	0.496346	0.0437414	1	MolE	Benzathine benzylpenicillin	bacteria
Prestw-1010	Bifidobacterium longum (NT5028)	1	0.906349	0.0437414	1	MolE	Talampicillin hydrochloride	bacteria
Prestw-1024	Bifidobacterium longum (NT5028)	1	0.900322	0.0437414	1	MolE	Nifurtimox	protozoa
Prestw-1167	Bifidobacterium longum (NT5028)	0	0.0401169	0.0437414	0	MolE	Diacerein	human
Prestw-1118	Bifidobacterium longum (NT5028)	0	0.666519	0.0437414	1	MolE	Cefepime hydrochloride	bacteria
Prestw-1203	Bifidobacterium longum (NT5028)	0	0.000520651	0.0437414	0	MolE	5-fluorouracil	human
Prestw-1184	Bifidobacterium longum (NT5028)	1	0.0233385	0.0437414	0	MolE	Tioconazole	fungi
Prestw-1125	Bifidobacterium longum (NT5028)	0	0.0119044	0.0437414	0	MolE	Oxiconazole Nitrate	fungi
Prestw-1241	Bifidobacterium longum (NT5028)	0	0.0544611	0.0437414	1	MolE	Bifonazole	fungi
Prestw-1045	Bifidobacterium longum (NT5028)	0	0.00498339	0.0437414	0	MolE	Sertaconazole nitrate	fungi
Prestw-1040	Bifidobacterium longum (NT5028)	1	0.123593	0.0437414	1	MolE	Pyrvinium pamoate	metazoan parasites
Prestw-1	Bifidobacterium longum (NT5028)	0	3.52859e-06	0.0437414	0	MolE	Azaguanine-8	human
Prestw-1224	Bifidobacterium longum (NT5028)	0	1.1352e-05	0.0437414	0	MolE	Anthralin	human
Prestw-1161	Bifidobacterium longum (NT5028)	0	8.70544e-05	0.0437414	0	MolE	Stanozolol	human
Prestw-1189	Bifidobacterium longum (NT5028)	0	0.0354362	0.0437414	0	MolE	Montelukast	human
Prestw-1051	Bifidobacterium longum (NT5028)	0	0.000446969	0.0437414	0	MolE	Moricizine hydrochloride	human
Prestw-1211	Bifidobacterium longum (NT5028)	1	0.0503821	0.0437414	1	MolE	Alfacalcidol	human
Prestw-1195	Bifidobacterium longum (NT5028)	0	0.00195214	0.0437414	0	MolE	Toltrazuril	not a drug
Prestw-1005	Bifidobacterium longum (NT5028)	0	0.218689	0.0437414	1	MolE	Apramycin	veterinary: infections
Prestw-1174	Bifidobacterium longum (NT5028)	0	0.0113423	0.0437414	0	MolE	Acarbose	human
Prestw-1223	Bifidobacterium longum (NT5028)	0	5.48894e-05	0.0437414	0	MolE	Anethole-trithione	human
Prestw-1031	Bifidobacterium longum (NT5028)	0	0.0240973	0.0437414	0	MolE	Halofantrine hydrochloride	protozoa
Prestw-1114	Bifidobacterium longum (NT5028)	0	0.153056	0.0437414	1	MolE	Saquinavir mesylate	viruses
Prestw-1130	Bifidobacterium longum (NT5028)	0	0.00168566	0.0437414	0	MolE	Azelastine HCl	human
Prestw-1014	Bifidobacterium longum (NT5028)	0	0.000195409	0.0437414	0	MolE	Sertraline	human
Prestw-1229	Bifidobacterium longum (NT5028)	0	0.00415898	0.0437414	0	MolE	Aripiprazole	human
Prestw-1231	Bifidobacterium longum (NT5028)	1	0.000450956	0.0437414	0	MolE	Asenapine maleate	human
Prestw-1053	Bifidobacterium longum (NT5028)	0	0.0435914	0.0437414	0	MolE	Pivmecillinam hydrochloride	bacteria
Prestw-1242	Bifidobacterium longum (NT5028)	0	0.000103239	0.0437414	0	MolE	Erlotinib	human
Prestw-101	Bifidobacterium longum (NT5028)	0	0.000232823	0.0437414	0	MolE	R(-) Apomorphine hydrochloride hemihydrate	human
Prestw-1013	Bifidobacterium longum (NT5028)	0	0.00990771	0.0437414	0	MolE	Deptropine citrate	human
Prestw-1019	Bifidobacterium longum (NT5028)	0	0.000491225	0.0437414	0	MolE	Tribenoside	human
Prestw-103	Bifidobacterium longum (NT5028)	0	0.000753701	0.0437414	0	MolE	Cyproheptadine hydrochloride	human
Prestw-1060	Bifidobacterium longum (NT5028)	0	9.02257e-05	0.0437414	0	MolE	Oxaprozin	human
Prestw-1152	Bifidobacterium longum (NT5028)	0	0.000501716	0.0437414	0	MolE	Nefazodone HCl	human
Prestw-1183	Bifidobacterium longum (NT5028)	0	2.40327e-06	0.0437414	0	MolE	Temozolomide	human
Prestw-1188	Bifidobacterium longum (NT5028)	0	0.0016979	0.0437414	0	MolE	Ziprasidone Hydrochloride	human
Prestw-1113	Bifidobacterium longum (NT5028)	0	0.010004	0.0437414	0	MolE	Viomycin sulfate	bacteria
Prestw-1063	Bifidobacterium longum (NT5028)	0	0.00012011	0.0437414	0	MolE	Naftifine hydrochloride	fungi
Prestw-1139	Bifidobacterium longum (NT5028)	0	0.027665	0.0437414	0	MolE	Itraconazole	fungi
Prestw-1140	Bifidobacterium longum (NT5028)	0	1.33572e-05	0.0437414	0	MolE	Liranaftate	fungi
Prestw-100	Bifidobacterium longum (NT5028)	0	6.37054e-06	0.0437414	0	MolE	Nocodazole	human
Prestw-1003	Bifidobacterium longum (NT5028)	0	8.34602e-06	0.0437414	0	MolE	Azapropazone	human
Prestw-1004	Bifidobacterium longum (NT5028)	0	1.66573e-05	0.0437414	0	MolE	Meptazinol hydrochloride	human
Prestw-1006	Bifidobacterium longum (NT5028)	0	6.95555e-05	0.0437414	0	MolE	Epitiostanol	human
Prestw-1012	Bifidobacterium longum (NT5028)	0	2.16744e-06	0.0437414	0	MolE	Trapidil	human
Prestw-1016	Bifidobacterium longum (NT5028)	0	2.2922e-05	0.0437414	0	MolE	Moxonidine	human
Prestw-1021	Bifidobacterium longum (NT5028)	0	3.93114e-05	0.0437414	0	MolE	Isradipine	human
Prestw-1025	Bifidobacterium longum (NT5028)	0	4.3055e-05	0.0437414	0	MolE	Letrozole	human
Prestw-1029	Bifidobacterium longum (NT5028)	0	0.000216811	0.0437414	0	MolE	Risperidone	human
Prestw-1030	Bifidobacterium longum (NT5028)	0	1.59898e-05	0.0437414	0	MolE	Torsemide	human
Prestw-1032	Bifidobacterium longum (NT5028)	0	4.30913e-06	0.0437414	0	MolE	Articaine hydrochloride	human
Prestw-1034	Bifidobacterium longum (NT5028)	0	0.00310312	0.0437414	0	MolE	Pancuronium bromide	human
Prestw-1035	Bifidobacterium longum (NT5028)	0	1.12772e-05	0.0437414	0	MolE	Molindone hydrochloride	human
Prestw-1036	Bifidobacterium longum (NT5028)	0	0.00660358	0.0437414	0	MolE	Alcuronium chloride	human
Prestw-1039	Bifidobacterium longum (NT5028)	0	0.00274887	0.0437414	0	MolE	Levocabastine hydrochloride	human
Prestw-1043	Bifidobacterium longum (NT5028)	0	0.0131124	0.0437414	0	MolE	Penbutolol sulfate	human
Prestw-1046	Bifidobacterium longum (NT5028)	0	0.00071182	0.0437414	0	MolE	Repaglinide	human
Prestw-1047	Bifidobacterium longum (NT5028)	0	1.21772e-05	0.0437414	0	MolE	Piretanide	human
Prestw-105	Bifidobacterium longum (NT5028)	0	0.00058929	0.0437414	0	MolE	Danazol	human
Prestw-1050	Bifidobacterium longum (NT5028)	0	0.000240295	0.0437414	0	MolE	Quinethazone	human
Prestw-1055	Bifidobacterium longum (NT5028)	0	3.29658e-05	0.0437414	0	MolE	Piperidolate hydrochloride	human
Prestw-1058	Bifidobacterium longum (NT5028)	0	5.50879e-05	0.0437414	0	MolE	Ondansetron Hydrochloride	human
Prestw-1061	Bifidobacterium longum (NT5028)	0	7.80343e-07	0.0437414	0	MolE	Phensuximide	human
Prestw-1062	Bifidobacterium longum (NT5028)	0	8.92933e-05	0.0437414	0	MolE	Ioxaglic acid	human
Prestw-1074	Bifidobacterium longum (NT5028)	0	2.4168e-05	0.0437414	0	MolE	Cyproterone acetate	human
Prestw-108	Bifidobacterium longum (NT5028)	0	5.9326e-06	0.0437414	0	MolE	Nomifensine maleate	human
Prestw-1082	Bifidobacterium longum (NT5028)	0	6.88588e-06	0.0437414	0	MolE	(-)-Eseroline fumarate salt	human
Prestw-1092	Bifidobacterium longum (NT5028)	0	0.00012086	0.0437414	0	MolE	Ranolazine	human
Prestw-1095	Bifidobacterium longum (NT5028)	0	1.35938e-06	0.0437414	0	MolE	Cyclopentolate hydrochloride	human
Prestw-1099	Bifidobacterium longum (NT5028)	0	2.79499e-06	0.0437414	0	MolE	Nialamide	human
Prestw-11	Bifidobacterium longum (NT5028)	0	3.51885e-06	0.0437414	0	MolE	Meticrane	human
Prestw-1101	Bifidobacterium longum (NT5028)	0	0.0042802	0.0437414	0	MolE	Perindopril	human
Prestw-1107	Bifidobacterium longum (NT5028)	0	0.0120482	0.0437414	0	MolE	Ramipril	human
Prestw-111	Bifidobacterium longum (NT5028)	0	0.000317975	0.0437414	0	MolE	Naloxone hydrochloride	human
Prestw-1111	Bifidobacterium longum (NT5028)	0	1.83882e-05	0.0437414	0	MolE	Mecamylamine hydrochloride	human
Prestw-1116	Bifidobacterium longum (NT5028)	0	5.59245e-05	0.0437414	0	MolE	Dorzolamide hydrochloride	human
Prestw-112	Bifidobacterium longum (NT5028)	0	7.69579e-05	0.0437414	0	MolE	Metolazone	human
Prestw-1127	Bifidobacterium longum (NT5028)	0	3.60744e-06	0.0437414	0	MolE	Acipimox	human
Prestw-1129	Bifidobacterium longum (NT5028)	0	8.62654e-06	0.0437414	0	MolE	Benazepril HCl	human
Prestw-1136	Bifidobacterium longum (NT5028)	0	1.68178e-07	0.0437414	0	MolE	Doxofylline	human
Prestw-1144	Bifidobacterium longum (NT5028)	0	1.6361e-05	0.0437414	0	MolE	Mirtazapine	human
Prestw-1156	Bifidobacterium longum (NT5028)	0	1.81949e-05	0.0437414	0	MolE	Oxcarbazepine	human
Prestw-1158	Bifidobacterium longum (NT5028)	0	1.25623e-06	0.0437414	0	MolE	Ropinirole HCl	human
Prestw-1159	Bifidobacterium longum (NT5028)	0	0.00104938	0.0437414	0	MolE	Sibutramine HCl	human
Prestw-116	Bifidobacterium longum (NT5028)	0	0.000173119	0.0437414	0	MolE	Naltrexone hydrochloride dihydrate	human
Prestw-1162	Bifidobacterium longum (NT5028)	0	3.20512e-05	0.0437414	0	MolE	Zonisamide	human
Prestw-1166	Bifidobacterium longum (NT5028)	0	2.1215e-05	0.0437414	0	MolE	Rebamipide	human
Prestw-1173	Bifidobacterium longum (NT5028)	0	0.00121586	0.0437414	0	MolE	Irsogladine maleate	human
Prestw-1178	Bifidobacterium longum (NT5028)	0	1.71255e-06	0.0437414	0	MolE	Aniracetam	human
Prestw-118	Bifidobacterium longum (NT5028)	0	0.000130189	0.0437414	0	MolE	Nalbuphine hydrochloride	human
Prestw-1180	Bifidobacterium longum (NT5028)	0	0.413139	0.0437414	1	MolE	Docetaxel	human
Prestw-1182	Bifidobacterium longum (NT5028)	0	4.33788e-05	0.0437414	0	MolE	Tizanidine HCl	human
Prestw-1187	Bifidobacterium longum (NT5028)	0	9.2138e-05	0.0437414	0	MolE	Granisetron	human
Prestw-119	Bifidobacterium longum (NT5028)	0	1.11283e-05	0.0437414	0	MolE	Picotamide monohydrate	human
Prestw-1192	Bifidobacterium longum (NT5028)	0	2.12349e-05	0.0437414	0	MolE	Oxandrolone	human
Prestw-1198	Bifidobacterium longum (NT5028)	0	6.75196e-06	0.0437414	0	MolE	Tranilast	human
Prestw-121	Bifidobacterium longum (NT5028)	0	0.123565	0.0437414	1	MolE	Bromocryptine mesylate	human
Prestw-1213	Bifidobacterium longum (NT5028)	0	2.33384e-06	0.0437414	0	MolE	Allopurinol	human
Prestw-1222	Bifidobacterium longum (NT5028)	0	8.372e-05	0.0437414	0	MolE	Anastrozole	human
Prestw-1228	Bifidobacterium longum (NT5028)	0	0.121906	0.0437414	1	MolE	Argatroban	human
Prestw-1232	Bifidobacterium longum (NT5028)	0	0.0209078	0.0437414	0	MolE	Atorvastatin	human
Prestw-1236	Bifidobacterium longum (NT5028)	0	0.000325339	0.0437414	0	MolE	Benztropine mesylate	human
Prestw-1239	Bifidobacterium longum (NT5028)	0	9.64963e-05	0.0437414	0	MolE	Bicalutamide	human
Prestw-1007	Bifidobacterium longum (NT5028)	0	0.00026173	0.0437414	0	MolE	Fursultiamine Hydrochloride	not a drug
Prestw-1026	Bifidobacterium longum (NT5028)	0	2.44516e-05	0.0437414	0	MolE	Arbutin	not a drug
Prestw-1048	Bifidobacterium longum (NT5028)	0	0.007077	0.0437414	0	MolE	Piperacetazine	not a drug
Prestw-1054	Bifidobacterium longum (NT5028)	0	0.0163172	0.0437414	0	MolE	Levopropoxyphene napsylate	not a drug
Prestw-1071	Bifidobacterium longum (NT5028)	0	0.000473469	0.0437414	0	MolE	Imidurea	not a drug
Prestw-1090	Bifidobacterium longum (NT5028)	0	9.87134e-06	0.0437414	0	MolE	Homosalate	not a drug
Prestw-123	Bifidobacterium longum (NT5028)	0	1.55625e-05	0.0437414	0	MolE	Dehydrocholic acid	not a drug
Prestw-1022	Bifidobacterium longum (NT5028)	0	1.50495e-06	0.0437414	0	MolE	Tiletamine hydrochloride	veterinary: host animal
Prestw-1117	Bifidobacterium longum (NT5028)	0	4.80237e-06	0.0437414	0	MolE	Azaperone	veterinary: host animal
Prestw-1109	Bilophila wadsworthia (NT5036)	1	0.382073	0.0437414	1	MolE	Rifabutin	bacteria
Prestw-1157	Bilophila wadsworthia (NT5036)	1	0.934354	0.0437414	1	MolE	Rifapentine	bacteria
Prestw-1234	Bilophila wadsworthia (NT5036)	1	0.980967	0.0437414	1	MolE	Azithromycin	bacteria
Prestw-1121	Bilophila wadsworthia (NT5036)	1	0.00142484	0.0437414	0	MolE	Carbadox	veterinary: infections
Prestw-1120	Bilophila wadsworthia (NT5036)	1	0.991564	0.0437414	1	MolE	Nadifloxacin	bacteria
Prestw-1106	Bilophila wadsworthia (NT5036)	1	0.226	0.0437414	1	MolE	Meropenem	bacteria
Prestw-1067	Bilophila wadsworthia (NT5036)	1	0.0342663	0.0437414	0	MolE	Ticarcillin sodium	bacteria
Prestw-1028	Bilophila wadsworthia (NT5036)	1	0.00627451	0.0437414	0	MolE	Benzathine benzylpenicillin	bacteria
Prestw-1010	Bilophila wadsworthia (NT5036)	0	0.000143513	0.0437414	0	MolE	Talampicillin hydrochloride	bacteria
Prestw-1024	Bilophila wadsworthia (NT5036)	1	0.0455174	0.0437414	1	MolE	Nifurtimox	protozoa
Prestw-1167	Bilophila wadsworthia (NT5036)	0	0.0061117	0.0437414	0	MolE	Diacerein	human
Prestw-1118	Bilophila wadsworthia (NT5036)	0	0.0468409	0.0437414	1	MolE	Cefepime hydrochloride	bacteria
Prestw-1203	Bilophila wadsworthia (NT5036)	1	0.00193025	0.0437414	0	MolE	5-fluorouracil	human
Prestw-1184	Bilophila wadsworthia (NT5036)	0	0.00469217	0.0437414	0	MolE	Tioconazole	fungi
Prestw-1125	Bilophila wadsworthia (NT5036)	0	0.000176742	0.0437414	0	MolE	Oxiconazole Nitrate	fungi
Prestw-1241	Bilophila wadsworthia (NT5036)	1	0.000144999	0.0437414	0	MolE	Bifonazole	fungi
Prestw-1045	Bilophila wadsworthia (NT5036)	0	0.00352908	0.0437414	0	MolE	Sertaconazole nitrate	fungi
Prestw-1040	Bilophila wadsworthia (NT5036)	0	0.00672265	0.0437414	0	MolE	Pyrvinium pamoate	metazoan parasites
Prestw-1	Bilophila wadsworthia (NT5036)	0	3.51414e-05	0.0437414	0	MolE	Azaguanine-8	human
Prestw-1224	Bilophila wadsworthia (NT5036)	0	1.94677e-05	0.0437414	0	MolE	Anthralin	human
Prestw-1161	Bilophila wadsworthia (NT5036)	0	1.07789e-05	0.0437414	0	MolE	Stanozolol	human
Prestw-1189	Bilophila wadsworthia (NT5036)	0	3.19676e-05	0.0437414	0	MolE	Montelukast	human
Prestw-1051	Bilophila wadsworthia (NT5036)	0	2.05659e-05	0.0437414	0	MolE	Moricizine hydrochloride	human
Prestw-1211	Bilophila wadsworthia (NT5036)	0	3.66069e-05	0.0437414	0	MolE	Alfacalcidol	human
Prestw-1195	Bilophila wadsworthia (NT5036)	0	0.000680571	0.0437414	0	MolE	Toltrazuril	not a drug
Prestw-1005	Bilophila wadsworthia (NT5036)	0	0.00027411	0.0437414	0	MolE	Apramycin	veterinary: infections
Prestw-1174	Bilophila wadsworthia (NT5036)	0	2.35932e-05	0.0437414	0	MolE	Acarbose	human
Prestw-1223	Bilophila wadsworthia (NT5036)	0	4.01545e-05	0.0437414	0	MolE	Anethole-trithione	human
Prestw-1031	Bilophila wadsworthia (NT5036)	0	0.00236233	0.0437414	0	MolE	Halofantrine hydrochloride	protozoa
Prestw-1114	Bilophila wadsworthia (NT5036)	0	0.00211564	0.0437414	0	MolE	Saquinavir mesylate	viruses
Prestw-1130	Bilophila wadsworthia (NT5036)	0	0.0012874	0.0437414	0	MolE	Azelastine HCl	human
Prestw-1014	Bilophila wadsworthia (NT5036)	0	6.11073e-05	0.0437414	0	MolE	Sertraline	human
Prestw-1229	Bilophila wadsworthia (NT5036)	0	0.00018156	0.0437414	0	MolE	Aripiprazole	human
Prestw-1231	Bilophila wadsworthia (NT5036)	0	1.47055e-05	0.0437414	0	MolE	Asenapine maleate	human
Prestw-1053	Bilophila wadsworthia (NT5036)	0	0.00930439	0.0437414	0	MolE	Pivmecillinam hydrochloride	bacteria
Prestw-1242	Bilophila wadsworthia (NT5036)	0	2.388e-05	0.0437414	0	MolE	Erlotinib	human
Prestw-101	Bilophila wadsworthia (NT5036)	0	5.91781e-05	0.0437414	0	MolE	R(-) Apomorphine hydrochloride hemihydrate	human
Prestw-1013	Bilophila wadsworthia (NT5036)	0	0.00047392	0.0437414	0	MolE	Deptropine citrate	human
Prestw-1019	Bilophila wadsworthia (NT5036)	0	2.63426e-06	0.0437414	0	MolE	Tribenoside	human
Prestw-103	Bilophila wadsworthia (NT5036)	0	3.43492e-05	0.0437414	0	MolE	Cyproheptadine hydrochloride	human
Prestw-1060	Bilophila wadsworthia (NT5036)	0	1.3126e-05	0.0437414	0	MolE	Oxaprozin	human
Prestw-1152	Bilophila wadsworthia (NT5036)	0	5.20292e-05	0.0437414	0	MolE	Nefazodone HCl	human
Prestw-1183	Bilophila wadsworthia (NT5036)	0	1.60051e-05	0.0437414	0	MolE	Temozolomide	human
Prestw-1188	Bilophila wadsworthia (NT5036)	0	1.48343e-05	0.0437414	0	MolE	Ziprasidone Hydrochloride	human
Prestw-1113	Bilophila wadsworthia (NT5036)	0	0.012691	0.0437414	0	MolE	Viomycin sulfate	bacteria
Prestw-1063	Bilophila wadsworthia (NT5036)	0	7.35897e-06	0.0437414	0	MolE	Naftifine hydrochloride	fungi
Prestw-1139	Bilophila wadsworthia (NT5036)	0	0.000288112	0.0437414	0	MolE	Itraconazole	fungi
Prestw-1140	Bilophila wadsworthia (NT5036)	0	9.80902e-07	0.0437414	0	MolE	Liranaftate	fungi
Prestw-100	Bilophila wadsworthia (NT5036)	0	4.57319e-06	0.0437414	0	MolE	Nocodazole	human
Prestw-1003	Bilophila wadsworthia (NT5036)	0	1.3389e-06	0.0437414	0	MolE	Azapropazone	human
Prestw-1004	Bilophila wadsworthia (NT5036)	0	1.44392e-05	0.0437414	0	MolE	Meptazinol hydrochloride	human
Prestw-1006	Bilophila wadsworthia (NT5036)	0	2.15889e-05	0.0437414	0	MolE	Epitiostanol	human
Prestw-1012	Bilophila wadsworthia (NT5036)	0	7.57012e-05	0.0437414	0	MolE	Trapidil	human
Prestw-1016	Bilophila wadsworthia (NT5036)	0	0.00013323	0.0437414	0	MolE	Moxonidine	human
Prestw-1021	Bilophila wadsworthia (NT5036)	0	6.68099e-06	0.0437414	0	MolE	Isradipine	human
Prestw-1025	Bilophila wadsworthia (NT5036)	0	3.19693e-06	0.0437414	0	MolE	Letrozole	human
Prestw-1029	Bilophila wadsworthia (NT5036)	0	0.000657738	0.0437414	0	MolE	Risperidone	human
Prestw-1030	Bilophila wadsworthia (NT5036)	0	3.00218e-06	0.0437414	0	MolE	Torsemide	human
Prestw-1032	Bilophila wadsworthia (NT5036)	0	1.22713e-05	0.0437414	0	MolE	Articaine hydrochloride	human
Prestw-1034	Bilophila wadsworthia (NT5036)	0	0.000372241	0.0437414	0	MolE	Pancuronium bromide	human
Prestw-1035	Bilophila wadsworthia (NT5036)	0	3.94546e-05	0.0437414	0	MolE	Molindone hydrochloride	human
Prestw-1036	Bilophila wadsworthia (NT5036)	0	1.01845e-05	0.0437414	0	MolE	Alcuronium chloride	human
Prestw-1039	Bilophila wadsworthia (NT5036)	0	2.37137e-05	0.0437414	0	MolE	Levocabastine hydrochloride	human
Prestw-1043	Bilophila wadsworthia (NT5036)	0	8.85987e-05	0.0437414	0	MolE	Penbutolol sulfate	human
Prestw-1046	Bilophila wadsworthia (NT5036)	0	5.47656e-05	0.0437414	0	MolE	Repaglinide	human
Prestw-1047	Bilophila wadsworthia (NT5036)	0	1.29892e-05	0.0437414	0	MolE	Piretanide	human
Prestw-105	Bilophila wadsworthia (NT5036)	0	9.03134e-06	0.0437414	0	MolE	Danazol	human
Prestw-1050	Bilophila wadsworthia (NT5036)	0	7.98433e-05	0.0437414	0	MolE	Quinethazone	human
Prestw-1055	Bilophila wadsworthia (NT5036)	0	1.88604e-06	0.0437414	0	MolE	Piperidolate hydrochloride	human
Prestw-1058	Bilophila wadsworthia (NT5036)	0	1.27706e-05	0.0437414	0	MolE	Ondansetron Hydrochloride	human
Prestw-1061	Bilophila wadsworthia (NT5036)	0	5.24072e-06	0.0437414	0	MolE	Phensuximide	human
Prestw-1062	Bilophila wadsworthia (NT5036)	0	7.22503e-05	0.0437414	0	MolE	Ioxaglic acid	human
Prestw-1074	Bilophila wadsworthia (NT5036)	0	2.21632e-06	0.0437414	0	MolE	Cyproterone acetate	human
Prestw-108	Bilophila wadsworthia (NT5036)	0	3.31412e-06	0.0437414	0	MolE	Nomifensine maleate	human
Prestw-1082	Bilophila wadsworthia (NT5036)	0	3.98591e-05	0.0437414	0	MolE	(-)-Eseroline fumarate salt	human
Prestw-1092	Bilophila wadsworthia (NT5036)	0	9.67471e-06	0.0437414	0	MolE	Ranolazine	human
Prestw-1095	Bilophila wadsworthia (NT5036)	0	2.63619e-06	0.0437414	0	MolE	Cyclopentolate hydrochloride	human
Prestw-1099	Bilophila wadsworthia (NT5036)	0	1.50812e-06	0.0437414	0	MolE	Nialamide	human
Prestw-11	Bilophila wadsworthia (NT5036)	0	4.16279e-05	0.0437414	0	MolE	Meticrane	human
Prestw-1101	Bilophila wadsworthia (NT5036)	0	0.0167469	0.0437414	0	MolE	Perindopril	human
Prestw-1107	Bilophila wadsworthia (NT5036)	0	0.000103536	0.0437414	0	MolE	Ramipril	human
Prestw-111	Bilophila wadsworthia (NT5036)	0	4.02129e-06	0.0437414	0	MolE	Naloxone hydrochloride	human
Prestw-1111	Bilophila wadsworthia (NT5036)	0	1.91486e-05	0.0437414	0	MolE	Mecamylamine hydrochloride	human
Prestw-1116	Bilophila wadsworthia (NT5036)	0	0.000590451	0.0437414	0	MolE	Dorzolamide hydrochloride	human
Prestw-112	Bilophila wadsworthia (NT5036)	0	5.10129e-06	0.0437414	0	MolE	Metolazone	human
Prestw-1127	Bilophila wadsworthia (NT5036)	0	4.71177e-05	0.0437414	0	MolE	Acipimox	human
Prestw-1129	Bilophila wadsworthia (NT5036)	0	2.93669e-06	0.0437414	0	MolE	Benazepril HCl	human
Prestw-1136	Bilophila wadsworthia (NT5036)	0	4.30983e-06	0.0437414	0	MolE	Doxofylline	human
Prestw-1144	Bilophila wadsworthia (NT5036)	0	6.47977e-06	0.0437414	0	MolE	Mirtazapine	human
Prestw-1156	Bilophila wadsworthia (NT5036)	0	3.09715e-06	0.0437414	0	MolE	Oxcarbazepine	human
Prestw-1158	Bilophila wadsworthia (NT5036)	0	4.53443e-06	0.0437414	0	MolE	Ropinirole HCl	human
Prestw-1159	Bilophila wadsworthia (NT5036)	0	0.000113792	0.0437414	0	MolE	Sibutramine HCl	human
Prestw-116	Bilophila wadsworthia (NT5036)	0	4.71949e-05	0.0437414	0	MolE	Naltrexone hydrochloride dihydrate	human
Prestw-1162	Bilophila wadsworthia (NT5036)	0	9.8959e-05	0.0437414	0	MolE	Zonisamide	human
Prestw-1166	Bilophila wadsworthia (NT5036)	0	4.63824e-05	0.0437414	0	MolE	Rebamipide	human
Prestw-1173	Bilophila wadsworthia (NT5036)	0	0.0003713	0.0437414	0	MolE	Irsogladine maleate	human
Prestw-1178	Bilophila wadsworthia (NT5036)	0	4.07091e-06	0.0437414	0	MolE	Aniracetam	human
Prestw-118	Bilophila wadsworthia (NT5036)	0	2.42718e-05	0.0437414	0	MolE	Nalbuphine hydrochloride	human
Prestw-1180	Bilophila wadsworthia (NT5036)	0	0.000231545	0.0437414	0	MolE	Docetaxel	human
Prestw-1182	Bilophila wadsworthia (NT5036)	0	0.000453656	0.0437414	0	MolE	Tizanidine HCl	human
Prestw-1187	Bilophila wadsworthia (NT5036)	0	1.40611e-05	0.0437414	0	MolE	Granisetron	human
Prestw-119	Bilophila wadsworthia (NT5036)	0	3.64856e-06	0.0437414	0	MolE	Picotamide monohydrate	human
Prestw-1192	Bilophila wadsworthia (NT5036)	0	3.99805e-06	0.0437414	0	MolE	Oxandrolone	human
Prestw-1198	Bilophila wadsworthia (NT5036)	0	1.1895e-06	0.0437414	0	MolE	Tranilast	human
Prestw-121	Bilophila wadsworthia (NT5036)	0	0.00170145	0.0437414	0	MolE	Bromocryptine mesylate	human
Prestw-1213	Bilophila wadsworthia (NT5036)	0	7.92563e-05	0.0437414	0	MolE	Allopurinol	human
Prestw-1222	Bilophila wadsworthia (NT5036)	0	7.98651e-06	0.0437414	0	MolE	Anastrozole	human
Prestw-1228	Bilophila wadsworthia (NT5036)	0	0.00155075	0.0437414	0	MolE	Argatroban	human
Prestw-1232	Bilophila wadsworthia (NT5036)	0	6.86436e-05	0.0437414	0	MolE	Atorvastatin	human
Prestw-1236	Bilophila wadsworthia (NT5036)	0	2.68759e-06	0.0437414	0	MolE	Benztropine mesylate	human
Prestw-1239	Bilophila wadsworthia (NT5036)	0	9.63158e-06	0.0437414	0	MolE	Bicalutamide	human
Prestw-1007	Bilophila wadsworthia (NT5036)	0	0.000102171	0.0437414	0	MolE	Fursultiamine Hydrochloride	not a drug
Prestw-1026	Bilophila wadsworthia (NT5036)	0	2.15862e-05	0.0437414	0	MolE	Arbutin	not a drug
Prestw-1048	Bilophila wadsworthia (NT5036)	0	0.00113079	0.0437414	0	MolE	Piperacetazine	not a drug
Prestw-1054	Bilophila wadsworthia (NT5036)	0	0.000311052	0.0437414	0	MolE	Levopropoxyphene napsylate	not a drug
Prestw-1071	Bilophila wadsworthia (NT5036)	0	0.000599319	0.0437414	0	MolE	Imidurea	not a drug
Prestw-1090	Bilophila wadsworthia (NT5036)	0	1.13754e-05	0.0437414	0	MolE	Homosalate	not a drug
Prestw-123	Bilophila wadsworthia (NT5036)	0	6.17058e-06	0.0437414	0	MolE	Dehydrocholic acid	not a drug
Prestw-1022	Bilophila wadsworthia (NT5036)	0	6.42355e-05	0.0437414	0	MolE	Tiletamine hydrochloride	veterinary: host animal
Prestw-1117	Bilophila wadsworthia (NT5036)	0	5.19186e-06	0.0437414	0	MolE	Azaperone	veterinary: host animal
Prestw-1109	Blautia obeum (NT5069)	1	0.988842	0.0437414	1	MolE	Rifabutin	bacteria
Prestw-1157	Blautia obeum (NT5069)	1	0.99769	0.0437414	1	MolE	Rifapentine	bacteria
Prestw-1234	Blautia obeum (NT5069)	1	0.999796	0.0437414	1	MolE	Azithromycin	bacteria
Prestw-1121	Blautia obeum (NT5069)	1	0.50486	0.0437414	1	MolE	Carbadox	veterinary: infections
Prestw-1120	Blautia obeum (NT5069)	1	0.660485	0.0437414	1	MolE	Nadifloxacin	bacteria
Prestw-1106	Blautia obeum (NT5069)	1	0.832764	0.0437414	1	MolE	Meropenem	bacteria
Prestw-1067	Blautia obeum (NT5069)	1	0.911182	0.0437414	1	MolE	Ticarcillin sodium	bacteria
Prestw-1028	Blautia obeum (NT5069)	1	0.850226	0.0437414	1	MolE	Benzathine benzylpenicillin	bacteria
Prestw-1010	Blautia obeum (NT5069)	1	0.981947	0.0437414	1	MolE	Talampicillin hydrochloride	bacteria
Prestw-1024	Blautia obeum (NT5069)	1	0.989797	0.0437414	1	MolE	Nifurtimox	protozoa
Prestw-1167	Blautia obeum (NT5069)	1	0.750827	0.0437414	1	MolE	Diacerein	human
Prestw-1118	Blautia obeum (NT5069)	1	0.848593	0.0437414	1	MolE	Cefepime hydrochloride	bacteria
Prestw-1203	Blautia obeum (NT5069)	0	0.0256107	0.0437414	0	MolE	5-fluorouracil	human
Prestw-1184	Blautia obeum (NT5069)	1	0.943067	0.0437414	1	MolE	Tioconazole	fungi
Prestw-1125	Blautia obeum (NT5069)	1	0.89686	0.0437414	1	MolE	Oxiconazole Nitrate	fungi
Prestw-1241	Blautia obeum (NT5069)	1	0.848855	0.0437414	1	MolE	Bifonazole	fungi
Prestw-1045	Blautia obeum (NT5069)	1	0.876838	0.0437414	1	MolE	Sertaconazole nitrate	fungi
Prestw-1040	Blautia obeum (NT5069)	0	0.172228	0.0437414	1	MolE	Pyrvinium pamoate	metazoan parasites
Prestw-1	Blautia obeum (NT5069)	1	0.00124177	0.0437414	0	MolE	Azaguanine-8	human
Prestw-1224	Blautia obeum (NT5069)	1	0.00145455	0.0437414	0	MolE	Anthralin	human
Prestw-1161	Blautia obeum (NT5069)	1	0.000431198	0.0437414	0	MolE	Stanozolol	human
Prestw-1189	Blautia obeum (NT5069)	0	0.110779	0.0437414	1	MolE	Montelukast	human
Prestw-1051	Blautia obeum (NT5069)	0	0.00584811	0.0437414	0	MolE	Moricizine hydrochloride	human
Prestw-1211	Blautia obeum (NT5069)	0	0.193572	0.0437414	1	MolE	Alfacalcidol	human
Prestw-1195	Blautia obeum (NT5069)	0	0.0778635	0.0437414	1	MolE	Toltrazuril	not a drug
Prestw-1005	Blautia obeum (NT5069)	0	0.00260027	0.0437414	0	MolE	Apramycin	veterinary: infections
Prestw-1174	Blautia obeum (NT5069)	0	0.0129319	0.0437414	0	MolE	Acarbose	human
Prestw-1223	Blautia obeum (NT5069)	1	0.0171586	0.0437414	0	MolE	Anethole-trithione	human
Prestw-1031	Blautia obeum (NT5069)	0	0.154263	0.0437414	1	MolE	Halofantrine hydrochloride	protozoa
Prestw-1114	Blautia obeum (NT5069)	0	0.559925	0.0437414	1	MolE	Saquinavir mesylate	viruses
Prestw-1130	Blautia obeum (NT5069)	0	0.00304799	0.0437414	0	MolE	Azelastine HCl	human
Prestw-1014	Blautia obeum (NT5069)	0	0.000579527	0.0437414	0	MolE	Sertraline	human
Prestw-1229	Blautia obeum (NT5069)	0	0.00506725	0.0437414	0	MolE	Aripiprazole	human
Prestw-1231	Blautia obeum (NT5069)	1	0.00172798	0.0437414	0	MolE	Asenapine maleate	human
Prestw-1053	Blautia obeum (NT5069)	0	0.511404	0.0437414	1	MolE	Pivmecillinam hydrochloride	bacteria
Prestw-1242	Blautia obeum (NT5069)	1	0.0222288	0.0437414	0	MolE	Erlotinib	human
Prestw-101	Blautia obeum (NT5069)	0	0.000668984	0.0437414	0	MolE	R(-) Apomorphine hydrochloride hemihydrate	human
Prestw-1013	Blautia obeum (NT5069)	0	0.00440677	0.0437414	0	MolE	Deptropine citrate	human
Prestw-1019	Blautia obeum (NT5069)	0	0.135688	0.0437414	1	MolE	Tribenoside	human
Prestw-103	Blautia obeum (NT5069)	0	0.00197649	0.0437414	0	MolE	Cyproheptadine hydrochloride	human
Prestw-1060	Blautia obeum (NT5069)	0	0.0133528	0.0437414	0	MolE	Oxaprozin	human
Prestw-1152	Blautia obeum (NT5069)	0	0.0056887	0.0437414	0	MolE	Nefazodone HCl	human
Prestw-1183	Blautia obeum (NT5069)	0	0.000132328	0.0437414	0	MolE	Temozolomide	human
Prestw-1188	Blautia obeum (NT5069)	0	0.0124702	0.0437414	0	MolE	Ziprasidone Hydrochloride	human
Prestw-1113	Blautia obeum (NT5069)	0	0.0212066	0.0437414	0	MolE	Viomycin sulfate	bacteria
Prestw-1063	Blautia obeum (NT5069)	0	0.00663164	0.0437414	0	MolE	Naftifine hydrochloride	fungi
Prestw-1139	Blautia obeum (NT5069)	0	0.40619	0.0437414	1	MolE	Itraconazole	fungi
Prestw-1140	Blautia obeum (NT5069)	0	0.000272173	0.0437414	0	MolE	Liranaftate	fungi
Prestw-100	Blautia obeum (NT5069)	0	0.00593527	0.0437414	0	MolE	Nocodazole	human
Prestw-1003	Blautia obeum (NT5069)	0	1.31862e-05	0.0437414	0	MolE	Azapropazone	human
Prestw-1004	Blautia obeum (NT5069)	0	2.48655e-05	0.0437414	0	MolE	Meptazinol hydrochloride	human
Prestw-1006	Blautia obeum (NT5069)	0	0.000840823	0.0437414	0	MolE	Epitiostanol	human
Prestw-1012	Blautia obeum (NT5069)	0	0.00131808	0.0437414	0	MolE	Trapidil	human
Prestw-1016	Blautia obeum (NT5069)	0	0.00380909	0.0437414	0	MolE	Moxonidine	human
Prestw-1021	Blautia obeum (NT5069)	0	0.000533119	0.0437414	0	MolE	Isradipine	human
Prestw-1025	Blautia obeum (NT5069)	0	0.00120967	0.0437414	0	MolE	Letrozole	human
Prestw-1029	Blautia obeum (NT5069)	0	0.0112756	0.0437414	0	MolE	Risperidone	human
Prestw-1030	Blautia obeum (NT5069)	0	0.000315198	0.0437414	0	MolE	Torsemide	human
Prestw-1032	Blautia obeum (NT5069)	0	3.88567e-05	0.0437414	0	MolE	Articaine hydrochloride	human
Prestw-1034	Blautia obeum (NT5069)	0	0.0808219	0.0437414	1	MolE	Pancuronium bromide	human
Prestw-1035	Blautia obeum (NT5069)	0	0.000390453	0.0437414	0	MolE	Molindone hydrochloride	human
Prestw-1036	Blautia obeum (NT5069)	0	0.0103166	0.0437414	0	MolE	Alcuronium chloride	human
Prestw-1039	Blautia obeum (NT5069)	0	0.000991628	0.0437414	0	MolE	Levocabastine hydrochloride	human
Prestw-1043	Blautia obeum (NT5069)	0	0.251889	0.0437414	1	MolE	Penbutolol sulfate	human
Prestw-1046	Blautia obeum (NT5069)	0	0.0301401	0.0437414	0	MolE	Repaglinide	human
Prestw-1047	Blautia obeum (NT5069)	0	0.000323507	0.0437414	0	MolE	Piretanide	human
Prestw-105	Blautia obeum (NT5069)	0	7.68973e-05	0.0437414	0	MolE	Danazol	human
Prestw-1050	Blautia obeum (NT5069)	0	4.99419e-05	0.0437414	0	MolE	Quinethazone	human
Prestw-1055	Blautia obeum (NT5069)	0	0.000133188	0.0437414	0	MolE	Piperidolate hydrochloride	human
Prestw-1058	Blautia obeum (NT5069)	0	0.02239	0.0437414	0	MolE	Ondansetron Hydrochloride	human
Prestw-1061	Blautia obeum (NT5069)	0	5.92474e-06	0.0437414	0	MolE	Phensuximide	human
Prestw-1062	Blautia obeum (NT5069)	0	0.000351619	0.0437414	0	MolE	Ioxaglic acid	human
Prestw-1074	Blautia obeum (NT5069)	0	9.64631e-05	0.0437414	0	MolE	Cyproterone acetate	human
Prestw-108	Blautia obeum (NT5069)	0	5.44605e-06	0.0437414	0	MolE	Nomifensine maleate	human
Prestw-1082	Blautia obeum (NT5069)	0	4.97425e-06	0.0437414	0	MolE	(-)-Eseroline fumarate salt	human
Prestw-1092	Blautia obeum (NT5069)	0	0.000608895	0.0437414	0	MolE	Ranolazine	human
Prestw-1095	Blautia obeum (NT5069)	0	7.86481e-06	0.0437414	0	MolE	Cyclopentolate hydrochloride	human
Prestw-1099	Blautia obeum (NT5069)	0	2.04711e-05	0.0437414	0	MolE	Nialamide	human
Prestw-11	Blautia obeum (NT5069)	0	0.000106082	0.0437414	0	MolE	Meticrane	human
Prestw-1101	Blautia obeum (NT5069)	0	0.0243736	0.0437414	0	MolE	Perindopril	human
Prestw-1107	Blautia obeum (NT5069)	0	0.0884441	0.0437414	1	MolE	Ramipril	human
Prestw-111	Blautia obeum (NT5069)	0	0.00136653	0.0437414	0	MolE	Naloxone hydrochloride	human
Prestw-1111	Blautia obeum (NT5069)	0	3.54239e-05	0.0437414	0	MolE	Mecamylamine hydrochloride	human
Prestw-1116	Blautia obeum (NT5069)	0	3.63639e-05	0.0437414	0	MolE	Dorzolamide hydrochloride	human
Prestw-112	Blautia obeum (NT5069)	0	9.38611e-05	0.0437414	0	MolE	Metolazone	human
Prestw-1127	Blautia obeum (NT5069)	0	0.00149787	0.0437414	0	MolE	Acipimox	human
Prestw-1129	Blautia obeum (NT5069)	0	0.000520379	0.0437414	0	MolE	Benazepril HCl	human
Prestw-1136	Blautia obeum (NT5069)	0	0.000106542	0.0437414	0	MolE	Doxofylline	human
Prestw-1144	Blautia obeum (NT5069)	0	4.52174e-05	0.0437414	0	MolE	Mirtazapine	human
Prestw-1156	Blautia obeum (NT5069)	0	4.11245e-05	0.0437414	0	MolE	Oxcarbazepine	human
Prestw-1158	Blautia obeum (NT5069)	0	3.89951e-05	0.0437414	0	MolE	Ropinirole HCl	human
Prestw-1159	Blautia obeum (NT5069)	0	0.000318727	0.0437414	0	MolE	Sibutramine HCl	human
Prestw-116	Blautia obeum (NT5069)	0	0.000332652	0.0437414	0	MolE	Naltrexone hydrochloride dihydrate	human
Prestw-1162	Blautia obeum (NT5069)	0	0.00050754	0.0437414	0	MolE	Zonisamide	human
Prestw-1166	Blautia obeum (NT5069)	0	0.00251236	0.0437414	0	MolE	Rebamipide	human
Prestw-1173	Blautia obeum (NT5069)	0	0.00131193	0.0437414	0	MolE	Irsogladine maleate	human
Prestw-1178	Blautia obeum (NT5069)	0	3.67277e-05	0.0437414	0	MolE	Aniracetam	human
Prestw-118	Blautia obeum (NT5069)	0	0.000119682	0.0437414	0	MolE	Nalbuphine hydrochloride	human
Prestw-1180	Blautia obeum (NT5069)	0	0.467164	0.0437414	1	MolE	Docetaxel	human
Prestw-1182	Blautia obeum (NT5069)	0	0.00243448	0.0437414	0	MolE	Tizanidine HCl	human
Prestw-1187	Blautia obeum (NT5069)	0	8.55845e-05	0.0437414	0	MolE	Granisetron	human
Prestw-119	Blautia obeum (NT5069)	0	0.000115599	0.0437414	0	MolE	Picotamide monohydrate	human
Prestw-1192	Blautia obeum (NT5069)	0	0.000354727	0.0437414	0	MolE	Oxandrolone	human
Prestw-1198	Blautia obeum (NT5069)	0	0.000290831	0.0437414	0	MolE	Tranilast	human
Prestw-121	Blautia obeum (NT5069)	0	0.0655593	0.0437414	1	MolE	Bromocryptine mesylate	human
Prestw-1213	Blautia obeum (NT5069)	0	0.00233098	0.0437414	0	MolE	Allopurinol	human
Prestw-1222	Blautia obeum (NT5069)	0	0.00178307	0.0437414	0	MolE	Anastrozole	human
Prestw-1228	Blautia obeum (NT5069)	0	0.0378663	0.0437414	0	MolE	Argatroban	human
Prestw-1232	Blautia obeum (NT5069)	0	0.0240655	0.0437414	0	MolE	Atorvastatin	human
Prestw-1236	Blautia obeum (NT5069)	0	3.35398e-05	0.0437414	0	MolE	Benztropine mesylate	human
Prestw-1239	Blautia obeum (NT5069)	0	0.000978504	0.0437414	0	MolE	Bicalutamide	human
Prestw-1007	Blautia obeum (NT5069)	0	0.039262	0.0437414	0	MolE	Fursultiamine Hydrochloride	not a drug
Prestw-1026	Blautia obeum (NT5069)	0	0.000100081	0.0437414	0	MolE	Arbutin	not a drug
Prestw-1048	Blautia obeum (NT5069)	0	0.00890605	0.0437414	0	MolE	Piperacetazine	not a drug
Prestw-1054	Blautia obeum (NT5069)	0	0.0428822	0.0437414	0	MolE	Levopropoxyphene napsylate	not a drug
Prestw-1071	Blautia obeum (NT5069)	0	0.00323834	0.0437414	0	MolE	Imidurea	not a drug
Prestw-1090	Blautia obeum (NT5069)	0	0.000341476	0.0437414	0	MolE	Homosalate	not a drug
Prestw-123	Blautia obeum (NT5069)	0	0.000377186	0.0437414	0	MolE	Dehydrocholic acid	not a drug
Prestw-1022	Blautia obeum (NT5069)	0	5.44311e-05	0.0437414	0	MolE	Tiletamine hydrochloride	veterinary: host animal
Prestw-1117	Blautia obeum (NT5069)	0	1.21084e-05	0.0437414	0	MolE	Azaperone	veterinary: host animal
Prestw-1109	Clostridium bolteae (NT5026)	1	0.838077	0.0437414	1	MolE	Rifabutin	bacteria
Prestw-1157	Clostridium bolteae (NT5026)	1	0.978179	0.0437414	1	MolE	Rifapentine	bacteria
Prestw-1234	Clostridium bolteae (NT5026)	1	0.998728	0.0437414	1	MolE	Azithromycin	bacteria
Prestw-1121	Clostridium bolteae (NT5026)	1	0.00948491	0.0437414	0	MolE	Carbadox	veterinary: infections
Prestw-1120	Clostridium bolteae (NT5026)	1	0.968132	0.0437414	1	MolE	Nadifloxacin	bacteria
Prestw-1106	Clostridium bolteae (NT5026)	1	0.0197552	0.0437414	0	MolE	Meropenem	bacteria
Prestw-1067	Clostridium bolteae (NT5026)	0	0.0393573	0.0437414	0	MolE	Ticarcillin sodium	bacteria
Prestw-1028	Clostridium bolteae (NT5026)	0	0.0140174	0.0437414	0	MolE	Benzathine benzylpenicillin	bacteria
Prestw-1010	Clostridium bolteae (NT5026)	0	0.00100528	0.0437414	0	MolE	Talampicillin hydrochloride	bacteria
Prestw-1024	Clostridium bolteae (NT5026)	1	0.974793	0.0437414	1	MolE	Nifurtimox	protozoa
Prestw-1167	Clostridium bolteae (NT5026)	1	0.0412256	0.0437414	0	MolE	Diacerein	human
Prestw-1118	Clostridium bolteae (NT5026)	1	0.00500597	0.0437414	0	MolE	Cefepime hydrochloride	bacteria
Prestw-1203	Clostridium bolteae (NT5026)	1	0.00831083	0.0437414	0	MolE	5-fluorouracil	human
Prestw-1184	Clostridium bolteae (NT5026)	1	0.799719	0.0437414	1	MolE	Tioconazole	fungi
Prestw-1125	Clostridium bolteae (NT5026)	1	0.518084	0.0437414	1	MolE	Oxiconazole Nitrate	fungi
Prestw-1241	Clostridium bolteae (NT5026)	1	0.0348952	0.0437414	0	MolE	Bifonazole	fungi
Prestw-1045	Clostridium bolteae (NT5026)	1	0.682156	0.0437414	1	MolE	Sertaconazole nitrate	fungi
Prestw-1040	Clostridium bolteae (NT5026)	1	0.0382333	0.0437414	0	MolE	Pyrvinium pamoate	metazoan parasites
Prestw-1	Clostridium bolteae (NT5026)	1	2.80029e-05	0.0437414	0	MolE	Azaguanine-8	human
Prestw-1224	Clostridium bolteae (NT5026)	1	0.000144475	0.0437414	0	MolE	Anthralin	human
Prestw-1161	Clostridium bolteae (NT5026)	0	3.46721e-05	0.0437414	0	MolE	Stanozolol	human
Prestw-1189	Clostridium bolteae (NT5026)	0	0.000452072	0.0437414	0	MolE	Montelukast	human
Prestw-1051	Clostridium bolteae (NT5026)	0	4.92408e-05	0.0437414	0	MolE	Moricizine hydrochloride	human
Prestw-1211	Clostridium bolteae (NT5026)	0	0.000865171	0.0437414	0	MolE	Alfacalcidol	human
Prestw-1195	Clostridium bolteae (NT5026)	0	0.00174777	0.0437414	0	MolE	Toltrazuril	not a drug
Prestw-1005	Clostridium bolteae (NT5026)	0	0.000591287	0.0437414	0	MolE	Apramycin	veterinary: infections
Prestw-1174	Clostridium bolteae (NT5026)	0	3.74511e-05	0.0437414	0	MolE	Acarbose	human
Prestw-1223	Clostridium bolteae (NT5026)	0	0.00030745	0.0437414	0	MolE	Anethole-trithione	human
Prestw-1031	Clostridium bolteae (NT5026)	0	0.0230116	0.0437414	0	MolE	Halofantrine hydrochloride	protozoa
Prestw-1114	Clostridium bolteae (NT5026)	0	0.00030844	0.0437414	0	MolE	Saquinavir mesylate	viruses
Prestw-1130	Clostridium bolteae (NT5026)	0	0.00636906	0.0437414	0	MolE	Azelastine HCl	human
Prestw-1014	Clostridium bolteae (NT5026)	0	0.000191801	0.0437414	0	MolE	Sertraline	human
Prestw-1229	Clostridium bolteae (NT5026)	1	0.000980629	0.0437414	0	MolE	Aripiprazole	human
Prestw-1231	Clostridium bolteae (NT5026)	0	0.0016277	0.0437414	0	MolE	Asenapine maleate	human
Prestw-1053	Clostridium bolteae (NT5026)	0	0.00377996	0.0437414	0	MolE	Pivmecillinam hydrochloride	bacteria
Prestw-1242	Clostridium bolteae (NT5026)	0	0.000410099	0.0437414	0	MolE	Erlotinib	human
Prestw-101	Clostridium bolteae (NT5026)	0	0.000602206	0.0437414	0	MolE	R(-) Apomorphine hydrochloride hemihydrate	human
Prestw-1013	Clostridium bolteae (NT5026)	0	0.000183966	0.0437414	0	MolE	Deptropine citrate	human
Prestw-1019	Clostridium bolteae (NT5026)	0	5.56818e-05	0.0437414	0	MolE	Tribenoside	human
Prestw-103	Clostridium bolteae (NT5026)	0	6.43437e-05	0.0437414	0	MolE	Cyproheptadine hydrochloride	human
Prestw-1060	Clostridium bolteae (NT5026)	0	1.75847e-05	0.0437414	0	MolE	Oxaprozin	human
Prestw-1152	Clostridium bolteae (NT5026)	0	0.000106727	0.0437414	0	MolE	Nefazodone HCl	human
Prestw-1183	Clostridium bolteae (NT5026)	0	3.00992e-05	0.0437414	0	MolE	Temozolomide	human
Prestw-1188	Clostridium bolteae (NT5026)	0	0.000523287	0.0437414	0	MolE	Ziprasidone Hydrochloride	human
Prestw-1113	Clostridium bolteae (NT5026)	0	0.000565538	0.0437414	0	MolE	Viomycin sulfate	bacteria
Prestw-1063	Clostridium bolteae (NT5026)	0	5.46092e-05	0.0437414	0	MolE	Naftifine hydrochloride	fungi
Prestw-1139	Clostridium bolteae (NT5026)	0	0.0028415	0.0437414	0	MolE	Itraconazole	fungi
Prestw-1140	Clostridium bolteae (NT5026)	0	3.40473e-05	0.0437414	0	MolE	Liranaftate	fungi
Prestw-100	Clostridium bolteae (NT5026)	0	8.27137e-06	0.0437414	0	MolE	Nocodazole	human
Prestw-1003	Clostridium bolteae (NT5026)	0	1.97154e-06	0.0437414	0	MolE	Azapropazone	human
Prestw-1004	Clostridium bolteae (NT5026)	0	1.09933e-05	0.0437414	0	MolE	Meptazinol hydrochloride	human
Prestw-1006	Clostridium bolteae (NT5026)	0	2.89945e-05	0.0437414	0	MolE	Epitiostanol	human
Prestw-1012	Clostridium bolteae (NT5026)	0	3.3859e-05	0.0437414	0	MolE	Trapidil	human
Prestw-1016	Clostridium bolteae (NT5026)	0	3.19502e-05	0.0437414	0	MolE	Moxonidine	human
Prestw-1021	Clostridium bolteae (NT5026)	0	3.50156e-05	0.0437414	0	MolE	Isradipine	human
Prestw-1025	Clostridium bolteae (NT5026)	0	0.000322755	0.0437414	0	MolE	Letrozole	human
Prestw-1029	Clostridium bolteae (NT5026)	0	0.00195123	0.0437414	0	MolE	Risperidone	human
Prestw-1030	Clostridium bolteae (NT5026)	0	2.67392e-06	0.0437414	0	MolE	Torsemide	human
Prestw-1032	Clostridium bolteae (NT5026)	0	4.14954e-06	0.0437414	0	MolE	Articaine hydrochloride	human
Prestw-1034	Clostridium bolteae (NT5026)	0	0.000764296	0.0437414	0	MolE	Pancuronium bromide	human
Prestw-1035	Clostridium bolteae (NT5026)	0	2.21956e-05	0.0437414	0	MolE	Molindone hydrochloride	human
Prestw-1036	Clostridium bolteae (NT5026)	0	3.3171e-05	0.0437414	0	MolE	Alcuronium chloride	human
Prestw-1039	Clostridium bolteae (NT5026)	0	5.16918e-05	0.0437414	0	MolE	Levocabastine hydrochloride	human
Prestw-1043	Clostridium bolteae (NT5026)	0	0.000124287	0.0437414	0	MolE	Penbutolol sulfate	human
Prestw-1046	Clostridium bolteae (NT5026)	0	1.5328e-05	0.0437414	0	MolE	Repaglinide	human
Prestw-1047	Clostridium bolteae (NT5026)	0	1.18729e-05	0.0437414	0	MolE	Piretanide	human
Prestw-105	Clostridium bolteae (NT5026)	0	7.97572e-05	0.0437414	0	MolE	Danazol	human
Prestw-1050	Clostridium bolteae (NT5026)	0	0.000143839	0.0437414	0	MolE	Quinethazone	human
Prestw-1055	Clostridium bolteae (NT5026)	0	5.73481e-06	0.0437414	0	MolE	Piperidolate hydrochloride	human
Prestw-1058	Clostridium bolteae (NT5026)	0	0.000609407	0.0437414	0	MolE	Ondansetron Hydrochloride	human
Prestw-1061	Clostridium bolteae (NT5026)	0	3.95232e-06	0.0437414	0	MolE	Phensuximide	human
Prestw-1062	Clostridium bolteae (NT5026)	0	3.65722e-05	0.0437414	0	MolE	Ioxaglic acid	human
Prestw-1074	Clostridium bolteae (NT5026)	0	8.21257e-06	0.0437414	0	MolE	Cyproterone acetate	human
Prestw-108	Clostridium bolteae (NT5026)	0	3.71695e-06	0.0437414	0	MolE	Nomifensine maleate	human
Prestw-1082	Clostridium bolteae (NT5026)	0	1.03122e-05	0.0437414	0	MolE	(-)-Eseroline fumarate salt	human
Prestw-1092	Clostridium bolteae (NT5026)	0	1.00996e-05	0.0437414	0	MolE	Ranolazine	human
Prestw-1095	Clostridium bolteae (NT5026)	0	1.41447e-06	0.0437414	0	MolE	Cyclopentolate hydrochloride	human
Prestw-1099	Clostridium bolteae (NT5026)	0	2.23461e-06	0.0437414	0	MolE	Nialamide	human
Prestw-11	Clostridium bolteae (NT5026)	0	1.72473e-05	0.0437414	0	MolE	Meticrane	human
Prestw-1101	Clostridium bolteae (NT5026)	0	0.000543244	0.0437414	0	MolE	Perindopril	human
Prestw-1107	Clostridium bolteae (NT5026)	0	2.34808e-05	0.0437414	0	MolE	Ramipril	human
Prestw-111	Clostridium bolteae (NT5026)	0	3.16669e-05	0.0437414	0	MolE	Naloxone hydrochloride	human
Prestw-1111	Clostridium bolteae (NT5026)	0	2.0839e-05	0.0437414	0	MolE	Mecamylamine hydrochloride	human
Prestw-1116	Clostridium bolteae (NT5026)	0	6.59591e-05	0.0437414	0	MolE	Dorzolamide hydrochloride	human
Prestw-112	Clostridium bolteae (NT5026)	0	7.13779e-06	0.0437414	0	MolE	Metolazone	human
Prestw-1127	Clostridium bolteae (NT5026)	0	5.42936e-05	0.0437414	0	MolE	Acipimox	human
Prestw-1129	Clostridium bolteae (NT5026)	0	3.44709e-06	0.0437414	0	MolE	Benazepril HCl	human
Prestw-1136	Clostridium bolteae (NT5026)	0	2.298e-06	0.0437414	0	MolE	Doxofylline	human
Prestw-1144	Clostridium bolteae (NT5026)	0	1.33863e-05	0.0437414	0	MolE	Mirtazapine	human
Prestw-1156	Clostridium bolteae (NT5026)	0	7.29765e-06	0.0437414	0	MolE	Oxcarbazepine	human
Prestw-1158	Clostridium bolteae (NT5026)	0	1.29409e-06	0.0437414	0	MolE	Ropinirole HCl	human
Prestw-1159	Clostridium bolteae (NT5026)	0	0.000228086	0.0437414	0	MolE	Sibutramine HCl	human
Prestw-116	Clostridium bolteae (NT5026)	0	0.000112956	0.0437414	0	MolE	Naltrexone hydrochloride dihydrate	human
Prestw-1162	Clostridium bolteae (NT5026)	0	0.000417942	0.0437414	0	MolE	Zonisamide	human
Prestw-1166	Clostridium bolteae (NT5026)	0	0.000262504	0.0437414	0	MolE	Rebamipide	human
Prestw-1173	Clostridium bolteae (NT5026)	0	0.00876106	0.0437414	0	MolE	Irsogladine maleate	human
Prestw-1178	Clostridium bolteae (NT5026)	0	7.38172e-06	0.0437414	0	MolE	Aniracetam	human
Prestw-118	Clostridium bolteae (NT5026)	0	0.000119425	0.0437414	0	MolE	Nalbuphine hydrochloride	human
Prestw-1180	Clostridium bolteae (NT5026)	0	0.00474464	0.0437414	0	MolE	Docetaxel	human
Prestw-1182	Clostridium bolteae (NT5026)	0	0.000773282	0.0437414	0	MolE	Tizanidine HCl	human
Prestw-1187	Clostridium bolteae (NT5026)	0	2.3037e-05	0.0437414	0	MolE	Granisetron	human
Prestw-119	Clostridium bolteae (NT5026)	0	3.65698e-05	0.0437414	0	MolE	Picotamide monohydrate	human
Prestw-1192	Clostridium bolteae (NT5026)	0	9.40602e-06	0.0437414	0	MolE	Oxandrolone	human
Prestw-1198	Clostridium bolteae (NT5026)	0	1.7703e-05	0.0437414	0	MolE	Tranilast	human
Prestw-121	Clostridium bolteae (NT5026)	0	0.00050611	0.0437414	0	MolE	Bromocryptine mesylate	human
Prestw-1213	Clostridium bolteae (NT5026)	0	3.54278e-05	0.0437414	0	MolE	Allopurinol	human
Prestw-1222	Clostridium bolteae (NT5026)	0	0.00018342	0.0437414	0	MolE	Anastrozole	human
Prestw-1228	Clostridium bolteae (NT5026)	0	0.000530201	0.0437414	0	MolE	Argatroban	human
Prestw-1232	Clostridium bolteae (NT5026)	0	0.000141135	0.0437414	0	MolE	Atorvastatin	human
Prestw-1236	Clostridium bolteae (NT5026)	0	1.9556e-05	0.0437414	0	MolE	Benztropine mesylate	human
Prestw-1239	Clostridium bolteae (NT5026)	0	2.34882e-05	0.0437414	0	MolE	Bicalutamide	human
Prestw-1007	Clostridium bolteae (NT5026)	0	6.41578e-05	0.0437414	0	MolE	Fursultiamine Hydrochloride	not a drug
Prestw-1026	Clostridium bolteae (NT5026)	0	0.000148152	0.0437414	0	MolE	Arbutin	not a drug
Prestw-1048	Clostridium bolteae (NT5026)	0	0.000146989	0.0437414	0	MolE	Piperacetazine	not a drug
Prestw-1054	Clostridium bolteae (NT5026)	0	0.000306426	0.0437414	0	MolE	Levopropoxyphene napsylate	not a drug
Prestw-1071	Clostridium bolteae (NT5026)	0	0.000247402	0.0437414	0	MolE	Imidurea	not a drug
Prestw-1090	Clostridium bolteae (NT5026)	0	1.46833e-05	0.0437414	0	MolE	Homosalate	not a drug
Prestw-123	Clostridium bolteae (NT5026)	0	1.1588e-05	0.0437414	0	MolE	Dehydrocholic acid	not a drug
Prestw-1022	Clostridium bolteae (NT5026)	0	6.70811e-06	0.0437414	0	MolE	Tiletamine hydrochloride	veterinary: host animal
Prestw-1117	Clostridium bolteae (NT5026)	0	8.18897e-06	0.0437414	0	MolE	Azaperone	veterinary: host animal
Prestw-1109	Clostridium difficile (NT5083)	1	0.836001	0.0437414	1	MolE	Rifabutin	bacteria
Prestw-1157	Clostridium difficile (NT5083)	1	0.992413	0.0437414	1	MolE	Rifapentine	bacteria
Prestw-1234	Clostridium difficile (NT5083)	0	0.00756234	0.0437414	0	MolE	Azithromycin	bacteria
Prestw-1121	Clostridium difficile (NT5083)	1	0.00642384	0.0437414	0	MolE	Carbadox	veterinary: infections
Prestw-1120	Clostridium difficile (NT5083)	1	0.955758	0.0437414	1	MolE	Nadifloxacin	bacteria
Prestw-1106	Clostridium difficile (NT5083)	0	0.00246225	0.0437414	0	MolE	Meropenem	bacteria
Prestw-1067	Clostridium difficile (NT5083)	1	0.0905575	0.0437414	1	MolE	Ticarcillin sodium	bacteria
Prestw-1028	Clostridium difficile (NT5083)	1	0.270273	0.0437414	1	MolE	Benzathine benzylpenicillin	bacteria
Prestw-1010	Clostridium difficile (NT5083)	1	0.268511	0.0437414	1	MolE	Talampicillin hydrochloride	bacteria
Prestw-1024	Clostridium difficile (NT5083)	1	0.735203	0.0437414	1	MolE	Nifurtimox	protozoa
Prestw-1167	Clostridium difficile (NT5083)	1	0.0583158	0.0437414	1	MolE	Diacerein	human
Prestw-1118	Clostridium difficile (NT5083)	0	0.00477413	0.0437414	0	MolE	Cefepime hydrochloride	bacteria
Prestw-1203	Clostridium difficile (NT5083)	1	0.00105943	0.0437414	0	MolE	5-fluorouracil	human
Prestw-1184	Clostridium difficile (NT5083)	1	0.172163	0.0437414	1	MolE	Tioconazole	fungi
Prestw-1125	Clostridium difficile (NT5083)	0	0.411216	0.0437414	1	MolE	Oxiconazole Nitrate	fungi
Prestw-1241	Clostridium difficile (NT5083)	0	0.0341639	0.0437414	0	MolE	Bifonazole	fungi
Prestw-1045	Clostridium difficile (NT5083)	0	0.0895973	0.0437414	1	MolE	Sertaconazole nitrate	fungi
Prestw-1040	Clostridium difficile (NT5083)	1	0.0291582	0.0437414	0	MolE	Pyrvinium pamoate	metazoan parasites
Prestw-1	Clostridium difficile (NT5083)	1	1.90066e-05	0.0437414	0	MolE	Azaguanine-8	human
Prestw-1224	Clostridium difficile (NT5083)	1	0.00369424	0.0437414	0	MolE	Anthralin	human
Prestw-1161	Clostridium difficile (NT5083)	0	0.000196281	0.0437414	0	MolE	Stanozolol	human
Prestw-1189	Clostridium difficile (NT5083)	1	0.0138971	0.0437414	0	MolE	Montelukast	human
Prestw-1051	Clostridium difficile (NT5083)	0	0.000166814	0.0437414	0	MolE	Moricizine hydrochloride	human
Prestw-1211	Clostridium difficile (NT5083)	0	0.0381458	0.0437414	0	MolE	Alfacalcidol	human
Prestw-1195	Clostridium difficile (NT5083)	0	0.00355635	0.0437414	0	MolE	Toltrazuril	not a drug
Prestw-1005	Clostridium difficile (NT5083)	0	0.0403029	0.0437414	0	MolE	Apramycin	veterinary: infections
Prestw-1174	Clostridium difficile (NT5083)	0	0.00100686	0.0437414	0	MolE	Acarbose	human
Prestw-1223	Clostridium difficile (NT5083)	0	0.00366172	0.0437414	0	MolE	Anethole-trithione	human
Prestw-1031	Clostridium difficile (NT5083)	0	0.00766689	0.0437414	0	MolE	Halofantrine hydrochloride	protozoa
Prestw-1114	Clostridium difficile (NT5083)	0	0.00508351	0.0437414	0	MolE	Saquinavir mesylate	viruses
Prestw-1130	Clostridium difficile (NT5083)	0	0.000425008	0.0437414	0	MolE	Azelastine HCl	human
Prestw-1014	Clostridium difficile (NT5083)	0	0.0046513	0.0437414	0	MolE	Sertraline	human
Prestw-1229	Clostridium difficile (NT5083)	0	0.00349841	0.0437414	0	MolE	Aripiprazole	human
Prestw-1231	Clostridium difficile (NT5083)	0	0.01293	0.0437414	0	MolE	Asenapine maleate	human
Prestw-1053	Clostridium difficile (NT5083)	0	0.0131783	0.0437414	0	MolE	Pivmecillinam hydrochloride	bacteria
Prestw-1242	Clostridium difficile (NT5083)	0	0.000238115	0.0437414	0	MolE	Erlotinib	human
Prestw-101	Clostridium difficile (NT5083)	0	0.00577115	0.0437414	0	MolE	R(-) Apomorphine hydrochloride hemihydrate	human
Prestw-1013	Clostridium difficile (NT5083)	0	0.00446624	0.0437414	0	MolE	Deptropine citrate	human
Prestw-1019	Clostridium difficile (NT5083)	1	0.00164345	0.0437414	0	MolE	Tribenoside	human
Prestw-103	Clostridium difficile (NT5083)	0	0.00223987	0.0437414	0	MolE	Cyproheptadine hydrochloride	human
Prestw-1060	Clostridium difficile (NT5083)	0	0.000708338	0.0437414	0	MolE	Oxaprozin	human
Prestw-1152	Clostridium difficile (NT5083)	0	0.000189077	0.0437414	0	MolE	Nefazodone HCl	human
Prestw-1183	Clostridium difficile (NT5083)	0	1.91804e-05	0.0437414	0	MolE	Temozolomide	human
Prestw-1188	Clostridium difficile (NT5083)	0	0.000198692	0.0437414	0	MolE	Ziprasidone Hydrochloride	human
Prestw-1113	Clostridium difficile (NT5083)	0	0.00160815	0.0437414	0	MolE	Viomycin sulfate	bacteria
Prestw-1063	Clostridium difficile (NT5083)	0	0.000118392	0.0437414	0	MolE	Naftifine hydrochloride	fungi
Prestw-1139	Clostridium difficile (NT5083)	0	0.0197566	0.0437414	0	MolE	Itraconazole	fungi
Prestw-1140	Clostridium difficile (NT5083)	0	7.67227e-05	0.0437414	0	MolE	Liranaftate	fungi
Prestw-100	Clostridium difficile (NT5083)	0	4.54468e-06	0.0437414	0	MolE	Nocodazole	human
Prestw-1003	Clostridium difficile (NT5083)	0	8.93104e-06	0.0437414	0	MolE	Azapropazone	human
Prestw-1004	Clostridium difficile (NT5083)	0	6.44667e-05	0.0437414	0	MolE	Meptazinol hydrochloride	human
Prestw-1006	Clostridium difficile (NT5083)	0	0.000355702	0.0437414	0	MolE	Epitiostanol	human
Prestw-1012	Clostridium difficile (NT5083)	0	4.5062e-05	0.0437414	0	MolE	Trapidil	human
Prestw-1016	Clostridium difficile (NT5083)	0	9.83405e-05	0.0437414	0	MolE	Moxonidine	human
Prestw-1021	Clostridium difficile (NT5083)	0	0.000462242	0.0437414	0	MolE	Isradipine	human
Prestw-1025	Clostridium difficile (NT5083)	0	6.3904e-05	0.0437414	0	MolE	Letrozole	human
Prestw-1029	Clostridium difficile (NT5083)	0	0.00053185	0.0437414	0	MolE	Risperidone	human
Prestw-1030	Clostridium difficile (NT5083)	0	2.39506e-05	0.0437414	0	MolE	Torsemide	human
Prestw-1032	Clostridium difficile (NT5083)	0	7.35344e-06	0.0437414	0	MolE	Articaine hydrochloride	human
Prestw-1034	Clostridium difficile (NT5083)	0	0.000283826	0.0437414	0	MolE	Pancuronium bromide	human
Prestw-1035	Clostridium difficile (NT5083)	0	3.91648e-05	0.0437414	0	MolE	Molindone hydrochloride	human
Prestw-1036	Clostridium difficile (NT5083)	0	0.00118024	0.0437414	0	MolE	Alcuronium chloride	human
Prestw-1039	Clostridium difficile (NT5083)	0	0.000970779	0.0437414	0	MolE	Levocabastine hydrochloride	human
Prestw-1043	Clostridium difficile (NT5083)	0	0.00240832	0.0437414	0	MolE	Penbutolol sulfate	human
Prestw-1046	Clostridium difficile (NT5083)	0	0.00342656	0.0437414	0	MolE	Repaglinide	human
Prestw-1047	Clostridium difficile (NT5083)	0	4.70733e-06	0.0437414	0	MolE	Piretanide	human
Prestw-105	Clostridium difficile (NT5083)	0	0.00162817	0.0437414	0	MolE	Danazol	human
Prestw-1050	Clostridium difficile (NT5083)	0	7.27898e-05	0.0437414	0	MolE	Quinethazone	human
Prestw-1055	Clostridium difficile (NT5083)	0	0.000605925	0.0437414	0	MolE	Piperidolate hydrochloride	human
Prestw-1058	Clostridium difficile (NT5083)	0	0.000122484	0.0437414	0	MolE	Ondansetron Hydrochloride	human
Prestw-1061	Clostridium difficile (NT5083)	0	2.86063e-06	0.0437414	0	MolE	Phensuximide	human
Prestw-1062	Clostridium difficile (NT5083)	0	0.000232155	0.0437414	0	MolE	Ioxaglic acid	human
Prestw-1074	Clostridium difficile (NT5083)	0	5.53218e-05	0.0437414	0	MolE	Cyproterone acetate	human
Prestw-108	Clostridium difficile (NT5083)	0	5.605e-06	0.0437414	0	MolE	Nomifensine maleate	human
Prestw-1082	Clostridium difficile (NT5083)	0	7.51291e-06	0.0437414	0	MolE	(-)-Eseroline fumarate salt	human
Prestw-1092	Clostridium difficile (NT5083)	0	8.88896e-05	0.0437414	0	MolE	Ranolazine	human
Prestw-1095	Clostridium difficile (NT5083)	0	1.0987e-05	0.0437414	0	MolE	Cyclopentolate hydrochloride	human
Prestw-1099	Clostridium difficile (NT5083)	0	1.00246e-05	0.0437414	0	MolE	Nialamide	human
Prestw-11	Clostridium difficile (NT5083)	0	2.06005e-05	0.0437414	0	MolE	Meticrane	human
Prestw-1101	Clostridium difficile (NT5083)	0	0.0049234	0.0437414	0	MolE	Perindopril	human
Prestw-1107	Clostridium difficile (NT5083)	0	0.00594425	0.0437414	0	MolE	Ramipril	human
Prestw-111	Clostridium difficile (NT5083)	0	4.14247e-05	0.0437414	0	MolE	Naloxone hydrochloride	human
Prestw-1111	Clostridium difficile (NT5083)	0	4.89965e-05	0.0437414	0	MolE	Mecamylamine hydrochloride	human
Prestw-1116	Clostridium difficile (NT5083)	0	4.02394e-05	0.0437414	0	MolE	Dorzolamide hydrochloride	human
Prestw-112	Clostridium difficile (NT5083)	0	2.43982e-05	0.0437414	0	MolE	Metolazone	human
Prestw-1127	Clostridium difficile (NT5083)	0	2.05277e-05	0.0437414	0	MolE	Acipimox	human
Prestw-1129	Clostridium difficile (NT5083)	0	0.000184755	0.0437414	0	MolE	Benazepril HCl	human
Prestw-1136	Clostridium difficile (NT5083)	0	1.87505e-06	0.0437414	0	MolE	Doxofylline	human
Prestw-1144	Clostridium difficile (NT5083)	0	4.25372e-05	0.0437414	0	MolE	Mirtazapine	human
Prestw-1156	Clostridium difficile (NT5083)	0	3.41285e-06	0.0437414	0	MolE	Oxcarbazepine	human
Prestw-1158	Clostridium difficile (NT5083)	0	2.02743e-05	0.0437414	0	MolE	Ropinirole HCl	human
Prestw-1159	Clostridium difficile (NT5083)	0	0.00108796	0.0437414	0	MolE	Sibutramine HCl	human
Prestw-116	Clostridium difficile (NT5083)	0	3.61422e-05	0.0437414	0	MolE	Naltrexone hydrochloride dihydrate	human
Prestw-1162	Clostridium difficile (NT5083)	0	4.23785e-05	0.0437414	0	MolE	Zonisamide	human
Prestw-1166	Clostridium difficile (NT5083)	0	0.000448542	0.0437414	0	MolE	Rebamipide	human
Prestw-1173	Clostridium difficile (NT5083)	0	0.000230111	0.0437414	0	MolE	Irsogladine maleate	human
Prestw-1178	Clostridium difficile (NT5083)	0	1.0101e-05	0.0437414	0	MolE	Aniracetam	human
Prestw-118	Clostridium difficile (NT5083)	0	0.000113247	0.0437414	0	MolE	Nalbuphine hydrochloride	human
Prestw-1180	Clostridium difficile (NT5083)	0	0.0387282	0.0437414	0	MolE	Docetaxel	human
Prestw-1182	Clostridium difficile (NT5083)	0	0.000498067	0.0437414	0	MolE	Tizanidine HCl	human
Prestw-1187	Clostridium difficile (NT5083)	0	4.57174e-06	0.0437414	0	MolE	Granisetron	human
Prestw-119	Clostridium difficile (NT5083)	0	0.000130326	0.0437414	0	MolE	Picotamide monohydrate	human
Prestw-1192	Clostridium difficile (NT5083)	0	7.05856e-05	0.0437414	0	MolE	Oxandrolone	human
Prestw-1198	Clostridium difficile (NT5083)	0	1.58226e-05	0.0437414	0	MolE	Tranilast	human
Prestw-121	Clostridium difficile (NT5083)	0	0.00165735	0.0437414	0	MolE	Bromocryptine mesylate	human
Prestw-1213	Clostridium difficile (NT5083)	0	3.96186e-05	0.0437414	0	MolE	Allopurinol	human
Prestw-1222	Clostridium difficile (NT5083)	0	0.000138961	0.0437414	0	MolE	Anastrozole	human
Prestw-1228	Clostridium difficile (NT5083)	0	0.000434486	0.0437414	0	MolE	Argatroban	human
Prestw-1232	Clostridium difficile (NT5083)	0	0.00394692	0.0437414	0	MolE	Atorvastatin	human
Prestw-1236	Clostridium difficile (NT5083)	0	0.000121237	0.0437414	0	MolE	Benztropine mesylate	human
Prestw-1239	Clostridium difficile (NT5083)	0	0.000105801	0.0437414	0	MolE	Bicalutamide	human
Prestw-1007	Clostridium difficile (NT5083)	0	5.83764e-05	0.0437414	0	MolE	Fursultiamine Hydrochloride	not a drug
Prestw-1026	Clostridium difficile (NT5083)	0	0.000629649	0.0437414	0	MolE	Arbutin	not a drug
Prestw-1048	Clostridium difficile (NT5083)	0	0.00105891	0.0437414	0	MolE	Piperacetazine	not a drug
Prestw-1054	Clostridium difficile (NT5083)	0	0.000898149	0.0437414	0	MolE	Levopropoxyphene napsylate	not a drug
Prestw-1071	Clostridium difficile (NT5083)	0	0.000273478	0.0437414	0	MolE	Imidurea	not a drug
Prestw-1090	Clostridium difficile (NT5083)	0	6.92986e-05	0.0437414	0	MolE	Homosalate	not a drug
Prestw-123	Clostridium difficile (NT5083)	0	0.000186898	0.0437414	0	MolE	Dehydrocholic acid	not a drug
Prestw-1022	Clostridium difficile (NT5083)	0	1.14389e-05	0.0437414	0	MolE	Tiletamine hydrochloride	veterinary: host animal
Prestw-1117	Clostridium difficile (NT5083)	0	7.41419e-06	0.0437414	0	MolE	Azaperone	veterinary: host animal
Prestw-1109	Clostridium perfringens (NT5032)	1	0.99384	0.0437414	1	MolE	Rifabutin	bacteria
Prestw-1157	Clostridium perfringens (NT5032)	1	0.999133	0.0437414	1	MolE	Rifapentine	bacteria
Prestw-1234	Clostridium perfringens (NT5032)	1	0.9996	0.0437414	1	MolE	Azithromycin	bacteria
Prestw-1121	Clostridium perfringens (NT5032)	1	0.00878315	0.0437414	0	MolE	Carbadox	veterinary: infections
Prestw-1120	Clostridium perfringens (NT5032)	1	0.998814	0.0437414	1	MolE	Nadifloxacin	bacteria
Prestw-1106	Clostridium perfringens (NT5032)	1	0.737327	0.0437414	1	MolE	Meropenem	bacteria
Prestw-1067	Clostridium perfringens (NT5032)	1	0.991112	0.0437414	1	MolE	Ticarcillin sodium	bacteria
Prestw-1028	Clostridium perfringens (NT5032)	1	0.584149	0.0437414	1	MolE	Benzathine benzylpenicillin	bacteria
Prestw-1010	Clostridium perfringens (NT5032)	1	0.962695	0.0437414	1	MolE	Talampicillin hydrochloride	bacteria
Prestw-1024	Clostridium perfringens (NT5032)	1	0.983986	0.0437414	1	MolE	Nifurtimox	protozoa
Prestw-1167	Clostridium perfringens (NT5032)	1	0.696561	0.0437414	1	MolE	Diacerein	human
Prestw-1118	Clostridium perfringens (NT5032)	1	0.938824	0.0437414	1	MolE	Cefepime hydrochloride	bacteria
Prestw-1203	Clostridium perfringens (NT5032)	1	0.00364732	0.0437414	0	MolE	5-fluorouracil	human
Prestw-1184	Clostridium perfringens (NT5032)	1	0.966977	0.0437414	1	MolE	Tioconazole	fungi
Prestw-1125	Clostridium perfringens (NT5032)	1	0.969197	0.0437414	1	MolE	Oxiconazole Nitrate	fungi
Prestw-1241	Clostridium perfringens (NT5032)	1	0.0430959	0.0437414	0	MolE	Bifonazole	fungi
Prestw-1045	Clostridium perfringens (NT5032)	1	0.942507	0.0437414	1	MolE	Sertaconazole nitrate	fungi
Prestw-1040	Clostridium perfringens (NT5032)	1	0.0899828	0.0437414	1	MolE	Pyrvinium pamoate	metazoan parasites
Prestw-1	Clostridium perfringens (NT5032)	0	2.87883e-05	0.0437414	0	MolE	Azaguanine-8	human
Prestw-1224	Clostridium perfringens (NT5032)	1	0.00269309	0.0437414	0	MolE	Anthralin	human
Prestw-1161	Clostridium perfringens (NT5032)	1	0.00021207	0.0437414	0	MolE	Stanozolol	human
Prestw-1189	Clostridium perfringens (NT5032)	1	0.0247332	0.0437414	0	MolE	Montelukast	human
Prestw-1051	Clostridium perfringens (NT5032)	0	0.000589306	0.0437414	0	MolE	Moricizine hydrochloride	human
Prestw-1211	Clostridium perfringens (NT5032)	1	0.0907623	0.0437414	1	MolE	Alfacalcidol	human
Prestw-1195	Clostridium perfringens (NT5032)	1	0.121782	0.0437414	1	MolE	Toltrazuril	not a drug
Prestw-1005	Clostridium perfringens (NT5032)	0	0.000702573	0.0437414	0	MolE	Apramycin	veterinary: infections
Prestw-1174	Clostridium perfringens (NT5032)	1	0.000441352	0.0437414	0	MolE	Acarbose	human
Prestw-1223	Clostridium perfringens (NT5032)	0	0.000568966	0.0437414	0	MolE	Anethole-trithione	human
Prestw-1031	Clostridium perfringens (NT5032)	0	0.0501872	0.0437414	1	MolE	Halofantrine hydrochloride	protozoa
Prestw-1114	Clostridium perfringens (NT5032)	0	0.0647676	0.0437414	1	MolE	Saquinavir mesylate	viruses
Prestw-1130	Clostridium perfringens (NT5032)	0	0.00551698	0.0437414	0	MolE	Azelastine HCl	human
Prestw-1014	Clostridium perfringens (NT5032)	0	0.00142406	0.0437414	0	MolE	Sertraline	human
Prestw-1229	Clostridium perfringens (NT5032)	0	0.0597137	0.0437414	1	MolE	Aripiprazole	human
Prestw-1231	Clostridium perfringens (NT5032)	0	0.00721755	0.0437414	0	MolE	Asenapine maleate	human
Prestw-1053	Clostridium perfringens (NT5032)	0	0.303728	0.0437414	1	MolE	Pivmecillinam hydrochloride	bacteria
Prestw-1242	Clostridium perfringens (NT5032)	0	0.000518561	0.0437414	0	MolE	Erlotinib	human
Prestw-101	Clostridium perfringens (NT5032)	0	0.00186061	0.0437414	0	MolE	R(-) Apomorphine hydrochloride hemihydrate	human
Prestw-1013	Clostridium perfringens (NT5032)	0	0.00154775	0.0437414	0	MolE	Deptropine citrate	human
Prestw-1019	Clostridium perfringens (NT5032)	0	0.00276536	0.0437414	0	MolE	Tribenoside	human
Prestw-103	Clostridium perfringens (NT5032)	0	0.00152033	0.0437414	0	MolE	Cyproheptadine hydrochloride	human
Prestw-1060	Clostridium perfringens (NT5032)	0	0.000167115	0.0437414	0	MolE	Oxaprozin	human
Prestw-1152	Clostridium perfringens (NT5032)	0	0.00371343	0.0437414	0	MolE	Nefazodone HCl	human
Prestw-1183	Clostridium perfringens (NT5032)	0	3.08242e-05	0.0437414	0	MolE	Temozolomide	human
Prestw-1188	Clostridium perfringens (NT5032)	0	0.000558487	0.0437414	0	MolE	Ziprasidone Hydrochloride	human
Prestw-1113	Clostridium perfringens (NT5032)	0	0.00287064	0.0437414	0	MolE	Viomycin sulfate	bacteria
Prestw-1063	Clostridium perfringens (NT5032)	0	0.000508482	0.0437414	0	MolE	Naftifine hydrochloride	fungi
Prestw-1139	Clostridium perfringens (NT5032)	0	0.453753	0.0437414	1	MolE	Itraconazole	fungi
Prestw-1140	Clostridium perfringens (NT5032)	0	0.00206792	0.0437414	0	MolE	Liranaftate	fungi
Prestw-100	Clostridium perfringens (NT5032)	0	2.40285e-05	0.0437414	0	MolE	Nocodazole	human
Prestw-1003	Clostridium perfringens (NT5032)	0	1.46293e-05	0.0437414	0	MolE	Azapropazone	human
Prestw-1004	Clostridium perfringens (NT5032)	0	0.000202275	0.0437414	0	MolE	Meptazinol hydrochloride	human
Prestw-1006	Clostridium perfringens (NT5032)	0	0.000106898	0.0437414	0	MolE	Epitiostanol	human
Prestw-1012	Clostridium perfringens (NT5032)	0	3.03015e-05	0.0437414	0	MolE	Trapidil	human
Prestw-1016	Clostridium perfringens (NT5032)	0	5.76789e-05	0.0437414	0	MolE	Moxonidine	human
Prestw-1021	Clostridium perfringens (NT5032)	0	0.00037558	0.0437414	0	MolE	Isradipine	human
Prestw-1025	Clostridium perfringens (NT5032)	0	0.000338993	0.0437414	0	MolE	Letrozole	human
Prestw-1029	Clostridium perfringens (NT5032)	0	0.00905171	0.0437414	0	MolE	Risperidone	human
Prestw-1030	Clostridium perfringens (NT5032)	0	1.04472e-05	0.0437414	0	MolE	Torsemide	human
Prestw-1032	Clostridium perfringens (NT5032)	0	1.5732e-05	0.0437414	0	MolE	Articaine hydrochloride	human
Prestw-1034	Clostridium perfringens (NT5032)	0	0.00236859	0.0437414	0	MolE	Pancuronium bromide	human
Prestw-1035	Clostridium perfringens (NT5032)	0	0.00019537	0.0437414	0	MolE	Molindone hydrochloride	human
Prestw-1036	Clostridium perfringens (NT5032)	0	0.00086339	0.0437414	0	MolE	Alcuronium chloride	human
Prestw-1039	Clostridium perfringens (NT5032)	0	0.00244563	0.0437414	0	MolE	Levocabastine hydrochloride	human
Prestw-1043	Clostridium perfringens (NT5032)	0	0.00237505	0.0437414	0	MolE	Penbutolol sulfate	human
Prestw-1046	Clostridium perfringens (NT5032)	0	0.000484227	0.0437414	0	MolE	Repaglinide	human
Prestw-1047	Clostridium perfringens (NT5032)	0	9.28944e-06	0.0437414	0	MolE	Piretanide	human
Prestw-105	Clostridium perfringens (NT5032)	0	0.00183949	0.0437414	0	MolE	Danazol	human
Prestw-1050	Clostridium perfringens (NT5032)	0	4.69254e-05	0.0437414	0	MolE	Quinethazone	human
Prestw-1055	Clostridium perfringens (NT5032)	0	6.38047e-05	0.0437414	0	MolE	Piperidolate hydrochloride	human
Prestw-1058	Clostridium perfringens (NT5032)	0	0.00436798	0.0437414	0	MolE	Ondansetron Hydrochloride	human
Prestw-1061	Clostridium perfringens (NT5032)	0	2.00656e-05	0.0437414	0	MolE	Phensuximide	human
Prestw-1062	Clostridium perfringens (NT5032)	0	0.000144418	0.0437414	0	MolE	Ioxaglic acid	human
Prestw-1074	Clostridium perfringens (NT5032)	0	0.000265348	0.0437414	0	MolE	Cyproterone acetate	human
Prestw-108	Clostridium perfringens (NT5032)	0	6.70331e-06	0.0437414	0	MolE	Nomifensine maleate	human
Prestw-1082	Clostridium perfringens (NT5032)	0	8.31314e-05	0.0437414	0	MolE	(-)-Eseroline fumarate salt	human
Prestw-1092	Clostridium perfringens (NT5032)	0	5.1278e-05	0.0437414	0	MolE	Ranolazine	human
Prestw-1095	Clostridium perfringens (NT5032)	0	1.73147e-06	0.0437414	0	MolE	Cyclopentolate hydrochloride	human
Prestw-1099	Clostridium perfringens (NT5032)	0	3.82721e-06	0.0437414	0	MolE	Nialamide	human
Prestw-11	Clostridium perfringens (NT5032)	0	3.27925e-05	0.0437414	0	MolE	Meticrane	human
Prestw-1101	Clostridium perfringens (NT5032)	0	0.0241626	0.0437414	0	MolE	Perindopril	human
Prestw-1107	Clostridium perfringens (NT5032)	0	0.0196103	0.0437414	0	MolE	Ramipril	human
Prestw-111	Clostridium perfringens (NT5032)	0	0.00107051	0.0437414	0	MolE	Naloxone hydrochloride	human
Prestw-1111	Clostridium perfringens (NT5032)	0	6.02389e-05	0.0437414	0	MolE	Mecamylamine hydrochloride	human
Prestw-1116	Clostridium perfringens (NT5032)	0	7.21344e-05	0.0437414	0	MolE	Dorzolamide hydrochloride	human
Prestw-112	Clostridium perfringens (NT5032)	0	9.99792e-06	0.0437414	0	MolE	Metolazone	human
Prestw-1127	Clostridium perfringens (NT5032)	0	0.000136586	0.0437414	0	MolE	Acipimox	human
Prestw-1129	Clostridium perfringens (NT5032)	0	9.5687e-05	0.0437414	0	MolE	Benazepril HCl	human
Prestw-1136	Clostridium perfringens (NT5032)	0	4.05283e-06	0.0437414	0	MolE	Doxofylline	human
Prestw-1144	Clostridium perfringens (NT5032)	0	1.65784e-05	0.0437414	0	MolE	Mirtazapine	human
Prestw-1156	Clostridium perfringens (NT5032)	0	7.34105e-06	0.0437414	0	MolE	Oxcarbazepine	human
Prestw-1158	Clostridium perfringens (NT5032)	0	7.75813e-06	0.0437414	0	MolE	Ropinirole HCl	human
Prestw-1159	Clostridium perfringens (NT5032)	0	0.00058293	0.0437414	0	MolE	Sibutramine HCl	human
Prestw-116	Clostridium perfringens (NT5032)	0	0.0006901	0.0437414	0	MolE	Naltrexone hydrochloride dihydrate	human
Prestw-1162	Clostridium perfringens (NT5032)	0	8.12706e-05	0.0437414	0	MolE	Zonisamide	human
Prestw-1166	Clostridium perfringens (NT5032)	0	0.00224588	0.0437414	0	MolE	Rebamipide	human
Prestw-1173	Clostridium perfringens (NT5032)	0	0.000646313	0.0437414	0	MolE	Irsogladine maleate	human
Prestw-1178	Clostridium perfringens (NT5032)	0	4.65215e-05	0.0437414	0	MolE	Aniracetam	human
Prestw-118	Clostridium perfringens (NT5032)	0	0.000491764	0.0437414	0	MolE	Nalbuphine hydrochloride	human
Prestw-1180	Clostridium perfringens (NT5032)	0	0.456401	0.0437414	1	MolE	Docetaxel	human
Prestw-1182	Clostridium perfringens (NT5032)	0	0.000158689	0.0437414	0	MolE	Tizanidine HCl	human
Prestw-1187	Clostridium perfringens (NT5032)	0	2.82252e-05	0.0437414	0	MolE	Granisetron	human
Prestw-119	Clostridium perfringens (NT5032)	0	4.56823e-05	0.0437414	0	MolE	Picotamide monohydrate	human
Prestw-1192	Clostridium perfringens (NT5032)	0	2.48936e-05	0.0437414	0	MolE	Oxandrolone	human
Prestw-1198	Clostridium perfringens (NT5032)	0	0.000132991	0.0437414	0	MolE	Tranilast	human
Prestw-121	Clostridium perfringens (NT5032)	0	0.183459	0.0437414	1	MolE	Bromocryptine mesylate	human
Prestw-1213	Clostridium perfringens (NT5032)	0	6.96059e-05	0.0437414	0	MolE	Allopurinol	human
Prestw-1222	Clostridium perfringens (NT5032)	0	0.000932563	0.0437414	0	MolE	Anastrozole	human
Prestw-1228	Clostridium perfringens (NT5032)	0	0.00857912	0.0437414	0	MolE	Argatroban	human
Prestw-1232	Clostridium perfringens (NT5032)	0	0.00505516	0.0437414	0	MolE	Atorvastatin	human
Prestw-1236	Clostridium perfringens (NT5032)	0	6.54065e-05	0.0437414	0	MolE	Benztropine mesylate	human
Prestw-1239	Clostridium perfringens (NT5032)	0	0.000472269	0.0437414	0	MolE	Bicalutamide	human
Prestw-1007	Clostridium perfringens (NT5032)	0	0.0021964	0.0437414	0	MolE	Fursultiamine Hydrochloride	not a drug
Prestw-1026	Clostridium perfringens (NT5032)	0	0.00132592	0.0437414	0	MolE	Arbutin	not a drug
Prestw-1048	Clostridium perfringens (NT5032)	0	0.00245722	0.0437414	0	MolE	Piperacetazine	not a drug
Prestw-1054	Clostridium perfringens (NT5032)	0	0.0020037	0.0437414	0	MolE	Levopropoxyphene napsylate	not a drug
Prestw-1071	Clostridium perfringens (NT5032)	0	0.0012848	0.0437414	0	MolE	Imidurea	not a drug
Prestw-1090	Clostridium perfringens (NT5032)	0	0.00116741	0.0437414	0	MolE	Homosalate	not a drug
Prestw-123	Clostridium perfringens (NT5032)	0	0.00035049	0.0437414	0	MolE	Dehydrocholic acid	not a drug
Prestw-1022	Clostridium perfringens (NT5032)	0	6.1864e-05	0.0437414	0	MolE	Tiletamine hydrochloride	veterinary: host animal
Prestw-1117	Clostridium perfringens (NT5032)	0	2.18904e-05	0.0437414	0	MolE	Azaperone	veterinary: host animal
Prestw-1109	Clostridium ramosum (NT5006)	1	0.205609	0.0437414	1	MolE	Rifabutin	bacteria
Prestw-1157	Clostridium ramosum (NT5006)	0	0.11618	0.0437414	1	MolE	Rifapentine	bacteria
Prestw-1234	Clostridium ramosum (NT5006)	1	0.998263	0.0437414	1	MolE	Azithromycin	bacteria
Prestw-1121	Clostridium ramosum (NT5006)	1	0.00370038	0.0437414	0	MolE	Carbadox	veterinary: infections
Prestw-1120	Clostridium ramosum (NT5006)	1	0.669138	0.0437414	1	MolE	Nadifloxacin	bacteria
Prestw-1106	Clostridium ramosum (NT5006)	0	0.428564	0.0437414	1	MolE	Meropenem	bacteria
Prestw-1067	Clostridium ramosum (NT5006)	1	0.927174	0.0437414	1	MolE	Ticarcillin sodium	bacteria
Prestw-1028	Clostridium ramosum (NT5006)	1	0.0962319	0.0437414	1	MolE	Benzathine benzylpenicillin	bacteria
Prestw-1010	Clostridium ramosum (NT5006)	1	0.496964	0.0437414	1	MolE	Talampicillin hydrochloride	bacteria
Prestw-1024	Clostridium ramosum (NT5006)	1	0.978151	0.0437414	1	MolE	Nifurtimox	protozoa
Prestw-1167	Clostridium ramosum (NT5006)	1	0.185559	0.0437414	1	MolE	Diacerein	human
Prestw-1118	Clostridium ramosum (NT5006)	1	0.524534	0.0437414	1	MolE	Cefepime hydrochloride	bacteria
Prestw-1203	Clostridium ramosum (NT5006)	1	0.00742568	0.0437414	0	MolE	5-fluorouracil	human
Prestw-1184	Clostridium ramosum (NT5006)	1	0.920319	0.0437414	1	MolE	Tioconazole	fungi
Prestw-1125	Clostridium ramosum (NT5006)	1	0.895584	0.0437414	1	MolE	Oxiconazole Nitrate	fungi
Prestw-1241	Clostridium ramosum (NT5006)	1	0.024493	0.0437414	0	MolE	Bifonazole	fungi
Prestw-1045	Clostridium ramosum (NT5006)	1	0.638576	0.0437414	1	MolE	Sertaconazole nitrate	fungi
Prestw-1040	Clostridium ramosum (NT5006)	0	0.0156442	0.0437414	0	MolE	Pyrvinium pamoate	metazoan parasites
Prestw-1	Clostridium ramosum (NT5006)	0	2.19666e-05	0.0437414	0	MolE	Azaguanine-8	human
Prestw-1224	Clostridium ramosum (NT5006)	0	3.61415e-05	0.0437414	0	MolE	Anthralin	human
Prestw-1161	Clostridium ramosum (NT5006)	0	5.20438e-05	0.0437414	0	MolE	Stanozolol	human
Prestw-1189	Clostridium ramosum (NT5006)	0	0.00363469	0.0437414	0	MolE	Montelukast	human
Prestw-1051	Clostridium ramosum (NT5006)	0	3.47359e-05	0.0437414	0	MolE	Moricizine hydrochloride	human
Prestw-1211	Clostridium ramosum (NT5006)	1	0.000870683	0.0437414	0	MolE	Alfacalcidol	human
Prestw-1195	Clostridium ramosum (NT5006)	0	0.00496141	0.0437414	0	MolE	Toltrazuril	not a drug
Prestw-1005	Clostridium ramosum (NT5006)	0	0.000312471	0.0437414	0	MolE	Apramycin	veterinary: infections
Prestw-1174	Clostridium ramosum (NT5006)	0	7.49386e-05	0.0437414	0	MolE	Acarbose	human
Prestw-1223	Clostridium ramosum (NT5006)	0	0.000174423	0.0437414	0	MolE	Anethole-trithione	human
Prestw-1031	Clostridium ramosum (NT5006)	0	0.00143432	0.0437414	0	MolE	Halofantrine hydrochloride	protozoa
Prestw-1114	Clostridium ramosum (NT5006)	0	0.012218	0.0437414	0	MolE	Saquinavir mesylate	viruses
Prestw-1130	Clostridium ramosum (NT5006)	0	0.0024184	0.0437414	0	MolE	Azelastine HCl	human
Prestw-1014	Clostridium ramosum (NT5006)	0	0.00015994	0.0437414	0	MolE	Sertraline	human
Prestw-1229	Clostridium ramosum (NT5006)	0	0.00448289	0.0437414	0	MolE	Aripiprazole	human
Prestw-1231	Clostridium ramosum (NT5006)	0	9.97229e-05	0.0437414	0	MolE	Asenapine maleate	human
Prestw-1053	Clostridium ramosum (NT5006)	0	0.0888657	0.0437414	1	MolE	Pivmecillinam hydrochloride	bacteria
Prestw-1242	Clostridium ramosum (NT5006)	0	7.69313e-05	0.0437414	0	MolE	Erlotinib	human
Prestw-101	Clostridium ramosum (NT5006)	0	0.000137388	0.0437414	0	MolE	R(-) Apomorphine hydrochloride hemihydrate	human
Prestw-1013	Clostridium ramosum (NT5006)	0	0.000212286	0.0437414	0	MolE	Deptropine citrate	human
Prestw-1019	Clostridium ramosum (NT5006)	0	1.80377e-05	0.0437414	0	MolE	Tribenoside	human
Prestw-103	Clostridium ramosum (NT5006)	0	0.000148252	0.0437414	0	MolE	Cyproheptadine hydrochloride	human
Prestw-1060	Clostridium ramosum (NT5006)	0	9.16638e-05	0.0437414	0	MolE	Oxaprozin	human
Prestw-1152	Clostridium ramosum (NT5006)	0	0.000383287	0.0437414	0	MolE	Nefazodone HCl	human
Prestw-1183	Clostridium ramosum (NT5006)	0	0.00013131	0.0437414	0	MolE	Temozolomide	human
Prestw-1188	Clostridium ramosum (NT5006)	0	0.000281825	0.0437414	0	MolE	Ziprasidone Hydrochloride	human
Prestw-1113	Clostridium ramosum (NT5006)	0	0.0022659	0.0437414	0	MolE	Viomycin sulfate	bacteria
Prestw-1063	Clostridium ramosum (NT5006)	0	0.000113812	0.0437414	0	MolE	Naftifine hydrochloride	fungi
Prestw-1139	Clostridium ramosum (NT5006)	0	0.0143445	0.0437414	0	MolE	Itraconazole	fungi
Prestw-1140	Clostridium ramosum (NT5006)	0	4.59751e-05	0.0437414	0	MolE	Liranaftate	fungi
Prestw-100	Clostridium ramosum (NT5006)	0	1.85171e-05	0.0437414	0	MolE	Nocodazole	human
Prestw-1003	Clostridium ramosum (NT5006)	0	1.2787e-05	0.0437414	0	MolE	Azapropazone	human
Prestw-1004	Clostridium ramosum (NT5006)	0	2.5454e-06	0.0437414	0	MolE	Meptazinol hydrochloride	human
Prestw-1006	Clostridium ramosum (NT5006)	0	1.80956e-05	0.0437414	0	MolE	Epitiostanol	human
Prestw-1012	Clostridium ramosum (NT5006)	0	2.65084e-05	0.0437414	0	MolE	Trapidil	human
Prestw-1016	Clostridium ramosum (NT5006)	0	0.000283317	0.0437414	0	MolE	Moxonidine	human
Prestw-1021	Clostridium ramosum (NT5006)	0	1.48486e-05	0.0437414	0	MolE	Isradipine	human
Prestw-1025	Clostridium ramosum (NT5006)	0	8.45051e-05	0.0437414	0	MolE	Letrozole	human
Prestw-1029	Clostridium ramosum (NT5006)	0	0.000966305	0.0437414	0	MolE	Risperidone	human
Prestw-1030	Clostridium ramosum (NT5006)	0	1.00141e-05	0.0437414	0	MolE	Torsemide	human
Prestw-1032	Clostridium ramosum (NT5006)	0	1.38969e-05	0.0437414	0	MolE	Articaine hydrochloride	human
Prestw-1034	Clostridium ramosum (NT5006)	0	0.00290747	0.0437414	0	MolE	Pancuronium bromide	human
Prestw-1035	Clostridium ramosum (NT5006)	0	2.8944e-05	0.0437414	0	MolE	Molindone hydrochloride	human
Prestw-1036	Clostridium ramosum (NT5006)	0	8.75959e-05	0.0437414	0	MolE	Alcuronium chloride	human
Prestw-1039	Clostridium ramosum (NT5006)	0	5.66263e-05	0.0437414	0	MolE	Levocabastine hydrochloride	human
Prestw-1043	Clostridium ramosum (NT5006)	0	0.000543949	0.0437414	0	MolE	Penbutolol sulfate	human
Prestw-1046	Clostridium ramosum (NT5006)	0	0.000122389	0.0437414	0	MolE	Repaglinide	human
Prestw-1047	Clostridium ramosum (NT5006)	0	3.13454e-06	0.0437414	0	MolE	Piretanide	human
Prestw-105	Clostridium ramosum (NT5006)	0	4.88055e-05	0.0437414	0	MolE	Danazol	human
Prestw-1050	Clostridium ramosum (NT5006)	0	0.000132265	0.0437414	0	MolE	Quinethazone	human
Prestw-1055	Clostridium ramosum (NT5006)	0	1.61367e-06	0.0437414	0	MolE	Piperidolate hydrochloride	human
Prestw-1058	Clostridium ramosum (NT5006)	0	0.000354071	0.0437414	0	MolE	Ondansetron Hydrochloride	human
Prestw-1061	Clostridium ramosum (NT5006)	0	3.13551e-06	0.0437414	0	MolE	Phensuximide	human
Prestw-1062	Clostridium ramosum (NT5006)	0	7.62717e-05	0.0437414	0	MolE	Ioxaglic acid	human
Prestw-1074	Clostridium ramosum (NT5006)	0	2.99133e-05	0.0437414	0	MolE	Cyproterone acetate	human
[truncated: 12,407 more rows]
