# Supplementary material for: Pre-trained molecular representations enable antimicrobial discovery
Source: Nat Commun. 2025 Apr 10;16:3420. doi: 10.1038/s41467-025-58804-4 (PMC11986102; doi:10.1038/s41467-025-58804-4)
Supplement: Supplementary file 4 — Source Data [file 41467_2025_58804_MOESM4_ESM.zip › Source Data/Table 1.xlsx]

## Sheet: Table 1
Benchmarking classification performance. The average TEST_AUROC of each MODEL for each TARGET, per DATASET, is reported.
DATASET	TARGET	MODEL	REPLICATE_TRAINING	TEST_AUROC
ClinTox	CT_TOX	XGBClassifier:N-Gram	train_0	0.905797
ClinTox	CT_TOX	XGBClassifier:N-Gram	train_1	0.905797
ClinTox	CT_TOX	XGBClassifier:N-Gram	train_2	0.905797
ClinTox	FDA_APPROVED	XGBClassifier:N-Gram	train_0	0.896083
ClinTox	FDA_APPROVED	XGBClassifier:N-Gram	train_1	0.908074
ClinTox	FDA_APPROVED	XGBClassifier:N-Gram	train_2	0.859313
ClinTox	CT_TOX	XGBClassifier:MolE_static	train_0	0.834058
ClinTox	CT_TOX	XGBClassifier:MolE_static	train_1	0.834058
ClinTox	CT_TOX	XGBClassifier:MolE_static	train_2	0.834058
ClinTox	FDA_APPROVED	XGBClassifier:MolE_static	train_0	0.864109
ClinTox	FDA_APPROVED	XGBClassifier:MolE_static	train_1	0.864109
ClinTox	FDA_APPROVED	XGBClassifier:MolE_static	train_2	0.864109
ClinTox	CT_TOX	XGBClassifier:MolCLR_static	train_0	0.766667
ClinTox	CT_TOX	XGBClassifier:MolCLR_static	train_1	0.75
ClinTox	CT_TOX	XGBClassifier:MolCLR_static	train_2	0.717391
ClinTox	FDA_APPROVED	XGBClassifier:MolCLR_static	train_0	0.738609
ClinTox	FDA_APPROVED	XGBClassifier:MolCLR_static	train_1	0.810552
ClinTox	FDA_APPROVED	XGBClassifier:MolCLR_static	train_2	0.779376
ClinTox	CT_TOX	XGBClassifier:ECFP4	train_0	0.808696
ClinTox	CT_TOX	XGBClassifier:ECFP4	train_1	0.808696
ClinTox	CT_TOX	XGBClassifier:ECFP4	train_2	0.808696
ClinTox	FDA_APPROVED	XGBClassifier:ECFP4	train_0	0.881695
ClinTox	FDA_APPROVED	XGBClassifier:ECFP4	train_1	0.881695
ClinTox	FDA_APPROVED	XGBClassifier:ECFP4	train_2	0.881695
BBBP	p_np	XGBClassifier:MolCLR_static	train_0	0.659601
BBBP	p_np	XGBClassifier:MolCLR_static	train_1	0.649774
BBBP	p_np	XGBClassifier:MolCLR_static	train_2	0.66307
BBBP	p_np	XGBClassifier:ECFP4	train_0	0.679642
BBBP	p_np	XGBClassifier:ECFP4	train_1	0.696888
BBBP	p_np	XGBClassifier:ECFP4	train_2	0.678871
BBBP	p_np	XGBClassifier:MolE_static	train_0	0.763272
BBBP	p_np	XGBClassifier:MolE_static	train_1	0.759033
BBBP	p_np	XGBClassifier:MolE_static	train_2	0.757009
BBBP	p_np	XGBClassifier:N-Gram	train_0	0.740052
BBBP	p_np	XGBClassifier:N-Gram	train_1	0.740052
BBBP	p_np	XGBClassifier:N-Gram	train_2	0.740052
BACE	Class	XGBClassifier:MolE_static	train_0	0.833877
BACE	Class	XGBClassifier:MolE_static	train_1	0.833152
BACE	Class	XGBClassifier:MolE_static	train_2	0.84837
BACE	Class	XGBClassifier:ECFP4	train_0	0.8375
BACE	Class	XGBClassifier:ECFP4	train_1	0.836322
BACE	Class	XGBClassifier:ECFP4	train_2	0.856341
BACE	Class	XGBClassifier:N-Gram	train_0	0.819746
BACE	Class	XGBClassifier:N-Gram	train_1	0.819746
BACE	Class	XGBClassifier:N-Gram	train_2	0.819746
BACE	Class	XGBClassifier:MolCLR_static	train_0	0.687862
BACE	Class	XGBClassifier:MolCLR_static	train_1	0.687862
BACE	Class	XGBClassifier:MolCLR_static	train_2	0.687862
Tox21	NR-AR	XGBClassifier:MolE_static	train_0	0.741064
Tox21	NR-AR	XGBClassifier:MolE_static	train_1	0.741064
Tox21	NR-AR	XGBClassifier:MolE_static	train_2	0.741064
Tox21	NR-AR-LBD	XGBClassifier:MolE_static	train_0	0.797999
Tox21	NR-AR-LBD	XGBClassifier:MolE_static	train_1	0.82027
Tox21	NR-AR-LBD	XGBClassifier:MolE_static	train_2	0.82114
Tox21	NR-AhR	XGBClassifier:MolE_static	train_0	0.834993
Tox21	NR-AhR	XGBClassifier:MolE_static	train_1	0.838576
Tox21	NR-AhR	XGBClassifier:MolE_static	train_2	0.833941
Tox21	NR-Aromatase	XGBClassifier:MolE_static	train_0	0.720991
Tox21	NR-Aromatase	XGBClassifier:MolE_static	train_1	0.720991
Tox21	NR-Aromatase	XGBClassifier:MolE_static	train_2	0.720991
Tox21	NR-ER	XGBClassifier:MolE_static	train_0	0.728394
Tox21	NR-ER	XGBClassifier:MolE_static	train_1	0.723701
Tox21	NR-ER	XGBClassifier:MolE_static	train_2	0.714256
Tox21	NR-ER-LBD	XGBClassifier:MolE_static	train_0	0.738698
Tox21	NR-ER-LBD	XGBClassifier:MolE_static	train_1	0.738698
Tox21	NR-ER-LBD	XGBClassifier:MolE_static	train_2	0.738698
Tox21	NR-PPAR-gamma	XGBClassifier:MolE_static	train_0	0.740013
Tox21	NR-PPAR-gamma	XGBClassifier:MolE_static	train_1	0.740013
Tox21	NR-PPAR-gamma	XGBClassifier:MolE_static	train_2	0.740013
Tox21	SR-ARE	XGBClassifier:MolE_static	train_0	0.727417
Tox21	SR-ARE	XGBClassifier:MolE_static	train_1	0.714193
Tox21	SR-ARE	XGBClassifier:MolE_static	train_2	0.728138
Tox21	SR-ATAD5	XGBClassifier:MolE_static	train_0	0.685446
Tox21	SR-ATAD5	XGBClassifier:MolE_static	train_1	0.698013
Tox21	SR-ATAD5	XGBClassifier:MolE_static	train_2	0.703467
Tox21	SR-HSE	XGBClassifier:MolE_static	train_0	0.801756
Tox21	SR-HSE	XGBClassifier:MolE_static	train_1	0.791522
Tox21	SR-HSE	XGBClassifier:MolE_static	train_2	0.753863
Tox21	SR-MMP	XGBClassifier:MolE_static	train_0	0.846698
Tox21	SR-MMP	XGBClassifier:MolE_static	train_1	0.846698
Tox21	SR-MMP	XGBClassifier:MolE_static	train_2	0.846698
Tox21	SR-p53	XGBClassifier:MolE_static	train_0	0.769962
Tox21	SR-p53	XGBClassifier:MolE_static	train_1	0.784224
Tox21	SR-p53	XGBClassifier:MolE_static	train_2	0.783826
Tox21	NR-AR	XGBClassifier:MolCLR_static	train_0	0.731697
Tox21	NR-AR	XGBClassifier:MolCLR_static	train_1	0.734012
Tox21	NR-AR	XGBClassifier:MolCLR_static	train_2	0.723137
Tox21	NR-AR-LBD	XGBClassifier:MolCLR_static	train_0	0.82027
Tox21	NR-AR-LBD	XGBClassifier:MolCLR_static	train_1	0.784167
Tox21	NR-AR-LBD	XGBClassifier:MolCLR_static	train_2	0.780513
Tox21	NR-AhR	XGBClassifier:MolCLR_static	train_0	0.821917
Tox21	NR-AhR	XGBClassifier:MolCLR_static	train_1	0.82044
Tox21	NR-AhR	XGBClassifier:MolCLR_static	train_2	0.803275
Tox21	NR-Aromatase	XGBClassifier:MolCLR_static	train_0	0.73297
Tox21	NR-Aromatase	XGBClassifier:MolCLR_static	train_1	0.688226
Tox21	NR-Aromatase	XGBClassifier:MolCLR_static	train_2	0.648489
Tox21	NR-ER	XGBClassifier:MolCLR_static	train_0	0.683397
Tox21	NR-ER	XGBClassifier:MolCLR_static	train_1	0.687411
Tox21	NR-ER	XGBClassifier:MolCLR_static	train_2	0.680947
Tox21	NR-ER-LBD	XGBClassifier:MolCLR_static	train_0	0.697936
Tox21	NR-ER-LBD	XGBClassifier:MolCLR_static	train_1	0.697936
Tox21	NR-ER-LBD	XGBClassifier:MolCLR_static	train_2	0.697936
Tox21	NR-PPAR-gamma	XGBClassifier:MolCLR_static	train_0	0.628308
Tox21	NR-PPAR-gamma	XGBClassifier:MolCLR_static	train_1	0.655022
Tox21	NR-PPAR-gamma	XGBClassifier:MolCLR_static	train_2	0.663982
Tox21	SR-ARE	XGBClassifier:MolCLR_static	train_0	0.658235
Tox21	SR-ARE	XGBClassifier:MolCLR_static	train_1	0.664567
Tox21	SR-ARE	XGBClassifier:MolCLR_static	train_2	0.652624
Tox21	SR-ATAD5	XGBClassifier:MolCLR_static	train_0	0.688339
Tox21	SR-ATAD5	XGBClassifier:MolCLR_static	train_1	0.599801
Tox21	SR-ATAD5	XGBClassifier:MolCLR_static	train_2	0.688339
Tox21	SR-HSE	XGBClassifier:MolCLR_static	train_0	0.711633
Tox21	SR-HSE	XGBClassifier:MolCLR_static	train_1	0.711633
Tox21	SR-HSE	XGBClassifier:MolCLR_static	train_2	0.711633
Tox21	SR-MMP	XGBClassifier:MolCLR_static	train_0	0.81277
Tox21	SR-MMP	XGBClassifier:MolCLR_static	train_1	0.809552
Tox21	SR-MMP	XGBClassifier:MolCLR_static	train_2	0.808446
Tox21	SR-p53	XGBClassifier:MolCLR_static	train_0	0.746366
Tox21	SR-p53	XGBClassifier:MolCLR_static	train_1	0.746366
Tox21	SR-p53	XGBClassifier:MolCLR_static	train_2	0.746366
Tox21	NR-AR	XGBClassifier:ECFP4	train_0	0.696167
Tox21	NR-AR	XGBClassifier:ECFP4	train_1	0.688469
Tox21	NR-AR	XGBClassifier:ECFP4	train_2	0.658376
Tox21	NR-AR-LBD	XGBClassifier:ECFP4	train_0	0.778164
Tox21	NR-AR-LBD	XGBClassifier:ECFP4	train_1	0.778164
Tox21	NR-AR-LBD	XGBClassifier:ECFP4	train_2	0.778164
Tox21	NR-AhR	XGBClassifier:ECFP4	train_0	0.800887
Tox21	NR-AhR	XGBClassifier:ECFP4	train_1	0.800968
Tox21	NR-AhR	XGBClassifier:ECFP4	train_2	0.802506
Tox21	NR-Aromatase	XGBClassifier:ECFP4	train_0	0.724209
Tox21	NR-Aromatase	XGBClassifier:ECFP4	train_1	0.70776
Tox21	NR-Aromatase	XGBClassifier:ECFP4	train_2	0.735562
Tox21	NR-ER	XGBClassifier:ECFP4	train_0	0.648923
Tox21	NR-ER	XGBClassifier:ECFP4	train_1	0.648923
Tox21	NR-ER	XGBClassifier:ECFP4	train_2	0.648923
Tox21	NR-ER-LBD	XGBClassifier:ECFP4	train_0	0.67827
Tox21	NR-ER-LBD	XGBClassifier:ECFP4	train_1	0.701929
Tox21	NR-ER-LBD	XGBClassifier:ECFP4	train_2	0.69123
Tox21	NR-PPAR-gamma	XGBClassifier:ECFP4	train_0	0.584827
Tox21	NR-PPAR-gamma	XGBClassifier:ECFP4	train_1	0.584827
Tox21	NR-PPAR-gamma	XGBClassifier:ECFP4	train_2	0.584827
Tox21	SR-ARE	XGBClassifier:ECFP4	train_0	0.65898
Tox21	SR-ARE	XGBClassifier:ECFP4	train_1	0.67097
Tox21	SR-ARE	XGBClassifier:ECFP4	train_2	0.676115
Tox21	SR-ATAD5	XGBClassifier:ECFP4	train_0	0.651539
Tox21	SR-ATAD5	XGBClassifier:ECFP4	train_1	0.651539
Tox21	SR-ATAD5	XGBClassifier:ECFP4	train_2	0.651539
Tox21	SR-HSE	XGBClassifier:ECFP4	train_0	0.650069
Tox21	SR-HSE	XGBClassifier:ECFP4	train_1	0.62317
Tox21	SR-HSE	XGBClassifier:ECFP4	train_2	0.658927
Tox21	SR-MMP	XGBClassifier:ECFP4	train_0	0.785181
Tox21	SR-MMP	XGBClassifier:ECFP4	train_1	0.790021
Tox21	SR-MMP	XGBClassifier:ECFP4	train_2	0.774568
Tox21	SR-p53	XGBClassifier:ECFP4	train_0	0.762047
Tox21	SR-p53	XGBClassifier:ECFP4	train_1	0.779545
Tox21	SR-p53	XGBClassifier:ECFP4	train_2	0.776035
Tox21	NR-AR	XGBClassifier:N-Gram	train_0	0.68567
Tox21	NR-AR	XGBClassifier:N-Gram	train_1	0.68567
Tox21	NR-AR	XGBClassifier:N-Gram	train_2	0.68567
Tox21	NR-AR-LBD	XGBClassifier:N-Gram	train_0	0.769465
Tox21	NR-AR-LBD	XGBClassifier:N-Gram	train_1	0.755285
Tox21	NR-AR-LBD	XGBClassifier:N-Gram	train_2	0.767464
Tox21	NR-AhR	XGBClassifier:N-Gram	train_0	0.822069
Tox21	NR-AhR	XGBClassifier:N-Gram	train_1	0.822069
Tox21	NR-AhR	XGBClassifier:N-Gram	train_2	0.822069
Tox21	NR-Aromatase	XGBClassifier:N-Gram	train_0	0.690908
Tox21	NR-Aromatase	XGBClassifier:N-Gram	train_1	0.690908
Tox21	NR-Aromatase	XGBClassifier:N-Gram	train_2	0.690908
Tox21	NR-ER	XGBClassifier:N-Gram	train_0	0.743329
Tox21	NR-ER	XGBClassifier:N-Gram	train_1	0.743329
Tox21	NR-ER	XGBClassifier:N-Gram	train_2	0.743329
Tox21	NR-ER-LBD	XGBClassifier:N-Gram	train_0	0.668739
Tox21	NR-ER-LBD	XGBClassifier:N-Gram	train_1	0.668739
Tox21	NR-ER-LBD	XGBClassifier:N-Gram	train_2	0.668739
Tox21	NR-PPAR-gamma	XGBClassifier:N-Gram	train_0	0.722259
Tox21	NR-PPAR-gamma	XGBClassifier:N-Gram	train_1	0.722259
Tox21	NR-PPAR-gamma	XGBClassifier:N-Gram	train_2	0.722259
Tox21	SR-ARE	XGBClassifier:N-Gram	train_0	0.734681
Tox21	SR-ARE	XGBClassifier:N-Gram	train_1	0.706067
Tox21	SR-ARE	XGBClassifier:N-Gram	train_2	0.714193
Tox21	SR-ATAD5	XGBClassifier:N-Gram	train_0	0.709632
Tox21	SR-ATAD5	XGBClassifier:N-Gram	train_1	0.709632
Tox21	SR-ATAD5	XGBClassifier:N-Gram	train_2	0.709632
Tox21	SR-HSE	XGBClassifier:N-Gram	train_0	0.753539
Tox21	SR-HSE	XGBClassifier:N-Gram	train_1	0.741607
Tox21	SR-HSE	XGBClassifier:N-Gram	train_2	0.777971
Tox21	SR-MMP	XGBClassifier:N-Gram	train_0	0.828223
Tox21	SR-MMP	XGBClassifier:N-Gram	train_1	0.830729
Tox21	SR-MMP	XGBClassifier:N-Gram	train_2	0.831663
Tox21	SR-p53	XGBClassifier:N-Gram	train_0	0.686529
Tox21	SR-p53	XGBClassifier:N-Gram	train_1	0.732552
Tox21	SR-p53	XGBClassifier:N-Gram	train_2	0.708159
SIDER	Hepatobiliary disorders	XGBClassifier:MolCLR_static	train_0	0.58441
SIDER	Hepatobiliary disorders	XGBClassifier:MolCLR_static	train_1	0.580298
SIDER	Hepatobiliary disorders	XGBClassifier:MolCLR_static	train_2	0.614375
SIDER	Metabolism and nutrition disorders	XGBClassifier:MolCLR_static	train_0	0.598413
SIDER	Metabolism and nutrition disorders	XGBClassifier:MolCLR_static	train_1	0.573923
SIDER	Metabolism and nutrition disorders	XGBClassifier:MolCLR_static	train_2	0.638549
SIDER	Product issues	XGBClassifier:MolCLR_static	train_0	0.291367
SIDER	Product issues	XGBClassifier:MolCLR_static	train_1	0.291367
SIDER	Product issues	XGBClassifier:MolCLR_static	train_2	0.291367
SIDER	Eye disorders	XGBClassifier:MolCLR_static	train_0	0.674432
SIDER	Eye disorders	XGBClassifier:MolCLR_static	train_1	0.605337
SIDER	Eye disorders	XGBClassifier:MolCLR_static	train_2	0.677021
SIDER	Investigations	XGBClassifier:MolCLR_static	train_0	0.675556
SIDER	Investigations	XGBClassifier:MolCLR_static	train_1	0.687111
SIDER	Investigations	XGBClassifier:MolCLR_static	train_2	0.657333
SIDER	Musculoskeletal and connective tissue disorders	XGBClassifier:MolCLR_static	train_0	0.68292
SIDER	Musculoskeletal and connective tissue disorders	XGBClassifier:MolCLR_static	train_1	0.665289
SIDER	Musculoskeletal and connective tissue disorders	XGBClassifier:MolCLR_static	train_2	0.693939
SIDER	Gastrointestinal disorders	XGBClassifier:MolCLR_static	train_0	0.80854
SIDER	Gastrointestinal disorders	XGBClassifier:MolCLR_static	train_1	0.80854
SIDER	Gastrointestinal disorders	XGBClassifier:MolCLR_static	train_2	0.80854
SIDER	Social circumstances	XGBClassifier:MolCLR_static	train_0	0.520798
SIDER	Social circumstances	XGBClassifier:MolCLR_static	train_1	0.497029
SIDER	Social circumstances	XGBClassifier:MolCLR_static	train_2	0.581919
SIDER	Immune system disorders	XGBClassifier:MolCLR_static	train_0	0.666416
SIDER	Immune system disorders	XGBClassifier:MolCLR_static	train_1	0.657393
SIDER	Immune system disorders	XGBClassifier:MolCLR_static	train_2	0.634586
SIDER	Reproductive system and breast disorders	XGBClassifier:MolCLR_static	train_0	0.689152
SIDER	Reproductive system and breast disorders	XGBClassifier:MolCLR_static	train_1	0.668639
SIDER	Reproductive system and breast disorders	XGBClassifier:MolCLR_static	train_2	0.644773
SIDER	Neoplasms benign, malignant and unspecified (incl cysts and polyps)	XGBClassifier:MolCLR_static	train_0	0.719181
SIDER	Neoplasms benign, malignant and unspecified (incl cysts and polyps)	XGBClassifier:MolCLR_static	train_1	0.660503
SIDER	Neoplasms benign, malignant and unspecified (incl cysts and polyps)	XGBClassifier:MolCLR_static	train_2	0.62574
SIDER	General disorders and administration site conditions	XGBClassifier:MolCLR_static	train_0	0.45374
SIDER	General disorders and administration site conditions	XGBClassifier:MolCLR_static	train_1	0.537648
SIDER	General disorders and administration site conditions	XGBClassifier:MolCLR_static	train_2	0.713583
SIDER	Endocrine disorders	XGBClassifier:MolCLR_static	train_0	0.666942
SIDER	Endocrine disorders	XGBClassifier:MolCLR_static	train_1	0.604408
SIDER	Endocrine disorders	XGBClassifier:MolCLR_static	train_2	0.685675
SIDER	Surgical and medical procedures	XGBClassifier:MolCLR_static	train_0	0.582249
SIDER	Surgical and medical procedures	XGBClassifier:MolCLR_static	train_1	0.572189
SIDER	Surgical and medical procedures	XGBClassifier:MolCLR_static	train_2	0.539053
SIDER	Vascular disorders	XGBClassifier:MolCLR_static	train_0	0.65265
SIDER	Vascular disorders	XGBClassifier:MolCLR_static	train_1	0.65265
SIDER	Vascular disorders	XGBClassifier:MolCLR_static	train_2	0.65265
SIDER	Blood and lymphatic system disorders	XGBClassifier:MolCLR_static	train_0	0.708434
SIDER	Blood and lymphatic system disorders	XGBClassifier:MolCLR_static	train_1	0.692169
SIDER	Blood and lymphatic system disorders	XGBClassifier:MolCLR_static	train_2	0.721888
SIDER	Skin and subcutaneous tissue disorders	XGBClassifier:MolCLR_static	train_0	0.61983
SIDER	Skin and subcutaneous tissue disorders	XGBClassifier:MolCLR_static	train_1	0.715328
SIDER	Skin and subcutaneous tissue disorders	XGBClassifier:MolCLR_static	train_2	0.716545
SIDER	Congenital, familial and genetic disorders	XGBClassifier:MolCLR_static	train_0	0.616246
SIDER	Congenital, familial and genetic disorders	XGBClassifier:MolCLR_static	train_1	0.616246
SIDER	Congenital, familial and genetic disorders	XGBClassifier:MolCLR_static	train_2	0.616246
SIDER	Infections and infestations	XGBClassifier:MolCLR_static	train_0	0.625648
SIDER	Infections and infestations	XGBClassifier:MolCLR_static	train_1	0.605375
SIDER	Infections and infestations	XGBClassifier:MolCLR_static	train_2	0.569071
SIDER	Respiratory, thoracic and mediastinal disorders	XGBClassifier:MolCLR_static	train_0	0.712089
SIDER	Respiratory, thoracic and mediastinal disorders	XGBClassifier:MolCLR_static	train_1	0.733945
SIDER	Respiratory, thoracic and mediastinal disorders	XGBClassifier:MolCLR_static	train_2	0.708041
SIDER	Psychiatric disorders	XGBClassifier:MolCLR_static	train_0	0.691057
SIDER	Psychiatric disorders	XGBClassifier:MolCLR_static	train_1	0.655189
SIDER	Psychiatric disorders	XGBClassifier:MolCLR_static	train_2	0.658297
SIDER	Renal and urinary disorders	XGBClassifier:MolCLR_static	train_0	0.700969
SIDER	Renal and urinary disorders	XGBClassifier:MolCLR_static	train_1	0.700969
SIDER	Renal and urinary disorders	XGBClassifier:MolCLR_static	train_2	0.700969
SIDER	Pregnancy, puerperium and perinatal conditions	XGBClassifier:MolCLR_static	train_0	0.407563
SIDER	Pregnancy, puerperium and perinatal conditions	XGBClassifier:MolCLR_static	train_1	0.407563
SIDER	Pregnancy, puerperium and perinatal conditions	XGBClassifier:MolCLR_static	train_2	0.407563
SIDER	Ear and labyrinth disorders	XGBClassifier:MolCLR_static	train_0	0.509571
SIDER	Ear and labyrinth disorders	XGBClassifier:MolCLR_static	train_1	0.589471
SIDER	Ear and labyrinth disorders	XGBClassifier:MolCLR_static	train_2	0.508115
SIDER	Cardiac disorders	XGBClassifier:MolCLR_static	train_0	0.694444
SIDER	Cardiac disorders	XGBClassifier:MolCLR_static	train_1	0.712121
SIDER	Cardiac disorders	XGBClassifier:MolCLR_static	train_2	0.735767
SIDER	Nervous system disorders	XGBClassifier:MolCLR_static	train_0	0.753731
SIDER	Nervous system disorders	XGBClassifier:MolCLR_static	train_1	0.753731
SIDER	Nervous system disorders	XGBClassifier:MolCLR_static	train_2	0.753731
SIDER	Injury, poisoning and procedural complications	XGBClassifier:MolCLR_static	train_0	0.556553
SIDER	Injury, poisoning and procedural complications	XGBClassifier:MolCLR_static	train_1	0.556553
SIDER	Injury, poisoning and procedural complications	XGBClassifier:MolCLR_static	train_2	0.556553
SIDER	Hepatobiliary disorders	XGBClassifier:N-Gram	train_0	0.65942
SIDER	Hepatobiliary disorders	XGBClassifier:N-Gram	train_1	0.65942
SIDER	Hepatobiliary disorders	XGBClassifier:N-Gram	train_2	0.65942
SIDER	Metabolism and nutrition disorders	XGBClassifier:N-Gram	train_0	0.511791
SIDER	Metabolism and nutrition disorders	XGBClassifier:N-Gram	train_1	0.556463
SIDER	Metabolism and nutrition disorders	XGBClassifier:N-Gram	train_2	0.556916
SIDER	Product issues	XGBClassifier:N-Gram	train_0	0.55036
SIDER	Product issues	XGBClassifier:N-Gram	train_1	0.55036
SIDER	Product issues	XGBClassifier:N-Gram	train_2	0.55036
SIDER	Eye disorders	XGBClassifier:N-Gram	train_0	0.627638
SIDER	Eye disorders	XGBClassifier:N-Gram	train_1	0.627638
SIDER	Eye disorders	XGBClassifier:N-Gram	train_2	0.627638
SIDER	Investigations	XGBClassifier:N-Gram	train_0	0.722222
SIDER	Investigations	XGBClassifier:N-Gram	train_1	0.722222
SIDER	Investigations	XGBClassifier:N-Gram	train_2	0.722222
SIDER	Musculoskeletal and connective tissue disorders	XGBClassifier:N-Gram	train_0	0.713774
SIDER	Musculoskeletal and connective tissue disorders	XGBClassifier:N-Gram	train_1	0.713774
SIDER	Musculoskeletal and connective tissue disorders	XGBClassifier:N-Gram	train_2	0.713774
SIDER	Gastrointestinal disorders	XGBClassifier:N-Gram	train_0	0.731405
SIDER	Gastrointestinal disorders	XGBClassifier:N-Gram	train_1	0.74449
SIDER	Gastrointestinal disorders	XGBClassifier:N-Gram	train_2	0.82989
SIDER	Social circumstances	XGBClassifier:N-Gram	train_0	0.593379
SIDER	Social circumstances	XGBClassifier:N-Gram	train_1	0.530136
SIDER	Social circumstances	XGBClassifier:N-Gram	train_2	0.505942
SIDER	Immune system disorders	XGBClassifier:N-Gram	train_0	0.663659
SIDER	Immune system disorders	XGBClassifier:N-Gram	train_1	0.63584
SIDER	Immune system disorders	XGBClassifier:N-Gram	train_2	0.624561
SIDER	Reproductive system and breast disorders	XGBClassifier:N-Gram	train_0	0.74931
SIDER	Reproductive system and breast disorders	XGBClassifier:N-Gram	train_1	0.706706
SIDER	Reproductive system and breast disorders	XGBClassifier:N-Gram	train_2	0.728402
SIDER	Neoplasms benign, malignant and unspecified (incl cysts and polyps)	XGBClassifier:N-Gram	train_0	0.592456
SIDER	Neoplasms benign, malignant and unspecified (incl cysts and polyps)	XGBClassifier:N-Gram	train_1	0.592456
SIDER	Neoplasms benign, malignant and unspecified (incl cysts and polyps)	XGBClassifier:N-Gram	train_2	0.592456
SIDER	General disorders and administration site conditions	XGBClassifier:N-Gram	train_0	0.622047
SIDER	General disorders and administration site conditions	XGBClassifier:N-Gram	train_1	0.607283
SIDER	General disorders and administration site conditions	XGBClassifier:N-Gram	train_2	0.628445
SIDER	Endocrine disorders	XGBClassifier:N-Gram	train_0	0.696694
SIDER	Endocrine disorders	XGBClassifier:N-Gram	train_1	0.666116
SIDER	Endocrine disorders	XGBClassifier:N-Gram	train_2	0.684573
SIDER	Surgical and medical procedures	XGBClassifier:N-Gram	train_0	0.495266
SIDER	Surgical and medical procedures	XGBClassifier:N-Gram	train_1	0.551479
SIDER	Surgical and medical procedures	XGBClassifier:N-Gram	train_2	0.437278
SIDER	Vascular disorders	XGBClassifier:N-Gram	train_0	0.658986
SIDER	Vascular disorders	XGBClassifier:N-Gram	train_1	0.648329
SIDER	Vascular disorders	XGBClassifier:N-Gram	train_2	0.675115
SIDER	Blood and lymphatic system disorders	XGBClassifier:N-Gram	train_0	0.756024
SIDER	Blood and lymphatic system disorders	XGBClassifier:N-Gram	train_1	0.756024
SIDER	Blood and lymphatic system disorders	XGBClassifier:N-Gram	train_2	0.756024
SIDER	Skin and subcutaneous tissue disorders	XGBClassifier:N-Gram	train_0	0.816302
SIDER	Skin and subcutaneous tissue disorders	XGBClassifier:N-Gram	train_1	0.801703
SIDER	Skin and subcutaneous tissue disorders	XGBClassifier:N-Gram	train_2	0.733577
SIDER	Congenital, familial and genetic disorders	XGBClassifier:N-Gram	train_0	0.57563
SIDER	Congenital, familial and genetic disorders	XGBClassifier:N-Gram	train_1	0.488329
SIDER	Congenital, familial and genetic disorders	XGBClassifier:N-Gram	train_2	0.536415
SIDER	Infections and infestations	XGBClassifier:N-Gram	train_0	0.702499
SIDER	Infections and infestations	XGBClassifier:N-Gram	train_1	0.687176
SIDER	Infections and infestations	XGBClassifier:N-Gram	train_2	0.69802
SIDER	Respiratory, thoracic and mediastinal disorders	XGBClassifier:N-Gram	train_0	0.584997
SIDER	Respiratory, thoracic and mediastinal disorders	XGBClassifier:N-Gram	train_1	0.584997
SIDER	Respiratory, thoracic and mediastinal disorders	XGBClassifier:N-Gram	train_2	0.584997
SIDER	Psychiatric disorders	XGBClassifier:N-Gram	train_0	0.656863
SIDER	Psychiatric disorders	XGBClassifier:N-Gram	train_1	0.656863
SIDER	Psychiatric disorders	XGBClassifier:N-Gram	train_2	0.656863
SIDER	Renal and urinary disorders	XGBClassifier:N-Gram	train_0	0.643059
SIDER	Renal and urinary disorders	XGBClassifier:N-Gram	train_1	0.667272
SIDER	Renal and urinary disorders	XGBClassifier:N-Gram	train_2	0.662026
SIDER	Pregnancy, puerperium and perinatal conditions	XGBClassifier:N-Gram	train_0	0.57458
SIDER	Pregnancy, puerperium and perinatal conditions	XGBClassifier:N-Gram	train_1	0.555672
SIDER	Pregnancy, puerperium and perinatal conditions	XGBClassifier:N-Gram	train_2	0.594538
SIDER	Ear and labyrinth disorders	XGBClassifier:N-Gram	train_0	0.593009
SIDER	Ear and labyrinth disorders	XGBClassifier:N-Gram	train_1	0.561382
SIDER	Ear and labyrinth disorders	XGBClassifier:N-Gram	train_2	0.582189
SIDER	Cardiac disorders	XGBClassifier:N-Gram	train_0	0.700643
SIDER	Cardiac disorders	XGBClassifier:N-Gram	train_1	0.700643
SIDER	Cardiac disorders	XGBClassifier:N-Gram	train_2	0.700643
SIDER	Nervous system disorders	XGBClassifier:N-Gram	train_0	0.555556
SIDER	Nervous system disorders	XGBClassifier:N-Gram	train_1	0.562604
SIDER	Nervous system disorders	XGBClassifier:N-Gram	train_2	0.601161
SIDER	Injury, poisoning and procedural complications	XGBClassifier:N-Gram	train_0	0.551942
SIDER	Injury, poisoning and procedural complications	XGBClassifier:N-Gram	train_1	0.551942
SIDER	Injury, poisoning and procedural complications	XGBClassifier:N-Gram	train_2	0.551942
SIDER	Hepatobiliary disorders	XGBClassifier:ECFP4	train_0	0.602037
SIDER	Hepatobiliary disorders	XGBClassifier:ECFP4	train_1	0.593224
SIDER	Hepatobiliary disorders	XGBClassifier:ECFP4	train_2	0.590678
SIDER	Metabolism and nutrition disorders	XGBClassifier:ECFP4	train_0	0.642404
SIDER	Metabolism and nutrition disorders	XGBClassifier:ECFP4	train_1	0.646032
SIDER	Metabolism and nutrition disorders	XGBClassifier:ECFP4	train_2	0.631746
SIDER	Product issues	XGBClassifier:ECFP4	train_0	0.630396
SIDER	Product issues	XGBClassifier:ECFP4	train_1	0.734712
SIDER	Product issues	XGBClassifier:ECFP4	train_2	0.723022
SIDER	Eye disorders	XGBClassifier:ECFP4	train_0	0.64317
SIDER	Eye disorders	XGBClassifier:ECFP4	train_1	0.59777
SIDER	Eye disorders	XGBClassifier:ECFP4	train_2	0.623457
SIDER	Investigations	XGBClassifier:ECFP4	train_0	0.66
SIDER	Investigations	XGBClassifier:ECFP4	train_1	0.684444
SIDER	Investigations	XGBClassifier:ECFP4	train_2	0.694222
SIDER	Musculoskeletal and connective tissue disorders	XGBClassifier:ECFP4	train_0	0.621212
SIDER	Musculoskeletal and connective tissue disorders	XGBClassifier:ECFP4	train_1	0.547658
SIDER	Musculoskeletal and connective tissue disorders	XGBClassifier:ECFP4	train_2	0.54022
SIDER	Gastrointestinal disorders	XGBClassifier:ECFP4	train_0	0.748623
SIDER	Gastrointestinal disorders	XGBClassifier:ECFP4	train_1	0.778926
SIDER	Gastrointestinal disorders	XGBClassifier:ECFP4	train_2	0.745179
SIDER	Social circumstances	XGBClassifier:ECFP4	train_0	0.522071
SIDER	Social circumstances	XGBClassifier:ECFP4	train_1	0.524194
SIDER	Social circumstances	XGBClassifier:ECFP4	train_2	0.511036
SIDER	Immune system disorders	XGBClassifier:ECFP4	train_0	0.552632
SIDER	Immune system disorders	XGBClassifier:ECFP4	train_1	0.543358
SIDER	Immune system disorders	XGBClassifier:ECFP4	train_2	0.555138
SIDER	Reproductive system and breast disorders	XGBClassifier:ECFP4	train_0	0.690335
SIDER	Reproductive system and breast disorders	XGBClassifier:ECFP4	train_1	0.741617
SIDER	Reproductive system and breast disorders	XGBClassifier:ECFP4	train_2	0.70355
SIDER	Neoplasms benign, malignant and unspecified (incl cysts and polyps)	XGBClassifier:ECFP4	train_0	0.647436
SIDER	Neoplasms benign, malignant and unspecified (incl cysts and polyps)	XGBClassifier:ECFP4	train_1	0.647436
SIDER	Neoplasms benign, malignant and unspecified (incl cysts and polyps)	XGBClassifier:ECFP4	train_2	0.647436
SIDER	General disorders and administration site conditions	XGBClassifier:ECFP4	train_0	0.767717
SIDER	General disorders and administration site conditions	XGBClassifier:ECFP4	train_1	0.697835
SIDER	General disorders and administration site conditions	XGBClassifier:ECFP4	train_2	0.750984
SIDER	Endocrine disorders	XGBClassifier:ECFP4	train_0	0.60551
SIDER	Endocrine disorders	XGBClassifier:ECFP4	train_1	0.60551
SIDER	Endocrine disorders	XGBClassifier:ECFP4	train_2	0.60551
SIDER	Surgical and medical procedures	XGBClassifier:ECFP4	train_0	0.489349
SIDER	Surgical and medical procedures	XGBClassifier:ECFP4	train_1	0.489349
SIDER	Surgical and medical procedures	XGBClassifier:ECFP4	train_2	0.489349
SIDER	Vascular disorders	XGBClassifier:ECFP4	train_0	0.568836
SIDER	Vascular disorders	XGBClassifier:ECFP4	train_1	0.568836
SIDER	Vascular disorders	XGBClassifier:ECFP4	train_2	0.568836
SIDER	Blood and lymphatic system disorders	XGBClassifier:ECFP4	train_0	0.721888
SIDER	Blood and lymphatic system disorders	XGBClassifier:ECFP4	train_1	0.765462
SIDER	Blood and lymphatic system disorders	XGBClassifier:ECFP4	train_2	0.715261
SIDER	Skin and subcutaneous tissue disorders	XGBClassifier:ECFP4	train_0	0.562044
SIDER	Skin and subcutaneous tissue disorders	XGBClassifier:ECFP4	train_1	0.447689
SIDER	Skin and subcutaneous tissue disorders	XGBClassifier:ECFP4	train_2	0.377129
SIDER	Congenital, familial and genetic disorders	XGBClassifier:ECFP4	train_0	0.523343
SIDER	Congenital, familial and genetic disorders	XGBClassifier:ECFP4	train_1	0.518674
SIDER	Congenital, familial and genetic disorders	XGBClassifier:ECFP4	train_2	0.579365
SIDER	Infections and infestations	XGBClassifier:ECFP4	train_0	0.658416
SIDER	Infections and infestations	XGBClassifier:ECFP4	train_1	0.682225
SIDER	Infections and infestations	XGBClassifier:ECFP4	train_2	0.689298
SIDER	Respiratory, thoracic and mediastinal disorders	XGBClassifier:ECFP4	train_0	0.632218
SIDER	Respiratory, thoracic and mediastinal disorders	XGBClassifier:ECFP4	train_1	0.618187
SIDER	Respiratory, thoracic and mediastinal disorders	XGBClassifier:ECFP4	train_2	0.602806
SIDER	Psychiatric disorders	XGBClassifier:ECFP4	train_0	0.621712
SIDER	Psychiatric disorders	XGBClassifier:ECFP4	train_1	0.621712
SIDER	Psychiatric disorders	XGBClassifier:ECFP4	train_2	0.621712
SIDER	Renal and urinary disorders	XGBClassifier:ECFP4	train_0	0.726998
SIDER	Renal and urinary disorders	XGBClassifier:ECFP4	train_1	0.726998
SIDER	Renal and urinary disorders	XGBClassifier:ECFP4	train_2	0.726998
SIDER	Pregnancy, puerperium and perinatal conditions	XGBClassifier:ECFP4	train_0	0.588235
SIDER	Pregnancy, puerperium and perinatal conditions	XGBClassifier:ECFP4	train_1	0.605042
SIDER	Pregnancy, puerperium and perinatal conditions	XGBClassifier:ECFP4	train_2	0.57458
SIDER	Ear and labyrinth disorders	XGBClassifier:ECFP4	train_0	0.59613
SIDER	Ear and labyrinth disorders	XGBClassifier:ECFP4	train_1	0.596962
SIDER	Ear and labyrinth disorders	XGBClassifier:ECFP4	train_2	0.585518
SIDER	Cardiac disorders	XGBClassifier:ECFP4	train_0	0.640266
SIDER	Cardiac disorders	XGBClassifier:ECFP4	train_1	0.632461
SIDER	Cardiac disorders	XGBClassifier:ECFP4	train_2	0.641873
SIDER	Nervous system disorders	XGBClassifier:ECFP4	train_0	0.693201
SIDER	Nervous system disorders	XGBClassifier:ECFP4	train_1	0.71476
SIDER	Nervous system disorders	XGBClassifier:ECFP4	train_2	0.660862
SIDER	Injury, poisoning and procedural complications	XGBClassifier:ECFP4	train_0	0.639563
SIDER	Injury, poisoning and procedural complications	XGBClassifier:ECFP4	train_1	0.598544
SIDER	Injury, poisoning and procedural complications	XGBClassifier:ECFP4	train_2	0.616019
SIDER	Hepatobiliary disorders	XGBClassifier:MolE_static	train_0	0.636898
SIDER	Hepatobiliary disorders	XGBClassifier:MolE_static	train_1	0.649824
SIDER	Hepatobiliary disorders	XGBClassifier:MolE_static	train_2	0.638856
SIDER	Metabolism and nutrition disorders	XGBClassifier:MolE_static	train_0	0.614512
SIDER	Metabolism and nutrition disorders	XGBClassifier:MolE_static	train_1	0.603628
SIDER	Metabolism and nutrition disorders	XGBClassifier:MolE_static	train_2	0.58254
SIDER	Product issues	XGBClassifier:MolE_static	train_0	0.489209
SIDER	Product issues	XGBClassifier:MolE_static	train_1	0.782374
SIDER	Product issues	XGBClassifier:MolE_static	train_2	0.356115
SIDER	Eye disorders	XGBClassifier:MolE_static	train_0	0.660494
SIDER	Eye disorders	XGBClassifier:MolE_static	train_1	0.660494
SIDER	Eye disorders	XGBClassifier:MolE_static	train_2	0.660494
SIDER	Investigations	XGBClassifier:MolE_static	train_0	0.755556
SIDER	Investigations	XGBClassifier:MolE_static	train_1	0.746222
SIDER	Investigations	XGBClassifier:MolE_static	train_2	0.775556
SIDER	Musculoskeletal and connective tissue disorders	XGBClassifier:MolE_static	train_0	0.702479
SIDER	Musculoskeletal and connective tissue disorders	XGBClassifier:MolE_static	train_1	0.719559
SIDER	Musculoskeletal and connective tissue disorders	XGBClassifier:MolE_static	train_2	0.722865
SIDER	Gastrointestinal disorders	XGBClassifier:MolE_static	train_0	0.705234
SIDER	Gastrointestinal disorders	XGBClassifier:MolE_static	train_1	0.705234
SIDER	Gastrointestinal disorders	XGBClassifier:MolE_static	train_2	0.705234
SIDER	Social circumstances	XGBClassifier:MolE_static	train_0	0.592105
SIDER	Social circumstances	XGBClassifier:MolE_static	train_1	0.627759
SIDER	Social circumstances	XGBClassifier:MolE_static	train_2	0.605688
SIDER	Immune system disorders	XGBClassifier:MolE_static	train_0	0.638847
SIDER	Immune system disorders	XGBClassifier:MolE_static	train_1	0.638847
SIDER	Immune system disorders	XGBClassifier:MolE_static	train_2	0.638847
SIDER	Reproductive system and breast disorders	XGBClassifier:MolE_static	train_0	0.685207
SIDER	Reproductive system and breast disorders	XGBClassifier:MolE_static	train_1	0.671006
SIDER	Reproductive system and breast disorders	XGBClassifier:MolE_static	train_2	0.74714
SIDER	Neoplasms benign, malignant and unspecified (incl cysts and polyps)	XGBClassifier:MolE_static	train_0	0.644477
SIDER	Neoplasms benign, malignant and unspecified (incl cysts and polyps)	XGBClassifier:MolE_static	train_1	0.604536
SIDER	Neoplasms benign, malignant and unspecified (incl cysts and polyps)	XGBClassifier:MolE_static	train_2	0.629931
SIDER	General disorders and administration site conditions	XGBClassifier:MolE_static	train_0	0.682333
SIDER	General disorders and administration site conditions	XGBClassifier:MolE_static	train_1	0.682333
SIDER	General disorders and administration site conditions	XGBClassifier:MolE_static	train_2	0.682333
SIDER	Endocrine disorders	XGBClassifier:MolE_static	train_0	0.685124
SIDER	Endocrine disorders	XGBClassifier:MolE_static	train_1	0.681267
SIDER	Endocrine disorders	XGBClassifier:MolE_static	train_2	0.65124
SIDER	Surgical and medical procedures	XGBClassifier:MolE_static	train_0	0.436686
SIDER	Surgical and medical procedures	XGBClassifier:MolE_static	train_1	0.499408
SIDER	Surgical and medical procedures	XGBClassifier:MolE_static	train_2	0.499408
SIDER	Vascular disorders	XGBClassifier:MolE_static	train_0	0.62644
SIDER	Vascular disorders	XGBClassifier:MolE_static	train_1	0.606567
SIDER	Vascular disorders	XGBClassifier:MolE_static	train_2	0.592166
SIDER	Blood and lymphatic system disorders	XGBClassifier:MolE_static	train_0	0.735341
SIDER	Blood and lymphatic system disorders	XGBClassifier:MolE_static	train_1	0.73012
SIDER	Blood and lymphatic system disorders	XGBClassifier:MolE_static	train_2	0.715663
SIDER	Skin and subcutaneous tissue disorders	XGBClassifier:MolE_static	train_0	0.562044
SIDER	Skin and subcutaneous tissue disorders	XGBClassifier:MolE_static	train_1	0.562044
SIDER	Skin and subcutaneous tissue disorders	XGBClassifier:MolE_static	train_2	0.562044
SIDER	Congenital, familial and genetic disorders	XGBClassifier:MolE_static	train_0	0.526611
SIDER	Congenital, familial and genetic disorders	XGBClassifier:MolE_static	train_1	0.499066
SIDER	Congenital, familial and genetic disorders	XGBClassifier:MolE_static	train_2	0.644725
SIDER	Infections and infestations	XGBClassifier:MolE_static	train_0	0.671381
SIDER	Infections and infestations	XGBClassifier:MolE_static	train_1	0.665252
SIDER	Infections and infestations	XGBClassifier:MolE_static	train_2	0.700141
SIDER	Respiratory, thoracic and mediastinal disorders	XGBClassifier:MolE_static	train_0	0.657852
SIDER	Respiratory, thoracic and mediastinal disorders	XGBClassifier:MolE_static	train_1	0.71047
SIDER	Respiratory, thoracic and mediastinal disorders	XGBClassifier:MolE_static	train_2	0.650297
SIDER	Psychiatric disorders	XGBClassifier:MolE_static	train_0	0.628407
SIDER	Psychiatric disorders	XGBClassifier:MolE_static	train_1	0.628407
SIDER	Psychiatric disorders	XGBClassifier:MolE_static	train_2	0.628407
SIDER	Renal and urinary disorders	XGBClassifier:MolE_static	train_0	0.621469
SIDER	Renal and urinary disorders	XGBClassifier:MolE_static	train_1	0.656376
SIDER	Renal and urinary disorders	XGBClassifier:MolE_static	train_2	0.599879
SIDER	Pregnancy, puerperium and perinatal conditions	XGBClassifier:MolE_static	train_0	0.552521
SIDER	Pregnancy, puerperium and perinatal conditions	XGBClassifier:MolE_static	train_1	0.532563
SIDER	Pregnancy, puerperium and perinatal conditions	XGBClassifier:MolE_static	train_2	0.681723
SIDER	Ear and labyrinth disorders	XGBClassifier:MolE_static	train_0	0.62963
SIDER	Ear and labyrinth disorders	XGBClassifier:MolE_static	train_1	0.62963
SIDER	Ear and labyrinth disorders	XGBClassifier:MolE_static	train_2	0.62963
SIDER	Cardiac disorders	XGBClassifier:MolE_static	train_0	0.667355
SIDER	Cardiac disorders	XGBClassifier:MolE_static	train_1	0.734619
SIDER	Cardiac disorders	XGBClassifier:MolE_static	train_2	0.682736
SIDER	Nervous system disorders	XGBClassifier:MolE_static	train_0	0.791874
SIDER	Nervous system disorders	XGBClassifier:MolE_static	train_1	0.762023
SIDER	Nervous system disorders	XGBClassifier:MolE_static	train_2	0.782753
SIDER	Injury, poisoning and procedural complications	XGBClassifier:MolE_static	train_0	0.624272
SIDER	Injury, poisoning and procedural complications	XGBClassifier:MolE_static	train_1	0.624272
SIDER	Injury, poisoning and procedural complications	XGBClassifier:MolE_static	train_2	0.624272
HIV	HIV_active	XGBClassifier:MolE_static	train_0	0.785297
HIV	HIV_active	XGBClassifier:MolE_static	train_1	0.785297
HIV	HIV_active	XGBClassifier:MolE_static	train_2	0.785297
HIV	HIV_active	XGBClassifier:ECFP4	train_0	0.746706
HIV	HIV_active	XGBClassifier:ECFP4	train_1	0.750245
HIV	HIV_active	XGBClassifier:ECFP4	train_2	0.776161
HIV	HIV_active	XGBClassifier:N-Gram	train_0	0.794146
HIV	HIV_active	XGBClassifier:N-Gram	train_1	0.788287
HIV	HIV_active	XGBClassifier:N-Gram	train_2	0.784503
HIV	HIV_active	XGBClassifier:MolCLR_static	train_0	0.742911
HIV	HIV_active	XGBClassifier:MolCLR_static	train_1	0.742911
HIV	HIV_active	XGBClassifier:MolCLR_static	train_2	0.742911
ClinTox	CT_TOX	MolE_finetune	train_0	0.931159
ClinTox	CT_TOX	MolE_finetune	train_1	0.941304
ClinTox	CT_TOX	MolE_finetune	train_2	0.883333
ClinTox	FDA_APPROVED	MolE_finetune	train_0	0.959233
ClinTox	FDA_APPROVED	MolE_finetune	train_1	0.92486
ClinTox	FDA_APPROVED	MolE_finetune	train_2	0.931255
ClinTox	CT_TOX	MolCLR_finetune	train_0	0.886957
ClinTox	FDA_APPROVED	MolCLR_finetune	train_0	0.934452
ClinTox	CT_TOX	MolCLR_finetune	train_1	0.87029
ClinTox	FDA_APPROVED	MolCLR_finetune	train_1	0.914468
ClinTox	CT_TOX	MolCLR_finetune	train_2	0.882609
ClinTox	FDA_APPROVED	MolCLR_finetune	train_2	0.722622
ClinTox	CT_TOX	MolCLR_finetune	train_3	0.856522
ClinTox	FDA_APPROVED	MolCLR_finetune	train_3	0.910472
ClinTox	CT_TOX	MolCLR_finetune	train_4	0.910145
ClinTox	FDA_APPROVED	MolCLR_finetune	train_4	0.890488
BBBP	p_np	MolE_finetune	train_0	0.762116
BBBP	p_np	MolE_finetune	train_1	0.758262
BBBP	p_np	MolE_finetune	train_2	0.753155
BBBP	p_np	MolE_finetune	train_3	0.755757
BBBP	p_np	MolE_finetune	train_4	0.737836
BBBP	p_np	MolCLR_finetune	train_0	0.748531
BBBP	p_np	MolCLR_finetune	train_1	0.696117
BBBP	p_np	MolCLR_finetune	train_2	0.740967
BBBP	p_np	MolCLR_finetune	train_3	0.744869
BBBP	p_np	MolCLR_finetune	train_4	0.728008
BACE	Class	MolE_finetune	train_0	0.811232
BACE	Class	MolE_finetune	train_1	0.845833
BACE	Class	MolE_finetune	train_2	0.839312
BACE	Class	MolCLR_finetune	train_0	0.83587
BACE	Class	MolCLR_finetune	train_1	0.816848
BACE	Class	MolCLR_finetune	train_2	0.824638
BACE	Class	MolCLR_finetune	train_3	0.807065
BACE	Class	MolCLR_finetune	train_4	0.813587
Tox21	NR-AhR	MolE_finetune	train_0	0.837744
Tox21	NR-ER	MolE_finetune	train_0	0.736576
Tox21	NR-PPAR-gamma	MolE_finetune	train_0	0.755544
Tox21	NR-AhR	MolE_finetune	train_1	0.807256
Tox21	NR-ER	MolE_finetune	train_1	0.751453
Tox21	NR-PPAR-gamma	MolE_finetune	train_1	0.76753
Tox21	NR-AhR	MolE_finetune	train_2	0.805188
Tox21	NR-ER	MolE_finetune	train_2	0.73428
Tox21	NR-PPAR-gamma	MolE_finetune	train_2	0.779456
Tox21	NR-Aromatase	MolE_finetune	train_0	0.724708
Tox21	SR-ARE	MolE_finetune	train_0	0.725102
Tox21	SR-ATAD5	MolE_finetune	train_0	0.669072
Tox21	SR-HSE	MolE_finetune	train_0	0.792076
Tox21	SR-p53	MolE_finetune	train_0	0.745388
Tox21	NR-Aromatase	MolE_finetune	train_1	0.728208
Tox21	SR-ARE	MolE_finetune	train_1	0.718963
Tox21	SR-ATAD5	MolE_finetune	train_1	0.746805
Tox21	SR-HSE	MolE_finetune	train_1	0.806634
Tox21	SR-p53	MolE_finetune	train_1	0.744273
Tox21	NR-Aromatase	MolE_finetune	train_2	0.757544
Tox21	SR-ARE	MolE_finetune	train_2	0.734999
Tox21	SR-ATAD5	MolE_finetune	train_2	0.716196
Tox21	SR-HSE	MolE_finetune	train_2	0.815663
Tox21	SR-p53	MolE_finetune	train_2	0.735312
Tox21	NR-AR	MolE_finetune	train_0	0.734059
Tox21	NR-AR-LBD	MolE_finetune	train_0	0.743192
Tox21	NR-AR	MolE_finetune	train_1	0.67382
Tox21	NR-AR-LBD	MolE_finetune	train_1	0.720421
Tox21	NR-AR	MolE_finetune	train_2	0.643317
Tox21	NR-AR-LBD	MolE_finetune	train_2	0.717158
Tox21	NR-ER-LBD	MolE_finetune	train_0	0.745574
Tox21	SR-MMP	MolE_finetune	train_0	0.840285
Tox21	NR-ER-LBD	MolE_finetune	train_1	0.754277
Tox21	SR-MMP	MolE_finetune	train_1	0.832433
Tox21	NR-ER-LBD	MolE_finetune	train_2	0.711952
Tox21	SR-MMP	MolE_finetune	train_2	0.824464
Tox21	NR-AhR	MolCLR_finetune	train_0	0.836297
Tox21	NR-ER-LBD	MolCLR_finetune	train_0	0.662832
Tox21	SR-HSE	MolCLR_finetune	train_0	0.780835
Tox21	NR-AhR	MolCLR_finetune	train_1	0.840921
Tox21	NR-ER-LBD	MolCLR_finetune	train_1	0.654426
Tox21	SR-HSE	MolCLR_finetune	train_1	0.798188
Tox21	NR-AhR	MolCLR_finetune	train_2	0.819267
Tox21	NR-ER-LBD	MolCLR_finetune	train_2	0.699016
Tox21	SR-HSE	MolCLR_finetune	train_2	0.811241
Tox21	NR-AhR	MolCLR_finetune	train_3	0.826466
Tox21	NR-ER-LBD	MolCLR_finetune	train_3	0.674039
Tox21	SR-HSE	MolCLR_finetune	train_3	0.78059
Tox21	NR-AhR	MolCLR_finetune	train_4	0.833064
Tox21	NR-ER-LBD	MolCLR_finetune	train_4	0.716066
Tox21	SR-HSE	MolCLR_finetune	train_4	0.786794
Tox21	NR-AR	MolCLR_finetune	train_0	0.729103
Tox21	NR-ER	MolCLR_finetune	train_0	0.68238
Tox21	NR-PPAR-gamma	MolCLR_finetune	train_0	0.734388
Tox21	SR-ARE	MolCLR_finetune	train_0	0.722262
Tox21	SR-p53	MolCLR_finetune	train_0	0.767333
Tox21	NR-AR	MolCLR_finetune	train_1	0.704425
Tox21	NR-ER	MolCLR_finetune	train_1	0.705604
Tox21	NR-PPAR-gamma	MolCLR_finetune	train_1	0.747813
Tox21	SR-ARE	MolCLR_finetune	train_1	0.738314
Tox21	SR-p53	MolCLR_finetune	train_1	0.720231
Tox21	NR-AR	MolCLR_finetune	train_2	0.724249
Tox21	NR-ER	MolCLR_finetune	train_2	0.653823
Tox21	NR-PPAR-gamma	MolCLR_finetune	train_2	0.750509
Tox21	SR-ARE	MolCLR_finetune	train_2	0.741662
Tox21	SR-p53	MolCLR_finetune	train_2	0.757475
Tox21	NR-AR	MolCLR_finetune	train_3	0.73411
Tox21	NR-ER	MolCLR_finetune	train_3	0.702949
Tox21	NR-PPAR-gamma	MolCLR_finetune	train_3	0.777658
Tox21	SR-ARE	MolCLR_finetune	train_3	0.729386
Tox21	SR-p53	MolCLR_finetune	train_3	0.741891
Tox21	NR-AR	MolCLR_finetune	train_4	0.731555
Tox21	NR-ER	MolCLR_finetune	train_4	0.710866
Tox21	NR-PPAR-gamma	MolCLR_finetune	train_4	0.770706
Tox21	SR-ARE	MolCLR_finetune	train_4	0.714319
Tox21	SR-p53	MolCLR_finetune	train_4	0.755552
Tox21	NR-AR-LBD	MolCLR_finetune	train_0	0.683867
Tox21	NR-Aromatase	MolCLR_finetune	train_0	0.754533
Tox21	SR-ATAD5	MolCLR_finetune	train_0	0.750838
Tox21	SR-MMP	MolCLR_finetune	train_0	0.808894
Tox21	NR-AR-LBD	MolCLR_finetune	train_1	0.685199
Tox21	NR-Aromatase	MolCLR_finetune	train_1	0.758419
Tox21	SR-ATAD5	MolCLR_finetune	train_1	0.732583
Tox21	SR-MMP	MolCLR_finetune	train_1	0.819021
Tox21	NR-AR-LBD	MolCLR_finetune	train_2	0.678541
Tox21	NR-Aromatase	MolCLR_finetune	train_2	0.757684
Tox21	SR-ATAD5	MolCLR_finetune	train_2	0.726852
Tox21	SR-MMP	MolCLR_finetune	train_2	0.825008
Tox21	NR-AR-LBD	MolCLR_finetune	train_3	0.724349
Tox21	NR-Aromatase	MolCLR_finetune	train_3	0.747217
Tox21	SR-ATAD5	MolCLR_finetune	train_3	0.76973
Tox21	SR-MMP	MolCLR_finetune	train_3	0.789263
Tox21	NR-AR-LBD	MolCLR_finetune	train_4	0.69199
Tox21	NR-Aromatase	MolCLR_finetune	train_4	0.713471
Tox21	SR-ATAD5	MolCLR_finetune	train_4	0.747739
Tox21	SR-MMP	MolCLR_finetune	train_4	0.832277
SIDER	Eye disorders	MolE_finetune	train_0	0.614098
SIDER	Investigations	MolE_finetune	train_0	0.671111
SIDER	Musculoskeletal and connective tissue disorders	MolE_finetune	train_0	0.683196
SIDER	Gastrointestinal disorders	MolE_finetune	train_0	0.682163
SIDER	Immune system disorders	MolE_finetune	train_0	0.584962
SIDER	Reproductive system and breast disorders	MolE_finetune	train_0	0.704536
SIDER	General disorders and administration site conditions	MolE_finetune	train_0	0.710138
SIDER	Surgical and medical procedures	MolE_finetune	train_0	0.539053
SIDER	Vascular disorders	MolE_finetune	train_0	0.612615
SIDER	Respiratory, thoracic and mediastinal disorders	MolE_finetune	train_0	0.59687
SIDER	Ear and labyrinth disorders	MolE_finetune	train_0	0.611735
SIDER	Cardiac disorders	MolE_finetune	train_0	0.609045
SIDER	Eye disorders	MolE_finetune	train_1	0.678813
SIDER	Investigations	MolE_finetune	train_1	0.691556
SIDER	Musculoskeletal and connective tissue disorders	MolE_finetune	train_1	0.633058
SIDER	Gastrointestinal disorders	MolE_finetune	train_1	0.724518
SIDER	Immune system disorders	MolE_finetune	train_1	0.632581
SIDER	Reproductive system and breast disorders	MolE_finetune	train_1	0.660355
SIDER	General disorders and administration site conditions	MolE_finetune	train_1	0.70128
SIDER	Surgical and medical procedures	MolE_finetune	train_1	0.55858
SIDER	Vascular disorders	MolE_finetune	train_1	0.628456
SIDER	Respiratory, thoracic and mediastinal disorders	MolE_finetune	train_1	0.563141
SIDER	Ear and labyrinth disorders	MolE_finetune	train_1	0.632335
SIDER	Cardiac disorders	MolE_finetune	train_1	0.668503
SIDER	Eye disorders	MolE_finetune	train_2	0.620868
SIDER	Investigations	MolE_finetune	train_2	0.642222
SIDER	Musculoskeletal and connective tissue disorders	MolE_finetune	train_2	0.600826
SIDER	Gastrointestinal disorders	MolE_finetune	train_2	0.61157
SIDER	Immune system disorders	MolE_finetune	train_2	0.57619
SIDER	Reproductive system and breast disorders	MolE_finetune	train_2	0.708481
SIDER	General disorders and administration site conditions	MolE_finetune	train_2	0.709154
SIDER	Surgical and medical procedures	MolE_finetune	train_2	0.642604
SIDER	Vascular disorders	MolE_finetune	train_2	0.642857
SIDER	Respiratory, thoracic and mediastinal disorders	MolE_finetune	train_2	0.51619
SIDER	Ear and labyrinth disorders	MolE_finetune	train_2	0.590928
SIDER	Cardiac disorders	MolE_finetune	train_2	0.660698
SIDER	Eye disorders	MolE_finetune	train_3	0.617085
SIDER	Investigations	MolE_finetune	train_3	0.761778
SIDER	Musculoskeletal and connective tissue disorders	MolE_finetune	train_3	0.603306
SIDER	Gastrointestinal disorders	MolE_finetune	train_3	0.754477
SIDER	Immune system disorders	MolE_finetune	train_3	0.649875
SIDER	Reproductive system and breast disorders	MolE_finetune	train_3	0.744576
SIDER	General disorders and administration site conditions	MolE_finetune	train_3	0.591535
SIDER	Surgical and medical procedures	MolE_finetune	train_3	0.6
SIDER	Vascular disorders	MolE_finetune	train_3	0.631624
SIDER	Respiratory, thoracic and mediastinal disorders	MolE_finetune	train_3	0.562601
SIDER	Ear and labyrinth disorders	MolE_finetune	train_3	0.59613
SIDER	Cardiac disorders	MolE_finetune	train_3	0.626033
SIDER	Eye disorders	MolE_finetune	train_4	0.624851
SIDER	Investigations	MolE_finetune	train_4	0.72
SIDER	Musculoskeletal and connective tissue disorders	MolE_finetune	train_4	0.632782
SIDER	Gastrointestinal disorders	MolE_finetune	train_4	0.655647
SIDER	Immune system disorders	MolE_finetune	train_4	0.575439
SIDER	Reproductive system and breast disorders	MolE_finetune	train_4	0.663708
SIDER	General disorders and administration site conditions	MolE_finetune	train_4	0.599409
SIDER	Surgical and medical procedures	MolE_finetune	train_4	0.542012
SIDER	Vascular disorders	MolE_finetune	train_4	0.626152
SIDER	Respiratory, thoracic and mediastinal disorders	MolE_finetune	train_4	0.663249
SIDER	Ear and labyrinth disorders	MolE_finetune	train_4	0.585934
SIDER	Cardiac disorders	MolE_finetune	train_4	0.623737
SIDER	Renal and urinary disorders	MolE_finetune	train_0	0.689669
SIDER	Renal and urinary disorders	MolE_finetune	train_1	0.667676
SIDER	Renal and urinary disorders	MolE_finetune	train_2	0.665456
SIDER	Renal and urinary disorders	MolE_finetune	train_3	0.595036
SIDER	Renal and urinary disorders	MolE_finetune	train_4	0.622074
SIDER	Metabolism and nutrition disorders	MolE_finetune	train_0	0.597052
SIDER	Product issues	MolE_finetune	train_0	0.802158
SIDER	Social circumstances	MolE_finetune	train_0	0.610781
SIDER	Endocrine disorders	MolE_finetune	train_0	0.650413
SIDER	Blood and lymphatic system disorders	MolE_finetune	train_0	0.737751
SIDER	Congenital, familial and genetic disorders	MolE_finetune	train_0	0.643791
SIDER	Infections and infestations	MolE_finetune	train_0	0.643093
SIDER	Nervous system disorders	MolE_finetune	train_0	0.818408
SIDER	Metabolism and nutrition disorders	MolE_finetune	train_1	0.57415
SIDER	Product issues	MolE_finetune	train_1	0.857914
SIDER	Social circumstances	MolE_finetune	train_1	0.61545
SIDER	Endocrine disorders	MolE_finetune	train_1	0.620937
SIDER	Blood and lymphatic system disorders	MolE_finetune	train_1	0.72751
SIDER	Congenital, familial and genetic disorders	MolE_finetune	train_1	0.552754
SIDER	Infections and infestations	MolE_finetune	train_1	0.64215
SIDER	Nervous system disorders	MolE_finetune	train_1	0.757877
SIDER	Metabolism and nutrition disorders	MolE_finetune	train_2	0.579138
SIDER	Product issues	MolE_finetune	train_2	0.850719
SIDER	Social circumstances	MolE_finetune	train_2	0.550934
SIDER	Endocrine disorders	MolE_finetune	train_2	0.659504
SIDER	Blood and lymphatic system disorders	MolE_finetune	train_2	0.721486
SIDER	Congenital, familial and genetic disorders	MolE_finetune	train_2	0.567694
SIDER	Infections and infestations	MolE_finetune	train_2	0.596888
SIDER	Nervous system disorders	MolE_finetune	train_2	0.789386
SIDER	Metabolism and nutrition disorders	MolE_finetune	train_3	0.573016
SIDER	Product issues	MolE_finetune	train_3	0.239209
SIDER	Social circumstances	MolE_finetune	train_3	0.646435
SIDER	Endocrine disorders	MolE_finetune	train_3	0.655096
SIDER	Blood and lymphatic system disorders	MolE_finetune	train_3	0.659839
SIDER	Congenital, familial and genetic disorders	MolE_finetune	train_3	0.589169
SIDER	Infections and infestations	MolE_finetune	train_3	0.584394
SIDER	Nervous system disorders	MolE_finetune	train_3	0.778607
SIDER	Metabolism and nutrition disorders	MolE_finetune	train_4	0.536735
SIDER	Product issues	MolE_finetune	train_4	0.505396
SIDER	Social circumstances	MolE_finetune	train_4	0.590407
SIDER	Endocrine disorders	MolE_finetune	train_4	0.707713
SIDER	Blood and lymphatic system disorders	MolE_finetune	train_4	0.726104
SIDER	Congenital, familial and genetic disorders	MolE_finetune	train_4	0.544818
SIDER	Infections and infestations	MolE_finetune	train_4	0.643211
SIDER	Nervous system disorders	MolE_finetune	train_4	0.839967
SIDER	Neoplasms benign, malignant and unspecified (incl cysts and polyps)	MolE_finetune	train_0	0.676282
SIDER	Psychiatric disorders	MolE_finetune	train_0	0.595648
SIDER	Pregnancy, puerperium and perinatal conditions	MolE_finetune	train_0	0.70063
SIDER	Injury, poisoning and procedural complications	MolE_finetune	train_0	0.625
SIDER	Neoplasms benign, malignant and unspecified (incl cysts and polyps)	MolE_finetune	train_1	0.696992
SIDER	Psychiatric disorders	MolE_finetune	train_1	0.613582
SIDER	Pregnancy, puerperium and perinatal conditions	MolE_finetune	train_1	0.739496
SIDER	Injury, poisoning and procedural complications	MolE_finetune	train_1	0.591019
SIDER	Neoplasms benign, malignant and unspecified (incl cysts and polyps)	MolE_finetune	train_2	0.696746
SIDER	Psychiatric disorders	MolE_finetune	train_2	0.574127
SIDER	Pregnancy, puerperium and perinatal conditions	MolE_finetune	train_2	0.712185
SIDER	Injury, poisoning and procedural complications	MolE_finetune	train_2	0.658495
SIDER	Neoplasms benign, malignant and unspecified (incl cysts and polyps)	MolE_finetune	train_3	0.680966
SIDER	Psychiatric disorders	MolE_finetune	train_3	0.604256
SIDER	Pregnancy, puerperium and perinatal conditions	MolE_finetune	train_3	0.663866
SIDER	Injury, poisoning and procedural complications	MolE_finetune	train_3	0.639563
SIDER	Neoplasms benign, malignant and unspecified (incl cysts and polyps)	MolE_finetune	train_4	0.65286
SIDER	Psychiatric disorders	MolE_finetune	train_4	0.638451
SIDER	Pregnancy, puerperium and perinatal conditions	MolE_finetune	train_4	0.612395
SIDER	Injury, poisoning and procedural complications	MolE_finetune	train_4	0.653398
SIDER	Hepatobiliary disorders	MolE_finetune	train_0	0.583529
SIDER	Skin and subcutaneous tissue disorders	MolE_finetune	train_0	0.886861
SIDER	Hepatobiliary disorders	MolE_finetune	train_1	0.604583
SIDER	Skin and subcutaneous tissue disorders	MolE_finetune	train_1	0.877129
SIDER	Hepatobiliary disorders	MolE_finetune	train_2	0.604975
SIDER	Skin and subcutaneous tissue disorders	MolE_finetune	train_2	0.774939
SIDER	Hepatobiliary disorders	MolE_finetune	train_3	0.683118
SIDER	Skin and subcutaneous tissue disorders	MolE_finetune	train_3	0.782238
SIDER	Hepatobiliary disorders	MolE_finetune	train_4	0.611731
SIDER	Skin and subcutaneous tissue disorders	MolE_finetune	train_4	0.891727
SIDER	Hepatobiliary disorders	MolCLR_finetune	train_0	0.610654
SIDER	Immune system disorders	MolCLR_finetune	train_0	0.536842
SIDER	Vascular disorders	MolCLR_finetune	train_0	0.639113
SIDER	Skin and subcutaneous tissue disorders	MolCLR_finetune	train_0	0.594891
SIDER	Hepatobiliary disorders	MolCLR_finetune	train_1	0.63631
SIDER	Immune system disorders	MolCLR_finetune	train_1	0.483709
SIDER	Vascular disorders	MolCLR_finetune	train_1	0.635513
SIDER	Skin and subcutaneous tissue disorders	MolCLR_finetune	train_1	0.66545
SIDER	Hepatobiliary disorders	MolCLR_finetune	train_2	0.654524
SIDER	Immune system disorders	MolCLR_finetune	train_2	0.597243
SIDER	Vascular disorders	MolCLR_finetune	train_2	0.665323
SIDER	Skin and subcutaneous tissue disorders	MolCLR_finetune	train_2	0.755474
SIDER	Product issues	MolCLR_finetune	train_0	0.573741
SIDER	Investigations	MolCLR_finetune	train_0	0.664889
SIDER	Neoplasms benign, malignant and unspecified (incl cysts and polyps)	MolCLR_finetune	train_0	0.670858
SIDER	Injury, poisoning and procedural complications	MolCLR_finetune	train_0	0.600485
SIDER	Product issues	MolCLR_finetune	train_1	0.640288
SIDER	Investigations	MolCLR_finetune	train_1	0.662444
SIDER	Neoplasms benign, malignant and unspecified (incl cysts and polyps)	MolCLR_finetune	train_1	0.69428
SIDER	Injury, poisoning and procedural complications	MolCLR_finetune	train_1	0.602913
SIDER	Product issues	MolCLR_finetune	train_2	0.643885
SIDER	Investigations	MolCLR_finetune	train_2	0.678
SIDER	Neoplasms benign, malignant and unspecified (incl cysts and polyps)	MolCLR_finetune	train_2	0.650148
SIDER	Injury, poisoning and procedural complications	MolCLR_finetune	train_2	0.620388
SIDER	Metabolism and nutrition disorders	MolCLR_finetune	train_0	0.60941
SIDER	General disorders and administration site conditions	MolCLR_finetune	train_0	0.565453
SIDER	Endocrine disorders	MolCLR_finetune	train_0	0.663085
SIDER	Infections and infestations	MolCLR_finetune	train_0	0.540311
SIDER	Cardiac disorders	MolCLR_finetune	train_0	0.626951
SIDER	Metabolism and nutrition disorders	MolCLR_finetune	train_1	0.582426
SIDER	General disorders and administration site conditions	MolCLR_finetune	train_1	0.759596
SIDER	Endocrine disorders	MolCLR_finetune	train_1	0.644077
SIDER	Infections and infestations	MolCLR_finetune	train_1	0.609382
SIDER	Cardiac disorders	MolCLR_finetune	train_1	0.5691
SIDER	Metabolism and nutrition disorders	MolCLR_finetune	train_2	0.586848
SIDER	General disorders and administration site conditions	MolCLR_finetune	train_2	0.710384
SIDER	Endocrine disorders	MolCLR_finetune	train_2	0.654821
SIDER	Infections and infestations	MolCLR_finetune	train_2	0.559406
SIDER	Cardiac disorders	MolCLR_finetune	train_2	0.653352
SIDER	Eye disorders	MolCLR_finetune	train_0	0.636201
SIDER	Musculoskeletal and connective tissue disorders	MolCLR_finetune	train_0	0.64573
SIDER	Reproductive system and breast disorders	MolCLR_finetune	train_0	0.695661
SIDER	Congenital, familial and genetic disorders	MolCLR_finetune	train_0	0.636788
SIDER	Respiratory, thoracic and mediastinal disorders	MolCLR_finetune	train_0	0.575283
SIDER	Renal and urinary disorders	MolCLR_finetune	train_0	0.665658
SIDER	Pregnancy, puerperium and perinatal conditions	MolCLR_finetune	train_0	0.606092
SIDER	Ear and labyrinth disorders	MolCLR_finetune	train_0	0.655223
SIDER	Nervous system disorders	MolCLR_finetune	train_0	0.583748
SIDER	Eye disorders	MolCLR_finetune	train_1	0.624452
SIDER	Musculoskeletal and connective tissue disorders	MolCLR_finetune	train_1	0.684848
SIDER	Reproductive system and breast disorders	MolCLR_finetune	train_1	0.7357
SIDER	Congenital, familial and genetic disorders	MolCLR_finetune	train_1	0.609711
SIDER	Respiratory, thoracic and mediastinal disorders	MolCLR_finetune	train_1	0.620615
SIDER	Renal and urinary disorders	MolCLR_finetune	train_1	0.634383
SIDER	Pregnancy, puerperium and perinatal conditions	MolCLR_finetune	train_1	0.619748
SIDER	Ear and labyrinth disorders	MolCLR_finetune	train_1	0.613816
SIDER	Nervous system disorders	MolCLR_finetune	train_1	0.661277
SIDER	Eye disorders	MolCLR_finetune	train_2	0.614496
SIDER	Musculoskeletal and connective tissue disorders	MolCLR_finetune	train_2	0.622314
SIDER	Reproductive system and breast disorders	MolCLR_finetune	train_2	0.717554
SIDER	Congenital, familial and genetic disorders	MolCLR_finetune	train_2	0.672269
SIDER	Respiratory, thoracic and mediastinal disorders	MolCLR_finetune	train_2	0.625472
SIDER	Renal and urinary disorders	MolCLR_finetune	train_2	0.634181
SIDER	Pregnancy, puerperium and perinatal conditions	MolCLR_finetune	train_2	0.543067
SIDER	Ear and labyrinth disorders	MolCLR_finetune	train_2	0.609655
SIDER	Nervous system disorders	MolCLR_finetune	train_2	0.680763
SIDER	Gastrointestinal disorders	MolCLR_finetune	train_0	0.563361
SIDER	Social circumstances	MolCLR_finetune	train_0	0.621392
SIDER	Surgical and medical procedures	MolCLR_finetune	train_0	0.518935
SIDER	Blood and lymphatic system disorders	MolCLR_finetune	train_0	0.719478
SIDER	Psychiatric disorders	MolCLR_finetune	train_0	0.678623
SIDER	Gastrointestinal disorders	MolCLR_finetune	train_1	0.586088
SIDER	Social circumstances	MolCLR_finetune	train_1	0.643888
SIDER	Surgical and medical procedures	MolCLR_finetune	train_1	0.530178
SIDER	Blood and lymphatic system disorders	MolCLR_finetune	train_1	0.738554
SIDER	Psychiatric disorders	MolCLR_finetune	train_1	0.64682
SIDER	Gastrointestinal disorders	MolCLR_finetune	train_2	0.630165
SIDER	Social circumstances	MolCLR_finetune	train_2	0.638795
SIDER	Surgical and medical procedures	MolCLR_finetune	train_2	0.56213
SIDER	Blood and lymphatic system disorders	MolCLR_finetune	train_2	0.757229
SIDER	Psychiatric disorders	MolCLR_finetune	train_2	0.641798
HIV	HIV_active	MolE_finetune	train_0	0.786338
HIV	HIV_active	MolE_finetune	train_1	0.796508
HIV	HIV_active	MolE_finetune	train_2	0.786805
HIV	HIV_active	MolCLR_finetune	train_0	0.772784
HIV	HIV_active	MolCLR_finetune	train_1	0.786531
HIV	HIV_active	MolCLR_finetune	train_2	0.76902
HIV	HIV_active	HiMol	train_0	0.746702
HIV	HIV_active	HiMol	train_1	0.74515
HIV	HIV_active	HiMol	train_2	0.749611
