# Supplementary material for: Pre-trained molecular representations enable antimicrobial discovery
Source: Nat Commun. 2025 Apr 10;16:3420. doi: 10.1038/s41467-025-58804-4 (PMC11986102; doi:10.1038/s41467-025-58804-4)
Supplement: Supplementary file 4 — Source Data [file 41467_2025_58804_MOESM4_ESM.zip › Source Data/Figure 5.xlsx]

## Sheet: Figure 5
Literature reported minimum inhibitory concentration (MIC) for non-antibiotic compounds predicted to have broad spectrum acitivty by MolE-XGBoost. The Catalog Number and ProductName columns identify each compound. The Predicted by column indicates if the compounds is predicted by MolE-XGBoost or also by ECFP4-XGBoost. The MIC_gpositive and MIC_gnegative columns indicate the MIC reported against G…
Catalog Number	ProductName	Predicted by	MIC_gpositive	MIC_gnegative	Target_bacteria	Notes	Reference	antimicrobial_potential_total	antimicrobial_potential_gnegative	antimicrobial_potential_gpositive
HY-B1400	Diiodohydroxyquinoline	MolE / ECFP4	0.125		Clostridium difficile	NA	PMID: 32253206	-1.71509	-1.78147	-1.66078
HY-B1212	Broxyquinoline	MolE	0.25		Clostridium difficile	NA	PMID: 38940508	-1.03562	-0.998377	-1.06608
HY-B1360	Chlorquinaldol	MolE / ECFP4	0.25		Staphylococcus aureus	NA	PMID: 31410037	-4.13272	-4.42096	-3.89689
HY-17592	Bithionol	MolE / ECFP4	0.89		Mycobacterium abscessus	NA	PMID: 38927195	-0.459424	-0.523412	-0.407069
HY-10446	Pralatrexate	MolE	0.95		Streptococcus suis	NA	PMID: 34800069	-4.56652	-5.55901	-3.75448
HY-B0359	Fenticonazole (Nitrate)	MolE / ECFP4	1	0.125	Staphylococcus aureus, Escherichia coli	NA	PMID: 31061161	-4.16697	-5.36723	-3.18493
HY-N0797	(20S)-Protopanaxadiol	MolE	1	50	Staphylococcus capitis, Helicobacter pylori	NA	DOI: 10.1111/j.2042-7158.1998.tb00721.x, PMID: 11824558	-5.60327	-6.79311	-4.62975
HY-N0835	(20S)-Protopanaxatriol	MolE	1		Staphylococcus capitis	NA	DOI: 10.1111/j.2042-7158.1998.tb00721.x	-6.00075	-7.22738	-4.99714
HY-B0021	Doxifluridine	MolE / ECFP4	1		Enterococcus faecium	NA	PMID: 31675203, 28190396	-3.20011	-2.14161	-4.06615
HY-10218	Everolimus	MolE	1		Mycobacterium tuberculosis	nM	PMID: 32610643	-2.60787	-3.75621	-1.66832
HY-107212	Selamectin	MolE / ECFP4	1		Mycobacterium tuberculosis	NA	PMID: 23165468	-5.42435	-7.8977	-3.40069
HY-B0777	Moxidectin	MolE	1.5	10	Mycobacterium tuberculosis, Escherichia coli	NA, mM	PMID: 23165468, PMID: 39604486	-5.41348	-7.3987	-3.78922
HY-100474	Visomitin	MolE	2	16	Staphylococcus aureus, Acinetobacteri baumanii	NA	PMID: 39390774	-6.78687	-7.79312	-5.96357
HY-B0621	Triclabendazole	MolE	2	32	Staphylococcus aureus, Neisseria meningitidis	NA	PMID: 34442776	-3.45177	-4.37483	-2.69654
HY-19883	Lusutrombopag	MolE	2		Enterococcus faecalis	NA	PMID: 38567846	-4.66931	-6.42596	-3.23206
HY-10241	Simeprevir	MolE	2		Staphylococcus aureus	NA	PMID: 35338386	-3.19516	-4.2149	-2.36084
HY-15856B	Flupentixol dihydrochloride	MolE / ECFP4	5	10	Staphylococcus aureus, Escherichia coli	NA	PMID: 16316745	-7.83839	-8.0277	-7.68351
HY-108635	C16-PAF	MolE	5		Mycobacterium smegmatis	NA	PMID: 30258409	-5.41295	-7.04754	-4.07556
HY-13761	Teniposide	MolE / ECFP4	5.25	42.03	Streptococcus suis, Salmonella typhimurium	NA	PMID: 34800069	-7.04059	-9.45611	-5.06425
HY-107569	Garcinol	MolE	6.25	3.9	Staphylococcus aureus, Helicobacter pylori	NA	PMID: 12619886, PMID: 8850331	-4.99059	-6.18108	-4.01655
HY-13463B	Avatrombopag	MolE	8		Enterococcus faecalis	NA	PMID: 38567846	-4.67007	-5.84276	-3.71059
HY-B0837	Emamectin	MolE / ECFP4	8		Mycobacterium marinarum	NA	PMID: 26270480	-2.8114	-4.30804	-1.58687
HY-13017	Ivacaftor	MolE	8		Staphylococcus aureus	NA	PMID: 24618508	-5.09458	-5.88722	-4.44605
HY-B2136	Tannic acid	MolE	16		Clostridioides difficile	NA	PMID: 36537806	-0.794497	-1.33769	-0.350067
HY-D0844	Glutathione	MolE	30	30	Streptococcus pyogene, Escherichia coli	mM	PMID: 31543871, PMID:31543871	-5.25571	-5.94068	-4.69527
HY-B2168	Mequitazine	MolE / ECFP4	62.5	62.5	Staphylococcus aureus, Klebsiella spp.	NA	PMID: 24031715	-6.5478	-4.67169	-8.0828
HY-W010697	Cholesteryl linoleate	MolE	64		Staphylococcus epidermis	NA	PMID: 18768875	-6.34259	-7.53268	-5.36888
HY-N0829	Shionone	MolE	128		Streptococcus pneumoniae	NA	PMID: 36234795	-6.45714	-7.48548	-5.61577
HY-W020044	alpha-Tocopherol	MolE	200		Propionibacterium acnes	NA	PMID: 28759643	-4.46526	-6.11256	-3.11747
HY-N2417	Stearyl glycyrrhetinate	MolE	256		Staphylococcus aureus	NA	PMID:27820854	-5.46887	-6.49745	-4.6273
HY-100196A	Pyrroloquinoline quinone	MolE	312.5	312.5	Staphylococcus epidermis, Salmonella typhimurium	NA	PMID: 39199405	-2.45278	-2.85823	-2.12105
HY-16349	Nimorazole	MolE / ECFP4		1.05	Bacteroides fragilis	NA	PMID: 1214009	-4.67897	-4.78903	-4.58893
HY-B0183	Ellagic acid	MolE		5	Helicobacter pylori	NA	PMID: 29566160	-1.3749	-1.19383	-1.52305
HY-B0612A	Lercanidipine (hydrochloride)	MolE		8	Helicobacter pylori	NA	PMID: 31847484	-5.70269	-6.67495	-4.9072
HY-10235	Telaprevir	MolE / ECFP4		25	Acinetobacteri baumanii	NA	PMID: 26558753	-4.81005	-5.86479	-3.94709
HY-N0313	Euphol	MolE		256	Pseudomonas aeruginosa	NA	PMID: 28061888	-5.01458	-6.02766	-4.18569
