# Supplementary material for: Pre-trained molecular representations enable antimicrobial discovery
Source: Nat Commun. 2025 Apr 10;16:3420. doi: 10.1038/s41467-025-58804-4 (PMC11986102; doi:10.1038/s41467-025-58804-4)
Supplement: Supplementary file 4 — Source Data [file 41467_2025_58804_MOESM4_ESM.zip › Source Data/Supplementary Figure 8.xlsx]

## Sheet: SF8a
Comparing the predicted number of inhibited strains by the ECFP4 and MolE-based models for the known antibiotics in the MCE library. The *_predicted_n_inhibited_strains columns show the number of strains predicted to be inhibited each model.
Catalog Number	ProductName	antibiotic	ECFP4_predicted_n_inhibited_strains	MolE_predicted_n_inhibited_strains
HY-N7139B	Penicillin G benzathine (tetrahydrate)	abx	40	31
HY-B0425A	Novobiocin (Sodium)	abx	40	40
HY-B1369	Imipenem monohydrate	abx	40	36
HY-B0449	Methacycline (hydrochloride)	abx	40	40
HY-N7096	Ceftezole (sodium)	abx	40	38
HY-14865C	Omadacycline (hydrochloride)	abx	40	40
HY-B1916	Acetylspiramycin	abx	40	38
HY-121144	Cefazedone	abx	40	35
HY-B0226	Nitrofurazone	abx	40	37
HY-B1907	Rifamycin (sodium)	abx	40	40
HY-16980A	Eravacycline (dihydrochloride)	abx	40	40
HY-108365	Gamithromycin	abx	40	37
HY-A0059	Nifuratel	abx	40	40
HY-B1831A	Oritavancin (diphosphate)	abx	40	35
HY-B0117C	Tigecycline (tetramesylate)	abx	40	40
HY-B0117	Tigecycline	abx	40	40
HY-B0724A	Pazufloxacin (mesylate)	abx	39	34
HY-13451	Finafloxacin	abx	39	39
HY-B0501	Danofloxacin (mesylate)	abx	39	39
HY-N7097	Sulbenicillin (disodium)	abx	39	37
HY-108402	Cefodizime	abx	39	36
HY-B1484	Moxalactam (sodium salt)	abx	39	36
HY-17460A	Garenoxacin (Mesylate hydrate)	abx	39	27
HY-B1050	Gemifloxacin (mesylate)	abx	39	27
HY-108402A	Cefodizime (sodium)	abx	39	36
HY-100584	Davercin	abx	38	39
HY-107329	Cefathiamidine	abx	38	30
HY-N7120	Penicillin G Procaine	abx	38	35
HY-77036	Furagin	abx	38	37
HY-B1466	Mezlocillin (sodium)	abx	38	37
HY-B1924	Norvancomycin (hydrochloride)	abx	37	34
HY-14957	Ozenoxacin	abx	37	3
HY-15781	Morinidazole	abx	37	33
HY-15781A	Morinidazole (R enantiomer)	abx	37	33
HY-B0875	Cefmenoxime (hydrochloride)	abx	37	36
HY-B0395C	Sitafloxacin (hydrate)	abx	37	39
HY-B1128A	Cefamandole (sodium)	abx	37	36
HY-N7101	Cefpodoxime Proxetil	abx	37	32
HY-100500	Lenampicillin (hydrochloride)	abx	37	33
HY-17452A	Cefditoren (Pivoxil)	abx	37	35
HY-A0153A	Cephapirin (sodium)	abx	37	32
HY-B1908	Midecamycin	abx	36	33
HY-B1275	Cephalothin (sodium)	abx	36	34
HY-N2306A	Aclacinomycin A hydrochloride	abx	36	34
HY-14814A	Delafloxacin (meglumine)	abx	36	37
HY-B1802A	Tosufloxacin (tosylate hydrate)	abx	36	37
HY-B0186B	Cefoselis (sulfate)	abx	36	38
HY-B1300	Cefonicid (sodium)	abx	36	36
HY-17381	Idarubicin (hydrochloride)	abx	36	33
HY-B0771A	Cefozopran (hydrochloride)	abx	36	35
HY-B1894A	Cefetamet pivoxil (hydrochloride)	abx	35	34
HY-A0170	Trovafloxacin	abx	34	38
HY-B1596	Ceftizoxime	abx	34	33
HY-B0974	Methicillin (sodium salt)	abx	34	33
HY-N7111	Sultamicillin (tosylate)	abx	33	25
HY-17580	Fidaxomicin	abx	33	36
HY-14737	Ceftaroline fosamil	abx	32	36
HY-17586	Dalbavancin (hydrochloride)	abx	32	36
HY-B0698A	Ceftibuten (dihydrate)	abx	32	29
HY-A0248	Polymyxin B (Sulfate)	abx	31	29
HY-13725A	Pirarubicin (Hydrochloride)	abx	31	33
HY-13772	Valrubicin	abx	27	33
HY-B0458	Cefprozil (monohydrate)	abx	27	15
HY-A0122	Plicamycin	abx	25	11
HY-B1150	Clofoctol	abx	18	4
HY-B1156	Cephradine	abx	16	29
HY-B0200	Cephalexin	abx	9	19
HY-B0024	Prulifloxacin	abx	9	39
HY-B0200B	Cephalexin (monohydrate)	abx	9	20
HY-10004	Faropenem daloxate	abx	5	3
HY-A0086	Netilmicin (sulfate)	abx	4	8
HY-B1159	Nitroxoline	abx	4	32
HY-17565A	Bleomycin (hydrochloride)	abx	4	31
HY-17565	Bleomycin (sulfate)	abx	4	31
HY-B1174	Bekanamycin	abx	3	12
HY-B0133	Natamycin	abx	3	1
HY-13573	Biapenem	abx	3	25
HY-B0187A	Doripenem (monohydrate)	abx	1	25
HY-B1497	Silver sulfadiazine	abx	0	0
HY-P0163	Gramicidin	abx	0	35
HY-14855B	Tedizolid (phosphate)	abx	0	0
HY-14855	Tedizolid	abx	0	0
HY-10222	Ixabepilone	abx	0	11
HY-B0396	Tebipenem pivoxil	abx	0	29
HY-B0108	Daptomycin	abx	0	30
HY-B0958	Mupirocin	abx	0	2
HY-B1075	Fosfomycin (calcium)	abx	0	0
HY-17566	Capreomycin (sulfate)	abx	0	5
HY-17010	Retapamulin	abx	0	0
HY-16908A	Lefamulin (acetate)	abx	0	0
HY-A0269	Mecillinam	abx	0	0
HY-A0130	Sulfalene	abx	0	2
HY-76260	Faropenem sodium	abx	0	4

## Sheet: SF8b,d
Comparing the number of predicted inhibited strains by the ECFP and MolE-based models for non-antibiotic drugs with reported antimicrobial activity.
Catalog Number	ProductName	antibiotic	Reported Activity	MolE_predicted_n_inhibited_strains	ECFP4_predicted_n_inhibited_strains
HY-N0797	(20S)-Protopanaxadiol	not_abx	Antibacterial	14	0
HY-N0835	(20S)-Protopanaxatriol	not_abx	Antibacterial	13	0
HY-16974	Afoxolaner	not_abx	Antiparasitic	24	3
HY-13948A	Angiotensin II human (acetate)	not_abx	Antiparasitic	26	0
HY-13553	Anidulafungin	not_abx	Antifungal	23	5
HY-P0017	Aprotinin	not_abx	Antibacterial	35	40
HY-14434	Asunaprevir	not_abx	Antiviral	13	1
HY-13463B	Avatrombopag (hydrochloride)	not_abx	Antibacterial	20	0
HY-109025	Baloxavir marboxil	not_abx	Antiviral	19	0
HY-17605	Bictegravir	not_abx	Antiviral	25	30
HY-18260	Bisphenol A	not_abx	Antibacterial	16	0
HY-17592	Bithionol	not_abx	Antibacterial	39	17
HY-B1212	Broxyquinoline	not_abx	Antibacterial	35	5
HY-108635	C16-PAF	not_abx	Antibacterial	16	0
HY-B1360	Chlorquinaldol	not_abx	Antibacterial	28	33
HY-W010697	Cholesteryl linoleate	not_abx	Antibacterial	14	0
HY-N0457	Cichoric Acid	not_abx	Antibacterial	29	0
HY-17436	Clevidipine	not_abx	Antiviral	15	29
HY-13859	Clevudine	not_abx	Antiviral	16	28
HY-P0084	Cyclic somatostatin	not_abx	Antibacterial	36	0
HY-B1278	D-α-Tocopherol acetate	not_abx	Antibacterial	10	0
HY-10238	Danoprevir	not_abx	Antiviral	26	0
HY-113026	Delta-Tocopherol	not_abx	Antibacterial	23	0
HY-N2319	Dihydroergocristine (mesylate)	not_abx	Antibacterial	14	0
HY-B1400	Diiodohydroxyquinoline	not_abx	Antibacterial	33	12
HY-B1244	Dimetridazole	not_abx	Antiparasitic	33	36
HY-W020044	DL-alpha-Tocopherol	not_abx	Antibacterial	25	0
HY-B0021	Doxifluridine	not_abx	Antibacterial	22	38
HY-15789	Elbasvir	not_abx	Antiviral	34	0
HY-B0183	Ellagic acid	not_abx	Antibacterial	39	0
HY-14740	Elvitegravir	not_abx	Antiviral	10	30
HY-B0837	Emamectin (Benzoate)	not_abx	Antibacterial	34	28
HY-N0313	Euphol	not_abx	Antibacterial	19	0
HY-10218	Everolimus	not_abx	Antibacterial	34	0
HY-B0359	Fenticonazole (Nitrate)	not_abx	Antibacterial	23	35
HY-15856B	Flupentixol dihydrochloride	not_abx	Antibacterial	10	22
HY-107569	Garcinol	not_abx	Antibacterial	20	0
HY-N0602	Ginsenoside Rg2	not_abx	Antibacterial	12	4
HY-17634	Glecaprevir	not_abx	Antiviral	23	25
HY-D0844	Glutathione oxidized	not_abx	Antibacterial	14	0
HY-15298	Grazoprevir	not_abx	Antiviral	17	1
HY-15298A	Grazoprevir potassium salt	not_abx	Antiviral	13	0
HY-107801	Inosine pranobex	not_abx	Antiviral	38	0
HY-13017	Ivacaftor	not_abx	Antibacterial	19	0
HY-N0457A	L-Chicoric Acid	not_abx	Antibacterial	29	0
HY-A0038	Lasofoxifene (Tartrate)	not_abx	Antibacterial	11	0
HY-15602	Ledipasvir	not_abx	Antiviral	32	0
HY-15602A	Ledipasvir (acetone)	not_abx	Antiviral	36	0
HY-15602B	Ledipasvir (D-tartrate)	not_abx	Antiviral	32	0
HY-B0612A	Lercanidipine (hydrochloride)	not_abx	Antibacterial	16	1
HY-14283	Luliconazole	not_abx	Antifungal	13	36
HY-B0803	Lumefantrine	not_abx	Antiparasitic	18	22
HY-19883	Lusutrombopag	not_abx	Antibacterial	24	0
HY-B2168	Mequitazine	not_abx	Antibacterial	14	14
HY-16321	Micafungin (sodium)	not_abx	Antifungal	33	25
HY-B0777	Moxidectin	not_abx	Antibacterial	15	0
HY-16349	Nimorazole	not_abx	Antibacterial	25	35
HY-13997	Ombitasvir	not_abx	Antiviral	35	0
HY-B0723	Ospemifene	not_abx	Antifungal	16	21
HY-12594	Paritaprevir	not_abx	Antiviral	26	1
HY-13723	Pimecrolimus	not_abx	Antifungal	32	0
HY-10446	Pralatrexate	not_abx	Antibacterial	19	1
HY-100196A	Pyrroloquinoline quinone (disodium salt)	not_abx	Antibacterial	35	0
HY-10219	Rapamycin	not_abx	Antibacterial	33	1
HY-107212	Selamectin	not_abx	Antibacterial	14	12
HY-N0829	Shionone	not_abx	Antibacterial	10	0
HY-10241	Simeprevir	not_abx	Antibacterial	33	1
HY-B0911	Sodium copper chlorophyllin A	not_abx	Antibacterial	32	0
HY-N2417	Stearyl glycyrrhetinate	not_abx	Antibacterial	15	0
HY-B2229	Sulbutiamine	not_abx	Antiparasitic	27	0
HY-B0879A	Suramin (sodium salt)	not_abx	Antibacterial	14	0
HY-13756A	Tacrolimus (monohydrate)	not_abx	Antibacterial	15	0
HY-16477	Talaporfin (sodium)	not_abx	Antibacterial	35	0
HY-B2136	Tannic acid	not_abx	Antibacterial	40	0
HY-10235	Telaprevir	not_abx	Antibacterial	18	33
HY-B0017	Telbivudine	not_abx	Antiviral	15	16
HY-13761	Teniposide	not_abx	Antibacterial	11	27
HY-B0621	Triclabendazole	not_abx	Antibacterial	31	4
HY-12530	Velpatasvir	not_abx	Antiviral	35	0
HY-N0488	Vincristine (sulfate)	not_abx	Antibacterial	33	0
HY-100474	Visomitin	not_abx	Antibacterial	11	0
HY-N0683	α-Vitamin E	not_abx	Antibacterial	25	0
HY-100549	(S)-Crizotinib	not_abx	Antibacterial	4	21
HY-B0770	Artemotil	not_abx	Antiparasitic	0	27
HY-N0193	Artesunate	not_abx	Antiparasitic	0	12
HY-B2232	Benzalkonium (chloride)	not_abx	Antibacterial	1	32
HY-N0017	Bergenin	not_abx	Antibacterial	0	13
HY-50878	Crizotinib	not_abx	Antibacterial	4	21
HY-50878A	Crizotinib (hydrochloride)	not_abx	Antibacterial	4	21
HY-B1467	Domiphen (bromide)	not_abx	Antibacterial	0	30
HY-N0184	Glycyrrhizic acid	not_abx	Antibacterial	0	13
HY-N0290	Mangiferin	not_abx	Antibacterial	0	32
HY-B2170A	Octenidine (dihydrochloride)	not_abx	Antibacterial	8	12
HY-N0651	Spinosin	not_abx	Antiparasitic	0	35
HY-N0243	Theaflavin	not_abx	Antibacterial	0	31

## Sheet: SF8c
Comparing the number (and proportion) of non-antibiotic drugs predicted ot have broad-spectrum activity with literature-reported antimicrobial activity. The MolE and ECFP4 columns show the number of compound with the activity mentioned in Reported Activity.
Reported Activity	MolE	ECFP4
Antibacterial	53	23
Antifungal	5	3
Antiparasitic	5	5
Antiviral	19	6
Untested	76	45
