# Supplementary material for: Pre-trained molecular representations enable antimicrobial discovery
Source: Nat Commun. 2025 Apr 10;16:3420. doi: 10.1038/s41467-025-58804-4 (PMC11986102; doi:10.1038/s41467-025-58804-4)
Supplement: Supplementary file 4 — Source Data [file 41467_2025_58804_MOESM4_ESM.zip › Source Data/Supplementary Table 2.xlsx]

## Sheet: ST2
Benchmarking classification performance of Random Forest. The average TEST_AUROC of each MODEL for each TARGET, per DATASET, is reported.
DATASET	TARGET	MODEL	REPLICATE_TRAINING	TEST_AUROC
ClinTox	CT_TOX	RandomForestClassifier:MolE_static	train_0	0.828261
ClinTox	CT_TOX	RandomForestClassifier:MolE_static	train_1	0.806884
ClinTox	CT_TOX	RandomForestClassifier:MolE_static	train_2	0.739493
ClinTox	FDA_APPROVED	RandomForestClassifier:MolE_static	train_0	0.669464
ClinTox	FDA_APPROVED	RandomForestClassifier:MolE_static	train_1	0.83773
ClinTox	FDA_APPROVED	RandomForestClassifier:MolE_static	train_2	0.832934
ClinTox	CT_TOX	RandomForestClassifier:ECFP4	train_0	0.748913
ClinTox	CT_TOX	RandomForestClassifier:ECFP4	train_1	0.735507
ClinTox	CT_TOX	RandomForestClassifier:ECFP4	train_2	0.76558
ClinTox	FDA_APPROVED	RandomForestClassifier:ECFP4	train_0	0.773781
ClinTox	FDA_APPROVED	RandomForestClassifier:ECFP4	train_1	0.760991
ClinTox	FDA_APPROVED	RandomForestClassifier:ECFP4	train_2	0.827338
ClinTox	CT_TOX	RandomForestClassifier:N-Gram	train_0	0.853261
ClinTox	CT_TOX	RandomForestClassifier:N-Gram	train_1	0.815942
ClinTox	CT_TOX	RandomForestClassifier:N-Gram	train_2	0.839855
ClinTox	FDA_APPROVED	RandomForestClassifier:N-Gram	train_0	0.869305
ClinTox	FDA_APPROVED	RandomForestClassifier:N-Gram	train_1	0.791367
ClinTox	FDA_APPROVED	RandomForestClassifier:N-Gram	train_2	0.772582
ClinTox	CT_TOX	RandomForestClassifier:MolCLR_static	train_0	0.816667
ClinTox	CT_TOX	RandomForestClassifier:MolCLR_static	train_1	0.760507
ClinTox	CT_TOX	RandomForestClassifier:MolCLR_static	train_2	0.731159
ClinTox	FDA_APPROVED	RandomForestClassifier:MolCLR_static	train_0	0.750999
ClinTox	FDA_APPROVED	RandomForestClassifier:MolCLR_static	train_1	0.753397
ClinTox	FDA_APPROVED	RandomForestClassifier:MolCLR_static	train_2	0.766986
BBBP	p_np	RandomForestClassifier:MolE_static	train_0	0.757443
BBBP	p_np	RandomForestClassifier:MolE_static	train_1	0.732489
BBBP	p_np	RandomForestClassifier:MolE_static	train_2	0.745833
BBBP	p_np	RandomForestClassifier:MolCLR_static	train_0	0.681039
BBBP	p_np	RandomForestClassifier:MolCLR_static	train_1	0.698863
BBBP	p_np	RandomForestClassifier:MolCLR_static	train_2	0.690529
BBBP	p_np	RandomForestClassifier:N-Gram	train_0	0.730899
BBBP	p_np	RandomForestClassifier:N-Gram	train_1	0.737402
BBBP	p_np	RandomForestClassifier:N-Gram	train_2	0.731188
BBBP	p_np	RandomForestClassifier:ECFP4	train_0	0.729839
BBBP	p_np	RandomForestClassifier:ECFP4	train_1	0.707053
BBBP	p_np	RandomForestClassifier:ECFP4	train_2	0.731814
BACE	Class	RandomForestClassifier:N-Gram	train_0	0.80933
BACE	Class	RandomForestClassifier:N-Gram	train_1	0.812772
BACE	Class	RandomForestClassifier:N-Gram	train_2	0.79538
BACE	Class	RandomForestClassifier:ECFP4	train_0	0.831884
BACE	Class	RandomForestClassifier:ECFP4	train_1	0.853623
BACE	Class	RandomForestClassifier:ECFP4	train_2	0.850362
BACE	Class	RandomForestClassifier:MolCLR_static	train_0	0.748279
BACE	Class	RandomForestClassifier:MolCLR_static	train_1	0.736322
BACE	Class	RandomForestClassifier:MolCLR_static	train_2	0.774638
BACE	Class	RandomForestClassifier:MolE_static	train_0	0.845743
BACE	Class	RandomForestClassifier:MolE_static	train_1	0.856522
BACE	Class	RandomForestClassifier:MolE_static	train_2	0.835779
Tox21	NR-AR	RandomForestClassifier:MolCLR_static	train_0	0.671
Tox21	NR-AR	RandomForestClassifier:MolCLR_static	train_1	0.683059
Tox21	NR-AR	RandomForestClassifier:MolCLR_static	train_2	0.716624
Tox21	NR-AR-LBD	RandomForestClassifier:MolCLR_static	train_0	0.746629
Tox21	NR-AR-LBD	RandomForestClassifier:MolCLR_static	train_1	0.78147
Tox21	NR-AR-LBD	RandomForestClassifier:MolCLR_static	train_2	0.745629
Tox21	NR-AhR	RandomForestClassifier:MolCLR_static	train_0	0.832655
Tox21	NR-AhR	RandomForestClassifier:MolCLR_static	train_1	0.817869
Tox21	NR-AhR	RandomForestClassifier:MolCLR_static	train_2	0.832655
Tox21	NR-Aromatase	RandomForestClassifier:MolCLR_static	train_0	0.658613
Tox21	NR-Aromatase	RandomForestClassifier:MolCLR_static	train_1	0.710553
Tox21	NR-Aromatase	RandomForestClassifier:MolCLR_static	train_2	0.710397
Tox21	NR-ER	RandomForestClassifier:MolCLR_static	train_0	0.616027
Tox21	NR-ER	RandomForestClassifier:MolCLR_static	train_1	0.651579
Tox21	NR-ER	RandomForestClassifier:MolCLR_static	train_2	0.651432
Tox21	NR-ER-LBD	RandomForestClassifier:MolCLR_static	train_0	0.606804
Tox21	NR-ER-LBD	RandomForestClassifier:MolCLR_static	train_1	0.659396
Tox21	NR-ER-LBD	RandomForestClassifier:MolCLR_static	train_2	0.674051
Tox21	NR-PPAR-gamma	RandomForestClassifier:MolCLR_static	train_0	0.633939
Tox21	NR-PPAR-gamma	RandomForestClassifier:MolCLR_static	train_1	0.674174
Tox21	NR-PPAR-gamma	RandomForestClassifier:MolCLR_static	train_2	0.687243
Tox21	SR-ARE	RandomForestClassifier:MolCLR_static	train_0	0.660563
Tox21	SR-ARE	RandomForestClassifier:MolCLR_static	train_1	0.69481
Tox21	SR-ARE	RandomForestClassifier:MolCLR_static	train_2	0.668444
Tox21	SR-ATAD5	RandomForestClassifier:MolCLR_static	train_0	0.627519
Tox21	SR-ATAD5	RandomForestClassifier:MolCLR_static	train_1	0.637763
Tox21	SR-ATAD5	RandomForestClassifier:MolCLR_static	train_2	0.667829
Tox21	SR-HSE	RandomForestClassifier:MolCLR_static	train_0	0.732162
Tox21	SR-HSE	RandomForestClassifier:MolCLR_static	train_1	0.736328
Tox21	SR-HSE	RandomForestClassifier:MolCLR_static	train_2	0.730746
Tox21	SR-MMP	RandomForestClassifier:MolCLR_static	train_0	0.774138
Tox21	SR-MMP	RandomForestClassifier:MolCLR_static	train_1	0.801862
Tox21	SR-MMP	RandomForestClassifier:MolCLR_static	train_2	0.791495
Tox21	SR-p53	RandomForestClassifier:MolCLR_static	train_0	0.768531
Tox21	SR-p53	RandomForestClassifier:MolCLR_static	train_1	0.770435
Tox21	SR-p53	RandomForestClassifier:MolCLR_static	train_2	0.752078
Tox21	NR-AR	RandomForestClassifier:MolE_static	train_0	0.764723
Tox21	NR-AR	RandomForestClassifier:MolE_static	train_1	0.709033
Tox21	NR-AR	RandomForestClassifier:MolE_static	train_2	0.74529
Tox21	NR-AR-LBD	RandomForestClassifier:MolE_static	train_0	0.78147
Tox21	NR-AR-LBD	RandomForestClassifier:MolE_static	train_1	0.839887
Tox21	NR-AR-LBD	RandomForestClassifier:MolE_static	train_2	0.78321
Tox21	NR-AhR	RandomForestClassifier:MolE_static	train_0	0.833141
Tox21	NR-AhR	RandomForestClassifier:MolE_static	train_1	0.826148
Tox21	NR-AhR	RandomForestClassifier:MolE_static	train_2	0.826472
Tox21	NR-Aromatase	RandomForestClassifier:MolE_static	train_0	0.694216
Tox21	NR-Aromatase	RandomForestClassifier:MolE_static	train_1	0.715873
Tox21	NR-Aromatase	RandomForestClassifier:MolE_static	train_2	0.69996
Tox21	NR-ER	RandomForestClassifier:MolE_static	train_0	0.695263
Tox21	NR-ER	RandomForestClassifier:MolE_static	train_1	0.718566
Tox21	NR-ER	RandomForestClassifier:MolE_static	train_2	0.703704
Tox21	NR-ER-LBD	RandomForestClassifier:MolE_static	train_0	0.737681
Tox21	NR-ER-LBD	RandomForestClassifier:MolE_static	train_1	0.713608
Tox21	NR-ER-LBD	RandomForestClassifier:MolE_static	train_2	0.729958
Tox21	NR-PPAR-gamma	RandomForestClassifier:MolE_static	train_0	0.770426
Tox21	NR-PPAR-gamma	RandomForestClassifier:MolE_static	train_1	0.733191
Tox21	NR-PPAR-gamma	RandomForestClassifier:MolE_static	train_2	0.800181
Tox21	SR-ARE	RandomForestClassifier:MolE_static	train_0	0.699525
Tox21	SR-ARE	RandomForestClassifier:MolE_static	train_1	0.696114
Tox21	SR-ARE	RandomForestClassifier:MolE_static	train_2	0.689269
Tox21	SR-ATAD5	RandomForestClassifier:MolE_static	train_0	0.746787
Tox21	SR-ATAD5	RandomForestClassifier:MolE_static	train_1	0.75658
Tox21	SR-ATAD5	RandomForestClassifier:MolE_static	train_2	0.748755
Tox21	SR-HSE	RandomForestClassifier:MolE_static	train_0	0.770589
Tox21	SR-HSE	RandomForestClassifier:MolE_static	train_1	0.783715
Tox21	SR-HSE	RandomForestClassifier:MolE_static	train_2	0.772389
Tox21	SR-MMP	RandomForestClassifier:MolE_static	train_0	0.804294
Tox21	SR-MMP	RandomForestClassifier:MolE_static	train_1	0.804602
Tox21	SR-MMP	RandomForestClassifier:MolE_static	train_2	0.811935
Tox21	SR-p53	RandomForestClassifier:MolE_static	train_0	0.819743
Tox21	SR-p53	RandomForestClassifier:MolE_static	train_1	0.821884
Tox21	SR-p53	RandomForestClassifier:MolE_static	train_2	0.80736
Tox21	NR-AR	RandomForestClassifier:ECFP4	train_0	0.692345
Tox21	NR-AR	RandomForestClassifier:ECFP4	train_1	0.652078
Tox21	NR-AR	RandomForestClassifier:ECFP4	train_2	0.683786
Tox21	NR-AR-LBD	RandomForestClassifier:ECFP4	train_0	0.820705
Tox21	NR-AR-LBD	RandomForestClassifier:ECFP4	train_1	0.813006
Tox21	NR-AR-LBD	RandomForestClassifier:ECFP4	train_2	0.873206
Tox21	NR-AhR	RandomForestClassifier:ECFP4	train_0	0.803376
Tox21	NR-AhR	RandomForestClassifier:ECFP4	train_1	0.816462
Tox21	NR-AhR	RandomForestClassifier:ECFP4	train_2	0.815723
Tox21	NR-Aromatase	RandomForestClassifier:ECFP4	train_0	0.669185
Tox21	NR-Aromatase	RandomForestClassifier:ECFP4	train_1	0.649406
Tox21	NR-Aromatase	RandomForestClassifier:ECFP4	train_2	0.667486
Tox21	NR-ER	RandomForestClassifier:ECFP4	train_0	0.594436
Tox21	NR-ER	RandomForestClassifier:ECFP4	train_1	0.584578
Tox21	NR-ER	RandomForestClassifier:ECFP4	train_2	0.61557
Tox21	NR-ER-LBD	RandomForestClassifier:ECFP4	train_0	0.623116
Tox21	NR-ER-LBD	RandomForestClassifier:ECFP4	train_1	0.570261
Tox21	NR-ER-LBD	RandomForestClassifier:ECFP4	train_2	0.601266
Tox21	NR-PPAR-gamma	RandomForestClassifier:ECFP4	train_0	0.602252
Tox21	NR-PPAR-gamma	RandomForestClassifier:ECFP4	train_1	0.597731
Tox21	NR-PPAR-gamma	RandomForestClassifier:ECFP4	train_2	0.617664
Tox21	SR-ARE	RandomForestClassifier:ECFP4	train_0	0.671738
Tox21	SR-ARE	RandomForestClassifier:ECFP4	train_1	0.66735
Tox21	SR-ARE	RandomForestClassifier:ECFP4	train_2	0.652787
Tox21	SR-ATAD5	RandomForestClassifier:ECFP4	train_0	0.560748
Tox21	SR-ATAD5	RandomForestClassifier:ECFP4	train_1	0.536895
Tox21	SR-ATAD5	RandomForestClassifier:ECFP4	train_2	0.559278
Tox21	SR-HSE	RandomForestClassifier:ECFP4	train_0	0.693876
Tox21	SR-HSE	RandomForestClassifier:ECFP4	train_1	0.714202
Tox21	SR-HSE	RandomForestClassifier:ECFP4	train_2	0.703968
Tox21	SR-MMP	RandomForestClassifier:ECFP4	train_0	0.779235
Tox21	SR-MMP	RandomForestClassifier:ECFP4	train_1	0.783068
Tox21	SR-MMP	RandomForestClassifier:ECFP4	train_2	0.763438
Tox21	SR-p53	RandomForestClassifier:ECFP4	train_0	0.764872
Tox21	SR-p53	RandomForestClassifier:ECFP4	train_1	0.747847
Tox21	SR-p53	RandomForestClassifier:ECFP4	train_2	0.760056
Tox21	NR-AR	RandomForestClassifier:N-Gram	train_0	0.721334
Tox21	NR-AR	RandomForestClassifier:N-Gram	train_1	0.719719
Tox21	NR-AR	RandomForestClassifier:N-Gram	train_2	0.771264
Tox21	NR-AR-LBD	RandomForestClassifier:N-Gram	train_0	0.781557
Tox21	NR-AR-LBD	RandomForestClassifier:N-Gram	train_1	0.713919
Tox21	NR-AR-LBD	RandomForestClassifier:N-Gram	train_2	0.76094
Tox21	NR-AhR	RandomForestClassifier:N-Gram	train_0	0.80788
Tox21	NR-AhR	RandomForestClassifier:N-Gram	train_1	0.812728
Tox21	NR-AhR	RandomForestClassifier:N-Gram	train_2	0.820915
Tox21	NR-Aromatase	RandomForestClassifier:N-Gram	train_0	0.704519
Tox21	NR-Aromatase	RandomForestClassifier:N-Gram	train_1	0.719091
Tox21	NR-Aromatase	RandomForestClassifier:N-Gram	train_2	0.711403
Tox21	NR-ER	RandomForestClassifier:N-Gram	train_0	0.71678
Tox21	NR-ER	RandomForestClassifier:N-Gram	train_1	0.683914
Tox21	NR-ER	RandomForestClassifier:N-Gram	train_2	0.729472
Tox21	NR-ER-LBD	RandomForestClassifier:N-Gram	train_0	0.731841
Tox21	NR-ER-LBD	RandomForestClassifier:N-Gram	train_1	0.714888
Tox21	NR-ER-LBD	RandomForestClassifier:N-Gram	train_2	0.744349
Tox21	NR-PPAR-gamma	RandomForestClassifier:N-Gram	train_0	0.750411
Tox21	NR-PPAR-gamma	RandomForestClassifier:N-Gram	train_1	0.736849
Tox21	NR-PPAR-gamma	RandomForestClassifier:N-Gram	train_2	0.729081
Tox21	SR-ARE	RandomForestClassifier:N-Gram	train_0	0.692762
Tox21	SR-ARE	RandomForestClassifier:N-Gram	train_1	0.689945
Tox21	SR-ARE	RandomForestClassifier:N-Gram	train_2	0.67232
Tox21	SR-ATAD5	RandomForestClassifier:N-Gram	train_0	0.707094
Tox21	SR-ATAD5	RandomForestClassifier:N-Gram	train_1	0.697088
Tox21	SR-ATAD5	RandomForestClassifier:N-Gram	train_2	0.702281
Tox21	SR-HSE	RandomForestClassifier:N-Gram	train_0	0.725184
Tox21	SR-HSE	RandomForestClassifier:N-Gram	train_1	0.712301
Tox21	SR-HSE	RandomForestClassifier:N-Gram	train_2	0.701642
Tox21	SR-MMP	RandomForestClassifier:N-Gram	train_0	0.807599
Tox21	SR-MMP	RandomForestClassifier:N-Gram	train_1	0.807525
Tox21	SR-MMP	RandomForestClassifier:N-Gram	train_2	0.83009
Tox21	SR-p53	RandomForestClassifier:N-Gram	train_0	0.764324
Tox21	SR-p53	RandomForestClassifier:N-Gram	train_1	0.757181
Tox21	SR-p53	RandomForestClassifier:N-Gram	train_2	0.777591
SIDER	Hepatobiliary disorders	RandomForestClassifier:ECFP4	train_0	0.660008
SIDER	Hepatobiliary disorders	RandomForestClassifier:ECFP4	train_1	0.598805
SIDER	Hepatobiliary disorders	RandomForestClassifier:ECFP4	train_2	0.628476
SIDER	Metabolism and nutrition disorders	RandomForestClassifier:ECFP4	train_0	0.639683
SIDER	Metabolism and nutrition disorders	RandomForestClassifier:ECFP4	train_1	0.619161
SIDER	Metabolism and nutrition disorders	RandomForestClassifier:ECFP4	train_2	0.631066
SIDER	Product issues	RandomForestClassifier:ECFP4	train_0	0.654676
SIDER	Product issues	RandomForestClassifier:ECFP4	train_1	0.508993
SIDER	Product issues	RandomForestClassifier:ECFP4	train_2	0.427158
SIDER	Eye disorders	RandomForestClassifier:ECFP4	train_0	0.737555
SIDER	Eye disorders	RandomForestClassifier:ECFP4	train_1	0.687276
SIDER	Eye disorders	RandomForestClassifier:ECFP4	train_2	0.695241
SIDER	Investigations	RandomForestClassifier:ECFP4	train_0	0.769111
SIDER	Investigations	RandomForestClassifier:ECFP4	train_1	0.746222
SIDER	Investigations	RandomForestClassifier:ECFP4	train_2	0.737333
SIDER	Musculoskeletal and connective tissue disorders	RandomForestClassifier:ECFP4	train_0	0.723829
SIDER	Musculoskeletal and connective tissue disorders	RandomForestClassifier:ECFP4	train_1	0.657989
SIDER	Musculoskeletal and connective tissue disorders	RandomForestClassifier:ECFP4	train_2	0.635124
SIDER	Gastrointestinal disorders	RandomForestClassifier:ECFP4	train_0	0.727961
SIDER	Gastrointestinal disorders	RandomForestClassifier:ECFP4	train_1	0.734504
SIDER	Gastrointestinal disorders	RandomForestClassifier:ECFP4	train_2	0.76343
SIDER	Social circumstances	RandomForestClassifier:ECFP4	train_0	0.5
SIDER	Social circumstances	RandomForestClassifier:ECFP4	train_1	0.568761
SIDER	Social circumstances	RandomForestClassifier:ECFP4	train_2	0.535654
SIDER	Immune system disorders	RandomForestClassifier:ECFP4	train_0	0.550125
SIDER	Immune system disorders	RandomForestClassifier:ECFP4	train_1	0.569048
SIDER	Immune system disorders	RandomForestClassifier:ECFP4	train_2	0.569424
SIDER	Reproductive system and breast disorders	RandomForestClassifier:ECFP4	train_0	0.690927
SIDER	Reproductive system and breast disorders	RandomForestClassifier:ECFP4	train_1	0.693886
SIDER	Reproductive system and breast disorders	RandomForestClassifier:ECFP4	train_2	0.738659
SIDER	Neoplasms benign, malignant and unspecified (incl cysts and polyps)	RandomForestClassifier:ECFP4	train_0	0.621179
SIDER	Neoplasms benign, malignant and unspecified (incl cysts and polyps)	RandomForestClassifier:ECFP4	train_1	0.637821
SIDER	Neoplasms benign, malignant and unspecified (incl cysts and polyps)	RandomForestClassifier:ECFP4	train_2	0.65212
SIDER	General disorders and administration site conditions	RandomForestClassifier:ECFP4	train_0	0.646161
SIDER	General disorders and administration site conditions	RandomForestClassifier:ECFP4	train_1	0.64936
SIDER	General disorders and administration site conditions	RandomForestClassifier:ECFP4	train_2	0.638041
SIDER	Endocrine disorders	RandomForestClassifier:ECFP4	train_0	0.589807
SIDER	Endocrine disorders	RandomForestClassifier:ECFP4	train_1	0.591873
SIDER	Endocrine disorders	RandomForestClassifier:ECFP4	train_2	0.607438
SIDER	Surgical and medical procedures	RandomForestClassifier:ECFP4	train_0	0.533432
SIDER	Surgical and medical procedures	RandomForestClassifier:ECFP4	train_1	0.518639
SIDER	Surgical and medical procedures	RandomForestClassifier:ECFP4	train_2	0.516864
SIDER	Vascular disorders	RandomForestClassifier:ECFP4	train_0	0.579781
SIDER	Vascular disorders	RandomForestClassifier:ECFP4	train_1	0.584821
SIDER	Vascular disorders	RandomForestClassifier:ECFP4	train_2	0.598358
SIDER	Blood and lymphatic system disorders	RandomForestClassifier:ECFP4	train_0	0.744679
SIDER	Blood and lymphatic system disorders	RandomForestClassifier:ECFP4	train_1	0.738353
SIDER	Blood and lymphatic system disorders	RandomForestClassifier:ECFP4	train_2	0.76747
SIDER	Skin and subcutaneous tissue disorders	RandomForestClassifier:ECFP4	train_0	0.258516
SIDER	Skin and subcutaneous tissue disorders	RandomForestClassifier:ECFP4	train_1	0.307178
SIDER	Skin and subcutaneous tissue disorders	RandomForestClassifier:ECFP4	train_2	0.240268
SIDER	Congenital, familial and genetic disorders	RandomForestClassifier:ECFP4	train_0	0.548086
SIDER	Congenital, familial and genetic disorders	RandomForestClassifier:ECFP4	train_1	0.526611
SIDER	Congenital, familial and genetic disorders	RandomForestClassifier:ECFP4	train_2	0.52381
SIDER	Infections and infestations	RandomForestClassifier:ECFP4	train_0	0.716761
SIDER	Infections and infestations	RandomForestClassifier:ECFP4	train_1	0.742692
SIDER	Infections and infestations	RandomForestClassifier:ECFP4	train_2	0.73173
SIDER	Respiratory, thoracic and mediastinal disorders	RandomForestClassifier:ECFP4	train_0	0.641392
SIDER	Respiratory, thoracic and mediastinal disorders	RandomForestClassifier:ECFP4	train_1	0.614814
SIDER	Respiratory, thoracic and mediastinal disorders	RandomForestClassifier:ECFP4	train_2	0.600917
SIDER	Psychiatric disorders	RandomForestClassifier:ECFP4	train_0	0.540053
SIDER	Psychiatric disorders	RandomForestClassifier:ECFP4	train_1	0.561095
SIDER	Psychiatric disorders	RandomForestClassifier:ECFP4	train_2	0.530368
SIDER	Renal and urinary disorders	RandomForestClassifier:ECFP4	train_0	0.70228
SIDER	Renal and urinary disorders	RandomForestClassifier:ECFP4	train_1	0.724475
SIDER	Renal and urinary disorders	RandomForestClassifier:ECFP4	train_2	0.730327
SIDER	Pregnancy, puerperium and perinatal conditions	RandomForestClassifier:ECFP4	train_0	0.606092
SIDER	Pregnancy, puerperium and perinatal conditions	RandomForestClassifier:ECFP4	train_1	0.590861
SIDER	Pregnancy, puerperium and perinatal conditions	RandomForestClassifier:ECFP4	train_2	0.609244
SIDER	Ear and labyrinth disorders	RandomForestClassifier:ECFP4	train_0	0.631606
SIDER	Ear and labyrinth disorders	RandomForestClassifier:ECFP4	train_1	0.621619
SIDER	Ear and labyrinth disorders	RandomForestClassifier:ECFP4	train_2	0.614544
SIDER	Cardiac disorders	RandomForestClassifier:ECFP4	train_0	0.631887
SIDER	Cardiac disorders	RandomForestClassifier:ECFP4	train_1	0.670914
SIDER	Cardiac disorders	RandomForestClassifier:ECFP4	train_2	0.708333
SIDER	Nervous system disorders	RandomForestClassifier:ECFP4	train_0	0.798922
SIDER	Nervous system disorders	RandomForestClassifier:ECFP4	train_1	0.687811
SIDER	Nervous system disorders	RandomForestClassifier:ECFP4	train_2	0.825456
SIDER	Injury, poisoning and procedural complications	RandomForestClassifier:ECFP4	train_0	0.640291
SIDER	Injury, poisoning and procedural complications	RandomForestClassifier:ECFP4	train_1	0.640655
SIDER	Injury, poisoning and procedural complications	RandomForestClassifier:ECFP4	train_2	0.643811
SIDER	Hepatobiliary disorders	RandomForestClassifier:MolCLR_static	train_0	0.620544
SIDER	Hepatobiliary disorders	RandomForestClassifier:MolCLR_static	train_1	0.61085
SIDER	Hepatobiliary disorders	RandomForestClassifier:MolCLR_static	train_2	0.586369
SIDER	Metabolism and nutrition disorders	RandomForestClassifier:MolCLR_static	train_0	0.578798
SIDER	Metabolism and nutrition disorders	RandomForestClassifier:MolCLR_static	train_1	0.582653
SIDER	Metabolism and nutrition disorders	RandomForestClassifier:MolCLR_static	train_2	0.509637
SIDER	Product issues	RandomForestClassifier:MolCLR_static	train_0	0.600719
SIDER	Product issues	RandomForestClassifier:MolCLR_static	train_1	0.582734
SIDER	Product issues	RandomForestClassifier:MolCLR_static	train_2	0.580036
SIDER	Eye disorders	RandomForestClassifier:MolCLR_static	train_0	0.689665
SIDER	Eye disorders	RandomForestClassifier:MolCLR_static	train_1	0.659399
SIDER	Eye disorders	RandomForestClassifier:MolCLR_static	train_2	0.669056
SIDER	Investigations	RandomForestClassifier:MolCLR_static	train_0	0.668667
SIDER	Investigations	RandomForestClassifier:MolCLR_static	train_1	0.571556
SIDER	Investigations	RandomForestClassifier:MolCLR_static	train_2	0.661333
SIDER	Musculoskeletal and connective tissue disorders	RandomForestClassifier:MolCLR_static	train_0	0.716804
SIDER	Musculoskeletal and connective tissue disorders	RandomForestClassifier:MolCLR_static	train_1	0.718044
SIDER	Musculoskeletal and connective tissue disorders	RandomForestClassifier:MolCLR_static	train_2	0.723829
SIDER	Gastrointestinal disorders	RandomForestClassifier:MolCLR_static	train_0	0.731405
SIDER	Gastrointestinal disorders	RandomForestClassifier:MolCLR_static	train_1	0.765496
SIDER	Gastrointestinal disorders	RandomForestClassifier:MolCLR_static	train_2	0.78478
SIDER	Social circumstances	RandomForestClassifier:MolCLR_static	train_0	0.557513
SIDER	Social circumstances	RandomForestClassifier:MolCLR_static	train_1	0.589559
SIDER	Social circumstances	RandomForestClassifier:MolCLR_static	train_2	0.527589
SIDER	Immune system disorders	RandomForestClassifier:MolCLR_static	train_0	0.61015
SIDER	Immune system disorders	RandomForestClassifier:MolCLR_static	train_1	0.675564
SIDER	Immune system disorders	RandomForestClassifier:MolCLR_static	train_2	0.641729
SIDER	Reproductive system and breast disorders	RandomForestClassifier:MolCLR_static	train_0	0.679191
SIDER	Reproductive system and breast disorders	RandomForestClassifier:MolCLR_static	train_1	0.646351
SIDER	Reproductive system and breast disorders	RandomForestClassifier:MolCLR_static	train_2	0.704241
SIDER	Neoplasms benign, malignant and unspecified (incl cysts and polyps)	RandomForestClassifier:MolCLR_static	train_0	0.643738
SIDER	Neoplasms benign, malignant and unspecified (incl cysts and polyps)	RandomForestClassifier:MolCLR_static	train_1	0.647436
SIDER	Neoplasms benign, malignant and unspecified (incl cysts and polyps)	RandomForestClassifier:MolCLR_static	train_2	0.652244
SIDER	General disorders and administration site conditions	RandomForestClassifier:MolCLR_static	train_0	0.712844
SIDER	General disorders and administration site conditions	RandomForestClassifier:MolCLR_static	train_1	0.677411
SIDER	General disorders and administration site conditions	RandomForestClassifier:MolCLR_static	train_2	0.742126
SIDER	Endocrine disorders	RandomForestClassifier:MolCLR_static	train_0	0.662259
SIDER	Endocrine disorders	RandomForestClassifier:MolCLR_static	train_1	0.64022
SIDER	Endocrine disorders	RandomForestClassifier:MolCLR_static	train_2	0.645455
SIDER	Surgical and medical procedures	RandomForestClassifier:MolCLR_static	train_0	0.505621
SIDER	Surgical and medical procedures	RandomForestClassifier:MolCLR_static	train_1	0.473373
SIDER	Surgical and medical procedures	RandomForestClassifier:MolCLR_static	train_2	0.526331
SIDER	Vascular disorders	RandomForestClassifier:MolCLR_static	train_0	0.638537
SIDER	Vascular disorders	RandomForestClassifier:MolCLR_static	train_1	0.645593
SIDER	Vascular disorders	RandomForestClassifier:MolCLR_static	train_2	0.650058
SIDER	Blood and lymphatic system disorders	RandomForestClassifier:MolCLR_static	train_0	0.670783
SIDER	Blood and lymphatic system disorders	RandomForestClassifier:MolCLR_static	train_1	0.70492
SIDER	Blood and lymphatic system disorders	RandomForestClassifier:MolCLR_static	train_2	0.655422
SIDER	Skin and subcutaneous tissue disorders	RandomForestClassifier:MolCLR_static	train_0	0.635645
SIDER	Skin and subcutaneous tissue disorders	RandomForestClassifier:MolCLR_static	train_1	0.704988
SIDER	Skin and subcutaneous tissue disorders	RandomForestClassifier:MolCLR_static	train_2	0.729927
SIDER	Congenital, familial and genetic disorders	RandomForestClassifier:MolCLR_static	train_0	0.586601
SIDER	Congenital, familial and genetic disorders	RandomForestClassifier:MolCLR_static	train_1	0.570028
SIDER	Congenital, familial and genetic disorders	RandomForestClassifier:MolCLR_static	train_2	0.544818
SIDER	Infections and infestations	RandomForestClassifier:MolCLR_static	train_0	0.634724
SIDER	Infections and infestations	RandomForestClassifier:MolCLR_static	train_1	0.621523
SIDER	Infections and infestations	RandomForestClassifier:MolCLR_static	train_2	0.679868
SIDER	Respiratory, thoracic and mediastinal disorders	RandomForestClassifier:MolCLR_static	train_0	0.72558
SIDER	Respiratory, thoracic and mediastinal disorders	RandomForestClassifier:MolCLR_static	train_1	0.710874
SIDER	Respiratory, thoracic and mediastinal disorders	RandomForestClassifier:MolCLR_static	train_2	0.716676
SIDER	Psychiatric disorders	RandomForestClassifier:MolCLR_static	train_0	0.598039
SIDER	Psychiatric disorders	RandomForestClassifier:MolCLR_static	train_1	0.598398
SIDER	Psychiatric disorders	RandomForestClassifier:MolCLR_static	train_2	0.56803
SIDER	Renal and urinary disorders	RandomForestClassifier:MolCLR_static	train_0	0.672115
SIDER	Renal and urinary disorders	RandomForestClassifier:MolCLR_static	train_1	0.659907
SIDER	Renal and urinary disorders	RandomForestClassifier:MolCLR_static	train_2	0.701574
SIDER	Pregnancy, puerperium and perinatal conditions	RandomForestClassifier:MolCLR_static	train_0	0.668592
SIDER	Pregnancy, puerperium and perinatal conditions	RandomForestClassifier:MolCLR_static	train_1	0.672269
SIDER	Pregnancy, puerperium and perinatal conditions	RandomForestClassifier:MolCLR_static	train_2	0.64916
SIDER	Ear and labyrinth disorders	RandomForestClassifier:MolCLR_static	train_0	0.552851
SIDER	Ear and labyrinth disorders	RandomForestClassifier:MolCLR_static	train_1	0.518206
SIDER	Ear and labyrinth disorders	RandomForestClassifier:MolCLR_static	train_2	0.551394
SIDER	Cardiac disorders	RandomForestClassifier:MolCLR_static	train_0	0.701331
SIDER	Cardiac disorders	RandomForestClassifier:MolCLR_static	train_1	0.729798
SIDER	Cardiac disorders	RandomForestClassifier:MolCLR_static	train_2	0.716598
SIDER	Nervous system disorders	RandomForestClassifier:MolCLR_static	train_0	0.691957
SIDER	Nervous system disorders	RandomForestClassifier:MolCLR_static	train_1	0.689055
SIDER	Nervous system disorders	RandomForestClassifier:MolCLR_static	train_2	0.641376
SIDER	Injury, poisoning and procedural complications	RandomForestClassifier:MolCLR_static	train_0	0.594782
SIDER	Injury, poisoning and procedural complications	RandomForestClassifier:MolCLR_static	train_1	0.591869
SIDER	Injury, poisoning and procedural complications	RandomForestClassifier:MolCLR_static	train_2	0.571238
SIDER	Hepatobiliary disorders	RandomForestClassifier:N-Gram	train_0	0.647865
SIDER	Hepatobiliary disorders	RandomForestClassifier:N-Gram	train_1	0.622601
SIDER	Hepatobiliary disorders	RandomForestClassifier:N-Gram	train_2	0.655405
SIDER	Metabolism and nutrition disorders	RandomForestClassifier:N-Gram	train_0	0.570408
SIDER	Metabolism and nutrition disorders	RandomForestClassifier:N-Gram	train_1	0.550454
SIDER	Metabolism and nutrition disorders	RandomForestClassifier:N-Gram	train_2	0.549773
SIDER	Product issues	RandomForestClassifier:N-Gram	train_0	0.491007
SIDER	Product issues	RandomForestClassifier:N-Gram	train_1	0.427158
SIDER	Product issues	RandomForestClassifier:N-Gram	train_2	0.51259
SIDER	Eye disorders	RandomForestClassifier:N-Gram	train_0	0.62963
SIDER	Eye disorders	RandomForestClassifier:N-Gram	train_1	0.639088
SIDER	Eye disorders	RandomForestClassifier:N-Gram	train_2	0.651732
SIDER	Investigations	RandomForestClassifier:N-Gram	train_0	0.741778
SIDER	Investigations	RandomForestClassifier:N-Gram	train_1	0.724444
SIDER	Investigations	RandomForestClassifier:N-Gram	train_2	0.77
SIDER	Musculoskeletal and connective tissue disorders	RandomForestClassifier:N-Gram	train_0	0.720248
SIDER	Musculoskeletal and connective tissue disorders	RandomForestClassifier:N-Gram	train_1	0.692149
SIDER	Musculoskeletal and connective tissue disorders	RandomForestClassifier:N-Gram	train_2	0.709366
SIDER	Gastrointestinal disorders	RandomForestClassifier:N-Gram	train_0	0.761019
SIDER	Gastrointestinal disorders	RandomForestClassifier:N-Gram	train_1	0.764118
SIDER	Gastrointestinal disorders	RandomForestClassifier:N-Gram	train_2	0.753444
SIDER	Social circumstances	RandomForestClassifier:N-Gram	train_0	0.596774
SIDER	Social circumstances	RandomForestClassifier:N-Gram	train_1	0.627547
SIDER	Social circumstances	RandomForestClassifier:N-Gram	train_2	0.573642
SIDER	Immune system disorders	RandomForestClassifier:N-Gram	train_0	0.65802
SIDER	Immune system disorders	RandomForestClassifier:N-Gram	train_1	0.637343
SIDER	Immune system disorders	RandomForestClassifier:N-Gram	train_2	0.636591
SIDER	Reproductive system and breast disorders	RandomForestClassifier:N-Gram	train_0	0.740533
SIDER	Reproductive system and breast disorders	RandomForestClassifier:N-Gram	train_1	0.761243
SIDER	Reproductive system and breast disorders	RandomForestClassifier:N-Gram	train_2	0.734714
SIDER	Neoplasms benign, malignant and unspecified (incl cysts and polyps)	RandomForestClassifier:N-Gram	train_0	0.648052
SIDER	Neoplasms benign, malignant and unspecified (incl cysts and polyps)	RandomForestClassifier:N-Gram	train_1	0.585799
SIDER	Neoplasms benign, malignant and unspecified (incl cysts and polyps)	RandomForestClassifier:N-Gram	train_2	0.664201
SIDER	General disorders and administration site conditions	RandomForestClassifier:N-Gram	train_0	0.714567
SIDER	General disorders and administration site conditions	RandomForestClassifier:N-Gram	train_1	0.681594
SIDER	General disorders and administration site conditions	RandomForestClassifier:N-Gram	train_2	0.707185
SIDER	Endocrine disorders	RandomForestClassifier:N-Gram	train_0	0.713499
SIDER	Endocrine disorders	RandomForestClassifier:N-Gram	train_1	0.71157
SIDER	Endocrine disorders	RandomForestClassifier:N-Gram	train_2	0.672452
SIDER	Surgical and medical procedures	RandomForestClassifier:N-Gram	train_0	0.588166
SIDER	Surgical and medical procedures	RandomForestClassifier:N-Gram	train_1	0.595562
SIDER	Surgical and medical procedures	RandomForestClassifier:N-Gram	train_2	0.599112
SIDER	Vascular disorders	RandomForestClassifier:N-Gram	train_0	0.679003
SIDER	Vascular disorders	RandomForestClassifier:N-Gram	train_1	0.649626
SIDER	Vascular disorders	RandomForestClassifier:N-Gram	train_2	0.677131
SIDER	Blood and lymphatic system disorders	RandomForestClassifier:N-Gram	train_0	0.745582
SIDER	Blood and lymphatic system disorders	RandomForestClassifier:N-Gram	train_1	0.751506
SIDER	Blood and lymphatic system disorders	RandomForestClassifier:N-Gram	train_2	0.753313
SIDER	Skin and subcutaneous tissue disorders	RandomForestClassifier:N-Gram	train_0	0.659976
SIDER	Skin and subcutaneous tissue disorders	RandomForestClassifier:N-Gram	train_1	0.675791
SIDER	Skin and subcutaneous tissue disorders	RandomForestClassifier:N-Gram	train_2	0.628954
SIDER	Congenital, familial and genetic disorders	RandomForestClassifier:N-Gram	train_0	0.584034
SIDER	Congenital, familial and genetic disorders	RandomForestClassifier:N-Gram	train_1	0.512138
SIDER	Congenital, familial and genetic disorders	RandomForestClassifier:N-Gram	train_2	0.506769
SIDER	Infections and infestations	RandomForestClassifier:N-Gram	train_0	0.678925
SIDER	Infections and infestations	RandomForestClassifier:N-Gram	train_1	0.686233
SIDER	Infections and infestations	RandomForestClassifier:N-Gram	train_2	0.671971
SIDER	Respiratory, thoracic and mediastinal disorders	RandomForestClassifier:N-Gram	train_0	0.755397
SIDER	Respiratory, thoracic and mediastinal disorders	RandomForestClassifier:N-Gram	train_1	0.723826
SIDER	Respiratory, thoracic and mediastinal disorders	RandomForestClassifier:N-Gram	train_2	0.724366
SIDER	Psychiatric disorders	RandomForestClassifier:N-Gram	train_0	0.626973
SIDER	Psychiatric disorders	RandomForestClassifier:N-Gram	train_1	0.601148
SIDER	Psychiatric disorders	RandomForestClassifier:N-Gram	train_2	0.598278
SIDER	Renal and urinary disorders	RandomForestClassifier:N-Gram	train_0	0.673628
SIDER	Renal and urinary disorders	RandomForestClassifier:N-Gram	train_1	0.698547
SIDER	Renal and urinary disorders	RandomForestClassifier:N-Gram	train_2	0.659201
SIDER	Pregnancy, puerperium and perinatal conditions	RandomForestClassifier:N-Gram	train_0	0.617647
SIDER	Pregnancy, puerperium and perinatal conditions	RandomForestClassifier:N-Gram	train_1	0.722689
SIDER	Pregnancy, puerperium and perinatal conditions	RandomForestClassifier:N-Gram	train_2	0.720588
SIDER	Ear and labyrinth disorders	RandomForestClassifier:N-Gram	train_0	0.572097
SIDER	Ear and labyrinth disorders	RandomForestClassifier:N-Gram	train_1	0.55566
SIDER	Ear and labyrinth disorders	RandomForestClassifier:N-Gram	train_2	0.599459
SIDER	Cardiac disorders	RandomForestClassifier:N-Gram	train_0	0.679408
SIDER	Cardiac disorders	RandomForestClassifier:N-Gram	train_1	0.707759
SIDER	Cardiac disorders	RandomForestClassifier:N-Gram	train_2	0.690197
SIDER	Nervous system disorders	RandomForestClassifier:N-Gram	train_0	0.711857
SIDER	Nervous system disorders	RandomForestClassifier:N-Gram	train_1	0.777778
SIDER	Nervous system disorders	RandomForestClassifier:N-Gram	train_2	0.672056
SIDER	Injury, poisoning and procedural complications	RandomForestClassifier:N-Gram	train_0	0.593325
SIDER	Injury, poisoning and procedural complications	RandomForestClassifier:N-Gram	train_1	0.583738
SIDER	Injury, poisoning and procedural complications	RandomForestClassifier:N-Gram	train_2	0.575
SIDER	Hepatobiliary disorders	RandomForestClassifier:MolE_static	train_0	0.66696
SIDER	Hepatobiliary disorders	RandomForestClassifier:MolE_static	train_1	0.678515
SIDER	Hepatobiliary disorders	RandomForestClassifier:MolE_static	train_2	0.671465
SIDER	Metabolism and nutrition disorders	RandomForestClassifier:MolE_static	train_0	0.539796
SIDER	Metabolism and nutrition disorders	RandomForestClassifier:MolE_static	train_1	0.587755
SIDER	Metabolism and nutrition disorders	RandomForestClassifier:MolE_static	train_2	0.578685
SIDER	Product issues	RandomForestClassifier:MolE_static	train_0	0.722122
SIDER	Product issues	RandomForestClassifier:MolE_static	train_1	0.595324
SIDER	Product issues	RandomForestClassifier:MolE_static	train_2	0.564748
SIDER	Eye disorders	RandomForestClassifier:MolE_static	train_0	0.647849
SIDER	Eye disorders	RandomForestClassifier:MolE_static	train_1	0.659299
SIDER	Eye disorders	RandomForestClassifier:MolE_static	train_2	0.66587
SIDER	Investigations	RandomForestClassifier:MolE_static	train_0	0.714444
SIDER	Investigations	RandomForestClassifier:MolE_static	train_1	0.695333
SIDER	Investigations	RandomForestClassifier:MolE_static	train_2	0.703556
SIDER	Musculoskeletal and connective tissue disorders	RandomForestClassifier:MolE_static	train_0	0.754408
SIDER	Musculoskeletal and connective tissue disorders	RandomForestClassifier:MolE_static	train_1	0.743802
SIDER	Musculoskeletal and connective tissue disorders	RandomForestClassifier:MolE_static	train_2	0.703581
SIDER	Gastrointestinal disorders	RandomForestClassifier:MolE_static	train_0	0.767562
SIDER	Gastrointestinal disorders	RandomForestClassifier:MolE_static	train_1	0.80854
SIDER	Gastrointestinal disorders	RandomForestClassifier:MolE_static	train_2	0.80062
SIDER	Social circumstances	RandomForestClassifier:MolE_static	train_0	0.568124
SIDER	Social circumstances	RandomForestClassifier:MolE_static	train_1	0.597835
SIDER	Social circumstances	RandomForestClassifier:MolE_static	train_2	0.621604
SIDER	Immune system disorders	RandomForestClassifier:MolE_static	train_0	0.598371
SIDER	Immune system disorders	RandomForestClassifier:MolE_static	train_1	0.653634
SIDER	Immune system disorders	RandomForestClassifier:MolE_static	train_2	0.600877
SIDER	Reproductive system and breast disorders	RandomForestClassifier:MolE_static	train_0	0.725247
SIDER	Reproductive system and breast disorders	RandomForestClassifier:MolE_static	train_1	0.6714
SIDER	Reproductive system and breast disorders	RandomForestClassifier:MolE_static	train_2	0.72929
SIDER	Neoplasms benign, malignant and unspecified (incl cysts and polyps)	RandomForestClassifier:MolE_static	train_0	0.62426
SIDER	Neoplasms benign, malignant and unspecified (incl cysts and polyps)	RandomForestClassifier:MolE_static	train_1	0.662722
SIDER	Neoplasms benign, malignant and unspecified (incl cysts and polyps)	RandomForestClassifier:MolE_static	train_2	0.642258
SIDER	General disorders and administration site conditions	RandomForestClassifier:MolE_static	train_0	0.697096
SIDER	General disorders and administration site conditions	RandomForestClassifier:MolE_static	train_1	0.71998
SIDER	General disorders and administration site conditions	RandomForestClassifier:MolE_static	train_2	0.730315
SIDER	Endocrine disorders	RandomForestClassifier:MolE_static	train_0	0.693526
SIDER	Endocrine disorders	RandomForestClassifier:MolE_static	train_1	0.683609
SIDER	Endocrine disorders	RandomForestClassifier:MolE_static	train_2	0.667769
SIDER	Surgical and medical procedures	RandomForestClassifier:MolE_static	train_0	0.639941
SIDER	Surgical and medical procedures	RandomForestClassifier:MolE_static	train_1	0.591716
SIDER	Surgical and medical procedures	RandomForestClassifier:MolE_static	train_2	0.578107
SIDER	Vascular disorders	RandomForestClassifier:MolE_static	train_0	0.630184
SIDER	Vascular disorders	RandomForestClassifier:MolE_static	train_1	0.624568
SIDER	Vascular disorders	RandomForestClassifier:MolE_static	train_2	0.585253
SIDER	Blood and lymphatic system disorders	RandomForestClassifier:MolE_static	train_0	0.742972
SIDER	Blood and lymphatic system disorders	RandomForestClassifier:MolE_static	train_1	0.737349
SIDER	Blood and lymphatic system disorders	RandomForestClassifier:MolE_static	train_2	0.746486
SIDER	Skin and subcutaneous tissue disorders	RandomForestClassifier:MolE_static	train_0	0.689781
SIDER	Skin and subcutaneous tissue disorders	RandomForestClassifier:MolE_static	train_1	0.652676
SIDER	Skin and subcutaneous tissue disorders	RandomForestClassifier:MolE_static	train_2	0.725061
SIDER	Congenital, familial and genetic disorders	RandomForestClassifier:MolE_static	train_0	0.583333
SIDER	Congenital, familial and genetic disorders	RandomForestClassifier:MolE_static	train_1	0.543184
SIDER	Congenital, familial and genetic disorders	RandomForestClassifier:MolE_static	train_2	0.612045
SIDER	Infections and infestations	RandomForestClassifier:MolE_static	train_0	0.658416
SIDER	Infections and infestations	RandomForestClassifier:MolE_static	train_1	0.631424
SIDER	Infections and infestations	RandomForestClassifier:MolE_static	train_2	0.634606
SIDER	Respiratory, thoracic and mediastinal disorders	RandomForestClassifier:MolE_static	train_0	0.68605
SIDER	Respiratory, thoracic and mediastinal disorders	RandomForestClassifier:MolE_static	train_1	0.649217
SIDER	Respiratory, thoracic and mediastinal disorders	RandomForestClassifier:MolE_static	train_2	0.727334
SIDER	Psychiatric disorders	RandomForestClassifier:MolE_static	train_0	0.645863
SIDER	Psychiatric disorders	RandomForestClassifier:MolE_static	train_1	0.633309
SIDER	Psychiatric disorders	RandomForestClassifier:MolE_static	train_2	0.605213
SIDER	Renal and urinary disorders	RandomForestClassifier:MolE_static	train_0	0.658697
SIDER	Renal and urinary disorders	RandomForestClassifier:MolE_static	train_1	0.645077
SIDER	Renal and urinary disorders	RandomForestClassifier:MolE_static	train_2	0.656174
SIDER	Pregnancy, puerperium and perinatal conditions	RandomForestClassifier:MolE_static	train_0	0.661239
SIDER	Pregnancy, puerperium and perinatal conditions	RandomForestClassifier:MolE_static	train_1	0.690126
SIDER	Pregnancy, puerperium and perinatal conditions	RandomForestClassifier:MolE_static	train_2	0.622374
SIDER	Ear and labyrinth disorders	RandomForestClassifier:MolE_static	train_0	0.619642
SIDER	Ear and labyrinth disorders	RandomForestClassifier:MolE_static	train_1	0.613608
SIDER	Ear and labyrinth disorders	RandomForestClassifier:MolE_static	train_2	0.558365
SIDER	Cardiac disorders	RandomForestClassifier:MolE_static	train_0	0.701331
SIDER	Cardiac disorders	RandomForestClassifier:MolE_static	train_1	0.660583
SIDER	Cardiac disorders	RandomForestClassifier:MolE_static	train_2	0.651171
SIDER	Nervous system disorders	RandomForestClassifier:MolE_static	train_0	0.728027
SIDER	Nervous system disorders	RandomForestClassifier:MolE_static	train_1	0.80141
SIDER	Nervous system disorders	RandomForestClassifier:MolE_static	train_2	0.771973
SIDER	Injury, poisoning and procedural complications	RandomForestClassifier:MolE_static	train_0	0.569417
SIDER	Injury, poisoning and procedural complications	RandomForestClassifier:MolE_static	train_1	0.571359
SIDER	Injury, poisoning and procedural complications	RandomForestClassifier:MolE_static	train_2	0.582767
HIV	HIV_active	RandomForestClassifier:MolE_static	train_0	0.767823
HIV	HIV_active	RandomForestClassifier:MolE_static	train_1	0.778288
HIV	HIV_active	RandomForestClassifier:MolE_static	train_2	0.804322
HIV	HIV_active	RandomForestClassifier:ECFP4	train_0	0.781971
HIV	HIV_active	RandomForestClassifier:ECFP4	train_1	0.756417
HIV	HIV_active	RandomForestClassifier:ECFP4	train_2	0.767689
HIV	HIV_active	RandomForestClassifier:N-Gram	train_0	0.764501
HIV	HIV_active	RandomForestClassifier:N-Gram	train_1	0.743184
HIV	HIV_active	RandomForestClassifier:N-Gram	train_2	0.758093
HIV	HIV_active	RandomForestClassifier:MolCLR_static	train_0	0.717295
HIV	HIV_active	RandomForestClassifier:MolCLR_static	train_1	0.737285
HIV	HIV_active	RandomForestClassifier:MolCLR_static	train_2	0.724454
