# Supplementary material for: Pre-trained molecular representations enable antimicrobial discovery
Source: Nat Commun. 2025 Apr 10;16:3420. doi: 10.1038/s41467-025-58804-4 (PMC11986102; doi:10.1038/s41467-025-58804-4)
Supplement: Supplementary file 4 — Source Data [file 41467_2025_58804_MOESM4_ESM.zip › Source Data/Figure 2.xlsx]

## Sheet: Figure 2a
UMAP embedding of MolE's pre-trained representation of randomly selected compounds from PubChem. Examples are highlighted.
chem_id	umap1	umap2	MolWt	MolWt_rob	chem_type	smiles
chem_9071	12.8239	5.06152	310.122	310.122	Pyridines bound to central nitrogen heterocycle	c1cncc(c2cc(c3ccncc3)cc(c3cccnc3)n2)c1
chem_75694	12.6483	5.06765	311.117	311.117	Pyridines bound to central nitrogen heterocycle	c1ccc(c2nnc(c3ccncc3)c(c3ccncc3)n2)cc1
chem_16832	1.63544	2.94313	185.095	271.067	Nitrogen heterocycles with alkyne and nitrile group	CC#CCCNc1ccc(C#N)nc1
chem_70047	1.65809	2.88837	158.084	271.067	Nitrogen heterocycles with alkyne and nitrile group	CC#CCCn1ccc(C#N)c1
chem_79636	1.54962	3.00327	162.091	271.067	Nitrogen heterocycles with alkyne and nitrile group	CC#CCNc1nccc(N)n1
chem_4429	6.20538	8.32933	540.375	419.185	Naphthalene with a long carbon chain	C#CCN(CCCCCCCCCCCCCCCCCC)S(=O)(=O)c1cccc2c(N(C)C)cccc12
chem_81612	6.50952	8.68886	440.389	419.185	Naphthalene with a long carbon chain	CCCCCCCCCCCCCCCC[NH2+]Cc1c(OC(C)C)ccc2ccccc12
chem_98613	6.51382	8.68688	434.391	419.185	Naphthalene with a long carbon chain	CCCCCCCCCCCCCC=CCCCCCCCc1ccc2ccccc2c1
chem_23822	12.0554	-2.72598	224.105	271.067	Benzene surrounded by ether bonds	COc1cc(OC)c(OC)cc1C=CCO
chem_52455	12.1767	-2.47529	180.079	271.067	Benzene surrounded by ether bonds	Cc1cc(O)ccc1OCC1CO1
chem_62465	12.012	-2.81544	250.121	271.067	Benzene surrounded by ether bonds	CCC(C=O)=Cc1ccc(OC)c(OC)c1OC
chem_32667	1.97495	4.72982	1064.53	419.185	Amino acid chains	CCC(C)C(NC(=O)C(CCC(=O)[O-])NC(=O)C(CCCC[NH3+])NC(=O)C(CC(N)=O)NC(=O)C([NH3+])C(C)O)C(=O)NC(C(=O)NC(CCC(=O)[O-])C(=O)NC(CO)C(=O)NC(Cc1ccccc1)C(=O)[O-])C(C)C
chem_36808	1.96027	4.66796	818.369	419.185	Amino acid chains	CC(NC(=O)C(CCC(=O)[O-])NC(=O)C(CC(=O)[O-])NC(=O)C(CC(N)=O)NC(=O)C1CCCN1C(=O)C([NH3+])Cc1ccccc1)C(=O)NC(CCCC[NH3+])C(=O)[O-]
chem_46572	2.05155	4.64869	866.496	419.185	Amino acid chains	CC(C)CC(NC(=O)C(CCC[NH+]=C(N)N)NC(=O)C(CO)NC(=O)C(CO)NC(=O)C(Cc1ccccc1)NC(=O)C(CCCC[NH3+])NC(=O)C(C)NC(=O)C[NH3+])C(=O)[O-]
chem_0	6.93067	1.4964	366.092	366.092		Cn1ccnc1SCC(=O)Nc1ccc(N2CCOCC2)c(Cl)c1
chem_1	10.1033	1.93099	277.098	277.098		CCc1nc(C)ccc1Oc1nc(C)nc(Cl)c1C
chem_2	9.24795	1.51773	461.108	419.185		COC(=O)c1c(NC(=O)CN(c2cccc(C#N)c2)S(C)(=O)=O)sc2c1CCC(C)C2
chem_3	11.1403	-1.26286	379.101	379.101		CCC(Sc1ccc(Cl)cc1)C(=O)NCCOc1ccc(OC)cc1
chem_4	9.90638	-1.71467	344.936	344.936		C=CCC(C)NC(=O)c1cc(Br)ccc1Br
chem_5	5.16697	-1.60668	259.168	271.067		O=C(NC1CCCCC1)c1cccc2c1NCCN2
chem_6	-0.855088	2.33604	765.554	419.185		CCC=CCC=CCC=CCC=CCC=CCC=CCCCC(=O)OCC(COCCC(C(=O)[O-])[N+](C)(C)C)OC(=O)CCCCCC=CC=CCCCC
chem_7	12.5604	1.86228	364.065	364.065		O=C(Nc1ccccc1OCC(F)(F)F)c1ccc(C(F)(F)F)nc1
chem_8	10.2842	0.252893	409.146	409.146		N#CC(=C[NH2+]CCCCCC(=O)[O-])C(=O)Nc1ccccc1Sc1ccccc1
chem_9	7.91854	6.10918	346.078	346.078		OC1(c2ccccc2)C[NH2+]CCN1c1nc2ccc(Cl)cc2s1
chem_10	12.0051	-1.92212	441.154	419.185		COc1cc(C(=O)NCC(=O)OCC(=O)N(CC#N)c2ccccc2)cc(OC)c1OC
chem_11	12.9033	0.627003	428.121	419.185		CCN(c1ccccc1)S(=O)(=O)c1cc(C(=O)Nc2ccc(OC)cc2)ccc1F
chem_12	-0.906799	2.88719	644.429	419.185		CC(=O)OC1=CC=CC(C)C(=O)OCCCCCCCCCCC(OC(C)=O)=CC=CC(C)C(=O)OCCCCCCCCCC1
chem_13	9.90143	8.71246	253.051	271.067		COC(=O)C(O)c1cc(Cl)c2[nH]cc(C)c2c1
chem_14	10.8273	-0.0993866	659.258	419.185		Cc1ccc(S(=O)(=O)N(CC(=O)N(Cc2ccc(Cl)cc2)C(Cc2ccccc2)C(=O)NC(C)(C)C)c2ccc(C)c(C)c2)cc1
chem_15	9.46072	-0.0682533	346.95	346.95		[NH3+]Cc1cc(I)c(C=O)c(OC(F)(F)F)n1
chem_16	8.75575	8.64629	256.121	271.067		N#CCCCOC(=O)CCc1c[nH]c2ccccc12
chem_17	5.29179	7.37806	356.244	356.244		CCCNC(=O)c1cc2cc(N3CC[NH+](C4CCCC4)CC3)ncc2[nH]1
chem_18	5.08641	-0.922012	767.345	419.185		CC1CCN(C(=O)c2ccc(Cl)c(NC(=O)C(C)[NH+]3CCC(C(=O)N4CCCC4C(=O)Nc4cc(C(=O)N5CCCC(C)C5)ccc4Cl)CC3)c2)CC1
chem_19	7.81156	-5.20615	422.151	419.185		CCCC12CCC(c3ccc(c4cc(F)c(OC=C(F)F)c(F)c4)cc3)(OC1)OC2
chem_20	-1.81257	5.19237	230.175	271.067		C(C[NH2+]CC1COCCO1)CC1CCCO1
chem_21	14.4686	1.32866	430.23	419.185		C(=Cc1ccccc1)CC(OC(CC=Cc1ccccc1)c1ccccc1)c1ccccc1
chem_22	11.8417	0.0098818	284.132	284.132		CCN(C(=O)C=Cc1cccc(N)c1)c1cccc(F)c1
chem_23	8.08433	1.10203	354.081	354.081		CCCn1ncc(Br)c1C([NH3+])c1cc(OC)ccc1OC
chem_24	7.4455	2.0113	312.051	312.051		CC[NH2+]C(c1cnn(C)c1)c1cccc(F)c1Br
chem_25	3.03185	1.01411	266.21	271.067		CCC[NH2+]C1CCCN(CCc2[nH+]ccn2C)C1=O
chem_26	9.07629	5.79387	285.117	285.117		CN(Cc1cccc(C[NH3+])c1)c1ncnc2ccsc12
chem_27	8.5638	0.687982	349.075	349.075		O=C(c1cc(Nc2cccc(Cl)c2Cl)ccn1)N1CCCCC1
chem_28	9.05508	-0.0292708	373.137	373.137		O=C([O-])c1ccccc1CCC(=O)N1CCN(c2cc(F)ccc2F)CC1
chem_29	12.3854	-1.15484	355.178	355.178		CCCOc1ccc(CC(=O)Nc2ccc(CC(=O)OC)cc2)cc1C
chem_30	14.5982	2.04886	498.102	419.185		CCOC(=O)C1=C(C)N=c2sc(=CCc3cc(Cl)ccc3O)c(=O)n2C1c1ccc(OC)cc1
chem_31	6.67643	2.91511	288.122	288.122		Cc1cc(C(=O)N2CC(O)C(Cc3cnccn3)C2)no1
chem_32	3.95652	5.55773	1321.67	419.185		CCC(C)C(NC(=O)CNC(=O)C(C)NC(=O)C(Cc1c[nH]c2ccccc12)NC(=O)C(Cc1c[nH]c2ccccc12)NC(=O)C(CO)NC(=O)C(C)[NH3+])C(=O)NC(CCCC[NH3+])C(=O)NC(CCC(N)=O)C(=O)NC(CCC(=O)[O-])C(=O)NC(Cc1ccccc1)C(N)=O
chem_33	10.868	2.30405	285.03	285.03		NC(=[NH+]O)c1ccc(Cn2cc(Cl)cn2)c(Cl)c1
chem_34	-2.63597	6.16087	262.122	271.067		CS(=O)(=O)NC1CCCN(C(=O)C2([NH3+])CC2)C1
chem_35	9.44637	-3.9713	329.039	329.039		CC(C)COCCOCc1ccc(C(=O)[O-])cc1Br
chem_36	7.50928	7.99251	383.198	383.198		CCCOCc1cc(C#N)c2c3c([nH]c2c1C)C(CCC)(CC(=O)[O-])OCC3
chem_37	-0.491863	3.24347	214.157	271.067		C=CCC(COCCCC)CC(=O)OC
chem_38	4.397	1.30613	281.162	281.162		CCCC(NC(=O)NCCCc1cn[nH]c1C)C(=O)[O-]
chem_39	12.0745	1.39691	390.133	390.133		Cc1ccc(C(=O)Nc2nccnc2C(=O)NCc2ccc3c(c2)OCO3)cc1
chem_40	14.23	0.665778	342.082	342.082		OC(c1ccc(OCc2ccccc2)cc1)c1c(F)cccc1Cl
chem_41	10.6841	1.20495	362.174	362.174		Cc1nc(Nc2ccc(Oc3ccccc3)cc2)cc(N2CCOCC2)n1
chem_42	-1.54431	7.12068	243.23	271.067		CC1CC(C)C[NH+](CC(C)NC(=O)CC[NH3+])C1
chem_43	10.8031	-2.26378	276.032	276.032		CCCOc1c(Cl)cc(CC(=O)OC)cc1Cl
chem_44	12.0576	-0.174765	430.189	419.185		COc1ccc(OCC(=O)NC(C(=O)N2CCCc3ccccc32)c2ccccc2)cc1
chem_45	2.1714	-0.170398	267.176	271.067		Cc1nc(C[NH+]2CCC3(CCC[NH+](C)C3)C2)cs1
chem_46	8.49728	-3.4887	656.471	419.185		CCCc1ccc(c2ccc(C(OC(c3ccc(c4ccc(CCC)cn4)cc3)C3CCC(CC)CC3)C3CCC(CC)CC3)cc2)nc1
chem_47	4.85706	2.97868	275.084	275.084		CC(=O)NC1CCN(c2sc(C#N)c(N)c2C#N)C1
chem_48	11.8188	1.16323	397.151	397.151		COc1ccc(NC(=O)c2c(=O)n(c3ccc(OC)cc3)[nH][n+]2CC(C)=O)cc1
chem_49	12.0986	-1.29951	192.096	271.067		C=CC(C)Oc1cccc(B(O)O)c1
chem_50	6.00909	0.742015	362.186	362.186		CCc1[nH+]ccn1CC[NH+]1CCN(C(=O)Cc2ccccc2Cl)CC1
chem_51	11.698	1.66315	374.065	374.065		COc1ccccc1N(C)C(=O)c1cnc(OCC(F)(F)F)c(Cl)c1
chem_52	7.77402	2.16871	472.222	419.185		O=C(CN1Cc2ccccc2N(C(=O)c2ccc(n3cccn3)nc2)CC1=O)NC1CCCCC1
chem_53	8.59137	-4.22251	278.225	278.225		CCCCCCCCCCOc1ccccc1C(C)O
chem_54	11.5878	7.97439	356.035	356.035		O=Nc1c(C2C(=O)Nc3ccc(S(=O)(=O)[O-])cc32)[nH]c2ccccc12
chem_55	9.88728	-0.667928	339.158	339.158		CN(C)C(=O)c1ccccc1NC(=O)NC1c2ccccc2CC1O
chem_56	12.6878	0.161321	401.174	401.174		CCc1c(C(=O)Nc2cccc(OCc3cccc(C#N)c3)c2)[nH]c(C)c1C(C)=O
chem_57	6.03593	-1.55494	437.235	419.185		CCN(CC(=O)NC(C)C)C(=O)C1CCN(S(=O)(=O)c2ccc(C(C)C)cc2)CC1
chem_58	0.119311	1.98428	544.313	419.185		C=CC=C(C=C)C1C=C(c2ccccc2)C=C(C2=CC=CC=CC=C(C(C)=c3ccccc3=CC)C3C=CC=CC23)C1
chem_59	10.5727	6.06515	368.077	368.077		COc1cccc(c2nnc(SCc3nc4ccccc4s3)n2C)c1
chem_60	-3.00791	4.93779	173.111	271.067		CN1CCC([NH2+]C2CSC2)C1
chem_61	14.0587	-0.903598	404.905	404.905		CN1C(=O)SC(=Cc2cc(I)c([O-])c([N+](=O)[O-])c2)C1=O
chem_62	-2.99879	5.22342	422.424	419.185		CCCCCCCCCCCCCCCCCC(=O)C1CC(C)(C)N(N)C(C)(C)C1
chem_63	9.86802	5.6838	292.132	292.132		O=C(Nc1cccc(c2nnc3ccccn32)c1)C1CCC1
chem_64	10.6291	6.88712	281.142	281.142		CCn1cc(COc2ccc(C)cc2)c2cccc(O)c21
chem_65	7.84314	6.41263	342.12	342.12		O=C(NCc1cccc(F)c1)c1cc2sccc2n1CC1CCC1
chem_66	6.12756	-0.890779	610.279	419.185		Cc1cc(C(=O)N2CCCC2)ccc1NC(=O)C1CC[NH+](C(C)C(=O)Nc2cc(C(=O)N3CCOCC3)ccc2Cl)CC1
chem_67	4.13245	-1.67427	421.26	419.185		C[NH+]=C(NCCC[NH+]1CCCC1C(=O)N(C)C)NCC1(c2cccc(Cl)c2)CC1
chem_68	7.14947	6.96811	374.061	374.061		Cc1cn2c([nH+]1)C(C)N(C(=O)c1cc3ccc(Br)cn3n1)CC2
chem_69	4.62878	1.09724	331.188	331.188		Cc1cc(=O)n(CC[NH+]2CCCN(c3ncccn3)CC2)c(=O)[nH]1
chem_70	9.16691	-3.58144	518.15	419.185		CC(C)(C)[SiH](OC(C#Cc1ccccc1)(CCCI)c1ccccc1)C(C)(C)C
chem_71	9.24925	-1.57404	264.171	271.067		Cc1ccc(NC(=O)C(C)C)cc1NC(=O)C(C)[NH3+]
chem_72	14.032	-0.351009	230.094	271.067		COc1ccc(C(=O)Cc2ccc(C)o2)cc1
chem_73	7.95646	3.3363	298.029	298.029		CCc1cnc(CNc2cc([N+](=O)[O-])cc(Cl)n2)s1
chem_74	3.48379	1.80717	212.11	271.067		CC(C)CCSc1cncc(NN)n1
chem_75	8.31675	-1.58906	353.945	353.945		S=C(NCCCCl)Nc1ccc(I)cc1
chem_76	12.0881	9.88155	685.277	419.185		C1=Cc2c(c(c3cccc(c4c5ccccc5c(c5ccccc5)c5c6ccccc6ncc45)c3)c3ccccc3c2c2ccc3ccccc3c2)CC1
chem_77	12.6951	2.82115	367.088	367.088		CCOc1cc(c2ccccc2)sc1C(=O)Nc1ccc2c(c1)OCO2
chem_78	3.18065	-0.122859	207.16	271.067		CC[NH2+]C1CCCN(c2ncccn2)C1
chem_79	8.1791	5.63961	374.108	374.108		CNC(=S)Nc1ncnc2c1c(c1ccc(Cl)cc1)nn2C(C)(C)C
chem_80	8.89495	8.19229	194.061	271.067		CCn1ncc2cc(CCl)ccc21
chem_81	9.0474	1.75398	625.212	419.185		C[NH+]=C(N)NN=CCCc1cc(F)c(CSc2nc3c(n2c2ccc(F)cc2)C(c2ccc(Cl)c(C)c2)CCC3)c(F)c1
chem_82	7.69516	-0.372132	405.152	405.152		O=C(CCC1CCN(S(=O)(=O)c2cccnc2)CC1)NCc1ccc(F)cc1
chem_83	8.33979	-0.0819612	537.024	419.185		O=C(NCC(c1ccccc1Cl)[NH+]1CCCC1)c1ccc(S(=O)(=O)c2ccc(Br)cc2)o1
chem_84	9.1334	-1.64638	401.218	401.218		CC[NH+](CC)C(CNC(=O)c1ccc(NC)c([N+](=O)[O-])c1)c1cccc(OC)c1
chem_85	9.66851	0.332937	349.129	349.129		O=C(c1cc(F)ccc1F)N1CCC(CCOc2ccccc2F)C1
chem_86	6.53191	1.05228	273.142	273.142		CC([NH2+]C1CCCCc2ccccc21)c1nccs1
chem_87	2.82667	1.21251	256.109	271.067		CNc1ncc(Cl)c(NCC2CCC(O)C2)n1
chem_88	-0.98601	5.04267	258.17	271.067		CCOC(=O)C(CC)C(=O)OCC1CC[NH2+]CC1
chem_89	12.2399	4.08367	456.012	419.185		Cc1sc(c2nc(c3ccc(Cl)cc3)no2)cc1S(=O)(=O)Nc1cccc(C#N)c1
chem_90	9.3653	2.91962	392.019	392.019		O=C(NCCc1ccc(Br)s1)c1ccc(NC(=O)C2CC2)cc1
chem_91	9.52981	-1.91568	263.152	271.067		COc1cc(C)cc(C)c1NC(=O)C1(CO)CCC1
chem_92	7.7828	7.79827	205.096	271.067		CN(C)c1ccc2nc(=N)[n-][n+](O)c2c1
chem_93	9.36243	-3.07374	556.287	419.185		Cc1cc(CCCC(CCCc2cc(C)cc(C(C)C)c2O)(CSCCC(=O)[O-])C(=O)[O-])c(O)c(C(C)C)c1
chem_94	7.66932	-0.134121	446.062	419.185		O=C(C1CCC1)N1CCSC12C(=O)N(Cc1ccccc1Cl)c1ccc(Cl)cc12
chem_95	5.71756	-1.43931	279.153	279.153		[NH3+]C(CSc1ccccc1)CC(=O)N1CCCCC1
chem_96	12.1026	-1.91229	523.217	419.185		CCCCOc1ccc(C2C(c3ccc(OCC)c(OCC)c3)=C(O)C(=O)N2c2cc(F)ccc2F)cc1
chem_97	7.18141	-3.21554	318.303	318.303		CCCCCc1cc(N)c(CCCCC)c(CCCCC)c1N
chem_98	12.1249	-2.2633	569.205	419.185		O=C(OCC(COC(=O)c1ccccc1)(COC(=O)c1ccccc1)N1C(=O)C2CCCCC2C1=O)c1ccccc1
chem_99	11.5251	-1.92129	200.085	271.067		COc1c(F)ccc(C(C)CO)c1O
chem_100	4.92716	-4.23173	313.115	313.115		O=S(=O)(c1ccccc1F)N1CCCC1C1CCCC1O
chem_101	5.54107	-1.0114	263.199	271.067		C[NH+](C)CCCNC(=O)c1cccc2c1C[NH2+]CC2
chem_102	6.47355	-3.88171	332.135	332.135		CC(C)(O)C1CCCN1C(=O)Nc1cc(F)ccc1OC(F)F
chem_103	9.947	-1.52648	575.156	419.185		COC1CCN(S(=O)(=O)c2ccc(Oc3cc(OCC=C(C)C)cc(C(=O)Nc4ncc(F)s4)c3)cc2)CC1
chem_104	-2.67016	6.26868	302.19	302.19		O=S(=O)(C1CCN(CC2CC[NH2+]CC2)C1)N1CCCC1
chem_105	7.50793	-1.10193	541.188	419.185		CC1(C)C(C(=O)OCc2ccccc2)N2C(=O)C(C(O)C(=O)N3CCN(c4ccccc4)CC3)C2S1(=O)=O
chem_106	10.4147	2.67138	330.964	330.964		Cn1cc(Sc2ccc(I)cc2N)cn1
chem_107	10.8322	7.83996	368.054	368.054		COc1ccc2c(C(=O)Nc3ccc(Cl)cc3C(F)(F)F)c[nH]c2c1
chem_108	-2.15716	7.09292	366.25	366.25		CC1(C)NC(=O)N(CCN2CC[NH+](CC(=O)N3CCCCC3)CC2)C1=O
chem_109	9.80838	2.02243	310.05	310.05		Cc1cc(C)c(S(=O)(=O)NCc2ncon2)cc1C(=O)[O-]
chem_110	9.226	3.94283	389.071	389.071		O=C(CCCNC(=O)c1cccs1)Nc1cc(Cl)ccc1n1cncn1
chem_111	9.08347	-2.68748	357.058	357.058		CCCC(C)(NC(=O)c1cc(OC)ccc1Br)C(=O)OC
chem_112	9.78022	9.29069	356.106	356.106		CCCc1c(F)c(=O)oc2c1c1c(c3oc(C)cc(=O)c32)C=C(C)CO1
chem_113	12.1224	0.589345	496.097	419.185		CC(=O)Nc1ccc(S(=O)(=O)N(CC(=O)Nc2ccc(C#N)cc2)Cc2ccccc2Cl)cc1
chem_114	6.44105	-3.79335	303.117	303.117		Cc1cc(S(=O)(=O)N2CCOCC2C)cc(C[NH3+])c1F
chem_115	12.3157	1.2021	361.902	361.902		O=C(Nc1ccc(F)cc1Br)c1cc(Cl)nc(Cl)c1
chem_116	6.28668	-3.09147	352.055	352.055		CC1CN(c2ccc(C=CC(=O)[O-])c(Br)c2)CC(C)(C)O1
chem_117	10.0987	-3.25792	325.121	325.121		CC(C)COc1c(C(=O)CCC(=O)[O-])cc(Cl)cc1C(C)C
chem_118	9.79071	-0.0792757	371.071	371.071		Cc1cc(N(CCC(=O)NCc2ccccc2Cl)S(C)(=O)=O)no1
chem_119	11.0752	-1.05607	300.173	300.173		CCc1oc(C(C)C(O)c2ccccc2C)c(C)c(=O)c1C
chem_120	9.35103	6.94363	412.18	412.18		CCCCOc1c(OC)ccc2cc(C(=O)NCCc3ccc(F)cc3)c(=O)[nH]c12
chem_121	9.43798	8.02058	290.094	290.094		CC[NH2+]C(c1ccc(Cl)o1)c1cc2cccc(C)c2o1
chem_122	8.82483	2.45701	353.126	353.126		CN(C)c1ccc(n2cccc2C=C2NC(=O)N(CC(=O)[O-])C2=O)cc1
chem_123	-1.41461	2.7185	169.087	271.067		C=C(CCC1(CC)CO1)C(=O)[O-]
chem_124	-2.16404	3.95627	946.879	419.185		CCCCCCCCCCCCCCCCNC(=O)CCC(CCC(=O)NCCCCCCCCCCCCCCCC)(CCC(=O)NCCCCCCCCCCCCCCCC)[N+](=O)[O-]
chem_125	9.56806	0.446345	586.161	419.185		CCn1c(=C(C#N)C(=O)NCC(F)(F)F)sc(=CNc2cccc(NC(=O)CN3CCOc4ccccc43)c2)c1=O
chem_126	13.3282	-1.34257	539.123	419.185		CCOc1ccc(N2C(=O)C(O)=C(c3ccc(Cl)cc3)C2c2cc(OC)c([O-])c([N+](=O)[O-])c2)cc1OCC
chem_127	-0.42341	5.13715	221.086	271.067		O=C1CCN(CCOCC(F)F)C(=O)C1
chem_128	-1.63663	2.75041	1360.94	419.185		CCCCCCC=CC=CCCCCCCCC(=O)OCC(COP(=O)([O-])OCC(O)COP(=O)([O-])OCC(COC(=O)CCCCCCCCC(C)C)OC(=O)CCCCCCCCCCCCCC(C)C)OC(=O)CCCCCCCCCCCCCCC(C)C
chem_129	4.93603	1.954	451.158	419.185		CCCCCOc1nc(CC)c(c2cnc(N(C)C)c(Br)c2OC)nc1NC
chem_130	11.6732	-1.87086	209.049	271.067		O=C1CCc2c(F)cc([N+](=O)[O-])cc2C1
chem_131	11.0644	1.78991	421.141	419.185		Cc1[nH]n(c2ccc(F)cc2)c(=O)c1CCC(=O)NCc1ccc(C(F)(F)F)cc1
chem_132	8.3916	3.08351	207.031	271.067		N#Cc1nc(N)n(CC=CCl)c1C#N
chem_133	-1.401	4.86265	205.087	271.067		CC1(CNC(=O)CCl)CCOCC1
chem_134	10.5364	1.3559	244.132	271.067		NC(=O)c1nn(CCCc2ccccc2)cc1N
chem_135	9.74307	-0.309333	442.031	419.185		Cc1ccc(S(=O)(=O)NCCC(=O)NNC(=O)c2cc(Br)c[nH]2)cc1C
chem_136	5.12311	-1.41178	366.119	366.119		Nc1c(C(=O)NCCC[NH+]2CCOCC2)cc(Cl)cc1C(F)(F)F
chem_137	6.72342	-4.16723	272.04	272.04		O=C([O-])c1cc(NS(=O)(=O)CC2CC2)ccc1F
chem_138	8.89042	1.47082	426.154	419.185		CCCCCCC(NCc1ccccc1)c1[nH]c(c2ccc(Br)cc2)c[nH+]1
chem_139	-3.09693	7.63433	215.175	271.067		COCCCC(O)C1CN2CC[NH+]1CC2
chem_140	7.75922	-2.1646	262.168	271.067		CCC1CN(C(=O)c2cc(N)c(C)cc2C)CCO1
chem_141	6.37902	-2.07173	267.207	271.067		CCC[NH2+]Cc1ccc(N(CCO)CCOC)cc1
chem_142	0.505217	5.53569	429.235	419.185		CCC(C)C(NC(=O)C(C)NC(=O)C(CC(=O)[O-])NC(=O)C([NH3+])CC(C)C)C(=O)[O-]
chem_143	7.57058	1.38848	355.085	355.085		CCCN(CCOc1c(C)cc(Cl)cc1Cl)C(=O)n1ccnc1
chem_144	10.0523	3.4449	259.008	271.067		CCc1nnc(Cl)n1c1cc(Cl)ccc1F
chem_145	5.88268	-2.11919	294.189	294.189		CSc1ccc(C[NH2+]CC2(O)CCC(C)(C)CC2)cc1
chem_146	-2.00588	5.18576	200.237	271.067		CCCCCCC(C)C(CCC)[NH2+]C
chem_147	5.24057	-2.28008	254.094	271.067		[NH3+]C1(OC=O)CCC(c2ccc(Cl)cc2)CC1
chem_148	7.93636	-3.74084	607.406	419.185		C=C(N1C(=O)OCC1Cc1ccccc1)C(CCCC)(CCCCCC)C(O[Si](C)(C)C(C)(C)C)c1ccc(OC)cc1
chem_149	10.4144	4.42797	374.173	374.173		CCCOCCn1cc(c2ccc(c3nn[n-]n3)cc2)c(c2ccncc2)n1
chem_150	11.6696	8.70935	336.937	336.937		O=c1cc(I)cc2oc3ccccc3c([O-])c1-2
chem_151	10.3425	8.66141	524.088	419.185		CCCc1nnc(SCc2cccc3ccccc23)n1N=Cc1cc(Br)cc(OC)c1OC
chem_152	9.2949	0.294143	305.065	305.065		C[NH2+]C(Cc1ccccc1C)c1ncccc1Br
chem_153	-3.52038	7.4517	311.267	311.267		[NH3+]C1(CNC(=O)N2CCN(C3CC[NH2+]C3)CC2)CCCCC1
chem_154	5.42928	1.06256	204.15	271.067		CCN(CC(C)C#N)c1cc[nH+]c(C)c1
chem_155	8.91405	0.369729	327.158	327.158		CC(=O)N1CCN(C(=O)c2c(C)noc2C)C(c2ccccc2)C1
chem_156	11.3135	-2.03442	526.26	419.185		CCCOc1cccc(N2C(=O)C(=O)C(=C([O-])c3cccc(OC(C)C)c3)C2c2ccc(C(C)(C)C)cc2)c1
chem_157	11.0674	1.36613	397.156	397.156		Cc1cc(OCCCC(=O)NCc2ccccc2Cn2cccn2)ccc1Cl
chem_158	13.2563	1.76715	388.167	388.167		COC(=O)COc1cccc(OC2CCc3ccc(c4cccc(C)c4)cc32)c1
chem_159	8.28085	3.99105	330.112	330.112		Cc1c(c2nc(C3([NH3+])CCC3)no2)cnn1c1cccc(Cl)c1
chem_160	5.77384	7.70586	419.201	419.185		COc1ccc(c2nc(C(=O)NC34CC5CC(CC(C5)C3)C4)n3ccccc23)cc1F
chem_161	7.64992	5.96398	400.124	400.124		CC(C(=O)Nc1ccccc1Cl)[NH+]1CCC(c2nc3ccccc3s2)CC1
chem_162	6.26618	7.56298	368.188	368.188		N#Cc1c[nH+]c2ccccc2c1N1CCN(C(=O)NC2CCC(F)C2)CC1
chem_163	4.62869	-2.30689	443.265	419.185		CCC[NH+]1CCC2(CC1)NC(=O)N(C1CCN(C(=O)c3ccccc3OCC)CC1)C2=O
chem_164	5.68052	2.95795	289.154	289.154		COC(=O)C1CCc2c(nc(N)n2Cc2nccn2C)C1
chem_165	8.47333	6.50392	451.166	419.185		O=C(NCc1ccc(Cl)cc1)C(=O)c1cn(CC(=O)N2CCCCCC2)c2ccccc12
chem_166	6.91456	-3.8094	278.188	278.188		CCC1(CC)C(O)CC1c1ccc(OCCOC)cc1
chem_167	6.72042	-2.39458	383.151	383.151		CS(=O)(=O)NCC1CCCN(C(=O)Nc2ccc3c(c2)OCCCO3)C1
chem_168	4.47072	-2.67132	276.219	276.219		C[NH2+]CC1CC[NH+](C2CCc3ccc(OC)cc32)CC1
chem_169	9.85708	1.70908	305.118	305.118		CCOC(=O)c1c(C)nn(C)c1NC(=O)c1ccccc1F
chem_170	7.44855	1.85013	344.129	344.129		Cn1nnnc1SCC[NH2+]Cc1cccc(Oc2ncccn2)c1
chem_171	11.0827	7.4898	417.115	417.115		Cc1ccc2oc3c(c(=O)c2c1)C(c1ccc(C(C)C)cc1)N(c1nncs1)C3=O
chem_172	8.47096	6.75162	424.112	419.185		O=C(Nc1noc2ccccc12)N1CCN(c2nc(c3cccc(F)c3)ns2)CC1
chem_173	8.11262	1.45944	518.215	419.185		Cc1ccsc1CN(Cc1ccc(F)cc1)C(=O)CN(C(=O)Nc1cccc(C#N)c1)C1CCCCC1
chem_174	9.41492	2.64119	388.121	388.121		CNC(=O)c1cccc(F)c1Nc1cc(Nc2cc(C)nn2C)ncc1Cl
chem_175	11.7773	0.349602	409.149	409.149		O=C1CC(c2ccc(O)cc2)(c2ccc(F)cc2)N1C(O)CCc1ccc(F)cc1
chem_176	11.1532	0.440112	360.232	360.232		CC(C)(C)[NH2+]C(Cc1ccccc1)C(O)(c1ccccc1)c1ccccc1
chem_177	-2.74705	7.45478	313.272	313.272		CCCCOC(=O)C(C)[NH+]1CCC([NH+]2CCN(C)CC2)CC1
chem_178	6.0999	-3.94785	399.174	399.174		CC(CS(=O)(=O)N(C)C(=N)N)c1cc(NC(=O)N2CCCCC2)ccc1F
chem_179	-3.13851	6.19706	531.365	419.185		N#CC1(NC(=O)C(CC2CCCCC2)[NH+]=C(NC(=O)[O-])N2CCOCC2)CC[NH+](CC2CCCCC2)CC1
chem_180	7.66636	5.70526	386.211	386.211		O=C(Cc1ccccc1)c1cnc2cccc(C3CCC4(CCNN4)CC3)c2n1
chem_181	8.39526	6.38536	378.194	378.194		O=C([O-])Cc1ccc(OCC[NH+]2CCC(c3c[nH]c4ccccc34)CC2)cc1
chem_182	7.04196	6.50611	455.213	419.185		CC(=O)CCC([NH2+]C1CCC(Nc2cc[nH+]c3cc(Cl)ccc23)CC1)c1ccc(F)cc1
chem_183	10.5782	1.10599	333.184	333.184		C=c1[nH]n(c2ccc(CC)cc2)c(=O)c1=Cc1ccc(N(C)C)cc1
chem_184	5.46014	6.55848	280.159	280.159		CCn1nc(C)c2[nH]c(=S)n(CC3CC[NH+](C)C3)c21
chem_185	8.4753	0.721875	330.151	330.151		CC(C)(C)NSc1ccc(NC(=O)NCc2ccncc2)cc1
chem_186	4.91588	-2.14857	219.186	271.067		CC(C)c1ccc(NCC[NH2+]C2CC2)cc1
chem_187	10.4252	-2.88814	637.207	419.185		CCC(=Cc1cccc(O)c1)CCC1OB(O)CC2C1=C(CO)CC1C(=O)N(c3cc(C(F)(F)F)cc(C(F)(F)F)c3)C(=O)C12
chem_188	8.06035	1.73592	356.197	356.197		O=C(Nc1ccc(c2ccco2)cc1)N1CCC([NH+]2CCOCC2)CC1
chem_189	8.10349	-2.76793	386.151	386.151		COc1ccc(OC)c(N(CCC(=O)NCC2CCCO2)S(C)(=O)=O)c1
chem_190	8.15507	6.20594	472.186	419.185		O=C(CC1C(=O)N(CCCn2ccnc2)c2nc3ccccc3n21)Nc1ccc2c(c1)OCCO2
chem_191	7.31378	2.44471	449.218	419.185		CC(C)NC(=O)c1nnc(c2ccc3c(c2O)CCN3)n1c1ccc(N2CCOCC2)nc1
chem_192	9.82123	2.37128	451.174	419.185		Cc1nn(C)c(C)c1C(=O)C(=O)OCC(=O)c1cc(C)n(c2ccc3c(c2)OCCO3)c1C
chem_193	11.3922	-0.254236	393.197	393.197		[NH3+]CC(=O)N(CCc1ccccc1F)Cc1ccc(OCc2ccccc2)cc1
chem_194	11.7304	1.06398	324.003	324.003		Cc1ccc(Nc2cc(Cl)c(N)cc2C)c(Br)c1
chem_195	6.2851	-3.3227	320.222	320.222		C=CCOc1cccc(C[NH+]2CCC(CO)(CCC)C(O)C2)c1
chem_196	11.8435	-0.900646	191.071	271.067		C#CCc1c([O-])c(C)c(CC)oc1=O
chem_197	2.63012	-0.144869	333.216	333.216		CC1CCCC(NC(=O)NC2CCCN(c3ncc[nH]c3=O)C2)C1
chem_198	11.7425	3.09871	304.987	304.987		Brc1cccnc1Sc1ccc2c(c1)CCC2
chem_199	9.34403	-0.11418	362.086	362.086		O=C(N=S(=O)(c1ccccc1)N1CCCCC1)c1ccc(Cl)cc1
chem_200	11.0492	-0.297855	237.046	271.067		CC(C)S(=O)(=O)c1ccc(C(=O)C#N)cc1
chem_201	10.5056	8.49858	403.133	403.133		Cc1noc(C)c1c1c2cccnc2c(O)c2c(O)n(Cc3ccc(F)cc3)cc21
chem_202	12.1616	3.00518	480.216	419.185		COc1ccc(N2C(=O)NC(c3ccc(C)c(C)c3)C(c3nc(c4cccc(C)c4)no3)=C2C)cc1
chem_203	12.6411	1.8164	380.171	380.171		CCCCCc1ccc(CCc2ccc(c3ccccc3)c(Cl)c2)c(F)c1
chem_204	9.3795	5.5016	526.088	419.185		O=C(NCCCCNc1cc(c2ccccc2Cl)nc2c(Br)cnn12)NCc1ccccc1
chem_205	9.64095	7.22377	417.099	417.099		COc1ccc(S(=O)(=O)NCCCOc2cccc3cccnc23)c([N+](=O)[O-])c1
chem_206	7.54058	2.42358	468.119	419.185		Cc1nc(N2CCN(S(=O)(=O)c3ccc(OC(F)(F)F)cc3)CC2)cc(n2cccn2)n1
chem_207	4.20074	1.88704	280.13	280.13		Cc1c(C(=O)NC2(C(=O)[O-])CCOC2)cnn1C(C)C
chem_208	-2.31239	5.9669	366.312	366.312		CN(CC(C)(C)C[NH3+])C(=O)C1CCC(NC(=O)CC2CCCCC2)CC1
chem_209	5.92456	0.897573	328.165	328.165		Cc1cc(NC(=O)N2CCN(C(=O)c3ccccn3)CC2)n(C)n1
chem_210	6.39736	1.44183	313.202	313.202		CC(C)c1cc(C(=O)N2CC[NH+](C)CC2)n(c2ccccc2)n1
chem_211	3.80761	-3.2709	426.252	419.185		COc1cc(OC)cc(C(=O)N2CCC(NC(=O)C34CC5CC(CC(C5)C3)C4)CC2)c1
chem_212	9.34066	7.48467	347.12	347.12		Cc1nc2ccc(Nc3nc(c4ccccn4)nc(C)c3C)cc2s1
chem_213	5.69862	-1.56031	289.09	289.09		CC(N(C)S(=O)(=O)c1ccc(Cl)cc1)C(C)(C)C
chem_214	10.4456	8.43255	283.055	283.055		Cc1cc(c2nc(C)c(C(=O)[O-])s2)c2ccccc2n1
chem_215	14.1446	-0.372885	558.968	419.185		CCOc1cc(C=C2SC(=S)N(c3ccc(Br)cc3)C2=O)cc(Cl)c1OCc1ccccc1
chem_216	-1.0668	5.36809	304.248	304.248		CCCC=CCCCCC[NH+](CC(O)CO)CC(O)CO
chem_217	11.9163	-0.00489976	424.155	419.185		Cc1ccc(Cl)c(OC(C)C(=O)NC(C)c2cccc(OCc3ccccn3)c2)c1
chem_218	9.04931	6.74265	553.17	419.185		CC(C)CN(CC(=O)N(CCc1c[nH]c2ccccc12)Cc1ccc(Cl)c(Cl)c1)C(=O)c1ccc(F)cc1
chem_219	5.87218	-2.55789	293.145	293.145		Nc1ccc(S(=O)C2CCOC3(CCCCC3)C2)cc1
chem_220	8.67553	-1.54258	361.176	361.176		COCC[NH+](CC(=O)NCC1COc2ccccc2O1)Cc1ccco1
chem_221	13.4955	0.99654	264.126	271.067		Cc1cc2c(cc1C)C(c1ccccc1)=NCC(=O)N2
chem_222	13.878	-1.1301	377.022	377.022		Cc1cc(OCC(N)=O)cc2c1C(=O)C(=Cc1ccc(Cl)c(Cl)c1)O2
chem_223	12.5128	2.8649	390.061	390.061		Cc1cc(F)ccc1c1ccc(NS(=O)(=O)c2cccc(Cl)c2)nc1C
chem_224	11.359	0.0421457	302.119	302.119		Cc1ccc(N)c(C(=O)N(C)C(C)c2cccc(Cl)c2)c1
chem_225	14.2188	0.0933432	260.06	271.067		Cc1ccc(OC(=O)c2ccccc2C)cc1Cl
chem_226	-1.79642	5.75329	217.131	271.067		O=C([O-])C1CCC(C[NH2+]CCCCO)O1
chem_227	6.52993	-1.06816	570.284	419.185		CCC(C)NC(=O)c1ccc(NC(=O)C2CC[NH+](CC(=O)Nc3ccc(C(=O)NC(C)C)cc3C)CC2)cc1Cl
chem_228	-4.00962	5.74337	226.217	271.067		C[NH+](CC1CC1)CC1CC(C)(C)CCC1O
chem_229	-1.71609	5.43462	365.268	365.268		CCC(CC)C(=O)NC1CCN(C(=O)C2CC(=O)N(C(C)(C)C)C2)CC1
chem_230	11.9702	1.57058	400.126	400.126		Cc1ccccc1C(=O)c1ccc(Cc2ccc(NS(C)(=O)=O)cc2F)n1C
chem_231	10.9366	0.860269	401.174	401.174		O=C(c1ccc(NCc2cccc3c2OCCCO3)nc1)N1CCc2ccccc21
chem_232	10.4502	-2.23092	355.215	355.215		COc1cc(C)c(CN(C)C(=O)c2ccc(C(C)(C)C)cc2)cc1OC
chem_233	-3.75008	5.32746	399.242	399.242		CN(C)S(=O)(=O)C1CCCN(C(=O)NCC2([NH3+])C3CC4CC(C3)CC2C4)C1
chem_234	-1.49124	4.46272	679.5	419.185		CCC(C)CC(C)(C)OC(=O)CN(CC(=O)OC(C)(C)C)C(=O)Cn1cc[nH+]c1CC(C)(CC)[NH2+]CCCCCCCCCCC(=O)[O-]
chem_235	8.45084	5.67819	502.208	419.185		COc1ccc(n2c(C[NH+]3CCN(c4ccccc4)CC3)nc3ccc([N+](=O)[O-])cc3c2=O)c(OC)c1
chem_236	7.78947	2.27508	309.151	309.151		CCC(C)n1c(=S)[nH]nc1c1cc(C(C)C)oc1COC
chem_237	7.21568	-0.514218	661.29	419.185		CCCN(C(=O)NCc1ccccc1)[NH+]1CC(=O)N2C(Cc3ccc(O)cc3)C(=O)N(Cc3cccc(Cl)c3N3CCOCC3)CC21
chem_238	8.09363	-0.536937	398.163	398.163		Cc1ccccc1C1CC(c2ccccc2Cl)=NN1C(=O)C[NH+]1CCOCC1
chem_239	4.18835	1.69552	231.16	271.067		[NH3+]Cc1ccc2nc(C3CCCCC3)nc-2[nH]1
chem_240	5.58598	3.45228	225.119	271.067		CN(CCc1cccs1)C(=O)C(C)(C)C
chem_241	9.4157	-2.82857	363.066	363.066		CC1(C)CC(=O)C2=C(C1)OC([NH3+])=C(C#N)C2c1c(Cl)cccc1Cl
chem_242	8.31773	-1.69636	280.144	280.144		CC1=CC2=NC(=O)C(C[NH2+]Cc3cccnc3)=CC2C=C1
chem_243	0.235299	5.961	165.103	271.067		CC([NH3+])(C(=O)[O-])C(F)CC[NH3+]
chem_244	12.1105	-1.99968	528.239	419.185		CCOc1cc(C2C(=C([O-])c3ccc(OC)c(C(C)C)c3)C(=O)C(=O)N2c2ccc(C)c(C)c2)ccc1OC
chem_245	-2.41665	6.28753	283.238	283.238		CCC[NH2+]C1CCN(C(=O)C2CCOCC2)CC1CC
chem_246	-2.57314	4.78112	227.158	271.067		CCC1(CC)CSC(=[NH+]C2CC(C)C2)N1
chem_247	9.38645	2.96812	292.088	292.088		COc1cccc(NC(C)Cc2cccs2)c1[N+](=O)[O-]
chem_248	6.67283	3.62906	308.125	308.125		Cc1nc(SCC[NH2+]CCc2cccs2)nc(C)c1C
chem_249	14.3873	3.44089	334.136	334.136		OC1(c2ccccc2)c2ccccc2-c2ccccc2-c2ccccc21
chem_250	6.09618	-4.38272	304.989	304.989		Nc1cc(Br)c(F)cc1SC1CCOCC1
chem_251	7.15106	1.4541	322.091	322.091		CCC[NH2+]Cc1ccc(Cn2ccnc2C)c(Br)c1
chem_252	-0.643745	2.98977	152.084	271.067		C#CC(=O)OC(C=C)CCC
chem_253	9.58297	2.87628	311.075	311.075		COc1cc(C)c(NC(C)c2ccc(Cl)s2)cc1OC
chem_254	6.06376	-0.948528	819.236	419.185		CON=C(CN(C)C(=O)c1cc(Cl)cc(Cl)c1)C(CC[NH+]1CCC(N2CCCN(CC(Cc3ccc(O)cc3)C(N)=O)C2=O)CC1)c1ccc(Cl)c(Cl)c1
chem_255	0.1387	5.61244	178.078	271.067		CNC(=S)NCCOCCO
chem_256	12.1059	6.40906	541.064	419.185		O=C(Oc1ccccc1c1nc2ccc(Br)cn2c1NCc1ccccc1)c1ccc2c(c1)OCO2
chem_257	13.4327	2.87589	295.049	295.049		c1ccc(Sc2cccc(Sc3ccccc3)n2)cc1
chem_258	8.64678	-4.01536	850.451	419.185		COc1ccc(COC2C(CC=Cc3c(OC)c(OC)cc(OC)c3C(=O)OCC[Si](C)(C)C)OC(c3ccccc3)OC2CCCC(C)O[Si](C)(C)C(C)(C)C)cc1
chem_259	11.844	1.98596	467.038	419.185		COc1ccc(NC(=O)c2sc(COc3ccc(Cl)cc3)nc2C)cc1S(N)(=O)=O
chem_260	9.53505	-1.85901	298.085	298.085		CC(C)N(CC(=O)[O-])C(=O)CCOc1ccccc1Cl
chem_261	6.42861	6.80132	398.207	398.207		Cc1noc(C2COCCN2C(=O)c2cc(C(C)C)nc3c2cnn3C(C)C)n1
chem_262	10.122	-0.105555	392.118	392.118		CC(OC(=O)C1CC(=O)N(Cc2ccco2)C1)C(=O)Nc1ccc(F)cc1F
chem_263	10.3388	9.79562	237.023	271.067		COc1ccc2cc(O)sc2c1CC(=O)[O-]
chem_264	4.59573	-2.22111	152.107	271.067		[NH3+]CC(c1ccco1)C1CC1
chem_265	13.019	3.80005	299.939	299.939		O=C([O-])c1ccnc(Cl)c1c1cc(Cl)cc(Cl)c1
chem_266	-1.96645	4.64507	252.269	271.067		C=CCCCCCC[NH+](C)CCCCCCC=C
chem_267	10.3957	-0.337309	358.135	358.135		Cc1cccc(NS(=O)(=O)c2ccc(CCN3CCCC3=O)cc2)c1
chem_268	13.842	-1.1945	566.085	419.185		CCCCOc1ccc(N2C(=O)NC(=O)C(=Cc3ccc(OCc4ccc(F)cc4)c(Br)c3)C2=O)cc1
chem_269	10.7971	-2.81224	623.266	419.185		CCCC1=C2C(CCC(=Cc3ccc(O)c(F)c3)c3ccccc3)OB(O)CC2C2C(=O)N(c3cccc(B(O)O)c3)C(=O)C2C1
chem_270	7.80583	7.65057	292.049	292.049		O=c1c2sccc2ncn1CCCOCC(F)(F)F
chem_271	5.53089	-2.43468	332.986	332.986		CC1CC(C(=O)[O-])C(C(=O)c2c(Cl)cc(Cl)cc2Cl)C1
chem_272	8.74276	3.56814	343.987	343.987		CCC([NH2+]C)c1ccc(c2cc(Cl)ccc2Br)s1
chem_273	10.9989	5.79906	456.059	419.185		Cc1ccc(C(=O)NC(=S)Nc2cccc(c3nn4c(C)nnc4s3)c2C)c(Cl)c1
chem_274	10.3576	1.74888	342	342		NC(=[NH+]O)c1cn[nH]c1NC(=O)c1cc(F)ccc1Br
chem_275	10.4347	-1.22305	307.094	307.094		O=C([O-])CCC(=O)Nc1ccc2c(c1)OCC(=O)N2CCO
chem_276	8.56839	9.50652	384.187	384.187		CC(C)S(=O)(=O)NCCCCCNc1cccc2cc3ccccc3cc12
chem_277	4.63353	-3.03798	275.152	275.152		COC1CCCC([NH+]2Cc3ccc(C(=O)[O-])cc3C2)C1
chem_278	6.36365	7.18743	431.115	419.185		CCCCN(C(=O)Cn1c(SC(F)F)nc2ccccc21)C1CCS(=O)(=O)C1
chem_279	13.1233	7.75895	751.288	419.185		c1ccc(c2ccc(N(c3ccc4c(c3)C3(c5ccccc5-4)c4ccc5ccccc5c4Oc4c3ccc3ccccc43)c3cccc(c4ccccc4)c3)cc2)cc1
chem_280	10.2585	8.58368	383.09	383.09		Cn1ccnc1C(NC(=O)c1cc2c(F)cccc2s1)c1ccc(F)cc1
chem_281	7.94497	-1.21958	303.158	303.158		NC(=O)C1(CCC(=O)NCc2ccccc2)CCC(=O)NC1
chem_282	10.0787	0.278033	267.137	271.067		Cc1ccc(NC(=O)c2ccc(NC3CC3)nc2)cc1
chem_283	13.2899	-0.839057	423.128	419.185		COc1cccc(C2=C(O)C(=O)N(c3cc(F)ccc3F)C2c2cccc(OC)c2)c1
chem_284	-1.69333	7.2422	184.168	271.067		C[NH2+]C1CCCN(C2=[NH+]CCN2)C1
chem_285	5.76928	-1.2996	376.117	376.117		O=C(NC1CCN(C(=O)CCCCl)CC1)c1ccccc1C(F)(F)F
chem_286	-0.800079	4.97311	169.11	271.067		CCC(=O)C1CCCN(C)C1=O
chem_287	11.6559	-0.675176	350.032	350.032		COc1ccc(CC2(O)CCc3cc(F)ccc32)cc1Br
chem_288	10.9741	9.25989	374.152	374.152		COc1cc(OC)c2c(ccc3cc(OCc4ccccc4)c(OC)cc32)c1
chem_289	12.1495	2.93609	504.115	419.185		CN(Cc1ccc(C(=O)NC(Cc2ccccc2)C(=O)[O-])cc1)c1nc(c2ccc(Cl)cc2)cs1
chem_290	7.87813	-1.88493	295.161	295.161		CCSc1ccc(C(=O)NCCCC(C)(C)CO)cc1
chem_291	10.6089	8.56034	415.11	415.11		CCOC(=O)c1ccc(c2ccc3nnc(Cc4ccc5ncccc5c4)n3n2)s1
chem_292	0.200128	4.49687	204.018	271.067		CC(=NNS(C)(=O)=O)C(F)(F)F
chem_293	4.66786	3.1752	295.06	295.06		CSC(C)CCNS(=O)(=O)c1ccc(C[NH3+])s1
chem_294	5.22377	-4.65392	270.106	271.067		CCC1(C(=O)Cc2ccc(F)c(Cl)c2)CC[NH2+]C1
chem_295	4.71689	-4.06688	335.178	335.178		Cc1ccc(N2CCCC(C3CC(O)CCN3C(=O)[O-])C2)c(F)c1
chem_296	5.56019	-0.262835	438.31	419.185		C[NH+]=C(NCc1cccnc1N1CCOCC1)NC1CC[NH+](Cc2ccccc2)C(C)C1
chem_297	11.4979	-0.918227	358.085	358.085		O=C([O-])c1ccc(OCC2CC(=O)N(Cc3ccc(Cl)cc3)C2)cc1
chem_298	9.66148	7.46088	356.985	356.985		Cc1cccc(Cl)c1NS(=O)(=O)c1nc2ncc(Cl)cn2n1
chem_299	6.0028	7.19676	377.151	377.151		Cc1ccc2nc(Cl)c(OC3CC(C)N(C(=O)OC(C)(C)C)C3)nc2c1
chem_300	12.3555	4.4256	446.062	419.185		Cc1ccc(C(O)(c2ccc(C(F)(F)F)cc2)c2ccsc2c2sccc2O)cc1
chem_301	12.2373	1.39424	522.252	419.185		CN(C)c1ccc(OCc2ccccc2)c(C(=O)Nc2cc(c3ccccc3)ccc2C(=O)OC(C)(C)C)c1
chem_302	7.88741	-1.74496	287.039	287.039		CC(C)(C[NH3+])C(=O)Nc1cccc(Br)c1O
chem_303	10.0357	2.58932	481.211	419.185		O=C(Nc1cnn(c2ccc(C(=O)N3CCCC(OCc4ccccc4)C3)cc2)c1)c1cccnc1
chem_304	3.77527	-3.69049	326.205	326.205		CC(=O)c1cccc(CB2OC3CC4CC(C4(C)C)C3(C)O2)c1C
chem_305	10.8066	7.3209	322.132	322.132		CCOc1ccc(NC(=O)COc2ccc3ncccc3c2)cc1
chem_306	11.3882	4.24287	346.023	346.023		Cc1ccnc(n2cc(N)c(c3ccc(F)c(Br)c3)n2)c1
chem_307	11.6376	0.204989	299.058	299.058		COc1c(F)cc(NC(=O)COCC(F)(F)F)cc1F
chem_308	12.1669	1.35996	373.179	373.179		CCN(C(=O)c1ccnc(Nc2ccc(C(C)=O)cc2)c1)c1cccc(C)c1
chem_309	7.65695	0.933303	374.141	374.141		CCn1c(SC(C)C(=O)NCc2ccc3c(c2)OCO3)nnc1C1CC1
chem_310	-1.80215	2.95085	234.198	271.067		C=CCC1CC(CC=C)CC(CO)(CC=C)C1
chem_311	10.2889	-0.0333732	366.099	366.099		CN1C(=O)CN(Cc2ccc(C(F)(F)F)cc2F)C(=O)c2ccccc21
chem_312	-3.1214	5.04066	254.14	271.067		CC(C)(C)OC(=O)NC(C(=O)[O-])(C1CC1)C1CC1
chem_313	5.27564	-3.78653	476.29	419.185		NC(=O)C(C=NC(C[NH3+])C1CCN(C(=O)OC2CCCCC2)CC1)C(N)=[NH+]c1ccc(F)cc1
chem_314	14.1638	-1.29868	417.121	417.121		CC(=COc1ccc2c(c1)OCO2)C(=Nc1ccccc1)Oc1ccc2c(c1)OCO2
chem_315	8.44937	1.49409	311.117	311.117		C[n+]1ccn(CCCS(=O)(=O)N(O)c2ccccc2N)c1
chem_316	11.3349	5.92159	397.013	397.013		O=C(CSc1nn2cnnc2s1)N1c2ccccc2Sc2ccccc21
chem_317	7.93421	6.24163	433.102	419.185		COc1cc2[se]n(c3ccc(C[NH+]4CCCCC4)cc3)c(=O)c2cc1OC
chem_318	11.3145	2.40274	300.055	300.055		Cc1cc(Nc2ccc(Cl)c(C(=O)[O-])c2)c(C#N)c(C)n1
chem_319	6.45562	8.14789	244.144	271.067		CN(c1cc(=O)n(C)c2ccccc12)C1C[NH2+]C1
chem_320	6.2277	-5.33939	340.123	340.123		COC(=O)c1cc(NC(=O)C(=O)N2CCC(C)CC2)c(F)cc1F
chem_321	8.35532	1.97851	288.104	288.104		CCC1(C)Nc2ccccc2-c2nnc(SC)nc2O1
chem_322	11.415	7.63057	285.013	285.013		N#Cc1cccc(n2c(=S)[nH]c3cc(Cl)ccc32)c1
chem_323	7.04879	-1.98103	306.037	306.037		N#CC(CC(=O)N1CCCC1)c1ccccc1Br
chem_324	7.42319	-0.543466	613.132	419.185		O=C(COC(=O)CCc1ccc(S(=O)(=O)N2CCOCC2)cc1)Nc1cc(S(=O)(=O)N2CCCCC2)ccc1Cl
chem_325	10.052	6.78213	445.089	419.185		CC(=O)Cc1c(Br)n(Cc2ccccc2)c2ccc(OCCCC(O)O)cc12
chem_326	10.1331	6.86433	469.059	419.185		CCn1c(SCC(=O)Nc2ccc(C(C)=O)cc2)nc2scc(c3cccs3)c2c1=O
chem_327	10.3017	6.48141	386.082	386.082		Clc1ccc(Cl)c(c2ccc(C[NH2+]CCc3nc4ccccc4[nH]3)o2)c1
chem_328	11.0181	0.0970576	357.988	357.988		COc1ccc(Cl)cc1C(NN)c1cc(Br)ccc1F
chem_329	4.47285	3.96062	280.137	280.137		CCC1COCC[NH+]1Cc1cc(C#CCCO)cs1
chem_330	8.38587	1.91614	455.12	419.185		Cn1nnnc1C(=NOCc1cccc(NC(=O)C2SCCCS2)n1)c1ccccc1
chem_331	11.3531	7.87351	623.106	419.185		COc1cc(Br)cc(C=Nn2c(=O)c3ccccc3nc2c2cc3c(OC)cccc3o2)c1OCc1ccc(C)cc1
chem_332	7.0366	9.03119	340.263	340.263		CCCC[N+](CCCC)(CCCC)C(=O)c1ccc2ccccc2c1
chem_333	10.4988	5.95994	497.1	419.185		CCc1ccc(c2csc3ncnc(SC(CC)C(=O)Nc4cc(Cl)ccc4OC)c32)cc1
chem_334	6.40651	0.966066	437.181	419.185		CC(C)CN(Cn1nc(c2ccc(C(C)(C)C)cc2)oc1=S)C1CCS(=O)(=O)C1
chem_335	10.6862	8.49028	271.067	271.067		CCc1oc(c2cc3ccccc3o2)cc1C(N)=S
chem_336	7.0888	7.18186	471.194	419.185		CCCCn1c(SCC(=O)c2c(N)n(CC(C)C)c(=O)n(C)c2=O)nc2ccccc2c1=O
chem_337	5.25615	2.91028	288.206	288.206		CCNc1ncnc(NCc2cn(C)nc2CC)c1CC
chem_338	10.1963	8.49561	362.18	362.18		CCCC1CCC(c2ccc3cc(c4ccc(Cl)cc4)ccc3c2)CC1
chem_339	6.4959	-0.397247	258.121	271.067		CN1CC[NH+]=C1NCc1cccc(C(F)(F)F)c1
chem_340	9.36334	9.42991	218.113	271.067		CC(C)c1ccc(C(C)C)c2sccc12
chem_341	13.9596	1.17037	556.236	419.185		COc1ccc(C(=O)Cc2ccc(Nc3ccc(Nc4ccc(CC(=O)c5ccc(OC)cc5)cc4)cc3)cc2)cc1
chem_342	4.19911	-2.57394	584.429	419.185		C=CCC(C[NH+](C(C)CCCCCC)C1CC1)c1ccc2c(c1)N(C(=O)OC1CCC[NH2+]C1OC)CC(C)N2C(C)=O
chem_343	6.62082	2.80098	441.153	419.185		C=CCn1c(SCC(=O)N2CC[NH+](Cc3cccs3)CC2)nnc1c1ccncc1
chem_344	12.6159	-0.0885036	381.023	381.023		COC(=O)C(C)(Nc1ccccc1)c1ccc(I)cc1
chem_345	3.52073	1.65731	307.112	307.112		CCCCN(CCCC)S(=O)(=O)c1[nH]ncc1CCl
chem_346	11.3267	-0.0614508	247.101	271.067		CC(Cc1ccco1)NC(=O)c1ccccc1F
chem_347	6.82052	-2.58061	235.144	271.067		COc1ccc(N)c(C(=O)C2CCC[NH2+]C2)c1
chem_348	5.93064	-0.956358	266.109	271.067		CC1CC(C(=O)NC(C)c2ccco2)(C(N)=S)C1
chem_349	4.82207	3.43264	248.065	271.067		CCCCN(C)S(=O)(=O)c1cc(N)cs1
chem_350	13.5858	-0.936877	448.109	419.185		COc1cc(Oc2cccc3c2CCC3Oc2ccc(c3cc(=O)[nH]s3=O)cc2)ccn1
chem_351	0.10307	4.56893	463.192	419.185		C=C(C)C(=O)OCOC(=O)CC(=C)C(=O)OCOC(=O)C[NH2+]CCNCC(O)CC(O)O
chem_352	6.99341	6.08589	741.107	419.185		Nc1c(Br)cc(CC(NC(=O)N2CCC(n3c(=O)[nH]c4ccccc43)CC2)C(=O)N2CCN(c3ccc(F)cc3)CC2)cc1Br
chem_353	11.4202	2.5818	427.137	419.185		COc1ccc(c2csc(NC(=O)CC(NC(C)=O)c3ccc(C)cc3)n2)cc1F
chem_354	8.84027	6.58194	301.088	301.088		Nc1c2c3c(sc2nc(=O)n1Cc1ccco1)CCCC3
chem_355	4.56402	3.96398	240.142	271.067		CC1CCC[NH+](CCC(O)c2cccs2)C1
chem_356	7.04596	-2.6389	293.222	293.222		CC[NH+](CCOc1cc(C)ccc1C)CC(=O)NC(C)C
chem_357	7.74365	-0.337518	436.146	419.185		Cc1ccc(S(=O)(=O)N2CC[NH+](CC(=O)NCc3ccccc3Cl)CC2)cc1C
chem_358	9.69869	0.0524153	507.22	419.185		Cc1ccc(C(=O)Nc2ccccc2)cc1NC(=O)C[NH+]1CCC(C(=O)Nc2cc(F)ccc2F)CC1
chem_359	7.45639	-0.795847	483.219	419.185		Cc1ccc(N2C(=O)CN(S(=O)(=O)c3ccccc3)CC2(C)C(=O)NC2CCCCC2)cc1C
chem_360	13.4499	2.78687	886.398	419.185		COCCc1cccc(N(c2ccccc2)c2ccc(c3ccc(N(c4ccccc4)c4cccc(CCOC(=O)Oc5ccc(C(C)(C)c6ccc(OC(C)=O)cc6)cc5)c4)cc3)cc2)c1
chem_361	9.06432	8.45049	291.077	291.077		CCOn1c2ccc(Cl)cc2c(=O)c2c(C)nn(C)c21
chem_362	5.73352	-4.53886	443.213	419.185		Cc1cnc(N2CCC(ON=C3CCC(c4cc(F)c(C(N)=O)c(F)c4)CC3)CC2)nc1
chem_363	11.1344	-0.735363	329.145	329.145		CC(CSCc1ccccc1)C(=O)NC(CO)c1ccccc1
chem_364	-0.62088	1.93831	1396.35	419.185		CC#CC#CC#CC#CC#CC#CC#CC#CC(=O)OCC(COC(=O)C#CC#CC#CC#CC#CC#CC#CC#CC)OC(=O)CCCCCCCC=CCCCCCCCC(=O)OC(COC(=O)C#CC#CC#CC#CC#CC#CC#CC#CC)COC(=O)C#CC#CC#CC#CC#CC#CC#CC#CC
chem_365	8.26848	-0.455193	325.227	325.227		COc1ccccc1CC(N)C([NH3+])(c1ccccc1)C1CCCC1
chem_366	6.91852	6.01507	598.201	419.185		Cn1cc(C(=O)NCc2ccc(Cl)cc2)c(=O)c2cc(C[NH+]3CCOCC3)cc(C#CC[NH+]3CCSCC3(O)O)c21
chem_367	8.80018	-2.49791	220.092	271.067		CC(C)(C)c1cccc2c1SCCC2=O
chem_368	2.82139	1.07046	309.164	309.164		CCCC1CCC(Nc2nc(C(C)(C)C(=O)[O-])cs2)CC1
chem_369	7.09395	-2.78099	277.168	277.168		Cc1ccc(C(=O)NCC2(O)CCC(C)CC2)c(O)c1
chem_370	8.55493	3.62173	1334.64	419.185		CCN(CC)c1ccc2c(c1)oc1cc(=[N+](CC)CC)ccc-1c2c1ccccc1C(=O)N1CCN(C(=O)CCCCCCCn2cc(COCCOCCOCCOC(=O)NC(Cc3ccc(N=C(N)N)cc3)P(=O)(OOc3ccccc3)OOc3ccccc3)nn2)CC1
chem_371	10.3463	-0.214245	248.002	271.067		NC(=O)CS(=O)(=O)c1ccc(N)c(Cl)c1
chem_372	9.11415	0.616734	253.025	271.067		CN1C(=O)C(=O)N(Cc2ccc(Cl)nc2)C1=O
chem_373	7.89928	6.46688	552.295	419.185		CCCCCCN(C(=O)Nc1ccc(OC)cc1OC)C(C)c1nc2ccccc2c(=O)n1CCCC(=O)OC
chem_374	6.04224	7.83315	344.197	344.197		Cc1c(CNC(=O)NCC2([NH+]3CCOCC3)CC2)oc2ccccc12
chem_375	10.9993	1.78411	300.07	300.07		Cc1cc(NC(=O)C2CC2c2ccccc2)sc1C(=O)[O-]
chem_376	12.228	-0.372977	294.984	294.984		CCOC(=O)Cc1cc(C=O)cc(C#N)c1Br
chem_377	13.4719	1.24881	396.047	396.047		Nc1ccc(N(C(=O)OCc2cccc(Br)c2)c2ccccc2)cc1
chem_378	9.47754	5.99026	520.13	419.185		COc1ncc(c2ccc3c(Nc4cccc(C(=O)[O-])c4)c(S(=O)(=O)NC4CC4)cnc3c2)c(OC)n1
chem_379	10.0263	7.17419	404.155	404.155		CCc1oc2ccccc2c1CN(C)C(=O)Nc1cc(OC)ccc1OC(F)F
chem_380	2.35531	0.806773	342.253	342.253		CC(C)Cn1c(N2CCC3(CCCCC3)C2)nnc1c1cnn(C)c1
chem_381	11.2182	-0.00281971	387.195	387.195		O=C(Nc1ccc(OCc2ccccc2)cc1)c1ccc(NC2CCCC2)nc1
chem_382	6.36676	7.0951	515.203	419.185		O=C([O-])C1C[NH+](C2CC(c3c(F)cccc3F)C2)CCC1CCC(O)c1c(F)cnc2ccc(=O)[nH]c12
chem_383	11.4646	-2.35059	243.043	271.067		COCC(OCc1ccc(Cl)cc1)C(=O)[O-]
chem_384	-1.90463	3.81472	232.168	271.067		CC(C)CC(O)([Si](C)(C)C)[Si](C)(C)C
chem_385	4.98593	3.62467	213.106	271.067		[NH3+]CCCCCNC(=O)c1cccs1
chem_386	12.8389	3.05485	303.137	303.137		Cc1cc(c2ccc(NC(=O)Cc3ccccn3)cc2)ccn1
chem_387	6.63316	7.51735	464.243	419.185		Cc1c(CN(C(=O)[O-])C(C)C)c(CN(C(=O)[O-])C(C)C)c2n1Cc1c(c3ccccc3n1C)C2
chem_388	11.7313	-2.12886	421.189	419.185		C=CCOC1(c2ccc(OC)cc2)C(=O)C(OC)=C(C(=O)N(C)C)C1c1ccccc1
chem_389	10.8619	-3.73823	223.096	271.067		CCCNC(=O)c1ccc([N+](=O)[O-])c(N)c1
chem_390	11.7826	0.343989	470.107	419.185		CCN(c1ccccc1)S(=O)(=O)c1cc(NC(=O)Cc2ccc3c(c2)CCO3)ccc1Cl
chem_391	6.61682	-1.8407	263.14	271.067		Cc1cc(N2CCC(CCO)C2)cc(C(=O)[O-])c1N
chem_392	12.5789	7.71394	808.382	419.185		C(=Cc1ccc(c2ccc3cc(N4c5ccccc5Cc5ccccc54)ccc3c2)c2ccccc12)c1ccc2c(c1)C1(CCCC1)c1cc(N3CCCc4ccccc43)ccc1-2
chem_393	11.7084	9.33806	337.041	337.041		O=C1c2ccccc2S(=O)(=O)N1C(=O)c1cccc2ccccc12
chem_394	10.7005	-1.34547	422.221	419.185		CCc1ccccc1NC(=O)COC(=O)C1CC(=O)N(c2c(CC)cccc2CC)C1
chem_395	12.9257	-1.10586	442.138	419.185		COc1ccccc1OCc1ccc(C(=O)NC(CO)C(O)c2ccc([N+](=O)[O-])cc2)o1
chem_396	7.49253	-2.84064	205.127	271.067		COCC1OB(C)NC1c1ccccc1
chem_397	9.61789	-1.03243	352.179	352.179		CC(=O)c1ccc(OCC(=O)N2CCN(c3ccccc3C)CC2)cc1
chem_398	7.5954	-1.84282	326.13	326.13		CCCCNC(=O)C1CN(S(=O)(=O)CC)c2ccccc2O1
chem_399	5.82732	-0.1931	409.235	409.235		COc1ccc(N2CC[NH+](CC(O)=C(C#N)c3nnc4n3CCCCC4)CC2)cc1
chem_400	8.81408	5.94461	455.157	419.185		CCn1c(C[NH2+]C(c2ccccc2)c2cccs2)nc2cc(S(=O)(=O)N(C)C)ccc21
chem_401	12.5584	3.41061	329.098	329.098		COc1ccc(c2cc(=O)nc(Nc3ccc(F)c(F)c3)[nH]2)cc1
chem_402	7.9856	7.52152	565.259	419.185		COC(=O)C1CCC(OCC2CC(F)CN2C(=O)Cc2ccc(NC(=O)c3cc4ccccc4[nH]3)c(OC)c2)CC1
chem_403	-2.86348	6.57975	269.295	271.067		CC(C)CCCC(C)N1CC(CC(C)C)[NH2+]CC1C
chem_404	11.1781	-1.94091	324.091	324.091		COc1cccc(N(CC(=O)[O-])C(=O)C(C)CSC(C)=O)c1
chem_405	8.38996	-0.813824	659.335	419.185		Cc1cc(F)ccc1NC(=O)c1cccc(NC(=O)C(C)NC(=O)C2CC[NH+](CC(=O)Nc3cccc(C(=O)N(C)C)c3C)CC2)c1C
chem_406	1.3245	2.11235	387.26	387.26		COC1OC(Cn2nncc2CCC[NH+](C)CCC(C)C)C(O)C(O)C1O
chem_407	11.3464	-0.173705	339.07	339.07		COc1ccccc1CCN(C)S(=O)(=O)c1ccc(Cl)cc1
chem_408	4.59359	-1.40367	410.109	410.109		CC(C)(C)OC(=O)N1CC[NH2+]CC1c1ccc(C(F)(F)F)c(Cl)c1[N+](=O)[O-]
chem_409	8.09932	-0.170552	350.223	350.223		Cc1ccc(NC(=O)N2CC3CC(C2)C[NH+](Cc2ccccc2)C3)cc1
chem_410	9.64083	1.50721	292.134	292.134		COc1cc(Nc2ncnc(OC(C)C)c2N)ccc1F
chem_411	6.22767	1.49152	509.215	419.185		O=C(Nc1nccc(N2CCCCC2)n1)N1c2nc(c3cccc(C(F)(F)F)c3)ccc2N2CCC1C2
chem_412	8.73763	2.43399	459.135	419.185		Cc1ccc(NC(=O)C2CCC[NH+](Cc3nc(c4ccc(Cl)cc4Cl)no3)C2)c(C)c1
chem_413	10.9882	-1.89059	338.983	338.983		CCOC(=O)NC(OC(=O)c1ccccc1)C(Cl)(Cl)Cl
chem_414	3.97489	0.440425	278.174	278.174		COCCCNC(=O)c1ccc(NC2CCCC2)nn1
chem_415	8.86263	-2.586	361.2	361.2		CCOc1cc(C(=O)N(C)Cc2cnn(C)c2)cc(OCC)c1OCC
chem_416	9.31275	0.530913	343.085	343.085		O=C([O-])c1ccnc(C(=O)N2CCCC2Cc2ccccc2Cl)c1
chem_417	6.7701	7.06437	424.157	419.185		CS(=O)(=O)C1(c2cc(N3CC4CCC(C3)O4)nc(c3cccc4[nH]ccc43)n2)CC1
chem_418	6.16499	-0.136061	356.208	356.208		COc1ccccc1C(=O)NCCC[NH+]1CCN(c2ncccn2)CC1
chem_419	12.351	-0.188486	353.138	353.138		CNc1ccccc1C(=O)NNC(=O)C(O)C=CC(=O)c1ccccc1
chem_420	9.86798	1.02692	415.238	415.238		CC[NH+]1CCN(c2cccc(C(=O)Cc3ccc(OC)c(c4ccccc4)c3)c2)CC1
chem_421	7.66768	2.00025	362.151	362.151		Cc1nn(c2ccc(C(=O)NCC(=O)NC(C)(C)C)cc2)c(C)c1Cl
chem_422	7.30533	7.293	446.23	419.185		Cc1ccn2c(C[NH+]3CCN(C(=O)CCn4nnc5ccccc5c4=O)CC3)c(C)nc2c1
chem_423	8.23101	6.61231	674.062	419.185		COCCS(=O)(=O)C(c1nnc(CNS(=O)(=O)[N-]C(=O)OC(C)(C)C)o1)c1nc2ccc(c3cc(F)cc(Cl)c3)cc2s1
chem_424	12.3557	2.57797	1008.48	419.185		c1ccc([NH+]=c2cccc([NH+]=c3cccc([NH+]=c4cccc([NH+]=c5cccc(Nc6cccc(=[NH+]c7cccc(=[NH+]c8cccc(=[NH+]c9cccc(=[NH+]c%10cccc(=[NH+]c%11ccccn%11)[nH]%10)[nH]9)[nH]8)[nH]7)[nH]6)[nH]5)[nH]4)[nH]3)[nH]2)nc1
chem_425	6.76254	2.96847	334.177	334.177		c1cncc(c2cc(NC3CC[NH2+]CC3)nc(c3cnccn3)n2)c1
chem_426	7.42972	7.79591	304.142	304.142		Cc1cc(C(N)=O)cc2nc(N)n(CCCCNC(=O)[O-])c12
chem_427	7.01334	-0.0122065	544.273	419.185		COc1cc(Nc2ncc(OCc3c(F)c(C)cc(OC)c3F)cn2)ccc1N1CC[NH+](C(C)(C)CO)CC1
chem_428	-1.46357	4.20652	300.155	300.155		C[Si](C)(CCCN=[N+]=[N-])O[Si](C)(C)CCCN=[N+]=[N-]
chem_429	-2.73455	6.96141	250.08	271.067		COCC[NH+](CCBr)CCC1CC1
chem_430	8.01776	6.25591	467.124	419.185		O=C(CCn1nnc2cc(S(=O)(=O)N3CCCC3)ccc21)Nc1cccc(C(F)(F)F)c1
chem_431	4.9659	3.79514	329.045	329.045		CCc1ccc(C(=O)N(CCCBr)C2CCC2)s1
chem_432	5.05457	1.78532	163.1	271.067		Cn1c(C=O)cc2c1CCCC2
chem_433	-2.48582	3.93274	212.25	271.067		CCCC(C)C(C)CCC(C)(CC)CC
chem_434	-1.20176	5.17904	302.239	302.239		CCCCCCCCCCCCNC(=S)NCCOC
chem_435	-1.48756	5.40761	268.215	271.067		CCC1(CC)NC(=O)C(C(C)C)N(CC(C)C)C1=O
chem_436	5.82905	-1.85658	363.179	363.179		COCCCNC(=O)C1CC1C(=O)N1CCN(C(=O)c2ccco2)CC1
chem_437	10.8929	-0.349342	280.181	280.181		Cc1ccc(N2C(N)=[NH+]CC2c2ccc(C)cc2C)cc1
chem_438	-0.745595	2.64825	224.105	271.067		COC(=O)C(=O)C1CC=CCC1CC(C)=O
chem_439	11.4168	9.66083	385.114	385.114		Cc1cc(C)c2cc3c(cc2c1)c1ccccc1n3S(=O)(=O)c1ccccc1
chem_440	7.26096	-0.958169	285.148	285.148		CN(CC(=O)N1CCCC1)C(=O)C(C#N)c1ccccc1
chem_441	9.89271	-0.541133	595.229	419.185		COC(=O)CCNC(=O)c1ccc(CN(C(=O)Nc2cc(F)c(F)c(OC)c2F)c2ccc(C3=CCCCC3)cc2)cc1
chem_442	12.129	-2.63906	236.105	271.067		CCOC=C(C=O)c1ccc(OC)c(OC)c1
chem_443	11.8607	2.46136	304.077	304.077		Cc1cc(C(=O)COC(=O)c2ccc(CO)cc2)c(C)s1
chem_444	8.34182	-3.59317	202.136	271.067		Cc1ccc(C2(O)CC2)c2c1CCCC2
chem_445	3.18506	2.08597	253.083	271.067		O=C([O-])c1cn(CCC2CCCO2)c(=O)[nH]c1=O
chem_446	12.4004	-1.74091	576.145	419.185		C=CCOC(=O)c1sc(N2C(=O)C(=O)C(=C([O-])c3cccc(OCCCC)c3)C2c2cccc([N+](=O)[O-])c2)nc1C
chem_447	8.69509	6.43523	355.17	355.17		CC(C)(C)n1c(NC(=O)CCOc2ccc(F)cc2)nc2ccccc21
chem_448	10.3604	-2.87469	334.097	334.097		CC(C)C(C=Cc1cccc(Cl)c1)=C1C(=O)OC(C)(C)OC1=O
chem_449	12.1406	-1.28504	385.164	385.164		CCC(C)C(=O)Nc1cccc(CNC(=O)COc2cccc([N+](=O)[O-])c2)c1
chem_450	5.21855	3.22381	296.096	296.096		CC1CCc2c(C(=O)NCCOCC(=O)[O-])csc2C1
chem_451	5.7888	3.76938	300.977	300.977		CC(=O)N1CCc2sccc2C1C(=O)CBr
chem_452	10.8753	1.91914	509.243	419.185		O=C(NC(Cc1ccccc1)C(=O)Nc1cccc(c2nnc3n2CCCCC3)c1)OCc1ccccc1
chem_453	10.8351	0.509229	348.001	348.001		[NH3+]C(c1ccc(Br)c(C(F)(F)F)c1)c1ccccc1F
chem_454	7.61453	-3.30984	293.199	293.199		CCC[NH2+]C(C)(CCCOc1cccc(CC)c1)C(=O)[O-]
chem_455	12.8154	-0.741558	324.016	324.016		CC(O)(Cc1cc(F)ccc1Br)c1ccc(O)cc1
chem_456	5.21055	5.74394	284.092	284.092		COc1ncnc2c1ncn2C1OC(CF)C(O)C1O
chem_457	5.58347	0.19908	303.108	303.108		CCC(CSC)N(C)c1ccc(N)cc1S(N)(=O)=O
chem_458	9.16741	1.57173	312.171	312.171		C[NH2+]CCCC(=O)Nc1cccc(c2ccc3c(c2)CCO3)n1
chem_459	0.0438932	2.59072	590.329	419.185		C=CC=CC(=CC)CC(=C)N(C)C(=C)SC(=C)CCCCc1ccc(NC(=O)CC(C)=CC(=CC)CC(=O)OC)nn1
chem_460	11.7104	2.93664	553.179	419.185		COCCCOc1ccc(c2ccc(Cn3ccc4nc(c5cccc(F)c5F)nc-4c3)cc2)c(C(F)(F)F)c1
chem_461	10.9429	0.248909	374.959	374.959		Cc1cc(Br)c(NC(C)c2ccc(Cl)c(F)c2)cc1Cl
chem_462	13.1811	-0.0692638	310.052	310.052		COc1ccc(Cl)cc1NCc1cccc([N+](=O)[O-])c1F
chem_463	11.087	-0.0796496	287.957	287.957		N#Cc1cccc(CNS(=O)(=O)CBr)c1
chem_464	-2.01355	4.56427	286.31	286.31		CCCCCCCCCCCCCCC[NH2+]C(O)CC
chem_465	5.21709	-3.50305	584.386	419.185		C[NH2+]CC(CC1CCCCC1)NC(=O)N1CCCC(C(O)(CCCCOC)c2ccc(F)cc2Oc2ccccc2)C1
chem_466	5.42356	3.45765	392.154	392.154		Cc1cc(C(=O)CCC(=O)N2CCC(C3OCCC3C(=O)[O-])CC2)c(C)s1
chem_467	9.96513	-2.55891	1483.64	419.185		CC(=O)OC1C(=O)C2(C)C(OC(O)=NCCCN(CCCCN(CCCN=C(O)OCc3ccccc3)C(=O)OCc3ccccc3)C(=O)OCc3ccccc3)CC3OCC3(OC(C)=O)C2C(OC(=O)c2ccccc2)C2(O)CC(OC(=O)C(O)C(N=C(O)c3ccccc3)c3ccccc3)C(C)=C1C2(C)C
chem_468	3.4907	-1.99053	392.269	392.269		CC(C)Nc1nc(NCc2ccccc2)nc(NC23CC4CC(CC(C4)C2)C3)n1
chem_469	11.344	1.78525	285.099	285.099		CC(=O)Nc1ccc(Nc2ncc(C(=O)[O-])cc2N)cc1
chem_470	-2.71938	7.72768	245.209	271.067		CCOCC(O)C[NH+]1CC(N2CC[NH2+]CC2)C1
chem_471	7.34693	0.137852	512.218	419.185		O=[N+]([O-])c1ccc(SCC[NH+]2CCN(CCCC(c3ccc(F)cc3)c3ccc(F)cc3)CC2)cc1
chem_472	12.5535	3.81867	407.017	407.017		NS(=O)(=O)c1cc(NC(=O)Cc2ccccc2Cl)ccc1c1ccsn1
chem_473	7.40614	0.461767	488.246	419.185		CCCCCOc1ccc(C2C(C(=O)OCCCC)=C(C)Nc3nc(SCC)nn32)cc1OC
chem_474	5.44059	-1.74671	322.272	322.272		CCOCCCNC(NCC(Cc1ccccc1)[NH+](C)C)=[NH+]C
chem_475	10.2432	-1.57179	327.17	327.17		Cc1ccc(C[NH2+]CCC(=O)NCc2ccc3c(c2)OCO3)cc1
chem_476	11.9129	3.92238	257.08	271.067		CCOC(=O)c1noc(c2ccccc2CC#N)n1
chem_477	7.97649	-2.44283	469.27	419.185		COc1ccc(C(=O)CCCCC(=O)NC(C[NH+]2CCCC2)C(O)c2ccc(OC)cc2)cc1
chem_478	2.60306	0.378456	200.085	271.067		c1nsc(OCC2CCC[NH2+]C2)n1
chem_479	0.0572022	2.64495	676.295	419.185		COC(=O)CCCCCCCCOC1OC(CO)C(O)C(OC2OC(CO)C(O)C(O)C2OC2OC(CO)C(O)C(O)C2F)C1O
chem_480	11.8763	7.03915	390.122	390.122		COc1cc(c2cc3nccc(c4ccc(N=O)cc4)c3o2)cc(OC)c1OC
chem_481	7.31068	-5.19305	344.073	344.073		Cn1ncc([N+](=O)[O-])c1C(=O)NC(CO)c1cc(F)c(F)c(F)c1
chem_482	13.7549	4.80736	525.161	419.185		O=C([O-])c1ccc2nc(c3ccc(C#Cc4ccccc4)cc3)c(c3ccc(C#Cc4ccccc4)cc3)nc2c1
chem_483	8.35408	6.49776	356.157	356.157		COc1ccccc1N1CCN(c2cc[nH+]c3c(F)ccc(F)c23)CC1
chem_484	13.6004	-0.272555	333.136	333.136		COC(=O)CC1=Cc2cc(OCc3ccc(C#N)cc3)ccc2CC1
chem_485	14.0983	0.415514	345.028	345.028		O=C(c1ccccc1)c1ccc(O)c(NS(=O)(=O)C(F)(F)F)c1
chem_486	13.9673	-0.806486	304.983	304.983		O=C1[N-]C(=S)SC1=CC=Cc1ccc(O)c(C(=O)[O-])c1
chem_487	10.3553	-1.79527	321.943	321.943		CCOC(=O)C(C)Sc1ccc(Cl)cc1Br
chem_488	7.1025	-0.819126	369.113	369.113		COc1ccc(NC(C)=O)cc1S(=O)(=O)N1CCCC(C(=O)[O-])C1C
chem_489	11.3377	4.43639	410.149	410.149		CCOc1cnc(c2cccc(Cc3nn(c4cncc(C#N)c4)ccc3=O)c2)nc1
chem_490	5.66969	6.75542	275.187	275.187		Cc1cc2ncc(C[NH2+]CC3(CO)CCCC3)cn2n1
chem_491	10.4349	7.17978	379.153	379.153		CNC(=O)c1ccc(NC(=O)COC(=O)c2ccc3[nH]c(C)c(C)c3c2)cc1
chem_492	6.30654	-4.79358	268.001	271.067		N#CCC1NCCc2c(Br)ccc(F)c21
chem_493	-1.24573	3.45242	310.147	310.147		CCCCCCCCCCCC(=O)OC(C)(Cl)CCl
chem_494	4.59354	1.62269	209.099	271.067		CCn1ncc2c1CCC(C(N)=S)C2
chem_495	5.86616	3.45623	355.126	355.126		CC[NH+]1CCN(S(=O)(=O)c2ccc(c3n[nH]c(C)c3C)s2)CC1
chem_496	11.2944	1.85757	411.137	411.137		CC(=O)Nc1ccc(S(=O)(=O)Nc2cccc(Nc3nc(C)cc(C)n3)c2)cc1
chem_497	10.971	8.18214	1040.09	419.185		Cc1sc2cc(c3csc(=NC(=O)c4ccco4)n3c3ccc(F)cc3)ccc2c1C1=C(c2c(C)sc3cc(c4csc(=NC(=O)c5ccco5)n4c4ccc(F)cc4)ccc23)C(F)(F)C(F)(F)C1(F)F
chem_498	10.0048	9.14609	346.132	346.132		CC(c1cc2ccccc2o1)N(C)C(=O)c1cc(=O)[nH]c2ccccc12
chem_499	-2.09762	5.86937	238.168	271.067		O=C(NC1CC=CC1)N(CCCCO)C1CC1
chem_500	12.3292	-0.987105	229.99	271.067		Cc1cc(C)c(C(=O)Cl)cc1C(=O)Cl
chem_501	-3.43929	6.10697	306.194	306.194		CN1C(=O)CC(C(=O)[O-])C12CC[NH+](CC1=CCCCC1)CC2
chem_502	11.8508	8.97042	286.111	286.111		c1ccc(Cc2nnc(c3cccc4ccccc43)o2)cc1
chem_503	6.62201	1.80586	302.169	302.169		CN(C)c1ccc(C(c2cccs2)N2CC[NH2+]CC2)cc1
chem_504	3.54489	2.10334	202.101	271.067		CC(C)CCOc1nnc(C[NH3+])s1
chem_505	9.4649	8.76568	230.106	271.067		COC(=O)c1cc(N)nc2c(C)c(C)ccc12
chem_506	10.2221	2.51563	466.144	419.185		COc1ccc(n2c(SCC(=O)N3CCOCC3)nc(=O)c(Cc3ccccc3)c2[O-])cc1
chem_507	4.93393	3.68907	281.097	281.097		CCC1CCCCN1C(=O)Nc1sccc1C(=O)[O-]
chem_508	6.13032	-1.30136	302.124	302.124		CNc1ccc(C(=O)N2CCCC2CO)cc1C(F)(F)F
chem_509	9.16419	0.105849	272.139	272.139		COc1c(O)ccc2c1C(c1cccnc1N)[NH2+]CC2
chem_510	3.21507	-0.63412	277.214	277.214		CC(C)[NH2+]C1(c2cc(C[NH+]3CCOCC3)ccn2)CC1
chem_511	13.3447	1.22905	347.098	347.098		O=C(ON1Cc2ccccc2SC1c1ccccc1)c1ccccc1
chem_512	8.42808	-0.384253	689.321	419.185		Cc1ccccc1NC(=O)c1ccc(Cl)cc1NC(=O)CCNC(=O)C1CC[NH+](C(C)C(=O)Nc2cccc(C(=O)NC(C)C)c2C)CC1
chem_513	9.05408	-2.78715	290.163	290.163		Cc1ccc2c(c1)N(C)C(=O)C(C)(C(=O)NCC(C)C)O2
chem_514	13.3574	0.304468	546.11	419.185		COC(=O)c1cccc(N2C(=O)C(Nc3cc(C(=O)OC)ccc3C(=O)OC)=C(Sc3ccccc3)C2=O)c1
chem_515	10.839	4.75896	375.022	375.022		CCOc1c(Br)cc(c2noc(c3ccccn3)n2)cc1OC
chem_516	9.51529	0.17624	488.052	419.185		COC(=O)c1cc(NC(=O)c2ccc(S(=O)(=O)NC3CCS(=O)(=O)C3)cc2)c(F)cc1F
chem_517	12.1685	-0.538027	365.138	365.138		Cc1ccc(C)c(NC(=O)CCC(=O)NN2C(=O)c3ccccc3C2=O)c1
chem_518	10.1541	6.04541	850.323	419.185		Cc1cc(OCCOCc2ccccc2)ccc1N(C(=O)c1nc[nH]c1C(=O)N(c1nc2ccccc2[nH]1)c1nc2ccc(Cl)cc2[nH]1)c1ccc(OC2CC[NH2+]CC2)cc1C
chem_519	10.5399	-1.46698	297.173	297.173		CCCOc1cccc(c2cc(CC#N)c(C(C)(C)C)o2)c1
chem_520	9.09299	1.74486	545.086	419.185		O=C(Nc1nnc(SCC(=O)N2CCc3ccccc32)s1)c1ccc(S(=O)(=O)N2CCOCC2)cc1
chem_521	8.00649	2.06091	403.977	403.977		CCc1nn(C)c(CC([NH3+])c2ccc(Br)cc2F)c1Br
chem_522	0.343336	5.76932	446.297	419.185		CC(C)CC([NH3+])C(=O)NC(CCCC[NH3+])C(=O)NC(C(=O)NC(CO)C(=O)[O-])C(C)C
chem_523	2.67983	1.14747	389.243	389.243		Cc1cc(CNC(=O)N2CC(C)(C)OC3(CCOC3)C2)nc(N2CCCC2)n1
chem_524	5.79969	-5.22527	324.165	324.165		CC(=O)N(CCC(=O)Nc1ccc(F)cc1F)C1CCCCC1
chem_525	-3.1751	6.46319	296.21	296.21		O=C([O-])CCC1CC[NH+](CCC(=O)NC2CCCCC2)C1
chem_526	4.79916	1.99691	301.071	301.071		CC(CC(F)(F)F)NS(=O)(=O)c1cnn(CCO)c1
chem_527	9.64768	1.0999	688.165	419.185		COc1ccc(C(Cc2c(Cl)c[n+](O)cc2Cl)c2cc(CNC(C(=O)OCCN(C)C)c3ccccc3)sc2C(=O)O)cc1OC
chem_528	6.10349	-0.712419	544.226	419.185		CSCCC(NC(=O)C(Cc1ccc(O)cc1)NC(=O)C(CS)NC(=O)C([NH3+])CCCC[NH3+])C(=O)[O-]
chem_529	-1.21079	5.39134	268.215	271.067		CCC(CC)CN1C(=O)C(C)NC(=O)C1CC(C)C
chem_530	-2.23019	3.03534	946.893	419.185		CCCCCCCCCCCCCCCCCCCC(=O)OCC(COC(=O)CCCCCCCCCCCCCCCCCCCCC(C)CC)OC(=O)CCCCCCCCC(C)CC
chem_531	12.7701	0.705288	559.17	419.185		Cc1ccc(S(=O)(=O)N(Cc2ccc(Cl)cc2)c2ccccc2C(=O)NN=Cc2ccc(C)c(C)c2C)cc1
chem_532	2.48792	0.624718	369.246	369.246		CCc1[nH+]ccn1C1CCCN(C(=O)NCC2CCCCC(F)(F)C2)C1
chem_533	13.3141	0.403335	242.131	271.067		OCC(Cc1ccccc1)Cc1ccc(O)cc1
chem_534	9.69657	-0.0901294	743.316	419.185		Cc1ccc(C(=O)Nc2cc(F)ccc2C)cc1NC(=O)C[NH+]1CCC(C(=O)NC(C)C(=O)Nc2cc(NC(=O)Cc3ccc(F)cc3)ccc2F)CC1
chem_535	9.58555	7.00833	438.029	419.185		COc1ccc(F)cc1S(=O)(=O)NCCc1csc2nc(c3cccs3)nn12
chem_536	10.2971	3.41824	293.04	293.04		O=C([O-])CC(NC(=O)c1ccncc1F)c1cccs1
chem_537	10.4618	-1.85544	407.148	407.148		CCOC(CC(=O)[O-])c1ccc(OC2CCc3c2ccc(C)c3C(F)(F)F)cc1
chem_538	9.43816	-0.592191	286.144	286.144		COC(=O)c1occc1C[NH2+]C1CCc2ccccc2C1
chem_539	5.03497	-1.62385	314.153	314.153		COc1cc(N)ccc1S(=O)(=O)NCC[NH+]1CCCCC1
chem_540	4.60812	-2.20439	304.202	304.202		O=C(NC1CCCOCC1)NC1C[NH2+]CC1c1ccccc1
chem_541	13.2027	7.88765	1054.39	419.185		c1ccc(C2(c3ccccc3)c3ccccc3-c3c(N(c4ccc(c5cccc6c7ccccc7oc56)cc4)c4cccc(c5ccc6c(c5)C5(c7ccccc7-6)c6ccccc6-n6c7ccccc7c7cccc5c76)c4)cccc32)cc1
chem_542	10.5254	-1.86349	382.135	382.135		COc1ccc(C2=CC3(C=C2c2ccc(S(N)(=O)=O)cc2)CCCC3)nc1
chem_543	10.0759	10.5844	318.875	318.875		O=Cc1c([S-])ccc2cc(I)sc12
chem_544	8.56519	-0.813549	525.089	419.185		CC(C)CNC(=O)C(C)N(Cc1ccc(Cl)c(Cl)c1)C(=O)CN1C(=O)c2ccccc2S1(=O)=O
chem_545	9.67204	1.88718	304.166	304.166		CCCn1nc(c2ccc(OC)c(OC)c2)cc(C[NH3+])c1=O
chem_546	-2.93879	5.96961	241.204	271.067		CCCCC[NH+](C)CC1(C(=O)[O-])CCCCC1
chem_547	6.89178	-0.522405	419.125	419.125		Cn1c(=O)ccn(CC(=O)N(c2cc3c(cc2Cl)OCO3)C2CCCCC2)c1=O
chem_548	6.00438	-2.92868	328.192	328.192		CC1(CNC(=O)C2CCCC(C(=O)[O-])C2)CCCc2ccccc21
chem_549	12.4844	3.43523	371.163	371.163		COc1cccc(Cn2cnc(c3ccccc3OC)c2c2cccnc2)c1
chem_550	7.73258	-2.83933	244.11	271.067		COc1cc(C)c(Cl)c(C)c1C[NH+](C)CO
chem_551	6.20681	2.03027	217.145	271.067		Cc1ccnn1CC[NH2+]Cc1ccccn1
chem_552	7.49634	-2.56024	328.146	328.146		CCOc1ccc(NS(=O)(=O)N2CCCCC2)cc1OCC
chem_553	2.64669	0.155118	261.207	271.067		Cc1cc(C2CCCC2)nc(C2CN(C)CC[NH2+]2)n1
chem_554	8.74206	-1.22159	409.2	409.2		COc1ccc(C(=O)N2CCC3(CC2)NC(=O)c2cc(C)ccc2N3C)c(OC)c1
chem_555	6.64898	-0.623018	484.211	419.185		CC[NH+]1CCN(c2ccc(Cl)cc2NC(=O)CN2C(=O)NC(CC)(c3ccccc3)C2=O)CC1
chem_556	0.426194	5.33237	217.166	271.067		CCCNC(N)=[NH+]CC(=O)NCCOC
chem_557	-2.4113	4.53091	277.014	277.014		O=C(C1CCSC1)N1CCCC1CBr
chem_558	6.81535	7.54958	235.09	271.067		Cc1cccc2sc(C3COCC[NH2+]3)nc12
chem_559	8.1653	-1.412	560.175	419.185		CCOC(=O)C1(C(=O)OCC)CN(C(=O)Nc2cccc(C(F)(F)F)c2)C(CC(F)(F)F)(c2ccccc2)C1
chem_560	4.7291	0.595757	265.125	271.067		Cc1cc(C(N)=S)cc(NCCOCC2CC2)n1
chem_561	9.27895	2.49372	260.127	271.067		CCC(CC)C(=O)Oc1ccc(n2cnnn2)cc1
chem_562	10.7022	6.58281	553.049	419.185		Cc1ccc2nc(c3ccc(NC(=S)NC(=O)c4ccc(OCC(C)C)c(Br)c4)cc3)sc2c1
chem_563	9.91077	9.20617	251.142	271.067		CC(C)c1c(N)n[nH]c1c1ccc2ccccc2c1
chem_564	11.1991	4.00535	472.07	419.185		O=S(=O)(Nc1nccs1)c1ccc(Nc2nc(CCCOc3ccccc3)cs2)cc1
chem_565	11.8471	2.74512	306.055	306.055		Cc1cn[nH]c1NS(=O)(=O)c1ccc(C=CC(=O)[O-])cc1
chem_566	8.90992	4.16669	249.907	271.067		C=CSc1sc(=S)sc1SC=C
chem_567	10.2791	-0.235066	345.124	345.124		CC(=O)N(Cc1ccc(Cl)cc1)C(C)C(=O)NCc1cccnc1
chem_568	12.6323	0.682346	286.087	286.087		CNc1cc(Nc2ccc(F)c(C#N)c2)cc([N+](=O)[O-])c1
chem_569	3.36795	0.894415	326.038	326.038		CCN1CN(C(=O)c2n[nH]c(C3CC3)c2Br)CC1=O
chem_570	0.8579	3.10526	415.148	415.148		C=CCC(=NO)C1OC(COC(C)=O)C(OC(C)=O)C(OC(C)=O)C1OC(C)=O
chem_571	11.7401	6.7902	418.135	418.135		NC(=O)Cc1c(S(=O)(=O)Cc2ccccc2)c2ccccc2n1Cc1ccccc1
chem_572	-1.99226	4.8811	252.22	271.067		C=CNC(=O)NC1CCCCCCCCCCC1
chem_573	10.0895	-1.82766	401.159	401.159		CC1CCCN(c2ccc(C(=O)OCC(=O)NCc3ccco3)cc2[N+](=O)[O-])C1
chem_574	-1.5718	2.99121	401.291	401.291		CCCCCC1OC(C(O)CCCCCCCC(=O)[O-])CC1OCC(O)CC
chem_575	6.83248	-2.64314	337.149	337.149		O=C1CCC2(CC1)CCN(c1ccc(CC(F)(F)CO)cc1)C2=O
chem_576	12.4942	-0.185512	332.077	332.077		COc1ccc(C=C(C#N)C(=O)Nc2ccc(F)cc2F)cc1F
chem_577	8.96183	-0.62406	679.254	419.185		C=CC[NH+]1CC(=O)N2C(Cc3ccc(OS(N)(=O)=O)cc3)C(=O)N(Cc3cccc(OC)c3OC)CC2N1C(=O)NCc1ccccc1
chem_578	0.604895	3.15881	374.158	374.158		COC1OC(COC(C)=O)C(C)C(OC(C)=O)C1OC(=O)CCC(C)=O
chem_579	-4.07855	5.55679	192.175	271.067		C#CC1CCC(C2CCC[NH2+]C2)CC1
chem_580	5.66227	-0.909748	687.282	419.185		CCC(C)NC(=O)c1ccc(Cl)c(NC(=O)CCNC(=O)C2CC[NH+](C(C)C(=O)Nc3cc(C(=O)N4CCCC4)ccc3Cl)CC2)c1
chem_581	6.77484	9.08077	297.233	297.233		CC(C)CC[NH+]1CCC(CNc2cccc3ccccc23)C1
chem_582	7.61961	3.12235	264.001	271.067		Brc1ccc(NCc2cnccn2)cn1
chem_583	10.9959	6.17122	367.09	367.09		COc1cccc(n2nnc3c(SCc4ccc(F)cc4)ncnc32)c1
chem_584	5.30974	-2.43294	425.093	419.185		O=P([O-])(CC(O)C[NH2+]Cc1ccc(Cl)c(Cl)c1)CC1CCC(O)C(O)C1
chem_585	5.0604	-4.15486	370.963	370.963		[NH3+]CC1CCN(S(=O)(=O)c2cc(Cl)c(Br)cc2F)C1
chem_586	8.83553	6.33253	382.189	382.189		CC(OCCCNC(=O)CCCn1c(=O)oc2ccccc21)c1ccccc1
chem_587	11.3655	7.18943	481.085	419.185		COCc1c(C(=O)c2ccc(Cl)cc2Cl)oc2cc(c3cccc(CNC(C)=O)c3)ccc12
chem_588	8.33917	3.42847	388.013	388.013		CC(C)(C)[NH2+]Cc1cccc(Br)c1OCc1ccc(Cl)s1
chem_589	8.44215	6.40454	452.188	419.185		CN(CC(=O)NC(C)(C)C)C(=O)CSc1nc2ccccc2c(=O)n1Cc1ccccc1
chem_590	5.75903	6.8944	293.143	293.143		CNc1nc(C[NH+]2CCCC(OC)C2)nc2sccc12
chem_591	6.11067	0.901708	385.217	385.217		C[NH+]=C(NCc1ccc(n2cncn2)cc1)N1CCSC2(CCCCC2)C1
chem_592	9.00334	7.38121	394.121	394.121		Cc1nc(c2nccs2)ncc1OC(=O)Nn1cc(C(C)C)c2cnccc21
chem_593	0.540679	2.6125	910.328	419.185		CC(=O)NC1C(OC2C(O)C(CO)OC(OC3C(CO)OC(OC4C(O)C(CO)OC(OC(C(O)CO)C(O)C(O)C=O)C4O)C(NC(C)=O)C3O)C2O)OC(CO)C(O)C1O
chem_594	9.68844	5.65116	455.257	419.185		Cc1ccccc1C(=O)NCCCc1nc2ccccc2n1CCOc1ccc(C(C)C)cc1
chem_595	5.38354	0.163958	396.276	396.276		CN(CC1CCC[NH+](C)C1c1cnn(C)c1)C(=O)NC1CC(c2ccccc2)C1
chem_596	4.16274	1.58936	253.202	271.067		CC(C[NH3+])CNC(=O)c1cc(C(C)(C)C)nn1C
chem_597	8.27082	3.66871	375.959	375.959		COCc1nc(c2ccnc(C)n2)nc(Cl)c1I
chem_598	9.95481	-2.20736	965.662	419.185		CC(C)CC(C(=O)OCC(=O)Nc1cc(Cl)ccc1Cl)N1C(=O)c2c(I)c(I)c(I)c(I)c2C1=O
chem_599	3.29391	2.2463	238.095	271.067		Cc1cc(=O)n(CC2CO2)n(CC2CO2)c1=O
chem_600	11.8017	8.19503	396.011	396.011		C#CCOc1ccc(C=NNC(=O)c2cc3ccccc3o2)cc1Br
chem_601	9.22191	1.30747	474.138	419.185		CCC(C)N(Cc1csc(COc2c(OC)cccc2OC)n1)C(=O)c1ccc(Cl)cc1
chem_602	7.30203	-2.90715	289.204	289.204		Cc1cccc(OCCC(=O)NC2CCC(C)CC2)c1C
chem_603	4.73125	2.91422	231.967	271.067		CC(C)Sc1cnc(Br)cn1
chem_604	9.91152	6.23122	480.139	419.185		Cc1cccc(NC(=O)CN(C)C(=O)c2cc3c(C)nn(Cc4ccccc4Cl)c3s2)c1C
chem_605	5.13746	-3.73147	336.208	336.208		CCNC(=[NH+]Cc1ccc(F)c(CO)c1)N1CCC2(CCOC2)C1
chem_606	-1.28467	5.46962	276.151	276.151		CCN(C(=O)CNCC(C)(C)S(C)(=O)=O)C1CC1
chem_607	-1.79487	5.70706	163.09	271.067		CS(=O)NC(C[NH3+])C1CC1
chem_608	11.4256	1.27737	397.126	397.126		CC(c1ccccc1F)N(C)C(=O)c1ccc(NC(=O)Nc2ccccc2)s1
chem_609	11.2883	-2.88965	310.116	310.116		CCOC(=O)Cc1cccc([N+](=O)[O-])c1CNC(=O)OCC
chem_610	9.36122	6.90061	402.194	402.194		C=CCC1(c2cn(C(=O)OC(C)(C)C)c3ccccc23)C(=O)N(C)c2ccccc21
chem_611	3.01431	0.54136	296.257	296.257		CCC[NH+]1CCOC(C(Cc2cc(C)nn2CC)[NH2+]C)C1
chem_612	-3.41494	5.36741	215.108	271.067		CC1CC(Cl)CN(C(=O)CC2CC2)C1
chem_613	5.54864	-2.30214	250.24	271.067		CC[NH+](CCC([NH3+])c1ccc(C)cc1)CC(C)C
chem_614	9.49601	6.22548	508.134	419.185		Nc1c2ccccc2nc(=O)n1c1cc(S(=O)(=O)N2CCC(Cc3ccccc3)CC2)ccc1Cl
chem_615	7.61245	6.42848	517.175	419.185		COc1ccc(Cn2ncc3cc(C=C4SC(N5CCCC([NH3+])C5)=[NH+]C4=O)ccc32)c(C(F)(F)F)c1
chem_616	3.23506	1.38857	260.094	271.067		CC1C(C)S(=O)(=O)CCN1Cc1nc(=O)[nH][nH]1
chem_617	7.736	-1.75984	194.142	271.067		Cc1ccc(NCC(C)(C)O)cc1N
chem_618	5.63486	6.77813	541.188	419.185		CC(C)[NH+]1CCc2c(sc3ncn(CC[NH+]4CCN(c5ccc(Cl)c(C(F)(F)F)c5)CC4)c(=O)c23)C1
chem_619	7.50132	0.435286	481.227	419.185		CCCOc1cccc(N2C(=O)C(Sc3nc(C)cc(C)n3)=C([NH+]3CC(C)CC(C)C3)C2=O)c1
chem_620	-3.89926	7.37764	253.238	271.067		C1CN(C2C[NH+](C3CC[NH+]4CCC3C4)C2)CC[NH2+]1
chem_621	8.30991	0.454512	387.095	387.095		O=C(Nc1ccc(Br)cc1)c1cncc(NC2CCCCCC2)c1
chem_622	10.2886	-1.40047	492.195	419.185		CCOC(=O)C1=C(c2ccccc2)[NH+]=C2SC=C(CC(=O)NC(C)C)N2C1c1cccc(OC)c1
chem_623	6.50826	-5.25382	476.27	419.185		CCCCCC1CCC2C(CCc3ccc(c4ccc(OCC)c(F)c4F)c(F)c3F)CCC12
chem_624	8.00141	-0.733456	477.145	419.185		CC1(CCc2ccccc2)NC(=O)N(NC(=O)C[NH2+]C(C)(C)c2ccc(Cl)c(Cl)c2)C1=O
chem_625	4.85237	1.40897	352.117	352.117		Cc1nc(C2C[NH+](C(C)C(=O)Nc3ccc(Cl)cn3)CCO2)no1
chem_626	7.49884	2.61342	316.154	316.154		CCCCNC(=O)COC(=O)c1cnn(c2ccccn2)c1C
chem_627	7.57674	-3.25105	325.144	325.144		CCCOc1c(Cl)cc(C(=O)N2CCCC(C)C2)cc1OC
chem_628	12.4744	-1.89553	222.089	271.067		C=C(CC(O)c1ccccc1O)C(=O)OC
chem_629	7.34857	2.86124	295.11	295.11		CCCn1cc(S(=O)(=O)Nc2cccc(C)n2)c(N)n1
chem_630	3.31404	-2.85923	327.279	327.279		CC([NH2+]CCNCCc1ccccc1)C12CC3CC(CC(C3)C1)C2
chem_631	6.12905	-0.290145	341.246	341.246		CC1C[NH+](Cc2ccccn2)CCC1[NH2+]CC(O)Cc1ccccc1
chem_632	11.2807	2.55113	342.105	342.105		Cc1cc(Nc2ccccc2F)nc(Nc2cc(Cl)ccc2C)n1
chem_633	4.89078	4.34114	288.005	288.005		O=CC1CC[NH+](Cc2csc(Br)c2)CC1
chem_634	9.64289	3.46349	303.01	303.01		CC(C)c1nn(c2ccc(Cl)c(Cl)c2)c(N)c1Cl
chem_635	10.3505	-1.06856	282.023	282.023		CN1C(=O)CSC1=C(C(N)=O)c1ccc(Cl)cc1
chem_636	9.97779	2.7109	384.142	384.142		CCN(CC)C(=O)CSc1nnc(c2ccc(F)cc2)n1c1ccccc1
chem_637	10.7472	2.87587	190.074	271.067		Cc1cc(=O)nc2ccn(O)c(C)c1-2
chem_638	8.49591	-1.40673	353.097	353.097		C=CCNC(NCCC(=O)Nc1cc(Br)ccc1C)=[NH+]C
chem_639	4.73856	2.07861	316.133	316.133		CCOC(=O)C(CCSC)NC(=O)c1coc(CC[NH3+])n1
chem_640	11.9941	-1.67196	403.119	403.119		COC(=O)CC(NC(=O)C=Cc1cc(Cl)c(OC)c(OC)c1)c1ccccc1
chem_641	7.14785	-4.9822	334.977	334.977		CC1(c2cc(Br)ccc2F)NC(=O)COC1=C(F)F
chem_642	12.361	9.71935	526.15	419.185		N#Cc1cccc(c2ccc(c3cccc4sc5ccccc5c43)cc2)c1n1c2ccccc2c2ccccc21
chem_643	-0.489777	3.1776	216.136	271.067		CCOC(=O)COCC1CCCC1OC
chem_644	10.6116	-3.47771	268.131	271.067		COCOCc1ccc(OCOCC2COC2)cc1
chem_645	4.64549	5.13474	6763.64	419.185		Cc1cn(C2CC(OP(O)(=S)OCC3OC(n4cnc5c(=O)[nH]c(N)nc54)CC3OP(=O)([S-])OCC3OC(n4cnc5c(=O)[nH]c(N)nc54)CC3OP(O)(=S)OCC3OC(n4cnc5c(=O)[nH]c(N)nc54)CC3OP(O)(=S)OCC3OC(n4ccc(N)nc4=O)CC3OP(O)(=S)OCC3OC(n4cnc5c(N)ncnc54)CC3OP(O)(=S)OCC3OC(n4ccc(N)nc4=O)CC3OP(O)(=S)OCC3OC(n4cnc5c(=O)[nH]c(N)nc54)CC3OP(O)(=S)OCC3OC(n4cc(C)c(=O)[nH]c4=O)CC3OP(O)(=S)OCC3OC(n4cnc5c(=O)[nH]c(N)nc54)CC3OP(O)(=S)OCC3OC(n4ccc(N)nc4=…
chem_646	13.0178	-1.46589	483.125	419.185		CCOc1ccc(C2C(c3ccc(OC)c(OC)c3)=C(O)C(=O)N2c2cccc(F)c2)cc1Cl
chem_647	-1.31152	5.47243	188.201	271.067		CCC(C)C(O)CC[NH+](CC)CC
chem_648	8.27877	8.39935	319.005	319.005		CCNc1cc(C(F)F)[nH+]c2c(F)cc(Br)cc12
chem_649	13.5268	0.0323508	626.184	419.185		COc1ccc(OC)c(C=C(NC(=O)c2ccccc2)C(=O)Nc2ccc(SCC(=O)Nc3cc([N+](=O)[O-])ccc3C)cc2)c1
chem_650	12.7968	0.682244	322.147	322.147		N#CC1=CC(c2ccccc2)C2CC1C(c1ccccc1)C=C2C#N
chem_651	12.1809	3.01731	390.184	390.184		C1=CC2CCC1c1c3[nH]c(c12)C=c1ccc([nH]1)=Cc1ccc([nH]1)C=c1ccc([nH]1)=C3
chem_652	12.9167	0.232002	395.038	395.038		Cc1ccc(S(=O)(=O)[N-]C(=O)C(=O)NS(=O)(=O)c2ccc(C)cc2)cc1
chem_653	5.4405	0.629229	357.099	357.099		Nc1nc(N2CC[NH+](CCOc3c(Cl)cccc3Cl)CC2)n[nH]1
chem_654	9.5837	8.35757	481.096	419.185		CC(O)C#Cc1ccc2nc(Nc3c(Cl)cc(C(C)(C)O)cc3Cl)c3cc[nH]c(=O)c3c2c1
chem_655	4.65255	-2.77893	543.393	419.185		Cc1ccc(CCN2Cc3cc(NC(=[NH+]C4CC5CC(C4C)C5(C)C)N4CC[NH2+]C(C)C4)ccc3C2=O)c(C)c1
chem_656	5.24369	0.611013	246.135	271.067		c1cc(CNc2nnc(C[NH2+]C3CC3)o2)ccn1
chem_657	10.0699	3.32796	182.04	271.067		CC(=O)c1cc(C(C)=O)c(C)s1
chem_658	8.7339	7.62345	374.186	374.186		Cc1ccnn1CCCNC(=O)c1cc(c2cnn(C)c2)nc2ccccc12
chem_659	12.0949	6.54444	438.998	419.185		Cc1ccc(c2csc3ncnc(Nc4ccc([As](=O)([O-])[O-])cc4)c32)cc1
chem_660	11.5592	-1.41673	191.095	271.067		COc1ccc2c(c1)NC(=O)CCC2
chem_661	5.03808	1.89232	314.099	314.099		Cc1cc(NC2CCS(=O)(=O)CC2)c(C(N)=S)c(C)[nH+]1
chem_662	11.9545	1.68968	278.038	278.038		O=C(Nc1cc(F)c(F)cc1C(=O)[O-])c1cnccn1
chem_663	3.73505	2.92795	319.133	319.133		COCCOc1cn(COCCS(C)(C)C)nc1C(=O)[O-]
chem_664	10.9217	-3.76999	253.131	271.067		CCCCCCOc1ccc(CO)cc1[N+](=O)[O-]
chem_665	8.11998	2.89034	245.128	271.067		CNc1cccc(C(=O)Nc2c(C)n[nH]c2C)n1
chem_666	-2.51136	4.82842	316.122	316.122		O=C([O-])CCC1CCCN(C(=O)CC2CCS(=O)(=O)C2)C1
chem_667	8.53082	-1.81323	200.064	271.067		C=C(C)C([NH3+])c1ccc(Cl)cc1F
chem_668	9.77776	-4.93518	284.08	284.08		[NH3+]C(CNC(=O)c1c(Cl)cccc1[N+](=O)[O-])C1CC1
chem_669	11.3345	7.64145	353.07	353.07		O=C(NC(Cc1cccc(Cl)c1)C(=O)[O-])c1ccnc2ccccc12
chem_670	6.84195	0.359282	472.124	419.185		CC1(C)CC(=O)c2sc(NC(=O)C3CCN(S(=O)(=O)c4ccc(C#N)cc4)CC3)nc2C1
chem_671	11.4931	10.2552	604.219	419.185		c1ccc2cc3c(cc2c1)C1=C(c2cccc4cc5ccccc5cc24)c2c(ccc4ccccc24)C1=C3c1cccc2ccccc12
chem_672	-4.19409	6.33629	377.34	377.34		C[NH+]1CCC(C[NH+]2CCC3(CCN(C(=O)CC4CCCC4)CC3)CC2)CC1
chem_673	6.94553	-2.3749	534.253	419.185		CNC(=O)OCCOC(c1cccc(Cl)c1)c1ccc(F)c(C(=O)NCC(CC2CCCCC2)[NH2+]C)c1
chem_674	-1.26391	4.88605	302.269	302.269		CCCCCCOCCCCC(C)([NH2+]C(C)C)C(=O)OC
chem_675	10.5696	3.64189	438.088	419.185		COc1ccc(c2c3c(c(c4ccc(OC)s4)p2c2ccccc2)CCCC3)s1
chem_676	8.08474	-1.82218	250.126	271.067		CSC(=CC(=O)c1ccc(C)cc1)[NH2+]C(C)C
chem_677	10.5063	7.03687	367.079	367.079		Cn1c(SCc2coc(c3cccc(F)c3)n2)nc2ccccc2c1=O
chem_678	5.10377	3.35161	414.209	414.209		Cc1nc(OCCNC(=O)C2(c3cccs3)CCCC2)cc(N2CCCCC2)n1
chem_679	8.68227	6.0502	264.137	271.067		c1cnc2c(c1)CCCC2Nc1cccc2[nH]ncc12
chem_680	8.1354	1.66884	286.095	286.095		O=C([O-])c1cccc(NC(=O)N2CCn3cnnc3C2)c1
chem_681	7.73307	-2.79976	428.899	419.185		CC(C)N(CCBr)C(=O)c1cc(Cl)ccc1I
chem_682	7.7521	-2.8755	208.17	271.067		Cc1cccc(C[NH2+]CC(O)C(C)C)c1
chem_683	-0.648046	3.0229	251.119	271.067		CC1CC(OCCCS(N)(=O)=O)CC(C)O1
chem_684	12.2636	3.692	310.114	310.114		COc1c(C)cc(C)cc1c1csc(c2cccc(N)c2)n1
chem_685	0.395779	3.62076	800.392	419.185		CCC(O)C(OCCO)OC1C(NC(=O)CCNC(=O)OC(C)(C)C)CC(NC(=O)OCc2ccc([N+](=O)[O-])cc2)C(OC2CCC=C(C[NH2+]CCO)O2)C1O
chem_686	11.5399	7.15475	490.12	419.185		NS(=O)(=O)c1ccc(OCCOC(=O)c2c3c(nc4ccccc24)C(=Cc2ccco2)CC3)cc1
chem_687	4.21865	-2.18394	444.245	419.185		CC1CCN(C(=O)C2CCN(S(=O)(=O)c3ccc4c(c3)CCC4)CC2)C2CCCCC12
chem_688	7.97473	0.79791	329.185	329.185		CCC(C)n1nccc1NC(=O)NCc1cccc(C(=O)NC)c1
chem_689	9.38012	7.66726	518.115	419.185		Cc1cc2c(cc1F)c(C#N)c(c1cc(C)c(S(=O)(=O)NC(C)C(F)(F)F)cn1)n2c1ncccn1
chem_690	9.76873	9.86783	242.017	271.067		CCOc1cccc2sc(CO)c(Cl)c12
chem_691	7.14292	-1.16603	310.112	310.112		CC1CCN(S(=O)(=O)c2ccc(CCC(=O)[O-])cc2)CC1
chem_692	-4.07404	7.1281	214.101	271.067		OC12NC(=S)NCC1[NH+]1CCC2CC1
chem_693	10.9414	-1.5329	496.142	419.185		O=C(C=Cc1cccc([N+](=O)[O-])c1)NC(=S)N1CCNC(=O)C1CC(=O)OCCc1ccccc1
chem_694	10.7372	-3.76186	330.022	330.022		COc1cc(C(=O)N(C)C(C)CBr)ccc1[N+](=O)[O-]
chem_695	7.33996	6.3821	474.225	419.185		Cc1nn(c2ccnc(Nc3ccc4[nH]cc(C(=O)C5CC5)c4c3)n2)cc1C[NH+]1CC(O)C(O)C1
chem_696	6.05707	-2.90529	260.165	271.067		CC1CC[NH2+]C1C(=O)OC1CCCc2ccccc21
chem_697	11.0987	-0.0943932	640.27	419.185		CCC(Cc1ccc(OC)cc1C(N=C(CC(=O)NCCc1ccc2ccc(=O)c([O-])c-2[nH]1)C(C)=N)c1ccc(Cl)cc1)C(C)=N
chem_698	10.2935	7.33401	330.991	330.991		N#Cc1ccsc1NC(=O)CSc1nc2ccccc2s1
chem_699	7.75315	-1.67823	702.374	419.185		COC(=O)C(Cc1ccccc1)NC(=O)C(CCc1ccccc1)NC(=O)C1CCCCN1C(=O)C(Cc1cncn1C)NC(=O)OC(C)(C)C
chem_700	4.2652	-1.30109	627.136	419.185		CC(C)N1CC2N(C(=O)C([NH+]3CCCCC3)CN2S(=O)(=O)c2ccc(Cl)cc2Cl)C(Cc2ccc(Cl)cc2)C1=O
chem_701	12.3081	-0.269521	275.108	275.108		Cc1cc(C)c(OCc2c(N)cccc2Cl)c(C)c1
chem_702	5.04989	-3.42425	304.227	304.227		CC1(C)CCC(Oc2cc(CC3CC[NH2+]CC3)ccc2O)C1
chem_703	11.378	4.2163	300.053	300.053		O=C(Nc1ccccc1n1cnnn1)c1ccc(Cl)nc1
chem_704	8.48556	-2.53789	639.025	419.185		CC(=O)OCC1=C(C(=O)OCC(Cl)(Cl)Cl)N2C(=O)C(NC(=O)C(C)Oc3ccccc3)C2S(=O)C1CC[N+](=O)[O-]
chem_705	12.0499	1.7426	296.012	296.012		Nc1ccc(Cl)c(C(=O)OCc2ccncc2Cl)c1
chem_706	6.42713	1.11418	423.14	419.185		CS(=O)(=O)NCCc1ccc(C(=O)CSc2nnnn2C2CCCCC2)cc1
chem_707	9.1418	7.91435	442.183	419.185		O=C(CSc1nnc(C2CCCCC2)n1c1ccccc1)Nc1cccc2ccccc12
chem_708	10.5001	8.10968	450.845	419.185		Brc1cnc(Br)c2nc(c3cccs3)c(c3cccs3)nc12
chem_709	10.1093	2.75788	426.092	419.185		Cc1ncsc1C(=O)N(C1CCc2c(Cl)cccc21)C(C(N)=O)c1cccnc1
chem_710	7.36126	-5.03584	371.244	371.244		CCCCCCCN(CCCCCCC)C(=O)c1ccc(F)c(F)c1F
chem_711	12.7688	-0.813538	343.117	343.117		COc1ccccc1CNC(=O)CNC(=O)c1cccc([N+](=O)[O-])c1
chem_712	-1.42718	3.57685	372.324	372.324		CCCCCC(=O)OC(OOC(C)(C)CC(C)(C)C)C(CC)CCCC
chem_713	11.6131	1.36197	270.112	271.067		CNC(=O)c1ccccc1NC(=O)c1ccc(N)cn1
chem_714	12.3329	-1.88123	477.041	419.185		Cc1ccc(C(C)C)c(OCCN2C(=O)SC(=Cc3ccc(F)c(Br)c3)C2=O)c1
chem_715	11.8615	-1.22724	209.049	271.067		O=C=NCc1ccc(F)c2c1OCCO2
chem_716	6.13366	-3.49074	220.133	271.067		CC1(C2CCC[NH2+]C2)Oc2ccccc2O1
chem_717	8.27491	-3.20597	550.235	419.185		Cc1ccc(S(=O)(=O)NC(C(=O)N2CCOCCOCCOCCOCCOCC2)c2ccccc2)cc1
chem_718	11.3988	4.07052	304.908	304.908		Cc1nc(Br)sc1c1c(F)cccc1Cl
chem_719	9.74821	6.14979	661.161	419.185		CN(c1ccc(c2cnc3[nH]c4ccc(OS(=O)(=O)c5cccs5)cc4c3c2c2ccccc2)cc1)S(=O)(=O)CCC[NH+](C)C
chem_720	-2.53809	6.35649	248.143	271.067		CC(C)CNS(=O)(=O)N1CC2C[NH2+]CC2C1
chem_721	3.44407	1.63328	298.135	298.135		COC(=O)CCc1csc(N2CCCC(C)(OC)C2)n1
chem_722	6.20602	1.27736	276.162	276.162		Fc1ccccc1Cc1nc(N2CCC[NH2+]CC2)n[nH]1
chem_723	11.8402	-0.695026	315.129	315.129		Cc1ccccc1CCNC(=O)c1cccc(CS(C)=O)c1
chem_724	10.8783	1.83811	462.19	419.185		Cc1cc(=O)c(C(=O)OCC(=O)Nc2ccccc2C(=O)NCC(C)C)nn1c1ccccc1
chem_725	7.55986	-1.9204	319.101	319.101		CCC(C)CN(C)S(=O)(=O)c1cc(CCl)ccc1OC
chem_726	3.09922	-0.150951	281.161	281.161		COC(=O)C(C)(O)C[NH+]1CCN(c2ncccn2)CC1
chem_727	5.50953	-3.34866	312.096	312.096		CC(C)C[NH+]1CCC(Oc2cccc(Br)c2)CC1
chem_728	11.1427	2.13652	370.12	370.12		COc1ccc(Nc2cc(Nc3ccc(C)c(Cl)c3)ncn2)c(OC)c1
chem_729	10.2164	6.63408	329.083	329.083		Cc1ccc(CNC(=O)c2cc3c(=O)[nH]c(=O)n(C)c3s2)cc1
chem_730	11.4165	5.9271	369.07	369.07		O=C(COc1ccccc1F)Nc1cccc(c2nn3cnnc3s2)c1
chem_731	7.42202	-2.84282	322.111	322.111		C#CCOc1ccccc1OCC1[NH2+]C(C(=O)OCC)CS1
chem_732	5.30811	-1.69531	259.111	271.067		C[NH2+]Cc1ccc(S(=O)(=O)NCCC2CC2)o1
chem_733	-0.875486	6.08087	227.175	271.067		CC[NH2+]C(CC)CCCN1C(=O)CCC1=O
chem_734	10.0987	3.44675	353.138	353.138		CC1(C)Cc2cccc(NC(=O)CCc3nc(c4ccco4)no3)c2O1
chem_735	3.49135	-3.56968	421.102	419.185		COC1OCC2C1CC1CCCCC1C2C(C(=O)[O-])c1ccc(Br)cc1
chem_736	7.33406	2.25753	235.07	271.067		[NH3+]C1(c2cnc(c3ccccc3F)s2)CC1
chem_737	11.2305	2.88543	287.034	287.034		O=C(CSc1nccc(C(F)(F)F)n1)c1ccc[nH]1
chem_738	5.31698	-2.87927	266.167	271.067		CCC(CC)[NH+](CCCl)CC1Cc2ccccc21
chem_739	8.16995	-0.939003	387.183	387.183		O=C(NCCc1ccc(CC[NH+]2CCCCC2)cc1)c1ccc(O)cc1Cl
chem_740	8.26968	2.42334	317.174	317.174		CCc1c(C(=O)N(C)CC(O)COC)cnn1c1ccccc1
chem_741	7.30406	2.99372	706.252	419.185		COC(=O)c1c(C)[nH]c2c(OC(C)=O)cc3c(c12)C(CCl)CN3C(=O)C=Cc1cc(NC(=O)c2cc(NC(=O)OC(C)(C)C)cn2C)cn1C
chem_742	13.0312	0.220304	339.031	339.031		NC(=[NH+]N=Cc1ccc([N+](=O)[O-])o1)SCc1ccccc1Cl
chem_743	7.63042	-1.65223	496.232	419.185		O=C(OCCCNC(=O)N1CCN(C(=O)NCCCOC(=O)c2ccccc2)CC1)c1ccccc1
chem_744	11.8615	6.4634	434.11	419.185		COC(=O)Cn1c(=NC(=O)C(c2ccccc2)c2ccccc2)sc2cccc(F)c21
chem_745	12.5227	3.07314	367.072	367.072		Cc1nccc(c2cccc(NC(=O)c3cc(Cl)c4c(c3)OCO4)c2)n1
chem_746	6.85401	3.36852	281.087	281.087		CC(c1ccc(Cl)s1)n1ccc2c1CCCC2[NH3+]
chem_747	7.89921	-3.84135	462.309	419.185		CC(CC(=O)C(CCCCNC(=O)OC(C)(C)C)NC(=O)OC(C)(C)C)Cc1ccccc1
chem_748	9.62013	1.39711	376.13	376.13		COc1cc(C2Nc3c(C(=O)[O-])cnn3C3c4ccccc4CC23)ccc1O
chem_749	9.88446	7.5551	488.115	419.185		Cc1c(C(=O)OCc2nc3ccccc3c(=O)n2Cc2ccco2)sc2nc3n(c(=O)c12)CCC3
chem_750	13.7676	1.13508	458.128	419.185		O=C(Nc1ccccc1C(=O)OC(C(=O)Nc1ccc(F)cc1)c1ccccc1)c1ccco1
chem_751	2.10326	0.831048	433.317	419.185		CCc1cc(C[NH+]2CCC3(CCN(C(=O)OC(C)(C)C)CC3)C2)n(C2CCOCC2)n1
chem_752	14.0653	0.23362	459.055	419.185		O=C(NN=Cc1ccc(OCc2cccc(F)c2)cc1)C(=O)Nc1cc(Cl)cc(Cl)c1
chem_753	13.8939	2.79286	261.032	271.067		COc1ccc(c2cccc(Cl)c2)c(C(=O)[O-])c1
chem_754	5.48412	6.94661	352.226	352.226		CCN(C(=O)C1CC1c1nc2cccc3c2n1CCC3)N1CCCCC1
chem_755	8.48253	-2.53206	356.091	356.091		COCCOc1ccc(Cl)cc1C(=O)N1CCC(O)(C(=O)[O-])CC1
chem_756	11.2894	0.0962667	405.15	405.15		CS(=O)CC[NH+]=C(N)C(C(Cl)=C([NH3+])c1ccccc1)=C([NH3+])c1ccccc1
chem_757	7.44107	8.13517	609.237	419.185		NC(=[NH2+])N1CCCC(CNC(=O)CC(NS(=O)(=O)c2ccc3ccccc3c2)C(=O)N(CC(=O)[O-])Cc2ccccn2)C1
chem_758	5.56743	3.97503	238.103	271.067		CCOC(=O)C1(Cc2cccs2)CCCC1
chem_759	6.24565	2.47645	334.066	334.066		COC(=O)CCCc1csc(NC(=O)C(C)S(C)(=O)=O)n1
chem_760	6.87899	3.66297	275.146	275.146		CCCNc1nc(C(C)C)nc(c2cccs2)c1C
chem_761	6.29086	-1.2606	317.21	317.21		CCC(CC)C(=O)N1CCC(NC(=O)c2ccc(N)cc2)CC1
chem_762	5.00069	-3.29861	391.223	391.223		CC(C(=O)NCC1COc2ccccc2O1)[NH+]1CCCC1C1COCCC1O
chem_763	8.5962	-1.35551	434.12	419.185		CN(CC(COCc1cc(C(F)(F)F)cc(C(F)(F)F)c1)c1ccccc1)C(=O)[O-]
chem_764	9.0647	1.71751	523.25	419.185		CCCCN(CC(=O)N(CCc1ccc(OC)c(OC)c1)Cc1cccs1)C(=O)Nc1cccc(C)c1
chem_765	11.5864	2.07992	386.161	386.161		Cc1cccc(NC(=O)c2cc(C)n(c3ccccc3C(F)(F)F)c2C)c1C
chem_766	12.1434	1.22851	411.125	411.125		COc1cc(N(CC(=O)Nc2cccnc2)S(=O)(=O)c2ccccc2)ccc1C
chem_767	7.56454	-1.29169	629.288	419.185		CSCCC(NC(=O)C([NH3+])Cc1ccc(O)cc1)C(=O)NCC(=O)NC(Cc1ccccc1)C(=O)NCCCCCC(=O)[O-]
chem_768	11.4246	-2.31703	383.21	383.21		CCCOc1ccc(C=CC(=O)N(C)Cc2ccc(OC)cc2)cc1OCC
chem_769	7.12012	-3.52273	278.248	278.248		CCCC(C[NH2+]C(C)C)Oc1cccc(C(C)(C)C)c1
chem_770	10.1633	2.22877	396.162	396.162		Cn1nc(C(C)(C)C)cc1NC(=O)Nc1ccc(Sc2ccc(O)cc2)cc1
chem_771	2.2288	0.550898	287.075	287.075		CC1CCC(C(NN)c2c(Br)nnn2C)C1
chem_772	10.7618	-0.101849	648.318	419.185		COc1cccc(C(=O)Nc2ccc(NC(=O)C3CC[NH+](C(C)C(=O)Nc4cc(C(=O)Nc5ccccc5)ccc4C)CC3)cc2C)c1
chem_773	3.77109	1.32316	150.079	271.067		O=Cc1cn(CC2CC2)cn1
chem_774	9.55794	-2.07307	288.166	288.166		C=CCN(CC=C)C(=S)NC(C)c1ccc(CC)cc1
chem_775	9.05426	1.16505	284.164	284.164		CCN(CC)c1nc(C(N)=O)cc(c2ccccc2C)n1
chem_776	7.92024	6.21857	467.253	419.185		COCCNC(=O)C(c1cccc(OC)c1)N(CCC(C)C)C(=O)Cn1nnc2ccccc21
chem_777	11.6347	4.10069	240.106	271.067		CCc1cnc2ccc(c3ccccc3F)[nH]c1-2
chem_778	5.54292	-3.33151	665.368	419.185		COCC1NC(=O)CCC=CC2OC34C=CCN(C(C)(C)CC(C)(C)C)C(=O)C3N(CCCO)C(=O)C4C2C(=O)OC1c1ccccc1
chem_779	3.97171	1.3064	224.127	271.067		Cn1ncc(N)c1C(=O)N1CCC(C)(O)C1
chem_780	8.36499	7.77626	378.18	378.18		CCn1c(=O)n(CCC(=O)NCCc2nnc3ccccn23)c2ccccc21
chem_781	12.8305	0.970859	440.135	419.185		COc1cccc(C2C(=O)N(C)c3ccc(C(F)(F)F)cc3N(c3ccccc3)C2=O)c1
chem_782	4.02195	-2.60187	262.203	271.067		c1ccc(C[NH+](CC2CC[NH2+]C2)C2CCOC2)cc1
chem_783	2.44789	0.313092	279.158	279.158		Cc1cnc(NC(=O)N2CCC3(O)CCCCC3C2)o1
chem_784	7.74701	1.09534	312.231	312.231		CCCN(CCC)c1nc(C)cc(Nc2cccc(C)c2C)n1
chem_785	-1.01719	4.76445	201.07	271.067		CCSCC1=NNC(C)(C(=O)[O-])C1
chem_786	9.85777	3.25394	253.039	271.067		Cc1nn(Cc2cc(C(=O)[O-])co2)c(C)c1Cl
chem_787	7.61777	3.90942	297.989	297.989		Cc1cnc(N)nc1NCc1sccc1Br
chem_788	8.20004	-4.77795	212.121	271.067		COc1ccc(CCCC(C)O)cc1F
chem_789	8.80234	0.892672	358.135	358.135		COc1ccc(C2NC(=O)c3c(sc4c3CCC(C)C4)N2)c(OC)c1
chem_790	2.11272	0.224237	261.184	271.067		CC(C)Cn1ccnc(NCC2(C3CC3)CC2)c1=O
chem_791	12.3925	-1.35869	512.208	419.185		CCCOc1cccc(C([O-])=C2C(=O)C(=O)N(c3ccc(C(=O)OC(C)C)cc3)C2c2cccc(C)c2)c1
chem_792	9.33345	8.05035	176.07	271.067		ON=CCn1nnc2ccccc21
chem_793	8.93353	-0.324802	478.226	419.185		O=C(NC(c1ccc(Cl)cc1)c1ccccn1)C1CC[NH+](CCCCOc2ccccc2)CC1
chem_794	10.1723	-4.98507	334.141	334.141		Nc1c(C(=O)NC2CCCCCCC2C(=O)[O-])cccc1[N+](=O)[O-]
chem_795	4.96971	0.0894673	234.137	271.067		Cc1cncc(C(=O)N2CCC(O)C(C)C2)c1
chem_796	13.2716	7.28337	340.077	340.077		N#Cc1ccc(c2cnc3ccc(Cl)cc3c2c2ccccc2)cc1
chem_797	13.9127	-1.08206	384.088	384.088		CCOc1cccc(C=C2C(=O)NC(=O)N(c3ccc(C)c(Cl)c3)C2=O)c1
chem_798	8.84849	-0.747772	429.183	419.185		CCC(Nc1ns(=O)nc1Nc1cccc(C(=O)N(C)C)c1)c1cc(C(C)C)co1
chem_799	1.46377	4.75183	1090.58	419.185		CC(C)C([NH3+])C(=O)N1CCCC1C(=O)NCC(=O)NC(C(=O)NCC(=O)NC(C(=O)N1CCCC1C(=O)NCC(=O)NC(C(=O)NCC(=O)Nc1ccc(OC2OC(CO)C(O)C(O)C2O)cc1)C(C)C)C(C)C)C(C)C
chem_800	4.50015	-1.85849	285.184	285.184		Nc1ccc2c(c1)CCCC2NC(=O)N1CCC12CCC2
chem_801	9.2241	6.72396	425.174	419.185		CCC1C=CCC2C(=O)N(c3ccc(C(=O)Nc4cccc5cccnc45)cc3)C(=O)C12
chem_802	7.9231	-0.223704	382.072	382.072		[NH3+]Cc1cc(C(=O)N2CCN(C(=O)c3cccc(Cl)c3Cl)CC2)co1
chem_803	4.3971	-4.24851	323.201	323.201		C[NH+](CCCCCC1CC(c2ccc(F)cc2)NN1)CC(=O)[O-]
chem_804	4.87348	3.48506	241.137	271.067		CCN(Cc1cccs1)C(=O)C(C)(C)[NH2+]C
chem_805	12.9728	2.77704	567.267	419.185		Cc1cc(C(C)(C)C)cc(C)c1N1c2ccccc2C2(c3ccccc3C(=C(C#N)C#N)c3ccccc32)c2ccccc21
chem_806	2.38809	0.101442	269.191	271.067		CC[NH2+]C1CC[NH+](C(C)c2nc(C)cs2)CC1C
chem_807	-2.06403	6.0689	267.168	271.067		[NH3+]CCN(CC(F)(F)F)C(=O)C1CCCCCC1
chem_808	11.6058	-1.49339	284.152	284.152		CCC(=O)NCc1ccnc(Oc2cc(C)cc(C)c2)c1
chem_809	5.60272	1.43449	256.099	271.067		Cc1nc(N)sc1C(=O)NCCCCC(N)=O
chem_810	10.4892	-4.18787	339.125	339.125		CCCN(CCC)C(=O)CSc1ccc(C(N)=O)cc1[N+](=O)[O-]
chem_811	11.6747	8.95471	471.024	419.185		O=C([O-])c1c2cc(OCc3ccc(Br)cc3)ccc2oc1c1ccc2ccccc2c1
chem_812	5.71952	7.33625	335.13	335.13		CC(C)(O)C1CCCN1C(=O)CCn1cnc2sccc2c1=O
chem_813	8.87144	7.81968	296.176	296.176		CCc1cncc(OCC([NH3+])Cc2c[nH]c3ccccc23)c1
chem_814	4.70256	2.32283	362.201	362.201		Cc1nc(CCC[NH2+]C2CC(=O)N(C)C2c2c(C)nn(C)c2C)cs1
chem_815	9.95029	-0.833452	433.131	419.185		COc1ccc(C(=O)NC(C(N)=O)c2ccccc2)cc1S(=O)(=O)N1CCOCC1
chem_816	9.40461	7.18625	404.185	404.185		COC(=O)c1ccc2c(c1)nc(N)c1nc(Cc3ccccc3)n(CC(C)(C)O)c12
chem_817	2.9916	0.366745	382.227	382.227		COCC[NH+]1CCCC1CNC(=O)N1CCN(c2nc(C)c(C)s2)CC1
chem_818	10.4995	1.83506	293.068	293.068		COc1cc(NC(=O)c2cnc(NN)cn2)ccc1Cl
chem_819	13.8531	-0.976491	485.08	419.185		CCOc1cc(C2C(c3ccc(OC)cc3)=C(O)C(=O)N2c2cccc(Cl)c2)cc(Cl)c1O
chem_820	14.2552	0.214168	305.917	305.917		Clc1ccc(Oc2ccc(Cl)c(Cl)c2Cl)cc1
chem_821	10.0475	2.4123	284.048	284.048		Cc1nn(C)c(CC(O)c2ccccc2Cl)c1Cl
chem_822	7.85008	5.66067	350.198	350.198		CCC[NH+]1CCn2c(nc3cc(NC(=O)Nc4ccccc4)ccc32)C1
chem_823	-3.17643	2.70788	233.142	271.067		CC1=CCC2C(C#N)C3(CCC12C)OCCO3
chem_824	5.86796	3.16636	282.097	282.097		CN(C)c1nc(C(C)(C)C)c(c2csc(N)n2)s1
chem_825	-0.638787	2.97595	264.124	271.067		C=C(C=CC(=CC)N1C(=O)OCC1C(C)C)C(=O)[O-]
chem_826	11.3103	8.6128	318.004	318.004		O=c1cc([O-])c2c(F)c(F)c3c(c2o1)Nc1ccccc1S3
chem_827	6.11814	-2.62439	321.073	321.073		CN1C(=O)Cc2cc(C(Br)C3(C)CCCC3)ccc21
chem_828	10.9494	-2.29353	295.098	295.098		CC=C(c1ccccc1)N(C(=O)CCl)C(=O)COCC
chem_829	2.48744	0.307464	337.203	337.203		CN(CC1CC(F)C[NH+]1Cc1nccn1C)C(=O)C1=COCCC1
chem_830	-3.96906	5.44592	327.174	327.174		O=C(CS(=O)(=O)C1CC1)N1CC[NH+](C2CC3CCC2C3)CC1
chem_831	7.53082	9.2291	292.219	292.219		CCCCCCCCCC1C=Cc2cccc3cccc1c23
chem_832	12.3473	3.05711	369.115	369.115		NS(=O)(=O)c1ccc(CCNC(=O)c2ccc(n3cccc3)cc2)cc1
chem_833	7.93112	6.20499	519.197	419.185		COc1c(N2CCCC(=C(F)CN3C(=O)c4ccccc4C3=O)C2)c(F)cc2c(=O)c(C)cn(C3CC3)c12
chem_834	-2.24707	6.81791	271.202	271.202		CC1CN(C(=O)C[NH+]2CCCCCC2CO)CCO1
chem_835	7.35943	0.692095	364.077	364.077		O=C([O-])c1ccc(F)c(S(=O)(=O)N2CCN(c3ccccn3)CC2)c1
chem_836	11.8133	-1.07595	652.266	419.185		CCCCCCCOc1ccc(C(=O)Oc2ccc(CC(NC(=O)c3ccc(NC(=O)c4cccnc4)cc3)C(=O)[O-])cc2OC)cc1
chem_837	7.09294	3.79444	328.066	328.066		CCOc1ncc(NS(=O)(=O)c2cccs2)c(N(C)C)n1
chem_838	6.01395	0.90035	223.072	271.067		O=C([O-])CCCNC(=O)c1cccc(=O)[nH]1
chem_839	11.8996	6.77436	421.065	419.185		Cc1ccc2nc(c3ccc(NC(=O)C(=O)Nc4cccc(Cl)c4)cc3)sc2c1
chem_840	8.64196	-5.238	283.145	283.145		CCOC1CC[NH+](Cc2cccc([N+](=O)[O-])c2F)CC1
chem_841	8.26323	-3.34713	412.028	412.028		CCOc1cc(C=C(C#N)C(=O)N2CCCC2)cc(I)c1O
chem_842	-0.725534	5.79307	187.078	271.067		C[Si](C)(C)N(CCC#N)[N+](=O)[O-]
chem_843	11.841	-2.49398	276.061	276.061		O=C1COc2cc(OCCOCC(F)(F)F)ccc21
chem_844	4.75729	1.83209	584.28	419.185		CCOC(=O)C(CC(C)C)NP(=O)(NC(CC(C)C)C(=O)OCC)c1ccc(c2nc(N)sc2CC(C)C)o1
chem_845	4.28712	-1.56335	277.166	277.166		NNC1CCCC[NH+]1C1COC(=O)N1c1ccccc1
chem_846	8.96476	-0.701259	405.162	405.162		O=C(C[NH+]1CCN(C(=O)c2ccccc2OC(F)F)CC1)OCc1ccccc1
chem_847	0.410554	3.6475	232.052	271.067		C=C(C)C(=O)OC(F)(F)CCC(F)(F)F
chem_848	7.94736	1.87122	206.129	271.067		Cc1ccc(C([NH3+])Cc2ccn(C)n2)o1
chem_849	-0.272636	3.6413	150.045	271.067		CCCC(O)CC(=O)Cl
chem_850	-0.959683	7.12615	378.402	378.402		CC(C)(CCN(CC[NH3+])CC[NH3+])OCCCC(C)(C)N(CC[NH3+])CC[NH3+]
chem_851	-0.488164	5.30191	308.129	308.129		CC(C)CN(CC(=O)[O-])C(=O)NCCCNS(C)(=O)=O
chem_852	3.15302	1.69167	336.084	336.084		CCc1nn(CC)c(C[NH+](CCBr)C(C)C)c1Cl
chem_853	8.64206	-3.8872	454.239	419.185		C=COC(COS(=O)(=O)c1c(C(C)C)cc(C(C)C)cc1C(C)C)C1COC(C)(C)O1
chem_854	12.1884	-1.99253	544.085	419.185		CCOC(=O)COc1c(Br)cc(C=C2C(=O)NC(=O)N(c3cc(C)cc(C)c3)C2=O)cc1OCC
chem_855	5.4931	6.20957	421.246	419.185		O=C(NCc1ccccn1)C1CCC[NH+](C2CCN(c3ncnc4nc[nH]c34)CC2)C1
chem_856	5.27346	1.73182	224.152	271.067		CC(C)C(=O)Nc1cc(CC(C)(C)C)no1
chem_857	8.14355	7.36287	487.149	419.185		CS(=O)(=O)N1CCC(Nc2n[nH]c3c2nc(c2c(F)cccc2F)c2cc(CO)ccc23)CC1
chem_858	9.05263	1.36805	477.118	419.185		CC(=O)c1ccc(Nc2nc(NC3(c4ccc(Cl)cc4)CC3)nc(OCC(F)(F)F)n2)cc1
chem_859	9.3048	2.45341	446.118	419.185		CN1CCOc2ccc(C([O-])=C3C(=O)C(=O)N(Cc4cccs4)C3c3cccnc3)cc21
chem_860	6.33782	2.78119	289.165	289.165		CCc1cc(C(=O)N(C)Cc2n[nH]c(C)n2)cc(NN)n1
chem_861	-1.57428	5.58713	255.171	271.067		CCCC(C)(NC(=O)NCC1(C)CCC1)C(=O)[O-]
chem_862	11.339	7.75379	368.126	368.126		CCOC(=O)c1c2cc(OC(C)C(=O)OC)ccc2oc1c1ccccc1
chem_863	5.86198	1.2315	208.132	271.067		CC(=O)NCCNc1cc(C)c(N)cn1
chem_864	12.6175	3.68004	313.075	313.075		C[n+]1nc(Nc2ccccc2)sc1c1ccc([N+](=O)[O-])cc1
chem_865	0.320868	4.94794	218.127	271.067		CCC(CNC(=O)OC)CNC(=O)OC
chem_866	5.81734	-1.09416	392.134	392.134		Cc1cccc(N2CCN(C(=S)NCCN3C(=O)CSC3=O)CC2)c1C
chem_867	13.657	1.85976	205.02	271.067		S=C=Nc1cccc(C2OC=CO2)c1
chem_868	11.5263	8.74456	413.093	413.093		Cc1nn(c2ccccc2)c(Cl)c1C=C1N=C(c2ccc3ccccc3c2)OC1=O
chem_869	-2.76232	5.6575	363.193	363.193		C=C(C)OC(=O)N1CCC(N2CCC3(CCCC(C(=O)[O-])C3)C2=O)CC1
chem_870	7.72364	8.34797	309.115	309.115		CC(C)(CNC(=O)c1c[nH]c2ccccc12)NS(C)(=O)=O
chem_871	12.8544	-2.2241	553.158	419.185		CC(=O)Oc1ccc(C=CC(=O)NCCOC(=O)C=Cc2ccc(OC(C)=O)c(OC(C)=O)c2)cc1OC(C)=O
chem_872	13.129	0.486512	318.093	318.093		Cc1ccc(S(=O)(=O)CC(=O)C(O)Cc2ccccc2)cc1
chem_873	8.66064	1.56762	264.117	271.067		CCC([NH3+])c1nnc(Cc2ccccc2OC)s1
chem_874	10.7391	7.73898	335.973	335.973		Cc1cccc(F)c1Nc1nc2ccc(Br)cc2s1
chem_875	8.8534	0.108217	380.101	380.101		O=C(Cc1cccc(F)c1)N1CCN(S(=O)(=O)c2ccccc2F)CC1
chem_876	14.794	0.47763	202.063	271.067		O=C(COc1ccccc1)c1ccoc1
chem_877	11.5656	1.43789	435.168	419.185		Cc1cc(C(=O)COC(=O)c2ccc(OC(C)C)cc2)c(C)n1c1ccc2c(c1)OCO2
chem_878	11.7149	0.942306	373.179	373.179		CC(NC(=O)c1cncc(C(=O)N(C)Cc2ccccc2)c1)c1ccccc1
chem_879	8.54338	-4.68833	341.159	341.159		CCOc1ccc(C2CCC(C#Cc3ccc(F)nc3F)CC2)cc1
chem_880	11.0953	-1.66	382.189	382.189		CCOc1ccccc1NC(=O)C1CC1C(=O)Nc1ccccc1OC(C)C
chem_881	10.2921	7.75803	159.08	271.067		C=C(C)c1cccc2n[nH]nc12
chem_882	6.90912	5.93675	463.222	419.185		CC(C)Cn1c(=O)[nH]c(=O)c2c(C(=O)Nc3ccccc3N3CCOCC3)cc(C3CC3)nc21
chem_883	8.88435	-3.16656	176.131	271.067		CC(=N)c1ccc(C(C)(C)C)nc1
chem_884	10.3049	6.75516	412.109	412.109		COc1ccccc1C(=O)NC(=O)COC(=O)CCCc1nc2ccccc2s1
chem_885	8.33349	8.34059	346.178	346.178		CCCCCCc1cc2c(C)c(CC(=O)OCC)c(=O)oc2cc1O
chem_886	10.8723	0.923544	256.108	271.067		Cc1ccc(C(=O)Nc2cnoc2)c(C#CC[NH3+])c1
chem_887	-1.10007	4.17299	272.187	272.187		CCC(C)C(CC)(CNC(=O)OC(C)(C)C)C(=O)[O-]
chem_888	9.90014	1.53656	405.106	405.106		CN(CCCOc1ccccc1)c1cnn(c2ccc(F)cc2F)c(=O)c1Cl
chem_889	10.3148	6.23978	302.093	302.093		CCCCOc1ccc(c2nnc3cc(Cl)ncn32)cc1
chem_890	9.73217	-3.04166	280.096	280.096		O=C([O-])c1cc(CCCO)cc(C(=O)[O-])c1CCCO
chem_891	7.96401	0.96879	262.155	271.067		Cc1noc(COc2ccccc2C[NH2+]C(C)C)n1
chem_892	9.31665	4.42386	239.019	271.067		CCOc1cncc(c2n[nH]c(=S)s2)c1
chem_893	4.6016	-3.30134	440.175	419.185		CCC1OC[NH2+]C1C(=O)NC1CC(NC(=O)COc2ccc(Cl)c(F)c2)C2CCC12
chem_894	-1.73232	7.0285	229.191	271.067		COC(=O)CC(C)N(C)CC1CCCC[NH2+]1
chem_895	5.10615	0.865007	354.18	354.18		Cn1cnc(C(=O)N2CCCC3(CCN(Cc4ccncc4)C3=O)C2)n1
chem_896	8.36621	-1.26534	380.21	380.21		O=C(Nc1cccc(OC2CCCC2)c1)N1CCC(O)(c2ccccc2)CC1
chem_897	7.24103	2.28796	288.078	288.078		CC[NH2+]C(C)c1nnc(c2ccc(F)c(F)c2F)s1
chem_898	9.16789	-0.241783	401.131	401.131		O=C(Nc1cccc(Cl)c1)NC1CCN(C(=O)C=Cc2ccc(F)cc2)CC1
chem_899	6.24852	6.90414	367.147	367.147		Cn1nc(C2CC2)cc1N1CCN(C(=O)c2nc3ccccc3s2)CC1
chem_900	3.10776	0.0178078	281.172	281.172		CC[NH+]1CCC(N(C)c2ncnc(N)c2[N+](=O)[O-])CC1
chem_901	8.17094	-2.416	263.189	271.067		COC(=O)CCN(C)c1cc(C(C)(C)C)ccc1C
chem_902	-3.25979	4.3434	265.126	271.067		C[Si]([Si])[Si](C1CCCCC1)C1CCCCC1
chem_903	3.24521	1.30216	320.221	320.221		CCC1CCN1C(=O)NCC1CCOC1c1c(C)nn(C)c1C
chem_904	6.86253	-2.67215	269.005	271.067		O=C(NCC1CC1)c1ccc(Br)cc1O
chem_905	9.54173	-0.594593	206.106	271.067		CC(=O)C(=O)Nc1cccc(N(C)C)c1
chem_906	14.6715	1.25466	494.261	419.185		O=C(C(C=Cc1ccccc1)CC=Cc1ccccc1)C(C=Cc1ccccc1)CC=Cc1ccccc1
chem_907	-0.930807	5.26945	165.056	271.067		CC(C)C([NH2+]CCl)C(=O)[O-]
chem_908	-4.2617	2.89993	220.183	271.067		CC12CC3(C)CCCC(C)(C)C3(CC1=O)C2
chem_909	11.1755	-2.36588	451.099	419.185		CCOc1c(Br)cc(C(=O)N(CC)Cc2ccc(OC)c(OC)c2)cc1OC
chem_910	12.0739	1.6601	495.154	419.185		O=C(Nc1ccc(C(F)(F)F)cc1)Nc1ccc(c2ccc(C(=O)C3CCCC3C(=O)[O-])cc2)cc1
chem_911	6.75926	-4.71419	281.036	281.036		CS(=O)(=O)CCCSc1c(F)cc(N)cc1F
chem_912	13.217	0.73408	429.985	419.185		Cc1c(NS(C)(=O)=O)cccc1C(=O)Nc1ccc(I)cc1
chem_913	7.03513	-0.851804	274.168	274.168		CC(=O)c1ccc(NC(=O)NC2CCC(C)C2C)cc1
chem_914	4.85466	1.75721	300.171	300.171		CC1(C)C[NH+](Cc2noc3c2COCC3)C1c1cccnc1
chem_915	6.02624	-2.16835	372.241	372.241		Cc1ccc(C(CC(=O)N2CCCC2C(=O)N2CCOCC2)C(C)C)cc1
chem_916	7.37852	8.83294	275.175	275.175		CC(C)COCCOc1nc2ccccc2cc1C[NH3+]
chem_917	5.74098	-0.942213	667.337	419.185		CC(C)NC(=O)c1ccc(Cl)c(NC(=O)C(C)[NH+]2CCC(C(=O)NC(C)C(=O)Nc3ccc(C(=O)NC4CCCCC4)cc3)CC2)c1
chem_918	5.90882	7.13811	303.158	303.158		Cc1oc2ncn(C)c(=O)c2c1C(=O)NC1CCCCCC1
chem_919	5.74817	6.62534	260.127	271.067		O=C([O-])c1ccn2nc(C[NH2+]C3CCCC3)nc2c1
chem_920	8.07501	7.57737	452.113	419.185		O=C(Nc1nc(c2c[nH]c3ccccc32)cs1)C1CCN(C(=O)OCC(F)(F)F)CC1
chem_921	-1.45404	4.79959	244.263	271.067		CCCC(CCOC(C)(C)C)C[NH2+]CC(C)C
chem_922	9.83826	-1.632	334.157	334.157		COc1cc(C[NH2+]C(C)C)c(Cl)cc1OCc1ccccc1C
chem_923	8.76306	0.802427	518.195	419.185		CN(CC(C)(C)C)C(=O)Oc1c(c2ccc(Cl)cc2)c(C2CC2)c(C(F)(F)F)n1Cc1ccccc1
chem_924	-2.77095	6.41952	219.116	271.067		CN(CC1C[NH2+]C1)C1CCS(=O)(=O)C1
chem_925	9.88876	1.08263	282.023	282.023		CCN1C(=O)C(=O)N(c2cc(Cl)ccc2C)C1=S
chem_926	-2.80661	5.49765	214.18	271.067		COC(=O)C(C)(C)[NH2+]C1CCCC1(C)C
chem_927	1.36212	3.93873	746.036	419.185		C=CC(=O)OCCC(F)(F)C(F)(F)C(F)(F)C(F)(F)C(F)(F)CC(F)(F)CC(F)(F)C(F)(F)C(F)(F)C(F)(F)C(F)(F)C(F)(F)F
chem_928	11.6106	6.45222	312.086	312.086		CCOC(=O)c1cc(c2cccc([N+](=O)[O-])c2)cn2ncnc12
chem_929	10.0192	3.04349	188.106	271.067		Cc1cn(c2cccc(N)c2N)cn1
chem_930	6.22447	8.18444	287.187	287.187		CC[NH+]1CCOC(CNc2ccc3cnccc3c2N)C1
chem_931	0.712177	3.37256	168.151	271.067		CC#CCCC(O)CC(C)CC
chem_932	5.09035	1.66832	226.083	271.067		Cc1nc(C(=O)N(C)CC(C)C(=O)[O-])no1
chem_933	10.7887	2.54899	230.117	271.067		Cc1cc(=O)n(C)nc1c1ccc(NN)cc1
chem_934	6.34444	1.89136	411.194	411.194		COc1cc(F)ccc1C1CN(c2nc(c3ccncn3)cc(=O)n2C)CC[NH+]1C
chem_935	7.59033	-0.88842	727.398	419.185		Cc1cc(C(=O)NCc2ccc(F)cc2)ccc1NC(=O)C[NH+]1CCC(C(=O)NC(C(=O)Nc2ccccc2C(=O)N2CCC(C)CC2)C(C)C)CC1
chem_936	3.56266	1.70241	278.161	278.161		[NH3+]CC(=O)NCC(=O)N1CCN(c2ccccn2)CC1
chem_937	8.50889	5.77066	533.195	419.185		CCOc1ccccc1n1c(C[NH+]2CCN(C(=O)COc3ccc(Cl)cc3)CC2)nc2ccccc2c1=O
chem_938	7.36261	8.15526	287.14	287.14		CCCn1c(=O)ccc2cc(N(C)CCC(=O)[O-])ccc21
chem_939	8.55359	2.63034	362.186	362.186		NC(=O)C1CCN(c2nnc(c3cccnc3)n2Cc2ccccc2)CC1
chem_940	7.99363	-3.11625	487.317	419.185		COCCCc1ccc(CCCCOCCCCC[NH2+]CC(O)c2ccc(O)c(C(N)=O)c2)cc1
chem_941	8.21764	1.23093	475.065	419.185		CCC(=O)Nc1nnc(S(=O)(=O)Nc2cc(S(=O)(=O)N3CCCC3)ccc2OC)s1
chem_942	9.23433	8.19907	248.99	271.067		CC(C#N)c1nc2ccc(Br)cc2[nH]1
chem_943	4.8499	-4.24007	247.137	271.067		Cc1cc(F)cc(N2C3CCCC2CC(=O)C3)c1
chem_944	7.74032	8.34629	286.168	286.168		CCCC(C)(Nc1nc2ccccc2cc1C)C(=O)OC
chem_945	9.41923	0.670169	256.121	271.067		O=C([O-])c1ccccc1C[NH2+]CCc1ccncc1
chem_946	8.10078	-1.00726	222.124	271.067		CC(C)(C)C(=O)O[NH+]=C(N)c1cccnc1
chem_947	4.31324	-1.89538	277.214	277.214		COc1cc(C[NH2+]C2CC2)ccc1N1CCC[NH2+]CC1
chem_948	9.34089	6.80151	395.185	395.185		COc1cc(NC(=O)CCCCCn2cnc3ccccc3c2=O)cc(OC)c1
chem_949	2.82743	1.06666	249.195	271.067		CCCc1nc(NN)cc(NC2(C)CCCC2)n1
chem_950	7.8784	7.29726	354.125	354.125		Cc1c(NC(=O)c2ccc(Cl)c3cccnc23)cnn1C1CCCC1
chem_951	2.0169	0.147054	304.177	304.177		O=C(NC1CCn2cc[nH+]c2C1)NC1CC(=O)N(C2CC2)C1
chem_952	0.356558	4.60641	228.111	271.067		COCCN(CCC(=O)OC)C(=O)CC#N
chem_953	12.2668	3.33338	296.122	296.122		Cc1ccccc1Cc1nnc(C([NH3+])c2ccccc2)s1
chem_954	12.1963	0.556334	315.068	315.068		O=C(Cc1ccc(C(F)(F)F)cc1)Nc1c(F)cccc1F
chem_955	-1.24004	7.03265	189.196	271.067		CCCC(CCO)C[NH2+]C(C)CN
chem_956	7.40737	-1.82846	353.099	353.099		COc1ccc(OC)c(C=C2SC(=S)N(CC[NH+](C)C)C2=O)c1
chem_957	-3.83371	2.97379	504.381	419.185		BSOC1CCC2(C)C(CCC3(C)C2C(O)CC2C(C(CC)CCC=C(C)C)C(O)CC23C)C1C
chem_958	12.5944	-1.25386	464.175	419.185		COc1cc(OC)cc(C(=O)Nc2ccc3c(c2)CN(Cc2ccccc2F)C(=O)C(C)O3)c1
chem_959	3.72148	-1.96948	291.243	291.243		CC1(C)CCCC([NH2+]CC(c2ccco2)N2CCCC2)C1
chem_960	8.45803	1.09267	323.094	323.094		COc1ccc(OC)c(S(=O)(=O)N2CCc3nc[nH]c3C2)c1
chem_961	8.39974	3.90058	186.091	271.067		Cc1cncc(Cc2cnccn2)n1
chem_962	11.9248	7.56839	329.037	329.037		C=C(O)c1cnc2c(cccc2c2cc(Cl)cc(Cl)c2)c1C
chem_963	8.73809	4.08957	329.959	329.959		Cc1sc(c2nc(Cl)cc(C(C)C)n2)cc1Br
chem_964	7.85286	3.59662	371.013	371.013		Cc1nc(CC(CSc2cccc(Br)c2)NN)sc1C
chem_965	9.84387	-0.33117	309.127	309.127		CCc1ccc(C[NH2+]CCc2ccc(S(N)(=O)=O)cc2)o1
chem_966	5.18379	-1.77791	380.177	380.177		Cc1ccc(C(=O)NC2CCC(O)CC2)cc1S(=O)(=O)N1CCCCC1
chem_967	6.75024	1.07546	391.112	391.112		CCC(=O)NCc1csc(C2CCN(C(=O)c3ccccc3Cl)CC2)n1
chem_968	7.11539	5.82189	508.126	419.185		CN(C(=O)C[NH+]1CCN(c2nc(=O)c3cc(C(F)(F)F)cc([N+](=O)[O-])c3s2)CC1)c1ccccc1
chem_969	8.45908	7.97573	174.116	271.067		CCc1ccc2nn(C)cc2c1C
chem_970	10.4135	-1.99751	405.171	405.171		CC1=CCC(Oc2cc3oc(c4ccccc4)c(O)c([O-])c-3c(=O)c2)(C(C)C)CC1
chem_971	11.1797	8.13505	474.086	419.185		COc1ccc(Cn2c(C(=O)[O-])c(n3c(=O)[nH]c4ccccc4c3=O)c3cc(Cl)ccc32)cc1
chem_972	8.15167	1.08559	274.191	274.191		COCCNc1[nH+]c(C)cn1CCc1cccc(C)c1
chem_973	12.6129	2.29599	585.022	419.185		COc1ccc(C=CC(=O)Nc2cnn(Cc3c(Cl)cccc3Cl)c2)cc1COc1ccc(Br)cc1
chem_974	5.89697	6.70938	273.159	273.159		CN(C)c1cc(C(=O)NC2CCCC2)nc2ccnn12
chem_975	11.0474	0.692057	333.077	333.077		CCOc1cc(C=O)c(C(=O)c2ccnc(Cl)c2)cc1OCC
chem_976	-2.3407	3.92222	578.456	419.185		CC(C)(C)CC(C)(C)CC(C)(C)SCc1cc(CSC(C)(C)CC(C)(C)CC(C)(C)C)c(O)c(C(C)(C)C)c1
chem_977	3.71691	-0.84256	191.154	271.067		CCC1CCC(Cc2ccccn2)[NH2+]1
chem_978	8.71814	-2.34334	1009.34	419.185		CC(CCN1C=C(c2ccc(OCCCS(=O)(=O)O)cc2)C=C2C1=NC(=CC=CC1=Nc3c(cc(c4ccc(OCCCS(=O)(=O)O)cc4)c[n+]3CCCCCC(=O)O)C1(C)C)C2(C)C)S(=O)(=O)O
chem_979	10.0117	-2.73642	198.112	271.067		COCOc1c(C[NH3+])cccc1OC
chem_980	7.53363	3.99663	385.103	385.103		Cc1csc(NC(=O)C2CCCN(c3ccc(c4cccs4)nn3)C2)n1
chem_981	-2.9033	6.36998	255.279	271.067		CCCC1(C[NH2+]CC(C(C)C)C(C)C)CCCN1
chem_982	4.10603	2.16279	301.157	301.157		CCNS(=O)(=O)CCNc1cc(N)nc(C(C)(C)C)n1
chem_983	7.22737	-0.981802	737.302	419.185		CC(C)C(NC(=O)C1CC[NH+](CC(=O)Nc2ccc(Cl)c(C(=O)N3CCCCC3)c2)CC1)C(=O)Nc1cc(NC(=O)c2ccc(F)cc2)ccc1F
chem_984	6.04139	-0.651035	482.184	419.185		CC(O)C(NC(=O)C1CCC[NH2+]1)C(=O)NC(Cc1ccc(O)cc1)C(=O)NC(CS)C(=O)[O-]
chem_985	4.08401	1.94855	245.12	271.067		COCC(CCO)Nc1nc(C(C)C)ns1
chem_986	5.95872	6.6911	319.022	319.022		CCCC1CC1NS(=O)(=O)c1c(Cl)nc2sccn12
chem_987	0.52715	3.45965	334.028	334.028		COCCOCCOCCOCCOI
chem_988	6.16793	-0.898827	675.282	419.185		CC(C)NC(=O)c1ccc(Cl)c(NC(=O)C[NH+]2CCC(C(=O)NC(C(=O)Nc3ccc(C(=O)NC(C)C)c(Cl)c3)C(C)C)CC2)c1
chem_989	7.59128	3.15516	378.017	378.017		O=[N+]([O-])c1cccnc1NCCSc1ncc(C(F)(F)F)cc1Cl
chem_990	9.00582	7.50231	232.071	271.067		Cc1cc(c2nc3[nH]c(N)nc(=O)c3[nH]2)on1
chem_991	7.85025	8.71958	220.079	271.067		c1cc(OC2CC[NH2+]C2)c2ccsc2c1
chem_992	8.67092	0.0652653	342.149	342.149		Nc1ccc(C(=O)N2CCN(NC(=O)c3ccc(F)cc3)CC2)cc1
chem_993	-3.24415	5.39998	292.3	292.3		CCC(C)(C)C1CCC(C=C(C)C[NH+]2CCCCC2)CC1
chem_994	-0.65	3.55737	296.216	296.216		CCOC(=O)C(=CC(C)CC)CB1OC(C)(C)C(C)(C)O1
chem_995	12.0425	0.130044	287.132	287.132		CC(C)(C)c1ccc(NC(=O)c2ccc(O)cc2F)cc1
chem_996	-1.27755	6.36358	215.175	271.067		CCC(C)(C)NC(=O)C[NH+]1CCOCC1
chem_997	-0.933164	4.8525	237.14	271.067		CCC(CC)CNS(=O)(=O)CCCOC
chem_998	12.303	3.55843	341.083	341.083		COc1ccc(C(=O)CSc2n[nH]c(=O)n2c2ccccc2)cc1
chem_999	12.3779	2.90342	378.115	378.115		CN=c1scc(c2ccc(OC)cc2)n1N=C1C(=O)N(C)c2ccccc21
chem_1000	1.64787	4.6371	928.455	419.185		CCCC(NC(=O)C1CCCN1C(=O)C(NC(=O)C(NC(=O)C(CCC(=O)[O-])NC(=O)C(CCC(=O)[O-])NC(C)=O)C(C)C)C(C)C)C(=O)C(=O)NC(COCc1ccccc1)C(=O)NC
chem_1001	11.0508	1.78948	372.091	372.091		Clc1ccc(CCNc2nccc(NCc3ccccc3)n2)c(Cl)c1
chem_1002	9.25046	1.76826	381.136	381.136		CCc1cc(CC)c(OC)c(C(=O)[O-])c1NS(=O)(=O)c1cn(C)c(C)[nH+]1
chem_1003	9.89835	-0.205311	276.176	276.176		CC[NH2+]C(c1cc(C)c(F)c(C)c1)c1ccoc1CC
chem_1004	12.5963	-1.898	291.91	291.91		CCOc1ccc(Br)cc1CBr
chem_1005	10.9034	8.09993	275.081	275.081		c1ccc(c2noc(c3cccc4nccnc43)n2)nc1
chem_1006	8.57542	-4.18995	430.168	419.185		CCCCCCCCCCCOC(=O)CCCC(=O)Oc1cc(Cl)ccc1Cl
chem_1007	13.3189	0.912532	343.956	343.956		O=C([O-])c1ccc(Cl)c(NS(=O)(=O)c2ccccc2Cl)c1
chem_1008	8.76018	-0.6684	186.116	271.067		C#CC(NN)C1CCc2ccccc21
chem_1009	9.50316	2.1318	274.083	274.083		Cn1nc(CCC(=O)[O-])nc1c1ccc2c(c1)OCO2
chem_1010	10.2857	0.386864	314.092	314.092		C[NH2+]C(Cc1cc(F)cc(F)c1)Cc1ccc(F)c(Cl)c1
chem_1011	10.9594	6.96573	385.055	385.055		CCOc1ccc2nc(NC(=O)Cc3csc(c4ccco4)n3)sc2c1
chem_1012	-2.27914	2.93303	876.815	419.185		CCCCCCCCCCCCCCCCC(=O)OC(COC(=O)CCCCCCCCCCCCCCCCC(C)CC)COC(=O)CCCCCCCCCCC(C)CC
chem_1013	10.3432	7.11615	325.148	325.148		Cc1nc2cc(OCc3ccc(F)cc3)ccc2cc1C(C)(C)O
chem_1014	10.7029	1.783	294.017	294.017		Cc1ccnc(N(C)c2cccc(F)c2)c1Br
chem_1015	12.6672	-0.430265	285.136	285.136		Cc1ccc(C(=O)NCC(O)c2ccccc2C)c(O)c1
chem_1016	7.68663	1.193	268.169	271.067		CNc1cc(N2CCc3ccccc3CC2)nc(C)n1
chem_1017	9.50222	-2.12088	403.18	403.18		COc1cc(C(=O)N(Cc2ccccc2F)CC2CCCO2)cc(OC)c1OC
chem_1018	12.1528	5.97466	530.041	419.185		Oc1ccc(Sc2ccc(OCc3cccc(Br)c3)cc2Nc2ncnc3ncccc23)cc1
chem_1019	8.031	-3.50887	305.199	305.199		Cc1c(C)c2c(c(C)c1O)CCC(C)(C(=O)NC(C)(C)C)O2
chem_1020	7.39338	-2.78209	312.199	312.199		COc1cc(CC(C)[NH3+])c(OC)cc1CCCCCCS
chem_1021	10.3332	6.78006	267.137	271.067		CCn1nc(COc2ccccc2N)c2ccccc21
chem_1022	8.03179	-0.620601	671.335	419.185		Cc1cc(C(=O)N2CCCCC2)ccc1NC(=O)C[NH+]1CCC(C(=O)NCC(=O)Nc2cccc(C(=O)Nc3cccc(F)c3)c2C)CC1
chem_1023	3.55238	4.42982	304.091	304.091		O=c1ccn(C2OC(CO)C(O)C(O)C(O)C2O)c(=O)[nH]1
chem_1024	5.36229	-1.69511	314.153	314.153		COc1ccc(N)cc1S(=O)(=O)NC1CC[NH+](C)CC1C
chem_1025	8.08408	5.60709	542.245	419.185		CC(CCNC(=O)c1ccc2[nH]nc(c3ccc(N4C5CCCC4COC5)cc3)c2c1)Cc1ccccc1Cl
chem_1026	11.373	0.984667	309.884	309.884		O=S(=O)(Cl)c1c(Cl)cc(OC(F)F)cc1Cl
chem_1027	4.22732	5.68727	405.142	405.142		[NH3+]C(CC(=O)[O-])C(=O)NC(Cc1c[nH]c2ccccc12)C(=O)NC(CO)C(=O)[O-]
chem_1028	-2.33942	5.17196	242.175	271.067		CC(C)[NH2+]CC(=O)C1CCOC2(CCOC2)C1
chem_1029	12.9807	1.62876	248.035	271.067		O=C(Nc1cccc(O)c1)c1cc(Cl)ccn1
chem_1030	13.7151	1.04872	408.114	408.114		COC(=O)c1ccc(CN=C(NS(=O)(=O)c2ccccc2)c2ccccc2)cc1
chem_1031	8.06163	-0.191292	375.083	375.083		Cc1cc(C(=O)COc2cccc(Br)c2)c(C)n1C1CCCC1
chem_1032	11.9363	-0.475477	506.205	419.185		CCOC(=O)c1c(C)[nH]c(C(=O)COC(=O)C(Cc2ccccc2)NC(=O)OCc2ccccc2)c1C
chem_1033	10.4033	1.89196	500.213	419.185		CSc1ccc(c2ccc(C)n2CCOc2ccc(C[NH+](CC(=O)[O-])Cc3ccccc3)cc2)cc1
chem_1034	4.85038	-3.61251	287.122	287.122		C[NH2+]C1CCCN(c2ccc(S(C)(=O)=O)cc2F)C1
chem_1035	-0.685062	4.56494	203.098	271.067		CC=CCNCC1CCCS1(=O)=O
chem_1036	12.3575	0.639841	234.985	271.067		O=C(CCl)c1cc([N+](=O)[O-])cc(F)c1F
chem_1037	10.0032	10.5624	274.901	274.901		Fc1c(CBr)cc([S-])c2ccsc12
chem_1038	9.88412	-0.181188	741.296	419.185		CC(C)C(NC(=O)C1CC[NH+](C(C)C(=O)Nc2ccc(Cl)c(C(=O)Nc3ccccc3)c2)CC1)C(=O)Nc1ccc(C(=O)Nc2ccc(F)cc2)cc1
chem_1039	9.25632	3.41241	394.146	394.146		COc1cccc(NC(=O)C2CCCN(c3ccc(c4cccs4)nn3)C2)c1
chem_1040	14.0673	1.2697	277.051	277.051		O=C([O-])c1ccc2c(c1)C(=O)C(=Cc1ccccc1)C2=O
chem_1041	11.5635	-0.266694	302.119	302.119		Cc1ccc(C(C)NC(=O)c2ccc(Cl)c(N)c2)c(C)c1
chem_1042	7.53415	-2.5324	274.141	274.141		CC(C)C[NH2+]CC=Cc1cccc(OC(F)(F)F)c1
chem_1043	-0.661011	2.81227	377.172	377.172		CC(C=CC1(O)C(C)=CC(=O)CC1(C)C)=CC(=O)NC(CC(N)=O)C(=O)[O-]
chem_1044	5.91482	-5.23088	367.147	367.147		CC(C)C(NC(=O)c1c(F)cccc1F)C(=O)NC1CCC(C(=O)[O-])C1
chem_1045	-3.3278	7.53945	184.156	271.067		NC(N)=NCC1CN2CC[NH+]1CC2
chem_1046	5.35179	-2.38367	628.227	419.185		COC(=O)C12CCC3CN(C(=O)OCc4ccccc4)C(C(C(=O)OCC[Si](C)(C)C)N1S(=O)(=O)c1ccc(C)cc1)C32
chem_1047	-0.302655	6.27872	228.171	271.067		CCN(CC(N)=O)C(=O)C1([NH3+])CCCCC1
chem_1048	6.11005	-1.2838	451.214	419.185		CCOCCCNC(=O)C1CCN(S(=O)(=O)c2ccc3c(c2)CC(C)N3C(C)=O)CC1
chem_1049	9.1051	2.60702	421.194	419.185		COc1ccc(CNC(=O)C2CCC[NH+](Cc3cccc(c4cccs4)c3)C2)cc1
chem_1050	10.1542	-0.537641	259.039	271.067		CCNS(=O)(=O)Nc1ccc(O)cc1C(=O)[O-]
chem_1051	11.4097	-0.439064	417.088	417.088		Cc1c(C)c(C)c(S(=O)(=O)Nc2ccc(S(=O)(=O)C(F)F)cc2)c(C)c1C
chem_1052	6.70719	-2.75641	453.275	419.185		Cc1cc(C(=O)N2CCC3(CC(CO)C[NH+](Cc4ccccc4)C3)OC2)ccc1OC(C)C
chem_1053	8.6626	1.43861	291.104	291.104		Cc1nnc(NC(=O)CCc2ccc(C3CC3C)o2)s1
chem_1054	0.838541	4.03253	299.039	299.039		O=C(N1CCOCC1)C(F)(F)C(F)(F)OC(F)(F)F
chem_1055	9.54558	3.10671	262.083	271.067		Cc1cc(F)cc(C(O)c2cc3c(s2)CCC3)c1
chem_1056	11.2903	7.0354	431.14	419.185		Cc1ccc2cc(CNc3ccccc3)c(=O)n(CC(=O)Nc3ccccc3Cl)c2c1
chem_1057	9.90636	-2.34864	336.114	336.114		COc1ccc(C(C)=CC2=NNC(=O)CC2C)c(S(C)(=O)=O)c1
chem_1058	8.23254	1.47515	457.146	419.185		COc1ccc(Cl)cc1c1nc(=S)n(C[NH+]2CCC(C(=O)c3ccc(C)cc3)CC2)[nH]1
chem_1059	5.76917	7.07412	317.197	317.197		CCOC(=O)Nc1ccc2c(c1)nc(C[NH+]1CCCCC1)n2C
chem_1060	7.90336	1.44505	445.283	419.185		CC(C)(C)C(c1[nH+]c(c2ccccc2)cn1Cc1ccccc1)N(CCC[NH3+])C(=O)CC#N
chem_1061	4.79172	-1.62064	385.223	385.223		CC(C)CC([NH2+]C=C(C#N)C(=O)N1CC[NH+](Cc2ccccc2)CC1)C(=O)[O-]
chem_1062	-1.58318	5.41916	300.241	300.241		CCCC(C)(CO)NC(=O)NC1CCC(OC(C)C)CC1
chem_1063	12.2333	-2.06888	168.079	271.067		COc1cc(O)c(C)c(C)c1O
chem_1064	8.78351	7.2148	345.04	345.04		Fc1c(Cl)cc(C(F)(F)F)cc1CNc1ncnc2nc[nH]c12
chem_1065	8.86819	6.22289	377.174	377.174		CC1CCCc2ccccc2C1NC(=O)Cn1c(=O)[nH]c(=O)c2ccccc21
chem_1066	6.66041	-4.46119	283.075	283.075		CCCN(CC(F)(F)F)c1c(F)cccc1CCl
chem_1067	9.45919	-1.14908	623.267	419.185		COc1cccc(CN(C(=O)CCCN(c2ccc3c(c2)OCO3)S(C)(=O)=O)C(Cc2ccccc2)C(=O)NC(C)(C)C)c1
chem_1068	7.71869	1.71219	280.128	280.128		CCCc1nnsc1C([NH3+])Cc1cc(F)ccc1C
chem_1069	13.8827	0.351838	372.127	372.127		N#Cc1cccc(Oc2ccc(NC(=O)C3CC3c3cccc(F)c3)cc2)c1
chem_1070	4.07602	-1.20385	342.229	342.229		CC(C)[NH+]1CCN(CCN2CCN(c3cccc(C#N)c3)C2=O)CC1
chem_1071	6.21649	-2.60183	325.068	325.068		CC1CCN(C(=O)OCCc2ccc(Br)cc2)CC1
chem_1072	3.23251	-3.51206	722.403	419.185		CCC[NH+](CC(O)COCc1ccccc1)CC1(O)CCC2C34C=CC5(C=C3C(=O)c3cccc(C(F)(F)F)c3)CC(O)CCC5(C)C4CCC21C
chem_1073	5.26536	-3.35561	291.183	291.183		CCC1CCCCC1[NH2+]CCOc1cccc(C(=O)[O-])c1
chem_1074	11.9202	1.11966	362.174	362.174		Cc1cc(C(=O)Nc2ccc(NC(N)=O)cc2)c(C)n1Cc1ccccc1
chem_1075	6.91683	0.866024	406.116	406.116		CCOC(=O)N1CCN(c2ncnc(Nc3ccc(Cl)cc3)c2[N+](=O)[O-])CC1
chem_1076	9.59361	6.59839	548.175	419.185		O=C(COC(=O)c1cc(c2cccc(N3C(=O)C4C5CCC(C5)C4C3=O)c2)nc2ccccc12)c1ccc(F)cc1
chem_1077	12.1689	-1.55059	386.148	386.148		COCCOC(=O)Nc1cccc(NC(=O)c2ccc3c(c2)OCCCO3)c1
chem_1078	11.8814	-2.06765	407.173	407.173		COc1cccc(N2C(=O)CC(c3cc(OC)ccc3OC)C3=C2CCCC3=O)c1
chem_1079	7.2873	-5.25553	548.255	419.185		C=CCCOc1ccc(OC(=O)C2CCC(c3ccc(C4CCC(OCC)CC4)c(F)c3F)CC2)c(F)c1F
chem_1080	4.40697	2.69726	441.276	419.185		CCOCCCNC(NCC(c1ccc(C)s1)[NH+]1CCOCC1)=[NH+]CC(=O)N(C)C
chem_1081	6.77992	-2.3758	294.171	294.171		CC[NH+](CC)C(=C[Si](C)(C)C)SCc1ccccc1
chem_1082	8.04282	8.18887	447.185	419.185		O=c1[nH]c2ccc(CCC[NH+]3CCN(c4nsc5ccccc45)CC3)cc2c2c1COC2
chem_1083	10.8135	0.669203	484.167	419.185		CNS(=O)(=O)c1cccc(C(=O)OCC(=O)c2cc(C)n(CCc3ccc(OC)cc3)c2C)c1
chem_1084	2.3967	1.82792	282.2	282.2		CC(C)[NH2+]Cc1sc(N2CCCC2)nc1C(C)(C)C
chem_1085	-2.03618	5.8645	324.205	324.205		CC(C)(C)N1CC(C(=O)N2CCOCC2C2CCCO2)CC1=O
chem_1086	8.46577	1.19655	356.094	356.094		CC(CO)CCNC(=O)c1cc(COc2ccc(F)cc2Cl)on1
chem_1087	-4.18213	5.92779	239.189	271.067		CC[NH+](CC1(C(=O)[O-])CCCCCC1)C1CC1
chem_1088	6.53217	8.60926	286.217	286.217		C[NH2+]C(c1cc2cc(C)ccc2o1)C1CCC(C)(C)CC1
chem_1089	10.6238	6.87384	331.025	331.025		CC1=Nn2c(nc3cc(c4ccc(F)cc4)sc3c2=O)SC1
chem_1090	2.07104	4.64314	2372.24	419.185		CC(=O)NC(Cc1ccccc1)C(=O)NC(CCC(N)=O)C(=O)NC(CO)C(=O)NC(CCCC[NH3+])C(=O)NCC(=O)NC(CC(N)=O)C(=O)NC(C(=O)NC(Cc1ccccc1)C(=O)NC(C(=O)NC(CC(=O)[O-])C(=O)NCC(=O)NC(Cc1ccc(O)cc1)C(=O)NC(CS)C(=O)NC(CCC(=O)[O-])C(=O)NC(CCCNC(N)=[NH2+])C(=O)NC(CC(C)C)C(=O)NC(CCCNC(N)=[NH2+])C(=O)NC(C)C(=O)NC(CCCC[NH3+])C(=O)NC(CC(C)C)C(N)=O)C(C)C)C(C)C
chem_1091	11.2124	1.11259	313.951	313.951		Cc1nc(OC(F)(F)F)cc(CBr)c1[N+](=O)[O-]
chem_1092	5.065	-3.10328	503.226	419.185		COc1ccc(C23CC[NH2+]C2CC(C)(N(C(N)=O)c2ccc(C#N)c(C(F)(F)F)c2)CC3)cc1OC
chem_1093	4.53676	-1.36011	423.262	419.185		NC(=[NH2+])c1ccc(N2CC[NH+](C3CC[NH+](C(C(=O)[O-])c4ccccc4)CC3)CC2)cc1
chem_1094	-2.56836	5.83821	180.163	271.067		CC(C)C1CCCN(CCC#N)C1
chem_1095	2.3891	0.658082	335.167	335.167		CC1(C)CCc2sc(NC(=O)NC3CCOC(C4CC4)C3)nc21
chem_1096	-1.4263	5.33739	202.18	271.067		CCCCOCC1CCC(CC[NH3+])O1
chem_1097	4.15166	1.79027	344.196	344.196		Cn1ccnc1N1CCN(C(=O)C2CCOC2c2ccnn2C)CC1
chem_1098	4.89175	-1.96689	280.146	280.146		C[NH+](CCC(=O)c1cccc(Cl)c1)CC1CCCC1
chem_1099	4.05933	0.660852	214.051	271.067		O=C(NC1CCCC1Cl)c1ccon1
chem_1100	8.77397	7.19841	457.233	419.185		COc1ccc(CC[NH+](C)CCNC(=O)c2oc3c(OC)c(OC)ccc3c2C)cc1OC
chem_1101	5.89006	-2.50618	347.144	347.144		COc1cc(F)c(S(=O)(=O)N2CCCC(CC[NH3+])C2)cc1OC
chem_1102	11.6451	0.688536	231.117	271.067		Cc1ccc(Nc2ccc(N)c(N)c2)c(F)c1
chem_1103	10.9963	0.812904	1965.22	419.185		CCCCCCCCCCCCOc1ccc(c2ccc(COc3ccc(c4ccc(COc5cc(OCc6ccc(c7ccc(OCc8ccc(c9ccc(OCCCCCCCCCCCC)cc9)cc8)c(OCc8ccc(c9ccc(OCCCCCCCCCCCC)cc9)cc8)c7)cc6)cc(C(=O)OC)c5)cc4)cc3OCc3ccc(c4ccc(OCCCCCCCCCCCC)cc4)cc3)cc2)cc1
chem_1104	13.3398	3.23395	414.149	414.149		COc1cccc(NC(=O)c2ccc(Nc3ccc(c4cccc(F)c4)nn3)cc2)c1
chem_1105	10.4851	-1.06047	243.114	271.067		CC(=CCN(CCC#N)c1ccccc1)C(=O)[O-]
chem_1106	8.61313	8.73436	264.06	271.067		C[NH2+]C(c1cnsn1)c1cc2cc(F)ccc2o1
chem_1107	6.86	-1.46116	273.127	273.127		COc1cccc(CS(=O)(=O)N(C)C(C)C[NH3+])c1
chem_1108	10.282	-0.0185304	434.211	419.185		Cc1cc(C#CCN(Cc2cccnc2)c2cccc(C#N)c2)ccc1C(=O)N1CCCC1
chem_1109	8.23106	-2.76249	232.09	271.067		CC(C)(F)c1c(Cl)cccc1C(O)C[NH3+]
chem_1110	-3.81554	5.91791	279.158	279.158		O=C1CC2(CCN(C(=O)NC3CC4CCC3O4)C2)CN1
chem_1111	9.76796	1.07679	326.198	326.198		CCCC(=N)c1c[nH+]c(NC(=O)NC(C)c2ccccc2)cc1N
chem_1112	11.7515	-0.864953	302.97	302.97		CC(C)(C(=O)[O-])S(=O)Cc1ccc(Br)cc1
chem_1113	8.49656	-0.654581	579.03	419.185		CN(C)S(=O)(=O)c1ccc(Cl)c(C(=O)OCC(=O)Nc2cc(S(=O)(=O)N3CCOCC3)ccc2Cl)c1
chem_1114	10.7479	1.90528	310.012	310.012		Cn1cc(CCC(=O)c2cc(F)ccc2Br)cn1
chem_1115	13.4491	-0.942602	186.049	271.067		O=Cc1ccc(OC(F)CF)cc1
chem_1116	6.32258	2.66629	274.154	274.154		Cc1cc(C)n(CCCNC(=O)c2nccnc2N)n1
chem_1117	5.68285	-1.41066	233.165	271.067		CN(C)C(=O)C[NH+](C)C1CCc2ccccc21
chem_1118	10.3653	0.877738	282.185	282.185		CC(C)[NH2+]Cc1cccc(c2cccc3c2OCCC3)c1
chem_1119	7.08706	-1.55454	564.354	419.185		CCC(C)NC(=O)c1ccc(NC(=O)C[NH+]2CCC(C(=O)Nc3ccc(C)c(NC(=O)C(C)CC)c3)CC2)c(C)c1
chem_1120	5.28482	3.61231	266.121	271.067		C=C(c1scc(C(=O)OC)c1C)C1CC[NH2+]CC1
chem_1121	11.292	3.05059	386.097	386.097		CCc1ccccc1NC(=O)CSc1nnc(c2cccc(Cl)c2)n1C
chem_1122	3.77977	0.38584	266.127	271.067		Cc1nc(C2CC2)oc1C(=O)N1CCOC(CO)C1
chem_1123	8.05202	0.191894	382.2	382.2		Cc1ccccc1OCCCC(=O)NC1CCN(C(=O)c2cnccn2)CC1
chem_1124	6.79983	7.76089	344.142	344.142		C=CCC1CCC(CC)(CC(=O)[O-])c2[nH]c3c(C)c(Cl)ccc3c21
chem_1125	12.1136	-1.25928	328.142	328.142		CCCCCOc1ccc(C(=O)Nc2cccc([N+](=O)[O-])c2)cc1
chem_1126	5.9994	-0.841197	673.267	419.185		CNC(=O)c1cc(NC(=O)C(C)NC(=O)C2CC[NH+](C(C)C(=O)Nc3ccc(Cl)c(C(=O)N4CCCC(C)C4)c3)CC2)ccc1Cl
chem_1127	8.26906	2.11057	312.083	312.083		Cc1nc(CNS(=O)(=O)c2cc(C[NH3+])ccc2C)cs1
chem_1128	13.969	-0.305899	329.002	329.002		O=[N+]([O-])c1ccc(CCl)cc1OCc1ccc(Cl)cc1F
chem_1129	-4.00757	6.80541	200.188	271.067		CC(O)C(C)[NH+]1CC2C[NH2+]CC2C1C
chem_1130	10.2626	6.97516	337.143	337.143		O=CNC(Cc1c[nH]c2ccccc12)NC(=O)OCc1ccccc1
chem_1131	-4.051	6.11129	185.105	271.067		CC1(C[NH+]2CCC2C(=O)[O-])COC1
chem_1132	12.1317	0.0810848	276.093	276.093		COc1ccc(NC(=S)NCc2ccco2)c(C)c1
chem_1133	12.5835	2.10183	487.166	419.185		COc1ccc(C=CC(=O)Nc2ccn(Cc3ccc(Cl)cc3)n2)cc1COc1ccccc1C
chem_1134	5.12598	5.47584	526.221	419.185		CCCOC(=O)C(CCSCC1OC(n2cnc3c(N)ncnc32)C(O)C1O)NC(=O)OC(C)(C)C
chem_1135	9.63443	6.2848	462.198	419.185		CCOc1ccc(CCNC(=O)c2cc3sccc3n2CCc2ccccc2)cc1OCC
chem_1136	-0.579101	4.96423	321.149	321.149		CC(C)CC(CNC(=O)N(C)CCS(C)(=O)=O)CC(=O)[O-]
chem_1137	-1.97868	6.97882	213.196	271.067		CCC(=O)C(C)N1CCCC1C[NH+](C)C
chem_1138	14.6158	1.21804	782.267	419.185		c1ccc(Oc2cccc(Oc3cccc(Oc4ccc(c5ccc(Oc6cccc(Oc7cccc(Oc8ccccc8)c7)c6)c(c6ccccc6)c5)cc4)c3)c2)cc1
chem_1139	8.91958	-4.30621	212.121	271.067		CCc1c(CC(C)O)cc(F)cc1OC
chem_1140	4.92043	-2.35433	224.12	271.067		[NH3+]CC1CCC(c2ccccc2Cl)CC1
chem_1141	11.3863	3.6544	268.112	271.067		Fc1ccc(CNc2cc(c3ccccn3)[nH]n2)cc1
chem_1142	10.1538	7.34397	539.088	419.185		COC(=O)C1=C(C(=O)OC)N(c2ccc(Cl)cc2)C([NH3+])=C(C#N)C1c1cc2cc(OC)ccc2nc1Cl
chem_1143	7.16974	-2.8273	290.199	290.199		Cc1cc(N)cc(C2CCN(C(=O)OC(C)(C)C)CC2)c1
chem_1144	-1.0329	4.26233	162.108	271.067		CCCCCCSCOC
chem_1145	11.2953	4.27007	379.095	379.095		O=C(Nc1cc(Cl)ccc1n1cncn1)c1cn(Cc2ccccc2)nn1
chem_1146	9.55487	6.43466	212.059	271.067		C#Cc1c(C)n2c(C)c(C#C)c(=O)n2c1=O
chem_1147	9.09309	-2.84693	265.168	271.067		Cc1ccccc1OCCC(=O)NC(C)(C)C(C)O
chem_1148	5.9331	-2.95706	343.058	343.058		CC(C)(C)OC(=O)NC1(c2ccc(Br)cc2)CC(F)C1
chem_1149	10.0694	-1.50415	422.08	419.185		COc1cc(NC(=O)C2CCCN2C(=O)c2cc(Cl)ccc2Cl)cc(OC)c1
chem_1150	9.92158	-1.54308	319.165	319.165		CCNC(=O)COc1ccc(C[NH2+]Cc2ccco2)cc1OC
chem_1151	6.00173	2.0577	178.074	271.067		OC(C1=COCC1)c1ccncn1
chem_1152	10.7925	1.52619	259.132	271.067		Cn1ccc(C(=O)Nc2cccc(CCCO)c2)n1
chem_1153	12.5329	-0.485996	483.1	419.185		O=C(COC(=O)c1ccccc1OCc1ccc(Cl)cc1Cl)NC1CCCc2ccccc21
chem_1154	8.04099	7.33013	395.138	395.138		Cn1cc2cc(c3cc(=O)n4cc(C5CC[NH2+]CC5)ncc4n3)cc(Cl)c2n1
chem_1155	7.59198	6.9972	328.123	328.123		O=C(Nc1ncc(C2CC[NH2+]CC2)s1)c1ccc2nccn2c1
chem_1156	11.2386	6.49682	290.117	290.117		N#Cc1ccc(CCC(=O)Nn2cnc3ccccc32)cc1
chem_1157	6.11519	3.91655	308.05	308.05		CC(C)[NH2+]Cc1sc(c2cncs2)nc1C(F)(F)F
chem_1158	13.4177	2.78678	415.135	415.135		O=C(Nc1nnc(CCCOc2ccccc2)s1)c1ccc(c2ccccc2)cc1
chem_1159	10.1658	2.14012	470.114	419.185		CCCCc1ccc(NC(=S)Nc2c(C)nn(Cc3ccc(Br)cc3)c2C)cc1
chem_1160	5.51326	0.722877	241.098	271.067		CNc1cc(C(=O)N(C)C(C)C)cc(Cl)n1
chem_1161	10.7676	6.36367	383.163	383.163		O=C(Cc1noc2ccccc12)Nc1ccccc1N1CCc2ccccc2C1
chem_1162	4.87972	-1.83938	248.176	271.067		CC(CNC(=O)C1CNCC[NH2+]1)c1ccccc1
chem_1163	5.42603	6.68052	309.174	309.174		COCC[NH2+]Cc1c(N(C)C2CCCC2)nc2sccn12
chem_1164	3.938	-2.23463	278.235	278.235		CC(C)(C[NH+](CCO)C1CCC1)C([NH3+])c1ccccc1
chem_1165	11.9095	0.588737	474.084	419.185		CSc1ccccc1NC(=O)CN(Cc1ccc(C)cc1)S(=O)(=O)c1ccc(Cl)cc1
chem_1166	11.082	3.96051	268.951	271.067		Brc1cncc(OCc2ccsc2)c1
chem_1167	12.5483	0.0466385	292.021	292.021		Cc1cc(Br)cc(NCc2ccc(O)cn2)c1
chem_1168	0.803367	5.20205	162.087	271.067		NNC(=O)C(NN)C(=O)NN
chem_1169	-1.45274	5.87568	295.128	295.128		CC(C)N(CC(F)(F)F)C(=O)NC1CCC(C(=O)[O-])C1
chem_1170	13.6176	0.845616	291.041	291.041		Nc1ccc(C(=O)Nc2cc(Cl)ccc2[N+](=O)[O-])cc1
chem_1171	10.1062	0.162088	697.302	419.185		CC(=O)Oc1ccc2c(c1)C(C)(C)c1cc(OC(C)=O)ccc1C21OC(=O)c2cc(N(C)CC[NH+](Cc3ccccn3)Cc3ccccn3)ccc21
chem_1172	10.5005	6.36431	293.153	293.153		CCc1nc2ccc(C(=O)Nc3ccc(C)cc3)cn2c1C
chem_1173	7.16081	-0.770793	296.119	296.119		CC(=O)Nc1cc(S(=O)(=O)N2CCCCC2)ccc1C
chem_1174	11.2744	-0.160062	346.149	346.149		CC(=O)N(CCC(=O)NCc1ccccc1C)c1c(F)cccc1F
chem_1175	5.53863	-2.12561	368.174	368.174		CCCCNC(=O)C[NH+]1CCN(C(=O)c2cc(Cl)ccc2OC)CC1
chem_1176	11.9513	-1.9489	256.969	271.067		CCOC(=O)c1cc(CBr)oc1C#N
chem_1177	6.56012	7.7207	418.162	418.162		CCCC[NH+]1CCC(NC(=O)COc2cc3sc(C)nc3c3sccc23)CC1
chem_1178	13.3098	3.05581	392.164	392.164		N#Cc1ccccc1c1ccccc1C(=O)NCc1ccc(Cn2ccnc2)cc1
chem_1179	9.1077	1.10149	443.232	419.185		CCN(CC)C(=O)c1ccc(N)c(c2nccc(C(=O)NC3CCCc4ccccc43)n2)c1
chem_1180	9.80487	-1.21679	369.099	369.099		C=CCNS(=O)(=O)c1ccc(C(=O)OC(C)C(=O)NC(=O)NC)cc1
chem_1181	9.28114	-1.76924	374.224	374.224		C[NH+]=C(NCc1ccccc1F)NCC(C)(C)c1ccc(OC)c(OC)c1
chem_1182	5.35133	4.05586	316.042	316.042		O=C([O-])CC1(NC(=O)Cc2ccc(Cl)s2)CCOCC1
chem_1183	10.7864	6.87136	489.115	419.185		COC(=O)COc1ccc(C)cc1c1noc2ccc(n3c(=O)cc(C(F)(F)F)n(C)c3=O)cc21
chem_1184	-3.28261	5.92536	242.211	271.067		OC1(C[NH2+]CC2CCOCC2)CCCCCC1
chem_1185	8.30265	5.99803	460.194	419.185		Oc1ccc2c3c(sc2c1)C1=C(CCC=C1)C3(O)c1ccc(OCC[NH+]2CCCCC2)cc1
chem_1186	12.397	3.94615	436.086	419.185		Cc1ccc(NC(=O)c2nc(c3ccc(Cl)cc3)n(c3ccc(Cl)cc3)n2)cc1C
chem_1187	1.39585	2.79605	2892.83	419.185		CC(=O)OCC1OC(OC2C(COC3OC(COC(C)=O)C(OC(C)=O)C(OC(C)=O)C3OC3OC(COC(C)=O)C(OC(C)=O)C(OC(C)=O)C3N3C(=O)c4ccccc4C3=O)OC(OC3C(COCc4ccccc4)OC(OC4C(CO)OC(N=[N+]=[N-])C(N5C(=O)c6ccccc6C5=O)C4OCc4ccccc4)C(N4C(=O)c5ccccc5C4=O)C3OCc3ccccc3)C(OC(C)=O)C2OC2OC(COC(C)=O)C(OC(C)=O)C(OC(C)=O)C2OC2OC(COC(C)=O)C(OC(C)=O)C(OC(C)=O)C2N2C(=O)c3ccccc3C2=O)C(N=C(O)C(F)(F)F)C(OC(C)=O)C1OC(C)=O
chem_1188	9.74486	1.11279	453.147	419.185		Cc1nsc(NC(=O)c2cc(Oc3ccc(C(=O)N4CCC4)nc3)cc(OC(C)C)c2)n1
chem_1189	5.59349	-4.4012	321.998	321.998		Nc1cc(I)c(F)cc1N1CCC(O)C1
chem_1190	0.207903	3.59657	183.09	271.067		C=CCC1OC=CN1C(=O)OCC
chem_1191	4.97503	-2.25431	325.091	325.091		CC([NH2+]C1CC(c2ccc(Br)cc2)C1)C(=O)N(C)C
chem_1192	11.8156	-1.08567	346.039	346.039		O=C(NC(C(F)(F)F)C(F)(F)F)OCc1ccc([N+](=O)[O-])cc1
chem_1193	10.9763	1.21431	270.149	271.067		COc1ccccc1c1cccc2c1OC(C(C)[NH3+])C2
chem_1194	9.21663	-0.787387	418.13	418.13		C[NH+](Cc1ccccc1)C(C=O)OC(CCNC(=O)c1ccc(Cl)cc1)C(=O)[O-]
chem_1195	9.02492	-2.17762	977.18	419.185		CNC(=O)C1NC(=O)C2NC(=O)C(NC(=O)C(NC(=O)C(F)(F)F)c3cc(c(OC(=O)C(C)(C)C)c(OS(C)(=O)=O)c3)Oc3ccc(cc3Cl)C2O)c2ccc(O)c(c2)-c2c(O)cc(O)cc21
chem_1196	10.3877	6.45545	376.081	376.081		CC(=O)Nc1cccc(NC(=O)CSc2nc3cc(F)c(F)cc3[nH]2)c1
chem_1197	8.37068	0.854277	296.164	296.164		Cc1cccc(C)c1Nc1cnc(C(=O)N2CCCC2)cn1
chem_1198	-4.17648	5.40644	464.346	419.185		[NH3+]C1CC2c3c4c5c6c7c3=C1C([NH3+])C1C=7C(=CCC1[NH3+])C([NH3+])C6C([NH3+])C=C5CC([NH3+])C4CC2[NH3+]
chem_1199	13.8111	-0.0386824	365.985	365.985		COC(=O)c1cc(Oc2ccc(C)nc2Br)ccc1[N+](=O)[O-]
chem_1200	6.77378	-2.59649	353.127	353.127		CC1CC(C(=O)[O-])CN(C(=O)NCC(C)Oc2ccccc2Cl)C1
chem_1201	11.4292	8.082	315.041	315.041		O=c1ccc([N+](=O)[O-])cn1Cc1cc2ccccc2nc1Cl
chem_1202	7.49782	-2.68826	377.172	377.172		CCOC1CC(NC(=O)CNC(=O)COc2ccccc2)(C(=O)[O-])C1(C)C
chem_1203	8.79521	6.44806	337.227	337.227		CC(C)COc1ccc(CC(C[NH3+])c2cn(C)c3ccccc23)cc1
chem_1204	10.9621	-1.36096	513.239	419.185		CCOc1ccc(C([O-])=C2C(=O)C(=O)N(c3ccc(OC)cc3)C2c2ccc(N(CC)CC)cc2)cc1C
chem_1205	8.8853	-1.11504	204.113	271.067		C[NH+]=C1NC(=O)C(Cc2ccccc2)N1
chem_1206	8.59805	5.8434	570.228	419.185		CC(=Nc1ccc(C(=O)Nc2ccccc2N)cc1)c1c(O)[nH]c2ccc3nc(NCC[NH+]4CCOCC4)sc3c12
chem_1207	7.84327	-0.572081	422.232	419.185		CCOc1ccccc1NC(=O)Nc1ccc(N2CCCC2)c(C(=O)N2CCCC2)c1
chem_1208	-0.844137	2.75835	801.485	419.185		CCCCCCCCC=CCCCCC(CC(O)C(O)CO)C(CC(O)C(O)CO)(CC(O)C(O)CO)C(CC(O)C(O)CO)(CC(O)C(O)CO)C(=O)[O-]
chem_1209	10.4006	3.6047	355.128	355.128		CC(C)(C)OC(=O)Nc1cccc(Oc2cc(c3nnco3)ncn2)c1
chem_1210	8.93998	8.06013	238.033	271.067		CC(=CCl)CNc1ccc2ncsc2c1
chem_1211	3.07683	1.38695	196.181	271.067		CC(C)CC(C)[NH2+]CCc1cnc[nH]1
chem_1212	9.22962	-0.674827	368.137	368.137		O=C(c1ccccc1)c1ccc(N2CCC3(CC2)OCCO3)c([N+](=O)[O-])c1
chem_1213	5.97704	2.7132	364.157	364.157		CCOCCCNC(=O)c1sc(c2c(C)c(C)nn(C)c2=O)nc1C
chem_1214	-2.19703	3.68558	197.227	271.067		[CH2]CCCCC(CCC)CCCCC
chem_1215	7.57826	-1.74254	347.221	347.221		CCC(C)C(NC(=O)c1ccccc1)C(=O)NCCNC(=O)C(C)C
chem_1216	2.58575	1.73681	241.137	271.067		CCC[NH2+]Cc1sc(COC)nc1C1CC1
chem_1217	-1.19727	7.10678	185.152	271.067		CCCC1=[NH+]C2(CC[NH2+]CC2)ON1
chem_1218	14.3982	-0.245637	415.119	415.119		COc1cccc(C(=O)C(Cc2ccccc2)=C(C(=O)[O-])c2ccc3c(c2)OCO3)c1
chem_1219	8.42635	-0.413382	620.304	419.185		CCCNC(=O)c1ccc(NC(=O)C2CC[NH+](C(C)C(=O)Nc3cccc(C(=O)Nc4cc(F)ccc4F)c3C)CC2)c(C)c1
chem_1220	6.74186	7.25261	309.133	309.133		CCCNc1nc(CSCC(C)C)nc2sc(C)cc12
chem_1221	9.26983	-1.03533	278.995	278.995		Nc1cc(P(=O)([O-])[O-])ccc1C([NH3+])P(=O)([O-])[O-]
chem_1222	3.75323	-2.46873	449.219	419.185		Nc1ncnc2c1C(=O)N(c1ccc(C3CCC4(CC3)CC(CC(=O)[O-])C4)cc1)CCCO2
chem_1223	13.8466	1.5579	251.095	271.067		O=C1CC(c2ccccc2)N(c2ccccc2)C1=O
chem_1224	9.31528	6.17975	414.206	414.206		COc1ccc2[nH]cc(C3CCN(C(=O)c4cc(C)n(c5ccccc5)n4)CC3)c2c1
chem_1225	9.13487	-1.192	481.132	419.185		CCN(Cc1cccc(F)c1)C(=O)COc1ccc(S(=O)(=O)N2CCOCC2)cc1[N+](=O)[O-]
chem_1226	7.91071	-1.13473	278.127	278.127		COC(=O)c1ccc(NC(=O)N(CCO)C2CC2)cc1
chem_1227	6.33309	-0.136909	677.365	419.185		Cc1noc(C)c1CCC(=O)N1CCCNC(=O)Cn2nc(c3ccccc3)nc2C(C)NC(=O)C(CC(C)C)NC(=O)C(C)NC(=O)C1
chem_1228	13.4485	-0.651054	384.028	384.028		COc1cc([N+](=O)[O-])ccc1NC(=O)COc1c(C)cc(Cl)cc1Cl
chem_1229	3.50091	-0.24343	303.086	303.086		Nc1ccn(C2CC(CO)[NH+](CP(=O)([O-])[O-])C2)c(=O)n1
chem_1230	7.04914	2.51902	328.115	328.115		Cn1cccc1c1cc(C(=O)N2CCOC(C(F)(F)F)C2)[nH]n1
chem_1231	11.1232	1.41572	260.116	271.067		COc1ncccc1COc1ccc(C)nc1CO
chem_1232	4.1762	-2.08088	291.23	291.23		C[NH2+]Cc1ccccc1OCCN1CC[NH+](C2CC2)CC1
chem_1233	8.74044	0.432256	302.118	302.118		Nc1nc(C2CCCO2)ncc1C(=O)Nc1ccc(F)cc1
chem_1234	5.70166	1.08937	267.135	271.067		COCCN(CCOC)c1ccc(C(=O)[O-])c(C)n1
chem_1235	3.38596	2.18334	178.134	271.067		CCc1ncc2c(n1)C(C)(C)[NH2+]C2
chem_1236	11.2996	-0.259518	170.046	271.067		O=C([O-])Oc1c[nH]cc1CCO
chem_1237	12.1239	-0.59088	473.195	419.185		COc1ccc(NC(=O)c2cccc(OCc3ccccc3C#N)c2)cc1NC(=O)OC(C)(C)C
chem_1238	5.49447	-1.17416	301.152	301.152		C[NH2+]C(C)c1ccc(N2CC=C(C(F)(F)F)CC2)cc1O
chem_1239	-3.29536	7.29951	227.199	271.067		CNC(=O)C1CCC[NH+](C2CCC([NH3+])C2)C1
chem_1240	14.378	1.38744	248.12	271.067		C=C(COCC#Cc1ccccc1)c1ccccc1
chem_1241	11.2209	0.677073	392.16	392.16		COC(=O)Cc1ccc(C(=O)CCC(C)C)c(c2ccc(C(F)(F)F)cc2)c1
chem_1242	-1.84447	2.99811	228.136	271.067		COC(=O)C1(C(C)C)CCCC1OC(C)=O
chem_1243	5.74712	-2.77448	325.124	325.124		O=C(N1CCC(F)CC1)C1(c2ccc(Cl)cc2)CCOCC1
chem_1244	-2.84202	5.07923	337.054	337.054		CC(C)(C)OC(=O)N1CCC2(CC2CI)C1
chem_1245	8.33302	4.06114	347.96	347.96		Cc1sc(Br)cc1S(=O)(=O)NCCn1cccc1
chem_1246	7.25167	1.0919	271.155	271.155		CN(C)c1nc(c2ccccc2O)nc2c1C[NH2+]CC2
chem_1247	4.63162	3.55784	268.148	271.067		COCCN(CCC#N)C(c1ccsc1)C(C)[NH3+]
chem_1248	-1.37334	4.75708	165.102	271.067		CC(=O)C1=CC(C#N)CC[NH+]1C
chem_1249	12.2275	-0.64174	401.199	401.199		CCCCc1ccc(N2C(=O)C(O)=C(c3ccc(C)cc3)C2c2ccc(C)o2)cc1
chem_1250	9.00173	1.22839	492.172	419.185		[C-]#[N+]C=CC(=O)N1CCCC(n2nc(c3ccc(Oc4ccc(F)cc4F)cc3)c(C(N)=O)c2N)C1
chem_1251	8.60035	8.97111	446.178	419.185		CCOc1ccc2nc(N3CCN(C(=O)NCc4cccc5ccccc45)CC3)sc2c1
chem_1252	6.19703	6.20137	339.181	339.181		CC(C)n1cnc2cnc(Nc3ccnc(N4CCCCO4)n3)cc21
chem_1253	2.92071	2.00343	395.146	395.146		Cc1cn(C2CC(O)C(COC(=O)C3CCC(C(=O)[O-])CC3)O2)c(=O)[nH]c1=O
chem_1254	9.41398	7.7604	331.101	331.101		C[NH+](CC(=O)c1c[nH]c2ccccc12)Cc1c(F)cccc1Cl
chem_1255	12.9077	3.12554	212.095	271.067		CC(=O)c1ccc(c2ccc(N)cn2)cc1
chem_1256	3.64306	1.25954	332.119	332.119		CC(C)C[NH2+]Cc1cc(N2CCS(=O)(=O)CC2)ncc1Cl
chem_1257	8.08583	8.09222	327.088	327.088		Cc1nc2ccc(F)c(F)c2c(OC(=O)C2C(C)C2(F)F)c1C
chem_1258	-1.52935	6.5063	240.243	271.067		CCCNC(C)(C#N)CC[NH+](C)C(C)CCC
chem_1259	12.5023	1.91183	382.043	382.043		Cc1ccc(NC(=O)c2cc(Nc3ccccc3Br)ncn2)cc1
chem_1260	11.3948	2.74306	381.169	381.169		COc1cccc(c2noc(CN(C)C(=O)c3ccccc3OC(C)C)n2)c1
chem_1261	12.4945	0.733826	339.979	339.979		O=C([O-])C(Nc1cc(Br)c(F)cc1F)c1ccccc1
chem_1262	11.7905	2.16897	355.959	355.959		NC(=S)c1nccnc1Nc1cccc(I)c1
chem_1263	8.05876	-1.323	273.124	273.124		CC(C)(CC(=O)[O-])CC(=O)NCc1cccc(C#N)c1
chem_1264	9.93425	0.357918	334.099	334.099		Cc1ccc(C(=O)Nc2ccc(N3CCCS3(=O)=O)c(C)c2)o1
chem_1265	7.82865	0.615679	274.155	274.155		COCc1cc(C[NH+]2CCc3cccc(N)c3C2)no1
chem_1266	11.9525	2.47165	356.094	356.094		CCCc1nnc(NC(=O)c2ccc(NC(=O)c3ccco3)cc2)s1
chem_1267	8.59365	-4.65235	566.455	419.185		CCCCCCCCCCCCCCCCCCOCC(COCCOCCOCCO)OCc1ccccc1
chem_1268	12.7444	2.75382	231.081	271.067		Cc1cc(C)c(c2ccc(Cl)nc2)c(C)c1
chem_1269	9.1952	-4.91828	281.161	281.161		COc1ccc([N+](=O)[O-])c(N2CCC(C)CC2C[NH3+])n1
chem_1270	1.94692	3.83731	369.995	369.995		O=C(Nc1ccc([S-])cc1)C(F)(F)C(F)(F)C(F)(F)C(F)(F)F
chem_1271	7.80663	-2.6446	361.186	361.186		CCCCC(C)(C(=O)NC(COC)C(O)c1ccccc1)C(F)(F)F
chem_1272	9.48816	1.72537	481.159	419.185		Cc1ccc(CN(Cc2ccccc2)C(=O)CN(C(=O)Nc2ccc(C)c(Cl)c2)C2CC2)s1
chem_1273	9.61727	-5.10807	321.156	321.156		O=C1COc2cc([N+](=O)[O-])ccc2N1CCCN1CC[NH2+]CC1
chem_1274	8.81815	7.11585	418.096	418.096		O=C(Nc1ccc2sc(C(=O)N3CCCC3)cc2c1)c1ccccc1C(F)(F)F
chem_1275	12.6687	2.47938	398.11	398.11		Cc1sc(NC(=O)C(C)Oc2ccccc2)c(C(N)=O)c1c1ccc(F)cc1
chem_1276	8.49657	-0.00331821	314.109	314.109		O=S(=O)(c1ccccc1)N1CCN(C2CC2)c2ccccc21
chem_1277	3.93541	-2.81194	521.26	419.185		O=C(NCc1cc(C(F)(F)F)cc(C(F)(F)F)c1)C1(C2CCCCC2)CCC([NH2+]C2CCOCC2)C1
chem_1278	11.1574	1.24877	319.922	319.922		O=[N+]([O-])c1c(Br)ncc(C(F)F)c1C(F)(F)F
chem_1279	10.8327	-3.61821	359.984	359.984		CC(O)(CNC(=O)Nc1cc([N+](=O)[O-])ccc1Br)C(=O)[O-]
chem_1280	10.2776	0.499834	359.026	359.026		O=S(=O)(NC1CCSc2c(F)cccc21)c1ccc(F)cc1F
chem_1281	6.68176	-4.63612	223.137	271.067		Cc1cc(F)cc(NC(C)C2CCOC2)c1
chem_1282	12.7515	-2.05387	357.098	357.098		COc1c(O)c2c(c(OC)c1OC)-c1ccc([O-])c(=O)cc1C(=O)CC2
chem_1283	11.8134	9.44871	842.341	419.185		C1=C(c2ccc3[nH]c4ccccc4c3c2)CCc2c1c1cc3c(cc1n2c1ccccc1)-c1cc2c(cc1CC3)c1cc(c3ccc4[nH]c5ccccc5c4c3)ccc1n2c1ccccc1
chem_1284	11.5653	2.58793	520.176	419.185		COc1ccc(CCN(CCc2nc(c3ccc([N+](=O)[O-])cc3)no2)C(=O)c2cccc(F)c2)cc1OC
chem_1285	13.5943	0.796814	604.099	419.185		CCOc1ccc(C(=O)CSc2ccc(NC(=O)C(=Cc3cccc(Cl)c3Cl)NC(=O)c3ccccc3)cc2)cc1
chem_1286	9.20205	-0.184928	781.328	419.185		Cc1ccc(NC(=O)c2ccc(C)c(NC(=O)C(C)[NH+]3CCC(C(=O)N4CCCC4C(=O)Nc4ccc(C(=O)Nc5ccccc5C)c(Cl)c4)CC3)c2)cc1F
chem_1287	5.07381	1.29147	285.184	285.184		Cc1cc(C=C(C#N)C(=O)N2CCC2)c(C)n1CC(C)C
chem_1288	9.70204	0.152889	378.133	378.133		Nc1c(N2CCc3ccc(CNC(=O)c4ccc(=O)[nH]c4)cc3C2)c(=O)c1=O
chem_1289	13.7247	2.15497	274.111	274.111		O=C1c2ccccc2NC1(c1ccccc1)c1ccc[nH]1
chem_1290	11.0126	8.06017	254.086	271.067		NC(=O)c1cc(n2ccc3ccccc32)ccc1F
chem_1291	4.08543	0.806388	380.121	380.121		O=C(CSc1ncccn1)N(CC[NH+]1CCOCC1)Cc1nccs1
chem_1292	11.1835	4.27509	302.064	302.064		Cn1cc(NC(=O)c2csc(c3ccc(F)cc3)n2)cn1
chem_1293	-0.934774	5.90579	269.257	271.067		CCCCCC[NH+]=C([NH+]=C(N)N)N1CCCCCC1
chem_1294	6.03497	-3.70989	296.136	296.136		Cc1c(F)cc(C(N)=O)cc1NC1CSCC(C)(C)C1
chem_1295	10.3259	0.624406	557.054	419.185		CCN(CC)C(=O)C1=C(C)N=c2sc(=Cc3ccc(C)c(Br)c3)c(=O)n2C1c1ccc(Cl)cc1
chem_1296	6.03488	0.0706229	424.14	419.185		NS(=O)(=O)c1ccc(NC(=O)C(Cc2cnc[nH]2)NC(=O)CNC(=O)C[NH3+])cc1
chem_1297	2.84158	0.445418	274.145	274.145		CCc1[nH]c(S(=O)(=O)N(C)CC2CCC[NH2+]2)c[nH+]1
chem_1298	5.26679	-3.20533	298.198	298.198		[NH3+]CC1(C(O)c2cccc(C(F)F)c2)CCCCCCC1
chem_1299	10.3615	-0.985193	523.031	419.185		CN(C)C(=O)COc1cc(NC(=O)N2C=CC(=O)CC2c2ccc(F)cc2)c(Br)cc1Cl
chem_1300	9.84764	-0.210636	715.285	419.185		Cc1ccc(C(=O)Nc2ccc(F)cc2F)cc1NC(=O)C[NH+]1CCC(C(=O)NCCC(=O)Nc2cccc(C(=O)Nc3cccc(F)c3)c2)CC1
chem_1301	6.64178	-4.42203	224.145	271.067		CC[NH+](CC)CC(=O)Cc1ccccc1F
chem_1302	12.1429	2.97627	328.99	328.99		NS(=O)(=O)c1nnc(NC(=O)c2cccc(N([O-])[O-])c2)s1
chem_1303	-0.133562	2.84097	315.266	315.266		C=CC=CC(=CC)C(C)C=CC(NC(=C)[NH2+]CCC(=C)C)=[NH+]C
chem_1304	6.94398	6.90614	551.204	419.185		CN1C(=O)CC(NC(=O)C2CC(F)CN2C(=O)Cn2nc(C(N)=O)c3cc(c4ccnnc4)ccc32)N(C)C1=O
chem_1305	-0.193817	5.68968	215.1	271.067		CC(C[NH3+])NC(=O)COCC(F)(F)F
chem_1306	4.78534	-1.32728	366.185	366.185		Cc1ccc(S(=O)(=O)NC2CC2)cc1C(=O)N1CCC(C(C)[NH3+])CC1
chem_1307	10.314	8.91953	267.03	271.067		CCOc1cc(Cl)cc2cc(C(N)=O)c(=O)oc12
chem_1308	11.1279	-0.00740854	324.039	324.039		COc1ccc(C([NH3+])c2cc(C)cc(F)c2)cc1Br
chem_1309	4.9631	2.37002	300.17	300.17		Cn1nc2c(c1C(=O)NCc1nnc3n1CCC3)CCCC2
chem_1310	6.03998	-1.25834	485.165	419.185		Cc1ccc(S(=O)(=O)NCC2CCC(C(=O)NCC(=O)NC3CCS(=O)(=O)C3)CC2)cc1
chem_1311	9.79779	0.92392	275.15	275.15		COc1ccc(N)cc1C(=O)NCCCc1[nH]cc[nH+]1
chem_1312	12.0106	6.66285	421.065	419.185		Cc1ccc(c2nc3ccccc3o2)cc1NC(=S)NC(=O)c1ccccc1Cl
chem_1313	7.66864	-0.243248	485.173	419.185		NC(=O)C1CCN(c2ccc(NC(=O)c3ccc(S(=O)(=O)N4CCNC(=O)C4)cc3)cc2)CC1
chem_1314	14.0323	-0.99722	210.018	271.067		O=C([O-])COc1cc(O)ccc1C(=O)[O-]
chem_1315	2.98689	-0.680896	248.199	271.067		C[NH+]1CCCC2CN(c3cc[nH+]cc3N)CCC21
chem_1316	4.42437	-0.290828	572.307	419.185		CC(=O)c1sc(NC(=O)NC2CN(C(=O)C(C)(C)C)CCC2C[NH+]2CCCC(Cc3ccc(F)cc3)C2)nc1C
chem_1317	7.15252	6.74835	332.077	332.077		CCc1nc(CSc2ncnc3sc4c(c23)CCCC4)no1
chem_1318	8.31595	-2.26742	223.144	271.067		CNC(=O)CC(C[NH3+])c1ccccc1OC
chem_1319	7.57761	-0.85031	294.075	294.075		CNC(=O)CCCNc1ccc(Cl)c(C(F)(F)F)c1
chem_1320	10.3159	-1.24073	522.206	419.185		CN1C(=O)SC(Nc2ccc(CC[NH2+]CC(O)COc3ccc(OCc4ccccc4)cc3)cc2)C1=O
chem_1321	7.99075	-2.92146	727.308	419.185		COCCCN1CCOc2ccc(C(OC3C[NH2+]CC(OCC4CO4)C3c3ccc(CSCCOC)cc3)S(=O)(=O)c3ccc(C)cc3)cc21
chem_1322	5.19788	-1.07906	707.368	419.185		CC1CCCN(C(=O)c2cc(NC(=O)C(C)[NH+]3CCC(C(=O)NCCC(=O)Nc4ccccc4C(=O)N4CCCC(C)C4)CC3)ccc2Cl)C1
chem_1323	7.35141	-2.18529	415.237	415.237		CCCCC(CC)N(CCCC)c1ccc(C2=C(C#N)C(=C(C#N)C#N)NC2=O)cc1
chem_1324	8.84051	-1.96919	290.124	290.124		COc1ccccc1CC(C)(NCC(F)(F)F)C(N)=O
chem_1325	8.08317	6.07385	467.199	419.185		COCCn1cc(c2cc(Oc3ccc4nc(NC(CO)CC(C)C)sc4c3)ccn2)cn1
chem_1326	6.30126	-3.44679	282.085	282.085		Cc1ccc(C)c(C[NH+]2CCCC2CBr)c1
chem_1327	11.9325	-1.6093	194.074	271.067		CC(O)=C1CCOc2c(F)cccc21
chem_1328	10.0721	7.05187	334.061	334.061		CCc1c(C)sc2[nH]c(=S)n(Cc3ccc(F)cc3)c(=O)c12
chem_1329	8.72088	5.627	464.067	419.185		Brc1ccc(c2csc3ncnc(Nc4ccc(N5CCCCC5)cc4)c32)cc1
chem_1330	-1.97414	3.61474	485.196	419.185		CCCCCCCCC(CCCCCCCC)N1C(=O)C2=CSC(C)(Br)C2C1=O
chem_1331	7.18485	8.10207	278.138	278.138		CN(CCCCCO)c1nc2ccc([N+](=O)[O-])cc2[nH]1
chem_1332	12.7575	4.01226	269.096	271.067		Cc1ccc(c2nc(c3ccc(F)cc3)no2)cc1N
chem_1333	9.2027	3.99335	268.034	271.067		Cc1nc(COC(=O)c2sccc2N)sc1C
chem_1334	6.52004	0.613713	288.104	288.104		Nc1cccc(N2CCN(C(=O)c3cncs3)CC2)c1
chem_1335	10.4594	1.82401	333.09	333.09		CC(=O)c1ccc(NC(=O)CSc2nnc(C)c(=O)n2N)cc1
chem_1336	9.55148	-0.235216	435.102	419.185		CN(C(=O)CNc1ccccc1C(=O)Nc1ccc(Cl)cc1)C1CCS(=O)(=O)C1
chem_1337	13.1851	-0.498696	175.063	271.067		C#CC(=O)c1cccc(OC)c1N
chem_1338	6.18141	-3.24063	305.186	305.186		O=C(CC1COCC[NH2+]1)Nc1ccccc1OC1CCCC1
chem_1339	8.20447	0.181156	339.195	339.195		CC(=O)c1cc(C(=O)N2CCCC(CCc3ccccc3C)C2)[nH]n1
chem_1340	9.32097	6.89842	498.165	419.185		COC(=O)c1ccccc1NC(=O)Cn1c2ccccc2c2ncn(Cc3nc(C4CC4)no3)c(=O)c21
chem_1341	11.0444	1.49191	260.998	271.067		COc1cc(C(F)(F)F)c(C(F)F)nc1Cl
chem_1342	-0.909033	6.10391	259.202	271.067		CCC(C)N(CCOC)C(=O)C1CC(OC)C[NH2+]1
chem_1343	8.62322	-0.678378	402.125	402.125		CC(C)(NC(=O)c1cccc(S(=O)(=O)NC2CC2)c1)c1ccc2c(c1)OCO2
chem_1344	10.1902	2.75958	459.14	419.185		CCS(=O)(=O)Nc1ccc(NC(=O)CSc2nncn2c2ccc(C)c(C)c2)cc1C
chem_1345	11.4503	3.88368	170.009	271.067		COC(=O)c1cc(C(=O)[O-])on1
chem_1346	6.93577	8.05078	315.158	315.158		CCOC(=O)N1CCN(C(=O)c2cccc3c2ccn3C)CC1
chem_1347	10.4586	2.53129	282.978	282.978		Cc1ccc(Nc2ncc(N)s2)cc1Br
chem_1348	5.2559	1.84914	286.135	286.135		CCOC(=O)c1sc(NC(CC)CC)c(OC)c1N
chem_1349	7.34333	7.99007	270.171	271.067		C[NH+](C)CCCNc1nc2ccccc2c2ccnn12
chem_1350	4.19664	1.45277	223.132	271.067		COc1cc(C(=O)N(C)CC2CC2)nn1C
chem_1351	3.86978	0.0459705	369.252	369.252		CCCCc1[nH]c(C[NH+]2CC3CCC2CN(C(=O)c2cccnc2)C3)c[nH+]1
chem_1352	9.90913	7.35985	297.115	297.115		C[NH2+]C(Cc1cccc(Cl)c1)c1ccc2ncccc2c1
chem_1353	11.4136	2.07693	345.065	345.065		Cc1nc(C)c(C(=O)Oc2ccc(Cl)cc2C=CC(=O)[O-])nc1C
chem_1354	6.65193	-3.18148	304.019	304.019		CC([NH2+]C1COC1)c1ccc(I)cc1
chem_1355	7.25405	-2.21241	181.134	271.067		COc1ccccc1N(C)CC[NH3+]
chem_1356	11.7347	-1.36695	311.189	311.189		Cc1cc(C)c(C)c(OC(C)C(=O)Nc2c(C)cccc2C)c1
chem_1357	-1.35995	4.6347	216.13	271.067		CC(CN)S(=O)CCCC(C)(C)C#N
chem_1358	9.57138	1.70278	257.153	271.067		CNc1nc(c2ccc(OC(C)C)cc2)ncc1C
chem_1359	5.99514	-0.810525	385.173	385.173		C[NH+]=C(NCc1ccccc1S(=O)(=O)N(C)C)N1CCSC(C)(C)C1
chem_1360	6.24879	-2.84061	293.186	293.186		CC([NH2+]C(C)c1cc(O)ccc1O)C(=O)N1CCCCC1
chem_1361	10.4782	9.61257	248.024	271.067		O=C(Cl)C1COc2cc3ccccc3cc2O1
chem_1362	11.8247	-1.51104	435.155	419.185		CCOC(=O)C1=C([NH3+])OC(c2ccccc2)=C(C(=O)OCC)C12C(=O)Nc1ccccc12
chem_1363	10.4836	3.46997	408.062	408.062		CCCc1c(C(=O)NN=Cc2ccc(Cl)cc2Cl)nnn1c1nonc1N
chem_1364	7.24273	0.889862	315.229	315.229		CCNC(NCC(C)c1cccc(C)c1)=[NH+]Cc1ncnn1C
chem_1365	3.88954	0.452412	263.223	271.067		CCNC(NCCn1cccc1)=[NH+]CCCC1CC1
chem_1366	11.1924	2.69344	382.164	382.164		COc1cccc(c2nc(c3cccc(NC(=O)NC(C)C)c3)no2)c1OC
chem_1367	11.2215	-0.486524	242.131	271.067		Cc1ccc(C(O)c2ccccc2C2CCC2)o1
chem_1368	4.84347	-2.05116	237.079	271.067		[NH3+]C1C2CN(Cc3ccccc3Cl)C(=O)C12
chem_1369	13.5269	-0.112783	318.054	318.054		O=C([O-])c1ccc(OCCNC(=O)c2ccc(Cl)cc2)cc1
chem_1370	5.40787	-1.27885	296.156	296.156		CN(CCCNC1CCCS(=O)(=O)C1)c1ccccc1
chem_1371	11.6559	-0.759426	275.98	275.98		COC(=O)C(O)c1cc(Br)c(C)cc1F
chem_1372	2.4509	1.62649	255.153	271.067		CCC[NH2+]C(C)c1cnc(C(OC)C2CC2)s1
chem_1373	6.43895	7.41578	275.2	275.2		CCOCCCn1c(C(C)(C)C)nc2cc(N)ccc21
chem_1374	8.63353	6.28276	406.164	406.164		COC(=O)c1ccc(NC(=O)N2CCC(n3cnc4ccccc4c3=O)CC2)cc1
chem_1375	11.8431	-2.82251	294.11	294.11		COc1ccc(C2OC(OC(C)=O)CCC2=O)cc1OC
chem_1376	8.11413	3.93836	257.115	271.067		[NH3+]C(Cc1cnc[nH]1)c1nc(c2cccnc2)no1
chem_1377	7.54196	-3.19195	390.111	390.111		COc1c(Cl)ccc(Cl)c1C(=O)N(C)CC(C)NC(=O)OC(C)(C)C
chem_1378	9.72343	-0.880281	478.017	419.185		O=C(CCNS(=O)(=O)c1ccc(Br)cc1)NCCc1ccc(C(F)(F)F)cc1
chem_1379	11.142	-2.55235	406.138	406.138		COC(=O)OC1=C(C)NC(C(C)C)=C(OC(=O)OC)C1c1ccccc1[N+](=O)[O-]
chem_1380	9.44009	3.65317	315.98	315.98		[NH3+]Cc1ccc(OCc2ccc(Br)s2)c(F)c1
chem_1381	10.1103	8.81353	457.165	419.185		CC(OCc1cc(NCCC(=O)[O-])cc(Nc2c3ccccc3nc3ccccc23)c1)C(=O)[O-]
chem_1382	9.76324	7.49786	429.003	419.185		O=C(COC(=O)c1c2c(nc3ccccc13)CCCC2)c1ccc(Br)s1
chem_1383	14.427	1.78992	572.173	419.185		COc1cc(C=c2sc3n(c2=O)C(c2ccc(C)o2)C(C(=O)Nc2ccccc2C)=C(C)N=3)ccc1OCC(N)=O
chem_1384	5.63062	-2.21147	372.228	372.228		CCCCN1C(=O)C(c2ccccc2OC)=C([NH+]2CCN(CC)CC2)C1=O
chem_1385	8.07929	1.58139	294.127	294.127		CC[NH2+]C(c1cccc(S(C)(=O)=O)c1)c1ccnn1C
chem_1386	11.6426	6.95932	352.063	352.063		O=C(Nc1nnc(COc2ccccc2)o1)c1nc2ccccc2s1
chem_1387	4.42789	-0.0852466	320.174	320.174		COCCC(=O)N1CC2(CC(OCc3cccnc3)CCO2)C1
chem_1388	9.41115	-1.7812	399.2	399.2		CCC(C)C(CC(CCc1ccccc1)SCc1ccc(OC)cc1)C(=O)[O-]
chem_1389	3.49867	-2.20571	289.191	289.191		CC1CC([NH+]2CCc3ccccc3C2C(=O)[O-])CC[NH+]1C
chem_1390	13.218	0.276225	240.115	271.067		CCc1ccc(O)c(C(=O)c2ccc(C)cc2)c1
chem_1391	8.46238	1.79964	310.055	310.055		C[NH2+]Cc1[nH]nc(c2cc(Br)ccc2OC)c1C
chem_1392	11.4659	3.22802	464.061	419.185		Cc1nc(c2ccc(C(F)(F)F)cc2)sc1CSc1ccc2c(c1)CC(C(=O)[O-])CO2
chem_1393	4.92525	-2.68828	247.18	271.067		C[NH2+]CC1(CN(C)c2ccc3c(c2)CCO3)CC1
chem_1394	10.8024	-2.48708	300.036	300.036		COC(=O)C(C)CC(O)c1ccc(C)cc1Br
chem_1395	8.37807	1.38599	494.162	419.185		Cc1csc(NC(=O)NC2CCCN(c3ccc(C(N)=O)c(Nc4ccc(C(=O)[O-])cc4)n3)C2)n1
chem_1396	5.5608	-0.321106	327.125	327.125		Cc1ccn(CC(=O)NCC2CCN(S(C)(=O)=O)C2)c(=O)c1
chem_1397	12.8268	-2.05124	192.042	271.067		O=C1Cc2ccc3c(c2CO1)OCO3
chem_1398	9.7836	-0.0501371	499.936	419.185		CS(=O)(=O)N(CC(=O)NCCSc1ccc(Cl)cc1)c1cc(Cl)c(Cl)cc1Cl
chem_1399	3.02864	0.445998	316.053	316.053		O=c1c(Br)c(NN2CCCCC2)cnn1CCO
chem_1400	5.58327	-3.4504	252.115	271.067		COc1c(C2(C[NH3+])CC2)cc2c(c1Cl)CCC2
chem_1401	11.4119	8.88253	283.022	283.022		O=C([O-])C=Cc1coc2ccc(C(F)(F)F)cc2c1=O
chem_1402	5.44036	-1.33342	673.407	419.185		Cc1cc(C(=O)N2CCCC(C)C2)ccc1NC(=O)C[NH+]1CCC(C(=O)NC(C)C(=O)Nc2ccc(C(=O)N3CCC(C)CC3)cc2)CC1
chem_1403	7.81609	-2.41698	278.163	278.163		COc1cccc(N2CCCC(C(N)=O)C2)c1C(C)O
chem_1404	9.68025	1.59014	261.123	271.067		CC(O)c1ccc(NC(=O)Nc2ncnn2C)cc1
chem_1405	10.8345	2.83399	478.154	419.185		Cc1ccc(NC(=O)C(Sc2nnc(n3nc(C)cc3C)n2N)c2ccccc2)c([N+](=O)[O-])c1
chem_1406	10.3064	9.12579	476.21	419.185		CCOc1c(C(C)=CC(=O)NCc2ccccn2)cc2c(occ2c2cccc3ccccc32)c1C
chem_1407	5.84493	-0.73954	278.132	278.132		COCCN1C(N)=[NH+]CC12CCSc1ccccc12
chem_1408	10.3889	7.47593	356.112	356.112		COc1cc(C(=O)Nn2nnc3ccccc3c2=O)cc(OC)c1OC
chem_1409	-1.42486	4.58073	219.166	271.067		CCCNC(C)C(C)S(=O)CC(C)C
chem_1410	9.89914	4.10092	252.906	271.067		ON=Cc1cscc1I
chem_1411	10.6972	3.09672	304.065	304.065		COc1ccc2c(c1)-c1c(sc(=O)n1CCC(=O)[O-])CC2
chem_1412	12.2562	1.63968	335.143	335.143		Cc1cccc(NC(=O)c2cncc(Nc3ccccc3F)c2)c1C
chem_1413	7.7207	1.28343	254.165	271.067		Cc1nccc(C[NH2+]Cc2ccc3c(c2)CCC3)n1
chem_1414	5.98832	1.39617	357.12	357.12		Cc1[nH]c(=O)[nH]c(=O)c1CC(=O)N1CC(C(=O)[O-])C(c2ccncc2)C1
chem_1415	6.42959	-1.8973	548.167	419.185		C=CCC1(C)CC(c2cccc(Cl)c2)C(c2ccc(Cl)cc2)N(C(CNS(=O)(=O)CC)C2CC2)C1=O
chem_1416	8.49961	1.33267	286.107	286.107		CC(=O)c1ccc(N2CCn3ccnc3C2)cc1[N+](=O)[O-]
chem_1417	9.25863	-0.49151	272.165	272.165		c1ccc(C([NH2+]CCC2CCOC2)c2ccco2)cc1
chem_1418	-1.83286	6.52301	274.261	274.261		COCCC[NH2+]CC1CC[NH+](CCCOC(C)C)C1
chem_1419	8.50019	6.12625	392.089	392.089		Cn1c(=O)c2c(ncn2CC(=O)OCCOc2ccc(Cl)cc2)n(C)c1=O
chem_1420	13.8533	1.32065	257.061	271.067		Clc1ccccc1C1CC(c2ccccc2)=NO1
chem_1421	6.18305	-2.22915	196.133	271.067		C[NH2+]C(c1coc(C)c1)C1CCOC1
chem_1422	-1.36137	3.67274	244.149	271.067		CC(C)(C)[Si](C)(C)OC(C=O)CCCC=O
chem_1423	11.1195	7.77369	478.2	419.185		COc1ccc(C2CC(c3ccc4ccccc4c3)=NN2C(=O)CNc2ccc(C(N)=O)cc2)cc1
chem_1424	5.97389	-3.20212	223.084	271.067		[NH3+]C1(c2cc(C(=O)[O-])c(O)cc2O)CCC1
chem_1425	-1.2933	6.50235	303.228	303.228		CCCCCC[NH+]1C(CO)C(O)C(O)C1C(C)C(=O)NC
chem_1426	11.5988	-2.27712	598.832	419.185		CCCCCCNC(=O)c1cc(I)c(I)c(I)c1O
chem_1427	3.39089	-3.57881	505.319	419.185		COc1ccc(C2=NCCC(C3CCC4C5CC=C6CC(OC(C)=O)CCC6(C)C5CCC34C)O2)cc1
chem_1428	10.1576	1.69447	232.121	271.067		Cn1nccc1CCOc1ccccc1CO
chem_1429	8.74708	3.12055	166.051	271.067		O=C([O-])C1CCc2cnoc2C1
chem_1430	7.04832	-3.41185	304.188	304.188		CCC[NH2+]C(CCCC(F)(F)F)c1ccc(C)c(OC)c1
chem_1431	-2.59049	5.49636	399.146	399.146		CC(C(=O)NC1CCCN(S(C)(=O)=O)C1)N1C(=O)C2C3CCC(O3)C2C1=O
chem_1432	-2.20649	3.63623	284.127	284.127		CC(C)(C)OC(=O)C(CC(=O)[O-])(CC1CCC1)C(=O)[O-]
chem_1433	3.07438	1.84439	225.219	271.067		CCCCCn1c(C[NH2+]C(C)C)c[nH+]c1C
chem_1434	11.9524	-2.02359	413.147	413.147		CCCCOC(=O)c1ccc(NC(=O)COC(=O)c2ccc3c(c2)OCCO3)cc1
chem_1435	11.5154	6.23237	393.099	393.099		NC(=O)COc1cccc(c2cc3c(Nc4cccc(Cl)c4)ncnc3[nH]2)c1
chem_1436	7.41016	6.56349	437.235	419.185		COc1ccc(F)cc1c1ccnc2[nH]c(C3=CC[NH+](CC(=O)N(C)C)C(C)(C)C3)cc21
chem_1437	0.540675	4.61424	260.979	271.067		O=C(O)CN(CO[P+](=O)O)CO[P+](=O)O
chem_1438	11.9239	2.92687	199.111	271.067		Cc1cc(C)cc(c2cc(N)ncn2)c1
chem_1439	12.4202	7.41792	405.059	405.059		Cc1ccc(c2c(NC(=O)c3ccc(Cl)cc3)sc3ccccc3c2=O)cc1
chem_1440	8.58111	1.89721	328.154	328.154		COc1cccc(c2cc(C(=O)N3CCN(C=O)CC3)n(C)n2)c1
chem_1441	11.6189	9.74727	688.263	419.185		c1ccc(n2ccc3cc4c(cc32)c2cc3c5ccccc5n(c5ccccc5)c3cc2n4c2ccc3c(c2)c2ccccc2n3c2ccccc2)cc1
chem_1442	-1.3095	4.43979	345.04	345.04		CC1=NC(=S)NC(COC(=O)OCC2COC(=O)O2)C1C(=O)[O-]
chem_1443	11.02	2.2607	408.205	408.205		COc1cc(CNC(=O)c2c(C)noc2c2ccc(C(C)(C)C)cc2)cc(OC)c1
chem_1444	13.7897	1.42818	324.163	324.163		Cc1ccc(N=C2C=C(Nc3ccc(C)cc3)c3ccccc32)cc1
chem_1445	11.7852	-0.970635	260.08	271.067		CCOC(=O)C(C#N)C1(O)C(=O)Nc2ccccc21
chem_1446	9.36344	6.98582	351.114	351.114		Cn1cc(C2=CCN(C(=O)c3cccc(Cl)c3)CC2)c2cccnc21
chem_1447	-0.199353	5.32982	185.002	271.067		CN(Cl)CCCP(=O)([O-])[O-]
chem_1448	11.2906	1.58118	211.056	271.067		Nc1nnc(Cc2ccc(F)c(F)c2)o1
chem_1449	7.17326	-2.00577	525.143	419.185		O=C(CCCCC1CCSS1)NCCn1c(O)cc(SCCNC(=O)c2ccccc2O)c1O
chem_1450	4.26338	2.27404	323.071	323.071		CCOC(=O)CN(C(C)C)S(=O)(=O)c1c(Cl)cnn1C
chem_1451	6.34382	-4.54275	310.986	310.986		[NH3+]CCCNS(=O)(=O)c1cc(Br)ccc1F
chem_1452	11.5242	5.70047	572.057	419.185		Cc1ccc(c2c(c3ccccc3)nnc3sc(C4[NH2+]NC(=S)N4Cc4ccccc4)c(Br)c32)cc1
chem_1453	13.6726	0.92516	375.133	375.133		O=C(NNc1ccc([N+](=O)[O-])cc1)N(N=Cc1ccccc1)c1ccccc1
chem_1454	9.80434	0.0228767	357.115	357.115		COc1cccc2c1N(CC1=NS(=O)(=O)c3ccccc3N1)CCC2
chem_1455	2.32159	0.780694	296.215	296.215		CCC[NH2+]C(CC1CCCCC1)c1snnc1CCC
chem_1456	9.61573	6.58048	607.094	419.185		COc1ccc2nc(N(N=Cc3ccc([N+](=O)[O-])o3)C(=O)c3ccc(S(=O)(=O)N(CCC#N)CCC#N)cc3)sc2c1
chem_1457	10.1798	7.19915	449.895	419.185		CC(Cl)c1nc2cc(Cl)ccc2n1c1ccc(I)cc1Cl
chem_1458	10.8421	2.41069	271.168	271.168		CCOCc1nc(N)cc(c2cc(C)c(C)cc2C)n1
chem_1459	10.3293	-1.22926	296.152	296.152		Cc1cnc(C(=O)NC2CCOC2c2ccccc2)cc1C
chem_1460	12.429	0.542864	318.095	318.095		O=C(Cc1c(F)cccc1F)NC(Cc1ccccc1)C(=O)[O-]
chem_1461	6.34496	6.11348	594.311	419.185		CC[NH+]1CCN(C)C2COc3ccccc3-c3c(C4CCCCC4)c4ccc(cc4n3C2)C(=O)NS(=O)(=O)N(C)CC1
chem_1462	10.5893	2.57167	326.039	326.039		Cc1csc(=O)n1CC(=O)Nc1ccccc1S(C)(=O)=O
chem_1463	12.1846	-1.40769	380.187	380.187		Cc1ccc(C)c(C=CC(=O)NCCc2ccc(OC(C)(C)C(=O)[O-])cc2)c1
chem_1464	7.70022	6.31307	421.134	419.185		CN1CCCc2cc(N=Nc3nc4ccc(OC5CCC5)cc4s3)c(C(=O)[O-])cc21
chem_1465	11.698	-1.8454	209.082	271.067		CCCc1cc(CC(=O)[O-])cc(O)c1O
chem_1466	7.18956	4.08023	363.966	363.966		Cc1cc(S(=O)(=O)NC(C)c2nncn2C)sc1Br
chem_1467	8.06177	-3.79549	232.219	271.067		CCCCCCC(C)(CCC)c1ccccc1
chem_1468	-3.11657	6.03811	267.243	271.067		CC(C)C1CCCCC1NC(=O)C[NH2+]C1CCCC1
chem_1469	9.33892	1.60276	378.18	378.18		COc1ccccc1OCCNc1nc(Nc2cc(C)[nH]n2)cc(C)c1C#N
chem_1470	11.7735	8.39913	496.146	419.185		CC(C)c1ccc2c(c1)-c1ccccc1S(=O)(=O)N2CC(=O)Nc1ccc2c(c1)oc1ccccc12
chem_1471	6.53793	3.02124	279.09	279.09		CC(C)c1ncc(NN)c(C(=O)Nc2cnns2)n1
chem_1472	10.1168	2.29123	496.105	419.185		CCOC(=O)c1c(NC(=O)CSc2nnc(c3ccc(OC(F)F)cc3)n2C)sc(C)c1C
chem_1473	12.372	1.488	273.068	273.068		Cc1cccc(C(=O)[O-])c1NC(=O)c1cccc(F)n1
chem_1474	7.94042	-0.354129	653.305	419.185		COC(=O)c1cncc(c2cccc(NCCCN(CC(O[Si](C)(C)C(C)(C)C)c3cccc(Cl)c3)C(=O)OC(C)(C)C)c2)c1
chem_1475	-1.17212	5.31364	278.199	278.199		C#CC(CCC)N1C(=O)C(C(C)C)NC(=O)C1C(C)C
chem_1476	10.2355	2.64199	536.227	419.185		CC(Oc1cc(c2nc(c3ccc(C[NH+](C)C)cc3)cnc2N)ccc1C(N)=O)c1ccccc1C(F)(F)F
chem_1477	7.48417	-0.385652	383.109	383.109		CC[NH+](CC)C(CNC(=O)c1cc(F)c(Cl)cc1Cl)c1ccccc1
chem_1478	7.66242	-3.35379	264.196	271.067		CCC(C[NH3+])C(=O)c1cc(C(C)(C)C)ccc1OC
chem_1479	2.90145	1.65532	298.146	298.146		CCNc1nnc(C(=O)N2CC(C)(C)OC(C)(C)C2)s1
chem_1480	7.35865	2.9796	218.129	271.067		CCc1[nH+]ccn1Cc1cccnc1OC
chem_1481	9.88352	3.57521	469.074	419.185		CC(=O)NCCCn1c(=NC(=O)c2cccs2)scc1c1ccc(OC(F)(F)F)cc1
chem_1482	7.14265	9.17628	305.142	305.142		OC(CCN1CC[NH2+]CC1)c1ccc(Cl)c2ccccc12
chem_1483	10.7917	-2.97327	276.097	276.097		CCOc1ccc(C(=O)COCCC(F)(F)F)cc1
chem_1484	7.70851	5.73184	489.207	419.185		COc1ccc2c(c1)CC(c1nc3c(N4CCC([NH3+])CC4)cc(c4ccnc(N)n4)cc3s1)CO2
chem_1485	10.6635	-1.30377	300.196	300.196		CCOc1ccc(C(C)[NH2+]Cc2cc(C)ccc2OC)cc1
chem_1486	8.02324	0.962484	388.25	388.25		Cc1nc(NC(C)c2ccccc2)cc(N2CC[NH+](Cc3ccccc3)CC2)n1
chem_1487	11.1092	1.20997	297.062	297.062		COC(=O)Cc1c(OC(F)(F)F)cnc(OC)c1CF
chem_1488	10.6105	-0.710777	349.104	349.104		CC(C)Cc1ccc(C2COC(c3c(F)cccc3F)=N2)c(Cl)c1
chem_1489	9.38156	0.783116	543.184	419.185		CCC1(COc2nc(c3cc(F)cc(OCC(C)C)c3)ccc2C(=O)NS(=O)(=O)c2ccccn2)COC1
chem_1490	6.03677	3.45959	331.147	331.147		Cc1cc(N2CCCC2)nc(NCCNC(=O)c2ccsc2)n1
chem_1491	7.29414	8.33667	272.152	272.152		Cc1cc(C)c2c(CC(=O)NC3CCCC3)noc2c1
chem_1492	10.2292	-4.88248	236.116	271.067		O=[N+]([O-])c1cccc(NC2CCCOCC2)c1
chem_1493	10.968	-4.02807	476.118	419.185		COc1cc2c(c(OC)c1OC)C(C)N(C(=O)c1c([N+](=O)[O-])cc([N+](=O)[O-])cc1[N+](=O)[O-])CC2
chem_1494	9.66756	-0.13563	290.131	290.131		C[NH+](Cc1ccccc1)C(CCO)c1ccc(Cl)cc1
chem_1495	11.4969	8.11662	281.105	281.105		COc1cccc(COC(=O)c2c[nH]c3ccccc23)c1
chem_1496	11.2914	2.50756	467.091	419.185		COC(=O)c1cccc(c2cc(C(C(CO)c3ccc(F)cc3Cl)C(F)(F)F)ccn2)c1
chem_1497	7.54773	5.6269	363.218	363.218		Cc1cccc(C[NH+]2CCN(C(=O)C(C)n3cnc4ccccc43)CC2)c1
chem_1498	11.9716	1.71311	427.1	419.185		COC(=O)c1ccc(NC(=O)Cc2cc(=O)nc(SCc3ccc(F)cc3)[nH]2)cc1
chem_1499	-2.35093	7.35123	425.287	419.185		CN1C(=O)OC([NH+]2CCN(CCC(=O)[O-])CC2)C1CCCC1CCN(C(N)=[NH2+])CC1
chem_1500	2.75067	0.637892	321.113	321.113		C[NH+]1CCN(C(=O)c2cnns2)CC1c1nc(C2CC2)no1
chem_1501	10.2365	9.08115	238.085	271.067		NC(=O)c1cc2c(cnc3ccccc32)nc1N
chem_1502	13.8696	1.06995	727.08	419.185		O=C(Nc1ccc(SC(C(=O)Nc2ccc(I)cc2)c2ccccc2)cc1)C(=Cc1ccc(F)cc1)NC(=O)c1ccccc1
chem_1503	13.4844	3.03548	405.184	405.184		Cc1ccc(c2cc(c3ccc(OCc4ccccc4)cc3)c(C#N)c(N)n2)cc1C
chem_1504	-1.6591	3.626	186.089	271.067		CC1(OC(=O)COC=O)CCCC1
chem_1505	-3.82612	6.1577	241.168	271.067		C[NH+](C1CCOC1)C1CCCCCC1C(=O)[O-]
chem_1506	8.7883	5.21989	448.182	419.185		Cc1ccc(c2cc(C(F)F)n3ncc(C4CN(c5ccccn5)CCN4C=O)c3n2)cc1
chem_1507	10.4562	-0.563152	373.096	373.096		CCN(C(C)c1ccc(F)cc1)S(=O)(=O)c1ccccc1OC(F)F
chem_1508	-1.93532	4.1971	410.108	410.108		C[Si](C)(C)C1(CCC2([Si](C)(C)C)SCCCS2)SCCCS1
chem_1509	-3.44953	2.70108	356.184	356.184		CC(=O)OC1C(O)C(C)(O)C2(COC(=O)O2)C2(C)CCCC(C)(C)C12
chem_1510	7.41458	5.53126	405.153	405.153		Cc1cccc(C)c1NC(=O)CSc1nn2c(CCCCC[NH3+])nnc2s1
chem_1511	5.93017	-1.05843	353.177	353.177		CCS(=O)(=O)CCNC(=O)N1CCCN(c2ccccc2C)CC1
chem_1512	9.73633	-0.901466	500.254	419.185		C=CCOc1ccc(C(O)=C2C(=O)C(=O)N(CCC[n+]3cc[nH]c3)C2c2ccc(C(C)(C)C)cc2)cc1
chem_1513	-2.12021	5.45505	214.217	271.067		CCC[NH2+]CCCCOCC1CCCC1
chem_1514	6.9818	0.428578	406.167	406.167		CCN(CC)S(=O)(=O)c1ccc(C(=O)NCCn2ncc3c2CCOC3)cc1
chem_1515	8.96077	7.43432	349.1	349.1		CC1=NC2C=CC(c3c(c4cccc(C)n4)nc4scnn34)=CC2O1
chem_1516	-1.80995	6.33153	257.222	271.067		CCOC(=O)C(C)(CN(CC(C)C)C1CC1)[NH2+]C
chem_1517	9.46873	6.80745	310.156	310.156		CCN([O-])c1c(C)n(Cc2ccccn2)c2ccc(OC)cc12
chem_1518	6.19529	-2.50913	371.221	371.221		O=C(NCCC1=CCCCCC1)N1CCN(C(=O)c2ccc(O)cc2)CC1
chem_1519	11.8726	-1.31718	343.098	343.098		Cc1cccc(C)c1OCCCN1C(=O)C(=O)c2cccc(Cl)c21
chem_1520	5.04141	-5.17277	410.205	410.205		CC1(C(=O)N2CC3CCN(C(=O)CC([NH3+])Cc4cc(F)c(F)cc4F)C3C2)CC1
chem_1521	3.87665	-1.50955	381.208	381.208		C[NH+]1CCC2(CC1)CN(C(=O)CCS(=O)(=O)c1ccccc1)CC[NH+]2C
chem_1522	9.08223	5.81573	277.158	277.158		Cc1cc(C)cc(C2CCNc3nc4ccccc4n32)c1
chem_1523	11.4884	0.839314	536.242	419.185		COc1ccccc1NCC1=CC(C)(C)Nc2ccc(c3ccc(OC(=O)Nc4cccnc4)cc3OC)cc21
chem_1524	10.2676	2.51326	406.077	406.077		Cn1c(CCNC(=O)c2ccc(CS(=O)(=O)c3ccccc3)o2)n[nH]c1=S
chem_1525	0.144553	4.08475	183.149	271.067		CC=CCC(C)C(=O)C(C[NH3+])=NC
chem_1526	9.66188	-1.2434	437.231	419.185		CC1OC(c2ccc(OCCCO)cc2)=NC1(CC=Cc1ccccc1)C(=O)NN(C)C
chem_1527	7.72622	0.985044	304.111	304.111		C[NH2+]C1c2ccccc2OCC1Sc1nc(=O)cc(C)[nH]1
chem_1528	11.7377	-2.87936	530.207	419.185		COP(=O)(OC)C(O)C(OCc1ccccc1)C(OCc1ccccc1)C(O)COCc1ccccc1
chem_1529	10.6633	-0.483251	244.121	271.067		CN(CC(=O)NCc1ccco1)c1ccccc1
chem_1530	-2.87617	7.1028	362.255	362.255		CC(C(=O)NC1CC1)[NH+]1CCN(CC(=O)NC2(C#N)CCCCC2)CC1
chem_1531	3.46942	-0.994511	261.196	271.067		CCc1ccc(CC2(O)CC[NH+]3CCCC3C2)nc1
chem_1532	4.37329	-1.51752	242.165	271.067		N#Cc1cccc2c1CCC2CN1CC[NH2+]CC1
chem_1533	-2.1215	6.90517	299.293	299.293		CC(C)CC(C[NH+](C)C)NC(=O)C1CCCC(CC[NH3+])C1
chem_1534	8.73948	-3.78091	238.112	271.067		CC(C)OCCC1Cc2ccccc2C1Cl
chem_1535	4.3599	2.06174	196.132	271.067		CCOCC(C)Nc1nccnc1N
chem_1536	6.1636	-0.497858	479.233	419.185		N#Cc1cccc(NC(=O)N2CCN(C(=O)[O-])C(C[NH+]3CCC(Cc4ccc(F)cc4)CC3)C2)c1
chem_1537	7.28265	6.92669	866.442	419.185		CCn1nc(C)cc1C(=O)Nc1nc2cc(C(N)=O)cc(OC)c2n1CC=CCn1c(NC(=O)c2cc(C)nn2CC)nc2cc(C(N)=O)cc(OCCC[NH+](CC)CCOC)c21
chem_1538	5.12059	-0.267174	290.968	290.968		O=S(=O)(Nc1cncc(Br)c1)NC1CC1
chem_1539	7.63647	4.65748	572.182	419.185		OCCC1CC(n2nnc3c(NC4CC4c4ccccc4)nc(Sc4ccc(C(F)(F)F)cc4)nc32)C(O)C1O
chem_1540	7.88505	1.67642	404.232	404.232		Cc1cc(C)n(c2ccnc(N3CCC(C(=O)NCCc4ccccc4)CC3)n2)n1
chem_1541	9.66817	3.30917	307.055	307.055		[NH3+]CC#Cc1ccc(COc2c(F)cccc2[N+](=O)[O-])s1
chem_1542	-1.10479	5.15393	219.116	271.067		CCCC(O)CNC(=O)C1CSC[NH2+]1
chem_1543	7.84374	-3.15389	664.343	419.185		COc1cc(OC)cc(c2cn(CC3OC(OCCCCCCNC(=O)CC(=O)NCOC(C)C)C(NC(C)=O)C(O)C3O)nn2)c1
chem_1544	5.02561	-1.25964	270.104	271.067		O=S(=O)(N1CCC1)N1CCCCC1c1ccco1
chem_1545	9.55541	1.34531	427.205	419.185		CC[NH+](CCc1ccccc1)Cc1ccc(c2cc(S(=O)(=O)CC)ccc2OC)[nH]1
chem_1546	4.75373	-1.52511	276.207	276.207		Cc1ccc(N)cc1C(=O)N1CC[NH+](C(C)(C)C)CC1
chem_1547	10.5452	-1.02715	466.066	419.185		CCC(C(=O)NC)N(CCc1ccccc1)C(=O)COc1ccc(Br)cc1Cl
chem_1548	11.3783	3.97414	466.156	419.185		Cc1c([N+](=O)[O-])c(C(F)F)nn1CC(=O)NCc1cn(c2ccccc2)nc1c1ccccc1
chem_1549	5.41853	-1.52788	1002.66	419.185		C[NH2+]C(C)C(=O)NC(C(=O)N1CCCC1CN(CCc1ccccc1)C(=O)C(C)NC(=O)C(=O)NC(C)C(=O)N(CCc1ccccc1)CC1CCCN1C(=O)C(NC(=O)C(C)[NH2+]C)C(C)(C)C)C(C)(C)C
chem_1550	10.2417	8.16491	379.205	379.205		Cc1ccc(Nc2c(c3c(C)c4ccccc4n3C)c3ccccc3n2C)cc1
chem_1551	8.90594	-2.25644	292.119	292.119		CCC(CC)(C(=O)[O-])N1C(=O)COc2ccc(OC)cc21
chem_1552	7.88242	-3.56307	262.18	271.067		C[NH2+]C(C)c1ccc(OC)cc1OC1C=CCCC1
chem_1553	11.5515	7.25129	353.057	353.057		Clc1ccc2nc(Oc3ccc(OCc4ncco4)cc3)cnc2c1
chem_1554	8.98693	-1.25079	480.091	419.185		COc1cc(I)c(C(=O)Nc2ccc(NC3CCCCC3)cc2)cc1OC
chem_1555	8.29224	-4.31457	378.259	378.259		Cc1c(OC2CCCCO2)ccc(O[Si](C(C)C)(C(C)C)C(C)C)c1C
chem_1556	9.32541	7.08123	308.14	308.14		Cc1cc2nc(c3ccccn3)n(CCCC(=O)[O-])c2cc1C
chem_1557	4.4972	-2.19183	361.223	361.223		O=C(C[NH+]1CCN(c2ccccc2O)CC1)NC(=O)NC1CCCCC1
chem_1558	10.1077	-4.91447	251.139	271.067		C[NH2+]C(Cc1ccc([N+](=O)[O-])cc1)C1CCOC1
chem_1559	8.67089	2.91769	402.093	402.093		COc1ccccc1N(C(C)=O)c1nc(CSc2nnnn2C2CC2)cs1
chem_1560	13.2287	-1.25406	416.118	416.118		CCCc1ccc(C(=O)C(C#N)=Cc2cc(OC)c(OC(F)F)cc2[N+](=O)[O-])cc1
chem_1561	7.71448	-1.19978	469.012	419.185		CCOc1ccccc1N1CC[NH+](Cc2cc(Br)cc(Br)c2O)CC1
chem_1562	12.4568	1.42582	278.026	278.026		O=C(Cl)c1ccc(NC(=O)c2ccccc2F)nc1
chem_1563	-1.40894	6.58758	338.193	338.193		CC(C)C1CN(CCC(F)(F)F)CC1NC(=O)CN(C)C(N)=O
chem_1564	-2.11172	5.70878	285.254	285.254		CCCC(C)[NH2+]CC1CCCN(C(=O)OC(C)(C)C)C1
chem_1565	13.2321	1.07745	487.138	419.185		COC(=O)c1c(C)oc(NC(=O)c2ccc3c(c2)C(=O)N(CCc2ccc(OC)cc2)C3=O)c1C#N
chem_1566	3.8407	1.43218	156.124	271.067		Cn1cc(C[NH2+]CCN)nn1
chem_1567	-1.04784	3.15159	258.102	271.067		CCOC(=O)C1(CC=CCCl)CCCCC1=O
chem_1568	8.67898	-0.107834	634.201	419.185		COc1ccc(NC(=O)CN2CN(c3ccccc3)C3(CCN(C(=O)c4cc(C(F)(F)F)cc(C(F)(F)F)c4)CC3)C2=O)cc1
chem_1569	-1.68436	2.33624	349.311	349.311		CCCCCCCCC=C(CC=CCCCCCCCCC)C(=O)[O-]
chem_1570	7.47394	1.7718	264.126	271.067		CCC([NH2+]Cc1ccnn1C)c1ccc(Cl)cc1
chem_1571	-2.07321	6.41424	329.303	329.303		CCCC(CC)[NH2+]CCC[NH+]1CCN(C(=O)OC(C)(C)C)CC1
chem_1572	6.79911	0.31836	458.153	419.185		CC(C)(C)OC(=O)N1CCC2C(C1)c1cc(c3ccc(Cl)cc3Cl)cc3c1N2CCC3
chem_1573	7.9506	-2.20031	248.166	271.067		CCN(CC)c1ccc(CCCC(=O)[O-])cc1C
chem_1574	11.2958	6.94367	596.999	419.185		COc1cccc(C([O-])=C2C(=O)C(=O)N(c3nc4ccc(OC)cc4s3)C2c2ccc(I)cc2)c1
chem_1575	11.2592	7.33916	493.113	419.185		CN(Cc1cccc(C(=O)NCc2ccc(C(N)=O)cc2)c1)S(=O)(=O)c1cc2ccccc2s1
chem_1576	8.00613	-0.724009	711.287	419.185		Cc1c(NC(=O)CCNC(=O)C2CC[NH+](C(C)C(=O)Nc3ccc(Cl)c(C(=O)NC(C)C)c3)CC2)cccc1C(=O)Nc1ccc(F)cc1F
chem_1577	10.1764	-3.27624	340.144	340.144		CCCCCCCOC(=O)CCC(=O)Oc1ccc(C)cc1Cl
chem_1578	5.94324	7.47416	482.265	419.185		C=C(C)C(=O)OCCNC(=O)OC(c1ccnc2ccc(OC)cc12)C1CC2CC[NH+]1CC2CC
chem_1579	5.2143	-1.008	707.368	419.185		CCCNC(=O)c1cc(NC(=O)C2CCCN2C(=O)C2CC[NH+](C(C)C(=O)Nc3cccc(C(=O)N4CCC(C)CC4)c3C)CC2)ccc1Cl
chem_1580	3.6392	1.47406	244.088	271.067		Cc1nc(CC[NH+](C)CCO)sc1C(=O)[O-]
chem_1581	7.60412	9.351	270.185	271.067		CC(C)C1(C)C[NH2+]CC(c2ccc3ccccc3c2)O1
chem_1582	13.642	0.195887	258.056	271.067		CNc1ccc(Oc2cc(Cl)ccc2C#N)cc1
chem_1583	3.5249	-0.952632	411.227	411.227		O=C(c1ccncc1)N1CCN(C(=O)N2CC3CC(C2)C2CCCC(=O)N2C3)CC1
chem_1584	11.6824	0.231102	449.154	419.185		CCOc1ccc(S(=O)(=O)[N-]c2ccc(C(=O)N3CCCC3c3ccccc3)cc2)cc1
chem_1585	8.10482	8.01323	293.164	293.164		CCN(CC)c1cc(Nc2cccc3cccnc23)ncn1
chem_1586	6.25262	2.08211	337.121	337.121		Cn1cc(c2ncccc2CNS(=O)(=O)N2CCOCC2)cn1
chem_1587	8.18905	1.49711	354.097	354.097		Cc1ccc(N2C(=S)NC3C2NC(=S)N3c2ccc(C)cc2)cc1
chem_1588	-2.89713	4.91151	282.14	282.14		CCSCCN1C(=O)C(C2CC2)NC(=O)C1C1CC1
chem_1589	10.9703	-1.76874	447.156	419.185		COc1cc(C(=O)Nc2cccc(C(=O)NCC(N)=O)c2)cc(Cl)c1OCCC(C)C
chem_1590	-0.808807	4.64158	248.168	271.067		CCCC(C[NH3+])(CCCSC)C(=O)OCC
chem_1591	5.38754	-2.44402	395.197	395.197		CCOC(=O)c1cn2c(c(OCc3ccccc3)c1=O)C[NH+]1C3CCC(C3)C1C2
chem_1592	-1.62787	6.35661	199.18	271.067		CC(C)CC(C)NC(=O)C1CCC[NH2+]1
chem_1593	8.67036	-0.635938	462.162	419.185		CN(CCCC(=O)OCC(=O)NC(c1ccccc1)C1CC1)S(=O)(=O)c1ccc(F)cc1
chem_1594	-2.94542	2.84474	328.11	328.11		COC1(C)C2C3C=CC(C3)C2OC(OC)(C(F)(F)F)C1(F)F
chem_1595	6.02908	-2.1033	490.27	419.185		CCC1(C2CC[NH+](CC(C)=Cc3ccccc3)CC2)NC(=O)N(CC2COc3ccccc3O2)C1=O
chem_1596	-2.12669	5.58058	214.18	271.067		COC(=O)CCC[NH2+]CC1CCCC1C
chem_1597	12.8141	-1.52636	459.205	419.185		CCOc1ccccc1N1C(=O)C(O)=C(c2cccc(OC)c2OCC)C1c1cccc(C)c1
chem_1598	10.6946	6.66863	415.164	415.164		Cc1nn(Cc2ccc(C(=O)Nc3ccc(C)c4ncccc34)cc2)c(C)c1[N+](=O)[O-]
chem_1599	-2.97583	5.78943	200.201	271.067		CC(C)CC(O)C[NH2+]C(C)CC1CC1
chem_1600	6.59359	2.49706	352.213	352.213		Cc1noc(C)c1c1cccc(C2CC[NH+](Cc3cn(C)cn3)CC2)n1
chem_1601	7.05788	0.0359528	346.176	346.176		COc1cccc(CCC2CCCN(C(=O)C[n+]3cc(=O)o[nH]3)C2)c1
chem_1602	11.4782	-1.38881	299.152	299.152		O=C(CCc1ccco1)Nc1ccc(OC2CCCC2)cc1
chem_1603	2.66439	-3.01649	754.54	419.185		C=C(C)C1CCC2(NC(=O)N3CCN(C4COCC4[NH+](C)C)CC3)CCC3(C)C(CCC4C5(C)CC=C(c6ccc(C(=O)[O-])cc6)C(C)(C)C5CCC43C)C12
chem_1604	2.97107	1.50369	298.272	298.272		CC[NH2+]C(c1c(OC)cnn1CC[NH+](C)C)C(C)(C)CC
chem_1605	8.2911	2.43362	254.085	271.067		CCn1nccc1C([NH3+])c1cccc(Cl)c1F
chem_1606	11.5575	1.99564	421.075	419.185		COc1cc(C=CC=CC=CC=Cc2c(Cl)ccn2S(C)(=O)=O)oc(=O)c1C
chem_1607	4.95104	-4.71546	284.158	284.158		C[NH2+]C(CCC1CCCCC1)c1cc(F)ccc1Cl
chem_1608	5.12161	-4.27124	270.233	271.067		CC[NH+](CCC[NH+](C)C)Cc1cc(C[NH3+])ccc1F
chem_1609	8.01003	3.6879	291.062	291.062		[NH3+]CC#Cc1cc(C(=O)NCCc2ccsc2)cs1
chem_1610	8.55294	6.97018	462.227	419.185		CC(C)C(=O)N1CCCc2ccc(NC(=O)C(=O)NCC(O)c3ccc4c(ccn4C)c3)cc21
chem_1611	11.1203	-2.60089	367.084	367.084		COc1cc(C=NNC2=[NH+]C(=O)C(CC(=O)[O-])S2)cc(OC)c1OC
chem_1612	-1.87917	3.94744	332.203	332.203		CC1CCC(C(C)(C)S[Si](C)(C)C)C(O[Si](C)(C)C)C1
chem_1613	11.6027	6.86636	301.04	301.04		OB(O)c1cccc(CSc2nc3ccccc3s2)c1
chem_1614	2.79973	0.884809	294.229	294.229		CCc1nc(CC)n(C(C)CC(C)([NH2+]C2CC2)C(N)=O)n1
chem_1615	9.99742	7.30778	628.154	419.185		CNC(=O)c1c2cc(c3ccc4c(n3)-c3nc5c(F)cccc5n3CO4)c(N(C)S(C)(=O)=O)cc2oc1c1ccc(OC)nc1
chem_1616	8.63187	2.60783	581.103	419.185		Cn1cnc(C(=O)c2cc(F)c3c(c2)C(=O)N(Cc2ncc(Cl)cn2)C3(OC2CC(O)C2)c2ccc(Cl)cc2)c1
chem_1617	9.07934	-0.564978	315.187	315.187		O=C(CC[NH2+]CCc1ccc(F)cc1)NCCc1ccccc1
chem_1618	12.6142	1.59505	270.008	271.067		Fc1ccc(CSc2cccc(Cl)c2)cc1F
chem_1619	6.57122	8.73062	244.17	271.067		CC[NH2+]C(c1cc2ccccc2o1)C1CC1(C)C
chem_1620	4.13211	-2.92046	282.049	282.049		CC1(O)[NH+](Cc2ccccc2)CC2CC21Br
chem_1621	10.6435	1.42954	366.08	366.08		CCOc1cc(C=CC(=O)Nc2nc(C)c(C)s2)cc(Cl)c1OC
chem_1622	-2.50241	4.0686	250.134	271.067		CC1CCC(C2CC(F)C(F)C(F)C2)=C(F)C1
chem_1623	7.07443	1.70232	398.958	398.958		COc1cc(NCc2cncn2C2CC2)c(Br)cc1Br
chem_1624	9.27522	-3.53111	262.174	271.067		Cc1ccc(B2OC(C)(C)C(C)(C)O2)cc1CCO
chem_1625	10.618	-0.219979	545.264	419.185		Cc1cc(CN(C(=O)C(c2ccccc2)c2ccccc2)C(CCC[NH+]=C(N)N)C(=O)NCC(=O)[O-])ccc1O
chem_1626	11.6668	0.511727	386.97	386.97		Cc1ccc(S(=O)(=O)N(C)Cc2ccc(Br)cc2)c(Cl)c1
chem_1627	9.73655	-2.94023	212.097	271.067		CCP(=O)(CC)c1ccc(OC)cc1
chem_1628	3.18054	1.075	256.184	271.067		CCCC(CC)(C[NH3+])N(C)Cc1csc(C)n1
chem_1629	8.24052	7.35084	300.153	300.153		CCc1ccsc1c1nc2cc(C[NH3+])ccc2n1C(C)C
chem_1630	8.853	2.86958	475.069	419.185		CCc1nc(NCCNc2ccc([N+](=O)[O-])cn2)nc(c2ccc(Cl)c(Cl)c2)c1C(=O)[O-]
chem_1631	6.78825	1.74162	338.186	338.186		O=C(Nc1ccc(c2cnc(C3CC3)o2)cc1)C1CC12CC[NH2+]CC2
chem_1632	10.1228	1.0529	301.119	301.119		COc1ccc(Cn2nc3c(c2C)C(C)C(C(=O)[O-])O3)cc1
chem_1633	11.7444	-0.64659	284.152	284.152		CCOc1ccccc1NC(=O)NCCc1ccccc1
chem_1634	12.2727	-1.03336	385.068	385.068		COc1cccc(C=CC2N=C(c3ccccc3)OC(C)C2Br)c1
chem_1635	7.71981	-0.523011	351.15	351.15		C[NH+](C)CC(=O)Nc1cccc(C[NH2+]Cc2cc(Cl)ccc2F)c1
chem_1636	12.6772	2.7871	612.121	419.185		CCOC(=O)c1c(NC(=O)C(Sc2cccc(NC(=O)c3cccs3)c2)c2ccccc2)scc1c1ccc(C)cc1
chem_1637	12.2206	6.24372	542.189	419.185		CCOc1ccc(NC(=NN=Cc2cn(c3ccccc3)nc2c2ccccc2)c2nc3ccccc3s2)cc1
chem_1638	11.9248	-1.46966	213.073	271.067		Cc1ccc(C(F)F)c(C(C)C(=O)[O-])c1
chem_1639	-1.85338	2.84292	364.225	364.225		CC(CCC(O)C(C)(C)O)C1=CCC2(C)OC3=C(CC12)C(=O)C(O)CC3
chem_1640	2.94327	0.142607	253.214	271.067		CCC[NH+]1CCC([NH2+]Cc2nc(C)c(C)o2)CC1
chem_1641	2.89448	0.431264	249.207	271.067		CC[NH2+]C(C)C1CCCCN1c1ncc(C)cn1
chem_1642	5.23067	2.33317	294.028	294.028		CC(C)Cc1nnc(NS(=O)(=O)CC(N)=S)s1
chem_1643	8.11383	0.073393	408.114	408.114		O=C(C[NH+]1CCN(S(=O)(=O)Cc2ccccc2)CC1)Nc1ccc(Cl)cc1
chem_1644	9.30211	-2.38806	309.146	309.146		CCCCON([O-])c1cccc(C(=O)NCC(=O)OCC)c1
chem_1645	7.04917	-0.304326	816.469	419.185		CCC(C)C(C(=O)NC(Cc1ccccc1)C(O)CN(Cc1ccc(c2ccccn2)cc1)NC(=O)C(C(C)C)N1CCCC1=O)N1CCN(Cc2cccc(C)n2)C1=O
chem_1646	4.92671	-1.02417	211.1	271.067		CN1CCCC([NH3+])c2cc(Cl)ccc21
chem_1647	12.9615	8.25589	496.194	419.185		c1ccc(N(c2ccc(c3ccc4c5c(cccc53)-c3ccccc3-4)cc2)c2cnc3ccccc3c2)cc1
chem_1648	2.42994	0.319194	282.241	282.241		C[NH2+]C1CCC([NH+](C)Cc2nnc(C(C)(C)C)o2)CC1
chem_1649	7.74358	-1.97329	301.055	301.055		CCOC(C[NH3+])CC(=O)Nc1ccccc1Br
chem_1650	11.7833	6.8662	472.084	419.185		Cc1ccc2nc(c3ccc(NC(=O)CN4C(=O)c5ccc([N+](=O)[O-])cc5C4=O)cc3)sc2c1
chem_1651	6.16168	-1.5618	331.085	331.085		O=S(=O)(c1ccc(C(F)(F)F)cc1)N1CCC(=C2CC2)CC1
chem_1652	6.39314	0.24923	415.169	415.169		O=C(CC([NH2+]Cc1ccc(C(=O)[O-])s1)c1ccccc1)OC1C[NH+]2CCC1CC2
chem_1653	8.20373	2.65019	219.104	271.067		C[NH2+]C(c1ccnnc1)c1ccncc1F
chem_1654	2.22564	-0.306813	209.111	271.067		c1csc(C([NH2+]C2CC2)C2CCC2)n1
chem_1655	11.459	-1.66129	222.071	271.067		O=CC(=S)OCCCCc1ccccc1
chem_1656	8.95248	-1.38091	401.189	401.189		COc1ccc(SCC(=O)NCc2ccc(OC3CC[NH+](C)CC3)cc2)cc1
chem_1657	7.06159	6.03768	354.229	354.229		CC[NH+](CC)CCCNc1nc(NCc2ccco2)c2ccccc2n1
chem_1658	5.73101	2.89972	259.18	271.067		CCCc1nc(NC)c(C)c(c2nccn2CC)n1
chem_1659	0.233945	3.91016	272.094	272.094		CCOP(=O)(CCCCCOCCl)OCC
chem_1660	6.80436	0.161881	254.073	271.067		CC(C)(C)Nc1ccc2c(c1)C(=O)NS2(=O)=O
chem_1661	7.9116	0.979618	368.185	368.185		COC(=O)N1CCCCC1C(=O)NCCc1nccc(c2ccccc2)n1
chem_1662	-2.45537	3.6416	508.45	419.185		CCCCC(CC)CC(CC(CC)CCCC)C(CCCCCCCCCCCC(=O)[O-])CC(=O)[O-]
chem_1663	5.12121	-1.23688	466.317	419.185		CC(C)[NH+](Cc1ccc(NC(=O)C2CCC[NH2+]2)cc1)Cc1ccc(NC(=O)C2CCC[NH2+]2)cc1
chem_1664	3.48943	2.50612	241.125	271.067		CSCCC(C)N(C)c1ccc(CO)nn1
chem_1665	11.3343	6.89826	433.005	419.185		COc1ccc(c2nnc3sc(=Cc4cccc(Cl)c4Cl)c(=O)n32)cc1OC
chem_1666	10.9899	8.03324	286.067	286.067		Fc1ccc(NCc2ccnc3ccccc23)cc1Cl
chem_1667	10.6514	1.43676	442.141	419.185		CCOC(=O)c1cnn(CC(O)c2ccccc2)c1NC(=O)NCc1cccc(Cl)c1
chem_1668	6.99663	3.62291	400.139	400.139		Cc1cc(C(=O)CSc2nnc(c3cccs3)n2C2CC2)c(C)n1C(C)C
chem_1669	6.47118	-3.162	307.165	307.165		COc1ccc2c(c1)C(NC(=O)C1C[NH+](C)CCO1)CCO2
chem_1670	6.48176	1.93925	290.141	290.141		CC1C[NH2+]CC1C(=O)Nc1ccc(n2cncn2)c(F)c1
chem_1671	8.43333	3.32691	291.148	291.148		Cc1c(Nc2ccnc(C3CC3)n2)cnn1c1ccccc1
chem_1672	6.87136	-3.16638	269.155	271.067		CCC(C)CC(CC)Nc1ccc(Cl)c(OC)c1
chem_1673	7.78161	2.90375	376.087	376.087		Clc1ccc(c2noc(CSc3nnnn3C3CCCCC3)n2)cc1
chem_1674	6.02301	0.987575	377.27	377.27		Cc1ccc(c2ccnc(NC3CCCC(C=C4CC[NH+](C)CC4)C3)c2)cn1
chem_1675	11.6317	1.4935	363.175	363.175		CC(C)(C)c1ccc(NC(=O)c2cncc(Nc3ccc(F)cc3)c2)cc1
chem_1676	-1.59789	5.86355	287.233	287.233		CC1CCCC(OCC(O)C[NH2+]C(C(N)=O)C(C)C)C1
chem_1677	-2.04011	4.99257	249.14	271.067		CC(C)C(C)(O)C1CCCN(S(C)(=O)=O)C1
chem_1678	3.60294	-1.99905	217.098	271.067		O=C([O-])c1ccc(N2CC3(CCC3)C2)cn1
chem_1679	-0.527592	6.58437	287.195	287.195		CN(C)C(=O)C[NH+]1CCN(C(=O)C([NH3+])CC(N)=O)CC1
chem_1680	13.1258	2.75045	390.119	390.119		O=C(CCc1ncc(c2ccccc2)o1)Nc1cccc(OCC(F)(F)F)c1
chem_1681	10.8754	7.06537	421.116	419.185		COC(=O)C1=Cc2c(oc3ccccc3c2=O)N(c2ccccc2OC)C1C(=O)OC
chem_1682	12.219	-0.803712	398.148	398.148		COc1ccccc1NC(=O)COC(=O)CCC(=O)Nc1ccc(C(C)=O)cc1
chem_1683	7.59886	7.15768	403.126	403.126		OC1CCN(c2ccc(CNc3ccc4c(Cl)ccnc4c3F)cc2F)CC1
chem_1684	9.80601	-1.92329	209.122	271.067		C=CCCCNc1cc(OC)ccc1F
chem_1685	9.1333	8.27339	332.164	332.164		Cc1nc2ccc(C(=O)N(C)Cc3cc4ccccc4n3C)cc2[nH]1
chem_1686	4.32703	-1.81436	418.318	418.318		CCN1CC[NH+](CCCCNC(=O)NCC2CCN(c3cccc(OC)c3)C2)CC1
chem_1687	10.7055	6.56224	352.977	352.977		COc1ccc(P(=S)(S)Sc2nc3ccccc3o2)cc1
chem_1688	4.79243	-2.65736	342.206	342.206		CC1C[NH+](CC(O)C[NH2+]C(C)(C)c2cccc(Cl)c2)CC(C)O1
chem_1689	10.8801	7.97319	400.059	400.059		O=c1c2ccccc2n(Cc2ccc(F)cc2F)nc1c1cccc(Cl)c1F
chem_1690	11.0724	-1.75026	309.957	309.957		CCOC(=O)c1cc(Cl)c(Cl)c(Cl)c1C(=O)OC
chem_1691	4.60266	0.291989	238.178	271.067		CNc1cc[nH+]c(C(=O)NCC(C)[NH+](C)C)c1
chem_1692	8.9715	0.00232908	408.228	408.228		CCCC(O)C(Cn1ccc(=O)[nH]c1=O)[NH+](Cc1ccccc1)Cc1ccccc1
chem_1693	0.0646894	4.69693	283.153	283.153		CCNC(=O)C(C)N1C(=O)NC(=O)C(CC)(CC)C1=O
chem_1694	6.50998	-2.07377	258.071	271.067		CC(C)([NH3+])c1ccc(OC2CSC2)c(Cl)c1
chem_1695	7.19139	-4.14432	268.146	271.067		Cc1cc(F)ccc1C(=O)N(C)CC(C)C(N)=[NH+]O
chem_1696	-0.765561	6.86343	156.15	271.067		C=C1N(C)NCCCC[NH+]1C
chem_1697	2.9194	-0.245468	275.082	275.082		CCC[NH+]1CCN(c2cc(Cl)nnc2Cl)CC1
chem_1698	4.98077	0.622166	497.303	419.185		CCCCN(CC)c1cc[nH+]cc1NC(=O)c1nc(C(C)=CC(=CCF)C(=O)NC(C)C)ccc1N
chem_1699	-0.616787	6.52634	315.262	315.262		CCC[NH+]1CCC(NC(NCC(=O)NCCOC)=[NH+]C)CC1
chem_1700	9.92253	-4.64825	270.125	271.067		CCCC(C[NH3+])NC(=O)c1cc(F)cc([N+](=O)[O-])c1
chem_1701	10.031	7.04564	472.138	419.185		COCCOc1cc2ncnc(NC3=CC(=O)C(Oc4ccc(C#N)cc4)=CC3=O)c2cc1OC
chem_1702	7.18791	0.0633734	508.241	419.185		Cc1c2c(n(Cc3ccc(F)c(F)c3)c1C(=O)N1CC[NH+](Cc3ccc4c(c3)OCO4)CC1)CCCC2
chem_1703	-2.52076	6.24842	319.157	319.157		CC1CN(S(=O)(=O)N2CCCC(C(=O)[O-])C2)CC(C)[NH+]1C
chem_1704	9.44252	0.133126	440.072	419.185		CCS(=O)(=O)[N+]1(c2ccc(Oc3c(Cl)cccc3Cl)cc2)C=C(C[NH3+])C=CC1
chem_1705	6.70707	2.55865	381.051	381.051		CCc1nc(Br)ccc1CNC(=O)c1cnc(C(C)(C)C)s1
chem_1706	6.50504	-3.27654	545.37	419.185		CCCCCC(O)N(C(=O)CCCCOc1ccc2c(c1)CN(CC(=O)OC(C)C)C(N)=[NH+]2)C1CCCCC1
chem_1707	11.1721	7.7892	489.817	419.185		O=C([O-])c1cc(Br)c(Br)cc1NS(=O)(=O)c1cccc2nsnc12
chem_1708	12.1975	1.69486	475.157	419.185		COc1cc(C(=O)Nc2ccc(SCc3cccnc3)cc2)ccc1OCc1c(C)noc1C
chem_1709	-0.729975	5.96823	245.186	271.067		CC[NH2+]C(CN1CCOC(C)C1)C(=O)OCC
chem_1710	5.94801	-4.34871	357.182	357.182		O=C(NCC[NH2+]CC(O)COc1ccc(O)cc1F)C1CCOCC1
chem_1711	-1.21768	5.52197	292.146	292.146		CCCS(=O)(=O)NC(C)C(=O)N1CCCCC1CO
chem_1712	12.3057	3.47067	448.137	419.185		COc1ccc(n2c(SCC(=O)Nc3ccccc3F)nnc2c2cccc(C)c2)cc1
chem_1713	-0.155259	5.83178	283.153	283.153		CCOC(=O)N1CCN(C(=O)C2CCNC(=O)C2)CC1
chem_1714	13.6683	-0.864227	276.092	276.092		COc1ccc(C(CCl)c2ccc(OC)cc2)cc1
chem_1715	-1.90474	7.39247	279.07	279.07		O=C(CCBr)N1CCC[NH+](CCO)CC1
chem_1716	-1.81965	4.71199	199.126	271.067		C[NH+](C)CCSC1CCCC1C#N
chem_1717	4.77558	1.74045	238.12	271.067		CCCn1ccnc(NCC(C)C(=O)[O-])c1=O
chem_1718	7.93736	-3.71162	617.393	419.185		CCCCOC(=O)C(CC(CC(ON1C(C)(CC)CC(=O)C(C)C1(C)CC)C(=O)OC)C(=O)OC)CC(C)c1ccccc1
chem_1719	11.4274	-0.567454	500.206	419.185		Cc1c(OCc2ccc(C#N)cc2)c(CO)c(CN(C(=O)OC(C)(C)C)c2ccc(C#N)cc2)c[n+]1[O-]
chem_1720	14.2899	0.0346869	278.069	278.069		COc1cc(C=O)ccc1Oc1ccc(C#N)cc1C#N
chem_1721	9.30246	7.01488	365.154	365.154		CC(C)(C)N(NC(=O)c1ccccc1F)C(=O)c1cccc2cccnc12
chem_1722	-1.0359	3.18306	296.217	296.217		CCOC(=O)CCCCCCCC=CC=C[Si](C)(C)C
chem_1723	3.06426	1.53264	299.208	299.208		CCC(CC)[NH+](CCO)CC(=O)Nc1nnc(C(C)C)o1
chem_1724	0.237289	3.67175	226.097	271.067		CCOC(OCC)C(Cl)(OC)OCC
chem_1725	5.09116	-3.08326	621.341	419.185		CCCCN1C(=O)C(CC2(O)CCCCCC2)NC(=O)C12CC[NH+](Cc1ccc(Oc3ccc(C(=O)[O-])cc3OC)cc1)CC2
chem_1726	5.66968	-2.66224	264.219	271.067		COc1c(C)cc(C[NH+](C)CC2CC[NH2+]C2)cc1C
chem_1727	7.52652	-0.327362	458.179	419.185		CC(N=C1NS(=O)(=O)c2ccccc21)C(=O)Nc1ccc(N(C)C2CCCCC2)c(F)c1
chem_1728	-1.88207	6.45897	310.249	310.249		O=C(C[NH+]1CCCCCC1)NCCCN1CCCCCC1=O
chem_1729	10.4046	8.79613	192.079	271.067		CC(C)(O)c1cc2cc(O)ccc2o1
chem_1730	4.87496	3.11499	475.145	419.185		CCOC(=O)N1CCC(NC(=O)COC(=O)CCCN(C)S(=O)(=O)c2cccs2)CC1
chem_1731	10.2848	-2.03553	478.234	419.185		COc1cc(CNC2=[NH+]CCCCCOc3ccccc3Oc3ncccc32)cc(OC)c1OC
chem_1732	10.3614	-1.99879	357.146	357.146		CC(C)(C)C(NC(=O)[O-])c1cc(Oc2ccc3c(c2)OCO3)ccc1N
chem_1733	8.15591	-4.01248	433.283	419.185		C=C(CC(C)C)C(O)CC1c2cc(OC)c(OC)cc2C(C)CN1C(=O)OC(C)(C)C
chem_1734	14.1497	0.953285	252.115	271.067		Cc1ccc(C=CC(=O)OCc2ccccc2)cc1
chem_1735	8.06237	2.72047	365.02	365.02		Nc1ccccc1N1CCN(C(=O)c2sccc2Br)CC1
chem_1736	8.38579	-0.0112807	388.155	388.155		O=C([O-])COCCC1CN(C(c2ccccc2)c2ccc(Cl)cc2)CC[NH2+]1
chem_1737	5.26379	-1.87098	347.185	347.185		COCCN1CCC2(CN(C(=O)c3cccc(=O)n3C)CC2C)C1=O
chem_1738	8.15756	1.2201	330.169	330.169		CNC(=O)C(CC(C)C)NC(=O)c1ccc(c2nc(C)no2)cc1
chem_1739	9.39164	-3.24025	324.245	324.245		CC1=CCCC(C)(C)C1C=CC(C)OCC=Cc1ccc(C)cc1
chem_1740	12.6565	1.0007	295.043	295.043		CCc1ccc(NS(=O)(=O)c2cccc(Cl)c2)cc1
chem_1741	10.8748	7.05156	489.23	419.185		Oc1ccc(c2ccc3cc(O)ccc3c2Cc2ccc(OCCCCC3=CCC=NC=C3)cc2)cc1
chem_1742	3.34885	-0.996199	262.155	271.067		COc1ncccc1C(=O)NC1C[NH+]2CCC1CC2
chem_1743	8.55017	-0.963087	446.203	419.185		Cc1ccc(C=C2SC3CCC(C(=O)NC4CCCc5ccccc54)CC3NC2=O)cc1
chem_1744	10.9698	2.02133	474.103	419.185		CCn1c(CS(=O)(=O)c2ccccc2)nnc1SCC(=O)Nc1ccccc1C(=O)OC
chem_1745	1.92263	3.81831	289.034	289.034		O=C(Cc1ccccn1)C(F)(F)C(F)(F)C(F)(F)F
chem_1746	11.6143	-1.49857	384.041	384.041		Cc1oc(CN(C)C(=O)C(C)Oc2ccc(Cl)cc2Cl)cc1C(=O)[O-]
chem_1747	7.57277	7.4119	287.12	287.12		Cc1nnc2sc3c(NCC4CC4)nn(C)c3c2c1C
chem_1748	7.23284	3.02988	242.128	271.067		N#Cc1nc(NCCCn2cccn2)ccc1N
chem_1749	9.48748	0.063586	513.243	419.185		Cc1ccccc1C(=O)Nc1ccc(C(=O)N2CCCC(CC(=O)N3CCCC3)c3cc(F)ccc32)cc1
chem_1750	1.03295	3.8222	603.047	419.185		CC(C(C)(C)OC(=O)C=CC(=O)[O-])C(F)(F)C(F)(F)C(F)(F)C(F)(F)C(F)(F)C(F)(F)C(F)(F)C(F)(F)F
chem_1751	9.77244	8.1817	422.954	419.185		CC(NC(=O)c1c(Cl)ncc2ccccc12)c1ncc(Br)cc1Cl
chem_1752	4.97594	3.63512	224.098	271.067		CN(C)C(=O)N(Cc1ccsc1)C1CC1
chem_1753	13.512	0.882324	436.042	419.185		O=C(Nc1ccc2c(c1)N(Cc1ccccc1)C(=O)CO2)c1ccccc1Br
chem_1754	11.7466	1.94494	440.098	419.185		CCOC(=O)c1cc(Cc2ccccc2)sc1NC(=S)NNC(=O)c1ccncc1
chem_1755	11.4104	2.93997	426.109	419.185		COc1ccccc1CNC(=O)C1=NOC(Cc2noc(c3cccc(Cl)c3)n2)C1
chem_1756	8.50209	2.17585	394.237	394.237		CC(C)(C)c1cc(NC(=O)CCc2ncc(c3ccccc3)o2)n(C(C)(C)C)n1
chem_1757	10.2007	8.3349	313.013	313.013		O=C(Cc1nc(c2cnc3ccsc3c2)no1)C(F)(F)F
chem_1758	9.135	-3.23896	299.129	299.129		CCCCCCOc1c(Cl)cc(N)cc1C(=O)OCC
chem_1759	4.76824	0.837024	265.143	271.067		CCC(=O)N1CCN(C(=O)c2c(C)noc2C)CC1
chem_1760	-0.768277	6.2454	227.1	271.067		[NH3+]CCC1CN(C(=O)C(F)(F)F)CCO1
chem_1761	3.60743	1.55636	370.167	370.167		Cc1nn(C)c(C)c1C1COCCN1C(=O)NCC1CCCS1(=O)=O
chem_1762	10.1764	8.59905	390.098	390.098		CN1c2c(ccc3cc4c(cc23)OCO4)-c2ccc3c(c2C1CC(=O)[O-])OCO3
chem_1763	9.32444	0.148838	364.166	364.166		O=C1C([NH2+]Cc2ccc(Oc3ccccc3)o2)CCCN1c1cccnc1
chem_1764	5.62918	-2.92046	364.223	364.223		COc1ccc(CNC(=O)NCC(C2CCOC2)[NH+]2CCOCC2)cc1
chem_1765	8.69172	0.756845	380.188	380.188		O=C(NCc1ccc(F)cc1)Nc1n[nH]c2c1CC[NH+](Cc1ccccc1)C2
chem_1766	-2.83566	7.19722	255.23	271.067		CC1CC[NH+](CCCNC(=O)C[NH2+]C2CC2)CC1
chem_1767	9.06671	-0.506148	592.273	419.185		Cc1c(NC(=O)C(C)[NH+]2CCC(C(=O)NCC(=O)Nc3cccc(F)c3)CC2)cccc1C(=O)NCc1ccc(F)cc1
chem_1768	12.7116	0.350473	370.916	370.916		OCc1cc(Br)c(OCc2ccccn2)c(Br)c1
chem_1769	12.6805	-1.12629	274.137	274.137		CCCOc1ccc(C(C)(O)c2cccc(F)c2)cc1
chem_1770	8.68114	-3.04771	350.947	350.947		COCCCNc1cc(OC)c(Br)cc1Br
chem_1771	7.59027	-2.14772	251.139	271.067		CNC(=O)C[NH+](C)Cc1ccc(C(=O)OC)cc1
chem_1772	7.56009	0.317748	317.177	317.177		C[NH+](C)CCN(Cc1ccc(F)cc1)C(=O)Nc1cccnc1
chem_1773	-1.06905	4.86966	445.069	419.185		CCN(CC(C)(CBr)OC(C(F)(F)F)C(F)(F)F)C(=O)OC(C)(C)C
chem_1774	9.51633	1.26797	287.138	287.138		COc1cc(N(CC(N)=O)Cc2ccccc2N)ncn1
chem_1775	9.67718	7.52034	231.078	271.067		Cc1nc2ccccn2c(=O)c1CCC(=O)[O-]
chem_1776	11.2925	4.39301	316.034	316.034		CSc1cccc(NC(=O)c2cc(c3cccs3)on2)c1
chem_1777	9.99694	-0.852453	367.226	367.226		Cc1ccc(NC(=O)C(C)C)cc1NCC(=O)N(c1ccccc1)C(C)C
chem_1778	8.82551	1.62207	234.124	271.067		C[NH2+]Cc1cc(=O)n(c2ccc(OC)cc2)[nH]1
chem_1779	10.3012	-1.50801	354.07	354.07		CCOc1ccc(C([NH2+]C)c2ccoc2Br)cc1OCC
chem_1780	9.85883	7.25809	464.07	419.185		CN(C)S(=O)(=O)Nc1cccc2ccc(O)c(N=Nc3cc(S(N)(=O)=O)ccc3[O-])c12
chem_1781	8.50494	1.83319	367.085	367.085		CCCNC(=O)CSc1nnc(SCCCc2ccccc2)s1
chem_1782	12.0649	-0.913241	174.104	271.067		CC(C=O)=C(C)Cc1ccccc1
chem_1783	-1.77314	4.66833	264.145	271.067		CCC[NH2+]C(COCCC)C1CSCCS1
chem_1784	10.438	2.52806	251.063	271.067		CCc1cc(Nc2ccc(F)c(Cl)c2)ncn1
chem_1785	10.5935	8.77976	264.962	271.067		O=C([O-])Nc1ccnc2ccc(Br)cc12
chem_1786	-2.34969	5.96323	269.259	271.067		CCCC(=O)N1CC(CC)CC([NH2+]CC(C)(C)C)C1
chem_1787	10.3132	-1.49232	348.22	348.22		CC(=NNC(=O)c1ccc(C(C)(C)C)cc1)c1ccc2c(c1)CCCC2
chem_1788	4.81686	2.26436	224.152	271.067		CCOC(C)(CC)C(=O)Cc1ccn(C)n1
chem_1789	9.44229	6.7743	336.159	336.159		CCN(Cc1ccccc1C)C(=O)Cn1nnc2ccccc2c1=O
chem_1790	5.68407	-2.91652	279.207	279.207		CCCOc1cc(C2C[NH2+]C(C)CN2C)ccc1OC
chem_1791	-1.67558	5.12615	244.227	271.067		CCCCC(CC)COCC([NH3+])C1CCOC1
chem_1792	10.1141	-0.33919	288.176	288.176		CC[NH2+]C(c1cccc(OC)c1F)C(C)c1ccccc1
chem_1793	2.55014	1.52412	232.132	271.067		CCC1(C)CN(c2nccnc2C#N)CCO1
chem_1794	9.64865	-2.52718	269.126	271.067		COCC(CCO)NC(=O)c1cc(OC)ccc1O
chem_1795	6.19852	7.1809	413.254	413.254		CCCc1nc2c(N)nc3cccnc3c2n1CCCCN(OC)C(=O)NC(C)C
chem_1796	11.525	-2.83592	222.089	271.067		CCCC(=O)c1ccc2c(c1O)OCCO2
chem_1797	0.432029	3.05944	239.077	271.067		O=C([O-])C(O)C(O)C(O)C(CO)OCCO
chem_1798	11.5362	-0.932828	296.056	296.056		CC(O)(CNc1ccc(Cl)cc1[N+](=O)[O-])c1ccco1
chem_1799	5.79087	-2.09408	344.074	344.074		COCCN(C)CC[NH2+]Cc1ccc(C(=O)[O-])cc1Br
chem_1800	11.6486	3.66438	395.036	395.036		CS(=O)(=O)Oc1cccc(CC(=O)Nc2nc(c3nonc3N)cs2)c1
chem_1801	9.43517	-0.117759	245.165	271.067		CNc1ccc(C(c2ccc(C)o2)[NH+](C)C)cc1
chem_1802	13.2094	-0.813783	393.073	393.073		COc1ccc(C=NOCC(=O)Nc2ccc(Cl)c([N+](=O)[O-])c2)cc1OC
chem_1803	2.50681	4.34985	309.943	309.943		CC(C)(C)OP(=O)([O-])OP(=O)([O-])OP(=O)([O-])[O-]
chem_1804	10.0874	-1.41888	324.22	324.22		Cc1cccc(C(C)C)c1NC(=O)N(Cc1ccccc1)C(C)C
chem_1805	6.89621	0.707144	409.125	409.125		O=S1OCC(Cc2ccc(OCc3csc(C4CC[NH2+]CC4)n3)cc2)CO1
chem_1806	6.67792	7.73065	286.191	286.191		CC(C)(C)c1cc(N)c2cc(N3CCOCC3)ccc2[nH+]1
chem_1807	6.69906	-1.05382	552.216	419.185		CC(C)(C)OC(=O)C(C1[NH2+]C(C(=O)[O-])C2(CC[NH+](Cc3ccccc3)CC2)S1)N1C(=O)c2ccccc2C1=O
chem_1808	6.1379	-3.00434	305.155	305.155		O=C(CCC1CCCCC1)NC1c2ccccc2CC1Cl
chem_1809	4.60489	-1.97481	253.178	271.067		CC[NH+]1CCN(C(=O)c2ccc(C[NH3+])o2)CC1C
chem_1810	14.298	1.61621	294.018	294.018		O=C([O-])c1ccc2c(c1)C(=O)c1ccc(C(=O)[O-])cc1C2=O
chem_1811	11.5335	1.13388	434.279	419.185		CCCCCCCc1ccc(c2ccc(c3ccc(CCCCC)cc3)cc2)c(F)c1F
chem_1812	12.0962	2.41868	402.062	402.062		Cc1cccc(NC(=O)CSc2nnc(NC(=O)c3cccc(F)c3)s2)c1
chem_1813	11.6756	3.1614	278.049	278.049		CCOc1ccccc1OCc1csc(C(=O)[O-])n1
chem_1814	10.5364	8.35958	738.154	419.185		CCCCc1ccc(c2c3ccc(OS(=O)(=O)C(F)(F)F)cc3c(c3ccc(CCCC)cc3)c3ccc(OS(=O)(=O)C(F)(F)F)cc32)cc1
chem_1815	3.0372	-0.335338	360.239	360.239		O=C1CCN(CC[NH+]2CC(Cn3nc4c(cc3=O)CCCC4)C2)CCN1
chem_1816	11.6049	-0.491664	391.099	391.099		CC(C)C(NC(=O)c1ccccc1Cl)C(=O)OCC(=O)c1cccc(F)c1
chem_1817	3.07752	1.2671	208.181	271.067		CCn1nc(C)c2c1C(CC[NH3+])CCC2
chem_1818	11.2979	0.867031	241.122	271.067		CNc1ncccc1C(=O)NCc1ccccc1
chem_1819	7.03931	-4.23742	278.083	278.083		O=C([O-])CCCCCN1C(=O)C(=O)c2cc(F)ccc21
chem_1820	11.7304	7.4717	433.098	419.185		CCOC(=O)c1c(NC(=O)c2cc(=O)c3cc(C)ccc3o2)scc1c1ccccc1
chem_1821	8.60823	6.30839	479.163	419.185		COc1cc(C(Oc2ccc3c(cnn3c3cccnc3)c2)C(C)NS(=O)(=O)C2CC2)ccn1
chem_1822	4.79322	-1.22013	272.114	272.114		NC(=O)c1cccnc1C1CCC(C(F)(F)F)CC1
chem_1823	-4.20612	7.26464	155.154	271.067		CC1CNC2(CCCCC2)[NH2+]1
chem_1824	9.57401	2.14296	319.124	319.124		CCN(Cc1cccs1)C(=O)COc1ccc(C)cc1OC
chem_1825	11.6214	4.11775	250.052	271.067		CS(=O)(=O)c1ccc(c2cnc(N)nn2)cc1
chem_1826	4.69356	-1.25978	288.207	288.207		C[NH+]1CCC(CNC(=O)c2ccc3c(c2)CCCN3)CC1
chem_1827	4.69588	-1.65658	277.214	277.214		CC(C)[NH2+]C(CC[NH+]1CCc2ccccc2C1)C(N)=O
chem_1828	11.3637	-1.96814	192.115	271.067		COC(=O)CC(C)c1ccccc1C
chem_1829	10.3309	7.29645	441.091	419.185		O=C(Nc1cccc2cn(Cc3cccc(NCCO)c3)c(O)c12)c1ccc(Cl)s1
chem_1830	8.13713	-3.98106	477.291	419.185		CC(C=CCO[Si](C)(C)C(C)(C)C)OC(=O)CC(Cc1ccccc1)NC(=O)OC(C)(C)C
chem_1831	5.86544	0.867989	394.16	394.16		CC1(n2cc(C[NH+]3CCOC(c4ccc(F)cc4)C3)cn2)CCS(=O)(=O)C1
chem_1832	4.24169	-2.69159	289.227	289.227		CCCC1C[NH2+]C(C)(C)CN1CC1Cc2ccccc2O1
chem_1833	9.99796	9.15823	271.078	271.078		CC(Nc1cnns1)c1ccc2ccccc2c1O
chem_1834	11.2638	-2.22319	562.077	419.185		CCOc1cc(C=C2SC(=O)N(CCCOC)C2=O)c(Br)cc1OCC(=O)Nc1ccc(C)cc1
chem_1835	6.10565	2.07629	284.127	284.127		O=C(c1cc2n(n1)CCCC2)N1CCOc2ncccc21
chem_1836	6.23368	-3.28	278.175	278.175		COCC(C(=O)c1ccc(OC)cc1)[NH+]1CCCCC1
chem_1837	8.00771	-4.52109	494.351	419.185		CCCC(CCC(C)(C(=O)Oc1ccccc1)c1ncccn1)OCCCCCCCC1CCCC1
chem_1838	6.02216	7.34082	369.185	369.185		O=C(Cn1ccc2ccc(F)cc21)N1CC2CC(C1)C1CCCC(=O)N1C2
chem_1839	7.28972	-2.2379	232.193	271.067		CCCC([NH3+])C#CC[NH2+]CCc1ccccc1
chem_1840	-3.67272	5.21861	277.241	277.241		O=C(CCC1CCCCC1)N1CCCC1C1CCCC1
chem_1841	7.34714	1.11109	330.156	330.156		COC(=O)Cc1nc(NC(=O)C2CC[NH+]2Cc2ccccc2)n[nH]1
chem_1842	7.38078	-2.47272	237.136	271.067		CC[NH+](CC(=O)[O-])C(COC)c1ccccc1
chem_1843	6.87662	-3.40731	276.232	276.232		CC[NH2+]C(c1cc(C)c(C)cc1C)C(OCC)C1CC1
chem_1844	10.3043	5.84131	428.221	419.185		COc1ccc(C(NC(=O)CCc2c(C)nc3cc(C)nn3c2C)c2ccccc2)cc1
chem_1845	11.3663	4.33895	300.078	300.078		Cc1cc(c2noc(c3cccc(Cl)c3N)n2)cc(C)n1
chem_1846	8.99268	-2.93585	461.187	419.185		CCOC(=O)C1(C(=O)OCC)CC2=C(CN(S(=O)(=O)c3ccc(C)cc3)CC2)C1=C(C)C
chem_1847	8.49818	1.14145	326.163	326.163		Cc1c(C(N)=O)cc(c2ccc3c(c2)OCCCO3)n1CC1CC1
chem_1848	7.30828	1.41881	294.137	294.137		CCC([NH2+]CC(O)c1ccc(Cl)cc1)c1cnn(C)c1
chem_1849	3.03701	0.183734	245.049	271.067		CCC(Nc1cc(Cl)nnc1Cl)C1CC1
chem_1850	8.56154	8.6586	285.151	285.151		Cn1cc[nH+]c1CC(NN)c1ccc(F)c2ccccc12
chem_1851	14.1729	2.37678	308.097	308.097		COc1ccc(C(c2ccccc2)c2ccccc2Cl)cc1
chem_1852	10.5681	0.155884	335.071	335.071		N#Cc1cccc(C([NH2+]CC(O)CCl)c2ccc(Cl)cc2)c1
chem_1853	11.6543	-1.05285	241.054	271.067		Cc1ccccc1S(=O)(=O)CC(C)C(=O)[O-]
chem_1854	6.49621	3.65459	306.127	306.127		COC(=O)CC([NH2+]C(C)c1nccnc1C)c1cccs1
chem_1855	10.1217	0.434971	294.989	294.989		CCOC(=O)c1[nH+]c(C(F)F)cc(N)c1Br
chem_1856	2.91785	0.798874	220.109	271.067		CC1CC(C(=O)[O-])CCN1c1cnccn1
chem_1857	3.70232	2.60029	222.173	271.067		CC(C)(C)c1cc(C(C)(C)C)nc(CO)n1
chem_1858	-0.0317883	4.25708	179.036	271.067		CC(CN=[N+]=[N-])OS(C)(=O)=O
chem_1859	10.6275	7.30662	362.124	362.124		Cc1cc2ccccc2n1CC(=O)Nc1cccc(OCC(F)(F)F)c1
chem_1860	9.73475	-4.46449	299.128	299.128		CNc1cc(C(=O)NCC(C)COC)c([N+](=O)[O-])cc1F
chem_1861	10.1973	-0.168033	387.15	387.15		COC(=O)Cc1cccc(C2CCCN(S(=O)(=O)c3ccccc3C)C2)c1
chem_1862	0.948392	3.83995	517.069	419.185		CC(C)(C)C(CC(F)(F)C(F)(F)C(F)(F)C(F)(F)C(F)(F)C(F)(F)F)OC(=O)C=CC(=O)[O-]
chem_1863	6.61033	-0.487952	346.203	346.203		CN1CC[NH+](Cc2ccc(CNc3c(C#N)cccc3C#N)cc2)CC1
chem_1864	4.90496	1.88873	170.08	271.067		CCN(O)C(=O)c1n[nH]c(C)n1
chem_1865	6.8342	-1.12152	542.253	419.185		CNC(=O)c1ccc(NC(=O)C[NH+]2CCC(C(=O)NC(C(=O)Nc3ccccc3Cl)C(C)C)CC2)c(C)c1
chem_1866	3.19628	-0.793412	258.173	271.067		Cc1ncccc1C(=O)N1CCC2(CCC(C)C2)C1
chem_1867	8.04392	1.876	449.144	419.185		CC(=O)NC(CC(=O)Nc1ccc(C)c(S(=O)(=O)N2CCCCC2)c1)c1cccs1
chem_1868	2.13867	0.550243	289.154	289.154		N#Cc1ncn(CC(=O)N2CCCC(OCC3CC3)C2)n1
chem_1869	11.7051	8.27468	403.106	403.106		COc1ccc(c2cc3ccc(OC(=O)c4ccncc4)cc3oc2=O)c(OC)c1
chem_1870	3.09842	-0.376164	290.159	290.159		NNc1ccc(C[NH+]2CCN(CC(F)(F)F)CC2)cn1
chem_1871	10.3895	3.02843	641.958	419.185		Nc1ccc(OC(=O)CCCO[N+](=O)[O-])c(C(=O)Oc2ccc(P3(=S)SP(=S)(c4ccc(O)cc4)S3)cc2)c1
chem_1872	7.77181	-1.26283	218.117	271.067		CC(CC(N)=O)Nc1cc(C#N)ccc1N
chem_1873	11.8089	1.21537	253.122	271.067		N#Cc1ccc(OCCCc2ccncc2)c(N)c1
chem_1874	4.16515	-2.54563	613.229	419.185		CN(C(=O)c1ccc(Nc2ncc3c(n2)-c2ccc(Cl)cc2C(C2=C(F)C=CCC2F)=NC3)cc1)C1CC2CCC23[NH2+]C3C1
chem_1875	9.7837	-1.40499	193.09	271.067		C=CC(=O)N(C)Cc1ccccc1F
chem_1876	6.51798	-2.53111	290.223	290.223		Cc1cccc(OCCC(=NC2CCCCCC2)N[NH3+])c1
chem_1877	10.8249	3.37238	376.076	376.076		CCn1c(SCC(=O)Nc2ccc(Cl)cc2C)nnc1c1ccco1
chem_1878	9.36301	0.761146	520.257	419.185		CCCCC(=O)N(Cc1ccc(c2ccccc2c2nn[n-]n2)cc1)C(C(=O)OC(C)OC(C)=O)C(C)C
chem_1879	12.6098	8.52663	276.09	276.09		CONc1cc2c3c(cccc3nc1=O)-c1ccccc1-2
chem_1880	8.48746	5.24157	484.259	419.185		CCNC(=O)NC1CCC(n2cc(c3cccc(OCc4ccccc4)c3)c3c(N)ncnc32)CC1
chem_1881	12.4669	2.50917	382.113	382.113		O=C(NCc1cc(F)cc2c1OCOC2)c1ccc(c2ccc(F)cc2)nc1
chem_1882	-1.4699	6.44856	351.275	351.275		CC1=CC[NH+](CCNC(=O)C2(NC(=O)NC(C)C)CCCCC2)CC1
chem_1883	9.00738	-3.72926	222.162	271.067		CCCCC(CC)Cc1ccc(O)c(O)c1
chem_1884	6.97522	6.71664	699.137	419.185		CS(=O)(=O)N1CCN(c2cc3nc(NN=Cc4nc5ccccc5n4Cc4cccc(Cl)c4Cl)nc(N4CCOCC4)c3s2)CC1
chem_1885	12.511	9.27804	699.231	419.185		c1ccc2c(c1)-c1ccccc1C21c2ccccc2-c2c1ccc1c3ccccc3n(c3nc4ccccc4c(c4cccc5oc6ccccc6c54)n3)c21
chem_1886	12.4943	-2.12413	525.172	419.185		CCCOc1ccc(C2C(c3cc(Cl)c(OCC)c(OCC)c3)=C(O)C(=O)N2c2ccccc2F)cc1
chem_1887	6.64718	-4.8941	486.268	419.185		CC=CCCC1CCC(CCCCC2CCC(c3cc(F)c(C(F)(F)Cl)c(F)c3)CC2)CC1
chem_1888	8.8312	3.26555	443.151	419.185		CCOc1cc(N2CCOCC2)c(OCC)cc1NC(=O)c1cc(c2cccs2)on1
chem_1889	13.2694	8.2341	949.346	419.185		c1ccc2c(c1)-c1cccc3c1c-2ccc3c1cc(c2ccc3c4c(cccc42)-c2ccccc2-3)cc(n2c3ccc(c4ccc(c5cccnc5)cc4)cc3c3cc(c4ccc(c5cccnc5)cc4)ccc32)c1
chem_1890	7.66896	2.01938	265.117	271.067		Cc1nc(C(C)[NH2+]CCc2ccc(F)cc2)cs1
chem_1891	4.75028	2.23407	268.136	271.067		CCCNC(=O)CSc1ncnc(N)c1C(C)C
chem_1892	6.52436	-4.40403	268.171	271.067		COC(=O)C(C[NH+](C)Cc1cccc(F)c1)C(C)C
chem_1893	8.68517	6.59359	440.015	419.185		Cc1c(Nc2ccc(I)cc2F)c2c(=O)n(C)cnc2n(C)c1=O
chem_1894	8.10691	3.10529	371.105	371.105		O=S(=O)(Cc1ccccc1)N1CCC(c2noc(c3cnccn3)n2)C1
chem_1895	10.9604	7.74307	364.018	364.018		O=C(COc1ccc(Cl)c2cccnc12)Nc1cc(Cl)ccc1F
chem_1896	9.31302	-0.374757	601.243	419.185		Cc1cc(C(=O)NCc2ccc(F)cc2)ccc1NC(=O)C(C)[NH+]1CCC(C(=O)Nc2ccccc2OC(F)(F)F)CC1
chem_1897	11.1061	-2.80656	276.072	276.072		Clc1ccc(OCC2COB(C3C=CC=C3)O2)cc1
chem_1898	4.15355	0.155128	278.186	278.186		CC(c1ccncc1)N(C)C(=O)COC1CC[NH2+]CC1
chem_1899	11.9293	0.563357	255.126	271.067		CCc1cnc(C)c(OCc2ccccc2)c1C=O
chem_1900	-2.35326	7.41045	216.219	271.067		CC(C)[NH+](C)CCC[NH2+]C1CCCC1O
chem_1901	11.6061	1.39758	384.115	384.115		Cc1cc(C(=O)Nc2ccccc2Cl)nc(NCCc2ccccc2F)n1
chem_1902	11.645	-0.922135	297.173	297.173		COc1cccc(NC(=O)CC(c2ccccc2)C(C)C)c1
chem_1903	7.38931	1.34602	388.091	388.091		O=C(NCCn1nc(C(F)(F)F)c2c1CCOC2)Nc1ccccc1Cl
chem_1904	13.6093	-0.735649	274.076	274.076		CC(C)Oc1ccccc1C(=O)c1ccccc1Cl
chem_1905	-3.1973	5.62548	240.269	271.067		CC(C)CC1CCCC([NH2+]CCC(C)(C)C)C1
chem_1906	5.35048	0.515494	318.013	318.013		CCCCN(CCCl)C(=O)c1cncc(Br)c1
chem_1907	2.94083	0.911118	351.198	351.198		CCc1nc(C)c(NC(=O)N2CCC(OCC3CCCC3)CC2)s1
chem_1908	12.6648	7.21552	383.077	383.077		FC(F)(F)c1ccc(c2ccc3nc(c4cccc5c4OCO5)oc3c2)cc1
chem_1909	3.112	1.92618	418.096	418.096		CC1(O)C2OP(=O)(OC3CCCCC3)OCC2OC1n1ccc(=O)[nH]c1=S
chem_1910	13.1256	-1.4986	345.997	345.997		C=CCOP(=O)(OCC=C)Oc1ccc(CBr)cc1
chem_1911	5.77442	7.58933	260.199	271.067		C[NH+]1CCC(C(C[NH3+])c2nc3ccccc3[nH]2)CC1
chem_1912	11.7948	0.665225	193.042	271.067		N#Cc1c(F)cccc1NCC(=O)[O-]
chem_1913	11.1197	1.91744	723.082	419.185		CCCC1=C(C(=O)OCC)C(c2cc(Br)ccc2OC)n2c(sc(=Cc3ccc(Sc4nc(C)cc(C)n4)c([N+](=O)[O-])c3)c2=O)=N1
chem_1914	8.93516	7.31448	486.18	419.185		CC1(C)COC(Nc2ccc3nc(c4ccc(Oc5cc6nncn6cn5)c(F)c4)nc(N)c3c2)=[NH+]1
chem_1915	0.144296	3.15567	2251.11	419.185		OCC(O)COCC(O)COC(COCC(O)CO)COCC(COCC1(COCC(COCC(COCC(O)CO)OCC(O)COCC(O)CO)OCC(COCC(COCC(O)CO)OCC(O)CO)OCC(CO)OC(O)CO)COCC(COCC(COCC(O)CO)OCC(O)COCC(O)CO)OCC(COCC(COCC(O)CO)OCC(O)CO)OC1)OCC(O)COCC(COCC(O)CO)OCC(O)CO
chem_1916	9.4872	-1.69018	748.249	419.185		COc1ccc(C(NC(=O)C(Cc2cccc(Cl)c2)NC(=O)c2cccc(OCC(=O)OC(C)(C)C)n2)C(=O)NC(C(=O)C(F)(F)F)C(C)C)cc1
chem_1917	10.9138	0.137334	473.906	419.185		CC[NH2+]C(c1ccc(Br)c(C)c1)c1cc(Br)c(C)cc1Br
chem_1918	12.8125	1.0281	280.096	280.096		N#CCOc1ccccc1C=NNC(=O)c1cccnc1
chem_1919	9.56144	2.07461	395.156	395.156		O=C(N(CCc1cccs1)Cc1ccco1)C1(c2ccccc2)CCOCC1
chem_1920	13.3966	0.680375	400.989	400.989		CNS(=O)(=O)c1ccc(Cl)c(C(=O)OCC(=O)c2ccccc2Cl)c1
chem_1921	9.33823	8.93382	329.126	329.126		CCOCCOCCN1C(=O)c2cccc3c(O)ccc(c23)C1=O
chem_1922	4.07555	-4.26291	539.24	419.185		CC(C)CCC(=O)NCc1ccc([O-])c2c1CC1CC3C(C(C)C)C(=O)C(C(N)=O)C(=O)C3(O)C(=O)C1C2=O
chem_1923	9.34154	-3.19291	492.339	419.185		C=CCOc1c(CC2C3=CC(C)(C)CCC3=C3C2=c2ccccc2=CC3(C)C)cc(C)cc1C(C)(C)C
chem_1924	3.02337	1.147	282.163	282.163		CC(=O)N1CCC([NH2+]C(C)c2sc(C)nc2C)CC1
chem_1925	6.72561	7.20334	358.203	358.203		Cc1ccc2[nH+]cc(C#N)c(N3CCC(n4cnc5c4CCCC5)C3)c2c1
chem_1926	10.2877	6.73012	387.17	387.17		O=c1cc(OCc2ccccc2)ccn1c1ccc2oc3c(c2c1)C[NH2+]CCC3
chem_1927	8.33629	-0.942423	394.213	394.213		CCOc1ccccc1N1CC(C(=O)NCC2[NH2+]CCc3ccccc32)CC1=O
chem_1928	11.3389	0.68727	301.021	301.021		CC(Nc1ccc(C#N)c(Br)c1)c1cccnc1
chem_1929	-2.18869	5.55793	290.181	290.181		CC(NC(=O)N1CCC(C)C(F)(F)C1)C1CCOCC1
chem_1930	11.5573	-1.21245	452.133	419.185		COC(CN(C(=O)c1cccc([N+](=O)[O-])c1)C1CC(=O)N(c2ccc(C#N)cc2)C1=O)OC
chem_1931	14.361	0.0470683	361.999	361.999		COc1ccc(N2C(=O)C([O-])=C(c3ccc(Cl)cc3)C2=O)cc1Cl
chem_1932	9.37846	-1.28285	302.186	302.186		CCNC(NCCOc1cccc(C)c1)=[NH+]Cc1ccco1
chem_1933	7.07075	1.75999	393.138	393.138		CCN1CC[NH+](C2=C(c3cccs3)C(=O)N(c3ccc(C#N)cc3)C2=O)CC1
chem_1934	7.42371	0.484742	386.232	386.232		CCC1CCCCN1c1cc(Nc2cc(OC)c(OC)c(OC)c2)nc(C)n1
chem_1935	12.9939	-0.39782	478.891	419.185		CC(F)(F)C1(c2cc(Cl)cc(Cl)c2)CC(c2ccc([S-])c(Br)c2)=CS1
chem_1936	5.81929	7.45489	429.286	419.185		CCC(CC)C(CNC(=O)CCCn1cnc2c(C)cccc2c1=O)[NH+]1CCOCC1
chem_1937	12.0232	-1.29696	200.04	271.067		Cc1ccc(C(=O)CCl)c(F)c1C
chem_1938	11.3228	5.87801	270.1	271.067		CC(C)c1c(=O)[nH]n2c(=O)cc(c3ccccc3)oc12
chem_1939	4.05525	-4.08594	281.182	281.182		Cc1ccc(F)c(N2CCC[NH2+]C3(CCCC3)C2)c1F
chem_1940	-0.700678	2.66925	195.139	271.067		C=CCCCC=CC(C(=O)[O-])C(C)C
chem_1941	6.44332	3.37414	289.022	289.022		Cc1nnsc1c1nnc(SCCCCl)n1C
chem_1942	14.9284	1.54129	382.16	382.16		c1ccc(Nc2ccccc2NCP(c2ccccc2)c2ccccc2)cc1
chem_1943	12.193	2.02482	429.077	419.185		Cc1ccc(OCc2ncccc2F)cc1NC(=O)c1cc(Cl)ncc1NC(=O)[O-]
chem_1944	6.94497	-1.03936	312.122	312.122		CC1(C2CC2)NC(=O)N(CC(=O)Nc2ccc(C#N)cc2)C1=O
chem_1945	9.24231	6.58689	418.112	418.112		CCOCCn1c(=NC(=O)c2ccc(OC(C)C)cc2)sc2cccc(Cl)c21
chem_1946	12.2409	9.66371	824.344	419.185		CC1(C)c2ccccc2-c2ccc(c3c4ccccc4c(c4ccc5ccccc5c4)c4ccc(c5ccc(c6c7ccccc7c(c7ccccc7)c7ccccc76)cc5)cc43)cc21
chem_1947	3.9364	5.57653	1470.46	419.185		NC(=O)CC([NH3+])C(=O)NC(CC(C(=O)[O-])C(=O)[O-])C(=O)NC(CO)C(=O)NC(CC(C(=O)[O-])C(=O)[O-])C(=O)NC(CS)C(=O)N1CCCC1C(=O)NC(Cc1c[nH]c2ccccc12)C(=O)NC(Cc1c[nH]cn1)C(=O)N1CCCC1C(=O)NC(Cc1c[nH]c2ccccc12)C(=O)NC(CS)C(=O)[O-]
chem_1948	2.65313	1.01131	354.173	354.173		CS(=O)(=O)NC1CCCCC1CNC(=O)C1CCn2cncc2C1
chem_1949	8.13279	-2.02644	237.16	271.067		CCN(C(=O)C(C[NH3+])OC)c1ccc(C)cc1
chem_1950	3.3653	0.873012	236.176	271.067		CC(C)C([NH3+])c1nc(=O)[nH]c2c1CCCCC2
chem_1951	5.21134	7.13669	531.341	419.185		CCOC(=O)N1CC[NH+](C(O)c2ccc3c(c2)n(CC[NH3+])c(=O)n3C(=O)C2CC(C)CCC2C(C)C)CC1
chem_1952	11.0983	-1.24875	348.053	348.053		CC(C)(C)c1ccc(C(=O)c2cc(F)ccc2CBr)cc1
chem_1953	7.61617	3.23279	301.1	301.1		CCCc1nc(C(=O)Nc2sc3c(c2C#N)CCC3)n[nH]1
chem_1954	8.37659	7.12616	416.221	416.221		COc1ccc(CNc2nc(C3CCCCC3)nc3[nH]c4ccccc4c23)cc1OC
chem_1955	5.51035	-2.54327	365.226	365.226		CCCC[NH+](CCCC)C1CCCC1=NS(=O)(=O)c1ccc(C)cc1
chem_1956	9.43439	-3.27304	262.053	271.067		CCCc1c(O)c(O)c(Cl)c(Cl)c1CCC
chem_1957	9.90631	6.79163	369.14	369.14		COC(=O)Cc1c(C)n(Cc2ccc(SC)cc2)c2ccc(OC)cc12
chem_1958	11.5631	-1.27542	168.07	271.067		CC(C)c1ccc(O)c(P)c1
chem_1959	0.218524	3.45497	214.121	271.067		CCOC(=O)C(=C=C(O)OCC)C(C)C
chem_1960	6.49603	0.440307	332.154	332.154		Nc1nc(NCc2ccccc2)sc1C(=O)NC1CCC[NH2+]C1
chem_1961	9.38182	-2.52112	201.152	271.067		C=C(C=C(C)C(C)(C)C)c1ccccn1
chem_1962	12.8655	0.79341	296.108	296.108		Cc1ccc(C2=NCCCN=C2c2cccc(Cl)c2)cc1
chem_1963	10.4847	-0.57693	339.135	339.135		CC1(Cc2ccccc2)NC(=O)c2ccc(OCCNC(=O)[O-])cc21
chem_1964	-2.91135	6.01593	217.148	271.067		O=C([O-])C1CCC(CCCCF)CC[NH2+]1
chem_1965	13.6503	0.0156876	406.153	406.153		COc1ccc(NC(=O)c2ccccc2NC(=O)c2c(OC)cccc2OC)cc1
chem_1966	11.83	-1.89678	192.115	271.067		CC(=O)Cc1cccc(OC(C)C)c1
chem_1967	10.2175	8.4741	497.187	419.185		O=C(Cc1ccc(Cl)cc1)NCCc1nc2ccccc2n1CCCOc1ccc2ccccc2c1
chem_1968	-1.26701	4.91304	358.091	358.091		CC(C)(CC[NH+]1CCOCC1)C(=O)OCCSP(O)(O)=S
chem_1969	11.9661	4.29877	285.975	285.975		CSc1c(F)cc(c2cc(C(=O)[O-])no2)cc1Cl
chem_1970	7.95377	6.50144	489.139	419.185		CCOc1ccc(C(=O)Nc2nc3ccc(S(=O)(=O)N4CCCCC4)cc3s2)cc1OCC
chem_1971	10.2778	1.78284	324.07	324.07		CCc1cnc(SC)nc1OCc1ccc(OC)c(Cl)c1
chem_1972	-0.678675	6.06871	342.25	342.25		CCNC(=[NH+]CCNC(C)=O)N1CCC(NC(=O)OC(C)(C)C)C1
chem_1973	13.0154	0.103127	490.062	419.185		CC(=O)OC(c1ccccc1)C(C[Hg]Cl)c1ccccc1
chem_1974	14.5564	1.84783	1656.57	419.185		O=C1C(c2ccc(C#Cc3ccccc3)cc2)=C(c2ccc(C#Cc3ccccc3)cc2)C(c2ccc(Oc3ccc(C4=C(c5ccccc5)C(=O)C(c5ccc(C#Cc6ccccc6)cc5)=C4c4ccc(Oc5ccc(C6=C(c7ccccc7)C(=O)C(c7ccc(c8ccccc8)cc7)=C6c6ccc(C#Cc7ccccc7)cc6)cc5)cc4)cc3)cc2)=C1c1ccccc1
chem_1975	6.66734	1.57413	526.23	419.185		Cc1ncc(NC(=O)c2cccc(C(F)(F)F)c2)cc1c1cc(N2CCOCC2)nc(N2CCCCC2)n1
chem_1976	6.96853	7.29679	249.147	271.067		[NH3+]CC1(C(O)c2cn3ccccc3[nH+]2)CCOC1
chem_1977	6.58867	-4.48775	226.16	271.067		CC[NH2+]CCCCc1ccc(OC)c(F)c1
chem_1978	10.4292	0.583973	655.127	419.185		CC(C)C(NC(c1ccc(c2ccc(C(O)C(F)F)cc2)cc1)C(F)(F)F)C(=O)NC(C#N)Cc1ccc(Br)cc1F
chem_1979	3.93769	2.06332	255.158	271.067		CCn1nc(C)c([N+](=O)[O-])c1CC(O)CC(C)C
chem_1980	11.5933	3.38729	449.152	419.185		COc1ccc(NC(=O)CSc2nnc(c3ccc(C)cc3)n2n2cccc2)c(OC)c1
chem_1981	9.69546	-3.22254	417.146	417.146		CCOC(=O)COc1ccc(C(COS(C)(=O)=O)NC(=O)OC(C)(C)C)cc1
chem_1982	2.85452	1.62189	297.162	297.162		CCSc1nnc(CNC(=O)NC2CCCCC2)n1C
chem_1983	7.07701	2.06178	273.148	273.148		COC1CCCC(Nc2ccc(c3nnco3)cc2)C1
[truncated: 98,006 more rows]

## Sheet: Figure 2b,c
Ranking molecules based on their siimilarity to the query. Similarity is determined using ECFP4 or MolE's representation. Eeach compound in the search space is identified by an internal chem_id (same as in Figure 2a). The jaccard_rank, cosine_rank, and tanimoto_rank columns indicate the ranking of compounds by their molecular similarity to the query, as determined by to the jaccard, cosine, and t…
Query Pubchem ID	Name	smiles
56052	Ractopamine	CC(CCC1=CC=C(C=C1)O)NCC(C2=CC=C(C=C2)O)O
chem_id	jaccard_rank	cosine_rank	tanimoto_rank	jaccard_dist	cosine_dist	tanimoto_dist	smiles
chem_83964	22	1	22	0.675	0.00408627	0.675	Oc1ccc(CCC[NH2+]CCCc2ccc(O)cc2)cc1
chem_85673	1703	2	1702	0.807692	0.00709353	0.807692	CCC[NH2+]CC(c1cccc(O)c1)c1cccc(O)c1
chem_41028	276	3	275	0.758621	0.0150178	0.758621	CC(Cc1ccc(O)cc1)[NH2+]CC1Cc2ccccc2O1
chem_25955	309	4	309	0.762712	0.019637	0.762712	CC(Cc1ccc(O)cc1)[NH+]1Cc2c(O)cc(O)cc2C(O)C1
chem_25155	1170	5	1159	0.8	0.0215402	0.8	CCC(Nc1ccc(O)cc1C)c1ccccc1O
chem_44789	4590	6	4555	0.833333	0.0221749	0.833333	CC1C(c2ccc(O)cc2)=[N+](Cc2ccc(OCCN3CCCCCC3)cc2)c2ccc(O)cc21
chem_7815	29166	7	29479	0.884058	0.0247406	0.884058	COc1ccc(O)c(C[NH2+]CC2(O)CCCc3ccccc32)c1
chem_78678	17143	8	17137	0.867647	0.0259168	0.867647	CCOc1ccc(NC(=O)C2CC(c3ccccc3O)NN2)cc1
chem_63652	367	9	367	0.767857	0.0259577	0.767857	Oc1ccc(CC[NH+](CCc2cccc(O)c2)CC2CCC2)cc1
chem_93541	1707	10	1706	0.807692	0.026192	0.807692	CCCC(C)(c1ccc(O)cc1)c1cccc(O)c1
chem_36036	30317	11	30268	0.885246	0.0262506	0.885246	Oc1ccccc1C[NH+](CCN(CC[NH+](Cc1ccccc1O)Cc1ccccc1O)Cc1ccccn1)Cc1ccccc1O
chem_9084	50271	12	50884	0.903226	0.026783	0.903226	Cc1ccc(C2[NH2+]CCc3c2ccc(O)c3O)cc1O
chem_17911	40	13	40	0.7	0.0268639	0.7	CC(C)Nc1ccc(CCCc2cccc(O)c2)cc1
chem_45129	4593	14	4558	0.833333	0.0273551	0.833333	COc1ccc(O)c(C[NH2+]C(c2ccccc2)C(C)C)c1
chem_73304	6371	15	6365	0.84127	0.0273913	0.84127	CCC([NH3+])Cc1cc(F)cc(OCc2cccc(O)c2)c1
chem_27443	10089	16	10069	0.852941	0.0281733	0.852941	Oc1cc(OCc2ccccc2)ccc1C=NCCNCC[NH2+]CCN=Cc1ccc(OCc2ccccc2)cc1O
chem_22823	328	17	327	0.764706	0.0283878	0.764706	O=C(Cc1ccc(O)cc1)NCC1CC(O)C1
chem_83371	2894	18	2893	0.821429	0.028479	0.821429	CC([NH2+]Cc1ccccc1O)c1ccc(F)cc1O
chem_93707	2688	19	2688	0.819672	0.028651	0.819672	CCCCCCCCOc1ccc(C(=O)N=NC(=O)c2ccc(NNc3ccc(O)cc3)cc2)cc1
chem_62555	11925	20	11874	0.857143	0.02898	0.857143	Cc1cccc(Oc2ccccc2NC(=O)C(C)C(C)[NH3+])c1
chem_2500	26010	21	26099	0.880597	0.0290708	0.880597	O=C(CC1CCC[NH2+]1)NCc1cccc(Oc2ccccc2)c1
chem_37937	6737	22	6732	0.842857	0.0290798	0.842857	CCC(=C(C(=O)Nc1ccc(OCC[NH2+]C)cc1)c1ccc(O)cc1)c1ccc(C)cc1
chem_68845	2665	23	2662	0.819672	0.0293429	0.819672	C[NH2+]C(C)c1cc(Br)ccc1OCc1cccc(O)c1
chem_26076	9574	24	9561	0.851852	0.0297114	0.851852	OCC[NH2+]Cc1ccc(OCCOc2ccccc2)cc1
chem_34988	20020	25	20003	0.872727	0.0300533	0.872727	CC[NH2+]CCc1ccccc1Oc1ccccc1
chem_22776	4	26	4	0.618182	0.0302746	0.618182	CC(CCc1ccc(O)cc1)NC(=O)NC(CCC(=O)[O-])Cc1ccccc1
chem_35630	2418	27	2418	0.817073	0.0308096	0.817073	CC(C)(C)Oc1ccc(CC(NC(=O)Nc2ccc(C(=O)[O-])cc2)C(=O)NC2CC[NH+](Cc3ccc(O)cc3)C2)cc1
chem_81285	3512	28	3511	0.826667	0.030892	0.826667	COCCCNC(=O)COc1ccc(CC[NH+](Cc2ccccc2)CC(O)COc2ccccc2)cc1
chem_80423	71147	29	71134	0.919355	0.0311923	0.919355	O=C(Nc1ccc(Oc2ccccc2)cc1)NC1CCCCCC1
chem_40285	109	30	109	0.732143	0.0322122	0.732143	COc1ccc(C[NH2+]CC(O)c2ccc(C)cc2)cc1O
chem_45285	18227	31	18212	0.869565	0.0322913	0.869565	Cc1cc(O)ccc1C(=O)N1CC(c2ccccc2)OC(C2CC2)C1
chem_80448	12080	32	12055	0.857143	0.0323016	0.857143	CCC(Nc1ccc2c(c1)OCCCO2)c1ccccc1O
chem_88435	1293	33	1293	0.802469	0.032395	0.802469	COc1ccc(NC(=O)C(c2ccc(O)cc2)N(C(=O)C(Cc2ccccc2)NC(=O)OC(C)(C)C)C2CCC2)cc1
chem_42448	104	34	104	0.730769	0.0325295	0.730769	CC(Nc1ccc2c(c1)OCCO2)c1ccc(O)cc1
chem_27554	4359	35	4359	0.831325	0.0325623	0.831325	CC(C)(C)OC(=O)N1CC(NC(=O)c2ccc(O)cc2)C(OCc2cc(O)c(C(=O)c3c(O)ccc4c3CCCC4)c(O)c2)C1
chem_62529	8207	36	8195	0.847458	0.0328755	0.847458	Oc1cccc(CNc2ccc(N3CCOCC3)cc2)c1
chem_28954	13029	37	13011	0.859649	0.0329402	0.859649	O=C(c1ccc(O)cc1)N1CCN(C(=O)c2ccc3c(c2)COC3)CC1
chem_48174	1610	38	1607	0.807018	0.0330635	0.807018	COc1ccc(C[NH2+]CCc2ccccc2F)c(O)c1
chem_75105	1299	39	1299	0.802632	0.033167	0.802632	CC1OCC(=O)C1(C)NC(=O)C(Cc1ccc(O)cc1)NC(=O)c1ccc(OC(F)(F)F)cc1
chem_34339	1188	40	1179	0.8	0.0331872	0.8	Cc1ccc(C(C)[NH2+]C(C)c2ccccc2O)cc1
chem_12580	889	41	887	0.792453	0.0331878	0.792453	COc1ccc(CC[NH2+]CCc2ccc(OC)c(O)c2)cc1
chem_73368	3831	42	3827	0.828125	0.0334869	0.828125	CC1(NC(=O)OCc2ccccc2)CCc2ccc(O)cc2C1
chem_34703	5670	43	5656	0.83871	0.0335194	0.83871	CC(C(=O)NC1CCCCC1)c1cccc(Oc2ccccc2)c1
chem_43671	26849	44	26822	0.881356	0.033838	0.881356	CC[NH2+]Cc1ccc(Oc2cccc(C)c2F)cc1
chem_2040	11327	45	11433	0.857143	0.0339603	0.857143	CC[NH+](CC)Cc1cccc(NC(=O)c2ccc(COc3ccccc3)o2)c1
chem_19253	15519	46	15506	0.864865	0.0342404	0.864865	O=C(Cc1ccc(Oc2ccc(OCC[NH+]3CCOCC3)cc2)cc1)Nc1ccccc1C(=O)[O-]
chem_36857	2989	47	2983	0.822581	0.0344022	0.822581	Cc1cccc(C(C)[NH2+]C2CCCc3cc(O)ccc32)c1
chem_4791	13948	48	14075	0.862069	0.0344258	0.862069	CC1(CO)CN(Cc2ccccc2O)C(=O)O1
chem_48509	20399	49	20372	0.873016	0.0345252	0.873016	O=C(Nc1ccc(OCc2ccccc2)cc1)C(=O)NC1CCCC1
chem_45537	4594	50	4559	0.833333	0.0345438	0.833333	O=C(Nc1ccccc1O)C1CC[NH+](CCc2ccccc2)CC1
chem_10214	35636	51	35563	0.890625	0.0346461	0.890625	O=C(Nc1cccc2c1CCCN2)c1cccc(O)c1
chem_6010	39139	52	39482	0.893939	0.0346965	0.893939	O=C(NCC1C[NH2+]CC1O)c1ccccc1Oc1ccccc1
chem_8706	4204	53	4266	0.830769	0.0347014	0.830769	COCCc1ccc(Oc2ccc(NC(=O)C3([NH3+])CCOCC3)cc2)cc1
chem_95902	49091	54	49088	0.901639	0.0347909	0.901639	Oc1cc(O)cc(C2[NH2+]CCc3cccc(F)c32)c1
chem_60372	5	55	5	0.625	0.035009	0.625	CC(CCc1ccc(O)cc1)[NH2+]CCC(=O)[O-]
chem_3628	11343	56	11605	0.857143	0.0351644	0.857143	CC[NH2+]Cc1cccc(NC(=O)c2cccc(C)c2O)c1
chem_53332	55379	57	55372	0.906977	0.035254	0.906977	COCCCN1C(=O)C(=O)C(=C([O-])c2ccc3c(c2)CCO3)C1c1cccc(O)c1
chem_21302	202	58	199	0.75	0.0353026	0.75	CC(C)CC(NC(=O)c1ccc(O)cc1)C(=O)NC(Cc1ccccc1)C(=O)[O-]
chem_76052	47049	59	47005	0.9	0.0353285	0.9	COc1cccc(Oc2ccc(NC(=O)C3CCCC[NH2+]3)cc2)c1
chem_36367	513	60	510	0.777778	0.0354694	0.777778	Nc1cccc2c1CCN2Cc1ccc(O)cc1
chem_40871	14069	61	14051	0.862069	0.0355639	0.862069	c1ccc(CCC[NH2+]Cc2cccc(OCCOc3ccccc3)c2)cc1
chem_97910	3431	62	3431	0.825397	0.0356689	0.825397	CC(C)[NH2+]Cc1ccc(Oc2ccc3c(c2)COB3O)cc1
chem_14630	4286	63	4285	0.830986	0.0358699	0.830986	O=C(NCC[NH2+]CC(O)C1COc2ccccc2O1)Nc1ccc(O)cc1
chem_60474	42610	64	42584	0.896552	0.0359135	0.896552	O=C([O-])N1CCC(c2cccc(O)c2)CC1
chem_61498	16034	65	16016	0.865672	0.0359348	0.865672	COc1cccc(CC(CC(O)C([NH3+])Cc2ccccc2)C(=O)[O-])c1
chem_97685	758	66	758	0.787234	0.0359452	0.787234	CC[NH2+]CC(=O)c1ccc(O)cc1
chem_34365	46304	67	46179	0.9	0.0359646	0.9	NC(NC1CCOc2ccccc21)=[NH+]CCCOc1ccccc1
chem_47838	211	68	209	0.75	0.0360294	0.75	CCCC(C)Cc1cccc(O)c1
chem_69317	6071	69	6069	0.84	0.0360984	0.84	Oc1cccc(CC2CO2)c1
chem_65806	3108	70	3104	0.823529	0.0361123	0.823529	COCCc1ccc(Oc2ccc(NC(=O)C3CCC(C[NH3+])O3)cc2)cc1
chem_48733	866	71	866	0.791045	0.0361172	0.791045	O=C(Nc1ccc(O)cc1)C1CC(=O)N(Cc2ccc3c(c2)OCO3)C1
chem_6901	49622	72	49980	0.902778	0.0361333	0.902778	COc1cccc(CCCC[NH+](CCOc2ccccn2)Cc2ccccc2)c1
chem_74287	880	73	879	0.791667	0.0364148	0.791667	CCNC(=O)NCc1ccc(C2OC(CSc3ccc(O)cc3)C(C)C(c3ccc(CO)cc3)O2)cc1
chem_12655	5624	74	5604	0.83871	0.0364263	0.83871	C[NH2+]CCc1ccccc1C(=O)Nc1cccc(C)c1O
chem_76138	19601	75	19590	0.871429	0.0364516	0.871429	O=C(NCC1CC[NH2+]C1)c1cccc(OCc2ccccc2)c1
chem_11773	42311	76	42253	0.896552	0.0364656	0.896552	CCCN(C(=O)c1cccc(CNc2cc(Oc3ccccc3Cl)ccc2N)c1)C1CCCCC1
chem_86391	9382	77	9377	0.850746	0.0365399	0.850746	Nc1ccc(C(=O)NCCc2ccc(OCC(=O)NC3CC3)cc2)cc1
chem_54231	70035	78	70015	0.918605	0.0367227	0.918605	CCN(CC)c1ccc(C2C(=C([O-])c3cccc(OC)c3)C(=O)C(=O)N2c2cc(C)ccc2O)cc1
chem_11601	184	79	183	0.745763	0.0368486	0.745763	COc1ccc(CCC(CO)NC(=O)OCc2ccccc2)cc1
chem_10994	4426	80	4371	0.833333	0.0368826	0.833333	O=C1CCC(CI)N1c1ccc(O)cc1
chem_95016	16232	81	16231	0.865854	0.0369209	0.865854	COC(=O)NCCOc1ccc(OCC(O)C[NH+](CCOc2ccc(O)c(C(N)=O)c2)Cc2ccccc2)cc1
chem_30411	1459	82	1456	0.803922	0.036941	0.803922	CC[NH2+]C(CO)c1cccc(O)c1
chem_46959	26518	83	26518	0.880734	0.0370653	0.880734	COC(=O)C(CSSc1ccccc1N(C)C(=O)Oc1ccc(O)c(C=NC(CCCC[NH3+])CN=Cc2cc(OP(=O)([O-])[O-])ccc2O)c1)NC(=O)OCC1c2ccccc2-c2ccccc21
chem_87066	7065	84	7060	0.84375	0.0370893	0.84375	Cc1cccc(C[NH2+]CC(O)COc2cccc(Cl)c2)c1
chem_47885	32	85	32	0.688889	0.0371817	0.688889	CC(C[NH2+]CCO)c1ccc(O)cc1
chem_68313	191	86	191	0.746269	0.0371858	0.746269	O=S(=O)(Nc1ccc(CC[NH2+]CC(O)COc2ccc(O)cc2)cc1)C1CCCC1
chem_73920	8570	87	8569	0.848837	0.0373822	0.848837	CCC(Cc1ccc(OCC[NH+]2CCC2)cc1)Nc1cc(OC)ccc1C1CCc2cc(O)ccc2C1
chem_7136	85983	88	86120	0.934211	0.0373823	0.934211	[NH3+]C1Cc2cc(Oc3ccccc3)ccc2N(OC(=O)NC2CC2)C1=O
chem_65836	42111	89	42100	0.896104	0.0374493	0.896104	COc1ccccc1CNC(=O)NC1CCN(C(=O)COc2ccc(C)cc2)CC1
chem_75328	4157	90	4153	0.830508	0.0375625	0.830508	O=C([O-])CC1CCCNc2ccc(O)cc21
chem_73190	9352	91	9344	0.850746	0.03762	0.850746	Cc1cccc(NC(=O)N2CC[NH+](Cc3cccc(O)c3)CC2)c1
chem_64012	2	92	2	0.571429	0.0377446	0.571429	Cc1cc(C)c(NC(C)CCc2ccc(O)cc2)c(Br)c1
chem_50237	81	93	81	0.723077	0.0378604	0.723077	CC(C)(C)OC(=O)C(CCc1ccccc1)NC(=O)c1cc(N)cc(CCc2ccc(O)cc2)c1
chem_22120	58	94	58	0.714286	0.0378844	0.714286	CC(Cc1ccc(O)cc1)N(C)c1ccc(F)cc1
chem_86023	12133	95	12113	0.857143	0.037905	0.857143	CCC(CCC(=O)N(Cc1cccc(OC)c1)Cc1cccc(OC)c1)NC(=O)c1ccc2c(c1)OCO2
chem_99548	19845	96	19845	0.871795	0.0379374	0.871795	O=C(Cc1ccc(Oc2ccc(OC3CCC(NC(=O)C4CCCCC4)CC3)cc2)cc1)Nc1ccccc1C(=O)[O-]
chem_55223	64484	97	64476	0.913978	0.0379454	0.913978	Cc1cccc(N2CC[NH+](CCOc3ccc(C=NNC(=O)c4ccc(O)c(Cl)c4)c(C)c3)CC2)c1
chem_78861	12397	98	12394	0.858974	0.0379807	0.858974	CCCCOc1cccc(C2=C(O)C(=O)N(c3ccc(OC(C)C)cc3)C2c2cccc(O)c2)c1
chem_29492	4344	99	4343	0.831169	0.038106	0.831169	COc1cc(OCc2c(F)cccc2Cl)ccc1C[NH2+]C(Cc1ccc(O)cc1)C(N)=O
chem_73010	34339	100	34285	0.888889	0.0381672	0.888889	CCC[NH2+]Cc1ccccc1Oc1ccc(C)cc1Br
chem_81486	32203	101	32191	0.887097	0.0381888	0.887097	C[NH2+]C(COCCOc1ccccc1)c1cccc(C)c1
chem_16521	16939	102	16914	0.867647	0.0382179	0.867647	C[Si](CCCNc1ccc(C(=O)[O-])cc1)Cc1ccc(Oc2ccccc2)cc1
chem_40005	23	103	23	0.680851	0.0383977	0.680851	CC(=O)NCCC(CCCC(CCNC(C)=O)c1ccc(O)cc1)c1ccc(O)cc1
chem_67077	42649	104	42630	0.896552	0.0384078	0.896552	CC(C)C(C(=O)OC1CC[NH+](Cc2ccccc2)CC1)N1CC(=O)Nc2ccc(Oc3ccccc3)cc2C1=O
chem_97180	17580	105	17580	0.868421	0.0384167	0.868421	COc1ccc(OC)c(NC(=O)c2ccc(C[NH+]3CCC(Cc4ccccc4)CC3)cc2)c1
chem_77732	4742	106	4728	0.833333	0.0384925	0.833333	CC[NH2+]C(CCc1ccco1)c1ccc(OC)cc1
chem_62860	56248	107	56218	0.907692	0.0384931	0.907692	COc1ccc(NCC2OCCc3ccccc32)cc1
chem_15832	12284	108	12283	0.858824	0.0385166	0.858824	NC(=O)c1cc(OCCc2ccccc2C[NH2+]CC(O)COc2ccccc2CNC(=O)NCCO)ccc1O
chem_29057	12716	109	12684	0.859375	0.0385959	0.859375	O=C1CC(CCC(Oc2ccccc2)S(=O)Cc2ccccc2)N1
chem_44134	2841	110	2836	0.821429	0.0385971	0.821429	CCc1cccc(NC(CC)c2ccccc2O)c1
chem_1320	1294	111	1294	0.802632	0.0386336	0.802632	CN1C(=O)SC(Nc2ccc(CC[NH2+]CC(O)COc3ccc(OCc4ccccc4)cc3)cc2)C1=O
chem_3843	26528	112	26568	0.880952	0.0387016	0.880952	COc1cccc(NC(=O)Nc2ccc(OS(C)(=O)=O)cc2C[NH+]2CCC(Cc3ccccc3)CC2)c1
chem_11911	1340	113	1335	0.803279	0.0387178	0.803279	COc1ccc(C[NH2+]C(C)c2ccc(C#N)cc2)c(O)c1
chem_41867	19072	114	19026	0.870968	0.0387847	0.870968	CCOc1cccc(CCCNc2ccc(OC)cc2)c1
chem_85362	9378	115	9372	0.850746	0.0389263	0.850746	O=Cc1ccc(OCC(=O)NCc2ccc(C(=O)N3CCCC3)cc2)cc1
chem_97900	2421	116	2421	0.817073	0.0389306	0.817073	CC(C)(Cc1cccc(CC(=O)NC2CCc3ccccc32)c1)[NH2+]CC(O)c1ccc(O)c(NC(N)=O)c1
chem_54670	15328	117	15304	0.864407	0.0390048	0.864407	CC([NH2+]CCOc1ccccc1)c1ccoc1
chem_76611	19603	118	19592	0.871429	0.039085	0.871429	Oc1cccc(NCC2CCN(c3ccc4c(c3)OCO4)C2)c1
chem_45371	3803	119	3796	0.828125	0.0391213	0.828125	OCCCCCCOc1ccc(CCC[NH+](CC(O)COc2ccccc2)CC(O)COc2ccccc2)cc1
chem_66448	5160	120	5153	0.836066	0.0391246	0.836066	COc1ccc(CC[NH2+]CC(O)(O)c2ccccc2O)cc1OC
chem_52674	36706	121	36698	0.891566	0.0391856	0.891566	Cc1cccc(Oc2ccccc2NC(=O)NCc2ccnc(N3CCOCC3)c2)c1
chem_50218	70956	122	70924	0.919355	0.0392628	0.919355	CCCOc1ccc(OC2Cc3ccccc3C2[NH3+])cc1
chem_59484	31304	123	31292	0.886076	0.0393937	0.886076	COc1ccc(C(=O)Nc2ccc(OCc3ccccc3)cc2)cc1S(=O)(=O)N1CCCCC1
chem_5072	31167	124	31271	0.886076	0.0394157	0.886076	CC(C)(C)OC(=O)N1CCN(c2ccc(C(=O)Nc3cccc(OCc4ccccc4)c3)cc2)CC1
chem_33378	11201	125	11194	0.855263	0.0394293	0.855263	COc1ccc(C(=O)N(CC(=O)N(CCc2ccccc2)Cc2ccco2)CC(C)C)cc1
chem_35886	12489	126	12472	0.859155	0.0394653	0.859155	CCCc1ccc(OCC(=O)N2CCN(C(=O)c3cccc(OC(C)=O)c3)CC2)cc1
chem_78317	159	127	159	0.741379	0.0395328	0.741379	Cc1ccc(C(=O)Oc2ccc(C(O)C[NH2+]C(C)C)cc2OC(=O)c2ccc(C)cc2)cc1
chem_28288	864	128	864	0.791045	0.0395869	0.791045	Cc1ccc(CCCNC(=O)C(C)N(c2ccc(Oc3ccccc3)cc2)S(C)(=O)=O)cc1
chem_38487	12742	129	12713	0.859375	0.0395896	0.859375	CC(=O)N1CCC(COc2cccc(OCc3ccccc3)c2)CC1
chem_34723	49413	130	49388	0.902439	0.0398149	0.902439	Cc1cc(F)c(C(CCCC(N)=O)c2ccccc2Oc2ccccc2)cc1C1CC[NH2+]CC1
chem_25762	16406	131	16364	0.866667	0.039851	0.866667	C[NH2+]C(COc1ccccc1)Cc1cccc(Br)c1
chem_84858	12127	132	12106	0.857143	0.0398524	0.857143	CCCCCCOc1ccc(C(=O)NCc2ccc(C(=O)[O-])cc2)cc1
chem_84970	9099	133	9094	0.85	0.0398722	0.85	CCCCNC(=O)c1ccc(OCc2ccccc2)cc1
chem_18967	11501	134	11411	0.857143	0.0399707	0.857143	Cc1cccc(O)c1NC(=O)Nc1ccc(OCC(=O)NC(CC(C)C)C(=O)NC(CC(=O)[O-])c2ccc3c(c2)OCO3)cc1
chem_70738	26624	135	26622	0.880952	0.0399787	0.880952	COc1ccc(C(=O)N2CCCC(c3cccc(C(=O)NCc4ccc5c(c4)OCO5)c3)C2)cc1
chem_38950	29	136	29	0.685185	0.0401859	0.685185	COc1ccc(CNC(=O)NC(C)CCc2ccccc2)cc1
chem_98896	15472	137	15470	0.864407	0.0401902	0.864407	CCC([NH3+])Cc1cccc(F)c1Oc1ccccc1
chem_78192	37894	138	37875	0.892308	0.0401967	0.892308	CCCCNC(=O)C(C)(C)C(=O)Nc1ccc(Oc2ccccc2)cc1
chem_64560	2863	139	2862	0.821429	0.0402317	0.821429	O=C(NC1COCC1C(=O)[O-])c1ccc(O)cc1
chem_68643	8226	140	8216	0.847458	0.0402409	0.847458	CC[NH2+]C(Cc1ccc(OC)cc1)Cc1ccccc1F
chem_61660	11091	141	11078	0.855072	0.0402911	0.855072	[NH3+]CCOc1ccc(C(=O)NC(CC(=O)[O-])c2ccccc2)c(O)c1
chem_74825	24381	142	24373	0.878378	0.0402987	0.878378	COc1ccccc1CN1CC(C(=O)NCCOc2ccccc2)CC1=O
chem_61146	14404	143	14399	0.862745	0.0403157	0.862745	[NH3+]C(CCCOc1ccccc1)c1ccccc1
chem_77921	1562	144	1562	0.806452	0.0403473	0.806452	COc1ccc(CC(C)CNC(=O)NCc2ccc(C(=O)[O-])cc2)cc1
chem_6188	9542	145	9633	0.851852	0.0403715	0.851852	O=CC1CCCc2ccc(O)cc21
chem_91930	791	146	791	0.788462	0.0403765	0.788462	COc1cc(CCCCCc2ccccc2)ccc1O
chem_7943	40010	147	40628	0.894737	0.0403908	0.894737	Cc1ccc(Oc2ccc(S(=O)(=O)NC3CCCN(OCc4ccccc4)C3=O)cc2)cc1
chem_68738	23809	148	23803	0.877193	0.0404672	0.877193	CC(C)(C)ONCc1cccc(Oc2ccccc2)c1
chem_88059	1643	149	1643	0.807018	0.0404679	0.807018	O=C(NCCCCc1ccccc1)Nc1cc(O)c(O)c(O)c1
chem_533	89	150	93	0.727273	0.0404992	0.727273	OCC(Cc1ccccc1)Cc1ccc(O)cc1
chem_6239	317	151	323	0.763636	0.0405477	0.763636	Cc1ccc(C(O)C[NH+]2CCN(c3ccccc3O)CC2)cc1
chem_35752	11669	152	11597	0.857143	0.040549	0.857143	Cc1ccccc1OCC(O)C[NH+](CCO)Cc1ccccc1
chem_90106	9676	153	9676	0.851852	0.0405502	0.851852	CC(c1c(O)cccc1O)N(C)c1cccc(F)c1
chem_98436	1288	154	1286	0.8	0.0405512	0.8	Cc1ccc(CCC(=O)NC2CCN(C(=O)c3cc(O)c(O)c(O)c3)CC2)cc1
chem_15417	18945	155	18884	0.870968	0.0406554	0.870968	COc1cccc(CC(=O)NCCCOc2ccccc2)c1
chem_47525	48139	156	48109	0.901408	0.0408343	0.901408	CCC(=O)c1ccc(OCC(=O)N2CC(Oc3ccccc3C)C2)cc1
chem_60989	7751	157	7733	0.846154	0.0408604	0.846154	CCOC(c1ccccc1)c1ccc2c(c1)C[NH+](Cc1ccc(OC)c(O)c1)CCO2
chem_62194	3506	158	3505	0.826667	0.0408744	0.826667	CCNC(=O)Oc1ccc(CC(c2ccccc2)c2ccc(OC)c(OC3CCCC3)c2)cc1
chem_26370	28305	159	28275	0.883117	0.0408879	0.883117	O=C(NC1CCCCC1)N(O)Cc1cccc(OC(c2ccccc2)c2cccnc2)c1
chem_94981	10355	160	10355	0.853333	0.0409936	0.853333	CC1CCCCC1NC(Nc1cccc(O)c1)=[NH+]Cc1ccc2c(c1)OCO2
chem_71129	25332	161	25318	0.87931	0.0410258	0.87931	CCC(Cc1ccccc1)[NH2+]Cc1ccc(C)o1
chem_71439	81503	162	81474	0.928571	0.0410993	0.928571	O=CN1CCC1Oc1ccccc1
chem_22714	43649	163	43617	0.897436	0.0411218	0.897436	COc1cccc(CNC(=O)N2CCC3(CC2)CC(=O)c2ccccc2O3)c1
chem_43238	5684	164	5671	0.83871	0.0412083	0.83871	CC[NH+](CCC(O)c1ccccc1C)Cc1ccco1
chem_9068	18912	165	19299	0.870968	0.0412207	0.870968	CCOc1ccc(C[NH2+]Cc2cccc(C(=O)[O-])c2)cc1
chem_46039	123	166	123	0.734375	0.0412911	0.734375	CNC(=O)C1C(=O)CC(CC(C)c2ccc(O)cc2)C(=O)N1c1ccccc1
chem_11369	20699	167	20665	0.873239	0.0413213	0.873239	CCOc1ccccc1NC(=O)c1ccc(CN2CCCC2=O)cc1
chem_90151	79322	168	79317	0.926471	0.0413324	0.926471	Cc1cc2c(cc1N)N(CCCOc1ccccc1)CC2
chem_13116	73550	169	73485	0.921875	0.0413334	0.921875	Cc1ccccc1Oc1cccc(C[NH2+]C2CC2)n1
chem_7636	35612	170	36060	0.890625	0.0415552	0.890625	COc1cccc2c1CC(O)C([NH2+]Cc1ccccc1)C2
chem_9559	30175	171	30622	0.885246	0.0416128	0.885246	COc1ccc(C(C)(C)NC(=O)COc2ccccc2)cc1
chem_80906	11129	172	11123	0.855072	0.0418099	0.855072	CN(CC1COc2ccccc2O1)C(=O)c1ccc(NC(=O)C2CC2)cc1
chem_24652	10683	173	10656	0.854839	0.0418178	0.854839	CC1CCCC(C)N1C(=O)c1ccc(COc2ccccc2)cc1
chem_71653	58480	174	58425	0.909091	0.0418239	0.909091	Nc1c(O)cccc1OCC1OCCc2ccccc21
chem_15501	6922	175	6899	0.84375	0.041825	0.84375	[NH3+]C(Cc1ccccc1)CN1CCC(c2ccc(O)cc2O)CC1
chem_16539	2614	176	2603	0.819672	0.0418523	0.819672	COc1ccc(CC(=O)NCC(Cc2ccccc2)[NH+](C)C)cc1
chem_3644	3913	177	3918	0.828947	0.0418811	0.828947	CCCCCCCc1ccc(C=C2C(=O)c3cc(O)ccc3OC2c2ccc(OC)cc2)cc1
chem_6352	35140	178	35392	0.890411	0.0419066	0.890411	CCCCOc1ccc(C2C(CCCc3ccccc3)C(=O)N2c2ccc(OC)cc2)cc1
chem_45746	2643	179	2639	0.819672	0.0419658	0.819672	CCC(CC)C(=O)NCCNc1ccc(OCc2ccccc2)cc1
chem_70757	78608	180	78593	0.925926	0.0419802	0.925926	O=C(CCN1CC[NH+](CCOc2ccc(Cl)cc2)CC1)Nc1ccccc1Oc1ccccc1
chem_25701	21539	181	21430	0.875	0.0420004	0.875	COc1ccc(CC(=O)N2CCC(NC(=O)COc3ccccc3OC)CC2)cc1
chem_69679	53424	182	53407	0.905405	0.0420019	0.905405	COc1ccc(C2=NC(c3cccnc3)[NH2+]C(c3ccccc3O)C2)cc1
chem_70521	11997	183	11958	0.857143	0.0420118	0.857143	CCCCOC(=O)c1ccccc1N1C(=O)C(O)=C(c2ccc(OCCC)cc2)C1c1ccc(O)cc1
chem_78876	20114	184	20109	0.872727	0.0420257	0.872727	Brc1ccc(C[NH2+]CCOc2ccccc2)cc1
chem_8660	33297	185	34535	0.888889	0.0420997	0.888889	Oc1cccc2c1CCC2[NH2+]Cc1cccc(Cl)c1
chem_9974	7183	186	7419	0.844828	0.042106	0.844828	Cc1cc(C[NH2+]Cc2cccc(O)c2)on1
chem_69837	4005	187	4000	0.830189	0.0421155	0.830189	CN(CCC=O)c1cccc(O)c1
chem_31908	66780	188	66756	0.915663	0.0421693	0.915663	Cc1cccc(CC(=O)N2CCCCCN(C)C(=O)c3ccccc3OCC2Cc2ccccc2)c1
chem_62350	5932	189	5921	0.839286	0.0422681	0.839286	Cc1ccc(C(OCc2ccccc2)C(C)[NH3+])o1
chem_37014	146	190	146	0.74	0.0423208	0.74	[NH3+]C(CCC(Cc1ccc(O)cc1)C(=O)[O-])C(=O)[O-]
chem_28958	4291	191	4291	0.830986	0.0423218	0.830986	O=C(NC(CC(=O)N1CCC(C(=O)c2ccc(O)cc2)CC1)c1ccccc1)c1ccccc1Cl
chem_739	836	192	852	0.790323	0.0423863	0.790323	O=C(NCCc1ccc(CC[NH+]2CCCCC2)cc1)c1ccc(O)cc1Cl
chem_82318	31055	193	31044	0.885714	0.0424095	0.885714	CCOc1ccc(OCC(=O)N2CCCC(NC(=O)COc3ccc(C)cc3)C2)cc1
chem_36947	54974	194	54950	0.906667	0.0424299	0.906667	O=C(NC1CCCc2occc21)C1CCCN1C(=O)c1ccccc1O
chem_71765	3483	195	3481	0.826087	0.0424325	0.826087	CC(C)Oc1ccc(NC(=O)CC[NH2+]Cc2ccc3c(c2)OCO3)cc1
chem_69879	12866	196	12852	0.859375	0.0425027	0.859375	COc1ccc(C[NH2+]C(CO)c2ccco2)c(O)c1
chem_31179	10490	197	10476	0.854545	0.0425369	0.854545	C[NH2+]CCC(c1ccccc1)c1cccc(OC)c1
chem_57890	8188	198	8175	0.847458	0.0425378	0.847458	Cc1ccc(C(C)[NH2+]C(C)c2cccc(Br)c2)c(O)c1
chem_55331	5319	199	5309	0.836364	0.0425719	0.836364	Cc1cccc(C)c1C[NH2+]CC(O)c1ccco1
chem_22019	4477	200	4427	0.833333	0.0426057	0.833333	COC(=O)C([NH2+]Cc1c(Cl)cccc1OC)c1cccc(O)c1
chem_43647	4587	201	4552	0.833333	0.0426467	0.833333	CCC(NC(=O)c1cc(O)ccc1NS(=O)(=O)c1ccc(C)c(O)c1)c1ccccc1
chem_23137	36902	202	36865	0.891892	0.0426579	0.891892	O=C(NC1CCc2c(O)cccc21)N1CCOC(c2ccc(Cl)cc2)C1
chem_67254	8496	203	8490	0.848485	0.0426835	0.848485	CC(C)CCN(CC(=O)Nc1ccc(Oc2ccccc2)cc1)S(C)(=O)=O
chem_4902	15134	204	15283	0.864407	0.0426915	0.864407	Cc1ccc(OCC[NH2+]C(C)c2ccccc2)cc1C
chem_17284	1498	205	1496	0.805556	0.0427162	0.805556	CCCCc1ccc(OC2C[NH2+]C(N)CC2Nc2ccc(O)cc2C)cc1
chem_34881	40253	206	40189	0.894737	0.0427645	0.894737	CC1(O)CCN(C(=O)c2c(O)cccc2O)C1
chem_87996	76957	207	76945	0.924242	0.0427965	0.924242	COc1ccc(C(=O)N2CCCC2C(=O)c2ccc(C)cc2)cc1
chem_91004	51993	208	51993	0.904255	0.0428126	0.904255	Cc1ccc(S(=O)(=O)N(CC(=O)N(Cc2ccc(C3CCCCC3)cc2)c2ccc(CO)c(O)c2)Cc2ccc(OC(F)(F)F)cc2)cc1
chem_18001	10070	209	10048	0.852941	0.0428224	0.852941	COc1cccc(OCC(=O)NCc2ccc(C[NH+]3CCCCC3)cc2)c1
chem_16597	13437	210	13419	0.861111	0.0428513	0.861111	CC[NH+](CCc1ccccc1)CC(=O)NC(=O)Nc1ccc2c(c1)OCO2
chem_30214	11277	211	11274	0.855422	0.0429808	0.855422	COc1ccc(CCNC(=O)C2CC(c3cccc(C)c3)C[NH+](Cc3ccccc3F)C2)cc1
chem_57102	26298	212	26272	0.880597	0.0430099	0.880597	COCC[NH+](CCOC)CC(=O)Nc1ccccc1Oc1ccc(C)cc1
chem_15776	1342	213	1338	0.803279	0.0430288	0.803279	Cc1cccc(CCCNC(=O)C(C)Oc2ccccc2)c1
chem_45847	13727	214	13720	0.861538	0.0430375	0.861538	COc1ccc(CC(=O)NCCOc2ccc3c(c2)CCC3)cc1
chem_87901	6654	215	6648	0.842105	0.0430568	0.842105	O=C([O-])C1CN(C(=O)c2ccc(O)cc2)CCO1
chem_9458	22595	216	22737	0.876543	0.04306	0.876543	CCCOc1ccc(C([O-])=C2C(=O)C(=O)N(c3ccc(OCC(C)C)cc3)C2c2cccc(O)c2)cc1
chem_19968	22605	217	22589	0.876543	0.0430729	0.876543	O=C(NCCOc1ccccc1)C1CC(C(=O)Nc2ccc3c(c2)CCC3)C[NH+](CCc2ccccc2)C1
chem_33947	25175	218	25141	0.87931	0.0431474	0.87931	CCOc1cccc(Oc2cccc(C(CC)[NH2+]C)c2)c1
chem_75182	85651	219	85625	0.933333	0.0431567	0.933333	O=C(Nc1ccc2c(c1)N(CCCOc1ccccc1)C(=O)CO2)c1ccc(S(=O)(=O)N2CCCC2)cc1
chem_98648	43939	220	43939	0.897436	0.0431582	0.897436	COc1ccc(NC(=O)N2CCCC(NC(=O)COc3cc(C)ccc3C)C2)cc1
chem_62195	14904	221	14884	0.863636	0.0431724	0.863636	CC(C)(C(=O)Nc1ccc(OCc2ccccc2)cc1)C(=O)N1CCCC1
chem_37451	153	222	150	0.740741	0.043176	0.740741	CCC(Nc1c(C)cc(C)cc1Br)c1ccc(O)cc1
chem_17670	42979	223	42918	0.897059	0.0432078	0.897059	CCCOc1ccc(C(=O)NCCCN(C)c2ccccc2)cc1
chem_12489	25621	224	25586	0.88	0.0432208	0.88	CCCN(CCC)C(=O)c1cccc(NCC(=O)Nc2ccc(OCc3ccccc3)cc2)c1
chem_91279	3136	225	3135	0.823529	0.0432294	0.823529	O=C(CCc1ccccc1)C1=C(O)C(=O)N(c2ccc(N3CCCC3)cc2)C1c1ccc(O)cc1
chem_77166	2592	226	2592	0.819444	0.0432733	0.819444	COc1cccc(N2C(=O)C(O)=C(c3cccc(OCC(C)C)c3)C2c2ccc(O)cc2)c1
chem_44464	22903	227	22880	0.876712	0.0432894	0.876712	O=C([O-])Oc1ccc2c(n1)CCCC2[NH2+]CCc1ccccc1O
chem_53979	405	228	405	0.770492	0.0433002	0.770492	CC(C)CCOc1ccc(C(=O)NC(=S)Nc2ccc(O)cc2)cc1
chem_57849	7552	229	7552	0.845238	0.0433335	0.845238	CCOc1ccccc1CNC(=O)Cc1cccc(CC(C)(C)[NH2+]CC(O)c2ccc(O)c(CO)n2)c1
chem_88195	4795	230	4791	0.833333	0.04335	0.833333	CCOc1cccc(C[NH2+]C(C)c2ccc(I)cc2)c1
chem_53458	418	231	418	0.770833	0.0433622	0.770833	O=C(CC1CC1)Nc1ccc(O)cc1
chem_93442	17200	232	17198	0.867647	0.0434135	0.867647	COc1ccc(C(=O)NCC2CC(O)C[NH+]2Cc2ccccc2)cc1
chem_79901	51359	233	51356	0.903846	0.043426	0.903846	CC1C(C[NH+]2CCCC2CN2CCCC2)OC(c2ccc(c3cccc(CNC(=O)Nc4ccc(Oc5ccccc5)cc4)c3)cc2)OC1c1ccc(CO)cc1
chem_5004	5031	234	5111	0.836066	0.0434466	0.836066	[NH3+]CCc1ccc(C(=O)NC2COc3ccccc32)cc1
chem_96485	2396	235	2396	0.816667	0.0434562	0.816667	CCc1cccc(C(=O)N(C)C(CCO)c2ccccc2)c1O
chem_88838	4332	236	4332	0.830986	0.0434733	0.830986	Oc1ccc2c(c1)OCC(c1ccccc1)C2c1ccc(CCCC[NH+]2CCCC2)cc1
chem_49884	91723	237	91708	0.942029	0.0436186	0.942029	COc1ccc2c(c1)C([NH3+])C(Oc1cccc(F)c1)CC2
chem_18617	871	238	870	0.791667	0.0437447	0.791667	CC(=O)NC(C)c1ccc(CCc2ccc(Oc3cccc(OCC4CC4)c3)nc2)cc1
chem_381	32337	239	32480	0.887324	0.0439049	0.887324	O=C(Nc1ccc(OCc2ccccc2)cc1)c1ccc(NC2CCCC2)nc1
chem_49931	21852	240	21784	0.875	0.0439116	0.875	O=C(COc1ccccc1Cc1ccccc1)NC1CCN(C(=O)Nc2ccccc2)CC1
chem_79056	7370	241	7363	0.844828	0.0439355	0.844828	CC(C[NH2+]CC(C=O)c1ccccc1)c1ccco1
chem_10604	1752	242	1746	0.809524	0.0439487	0.809524	COc1ccc(CC[NH2+]CC(=O)Nc2cc(C)ccc2OC)cc1
chem_27947	14762	243	14728	0.863636	0.0440364	0.863636	CCN(c1ccc(NC(=O)c2ccc(Oc3ccc(C(N)=O)cc3)cc2)cc1)C(C)C
chem_8004	38603	244	38914	0.893333	0.0440716	0.893333	CCc1cccc(OCC(=O)N2CCC(NC(=O)c3ccc(C)cc3)CC2)c1
chem_78150	5572	245	5570	0.838235	0.0440929	0.838235	CCNC(NCCOc1ccc(C)cc1)=[NH+]CC(=O)Nc1ccc(O)cc1
chem_23977	2417	246	2417	0.817073	0.0441607	0.817073	CNc1cc(C(=O)NC(Cc2ccccc2)C(O)C[NH2+]C(C)c2ccc(OC)cc2)cc(C(=O)N(C)C(C)c2ccccc2)c1
chem_69024	3434	247	3434	0.825581	0.0441626	0.825581	CN(CC[NH+]1CCC(OC(=O)Nc2ccccc2c2ccccc2)CC1)C(=O)c1ccc(CN(Cc2ccc(O)cc2)C(=O)OC(C)(C)C)cc1
chem_37927	10742	248	10719	0.854839	0.0442412	0.854839	Cc1ccccc1Oc1ccc(C[NH2+]CC(C)C)cc1Cl
chem_42306	59898	249	59837	0.910448	0.0442702	0.910448	CC(O)(COc1ccc2c(c1)CCC2[NH3+])c1ccccc1
chem_42023	31961	250	31921	0.887097	0.0444462	0.887097	Cc1cc(C)cc(Oc2ccc(NC(=O)N(C)CCO)cc2)c1
chem_6937	11370	251	11945	0.857143	0.0444575	0.857143	COc1ccc(C(=O)NCC(c2cccc(OC)c2)[NH+]2CCOCC2)cc1
chem_70625	38866	252	38850	0.893333	0.0444845	0.893333	Cc1cccc(N2CC[NH+](C=C(C#N)C(=O)Nc3cccc(O)c3)CC2)c1
chem_75614	6178	253	6175	0.84058	0.044501	0.84058	CCOc1ccc(CCC(=O)N2CCN(C(=O)c3cc(O)cc(O)c3)CC2)cc1OC
chem_95313	881	254	881	0.791667	0.0445197	0.791667	COc1ccc(Cl)cc1NC(=O)CC[NH+]1CCC(CCc2ccc(O)cc2)CC1
chem_93923	18419	255	18419	0.869565	0.0446234	0.869565	Cc1cccc(COc2cccc(C(=O)NCCC[NH+](C)C)c2)c1
chem_41763	10753	256	10734	0.854839	0.0446489	0.854839	Cc1ccc(C)c(N2CC[NH+](Cc3cccc(O)c3)CC2)c1
chem_50795	32919	257	32906	0.8875	0.044655	0.8875	O=C(CNc1ccc(C(=O)NCC2CCCO2)cc1)Nc1ccccc1OCc1ccccc1
chem_39206	74281	258	74257	0.922078	0.0446639	0.922078	Cc1ccc(Oc2ccc(NC(=O)N3CCN(C(=O)c4ccccc4)CC3)cn2)cc1C
chem_21546	699	259	696	0.785714	0.0446826	0.785714	Cc1ccc(OCC(=O)NNC(C)c2ccccc2)cc1
chem_99470	29997	260	29997	0.884615	0.0446934	0.884615	Oc1ccccc1NC1=[NH+]CCC1
chem_33666	928	261	920	0.793103	0.0447069	0.793103	CC([NH3+])c1ccc(OCC(O)c2ccccc2)cc1F
chem_20501	48604	262	48551	0.901639	0.0447564	0.901639	COc1ccc(C(OCC[NH2+]CCO)(c2ccccc2)c2ccc(OC)cc2)cc1
chem_67324	52649	263	52618	0.904762	0.0448079	0.904762	Cc1cccc(OCC(C[NH3+])c2ccccc2Cl)c1
chem_53202	62015	264	62009	0.912088	0.044809	0.912088	CCCCN(Cc1ccco1)c1ccc(NC(=O)c2cccc(OC)c2)cc1C(=O)N1CCCC1
chem_14578	358	265	357	0.767857	0.0448229	0.767857	CN(Cc1ccc(O)cc1)c1cc(C(=O)[O-])ccc1F
chem_17016	8681	266	8675	0.849315	0.0448244	0.849315	C#CCOc1ccc(CCNC(=O)NCC2(c3ccc(OC)cc3)CCOCC2)cc1
chem_66788	236	267	236	0.753846	0.04483	0.753846	O=C(CC(C(=O)NC(Cc1ccc(O)cc1)C(=O)c1ccccc1)C1CCCCC1)NO
chem_35773	60918	268	60884	0.911392	0.0448541	0.911392	CCOc1ccc(C=NNC(=O)C2CC(c3ccccc3OC)NN2)cc1
chem_80665	18358	269	18351	0.869565	0.0448595	0.869565	O=C(NC(=S)N1CCOCC1)c1ccc(OCCc2ccccc2)cc1
chem_16879	54143	270	54064	0.90625	0.0448887	0.90625	C=CC(O)(c1ccccc1)c1ccc(OCC[NH+](CC)CC)cc1
chem_60008	18284	271	18272	0.869565	0.0448894	0.869565	[NH3+]CCC(=O)NC1(c2ccc(OCc3ccccc3)cc2)CCOCC1
chem_10547	43955	272	43946	0.897727	0.0449077	0.897727	COCCCN1CCOc2ccc(COC3C[NH2+]CC(Oc4ccccc4)C3c3ccc(OC)cc3)cc21
chem_86566	39681	273	39665	0.893939	0.0449145	0.893939	Cc1cccc(N2C(N)=[NH+]CC2(C)c2cccc(O)c2)c1
chem_33475	24645	274	24609	0.878788	0.0449263	0.878788	Cc1ccccc1OC(C(=O)OC(C)C(=O)N1CCCC1)c1ccccc1
chem_52605	2714	275	2712	0.82	0.04495	0.82	O=C(CCc1cc(O)cc(O)c1)NCCCNC(=O)CCc1cc(O)cc(O)c1
chem_52362	17799	276	17778	0.868852	0.0449956	0.868852	CCC([NH2+]Cc1ccc(OC)cc1F)c1ccccc1
chem_45084	32903	277	32890	0.8875	0.0449967	0.8875	COc1ccc(C[NH+](C)CC(=O)N2N=C(c3ccc(C)cc3)CC2c2ccco2)cc1
chem_77209	32703	278	32691	0.887324	0.045022	0.887324	C=CCc1cccc(C[NH+]2CCC(O)(c3ccccc3OC)CC2)c1O
chem_79018	10885	279	10877	0.854839	0.045127	0.854839	CCCCCCCOc1ccc(C(=O)NCc2ccc(C)cc2)cc1
chem_15543	40076	280	40003	0.894737	0.0451408	0.894737	COc1ccc(CNC(=O)CN2c3ccccc3NC3=C(C(=O)CC(C)(C)C3)C2c2ccc(F)c(Oc3ccccc3)c2)cc1
chem_50031	40389	281	40340	0.894737	0.0451752	0.894737	COc1cc(C2N(Cc3ccccc3O)CC[NH+]2Cc2ccccc2O)c([N+](=O)[O-])cc1OC
chem_71753	9349	282	9340	0.850746	0.0451823	0.850746	CCCCN(C)C(=O)C(=O)Nc1ccc(OCc2ccc(Cl)cc2)cc1
chem_86191	10910	283	10904	0.854839	0.0451962	0.854839	COc1ccc(C(C[NH3+])CCOc2ccc(C)cc2C)cc1
chem_6711	132	284	136	0.735849	0.04523	0.735849	C#CCCCCC(=O)NCCc1ccc(O)cc1
chem_33221	15927	285	15904	0.865672	0.0452363	0.865672	CC[NH+](Cc1ccccc1[N+](=O)[O-])CC(O)COc1ccccc1
chem_88906	1442	286	1442	0.803571	0.0452825	0.803571	Cc1ccc(Cl)cc1NC(C)c1ccc(O)cc1O
chem_27687	7647	287	7623	0.846154	0.0452983	0.846154	C#Cc1cccc(NCC(O)COc2cccc(C)c2)c1
chem_91018	233	288	233	0.75	0.0453049	0.75	[NH3+]C(CSc1ccccc1Cl)Cc1ccc(O)cc1
chem_17417	46041	289	45888	0.9	0.045332	0.9	COc1ccc(C2(CNC(=O)c3ccccc3I)CCOCC2)cc1
chem_56396	26292	290	26266	0.880597	0.0453396	0.880597	CC(C)Oc1ccc(C(=O)N2CCC(NC(=O)c3ccccc3)CC2)cc1
chem_7997	21299	291	22225	0.875	0.0453428	0.875	CCC1NC(=O)C(Cc2ccc(O)c(O)c2)N(Cc2ccc(C)o2)C1=O
chem_74265	8244	292	8234	0.847458	0.0453468	0.847458	CCc1ccc(C(=O)N(C)CCOc2ccccc2)cc1
chem_93138	20616	293	20612	0.873016	0.0453476	0.873016	CCN(CC)C(=O)c1ccc(NC(=O)COc2ccccc2O)cc1
chem_40310	35300	294	35271	0.890411	0.0453642	0.890411	O=C(NCc1ccccc1COc1ccccc1Cl)C1C[NH2+]CCO1
chem_55724	14116	295	14107	0.862069	0.0453706	0.862069	COCC[NH2+]Cc1ccc(Oc2cccc(OC)c2)cc1
chem_22228	61356	296	61288	0.911765	0.0454127	0.911765	Cc1cc(C(C(=O)c2ccccc2)=C2NCC[NH2+]2)cc(O)c1O
chem_21577	3352	297	3342	0.825397	0.0454229	0.825397	CC(OCCCNC(=O)c1cc[n+]([O-])cc1)c1ccccc1
chem_94020	26481	298	26475	0.880597	0.0454343	0.880597	CCc1ccccc1NC(=O)C[NH+](C)CCOc1ccc(C)cc1
chem_16790	78215	299	78207	0.925532	0.0454846	0.925532	Cc1ccccc1OCCCCN1C(=O)COc2ccc(NC(=O)c3ccc(S(=O)(=O)N4CCCCC4)cc3)cc21
chem_58695	1425	300	1425	0.803571	0.0455413	0.803571	Cc1ccc(COc2cccc(C[NH2+]C(C)C)c2)cc1
chem_73435	9353	301	9345	0.850746	0.0455497	0.850746	COc1ccc(CNC(=O)CC[NH2+]Cc2ccc3c(c2)OCO3)cc1
chem_10578	8327	302	8324	0.848101	0.0455672	0.848101	Cc1cccc(OCC(=O)NCC(c2ccc(N(C)C)cc2)[NH+]2CCc3ccccc3C2)c1
chem_6281	72848	303	73038	0.921053	0.0455821	0.921053	Cc1ccc(OCCCCN2C(=O)C(C)Oc3ccc(C(=O)[O-])cc32)cc1
chem_76136	3024	304	3022	0.822581	0.0457748	0.822581	COc1ccc(C)cc1S(=O)(=O)NCCc1ccccc1O
chem_62119	23785	305	23778	0.877193	0.0458229	0.877193	COc1ccc(Oc2cccc(CCC[NH3+])c2)cc1
chem_1015	1069	306	1067	0.79661	0.0459187	0.79661	Cc1ccc(C(=O)NCC(O)c2ccccc2C)c(O)c1
chem_48912	4118	307	4110	0.830508	0.0459363	0.830508	C[NH2+]C(C)Cc1ccc(OCc2cccc(F)c2)cc1
chem_55871	77932	308	77908	0.925373	0.045952	0.925373	CC(=O)Oc1cccc(C(=O)N2CCCN(C(=O)c3ccc(C)cc3)CC2)c1
chem_90432	31094	309	31090	0.885714	0.0459789	0.885714	O=C(Nc1cccc(COCc2ccco2)c1)N1CCCCCC1
chem_63126	3824	310	3820	0.828125	0.0459968	0.828125	CC(C)NC(=O)Nc1cccc(OCc2cccc(F)c2)c1
chem_48592	5702	311	5692	0.83871	0.046	0.83871	COc1ccc2c(c1)C[NH+](CCc1ccc(N)cc1)CC2
chem_475	8366	312	8448	0.848485	0.0460107	0.848485	Cc1ccc(C[NH2+]CCC(=O)NCc2ccc3c(c2)OCO3)cc1
chem_48862	32908	313	32895	0.8875	0.0460346	0.8875	CCCCOc1cccc(C([O-])=C2C(=O)C(=O)N(CCc3ccccc3)C2c2ccc(OCCC)cc2)c1
chem_35582	11666	314	11594	0.857143	0.0460885	0.857143	COc1ccc(C2CCC(NC(=O)Cc3ccc(Cl)cc3)CC2)cc1
chem_26825	46178	315	46038	0.9	0.0461033	0.9	CCC(Pc1ccc(C)cc1N1CCCCC1)c1cc(OC)ccc1OCc1ccccc1
chem_25296	21534	316	21425	0.875	0.0461572	0.875	Cc1ccc(C(=O)N2CCC(CCO)C2)c(O)c1
chem_47893	23331	317	23297	0.876923	0.0461731	0.876923	Cc1ccc(OC(CC[NH+]2CCN(c3ccccc3)CC2)c2ccccc2)cc1
chem_39076	27752	318	27702	0.882353	0.0461986	0.882353	COc1ccc(CN2C(=O)c3ccccc3Oc3ccc([N+](=O)[O-])cc3C2C(=O)NC(C)(C)C)cc1
chem_31327	29286	319	29254	0.884058	0.0462408	0.884058	Cc1cccc(C)c1NC(=O)C[NH+](CCC(=O)Nc1ccccc1O)C1CC1
chem_48563	77889	320	77863	0.925373	0.0463139	0.925373	COc1cccc(OC)c1C(=O)N1CCCC1c1ccccc1C
chem_66388	32641	321	32617	0.887324	0.046315	0.887324	CC1CN(C(=O)COc2ccc(Cl)cc2)CC(Cc2ccccc2)O1
chem_5188	1801	322	1834	0.810345	0.046351	0.810345	CC(NC(=O)c1cc(O)ccc1O)c1ccccc1N
chem_61994	30454	323	30425	0.885246	0.0463834	0.885246	COc1cccc(CC(=O)C2CC[NH2+]2)c1
chem_97203	61940	324	61939	0.911765	0.046389	0.911765	COc1ccc(C2CCC(=O)N2Cc2ccccc2F)cc1
chem_98010	53588	325	53587	0.905405	0.0464116	0.905405	[NH3+]CC1(C(=O)Nc2cccc(Oc3ccc([N+](=O)[O-])cc3)c2)CCOCC1
chem_12269	1389	326	1386	0.803571	0.0464197	0.803571	COc1ccc(CC[NH2+]Cc2ccc(OCc3ccc(Cl)cc3)cc2)cc1
chem_45134	2501	327	2493	0.818182	0.0465372	0.818182	CCC(C)C(NC(=O)c1c(O)cccc1O)C(=O)[O-]
chem_49467	705	328	703	0.785714	0.0465703	0.785714	Cc1ccoc1C(C)[NH2+]C(C)C(O)Cc1ccccc1
chem_93933	88354	329	88354	0.936842	0.0465725	0.936842	Cc1nc(Oc2ccc(C(=O)[O-])cc2)ccc1C[NH+]1CCC(N2C(=[NH+]c3ccccc3)OCC2c2ccccc2)CC1
chem_2808	1022	330	1032	0.796296	0.0466139	0.796296	CCC(CO)NC(=O)c1ccc(O)cc1O
chem_96379	45226	331	45222	0.898551	0.046615	0.898551	Cc1ccc(OCC(=O)N(Cc2cccc(F)c2)C2CC2)cc1
chem_96015	42801	332	42799	0.896552	0.0466161	0.896552	Cc1cc(C2(c3ccc(O)c(C)c3)CCCC(C)C2)ccc1O
chem_91668	7534	333	7533	0.84507	0.0466503	0.84507	Oc1ccc2c(c1)C1(CCCc3ccccc3)CC[NH+](CCc3ccccc3)CC1O2
chem_53609	18256	334	18242	0.869565	0.0466677	0.869565	C#CCOc1ccccc1C[NH2+]CCc1ccc2c(c1)OCCO2
chem_67879	15089	335	15086	0.864198	0.0466777	0.864198	COc1ccccc1CCNC(=O)C1CC(c2cccc(C)c2)CN(C(=O)Cc2ccccc2)C1
chem_70572	5558	336	5554	0.838235	0.0466805	0.838235	Cc1ccccc1OCC(=O)NCC(c1ccccc1)[NH+]1CCOCC1
chem_15995	22601	337	22583	0.876543	0.0466991	0.876543	CCCCOc1cccc(C2=C(O)C(=O)N(c3ccccc3C(=O)OC)C2c2cccc(O)c2)c1
chem_61561	4668	338	4646	0.833333	0.046773	0.833333	O=C(NOCc1ccccc1)c1cc2c(cc1O)CCCC2
chem_86393	45172	339	45160	0.898551	0.0467791	0.898551	CCCNC[NH2+]CCCNc1cc(C)cc(Oc2ccccc2)c1
chem_46112	31999	340	31960	0.887097	0.0468083	0.887097	C[NH2+]C(C)c1cc(Br)ccc1OCCOc1ccccc1
chem_5824	914	341	932	0.793103	0.0468107	0.793103	C[NH2+]Cc1ccc(OC(C)C(=O)Nc2ccccc2)cc1
chem_41497	7953	342	7946	0.847222	0.0468195	0.847222	COc1ccc(C(NC(=O)COC(=O)c2cc(Cl)ccc2O)C2CC2)cc1
chem_193	8365	343	8383	0.848485	0.0468468	0.848485	[NH3+]CC(=O)N(CCc1ccccc1F)Cc1ccc(OCc2ccccc2)cc1
chem_10622	5043	344	5018	0.836066	0.0468679	0.836066	Cc1cccc(OCC(O)CNc2ccc(C)cc2Br)c1
chem_6527	5488	345	5550	0.838235	0.0468893	0.838235	CCC1CN(OCc2ccccc2)C(=O)C1[NH2+]Cc1ccc(OC)cc1
chem_59081	7487	346	7482	0.84507	0.0469147	0.84507	CCN(c1ccc(OCC(=O)NCCc2ccc(OC)cc2)cc1)S(=O)(=O)c1ccccc1
chem_37309	1353	347	1349	0.803279	0.0469532	0.803279	COc1ccc(C(O)C(CO)N(C)C(=O)OCc2ccccc2)cc1
chem_68324	1959	348	1958	0.811594	0.0469975	0.811594	Cc1ccc(OCC(O)C(=O)OC([NH3+])CCCc2ccccc2)c(Cl)c1
chem_59907	6341	349	6333	0.84127	0.0469975	0.84127	C=C(Cl)C[NH2+]C(c1ccccc1)c1ccc(OC)cc1O
chem_34018	456	350	456	0.773585	0.0470328	0.773585	CC(Nc1ccccc1C#N)c1cc(O)cc(O)c1
chem_16666	19414	351	19386	0.871429	0.0470452	0.871429	O=C(c1ccccc1OCCc1ccccc1)N1CCOCC(O)C1
chem_48129	52467	352	52418	0.904762	0.0470563	0.904762	Oc1cc2c(cc1O)C(CN(c1ccccc1)c1ccccc1)[NH2+]CC2
chem_78709	74417	353	74405	0.922078	0.0470874	0.922078	O=C([O-])COc1cccc(C(=O)N2CCC(NC(=O)Nc3ccccc3)CC2)c1
chem_10361	258	354	257	0.755102	0.0470974	0.755102	CC(C)C(NC(=O)c1ccc(O)cc1)C(N)=O
chem_61184	11909	355	11858	0.857143	0.0471022	0.857143	CC(CC[NH2+]C(CCN1C(=O)c2ccc(OCc3ccccc3)cc2C1=O)C(=O)[O-])CC(=O)NCc1ccccc1
chem_77359	719	356	718	0.785714	0.0471063	0.785714	CN(C)c1ccccc1NCC(O)COc1ccccc1
chem_4273	15041	357	15064	0.864198	0.0471167	0.864198	CN(C(=O)C(Cc1cccc(O)c1)NC(=O)c1ccc(C(F)(F)F)cc1)C1(C)COCC1=O
chem_82504	68231	358	68206	0.916667	0.0471259	0.916667	O=Cc1ccc(OCC2CCC(=O)N2)cc1
chem_44246	11212	359	11206	0.855263	0.0471562	0.855263	CCC(CCNc1nc(Cc2ccc(C)cc2)ns1)NC(=O)c1ccc(OC)cc1
chem_37844	53245	360	53210	0.905405	0.04716	0.905405	CCCOc1cccc(C(=O)NC(C)(CC(=O)[O-])c2cccc(OC)c2)c1
chem_3636	13944	361	14033	0.862069	0.0471617	0.862069	O=C1C[NH2+]CCN1Cc1cccc(O)c1
chem_91730	16782	362	16777	0.866667	0.0471983	0.866667	CCCNC(=O)C(Cc1ccccc1)N(Cc1ccccc1)C(=O)CN(c1ccc(Oc2ccccc2)cc1)S(C)(=O)=O
chem_67506	19582	363	19569	0.871429	0.0472003	0.871429	O=C(Nc1ccc(OCc2ccccc2)cc1)C1CCN(S(=O)(=O)Cc2ccccc2)CC1
chem_85779	28096	364	28083	0.882353	0.0472007	0.882353	CCCCC(NC(=O)c1ccc(Oc2cccnc2)cc1)C(=O)Nc1cccc(N2CCCC2)c1
chem_79417	44529	365	44520	0.898305	0.0472018	0.898305	c1ccc(OCc2ccc(C[NH2+]C3CC3)o2)cc1
chem_19282	59733	366	59653	0.910448	0.0472055	0.910448	N#Cc1cccc(C[NH2+]CC2COc3ccccc3O2)c1
chem_74623	18561	367	18559	0.87013	0.0472248	0.87013	COc1ccc(C([O-])=C2C(=O)C(=O)N(CC[NH+](C)C)C2c2ccc(O)cc2)cc1Cl
chem_32992	26808	368	26775	0.881356	0.0472888	0.881356	COc1cccc(C[NH2+]Cc2ccccc2Cl)c1
chem_50611	45424	369	45407	0.898734	0.0473152	0.898734	COc1ccc(C(=O)N2CCC(C3Cc4c(ccc(C)c4O)C(C[NH3+])O3)CC2)cc1
chem_84345	44118	370	44117	0.897959	0.0473205	0.897959	CCCCc1ccc(C[NH+](C)C2C(=O)NC3Cc4ccc(cc4)Oc4cc5cc(c4OC4OC(C(=O)[O-])C(O)C(O)C4[NH3+])Oc4ccc(cc4Cl)C(O)C4NC(=O)C(NC(=O)C5NC(=O)C(NC3=O)c3cc(cc(O)c3Cl)Oc3cc2ccc3O)c2ccc(O)c(c2)-c2c(OC3OC(CO)C(O)C(O)C3O)cc(O)cc2C(C(=O)[O-])NC4=O)cc1
chem_82102	14205	371	14204	0.862069	0.0473505	0.862069	Cc1ccccc1CNC(=O)C1N(C(=O)C([NH3+])(O)C(Cc2ccccc2)C(=O)c2cccc(O)c2C)CSC1(C)C
chem_34477	779	372	775	0.788462	0.047404	0.788462	CCc1ccc(OC(c2ccc(C)cc2)C(C)[NH3+])cc1
chem_64249	47538	373	47537	0.901099	0.0474061	0.901099	O=C(NCc1cccnc1)Nc1ccc(OCCc2ccccc2c2cccc(CN3CC[NH2+]CC3)c2)cc1
chem_20181	66259	374	66205	0.915493	0.0474097	0.915493	CCOc1ccc(C2CCCN2C(=O)CCC(=O)c2ccccc2)cc1
chem_93489	12944	375	12943	0.859375	0.0474229	0.859375	COc1cc(C[NH2+]CC2CC2)ccc1OCCc1ccccc1
chem_35640	12735	376	12705	0.859375	0.0474396	0.859375	CCOc1ccccc1N1CCN(C(=O)CCc2ccccc2)CC1
chem_90711	1380	377	1380	0.803279	0.0474492	0.803279	COc1ccc(C[NH2+]CCC(c2ccc(F)cc2)c2ccco2)cc1
chem_88800	3132	378	3131	0.823529	0.0474761	0.823529	CC([NH2+]Cc1ccccc1F)c1ccc(OCC(=O)NC2CC2)cc1
chem_96583	40961	379	40960	0.895349	0.0474942	0.895349	O=C([O-])CC(C(=O)[O-])C1C[NH2+]CCc2c1ccc(Cl)c2NCc1ccc(OCC(=O)c2ccccc2)cc1
chem_75684	19599	380	19588	0.871429	0.047499	0.871429	CCOc1ccc(CC(=O)NC2CCN(S(=O)(=O)c3ccc(OC)cc3)CC2)cc1
chem_82251	35492	381	35482	0.890411	0.0475107	0.890411	COCCOc1ccc(C(=O)Nc2ccccc2C(=O)N(C)C2CCCCC2)cc1
chem_73637	53444	382	53429	0.905405	0.0475301	0.905405	Cc1cccc(OCC(=O)Nc2ccc(C(=O)N3CC[NH+](C)CC3)cc2)c1
chem_15593	73562	383	73498	0.921875	0.0475364	0.921875	O=C(CCCOc1ccccc1)N1CC[NH+](CCOc2ccccc2)CC1
chem_13109	9553	384	9538	0.851852	0.0475781	0.851852	CC([NH3+])Cc1ccccc1Oc1ccccc1Cl
chem_36414	31911	385	31866	0.887097	0.0475781	0.887097	Cc1ccccc1Oc1ccc(C[NH+]2CCC([NH3+])CC2)cc1
chem_90383	19312	386	19298	0.870968	0.0476093	0.870968	Fc1ccccc1COc1ccc(C[NH2+]C2CCCC2)cc1
chem_9721	50274	387	50924	0.903226	0.0476265	0.903226	Cc1ccc(C[NH+](C)CCOc2ccccc2C)o1
chem_14587	2445	388	2431	0.818182	0.0476758	0.818182	Cc1cccc(OC(C)C(=O)NCc2ccc(C[NH+]3CCCC3)cc2)c1
chem_83074	71891	389	71874	0.92	0.0476825	0.92	CCCN1Cc2cc(Oc3cccc(C(=O)[O-])c3)ccc2[NH+]=C1N
chem_34520	39356	390	39303	0.893939	0.0476913	0.893939	CCCN1CC(Cc2ccccc2)c2cc(OC)ccc21
chem_57601	59384	391	59361	0.910256	0.0476964	0.910256	CC1CCN(C(=O)CN2C(=O)SC(=Cc3cccc(Oc4ccccc4)c3)C2=O)CC1
chem_69427	39573	392	39543	0.893939	0.0477201	0.893939	Nc1cccc(C(=O)C[NH2+]Cc2ccc3c(c2)OCO3)c1
chem_21886	23189	393	23139	0.876923	0.047725	0.876923	O=C([O-])CCCCCCCCCCNC(=O)c1ccc(OCc2ccccc2)cc1
chem_31659	777	394	773	0.788462	0.0477482	0.788462	Cc1ccc(O)c(C(=O)NCC(C)C)c1
chem_88856	495	395	495	0.775862	0.0477737	0.775862	COc1ccc(C([NH3+])CCc2ccc3c(c2)OCO3)cc1
chem_47276	33937	396	33827	0.888889	0.0477749	0.888889	COc1cccc(CCC(=O)N2CCC(C(=O)[O-])(c3ccccc3)CC2)c1
chem_61844	2945	397	2945	0.822222	0.0477937	0.822222	CC(C)(C)OC(=O)NC(C(=O)NC1C(=O)N2C(C(=O)OC(c3ccccc3)c3ccccc3)=C(C=CCc3ccccc3)CSC12)c1ccc(O)cc1
chem_56222	53350	398	53324	0.905405	0.0478102	0.905405	O=C(NCc1ccccc1)C1CCCN1C(=O)c1ccc2c(c1)OCO2
chem_95128	30106	399	30106	0.885057	0.0478142	0.885057	COc1ccccc1CNNC(=O)C1(CC=Cc2ccccc2)COC(c2ccc(OCCCO)cc2)=N1
chem_81288	3028	400	3027	0.822581	0.0478217	0.822581	COCc1cccc(C[NH2+]C(C)c2cc(F)ccc2O)c1
chem_46451	66398	401	66361	0.915493	0.0478429	0.915493	Cc1cccc(C2(c3cccc(C)c3Oc3ccc(N)cc3)CC(C)CCC2C(C)C)c1Oc1ccc(N)cc1
chem_58787	89494	402	89481	0.938462	0.0478617	0.938462	c1ccc(OCCC[NH2+]C2CSCc3ccccc32)cc1
chem_61835	11917	403	11866	0.857143	0.0478799	0.857143	COc1cc(CN(CC[NH3+])C(=O)NCc2ccccc2)ccc1OCc1ccccc1
chem_76999	42698	404	42688	0.896552	0.0479036	0.896552	COc1cc(CC(=O)N2CCCC2c2ncc(CC(NS(=O)(=O)c3ccccc3)C(=O)OC(c3cnc(C4CCCN4C(=O)Cc4ccc(COc5ccccc5)cc4)o3)C(NS(=O)(=O)c3ccccc3)C(=O)OC(c3cnc(C4CCCN4C(=O)Cc4ccc(Oc5ccccc5C)cc4)o3)C(C)C(=O)OC(=O)C(Cc3cnc(C4CCCN4C(=O)Cc4ccc(c5ccccc5)cc4)s3)NC(C)=O)o2)ccc1NC(=O)Nc1ccccc1C
chem_22086	74539	405	74516	0.922222	0.047923	0.922222	O=C(CN1CC[NH2+]CC1)Nc1ccc(Oc2ccc3c(c2)CCC(c2ccccc2)O3)nc1
chem_65987	1850	406	1845	0.810345	0.0479371	0.810345	CC(C)CC(=NNC(=O)c1cccc(O)c1)c1ccccc1
chem_2365	30130	407	30189	0.885246	0.0479624	0.885246	Cc1ccc(OCC(C)[NH2+]Cc2ccc(Cl)cc2C)cc1
chem_96046	5590	408	5590	0.838235	0.0479855	0.838235	CC(C)COc1ccc(CNc2cccc(C(=O)NCCO)c2)cc1
chem_82434	73117	409	73109	0.921053	0.0479927	0.921053	CCOc1ccccc1N1CCN(C(=O)C=Cc2cccc(OC)c2)CC1
chem_65281	6607	410	6599	0.842105	0.048023	0.842105	CC(NC1C=CS(=O)(=O)C1)c1c(O)cccc1O
chem_70528	5754	411	5750	0.83871	0.0480805	0.83871	Cc1ccccc1COc1ccccc1C[NH2+]C(C(=O)[O-])C(C)C
chem_96277	6801	412	6801	0.842857	0.0480837	0.842857	CC(C)CC(CO)[NH2+]Cc1cccc(OCc2ccccc2C#N)c1
chem_68308	4987	413	4981	0.835821	0.0480966	0.835821	O=C(C[NH+]1CC=C(c2ccc(O)cc2)CC1)Nc1cccc(Br)c1
chem_79545	5190	414	5187	0.836066	0.0481496	0.836066	CCc1cccc(Oc2c(F)cccc2CC(C)[NH3+])c1
chem_62089	77975	415	77955	0.925373	0.0482285	0.925373	COc1cccc(N2CCN(C(=O)c3ccccc3N)CC2)c1
chem_34232	19037	416	18988	0.870968	0.0482317	0.870968	Cc1cc(Cl)ccc1OCCC(C[NH3+])c1ccccc1
chem_35529	28684	417	28654	0.883333	0.048248	0.883333	C[NH2+]C1CC(C(C)c2ccccc2)Oc2ccccc21
chem_32939	22855	418	22831	0.876712	0.0482516	0.876712	CCCN(Cc1ccc(Oc2ccccc2)cc1)C(=O)C1C(C(=O)[O-])C(C(=O)[O-])C1C(=O)NCc1ccc(Oc2ccccc2)cc1
chem_87906	9110	419	9107	0.85	0.0482529	0.85	Cc1cc(O)ccc1C(=O)NC1CC[NH2+]C1
chem_30482	4506	420	4462	0.833333	0.048265	0.833333	Cc1ccc(C(=O)C2CCN(C(=O)C[NH+]3CCC(C(=O)Nc4ccc(O)cc4)C3)CC2)cc1
chem_96672	21137	421	21135	0.873418	0.0482834	0.873418	Cc1cc(C)cc(OCC(=O)N(Cc2cccc(Br)c2)C(Cc2ccccc2)C(=O)NC2CCCCC2)c1
chem_95836	80442	422	80438	0.927536	0.0483361	0.927536	O=C(CCOc1ccccc1)N1CCN(C(=O)c2cccc(Br)c2)CC1
chem_55835	5463	423	5459	0.837838	0.0483631	0.837838	CC(Cc1ccc(OCCOCCc2ccccc2)cc1)[NH+]1CCOC(O)(c2ccccc2)C1
chem_91488	9125	424	9123	0.85	0.0483819	0.85	CC(C)(C)OC(=O)NC(Cc1ccc(OCc2ccccc2)cc1)C(=O)Nc1ccc(OCC[NH3+])cc1OCC[NH3+]
chem_80542	38924	425	38916	0.893333	0.0483828	0.893333	COc1ccc(OCCN2CC[NH+](CC(O)COc3ccc(C(C)(C)c4ccccc4)cc3)CC2)cc1
chem_42617	21755	426	21675	0.875	0.0484286	0.875	COc1cccc(OCC(=O)NCc2cccc(C[NH+]3CCOCC3)c2)c1
chem_14405	6706	427	6696	0.842857	0.0484303	0.842857	CC([NH3+])C(O)C(F)(F)C(=O)N(Cc1ccccc1)c1cccc(OCc2ccccc2)c1
chem_27498	12709	428	12676	0.859375	0.0484451	0.859375	CC(=O)c1ccc(OCC(O)CN(c2ccc(C)cc2)C(C)C)cc1
chem_59810	1739	429	1737	0.808824	0.0484475	0.808824	O=C([O-])COc1ccc(Cc2ccc(CC[NH2+]CC(O)c3cccc(Cl)c3)cc2)cc1
chem_52099	71713	430	71670	0.92	0.0484512	0.92	O=C1NCCN2CCNC(=O)c3ccc(c(OCc4ccccc4)c3OCc3ccccc3)C(=O)NCC[NH+](CCNC(=O)c3ccc1c(OCc1ccccc1)c3OCc1ccccc1)CCNC(=O)c1ccc(c(OCc3ccccc3)c1OCc1ccccc1)C(=O)NCC[NH+](CCNC(=O)c1ccc(C(=O)N3CCSC3=S)c(OCc3ccccc3)c1OCc1ccccc1)CC2
chem_55838	40441	431	40399	0.894737	0.0485035	0.894737	COc1ccccc1C(=O)N(CC(=O)N(Cc1ccccc1)Cc1ccc(C)o1)C(C)(C)C
chem_58809	47463	432	47463	0.900826	0.0485386	0.900826	CCOc1cc(C(=O)NCCCOc2cccc(C(O)(C(=O)OCC3CC[NH+](Cc4ccccc4)CC3)c3ccccc3)c2)ccc1C[NH2+]CC(O)c1ccc(O)c2[nH]c(=O)ccc12
chem_45757	7700	433	7679	0.846154	0.0485405	0.846154	CCOC(=O)Oc1ccc(NC(=O)NCCCc2ccccc2)cc1
chem_69397	9495	434	9494	0.851351	0.0485425	0.851351	CCCCc1ccc(NC(=O)N2CCC(NC(=O)COc3ccc(C)cc3)CC2)cc1
chem_3371	16898	435	16981	0.867647	0.0485513	0.867647	COc1ccc(CC(=O)NC2CCN(C(=O)Cc3ccccc3)CC2)cc1OC
chem_1902	5021	436	5033	0.836066	0.0485766	0.836066	COc1cccc(NC(=O)CC(c2ccccc2)C(C)C)c1
chem_31958	32871	437	32853	0.8875	0.0486511	0.8875	COc1ccccc1C(=O)Nc1ccc(N2CCN(c3ccccc3OC)CC2)c(S(=O)(=O)NC(C)c2ccccc2)c1
chem_83740	7831	438	7825	0.846154	0.048655	0.846154	CC[NH+](CC)NC(=O)N(OCc1ccccc1)C1c2ccccc2Oc2ccccc21
chem_397	61192	439	61459	0.911765	0.0486787	0.911765	CC(=O)c1ccc(OCC(=O)N2CCN(c3ccccc3C)CC2)cc1
chem_97156	17215	440	17213	0.867647	0.0486847	0.867647	COc1ccc(CN(C)C(=O)c2ccc(CN3CCCC3=O)cc2)cc1
chem_30974	46257	441	46122	0.9	0.0487079	0.9	COc1cccc(C2(C(=O)NS(=O)(=O)c3ccc(C)cc3)CCN(c3ccccc3OC)CC2)c1
chem_31874	72357	442	72307	0.920635	0.0487529	0.920635	c1ccc2c(c1)CC(C[NH2+]C1COCc3ccccc31)O2
chem_67807	5745	443	5740	0.83871	0.0487681	0.83871	CC([NH2+]C(CCO)c1ccccc1)c1cccc(OC(F)F)c1
chem_80397	3293	444	3291	0.824561	0.0487752	0.824561	CC1(c2ccc(O)cc2)CCN(CC(=O)[O-])C1=O
chem_39434	54990	445	54967	0.906667	0.0487782	0.906667	COCCOc1cccc(NC(=O)N2CCCC2c2c(C)cccc2C)c1
chem_45034	728	446	728	0.786667	0.0487815	0.786667	CC(C)CC([NH3+])C(=O)N1CCCC1C(=O)NC(Cc1ccc(O)cc1)C(=O)N1CCCC1C(=O)NC(Cc1ccc(O)cc1)C(=O)NC(Cc1ccc(O)cc1)C(=O)[O-]
chem_43006	38744	447	38719	0.893333	0.0487834	0.893333	CCOc1ccc(C2=C(O)C(=O)N(c3ccc(N4CCCC4)cc3)C2c2ccc(OC)cc2)cc1
chem_79803	5779	448	5775	0.83871	0.048801	0.83871	COc1ccc(C(C)[NH2+]Cc2cccc(C(=O)[O-])n2)cc1
chem_92973	38011	449	38009	0.892308	0.0488137	0.892308	CCCCCCCCOc1ccccc1C(=O)Nc1ccccc1[S-]
chem_68332	9493	450	9492	0.851351	0.0488179	0.851351	CCCCc1ccc(N(Cc2ccc(C(=O)NCCOc3ccccc3)cc2)S(C)(=O)=O)cc1
chem_21104	19705	451	19691	0.871795	0.0488351	0.871795	COc1ccc(C([O-])=C2C(=O)C(=O)N(CCC[NH+](C)C)C2c2ccc(O)cc2)c(OC)c1
chem_38225	36971	452	36941	0.891892	0.0488624	0.891892	CC(=O)Oc1cccc(C(=O)NCC2CCN(C(=O)c3ccc(N)cc3)CC2)c1
chem_17137	70622	453	70618	0.919192	0.0488912	0.919192	COc1cccc(C2OC(c3ccc(OCCCO)cc3)=NC23Cc2ccccc2CN(Cc2csc(C)n2)C3=O)c1
chem_84581	4779	454	4773	0.833333	0.0489265	0.833333	O=C(NCCC1=CCCCC1)c1ccccc1OCc1ccccc1
chem_93544	14433	455	14433	0.862745	0.0489461	0.862745	CC[SiH](CC)c1ccccc1Oc1ccccc1
chem_17462	2416	456	2416	0.817073	0.0489529	0.817073	Cc1ccc(c2nnn(CC(=O)N(Cc3ccco3)C(C(=O)NC3CCCC3)c3ccc(O)cc3)n2)cc1
chem_80757	74012	457	73998	0.921875	0.0490076	0.921875	CCOc1ccc(C2[NH2+]C(C)Cc3ccccc32)cc1
chem_59146	2264	458	2261	0.815385	0.0490097	0.815385	COc1ccc(C[NH+]2CCC(C(=O)NC(C)c3ccccc3)CC2)cc1
chem_2280	15817	459	15852	0.865672	0.0490197	0.865672	CC(C)Oc1ccc(NC(=O)C2CCOc3ccccc32)cc1
chem_10740	18930	460	18868	0.870968	0.0490428	0.870968	CC1(C(=O)[O-])CCCCN1C(=O)Cc1ccccc1O
chem_44	25577	461	25722	0.88	0.0490679	0.88	COc1ccc(OCC(=O)NC(C(=O)N2CCCc3ccccc32)c2ccccc2)cc1
chem_9227	72859	462	73145	0.921053	0.0491144	0.921053	Nc1cccc(C(=O)NCCCOC2CCCc3ccccc32)c1
chem_84522	62795	463	62783	0.9125	0.0491228	0.9125	O=C(Nc1ccccc1Oc1ccccc1)C1CCN(S(=O)(=O)Cc2cccc(Cl)c2)CC1
chem_90167	62820	464	62817	0.9125	0.0491574	0.9125	CSc1cccc(NC(=O)NC2CCN(C(=O)CCCOc3ccccc3)CC2)c1
chem_67149	7775	465	7762	0.846154	0.0491679	0.846154	CCOC(=O)CC(Cc1ccc(OCc2ccccc2)cc1)[NH2+]Cc1ccccc1
chem_33355	15555	466	15544	0.864865	0.0491775	0.864865	CCCN(CCC)S(=O)(=O)c1ccc(C(=O)NCCOc2ccccc2Cc2ccccc2)cc1
chem_23295	22811	467	22786	0.876712	0.0492011	0.876712	COc1cc(C(=O)NCCCCn2ccccc2=O)ccc1OCc1ccccc1
chem_92026	8360	468	8359	0.848101	0.0492211	0.848101	COc1ccc(N(C(=O)c2ccco2)C(C(=O)NC2CCCC2)c2ccc(C)cc2)c(OC)c1
chem_62485	402	469	402	0.77027	0.0492251	0.77027	CC(C)(C)NC(=O)C(c1cccc(O)c1)N(CCO)C(=O)C(Cc1ccc(O)cc1)NC(=O)OC(C)(C)C
chem_67368	42115	470	42105	0.896104	0.0492303	0.896104	COCCCN(Cc1cccn1Cc1ccccc1C)C(=O)c1ccc(OC)cc1
chem_30108	42412	471	42363	0.896552	0.0492329	0.896552	Cc1c(O)cccc1C1CCCC(=O)C1
chem_66417	16214	472	16212	0.865854	0.0492552	0.865854	CCOc1cc(CC(=O)NC(C(=O)[O-])c2ccccc2N2CCCCC2)ccc1C(=O)OCc1ccccc1
chem_5820	10265	473	10306	0.853333	0.049268	0.853333	COc1ccc(OCC(=O)Nc2sc3c(c2C(=O)NCCc2ccccc2)CCCC3)cc1
chem_48158	13496	474	13485	0.861111	0.0493044	0.861111	CCOc1ccc(N2CC(NC(=O)Nc3ccccc3OCC)CC2=O)cc1
chem_46854	2257	475	2254	0.815385	0.0493052	0.815385	CC([NH2+]CC(=O)Nc1cccc(OCc2ccccc2)c1)c1ccccc1
chem_71658	37129	476	37116	0.891892	0.0493258	0.891892	COc1cc2c(cc1C(=O)NCC1COc3ccccc3C1)CCC2
chem_87835	36459	477	36451	0.890909	0.0493282	0.890909	CC(C)CC(C(=O)NC1C(=O)NC(CC(N)=O)C(=O)NC2C(=O)NC3C(=O)NC(C(=O)NC(C(=O)[O-])c4cc(O)cc(O)c4-c4cc3ccc4O)C(O)c3ccc(c(Cl)c3)Oc3cc2cc(c3OC2OC(CI)C(O)C(O)C2OC2CC(C)([NH2+]Cc3ccc(OCc4ccc(Cl)c(Cl)c4)cc3)C(O)C(C)O2)Oc2ccc(cc2Cl)C1O)N(C)C(=O)OCC1c2ccccc2-c2ccccc21
chem_54153	7120	478	7119	0.844156	0.0493327	0.844156	COc1ccc(C(C(=O)NC2CCCC2)N(Cc2cccc(OC)c2)C(=O)Cc2cccs2)cc1
chem_12429	61977	479	61967	0.912088	0.0493329	0.912088	COCc1cccc(C(=O)N2CCCC(COc3cccc(Cl)c3)(CC(=O)N(C)Cc3ccccc3)C2)c1
chem_58125	4239	480	4238	0.830769	0.0493617	0.830769	CCCCCCCCCC(=O)c1ccc(COc2ccc(C=O)c(O)c2)cc1
chem_7934	81854	481	81973	0.929412	0.0493628	0.929412	Cc1ccc2c(c1)Oc1ccccc1C(N1CCN(C(=O)c3cccc(F)c3)C(C)C1)=[NH+]2
chem_98925	70614	482	70613	0.918919	0.0493776	0.918919	COc1cccc(C(=O)NC2CCN(C(=O)c3ccccc3C(=O)[O-])CC2)c1
chem_47356	27259	483	27244	0.881579	0.0493817	0.881579	Cc1ccc(CN(Cc2ccc(F)cc2)C(=O)CN(C(=O)COc2ccccc2)C(C)(C)C)o1
chem_22839	33537	484	33383	0.888889	0.0493904	0.888889	CC[NH2+]Cc1cccc(COc2ccc(C)cc2Br)c1
chem_896	85076	485	85767	0.933333	0.0494128	0.933333	O=C(Nc1cccc(OC2CCCC2)c1)N1CCC(O)(c2ccccc2)CC1
chem_28113	6278	486	6262	0.84127	0.0494377	0.84127	Cc1cccc(NCC(O)COc2cccc(Cl)c2)c1C
chem_19284	2753	487	2750	0.820896	0.0494511	0.820896	CC(C)CCOc1ccc(C(=O)Nc2ccccc2C(=O)NC(C)c2ccccc2)cc1
chem_22512	7205	488	7184	0.844828	0.0494516	0.844828	CCOc1ccccc1CNc1c(C)cccc1O
chem_87027	13886	489	13884	0.861538	0.0494563	0.861538	O=C(CCc1ccccc1O)Nc1ccc(N2CCCC2)cn1
chem_83737	15427	490	15418	0.864407	0.0495071	0.864407	CC[NH2+]C(c1ccc(OC)cc1)c1ccc(C)c(Cl)c1
chem_71303	70067	491	70055	0.918605	0.0495225	0.918605	COc1ccc(C(=O)N2CCC3(CC2)C(=O)N(CC(=O)Nc2cccc(OC)c2)CN3c2ccccc2)cc1
chem_58015	10820	492	10804	0.854839	0.0495401	0.854839	CCCNC(=O)c1ccc(C(=O)Nc2ccccc2OC(C)C)cc1
chem_39358	52372	493	52316	0.904762	0.049546	0.904762	CC(=O)c1ccc(Oc2ccc(C(=O)N3CCC(C(=O)[O-])CC3)cc2)cc1
chem_19119	65227	494	65189	0.914634	0.0495807	0.914634	COc1ccc(C(N)=O)c(NC(=O)c2ccc(c3ccccc3)c(C[NH+]3CCCCC3)c2)c1
chem_88544	12160	495	12145	0.857143	0.0496222	0.857143	CCCCC(NC(=O)c1occc1COc1ccccc1)C(=O)[O-]
chem_88496	62810	496	62806	0.9125	0.0496433	0.9125	COc1ccc(NC(=O)N2CCCC(c3nc(c4cccc(OC)c4)no3)C2)cc1
chem_44690	14839	497	14811	0.863636	0.049652	0.863636	COc1ccc(C(=O)OCc2ccccc2C[NH+]2CCOCC2)cc1
chem_41365	57971	498	57856	0.909091	0.0496529	0.909091	O=C(Nc1ccccc1O)C(=O)N1CCN(c2cccc(Cl)c2)CC1
chem_31379	2247	499	2244	0.815385	0.0496682	0.815385	COc1ccc(CC[NH2+]CC(O)COc2cccc(C)c2)cc1OC
chem_84907	10238	500	10236	0.852941	0.049713	0.852941	COc1ccc(C([NH2+]Cc2cccc(OCCCC#N)c2)C(C)C)cc1
chem_58581	13782	501	13776	0.861538	0.0497352	0.861538	O=Cc1ccc(OCC(=O)NC(c2ccccc2)C2CC2)cc1
chem_85934	6863	502	6861	0.843137	0.0497464	0.843137	OCCCCSc1cccc(O)c1
chem_90367	60231	503	60215	0.910448	0.0497931	0.910448	Cc1cccc(NCC2CCOc3ccccc32)c1Br
chem_91394	3729	504	3727	0.827586	0.0498407	0.827586	COc1ccc(C([NH3+])COCc2ccccc2F)cc1
chem_12699	9752	505	9721	0.852459	0.0498536	0.852459	COc1ccc(NC(C)(C)CCc2ccccc2)c(N)c1
chem_51067	213	506	211	0.75	0.0499199	0.75	CCC(C)C(=O)Nc1nc(Cc2ccc(OC)cc2)c(Cc2ccc(O)cc2)n1C
chem_27122	2291	507	2291	0.816092	0.0499207	0.816092	CCCCCCN(C(=O)C(Cc1ccc(O)cc1)NC(=O)OC(C)(C)C)C(C(=O)Nc1ccc2ccccc2c1)c1cccc(O)c1
chem_78510	2880	508	2879	0.821429	0.0499254	0.821429	CCc1ccc(OC)c(C[NH2+]CCc2ccccc2)c1
chem_9911	62955	509	63634	0.913043	0.0499326	0.913043	CCOC(=O)C1=C2c3ccccc3Oc3ccccc3N2CCC1
chem_88862	10923	510	10917	0.854839	0.0499525	0.854839	O=C(CC[NH2+]Cc1ccccc1)Nc1ccc(OCc2ccccc2)cc1
chem_16959	10279	511	10272	0.853333	0.0499796	0.853333	COc1ccc(CN2CC(C(=O)Nc3ccc(C(=O)[O-])c(C)c3)CC2=O)cc1
chem_32023	39336	512	39283	0.893939	0.0499843	0.893939	CCCCOc1ccccc1C(=O)Nc1cccc(OCCC)c1
chem_16623	2615	513	2604	0.819672	0.0499908	0.819672	CC(O)c1ccc(c2ccc(C[NH2+]C(C)C(O)c3ccccc3)o2)cc1
chem_53102	70400	514	70374	0.918919	0.0500325	0.918919	CC[NH+](CCCCCCOc1ccc(C=Cc2cc(OC)cc(OC)c2)cc1)Cc1cccc(OC)c1
chem_33929	10723	515	10699	0.854839	0.0500385	0.854839	Cc1ccc(C(C)Nc2ccccc2OC(F)F)c(O)c1
chem_26412	6027	516	6016	0.84	0.0500402	0.84	COc1ccc(C(CSCc2ccc(C)cc2)[NH2+]CC(=O)NCC(=O)NCc2ccccc2)cc1
chem_10721	68832	517	68779	0.917808	0.0500613	0.917808	O=C(CNc1cccc(OCC2CCCO2)c1)Nc1ccccc1
chem_55491	559	518	556	0.779661	0.0500654	0.779661	CCOc1cccc(NCc2ccc(O)cc2)c1[N+](=O)[O-]
chem_90593	32762	519	32756	0.887324	0.0500741	0.887324	O=C(NC1CCCCC1)C(c1ccccc1)N1C(=O)c2ccccc2Oc2ccccc21
chem_71714	80331	520	80310	0.927536	0.0500811	0.927536	COc1ccc(N2CC(C)(O)C(c3ccccc3OC)C2=O)cc1
chem_94398	66115	521	66110	0.915254	0.0500923	0.915254	Cc1ccc(P(=O)(C[NH+](C)C)Oc2ccccc2)cc1
chem_31354	88189	522	88175	0.936709	0.0500945	0.936709	NC(=O)c1ccc(OCC(=O)N2CC[NH2+]CC2c2cccc(Cl)c2)cc1
chem_55927	87549	523	87538	0.935897	0.0501333	0.935897	COc1cc(N2CC(=O)N(c3ccc(Oc4ccccc4)cc3)C2=O)ccc1OCC[NH+](C)C
chem_58137	12376	524	12373	0.858974	0.0501349	0.858974	CC1(C)Cc2cccc(OCC(=O)Nc3ccccc3C(=O)NCCc3ccccc3)c2O1
chem_46740	12772	525	12747	0.859375	0.0501794	0.859375	CC(C)CCNc1cc(Nc2ccc(Oc3ccccc3)cc2)ncn1
chem_98208	34907	526	34907	0.89011	0.0502053	0.89011	C#Cc1ccccc1C(C(=O)Nc1ccc(OC)cc1)N(CCCCC)C(=O)C(Cc1ccccc1)NC(=O)OC(C)(C)C
chem_85139	38099	527	38099	0.892473	0.0502327	0.892473	C=CCC1(C(=O)NCc2ccc(OC(F)(F)F)cc2)N=C(c2ccc(OCCCO)cc2)OC1c1cccc(OC)c1
chem_2515	39963	528	40103	0.894737	0.0502445	0.894737	O=C(NC1CCN(C(=O)c2ccco2)CC1)c1cccc(OCc2ccccc2)c1
chem_88446	49046	529	49034	0.901639	0.0502522	0.901639	NC(=O)C1CCCN(C(=O)c2ccccc2O)C1
chem_63897	27315	530	27306	0.881579	0.0502683	0.881579	CNC(=O)NC1CCN(C(=O)C=Cc2cccc(OCc3ccccc3)c2)CC1
chem_21877	1396	531	1393	0.803571	0.0502809	0.803571	Cc1ccc(C[NH2+]CC(O)c2ccccc2)c(Br)c1
chem_78509	45745	532	45743	0.89899	0.0502855	0.89899	Cc1cccc(C)c1C(=O)NCCC(C)[NH+]1CCC(N(Cc2cc(C#N)ccc2F)c2ccc(Oc3ccc(C(=O)[O-])cc3)cc2)CC1
chem_13378	47950	533	47895	0.901408	0.0503053	0.901408	CC[NH+](CC(=O)Nc1ccccc1OC)Cc1cc(C)ccc1C
chem_40578	10510	534	10498	0.854545	0.0503143	0.854545	CC(C)(CCBr)NC(=O)c1ccccc1O
chem_44777	19879	535	19875	0.872093	0.0503222	0.872093	CCOc1ccc(NC(=O)CC2C(=O)N(Cc3ccccc3)C(=S)N2Cc2ccc3c(c2)OCO3)cc1
chem_28938	31869	536	31819	0.887097	0.0503317	0.887097	CCCOc1cccc(C[NH2+]Cc2cccc(C#N)c2)c1
chem_70825	3481	537	3478	0.826087	0.0503446	0.826087	COc1ccc(C(c2ccc(OC)cc2)N2C(=O)C(C(C)OC=O)C2C(C)OCc2ccccc2)cc1
chem_56923	92991	538	92979	0.944444	0.0503516	0.944444	O=P(Oc1ccccc1)(Oc1ccccc1)N1CCCC1
chem_27533	9239	539	9220	0.850746	0.0503558	0.850746	COc1ccccc1Oc1ccc(NC(=O)CNC(=O)C([NH3+])C(C)C)cc1
chem_84999	25374	540	25366	0.87931	0.0503564	0.87931	OCC([NH2+]Cc1ccccc1F)c1ccco1
chem_30688	48046	541	48007	0.901408	0.0503678	0.901408	N#Cc1ccccc1OCC(=O)NC1CCOc2ccccc21
chem_92070	15448	542	15443	0.864407	0.0503842	0.864407	O=CC(c1ccccc1O)C1CCCOC1
chem_43655	56	543	56	0.711538	0.0503928	0.711538	CC(C)C([NH3+])c1nc(Cc2ccc(O)cc2)no1
chem_33149	13692	544	13681	0.861538	0.0503948	0.861538	CCOc1ccc(NC2CCCC(CCc3ccccc3)C2)cc1
chem_57012	20062	545	20054	0.872727	0.0504024	0.872727	CC(C)(COc1ccccc1)NC(=O)[O-]
chem_73172	64965	546	64939	0.914286	0.050406	0.914286	c1ccc2c(c1)OCCC2Cc1ccc2c(c1)NCCC2
chem_14199	24543	547	24496	0.878788	0.0504384	0.878788	CCCOc1cccc(CCCNc2ccccc2OCC)c1
chem_75985	71368	548	71365	0.91954	0.0504551	0.91954	Cc1cccc(OCC(=O)Nc2ccc(Oc3ccc4c(c3)C(=O)N(CC3CCCO3)C4=O)cc2)c1
chem_95905	55261	549	55258	0.906667	0.0505136	0.906667	Cc1ccc(NC(=O)NC(=O)C[NH+]2CCC3(C2)Oc2ccccc2O3)cc1C
chem_8548	9198	550	9373	0.850746	0.0505223	0.850746	C[NH+]=C(NCc1ccc(OC)cc1)N1CCC(c2ccccc2)C1
chem_65338	17859	551	17844	0.868852	0.0505247	0.868852	CCC[NH2+]Cc1ccc(OCC=Cc2ccccc2)cc1
chem_64639	88825	552	88805	0.9375	0.0505542	0.9375	c1ccc(Oc2ccc(OCC[NH+]3CCCC3)nc2)cc1
chem_51608	46	553	46	0.703704	0.0505615	0.703704	CC(CNC(=O)OC(C)(C)C)c1ccc(N(C)c2ccc(O)cc2)cc1
chem_95989	15464	554	15461	0.864407	0.0506202	0.864407	CCCCCCCCCc1ccccc1OC(=O)Oc1ccccc1
chem_6980	1792	555	1793	0.810127	0.0506313	0.810127	COc1ccccc1CNC(=O)C(C)N(Cc1ccccc1)C(=O)CCc1ccc(S(=O)(=O)NC2CC2)cc1
chem_56376	49	556	49	0.706897	0.0506393	0.706897	CCCOc1ccc(CNC(=O)NCC(O)c2ccc(OC)cc2)cc1
chem_1656	11323	557	11390	0.857143	0.0506535	0.857143	COc1ccc(SCC(=O)NCc2ccc(OC3CC[NH+](C)CC3)cc2)cc1
chem_11356	45946	558	45782	0.9	0.0506606	0.9	CCCNC(=O)N1CCc2ccccc2C1c1ccccc1OC
chem_48040	10424	559	10423	0.854167	0.0506635	0.854167	CC1CN(C(C)CO)C(=O)c2cccc(NC(=O)Cc3ccc(C(F)(F)F)cc3)c2OC1C[NH+](C)Cc1ccc(Cc2cccc(F)c2)cc1
chem_55461	43775	560	43754	0.897436	0.0506695	0.897436	CC[NH+](CC)C1(O)c2ccc(OCc3ccccc3)c(OCc3ccccc3)c2Nc2cc(OC)cc(OC)c21
chem_64133	6606	561	6596	0.842105	0.0506896	0.842105	C#CCC[NH2+]C(C)c1ccc(C)cc1O
chem_30466	25697	562	25670	0.88	0.0507143	0.88	N#CCc1ccc(OCC(=O)NCCC[NH+]2CCc3ccccc3C2)cc1
chem_94041	4821	563	4819	0.833333	0.0507151	0.833333	CC(C)NC(=O)C(Cc1ccccc1)N(Cc1cccc(Br)c1)C(=O)CCc1ccc2c(c1)OCO2
chem_62900	77980	564	77960	0.925373	0.0507174	0.925373	Cc1ccc(C2(c3ccc(C)cc3)Oc3ccc(C(=O)N4CCCCC4)cc3O2)cc1
chem_41	80732	565	81086	0.928571	0.0507219	0.928571	Cc1nc(Nc2ccc(Oc3ccccc3)cc2)cc(N2CCOCC2)n1
chem_4401	1575	566	1606	0.807018	0.0507289	0.807018	Cc1ccccc1NCc1ccc(OCCC(C)C)cc1
chem_41235	12751	567	12723	0.859375	0.0507527	0.859375	COc1ccc(Cl)cc1C(CCOc1ccccc1)NN
chem_32333	46270	568	46140	0.9	0.0507773	0.9	CCCCCCCCCCCCOc1ccc(C(=O)Oc2ccc(C=Nc3ccc(Oc4ccc(Oc5ccc(N=Cc6ccc(OC(=O)c7ccc(OCCCCCCCCCCCC)cc7)cc6)cc5)cc4)cc3)cc2)cc1
chem_45422	21793	569	21718	0.875	0.0508346	0.875	COc1ccc(CC(=O)Nc2ccc(c3cn[nH]c3)cc2OC2CC[NH+](C)CC2)cc1
chem_95188	79355	570	79354	0.926471	0.0508354	0.926471	Fc1ccc(N2CC[NH+](Cc3cccc(Oc4ccccc4)c3)CC2)cc1
chem_89538	31370	571	31368	0.886076	0.0508388	0.886076	C[NH+](CC(=O)Nc1ccc(Oc2ccccc2)cc1)C1CC[NH+](Cc2ccc(N)c(N)c2)CC1
chem_57972	48215	572	48196	0.901408	0.0508469	0.901408	O=C(Cc1c(Br)c(O)cc(O)c1c1ccccc1)N1CC[NH+](Cc2ccccc2)CC1
chem_37464	36321	573	36296	0.890909	0.0508479	0.890909	Cc1ccc(C2(c3ccc(O)c(O)c3)CCCCCC2)cc1
chem_78766	87603	574	87599	0.935897	0.050865	0.935897	Cc1ccc(Cl)cc1N1CCN(C(=O)c2cccnc2Oc2ccccc2)CC1
chem_37744	73715	575	73676	0.921875	0.0508692	0.921875	CC[NH2+]Cc1ccc(Oc2ccc(C)cc2C)cc1Br
chem_14456	11463	576	11370	0.857143	0.0508907	0.857143	COc1cc2c(cc1OC)C(c1ccccc1)N(C(=O)C(=O)c1cc(OC)c(C)c(OC)c1)C(C(=O)NC(CCCc1ccccc1)CCCc1ccccc1)C2
chem_36726	21675	577	21588	0.875	0.0509065	0.875	COc1ccc(C(=O)NC(Cc2ccccc2)C(O)CN(CCc2ccc3c(c2)OCO3)C(=O)CCc2ccc(Cl)c(C)c2)c(Cl)c1OC
chem_14287	67243	578	67102	0.916667	0.050909	0.916667	O=C([O-])c1cccc(C(=O)Nc2ccc(OCC3CCOCC3)cc2)c1
chem_34407	45371	579	45348	0.898734	0.0509243	0.898734	O=C(COc1ccccc1F)N1CCCC(c2ncc(Cc3ccccc3)o2)C1
chem_84012	16112	580	16104	0.865672	0.0509488	0.865672	CCCCOc1ccccc1NC(=O)Cc1cccc(C(=O)[O-])c1
chem_99349	6804	581	6804	0.842857	0.0509517	0.842857	CC(CNC(=O)COc1ccc(C#N)cc1)[NH+]1CCc2ccccc2C1
chem_59917	39100	582	39099	0.893805	0.0509606	0.893805	COc1cc(C(=O)NCC2CCN(C(=O)COc3cccc(C(O)(C(=O)[O-])c4ccccc4)c3)CC2)ccc1C[NH2+]CC(O)c1ccc(O)c2[nH]c(=O)ccc12
chem_94395	65106	583	65099	0.914286	0.050996	0.914286	O=Cc1ccc(OCC(=O)N2CCCN(C(=O)c3ccccc3Cl)CC2)cc1
chem_56312	38369	584	38341	0.892857	0.0510042	0.892857	COc1ccc(NCCNC(=O)C(CC2CCCCC2)NC(=O)c2cccc(c3ccc(Cl)cc3)c2)cc1
chem_29579	6124	585	6116	0.84058	0.0510064	0.84058	C=CCC(CC)CC[NH2+]Cc1ccc(OCc2ccco2)cc1
chem_31702	269	586	269	0.758065	0.0510117	0.758065	CC(C)Oc1ccc(NC(N)=[NH+]CC(O)c2ccc(OC(F)(F)F)cc2)cc1
chem_99480	15679	587	15679	0.864865	0.0510302	0.864865	CCN(C(=O)c1cccc(NC(=O)c2cccc(OCCC(C)C)c2)c1)c1ccccc1
chem_48640	81240	588	81187	0.928571	0.0510442	0.928571	C(=Cc1ccco1)C[NH2+]CC1COc2ccccc2C1
chem_9933	57424	589	58938	0.909091	0.0510571	0.909091	Cc1ccc(Oc2ccc(OCC(=O)Nc3nc(C[NH+]4CCOCC4)cs3)cc2)cc1
chem_89000	6656	590	6650	0.842105	0.0510893	0.842105	CCOc1cc(C[NH+](C)CC(=O)Nc2ccccc2Cc2ccccc2)ccc1OC(F)F
chem_19279	39802	591	39784	0.894118	0.0511028	0.894118	CCCCCN1C(=O)C(C)Oc2ccc(NC(=O)C=Cc3ccc(OCc4ccccc4)cc3)cc21
chem_18978	61336	592	61266	0.911765	0.0511114	0.911765	CC(C)(Oc1ccc(F)cc1)C(=O)NC1c2ccccc2CC1O
chem_93590	74474	593	74467	0.922078	0.0511298	0.922078	COc1ccc(C([O-])=C2C(=O)C(=O)N(CCC[NH3+])C2c2ccccc2Cl)cc1
chem_78023	11	594	11	0.655172	0.0511427	0.655172	CC(CCc1ccccc1)NC(=O)C[NH+]1CCN(c2ccc(O)cc2)CC1
chem_6285	38594	595	38823	0.893333	0.0511669	0.893333	CCC([NH3+])c1ccc(OC2CCc3c(Oc4ccc(C#N)cc4)cccc32)cc1
chem_63769	11093	596	11081	0.855072	0.0511784	0.855072	CCC(C)Nc1cc(Oc2ccccc2)c(S(N)(=O)=O)cc1C(=O)[O-]
chem_90968	68356	597	68346	0.916667	0.0511864	0.916667	COc1ccc(C(=O)Nc2cc(S(=O)(=O)N3CCCCC3)ccc2C)cc1
chem_24044	29247	598	29212	0.884058	0.0512084	0.884058	CCOc1ccc(CC(=O)N2CCCN(C(=O)c3ccccc3Cl)CC2)cc1
chem_29904	7938	599	7929	0.847222	0.0512175	0.847222	COc1ccc(C=CC(=O)NC(C[NH+]2CCOCC2)c2ccc(C)cc2)cc1
chem_39485	5676	600	5663	0.83871	0.0512239	0.83871	CC(CN(C)C(=O)COc1ccccc1OCc1ccccc1)C(=O)[O-]
chem_75587	3282	601	3280	0.824561	0.0512299	0.824561	Cc1ccc(O)c(C(C)[NH2+]Cc2ccncc2)c1
chem_67252	11959	602	11915	0.857143	0.051231	0.857143	COc1ccc(C(OCC[NH+](C)C)c2ccccc2)cc1
chem_96706	34737	603	34733	0.888889	0.0512379	0.888889	C[NH2+]C1Cc2c(O)cccc2C1O
chem_1367	26664	604	26679	0.881356	0.0512392	0.881356	Cc1ccc(C(O)c2ccccc2C2CCC2)o1
chem_97678	41701	605	41701	0.895522	0.0512469	0.895522	CCCCCOc1ccc(NC(=O)CCCOc2ccccc2C)cc1
chem_40052	57104	606	57087	0.908046	0.0512857	0.908046	Cc1cccc(Cn2cccc(C(=O)NCc3cccc(OCC[NH+]4CCOCC4)c3)c2=O)c1
chem_50303	19756	607	19749	0.871795	0.0512909	0.871795	CCOc1ccc(N2C(=O)C(O)=C(c3ccc(OCc4ccccc4)cc3)C2c2ccc(N(CC)CC)cc2)cc1
chem_41182	846	608	842	0.790323	0.0513114	0.790323	CC(C)Oc1cccc(C(O)C[NH+]=C(N)Nc2ccccc2)c1
chem_14398	4285	609	4284	0.830986	0.0513216	0.830986	CCc1ccc(N2CC(CNC(=O)COc3ccc(C)cc3)OC2=O)cc1
chem_58604	57132	610	57124	0.908046	0.0513253	0.908046	CC(Oc1ccccc1)C(=O)N1c2ccc(C(=O)NC3CCCCC3[NH3+])cc2NC(=O)CC1c1ccccc1
chem_69966	279	611	278	0.758621	0.0513291	0.758621	COc1ccc(COC(=O)NC(Cc2ccc(O)cc2)C(=O)[O-])cc1
chem_10433	76108	612	76084	0.924051	0.0513383	0.924051	CCCCCCOc1ccc(C2C(=C([O-])c3ccc(OCCC)cc3)C(=O)C(=O)N2c2ccc(OC)cc2)cc1
chem_34136	87678	613	87672	0.93617	0.0513412	0.93617	COC(=O)c1cc(NC(=O)N2CCC(Oc3cccc(NC(=O)c4cccc(C)c4c4ccc(OC(F)(F)F)cc4)c3)CC2)cc(C(=O)OC)c1
chem_65323	66492	614	66473	0.915493	0.0513447	0.915493	[NH3+]C1(C(=O)Nc2cccc(Oc3ccccn3)c2)CCCCC1
chem_26478	26778	615	26742	0.881356	0.051351	0.881356	C[NH2+]CC(Oc1cccc(C)c1)C(=O)[O-]
chem_8795	59652	616	60191	0.910448	0.0514383	0.910448	O=C(CN1C(=O)c2ccccc2C1=O)N1CCC(COc2ccccc2)CC1
chem_18400	508	617	505	0.777778	0.0514499	0.777778	COc1cccc(C[NH+](Cc2ccc(F)cc2)CC(O)c2ccccc2)c1OC
chem_6750	1073	618	1092	0.79661	0.0514551	0.79661	CCOc1cccc(CNc2ccccc2C(C)O)c1O
chem_64664	45044	619	45017	0.898551	0.0514712	0.898551	CCCc1ccccc1OC1CCN(S(=O)(=O)c2ccc(C)cc2)CC1
chem_99370	10020	620	10020	0.852459	0.0514947	0.852459	Cc1ccc(CC[NH2+]C2CCCOc3ccc(C)cc32)cc1
chem_50815	83136	621	83118	0.930556	0.0515117	0.930556	O=C1C(Cl)=C([NH+]2CCN(Cc3ccccc3)CC2)C(=O)N1c1ccc(Oc2ccccc2)cc1
chem_70408	3825	622	3821	0.828125	0.0515146	0.828125	CC(Oc1ccccc1)C(=O)N1CC[NH+](CCCc2ccccc2)CC1
chem_93758	24968	623	24962	0.878788	0.0515394	0.878788	CN(CCCNC(=O)CCc1ccco1)c1ccccc1
chem_76071	9074	624	9065	0.85	0.0515406	0.85	C[NH2+]CCc1ccccc1COc1ccc(Br)c(C)c1
chem_63346	7125	625	7124	0.844156	0.0515824	0.844156	O=C(NCCOCCOCCNc1nc(Nc2ccc(O)cc2)nc(Nc2ccc(C(=O)NC(C(=O)[O-])c3ccccc3)cc2)n1)c1ccccc1
chem_77064	244	626	244	0.754386	0.0515975	0.754386	COc1ccc(CCCC(O)CCc2cccnc2)cc1
chem_8431	47920	627	48381	0.901408	0.0516047	0.901408	COc1cccc(C(=O)N2CCCN(C(=O)Cc3ccccc3F)CC2)c1
chem_43126	415	628	415	0.770833	0.051614	0.770833	COc1ccc(OCc2ccc(CC[NH3+])cc2)cc1
chem_8928	23981	629	24024	0.877778	0.0516169	0.877778	CCC(C)(C)c1ccc(OC(C)C(=O)Nc2cc(O)c(NC(=O)Nc3ccc(C#N)cc3)cc2Oc2ccc(OC)cc2)c(C(C)(C)CC)c1
chem_20229	32847	630	32827	0.8875	0.0516172	0.8875	COc1cccc(CN2C(=O)C3(SCCN3C(=O)NCc3ccccc3)c3cc(OC)ccc32)c1
chem_96982	6680	631	6676	0.842105	0.0516721	0.842105	COc1ccc(NC(C)COc2ccc(C)cc2)nc1
chem_33341	6735	632	6729	0.842857	0.0516939	0.842857	CC(C)c1ccccc1OCC(O)COc1cccc(C(=O)NCc2ccccc2)c1
chem_61946	27918	633	27888	0.882353	0.051695	0.882353	CCOc1ccc(OCCNC(=O)C[NH+](Cc2ccccc2)C2CC2)cc1
chem_67644	13810	634	13805	0.861538	0.0517113	0.861538	CCN(CC(=O)NCc1ccc2c(c1)OCO2)c1ccccc1
chem_52713	32579	635	32547	0.887324	0.0517181	0.887324	COc1ccc(C(=O)NC(C(=O)N2CCC(C(=O)c3ccc(C)cc3)CC2)C(C)C)cc1
chem_48140	51087	636	51070	0.903614	0.0517186	0.903614	COc1ccc(C(=O)N(C)CC(=O)N2N=C(c3cccc(OC)c3)CC2c2ccccc2OC)cc1
chem_57832	45000	637	44970	0.898551	0.0517187	0.898551	Cc1ccccc1OCCCN(C)C(=O)Cc1ccccc1[N+](=O)[O-]
chem_31290	5080	638	5061	0.836066	0.0517212	0.836066	CC(OCCCNC(=O)c1ccc(I)cc1)c1ccccc1
chem_12525	7598	639	7571	0.846154	0.0517409	0.846154	COc1ccc(C(CN=Cc2cccc(OC)c2O)[NH+](C)C)cc1
chem_81307	987	640	987	0.794118	0.0517481	0.794118	CCCC(C)c1ccc(Oc2ccc(CNC(=O)c3ccc(C)nc3N)cc2)cc1
chem_88715	410	641	410	0.770492	0.0518095	0.770492	CCOc1cc(C(C#N)NCc2ccc(C)cc2)ccc1O
chem_46381	21803	642	21730	0.875	0.0518224	0.875	Cc1ccc(OC(C)C(=O)N2CCC(NC(=O)c3occc3C)CC2)cc1
chem_33659	71613	643	71555	0.92	0.0518398	0.92	COc1ccc(C(=O)NC2CCN(C(=O)Nc3cccc(F)c3)CC2)cc1
chem_51009	83996	644	83979	0.931507	0.0518401	0.931507	Cc1cccc(C(=O)N2CCC(Oc3ccccc3F)(C(=O)[O-])CC2)c1
chem_69819	22697	645	22692	0.876543	0.0518563	0.876543	CCCOc1ccc(C([O-])=C2C(=O)C(=O)N(CCc3ccc(Cl)cc3)C2c2ccc(N(C)C)cc2)cc1
chem_25162	21533	646	21424	0.875	0.0518693	0.875	O=C1C=C(Nc2cccc(O)c2)CCC1
chem_54127	65354	647	65338	0.914634	0.0519061	0.914634	COc1ccccc1C=C1Oc2c(ccc3c2C[NH+](Cc2ccc(C)cc2)CO3)C1=O
chem_36442	15564	648	15553	0.864865	0.0519156	0.864865	CCN(CC)c1ccc(CN(CC(O)COc2cccc(C)c2)c2ccccn2)cc1
chem_297	29134	649	29241	0.884058	0.0519191	0.884058	O=C([O-])c1ccc(OCC2CC(=O)N(Cc3ccc(Cl)cc3)C2)cc1
chem_37012	10502	650	10490	0.854545	0.0519317	0.854545	C[NH2+]C(Cc1ccc(C)cc1)c1c(OC)cccc1OC
chem_95329	31117	651	31115	0.885714	0.0519344	0.885714	CS(=O)(=O)N(CC(=O)N1CCCCCC1)c1ccc(OCc2ccccc2)cc1
chem_85258	85742	652	85730	0.933333	0.051986	0.933333	CN1C(=O)c2ccccc2NC1c1ccccc1OCC1CCCO1
chem_33940	2071	653	2065	0.813559	0.0519994	0.813559	CC([NH3+])C1(c2cccc(OCc3ccccc3)c2O)CC1
chem_77911	55178	654	55172	0.906667	0.0520081	0.906667	O=C(NCC1(O)CCOc2ccccc21)C1CC(=O)N(c2ccccc2)C1
chem_83009	24402	655	24396	0.878378	0.0520187	0.878378	O=C(COc1cccc(Oc2ccccn2)c1)NCCC1=CCCCC1
chem_57883	4648	656	4622	0.833333	0.0520287	0.833333	COc1ccc(NCC(O)COc2ccccc2)cn1
chem_69833	14567	657	14560	0.863014	0.0520338	0.863014	CCc1ccc(NC(=O)NCC2CCN(c3ccccc3OC)C2)cc1
chem_22647	35221	658	35185	0.890411	0.0520382	0.890411	N#CC1COCCN1C(=O)COc1ccccc1Cc1ccccc1
chem_76325	38904	659	38893	0.893333	0.0520919	0.893333	Cc1cccc(OCC(=O)NC2CCN(C(=O)c3ccco3)CC2)c1C
chem_95975	5483	660	5483	0.837838	0.0521002	0.837838	Cc1cc(O)cc(C)c1CC([NH3+])C(=O)NC1CCNc2ccc(c3ccccc3)cc21
chem_61444	38388	661	38364	0.892857	0.0521062	0.892857	CCCC[NH2+]C1CN(Cc2ccc(Oc3ccc(NS(C)(=O)=O)cc3)cc2)CC1c1cccc(F)c1
chem_3205	6224	662	6267	0.84127	0.0521067	0.84127	CCOc1ccc(NCCCc2ccc(OC)c(N)c2)cc1
chem_9369	11404	663	12197	0.857143	0.052117	0.857143	COc1cc(CC[NH+]2CCc3cc(OC)c(OC)cc3C2)ccc1NC(=O)c1ccccc1N
chem_54040	25502	664	25502	0.879518	0.0521218	0.879518	CCOc1cc(C2Nc3ccccc3NC3=C2C(=O)CC(c2ccc(OCC(C)C)cc2)C3)ccc1O
chem_10414	41886	665	41844	0.896104	0.0521686	0.896104	COc1cc(C=CC(=O)N2CCC(O)(Cc3ccccc3)CC2)ccc1OCc1ccccc1
chem_66834	11241	666	11237	0.855263	0.0521746	0.855263	CCN(C(=O)C1CC(=O)N(CCc2ccc(OC)cc2)C1)c1cccc(C)c1
chem_84233	18584	667	18583	0.87013	0.0521838	0.87013	CCc1ccccc1NC(=O)N(Cc1ccc2c(c1)OCO2)C1CC[NH+](Cc2ccccc2)CC1
chem_99715	3048	668	3048	0.822581	0.0521889	0.822581	CC(O)CNC(=O)c1cccc(OCCOc2cccc(Cl)c2)c1
chem_35629	3789	669	3781	0.828125	0.0521897	0.828125	CC([NH3+])c1cccc(OCCc2ccc3c(c2)CCO3)c1
chem_36771	36968	670	36936	0.891892	0.0521961	0.891892	CCCCN1C(=O)c2ccccc2NC1(C)c1ccccc1OCCc1ccccc1
chem_87871	2027	671	2024	0.8125	0.0522362	0.8125	CCc1ccc(C(=O)NC(C)COc2cccc(C)c2)o1
chem_69325	11102	672	11091	0.855072	0.0522408	0.855072	O=C(NCc1cccc(C[NH+]2CCCCC2)c1)c1ccccc1SCc1ccccc1
chem_65733	14920	673	14900	0.863636	0.0522426	0.863636	CCC(NC(=O)COc1ccc(Cl)c(C)c1)c1ccccc1
chem_5463	33228	674	33960	0.888889	0.0522544	0.888889	COc1cccc(CC([NH3+])c2ccc(C)cc2Br)c1
chem_17043	31508	675	31503	0.886598	0.0522726	0.886598	O=C(NCC(O)C(Cc1ccccc1)[NH2+]Cc1cccc(OC(F)(F)F)c1)c1cccc(C(=O)N2CCCC2c2ccncc2)c1
chem_43924	8449	676	8438	0.848485	0.0522834	0.848485	COc1ccc(OCC(=O)OCC(=O)NC(CC(C)C)c2ccccc2)cc1
chem_45217	17471	677	17461	0.868421	0.0522913	0.868421	COc1ccc(S(=O)(=O)N2CCCC(C(=O)Nc3cccc(OC(C)C)c3)C2)cc1
chem_96274	62845	678	62845	0.9125	0.0523187	0.9125	COc1ccc(S(=O)(=O)N2CCc3ccc(NC(=O)COc4ccc(C)cc4)cc3C2)cc1
chem_79441	32712	679	32701	0.887324	0.0523189	0.887324	CCOC(=O)c1ccccc1NC(=O)N1CCN(c2ccccc2OC)CC1
chem_57310	9172	680	9172	0.850575	0.0523554	0.850575	CC(=O)N1CC2CC(c3ccc(CCCOc4cccc(C)c4)cc3)=C(C(=O)N(C)CCc3ccccc3)C(C1)[NH2+]2
chem_31343	26164	681	26125	0.880597	0.0523686	0.880597	OCC1COCC[NH+]1Cc1ccccc1OCc1ccccc1
chem_96788	19659	682	19658	0.871429	0.0523692	0.871429	CC(C)CC(=O)NC1COC2C(NC(=O)c3cccc(Oc4ccccc4)c3)COC12
chem_93285	18787	683	18786	0.87037	0.0523772	0.87037	Oc1ccccc1C[NH2+]CC1CC(O)C1
chem_45448	55018	684	54995	0.906667	0.0523799	0.906667	COc1ccc(N2CC[NH+](Cc3cccc(OC(F)F)c3)CC2=O)cc1
chem_60029	22002	685	21948	0.875	0.0523847	0.875	CCCCN(C)c1ccc(C(=O)Nc2cnc(c3cccc(O)c3)nc2)cc1
chem_65594	28407	686	28393	0.883117	0.0524378	0.883117	COc1ccc(CC2=C(C(=O)[O-])N3C(=O)C(NC(=O)Cc4ccccc4)C3SC2)cc1
chem_79529	78266	687	78265	0.925532	0.0524444	0.925532	COc1cc(NC(=O)c2ccccc2C)ccc1C(=O)N1CCCC(OC(=O)CC[NH3+])c2cc(Cl)ccc21
chem_53291	1714	688	1713	0.808219	0.0524526	0.808219	NC(=O)C(Cc1ccccc1)NC(=O)C(Cc1ccccc1)NC(=O)C1CCCC1NC(=O)C([NH3+])Cc1ccc(O)cc1
chem_75804	6179	689	6176	0.84058	0.0524559	0.84058	Cc1ccc2c(c1)C(NC(=O)NCC(O)c1ccccc1C)CO2
chem_5001	89289	690	89447	0.938462	0.0524636	0.938462	COc1ccc(C)cc1C1CCc2ccccc2N1
chem_88189	12157	691	12140	0.857143	0.0524809	0.857143	Cc1cc(OCCCCCOc2ccccc2)ccc1C(=O)N(C(C)C)C(C)C
chem_42754	27246	692	27229	0.881579	0.052503	0.881579	C[NH2+]C1CCC[NH+](Cc2ccccc2)CC1NC(=O)c1ccc(OCc2ccccc2)cc1
chem_25942	3454	693	3448	0.826087	0.0525096	0.826087	COc1ccccc1CNC(=O)CCc1ccc(S(=O)(=O)N2CCCC2)cc1
chem_37954	36969	694	36939	0.891892	0.0525096	0.891892	COc1ccc(C(=O)NCCNC(=O)c2ccc(OC3CCC(C(=O)[O-])CC3)cc2)cc1Cl
chem_1625	2427	695	2435	0.818182	0.0525249	0.818182	Cc1cc(CN(C(=O)C(c2ccccc2)c2ccccc2)C(CCC[NH+]=C(N)N)C(=O)NCC(=O)[O-])ccc1O
chem_55653	55061	696	55043	0.906667	0.0525378	0.906667	CCOc1ccccc1NC(=O)N(Cc1ccco1)C1CCOCC1
chem_6492	6465	697	6598	0.842105	0.0525465	0.842105	COc1ccc(CCN2C(=O)C(=O)C(=C([O-])c3ccc(OC(C)C)cc3)C2c2ccc(C(C)(C)C)cc2)cc1
chem_71703	55406	698	55402	0.906977	0.0525488	0.906977	CCCOc1cccc(C2=C(O)C(=O)N(c3ccc(N4CCC(C)CC4)cc3)C2c2ccccc2OC)c1
chem_64418	85558	699	85525	0.933333	0.0525587	0.933333	c1ccc(Oc2ccccc2OCC[NH+]2CCCCC2)cc1
chem_97590	68447	700	68447	0.916667	0.0525751	0.916667	COc1ccccc1C[NH+]1CC(=O)NCCCCCOc2cc(C(=O)[O-])ccc2C1
chem_44222	8720	701	8716	0.849315	0.052591	0.849315	COc1cccc(CN(C(=O)COc2ccccc2Cl)C(C)C(=O)NC(C)C)c1
chem_46820	19518	702	19498	0.871429	0.0526179	0.871429	O=C([O-])c1ccc(CCC(=O)N(Cc2ccccc2)CC2CCCO2)cc1
chem_29636	61996	703	61988	0.912088	0.052624	0.912088	CNC(=O)CCC(=O)OC1CN(C(=O)CCC2C(=O)c3ccccc3C2=O)CC1COC(c1ccccc1)(c1ccc(OC)cc1)c1ccc(OC)cc1
chem_55159	29084	704	29078	0.883721	0.0526244	0.883721	CC(=O)N1c2cccc(O)c2NC2=C(C(=O)CC(C)(C)C2)C1c1ccc(OCc2ccccc2)cc1F
chem_49721	61183	705	61182	0.911504	0.0526367	0.911504	COc1ccc([Si](C)(C)C2C(CC(=O)N(CCO)Cc3ccccc3)OC3(C(=O)N(Cc4cccc(N5N=C(c6ccccc6)CCC5=O)c4)c4ccc(OC)cc43)C2C)cc1
chem_55872	35948	706	35909	0.890625	0.0526412	0.890625	COCCCNc1ccc(NC(=O)COc2ccccc2)cc1
chem_73834	70500	707	70485	0.918919	0.0526493	0.918919	COc1ccc(C2C[NH+](Cc3ccccc3)CC(c3ccc4c(c3)OCO4)C2=O)cc1
chem_76627	314	708	314	0.762712	0.0526542	0.762712	CC(NC(=O)C(C)[NH+]1CCN(c2ccc(O)cc2)CC1)c1ccccc1
chem_73168	16874	709	16873	0.86747	0.0526606	0.86747	COc1cc(Cl)c(C)cc1N1C(=O)C(O)=C(c2ccc(OCC(C)C)cc2)C1c1cccc(O)c1
chem_89095	2938	710	2938	0.821918	0.052665	0.821918	Cc1cccc(OCCCC(=O)NC(C)c2ccc(OCc3cccnc3)cc2)c1
chem_24789	2737	711	2737	0.820513	0.0526934	0.820513	COc1ccc(CN2C=CN(c3ccc(C(=O)[O-])cc3[N+](=O)[O-])C(Cc3ccc(O)cc3)C2=O)cc1
chem_84315	4777	712	4770	0.833333	0.0527033	0.833333	[NH3+]CCC[NH2+]CCCC(c1ccc(O)c(O)c1)N(c1ccc(O)c(O)c1)c1ccc(O)c(O)c1
chem_50909	38786	713	38763	0.893333	0.0527091	0.893333	COc1cccc(CCN2C(=O)c3ccccc3C2(O)C2CCCCC2)c1
chem_49403	22549	714	22545	0.876404	0.0527205	0.876404	O=C(CC1CC=CCC(Cc2ccccc2)C(=O)OCC2(CCCC2)NC1=O)NC(CO)Cc1ccc(OCc2ccccc2)cc1
chem_73842	66547	715	66530	0.915493	0.0527275	0.915493	Cc1cccc(N2CCN(C(=O)COc3ccc(C#N)cc3)CC2)c1C
chem_67938	46908	716	46846	0.9	0.0527495	0.9	O=C(CNc1cccc(Cl)c1)NC1CCOc2ccccc21
chem_48356	21834	717	21762	0.875	0.0527525	0.875	NC(=O)C1CCNc2cc(O)ccc21
chem_19352	4056	718	4047	0.830508	0.0527651	0.830508	CC[NH+](CCC(=O)OC)Cc1cccc(O)c1
chem_2929	44666	719	44774	0.898551	0.0527712	0.898551	COc1cccc(C(=O)NCCCCCCNC(=O)N2Cc3ccccc3C2)c1
chem_3597	30136	720	30267	0.885246	0.0527815	0.885246	COc1ccc(C)cc1C[NH2+]C(C)c1ccccc1Br
chem_18029	81868	721	81858	0.929412	0.0527839	0.929412	Bc1ccc(Oc2ccc(Cl)c(CC(=O)[O-])c2)c(CN2C(=O)OC(c3ccccc3)C2C)c1
chem_82324	35493	722	35483	0.890411	0.0527978	0.890411	O=C(NC(=S)Nc1ccc(N2CCCC2)cc1)c1ccc(OCc2ccccc2)cc1
chem_65627	11097	723	11085	0.855072	0.0528013	0.855072	CS(=O)(=O)N1CCC(C(=O)NCCc2ccccc2)Oc2ccccc21
chem_97699	45594	724	45593	0.898734	0.0528049	0.898734	Cc1ccccc1NC(=O)c1nnc(COc2ccc(C(=O)NC3CCCCCC3)cc2)s1
chem_20019	84	725	84	0.72549	0.0528595	0.72549	CC(Nc1ccc(O)cc1)c1ccc(F)c(Br)c1
chem_56620	58246	726	58158	0.909091	0.0528657	0.909091	COc1ccccc1N1CCN(C(=O)Nc2ccccc2[S-])CC1
chem_23145	59758	727	59679	0.910448	0.0528713	0.910448	COc1cccc(C(=O)N2CCN(c3ccccc3Cl)CC2)c1O
chem_82871	29610	728	29609	0.884211	0.0528899	0.884211	CC(CCNC(=O)c1ccc(Oc2ccccc2)cc1)CC(=O)N1CCC2C1C(=O)CN2S(=O)(=O)Cc1cccnc1
chem_69571	8499	729	8493	0.848485	0.0529086	0.848485	CCCc1ccc(OCC(=O)N2CCN(C(=O)COc3cccc(C)c3C)CC2)cc1
chem_91450	4272	730	4272	0.830769	0.0529165	0.830769	COc1ccc(NC(=O)NCCC(C)c2ccccc2)cc1Cl
chem_99383	50168	731	50168	0.902778	0.0529282	0.902778	CCOC1CC(NC(=O)c2cccc(Oc3ccccc3)c2)(C(=O)[O-])C1(C)C
chem_91239	68361	732	68351	0.916667	0.0529287	0.916667	COc1ccc(Oc2ncccc2NC(=O)N2CCC(O)CC2)cc1
chem_30221	33651	733	33513	0.888889	0.0529709	0.888889	[NH3+]C(c1ccc2c(c1)OCCCO2)C1Cc2ccccc2O1
chem_66017	6163	734	6160	0.84058	0.052978	0.84058	COc1ccc(CC(=O)NCC(c2ccccc2Cl)[NH+]2CCCCC2)cc1
chem_44184	48116	735	48084	0.901408	0.0529839	0.901408	CCOc1cc(C(=O)N2CC([NH3+])C(c3ccccc3)C2)ccc1C
chem_98222	11264	736	11264	0.855263	0.0529997	0.855263	COc1ccccc1CC(C)CC(=O)NC1CCCc2cc(N)ccc21
chem_25615	75030	737	74924	0.923077	0.0530379	0.923077	CCCN(C(=O)COc1ccc(Oc2ccccn2)cc1)C1CC[NH2+]C1
chem_83135	5474	738	5472	0.837838	0.0530453	0.837838	CC(C)CC(NC(=O)OCc1ccccc1)C(=O)NCC(=O)CNC(=O)c1cccc(OCc2ccccc2)c1
chem_1485	10605	739	10617	0.854839	0.0530457	0.854839	CCOc1ccc(C(C)[NH2+]Cc2cc(C)ccc2OC)cc1
chem_86731	16227	740	16226	0.865854	0.0530763	0.865854	COc1ccc(NC(=O)C(c2ccccc2O)N(C(=O)C(CO)NC(=O)OC(C)(C)C)C2CC2C)cc1
chem_82415	43441	741	43427	0.897059	0.0530961	0.897059	COC(=O)C1CCC[NH+]1CCOC(c1ccc(OC)cc1)(c1ccc(OC)cc1)c1ccc(OC)cc1
chem_82701	12575	742	12570	0.859155	0.0531125	0.859155	CC(Cc1ccc(Oc2ccc(Cl)cc2)c(Oc2ccccc2)c1)C[NH+](C)CC(=O)[O-]
chem_88448	81677	743	81668	0.928571	0.053113	0.928571	O=C(Nc1ccc2c(c1)OCO2)c1cccc(C(=O)N2CCOCC2)c1
chem_56191	11072	744	11057	0.855072	0.0531198	0.855072	COc1ccc(C[NH+](CC(O)Cc2ccccc2)CC2CCCO2)cc1
chem_49514	259	745	259	0.755102	0.0531279	0.755102	CC(O)CCOc1cccc(O)c1
chem_27190	19451	746	19425	0.871429	0.0531301	0.871429	CCc1ccc(NC(N)=[NH+]C2CC2c2cccc(OC)c2)cc1
chem_3104	7166	747	7217	0.844828	0.0531416	0.844828	C#CCCC(=O)N(C)C(C)c1ccccc1O
chem_1633	1574	748	1579	0.807018	0.0531424	0.807018	CCOc1ccccc1NC(=O)NCCc1ccccc1
chem_45649	15	749	15	0.666667	0.0531513	0.666667	CC(CC(=O)[O-])NC(=O)C([NH3+])Cc1ccc(O)cc1
chem_51466	1041	750	1041	0.796296	0.0531631	0.796296	CCCCc1ccc(NC(=O)C(=O)Nc2ccc(OC)cc2)cc1
chem_4006	6695	751	6734	0.842857	0.0531758	0.842857	C=CCCC(O)C[NH+](Cc1ccc(OC)cc1)Cc1ccc2c(c1)OCO2
chem_1602	42877	752	42905	0.897059	0.0531915	0.897059	O=C(CCc1ccco1)Nc1ccc(OC2CCCC2)cc1
chem_98707	6095	753	6095	0.84	0.053209	0.84	CCN(Cc1cc(C(CCc2ccccc2C)CC(=O)[O-])ccc1C)S(=O)(=O)c1ccccc1[O-]
chem_61826	51703	754	51688	0.90411	0.0532094	0.90411	O=C(Nc1cccc2c1CCO2)NC1CCCc2occc21
chem_82054	56410	755	56396	0.907692	0.0532441	0.907692	Clc1ccc(OC(Cc2ccccc2)CC2CC[NH2+]CC2)cc1
chem_17385	13289	756	13286	0.860465	0.0532473	0.860465	CCC(C(=O)NC1CCCCC1)N(Cc1ccc(OC)cc1)C(=O)CN(c1cc(C)ccc1OC)S(=O)(=O)c1ccc(C)cc1
chem_28860	19715	757	19702	0.871795	0.0532705	0.871795	CC(CC1CC1)[NH2+]Cc1ccccc1OC(=O)Nc1ccc(c2ccco2)cc1
chem_66670	68013	758	67963	0.916667	0.0532801	0.916667	O=C(c1ccc(F)cc1)N1CCCC(OCCOc2ccccc2)C1
chem_51473	7965	759	7958	0.847222	0.0532801	0.847222	CC[NH+](Cc1ccc(C(=O)Nc2ccc(OCC3CCCO3)cc2)cc1)C(C)C
chem_23326	62560	760	62523	0.9125	0.0532817	0.9125	COc1ccc(c2cc([N+](=O)[O-])ccc2OCC(=O)N2CCCCC2C)cc1
chem_50945	15082	761	15076	0.864198	0.0532833	0.864198	CCCOC(=O)CC1C(=O)NCC[NH+]1CC(=O)Nc1cccc(OCCc2ccccc2)c1
chem_71848	88272	762	88265	0.936709	0.0532894	0.936709	CCCOc1ccc(N2C(=O)C(Sc3ccccc3)=C([NH+]3CCN(c4ccccc4)CC3)C2=O)cc1
chem_53067	78538	763	78518	0.925926	0.0533029	0.925926	CC(=NOCCCCC1COC(C)(C(=O)[O-])OC1C)c1ccc(Oc2ccccc2)cc1
chem_75214	31030	764	31012	0.885714	0.0533132	0.885714	C[NH+](Cc1ccc(Oc2ccc3c(c2)COB3O)cc1)C1CCCCC1
chem_37472	47687	765	47669	0.901235	0.0533296	0.901235	COc1ccc(Nc2ccnc(N3CCC(C(=O)NCc4ccccc4OC)CC3)n2)cc1
chem_8379	1578	766	1636	0.807018	0.053336	0.807018	COc1cc(C(C)C[NH3+])ccc1OCc1ccccc1
chem_55349	21927	767	21868	0.875	0.0533537	0.875	COc1ccc(C[NH+]2CCC(CNC(=O)c3ccc(N4CCc5ccccc5C4)cc3)CC2)cc1
chem_3973	18881	768	19017	0.870968	0.0533655	0.870968	CCC(Pc1c(C)cccc1C(F)(F)F)c1ccccc1O
chem_12867	21359	769	21234	0.875	0.0533675	0.875	N#Cc1ccccc1c1ccc(C[NH+]2CCC(C(=O)Nc3ccccc3O)CC2)cc1
chem_4010	16900	770	17004	0.867647	0.0533733	0.867647	CCc1ccc(NC(=O)C(=O)NCC2(c3ccc(OC)cc3)CCCC2)cc1
chem_95801	1570	771	1570	0.806452	0.0533847	0.806452	CCN(C(=O)CCc1ccco1)c1cc(O)ccc1C
chem_49380	26240	772	26213	0.880597	0.053391	0.880597	CCN(Cc1ccncc1)C(=O)Nc1ccccc1Oc1ccccc1
chem_46603	11790	773	11730	0.857143	0.0534049	0.857143	Cc1ccccc1OC(=O)NC(C)(C)CO
chem_7895	41027	774	41555	0.895522	0.0534078	0.895522	Cc1ccccc1CC(=O)Oc1ccc(N2CCCC2=O)cc1
chem_9687	10631	775	10950	0.854839	0.0534914	0.854839	Cc1ccc(C(O)C2[NH2+]CCc3ccc(N)cc32)cc1
chem_71571	10556	776	10552	0.854545	0.0535079	0.854545	[NH3+]Cc1ccn(Cc2cccc(O)c2)c1
chem_95892	25988	777	25988	0.880435	0.0535335	0.880435	COc1cccc(C2OC(c3ccc(OCCCO)cc3)=NC2(Cc2ccc(Br)cc2)C(=O)NNCc2ccc(Cl)c(Cl)c2)c1
chem_39601	54313	778	54255	0.90625	0.0535347	0.90625	COC(=O)N1CCN(c2ccc(Oc3ccccc3OC)cc2)CC1
chem_4018	15131	779	15237	0.864407	0.0535539	0.864407	Oc1ccc(C[NH2+]Cc2ccccn2)cc1Cl
chem_26371	5425	780	5425	0.8375	0.053558	0.8375	COc1ccc(C(=O)OC2C(OC(C)C)c3cc(NCc4ccc(C)cc4)ccc3OC2(C)C)cc1
chem_20662	21016	781	20998	0.873418	0.0535584	0.873418	CC(C)Oc1ccc(NC(N)=[NH+]Cc2cccc(C(=O)NCc3ccco3)c2)cc1
chem_91159	18078	782	18078	0.869048	0.0535747	0.869048	CCCCCCCOc1ccc(C(=O)Oc2ccc(CC(NC(=O)c3ccc(NC(=O)CC)cc3)C(=O)[O-])cc2OC)cc1
chem_71112	5560	783	5556	0.838235	0.0536074	0.838235	COc1cc2c(cc1OC)C[NH+](CC(=O)NCC(c1ccccc1)c1ccccc1)C(C)C2
chem_65068	73912	784	73886	0.921875	0.0536545	0.921875	CN(CCCCCCN(C)N=Nc1ccc(Oc2ccccc2)cc1)N=N
chem_793	29617	785	29912	0.884615	0.0536585	0.884615	O=C(NC(c1ccc(Cl)cc1)c1ccccn1)C1CC[NH+](CCCCOc2ccccc2)CC1
chem_18605	56635	786	56580	0.907895	0.0536605	0.907895	[NH3+]C1CCN(C(=O)COc2cccc(NC(=O)c3ccco3)c2)CC1
chem_17646	37413	787	37337	0.892308	0.0536839	0.892308	COc1ccc(S(=O)(=O)N2CCN(C(=O)c3cc(O)cc(O)c3)CC2)cc1
chem_75257	12036	788	12006	0.857143	0.0536882	0.857143	Cc1ccc2c(c1)CC[NH2+]C2C(O)Cc1ccccc1
chem_58441	25279	789	25259	0.87931	0.0536891	0.87931	CC(O)(c1cccc(O)c1)C1CC[NH2+]C1
chem_19027	41100	790	41036	0.895522	0.0536945	0.895522	CCc1ccccc1C[NH2+]CC1Cc2cc(Br)ccc2O1
chem_57140	54437	791	54394	0.90625	0.0536989	0.90625	O=C(c1ncccc1O)N1CCCCc2ccccc21
chem_14877	6920	792	6897	0.84375	0.053699	0.84375	O=C([O-])CCCc1ccc(NCCCCCCc2ccco2)cc1
chem_35082	47677	793	47658	0.901235	0.0537015	0.901235	COc1cccc(CC(=O)N2CCC(c3nnc(C(=O)Nc4ccccc4)s3)CC2)c1
chem_36927	76627	794	76582	0.924242	0.0537379	0.924242	CN(C)c1ccc(C2Oc3ccccc3C(=O)C2Nc2ccccc2)cc1
chem_67943	36739	795	36734	0.891566	0.0537445	0.891566	CCCOc1ccccc1CCCNC(=O)CN(c1ccc(C)cc1)S(=O)(=O)c1ccc(OCC)cc1
chem_78084	49542	796	49536	0.902439	0.0537449	0.902439	COc1cc(CN2CCCN(c3ccc(C)cc3NC(=O)c3ccccc3C)C2=O)cc(OC)c1
chem_84803	13570	797	13567	0.861111	0.053755	0.861111	C[NH+](CC(=O)Nc1ccc(OCc2ccccc2)cc1)Cc1ccc(Cl)cc1Cl
chem_47045	58067	798	57962	0.909091	0.0537572	0.909091	COc1ccc(C(=O)NC2CCC(=O)NC2c2ccccc2)cc1OCC1CC1
chem_64189	19782	799	19776	0.871795	0.0537801	0.871795	CC(C)COc1ccc(C(=O)Nc2ccc(N3CC[NH+](Cc4ccccc4Cl)CC3)cc2)cc1
chem_53376	41377	800	41336	0.895522	0.0537866	0.895522	Cc1ccccc1OCCNc1c(Cl)cccc1C(=O)[O-]
chem_3815	8030	801	8106	0.847458	0.053789	0.847458	CCc1ccc(OCC(C[NH3+])c2cc[nH]c2)cc1
chem_34236	15929	802	15906	0.865672	0.0538132	0.865672	[NH3+]C(CCCC(Oc1ccc(OC(F)(F)F)cc1)c1ccccc1)OC(=O)C=CC(=O)OC([NH3+])CCCC(Oc1ccc(OC(F)(F)F)cc1)c1ccccc1
chem_15991	9218	803	9193	0.850746	0.0538258	0.850746	CCCCc1ccc(C(O)C(O)COC(=O)Nc2ccccc2)o1
chem_2353	62467	804	62526	0.9125	0.0538329	0.9125	CNC(=O)N1CCCC(c2cccc(C(=O)Nc3ccc(OC)c(Cl)c3)c2)C1
chem_63559	67975	805	67919	0.916667	0.0538412	0.916667	S=C(NCc1ccccc1)NN=Cc1cc(Br)ccc1OCCOc1ccc(C2CCCCC2)cc1
chem_56671	11073	806	11058	0.855072	0.0538441	0.855072	Cc1cccc(OC(C)C(=O)NC2CCCc3ccccc32)c1C
chem_78629	3900	807	3899	0.828571	0.0538569	0.828571	Cc1ccc(CS(=O)(=O)N2CCC(C(=O)Nc3ccc(OC(C)C)cc3)CC2)cc1
chem_27922	23672	808	23657	0.877193	0.053888	0.877193	CC(C)CC1NC(=O)c2ccccc2O1
chem_82536	1869	809	1868	0.810345	0.0538886	0.810345	CC(CCOc1cccc(Br)c1)C(O)c1ccccc1
chem_45558	49444	810	49424	0.902439	0.0538891	0.902439	Cc1ccccc1C1c2ccsc2CCN1C(=O)CN(C(=O)COc1ccccc1)C(C)C
chem_38526	8930	811	8905	0.85	0.0539004	0.85	CCCOc1ccccc1C(NN)c1ccc(I)cc1
chem_80593	6382	812	6377	0.84127	0.0539275	0.84127	Cc1ccc(OCC(=O)NC(CC(C)C)c2ccccc2)cc1C
chem_29693	38241	813	38200	0.892857	0.053974	0.892857	CN(CCc1ccccc1)C(=O)c1ccccc1C1CC[NH+](CCN2C(=O)COc3ccccc32)CC1
chem_72463	38875	814	38860	0.893333	0.0539742	0.893333	COCCNC(=O)C1CN(C(=O)c2cccc(OC)c2)CC1c1cccc(OC)c1
chem_39222	78479	815	78450	0.925926	0.0539815	0.925926	CCOc1cccc(C([O-])=C2C(=O)C(=O)N(C3CCCC3)C2c2cccc(C)c2)c1
chem_16951	40090	816	40017	0.894737	0.0539824	0.894737	COc1ccccc1CNS(=O)(=O)c1ccc(C)c(C(=O)NC2CCCCC2)c1
chem_98751	18006	817	18006	0.868852	0.0539914	0.868852	Cc1ccc(NCCNc2ccccc2OCc2ccccc2)c(C)c1
chem_74441	19596	818	19585	0.871429	0.0539941	0.871429	CC(C)N(Cc1cccc(Cl)c1)C(=O)c1cccc(OCC(=O)[O-])c1
chem_50001	9294	819	9279	0.850746	0.0540089	0.850746	COCc1ccc(NCC2CCN(c3ccccc3OC)C2)cc1
chem_50891	17480	820	17471	0.868421	0.0540147	0.868421	COc1ccc(CNC(=O)C2(C)CCN(C(=O)Nc3ccc4c(c3)OCCO4)CC2)cc1
chem_44128	11764	821	11702	0.857143	0.0540154	0.857143	CC(C)CCOc1ccc(NCCNc2ccccc2OC(C)C)cc1
chem_79748	18355	822	18348	0.869565	0.0540195	0.869565	Oc1ccccc1OCCCCCCCCOc1ccccc1O
chem_62400	74358	823	74339	0.922078	0.0540206	0.922078	Cc1ccc(OC(C)(C)C(=O)Nc2cccc(N3C(=O)CCC3C)c2)cc1
chem_1417	35576	824	35592	0.890625	0.0540212	0.890625	c1ccc(C([NH2+]CCC2CCOC2)c2ccco2)cc1
chem_30747	12289	825	12288	0.858824	0.0540318	0.858824	O=C(NCCOc1ccc(C(=O)NCC(NC(=O)OCc2ccccc2)C(=O)[O-])c(O)c1)NCc1ccc(Cl)cc1
chem_31801	57085	826	57068	0.908046	0.0540681	0.908046	CCCCOC(=O)c1ccccc1N1C(=O)C(O)=C(c2cccc(OC)c2)C1c1ccc(N(CC)CC)cc1
chem_99536	39097	827	39097	0.893617	0.0540691	0.893617	CCOC(Cc1ccc(OCCN(CCCSCc2ccccc2)C(=O)Nc2cccc(C(F)(F)F)c2)cc1)C(=O)[O-]
chem_50786	1613	828	1610	0.807018	0.0540718	0.807018	[NH3+]CCc1nc(Cc2cccc(O)c2)co1
chem_37541	64747	829	64701	0.914286	0.0540787	0.914286	O=C(COc1ccc(S(=O)(=O)Nc2ccccc2)cc1)N1CCOCC1
chem_87310	59529	830	59521	0.910256	0.0540931	0.910256	COc1ccc(C)cc1S(=O)(=O)NC1CCCN(C(=O)Nc2ccccc2)C1
chem_53662	590	831	590	0.78125	0.0541056	0.78125	CCc1ccc(C(CNC(=O)CNC(=O)COc2ccccc2)[NH+](C)C)cc1
chem_1792	9715	832	9746	0.852459	0.0541228	0.852459	CC[NH2+]C(c1cccc(OC)c1F)C(C)c1ccccc1
chem_52596	110	833	110	0.732143	0.0541281	0.732143	CCCCc1ccc(Oc2ccc(C(C)O)cc2F)cc1
chem_60470	71763	834	71727	0.92	0.0541407	0.92	COc1ccc(C(=O)Nc2cc(F)ccc2C(=O)N2CCc3ccccc3CC2)cc1
chem_95956	7089	835	7088	0.84375	0.0541472	0.84375	CCC(Oc1cccc(OC)c1)C(=O)NCc1cccc(C)c1
chem_83231	83244	836	83239	0.930556	0.0541606	0.930556	Cc1ccccc1C1=NC(CCOc2ccc(OC(F)(F)F)cc2)CO1
chem_76272	12269	837	12269	0.858586	0.0541621	0.858586	COc1ccc(C[N+]2(C)CCCC(N(C(=O)Nc3ccc(OS(=O)(=O)c4ccc(C)s4)cc3)C(=O)C([NH3+])Cc3ccc(O)cc3)C2)cc1OC
chem_17499	1509	838	1509	0.80597	0.0541632	0.80597	C[NH+](C)C(CNC(=O)COc1ccc(CC(N)=O)cc1)c1ccccc1Cl
chem_67667	6444	839	6444	0.841584	0.0541723	0.841584	COc1ccc(C(Cc2c(Cl)c[n+]([O-])cc2Cl)c2cc(CN(C(=O)OC3C[NH+]4CCC3CC4)c3cc(O)ccc3C)ccc2C(=O)[O-])cc1OC
chem_74518	41531	840	41516	0.895522	0.0541807	0.895522	CCC(C)(C)c1ccc(OCC(=O)Nc2ccccc2OC)cc1
chem_9544	70185	841	70597	0.918919	0.0541833	0.918919	COc1cccc(C(=O)N2CCC(C(=O)Nc3ccccc3F)CC2)c1
chem_44489	40340	842	40285	0.894737	0.0541967	0.894737	Cc1ccc(C)c(OCC(=O)Nc2ccccc2C(=O)N(C)C2CCCCC2)c1
chem_55863	27289	843	27277	0.881579	0.0541988	0.881579	COc1ccc(CNC(=O)c2ccc(N3CCN(C(=O)Cc4c(Cl)cccc4Cl)CC3)cc2)cc1
chem_4843	21260	844	21763	0.875	0.0542018	0.875	COc1ccc(CCN2C(=O)C(Oc3cccc([N+](=O)[O-])c3)C2c2cccc(OC)c2OC)cc1
chem_8080	50259	845	50813	0.903226	0.0542182	0.903226	Cc1ccc(OCCO)c(CN(C)c2ccccc2)c1
chem_91552	25923	846	25920	0.88	0.0542205	0.88	COc1ccc(C2(CNC(=O)Cc3ccc4c(c3)OCC4)CCOCC2)cc1
chem_35558	13350	847	13342	0.860759	0.0542215	0.860759	CC(C)(C)Oc1ccccc1CN1C(=O)C(=O)C(=C([O-])c2ccc(Cl)c(Cl)c2)C1c1ccc(O)cc1
chem_17749	32839	848	32819	0.8875	0.0542293	0.8875	CCOC(=O)c1ccc(NC(=O)C2CCN(c3cc(c4ccc(OC)cc4)ncn3)CC2)cc1
chem_44354	8721	849	8717	0.849315	0.0542372	0.849315	COc1cc(CNC(=O)C2(c3ccccc3)CCN(C(C)=O)CC2)ccc1OCc1ccccc1
chem_57965	80263	850	80236	0.927536	0.0542557	0.927536	O=C(Nc1ccc(Cl)cc1)Oc1cccc(N2CCOCC2)c1
chem_56419	37698	851	37659	0.892308	0.0542652	0.892308	CC1(O)CCN(C(=O)Nc2ccc(C(=O)[O-])cc2O)CC1
chem_89171	73137	852	73131	0.921053	0.0542682	0.921053	COc1ccccc1C1C[NH+](Cc2ccn[nH]2)Cc2ccccc2O1
chem_74898	68133	853	68093	0.916667	0.0542692	0.916667	CCCCOc1ccc(c2nc(C3CC(=O)N(Cc4ccccc4OC)C3)no2)cc1
chem_62276	61035	854	61012	0.911392	0.0542699	0.911392	CN(C(=O)C=Cc1ccccc1)C1CCN(c2ccc(NC(=O)Nc3ccc(Oc4ccccc4)cc3)cc2)C1
chem_1523	78205	855	78205	0.925532	0.0542984	0.925532	COc1ccccc1NCC1=CC(C)(C)Nc2ccc(c3ccc(OC(=O)Nc4cccnc4)cc3OC)cc21
chem_29339	23229	856	23183	0.876923	0.0543124	0.876923	Cc1occc1C(=O)NC1CCCc2ccccc21
chem_79617	44531	857	44522	0.898305	0.054319	0.898305	CCOc1ccc(OC(C[NH3+])c2ccccc2F)cc1
chem_18762	20254	858	20217	0.873016	0.0543218	0.873016	CC(C)(C)C([NH3+])C(=O)Nc1ccc(Oc2ccc(S(N)(=O)=O)cc2)cc1
chem_29656	4081	859	4072	0.830508	0.0543341	0.830508	CCC(C)c1ccc(Oc2c(Cl)cccc2C[NH3+])cc1
chem_49499	37650	860	37601	0.892308	0.05435	0.892308	O=C(Cc1ccc([S-])cc1)N1CCCOc2ccccc21
chem_78609	55183	861	55177	0.906667	0.0543506	0.906667	Cc1ccc(OCCNC(=O)CN(c2cccc(C)c2)S(=O)(=O)c2ccccc2)cc1
chem_99555	47867	862	47867	0.901235	0.0543787	0.901235	COc1ccc(c2ccccc2NC(=O)C2CCC[NH+](Cc3ccoc3)C2)cc1
chem_46653	30053	863	30048	0.885057	0.0543863	0.885057	CCCCNC(=O)C(Cc1ccccc1)N(Cc1cccc(OC)c1)C(=O)CCN1C(=O)c2ccccc2S1(=O)=O
chem_39201	7262	864	7247	0.844828	0.0543974	0.844828	O=S(=O)(NCCOc1ccccc1)c1ccc(CO)cc1
chem_19811	32846	865	32826	0.8875	0.054401	0.8875	CC1=NS(=O)(=O)c2cc(C(=O)Nc3ccccc3Oc3ccccc3)ccc2N1CC(C)C
chem_32355	11637	866	11558	0.857143	0.0544026	0.857143	COc1ccc(NC(=O)C(NS(=O)(=O)c2ccc(C)cc2)C(C)C)cc1
chem_39570	56046	867	56002	0.907692	0.0544039	0.907692	Cc1ccc(C2[NH2+]CCc3ccc(OC(C)C)cc32)cc1
chem_38729	6297	868	6283	0.84127	0.0544183	0.84127	CCc1ccc(NC(=O)c2ccc(OCC(=O)C3CC3)cc2)cc1
chem_1204	83344	869	83342	0.931034	0.0544309	0.931034	CCOc1ccc(C([O-])=C2C(=O)C(=O)N(c3ccc(OC)cc3)C2c2ccc(N(CC)CC)cc2)cc1C
chem_16596	56624	870	56567	0.907895	0.0544441	0.907895	CCOc1ccc(C=CC(=O)Nc2cccc(C(=O)N3CCCCCC3)c2)cc1
chem_77843	36756	871	36752	0.891566	0.0544515	0.891566	COc1ccccc1C(=O)N(CC(=O)N(Cc1ccccc1)Cc1ccc(C)s1)CC1CCCO1
chem_75996	45104	872	45083	0.898551	0.0544549	0.898551	O=C(COc1ccccc1)N1CC[NH+](Cc2ccc(C(F)(F)F)cc2)CC1
chem_55082	19767	873	19760	0.871795	0.0544566	0.871795	CCCOc1ccc(C2C(c3ccc(OCC(C)C)cc3)=C(O)C(=O)N2c2cccc(OC)c2)cc1
chem_9133	19391	874	19636	0.871429	0.0544588	0.871429	COc1ccc(CN(C)C(=O)C[NH+](C)CC(=O)Nc2cccc(OC)c2)cc1
chem_94570	73161	875	73159	0.921053	0.0544589	0.921053	CC(=O)Oc1ccccc1C(=O)Nc1cc(C(=O)N2CC[NH2+]CC2)ccc1C
chem_78189	8765	876	8765	0.849315	0.0544714	0.849315	CCN(Cc1ccccc1)c1cc(C(=O)NCCc2ccc(OC)cc2)ncn1
chem_89104	15798	877	15797	0.865385	0.0544752	0.865385	COc1ccc(C(O)(c2ccc(OC)cc2)C([NH3+])C(C)(C)C)cc1
chem_75626	222	878	221	0.75	0.0544914	0.75	C[NH+](CCc1ccccc1)CCC(O)c1cccc(Cl)c1
chem_13095	10990	879	10965	0.855072	0.0544952	0.855072	CSc1ccc(COC(=O)C2CCN(C(=O)Nc3ccccc3)CC2)cc1
chem_55309	14886	880	14862	0.863636	0.0545213	0.863636	Cc1cccc(OCCNC(=O)c2ccc(OC(C)C)cc2)c1C
chem_93563	7871	881	7867	0.846154	0.0545352	0.846154	CC[NH2+]Cc1ccccc1NC(=O)CC(C)c1ccccc1OC
chem_15752	9761	882	9731	0.852459	0.0545432	0.852459	COc1ccc(OCCC[NH2+]C(C)c2ccc(S(C)(=O)=O)cc2)cc1
chem_7741	56581	883	56897	0.907895	0.0545508	0.907895	CCOc1ccc(C(=O)NC2CCN(C(=O)c3ccccc3C(F)(F)F)CC2)cc1
chem_5787	15138	884	15319	0.864407	0.0545615	0.864407	CC[NH2+]C(c1ccc(C)c(F)c1)c1ccco1
chem_47232	1514	885	1514	0.80597	0.0545744	0.80597	CC(C)(C)OC(=O)c1ccc(c2ccc(CCNC(=O)c3cc(Cl)ccc3O)cc2)cc1
chem_8450	61969	886	62049	0.912088	0.05458	0.912088	COc1ccc(C(Nc2ccc3c(c2)CN(C(=O)C[NH+]2CCCCC2)C3)=C(C=O)c2ccc(C(=O)[O-])cc2C)cc1
chem_10175	5613	887	5593	0.83871	0.0545971	0.83871	COc1ccc(C)cc1NC(=O)c1ccc(C(=O)NCC(C)C)cc1
chem_49423	4610	888	4578	0.833333	0.0546372	0.833333	COc1ccc(C(CNC(=O)c2cccc(NC(=O)C3CC3)c2)[NH+](C)C)cc1
chem_54372	16004	889	15984	0.865672	0.0546381	0.865672	O=C(Cc1ccc(OC(F)F)cc1)NC1CC[NH+](Cc2ccccc2)CC1
chem_2393	11331	890	11471	0.857143	0.0546441	0.857143	CN(Cc1cccc(O)c1)C(=O)CCC=Cc1ccccc1
chem_75428	17535	891	17532	0.868421	0.0546484	0.868421	COc1ccc(C(=O)NCCN2C(=O)Cc3ccccc32)c(OC(C)C)c1
chem_77379	16084	892	16074	0.865672	0.054664	0.865672	COc1ccc(NCCC(=O)NCCc2cccc(Cl)c2)cc1
chem_73501	24862	893	24845	0.878788	0.0546673	0.878788	COc1cccc(C[NH+](C)Cc2ccc(C(=O)N3CCCC3)cc2)c1
chem_85197	83252	894	83247	0.930556	0.0546958	0.930556	O=C(NC1CCC[NH2+]C1)c1cccc(Oc2ccncc2)c1
chem_10198	22775	895	22747	0.876712	0.0546996	0.876712	CCN(C(=O)C1CC(=O)N(CCc2ccccc2OC)C1)c1ccccc1
chem_57239	22942	896	22926	0.876712	0.0547131	0.876712	CCCCOCC(=O)c1c(C)cc(O[Si](c2ccccc2)(c2ccccc2)C(C)(C)C)cc1O
chem_39148	33791	897	33669	0.888889	0.0547258	0.888889	COC(=O)c1ccc(O)c(NC(NC2CCCCCC2)=[NH+]Cc2cccc(C(F)(F)F)c2)c1
chem_50278	20810	898	20793	0.873239	0.0547381	0.873239	COc1ccc(NSNC(=O)NC(Cc2ccccc2)C(=O)N(C)c2ccc(OC)cc2)cc1
chem_72252	7509	899	7504	0.84507	0.0547409	0.84507	COc1ccc(CCCNC(=O)CCCN2C(=O)c3ccc(C)cc3C2=O)cc1
chem_65925	49969	900	49951	0.902778	0.0547411	0.902778	c1ccc(COc2ccccc2C(c2ccccn2)N2CCC[NH2+]CC2)cc1
chem_8402	43589	901	43864	0.897436	0.0547516	0.897436	Cc1ccc(NC(=O)COc2cccc(C=O)c2)cc1S(=O)(=O)N1CCCCC1
chem_21199	53147	902	53100	0.905405	0.0547593	0.905405	COc1ccc(OCCNC(=O)c2cc3c4c(c2)CCC(=O)N4CCC3)cc1
chem_86907	3849	903	3848	0.828125	0.054764	0.828125	Cc1ccc(CC(=O)NCC(c2ccc(C)o2)[NH+]2CCOCC2)cc1
chem_73255	18850	904	18848	0.870588	0.0547879	0.870588	CC1=C(C(=O)OCc2ccccc2)C(c2cccc(Oc3ccccc3)c2)N2C(CC(=O)NC(C)C)=CSC2=[NH+]1
chem_39092	36975	905	36946	0.891892	0.0547953	0.891892	COc1cc2c(cc1OCc1ccccc1)NC(O)C1CCN1C2=O
chem_91745	38534	906	38530	0.892857	0.054797	0.892857	CC[NH+](CC)CCOc1ccc(CNC(=O)c2ccc(c3cccc(C)c3)[nH]c2=O)cc1OC
chem_5447	4397	907	4608	0.833333	0.0547992	0.833333	CCCC(CCOC(=O)c1ccccc1O)CCc1ccccc1C(=O)c1ccccc1
chem_62392	1232	908	1228	0.8	0.0548077	0.8	O=C([O-])C(Cc1ccc(O)cc1)N1OC(Cc2c(O)cccc2O)O1
chem_51104	27273	909	27260	0.881579	0.0548213	0.881579	CCCCCCCCOc1ccc(c2ccc(C(=O)Nc3ccccc3P(=O)([O-])OC(C)CC)cc2)cc1
chem_22407	13659	910	13641	0.861538	0.0548306	0.861538	O=C(CNc1cccc(OCCOc2ccccc2)c1)Nc1cccc(OCCCc2ccccc2)c1
chem_67442	53727	911	53721	0.90566	0.0548397	0.90566	CCCCCP(c1ccc(OC)cc1)c1ccc(OC)cc1
chem_87409	42859	912	42859	0.896907	0.0548405	0.896907	CCCCCCCCCCCCOC(=O)c1ccc(OC)c(NC(=O)C(C(=O)c2ccc(OC)cc2)N(C(=O)C(=O)Nc2ccccc2)c2cc(Cl)c([O-])c(Cl)c2)c1
chem_44477	39420	913	39374	0.893939	0.054861	0.893939	C[NH+](CCOc1ccc(C(=O)[O-])cc1)Cc1ccco1
chem_67186	76296	914	76287	0.924051	0.0548647	0.924051	O=C(Nc1cc(c2cccc(F)c2)ccc1C(=O)[O-])c1cc(N2CCOCC2)ccc1O
chem_772	31404	915	31472	0.886364	0.0548657	0.886364	COc1cccc(C(=O)Nc2ccc(NC(=O)C3CC[NH+](C(C)C(=O)Nc4cc(C(=O)Nc5ccccc5)ccc4C)CC3)cc2C)c1
chem_87188	19899	916	19898	0.872093	0.0548762	0.872093	COc1cc(CNNC(=O)C2(Cc3ccccc3)N=C(c3ccc(OCCCO)cc3)OC2c2ccc(c3ccccc3)cc2)cc(OC)c1
chem_98314	38048	917	38046	0.892308	0.0549024	0.892308	O=C(NCC1CCCc2ccccc21)c1ccccc1I
chem_34905	22861	918	22837	0.876712	0.0549041	0.876712	COc1cccc(CCNC(=O)CN2CCN(c3ccccc3)C2=O)c1
chem_22023	2460	919	2448	0.818182	0.0549058	0.818182	CCC[NH+](CCC)C(C(=O)[O-])c1cccc(O)c1
chem_41850	35305	920	35276	0.890411	0.0549121	0.890411	COc1ccc(C(=O)c2ccccc2)cc1NC(=O)CC1CCCCO1
chem_78381	29490	921	29481	0.884058	0.0549141	0.884058	Cc1ccc(S(=O)(=O)NCCN2CCOc3ccccc32)cc1C
chem_71558	29901	922	29887	0.884615	0.0549206	0.884615	COc1cc(C(=O)NC2CCN(C(=O)c3ccccc3F)CC2)cc(OC)c1OCc1ccccc1
chem_35281	76617	923	76570	0.924242	0.0549235	0.924242	Cc1cc(C=O)ccc1N1CCCOc2ccccc21
chem_7480	33274	924	34319	0.888889	0.0549529	0.888889	C[NH+]=C(NCc1ccco1)N1CCC(c2ccc(OC)cc2)C1
chem_30524	55484	925	55478	0.907216	0.0549572	0.907216	CCOc1ccc(C2C(=C([O-])c3ccc(OCc4ccccc4)cc3C)C(=O)C(=O)N2CC[NH+]2CCOCC2)cc1OC
chem_21978	12468	926	12449	0.859155	0.0549612	0.859155	CCOCCN(C(=O)C(Cl)Cl)C(NC(N)=O)c1ccc(Oc2ccccc2)cc1
chem_65234	82887	927	82881	0.930233	0.0549654	0.930233	CCCOc1cccc(N2C(=O)C(Nc3ccc(N4CCC(C)CC4)cc3)=C(Sc3ccccc3)C2=O)c1
chem_5849	71457	928	71718	0.92	0.0549696	0.92	Cc1ccc(OCC(=O)OCCN2C(=O)C(C)(C)Nc3ccccc32)cc1
chem_13194	11445	929	11351	0.857143	0.0549972	0.857143	COc1ccc(C(NN)C(C)(C)c2ccccc2)cc1
chem_53934	36559	930	36556	0.891304	0.0550115	0.891304	COc1ccc(NC(=O)C2CC[NH+](C(C)C(=O)Nc3cccc(C(=O)Nc4ccccc4F)c3C)CC2)cc1NC(=O)c1cccc(C)c1
chem_41534	3795	931	3788	0.828125	0.0550179	0.828125	Cc1ccccc1C(O)CNC(=O)c1ccc(N2CCCCC2)cc1
chem_31477	27207	932	27184	0.881579	0.0550195	0.881579	C[NH+]=C(NCc1ccc2c(c1)OCCCO2)N1CCC(Oc2ccccc2)CC1
chem_59779	17503	933	17497	0.868421	0.0550382	0.868421	Cc1cccc(NC(=O)c2ccc(Nc3ccccc3)o2)c1N1CCC2(CC1)OCCO2
chem_9943	94056	934	94073	0.946809	0.0550468	0.946809	COc1ccc(C2C(C(=O)c3cc(C)oc3C)C(c3ccc(F)cc3)N(C(=O)c3ccccc3)C2C(=O)N2CC[NH2+]CC2)cc1
chem_42698	49849	935	49818	0.902778	0.0550498	0.902778	COc1cccc(C[NH+]2CCN(C(=O)c3cc(C)ccc3C)CC2)c1
chem_48695	51633	936	51613	0.90411	0.055053	0.90411	COc1ccc(Cl)cc1C[NH2+]C(CN1CCCC1=O)c1ccccc1
chem_24191	25667	937	25635	0.88	0.0550597	0.88	CC(C)Oc1ccc(C(=O)NC2CCCN(C(=O)c3ccccc3Br)C2)cc1
chem_34517	57094	938	57077	0.908046	0.0550621	0.908046	COc1ccc(C(=O)NC2CCCN(C(=O)COc3cccc(C)c3C)C2)cc1[N+](=O)[O-]
chem_46236	1417	939	1416	0.803571	0.0550763	0.803571	C[NH2+]C(Cc1ccc(C(C)C)cc1)c1cccc(OC)c1
chem_93209	58989	940	58989	0.91	0.0550973	0.91	COCCCC(OC1C[NH2+]CCC1c1ccc(OCCCCOc2ccccc2C#N)cc1)c1ccc2c(c1)NC(=O)CC2
chem_35727	7253	941	7235	0.844828	0.0551025	0.844828	COc1cc(O)c2cc1CCC(c1ccc(O)cc1)c1cc(c(OC)cc1O)CCC(c1ccc(O)cc1)c1cc(c(OC)cc1O)CCC2c1ccc(O)cc1
chem_94852	56997	942	56993	0.907895	0.0551041	0.907895	COc1ccc2c(c1)CCCC2(O)CNC(=O)C(=O)Nc1ccc(C)c(C)c1
chem_89485	44030	943	44029	0.897727	0.0551163	0.897727	COc1cccc(CN2CCOc3ccnc(NC4(c5ccc(C(=O)[O-])cc5)CC4)c32)c1
chem_89398	6883	944	6883	0.843373	0.0551232	0.843373	COc1ccc(O)c(c2csc(N(Cc3ccccc3)Cc3ccc(C(O)[NH+](C)CC(=O)[O-])cc3)n2)c1
chem_3562	6694	945	6731	0.842857	0.0551309	0.842857	CC(C)Oc1ccc(C(=O)N2CCC(COCc3ccc(C#N)cc3)CC2)cc1
chem_10259	40029	946	39949	0.894737	0.0551381	0.894737	COc1ccc(C(=O)NC(C(=O)N2CCC(NC(=O)Nc3ccccc3)CC2)C(C)C)cc1
chem_17315	8682	947	8676	0.849315	0.0551483	0.849315	CC(C)c1ccc(Oc2ncccc2C(NO)=[NH+]C2CCc3ccccc32)cc1
chem_19308	3528	948	3521	0.826923	0.0551624	0.826923	CC(NC(=O)c1cc(O)cc(O)c1)C(C)C(=O)[O-]
chem_12033	12324	949	12312	0.858974	0.0551713	0.858974	COc1cccc(CNC(=O)CCC2CCCN(C(=O)NCCc3ccccc3)C2)c1
chem_95233	13581	950	13581	0.861111	0.055177	0.861111	COc1ccc(N2Cc3ccc(C(=O)NN=Cc4ccc(O)cc4)cc3C2)cc1
chem_37197	2177	951	2171	0.814815	0.0551789	0.814815	CC1(C)SC([NH2+]C(Cc2ccccc2)C(=O)NC(Cc2ccccc2)C(N)=O)C(C(=O)[O-])N1C(=O)C([NH3+])Cc1ccc(O)cc1
chem_70627	34303	952	34243	0.888889	0.0551963	0.888889	COc1ccc(CC(=O)N2CCN(c3nc(Cc4ccc(C)cc4)ns3)CC2)cc1
chem_40399	77435	953	77417	0.925	0.0551978	0.925	O=C(CC[NH+]1CCC(C(=O)c2ccc3c(c2)OCCO3)CC1)Nc1ccccc1c1ccccc1
chem_79593	16878	954	16877	0.86747	0.0552047	0.86747	COc1ccc(CCNC(=O)C(Cc2ccc3c(c2)CCO3)(Cc2cc(C)nn2C)C(=O)NCCc2ccc(OC)cc2)cc1
chem_33347	1993	955	1987	0.8125	0.0552125	0.8125	CCCc1ccc(OCc2ccc(C(=O)NC3CCCCC3)o2)cc1
chem_49504	10790	956	10771	0.854839	0.055217	0.854839	CC([NH3+])Cc1cc(F)cc(OCOCc2ccccc2)c1
chem_16349	39937	957	39936	0.894231	0.0552356	0.894231	Cc1cc(OCCc2ccc(C[NH+]3CCN(C(=O)C=Cc4cc(C)c(Oc5ccc(OCc6ccc(C(F)(F)F)cc6)cn5)c(Cl)c4)CC3)cc2)ccc1F
chem_11876	36853	958	36813	0.891892	0.0552357	0.891892	O=C(NCc1ccc2c(c1)OCO2)C1CCC[NH+](Cc2ccccc2)C1
chem_62410	8569	959	8567	0.848837	0.0552461	0.848837	O=C1C(Cc2ccc(O)cc2)N2C(=O)CN(CF)N(C(=O)NCc3ccccc3)C2CN1Cc1cccc(Cl)c1
chem_67629	79680	960	79678	0.927083	0.0552614	0.927083	CCOc1cccc(C2C(=C([O-])c3ccc4c(c3)CCCO4)C(=O)C(=O)N2Cc2ccccc2OC)c1
chem_13328	50994	961	50968	0.903614	0.0552624	0.903614	CCCOc1ccc(C([O-])=C2C(=O)C(=O)N(c3ccc(OC(C)C)cc3)C2c2ccc(N(CC)CC)cc2)cc1
chem_74447	7361	962	7353	0.844828	0.0552703	0.844828	COc1ccc(CC(N)C([NH3+])(Cc2ccc(OC)cc2)CC(C)C)cc1
chem_54341	68680	963	68667	0.917647	0.0552766	0.917647	CCOc1cc(C=C2C[NH+](Cc3ccccc3)CCC2=O)ccc1OCc1cc(C)ccc1C
chem_44908	42515	964	42480	0.896552	0.055278	0.896552	CCC(CC)CC1(O)CCN(C(=O)Nc2cc(Oc3ccc(F)cc3)cc(Oc3ccc(C(=O)N4CCC(O)C4)cc3)c2)CC1
chem_77908	37890	965	37870	0.892308	0.0552806	0.892308	CC1CCCC(C)N1C(C[NH3+])c1cccc(Oc2ccccc2)c1
chem_70722	27338	966	27330	0.881579	0.055281	0.881579	CN1OCC(S(=O)(=O)NCc2ccccc2F)C1c1ccc(OCc2ccccc2)cc1
chem_13943	11457	967	11363	0.857143	0.0552857	0.857143	[NH3+]CC1(C(O)c2ccc(Br)cc2)COc2ccccc2C1
chem_80811	13566	968	13563	0.861111	0.0552875	0.861111	COc1ccc(C(=O)N(CC(=O)N(Cc2ccccc2)Cc2cccn2C)CC(C)C)cc1
chem_47710	2078	969	2072	0.813559	0.0552909	0.813559	CC(C)[NH2+]Cc1cc(F)cc(OCCc2ccccc2)c1
chem_9238	28560	970	28955	0.883333	0.0553016	0.883333	Cc1ccc(OCC(=O)N2CC(CF)C2)cc1
chem_63856	14557	971	14549	0.863014	0.0553095	0.863014	O=C(NCCc1ccc(F)cc1)c1cccc(OCC2CCCO2)c1
chem_65833	72	972	71	0.72	0.0553277	0.72	CCC([NH2+]CCCOC)c1ccc(O)cc1
chem_32721	71301	973	71289	0.91954	0.0553793	0.91954	O=C(CN(CC1CCCO1)C(=O)c1cccc(C(F)(F)F)c1)N(Cc1ccccc1)Cc1ccco1
chem_83972	72820	974	72820	0.920792	0.0554004	0.920792	COc1ccc(NC(=O)C2CCCN2C(=O)C2CC[NH+](CC(=O)Nc3cc(C(=O)Nc4ccccc4C)ccc3C)CC2)cc1NC(=O)c1cccc(C)c1
chem_12586	84691	975	84662	0.932432	0.0554363	0.932432	O=C(Nc1ccc2c(c1)OCCO2)c1cccc(N2CCCC2=O)c1
chem_27248	21557	976	21450	0.875	0.0554537	0.875	COc1cc(NC2CCN(C(=O)CCc3ccccc3N)CC2)cc(OC)c1
chem_95856	3733	977	3732	0.827586	0.0554572	0.827586	Cc1cccc(NCc2ccc(OCC(C)C)cc2)c1
chem_68892	34272	978	34208	0.888889	0.0554617	0.888889	C=CCC1(C(=O)NCc2ccc(OC)c(OC)c2)N=C(c2ccc(OCCCO)cc2)OC1c1ccc(c2ccccc2)cc1
chem_42616	342	979	342	0.765625	0.0554664	0.765625	Cc1ccc(C[NH2+]CC(O)c2ccc(OC(C)C)cc2)cc1[N+](=O)[O-]
chem_67161	86484	980	86466	0.934426	0.0554877	0.934426	[NH3+]CC(F)(c1ccccc1)c1ccc2c(c1)OCCO2
chem_77955	32179	981	32164	0.887097	0.0554952	0.887097	CCCCOC(c1ccccc1)(c1ccccc1)c1ccc(N)c(O)c1
chem_94203	2122	982	2121	0.813559	0.0555005	0.813559	COc1ccc(NC(CO)c2ccc(Br)c(C)c2)cc1
chem_13867	87018	983	86979	0.935484	0.0555117	0.935484	O=C(Oc1ccccc1)N1CCN(C(=O)c2ccc(F)cc2)CC1
chem_92654	3139	984	3138	0.823529	0.0555155	0.823529	CC(C)C(C)NC(=O)c1ccc(C[NH+](Cc2ccccc2)Cc2ccccc2F)o1
chem_21305	21156	985	21153	0.873563	0.0555387	0.873563	COc1ccc(COC(=O)C2=C(Sc3ccccc3I)CSC3C(NC(=O)Cc4ccccc4)C(=O)N23)cc1
chem_39357	19499	986	19475	0.871429	0.05555	0.871429	CCC(C)c1ccc(OC(OC2CCCCC2)C2c3ccccc3Oc3ccccc32)cc1
chem_44689	56763	987	56727	0.907895	0.0555552	0.907895	O=C(C[NH+]1Cc2ccccc2OC(c2ccccc2)C1)NCc1ccon1
chem_29574	43058	988	43005	0.897059	0.0555641	0.897059	COc1ccc2c(c1)CC([NH2+]Cc1cccc(F)c1)CC2
chem_65745	1774	989	1771	0.809524	0.055594	0.809524	CCCNc1ccc(CNC(=O)C(C)Oc2ccc(Cl)cc2)cc1
chem_52443	56793	990	56763	0.907895	0.0556022	0.907895	O=C(NCC[NH+]1CCOCC1)c1ccc(NC(=O)C2COc3ccccc3O2)cc1
chem_49707	42045	991	42029	0.896104	0.0556113	0.896104	O=C(OC1(Oc2cccc(Cl)c2)C[NH+](CCc2ccccc2)CCc2ccccc21)C(=O)OC1(Oc2cccc(Cl)c2)C[NH+](CCc2ccccc2)CCc2ccccc21
chem_95193	12222	992	12219	0.857143	0.0556125	0.857143	COCOc1ccc(C(C[NH3+])Cc2cccnc2)cc1
chem_88071	22360	993	22343	0.875	0.0556258	0.875	Cc1cccc2c1CC([NH3+])C2OC(=O)C(O)c1ccccc1
chem_50008	32914	994	32901	0.8875	0.0556275	0.8875	Cc1cc(C)c(S(=O)(=O)NCCCN(C(=O)c2ccco2)c2ccc(Oc3ccccc3)cc2)c(C)c1
chem_23165	5391	995	5388	0.836735	0.0556303	0.836735	CCCCc1ccc(C)cc1O
chem_23875	53163	996	53116	0.905405	0.0556417	0.905405	CCC(Oc1ccccc1)C1CCC[NH+](CCCOc2ccccc2)C1C(=O)[O-]
chem_836	27437	997	27468	0.88172	0.0556425	0.88172	CCCCCCCOc1ccc(C(=O)Oc2ccc(CC(NC(=O)c3ccc(NC(=O)c4cccnc4)cc3)C(=O)[O-])cc2OC)cc1
chem_36149	66795	998	66773	0.915663	0.0556462	0.915663	Cc1cccc(OCCOC(=O)C2CCCN2C2=NS(=O)(=O)c3ccccc32)c1
chem_74841	9953	999	9944	0.852459	0.0556562	0.852459	COc1ccccc1OCCCc1cccc(O)c1C(=O)[O-]
chem_89187	69211	1000	69205	0.917808	0.055667	0.917808	CN(Cc1ccco1)C(=O)C1CCCCN1C(=O)c1ccccc1
chem_22214	39038	1001	39024	0.893617	0.0556699	0.893617	CCCCNC(=O)C(Cc1ccccc1)N(Cc1cccc(OC)c1)C(=O)CN(c1ccc(Cl)c(C(F)(F)F)c1)S(=O)(=O)c1ccccc1
chem_7923	82961	1002	83223	0.930556	0.0556718	0.930556	COc1ccccc1C(=O)N1CC[NH2+]CC1c1ccccc1Cl
chem_43556	33862	1003	33744	0.888889	0.0556742	0.888889	CCC1C(C(C)C(=O)Oc2ccccc2)Cc2ccccc2NN1c1ccccc1
chem_64981	36730	1004	36724	0.891566	0.0556788	0.891566	CCC(=Nc1c(Nc2cccc(C(=O)N(C)C)c2O)c(O)n(C2CCCCC2)c1O)c1ccccc1
chem_68333	27326	1005	27318	0.881579	0.055681	0.881579	CCCOc1cccc(C(=O)NC(=S)Nc2ccc(C[NH+]3CCCC3)cc2)c1
chem_82478	18579	1006	18578	0.87013	0.0556812	0.87013	CCOc1ccc(C(NC(=O)c2cc(S(=O)(=O)N3CCCCC3)cn2C)c2ccccc2)cc1
chem_49791	67768	1007	67688	0.916667	0.0556939	0.916667	COc1ccc(NC(=O)CN2CN(c3ccccc3)C3(CCN(C(=O)c4c(OC)cccc4OC)CC3)C2=O)cc1
chem_92222	15450	1008	15445	0.864407	0.0557085	0.864407	CCOc1ccc(C([NH2+]C)c2cccc(Br)c2)cc1
chem_10376	12651	1009	12613	0.859375	0.055713	0.859375	CCCNc1ccccc1C(=O)NC(C)c1ccc(C)o1
chem_93873	65501	1010	65498	0.914634	0.0557139	0.914634	COc1cccc(C2=CC3(CCN(OC(=O)Nc4ccc(Cl)cc4)CC3)ON2)c1
chem_66943	1291	1011	1291	0.802326	0.0557161	0.802326	C=Cc1cccc(C(C(=O)Nc2c(C)cccc2C)N(CCCCC)C(=O)C(Cc2ccc(O)cc2)NC(=O)OC(C)(C)C)c1
chem_86203	35514	1012	35507	0.890411	0.0557247	0.890411	C[NH+](CCOc1ccc(Cl)cc1)CC(=O)Nc1ccccc1OC(F)F
chem_86316	6191	1013	6189	0.84058	0.0557322	0.84058	COc1ccc(CCNC(=O)c2cncc(N(C)Cc3ccccc3)c2)cc1
chem_11134	31749	1014	31684	0.887097	0.0557329	0.887097	CCCOc1ccc(C(=O)Nc2ccc(C(=O)N(C)C)cc2)cc1
chem_19436	12689	1015	12654	0.859375	0.0557394	0.859375	COc1ccc(C(c2cc(O)c(OC)cc2O)[NH+]2CCOCC2)cc1
chem_65827	28825	1016	28809	0.883333	0.055747	0.883333	COC(=O)NC1CCCOc2ccccc21
chem_2339	58995	1017	59017	0.910112	0.0557568	0.910112	O=C(C=Cc1ccccc1)N(CC[NH+]1CCOCC1)CC(=O)N(Cc1ccc2c(c1)OCO2)Cc1ccco1
chem_73336	13833	1018	13828	0.861538	0.0557645	0.861538	CCOc1ccc(NC(=O)C2(C(=O)NCc3ccccc3)CC2)cc1
chem_53254	6321	1019	6311	0.84127	0.0557681	0.84127	Cc1ccc(OCC(C)NC(=O)c2cccc(=O)[nH]2)cc1
chem_2481	4380	1020	4437	0.833333	0.0557711	0.833333	O=C(CSc1ccc(O)cc1)Nc1cccc(S(=O)(=O)NC2=NCCCCC2)c1
chem_42858	42504	1021	42468	0.896552	0.0557754	0.896552	COc1ccc(NC(=O)CN(c2ccc(OCc3ccccc3)cc2)S(C)(=O)=O)cc1S(=O)(=O)N1CCCCC1
chem_21327	31211	1022	31190	0.886076	0.0557769	0.886076	CCOc1cc(C(=O)NC2CC[NH+](Cc3ccccc3)CC2)ccc1OCc1ccncc1
chem_6360	16282	1023	16591	0.866667	0.0557829	0.866667	Cc1ccc(C(=O)Nc2ccc(C(=O)N3CCC(C(=O)NCCCc4ccccc4)CC3)cc2)cc1
chem_9680	55808	1024	56508	0.907692	0.0557944	0.907692	CCOc1ccccc1C1(O)CCc2cc(N)ccc21
chem_81072	12088	1025	12063	0.857143	0.055795	0.857143	O=C(NCCF)NCC(Cc1ccccc1)c1ccco1
chem_50959	55040	1026	55020	0.906667	0.0557974	0.906667	COc1cccc(N2C(=O)C(Cl)=C([NH+]3CCC(Cc4ccccc4)CC3)C2=O)c1
chem_18212	76130	1027	76106	0.924051	0.0558106	0.924051	CC(C)(C)OC(=O)N1CCC(Oc2ccc(c3ccc(Nc4ccccc4)nc3)cc2)CC1
chem_7236	50176	1028	50187	0.902913	0.055824	0.902913	COc1ccc(NC(=O)C2CCCN2C(=O)C2CC[NH+](C(C)C(=O)Nc3cc(C(=O)Nc4ccccc4F)ccc3C)CC2)cc1NC(=O)c1cccc(C)c1
chem_27030	24062	1029	24052	0.878049	0.055838	0.878049	CC(C)(C)C(=O)Oc1cc(O)c2c(c1)OCC(c1ccccc1)=C2c1ccc(OCC[NH+]2CCCCC2)cc1
chem_1963	35122	1030	35167	0.890411	0.055846	0.890411	CC1(Cc2ccccc2)NC(=O)c2ccc(OCCNC(=O)[O-])cc21
chem_62406	77266	1031	77263	0.924731	0.0558516	0.924731	O=C(Nc1c(O)cccc1C(=O)Nc1ccc(Cl)cn1)c1ccc(c2cccn(CCC[NH+]3CCCCC3)c2=O)cc1
chem_93504	2120	1032	2117	0.813559	0.0558537	0.813559	CCCCc1ccc(NCCCc2ccc(OC)c(N)c2)cc1
chem_35888	77414	1033	77393	0.925	0.055864	0.925	O=C(Nc1cccc(c2ccc(N3CCCCCC3)nn2)c1)c1ccccc1Oc1ccccc1
chem_16275	922	1034	914	0.793103	0.0558787	0.793103	CC(=O)Nc1ccc(C[NH2+]CC(O)c2ccco2)cc1
chem_24470	39270	1035	39212	0.893939	0.0558822	0.893939	CC1CC(C(=O)[O-])CCN1C(=O)COc1ccccc1
chem_60024	16025	1036	16007	0.865672	0.055903	0.865672	O=C(c1ccc(N2CCCC2)cc1O)c1ccccc1C(O)C(=O)c1ccccc1
chem_6336	66706	1037	66848	0.915663	0.0559099	0.915663	COc1ccc(c2cccc(C(=O)N3CCN(c4ccc(Oc5cc[n+]([O-])cc5)cc4)CC3)n2)cc1OC
chem_80175	21103	1038	21099	0.873418	0.0559482	0.873418	Cc1ccc2c(c1O)CC(C1CCN(C(=O)OCc3ccccc3)CC1)OC2C[NH3+]
chem_79826	7051	1039	7045	0.84375	0.0559485	0.84375	Cc1cccc(CC(O)C2CSc3ccccc3O2)c1
chem_83347	19622	1040	19614	0.871429	0.0559594	0.871429	COc1ccc2c(c1OCc1ccccc1)CC(c1ccccc1)OC2C[NH3+]
chem_72943	12303	1041	12302	0.858824	0.0559627	0.858824	COc1ccc(CNC(=O)N2C3C=C(c4ccc(F)cc4OCc4ccccc4)CC2CC3)cc1OC
chem_67848	11099	1042	11088	0.855072	0.0559752	0.855072	O=C(COc1ccc(S(=O)(=O)NC2CCCCC2)cc1)NCc1ccc(Cl)cc1
chem_78804	15096	1043	15095	0.864198	0.0559785	0.864198	CC(NC(=O)C1CCN(S(=O)(=O)c2ccccc2)CC1)c1cccc(OCc2ccccn2)c1
chem_59542	6060	1044	6056	0.84	0.0559837	0.84	CC(C)C([NH3+])c1ccc([S-])cc1O
chem_34689	25478	1045	25477	0.879518	0.0559875	0.879518	Cc1ccc(S(=O)(=O)N2CCCC2)cc1C(=O)Nc1ccccc1C(=O)NCc1ccc2c(c1)OCO2
chem_44421	83108	1046	83087	0.930556	0.0559995	0.930556	O=C([O-])c1ccc(C[NH+]2CCOc3ccccc3C2)nc1
chem_26128	8412	1047	8397	0.848485	0.0560201	0.848485	Cc1c(F)cccc1c1ccc(C[NH2+]CC(C)CCO)o1
chem_14930	17414	1048	17398	0.868421	0.0560351	0.868421	CC1CN(c2ccc(C(=O)Nc3ccccc3N)cc2)CCN1C(=O)OCc1ccccc1
chem_17447	38068	1049	38064	0.892473	0.0560432	0.892473	CCCCNC(=O)C(Cc1ccccc1)N(Cc1ccccc1C)C(=O)CN(c1ccc(OC)c(Cl)c1)S(=O)(=O)c1ccc(C)cc1
chem_41309	27243	1050	27224	0.881579	0.0560475	0.881579	Cn1ccnc1CN(CCCc1ccccc1)C(=O)C1COc2ccccc2O1
chem_67820	9647	1051	9644	0.851852	0.0560583	0.851852	CC([NH3+])Cc1ccccc1Oc1ccccc1I
chem_61786	824	1052	824	0.789474	0.0560611	0.789474	CC(NC(=O)Cc1ccccc1O)c1cccnc1
chem_89702	25918	1053	25915	0.88	0.0560642	0.88	COC(=O)c1ccc(C2C(c3ccc(OC)cc3)=C(O)C(=O)N2c2ccc(N3CCCC3)cc2)cc1
chem_28583	17700	1054	17670	0.868852	0.0560699	0.868852	COc1ccc(NCC(=O)N(C)Cc2ccccc2)cc1
chem_48810	39450	1055	39408	0.893939	0.0560776	0.893939	CC1Oc2ccccc2OC1C(=O)NCC(C)(C(=O)[O-])c1ccccc1
chem_88809	17565	1056	17565	0.868421	0.0560929	0.868421	CCc1ccc(C2c3cccn3CCC[NH+]2Cc2cccc(OC)c2O)cc1
chem_84667	86923	1057	86920	0.935065	0.0561024	0.935065	Cc1ccc(C(=O)N2CCC(Oc3cccc(C#N)c3)CC2)c(Cl)c1
chem_14095	29031	1058	29019	0.883721	0.0561251	0.883721	Cc1cc(C)c(S(=O)(=O)N(CC(=O)N2CC(C(=O)NCc3ccccc3)Oc3ccccc32)C2CCCCC2)c(C)c1
chem_36287	4093	1059	4084	0.830508	0.0561309	0.830508	CCC1(CNC(=O)c2cccc(O)c2)CCC1
chem_67808	69101	1060	69084	0.917808	0.0561349	0.917808	CCOc1ccccc1N1C(=O)C(c2ccc(C)cc2)=C([NH+](C)CCO)C1=O
chem_43477	1676	1061	1673	0.807692	0.0561482	0.807692	CCCCCCCOc1ccc(N=Nc2ccc(O)cc2)cc1
chem_93436	10938	1062	10933	0.854839	0.056151	0.854839	COc1cccc(C(=O)Nc2ccccc2NC(=O)NC(C)C)c1
chem_81097	89238	1063	89236	0.938272	0.0561531	0.938272	NC(=O)c1ccc(Oc2ccc3c(c2)CCCC3[NH2+]CCCO)nc1
chem_96325	64419	1064	64417	0.913793	0.0561547	0.913793	NC(=O)C1CCNc2c(O)cccc21
chem_42970	28719	1065	28693	0.883333	0.0561548	0.883333	COC(c1ccccc1)C([NH3+])c1ccc2c(c1)OCCO2
chem_15486	13985	1066	13957	0.862069	0.0561556	0.862069	COc1ccc(CC([NH3+])Cc2ccc(Cl)c(F)c2)cc1
chem_46038	15970	1067	15950	0.865672	0.0561697	0.865672	CC(C)Oc1ccc(NCCC(=O)Nc2ccccc2C#N)cc1
chem_60097	34146	1068	34064	0.888889	0.0561851	0.888889	CC(=O)c1ccc(N2CCN(C(=O)c3ccc(OC(C)C)cc3)CC2)cc1
chem_21471	981	1069	981	0.794118	0.0561899	0.794118	COc1ccc(CCNc2nccc(C(=O)NC(C)c3ccccc3)n2)cc1
chem_1584	77298	1070	77316	0.925	0.0561909	0.925	CCOc1ccc(S(=O)(=O)[N-]c2ccc(C(=O)N3CCCC3c3ccccc3)cc2)cc1
chem_88499	5001	1071	4997	0.835821	0.0561963	0.835821	CC(C)CCNc1nccc(Nc2ccc(OCc3ccccc3)cc2)n1
chem_72660	19221	1072	19200	0.870968	0.056198	0.870968	CCOc1ccccc1NCc1cc(Cl)ccc1O
chem_69248	11985	1073	11943	0.857143	0.056233	0.857143	C[NH+](Cc1cccc(Cl)c1Cl)CC(O)COc1ccccc1
chem_85519	5789	1074	5787	0.83871	0.0562469	0.83871	O=C(NCCCc1cccc(O)c1)c1ccc(Cl)cc1Cl
chem_7948	5819	1075	5822	0.83908	0.056252	0.83908	COC(=O)c1ccc(OCCCc2ccc(OCc3cccc(OC(C)C)c3)cc2)c(C(=O)NC2CCCC(C(=O)OC)C2)c1
chem_27719	54925	1076	54896	0.906667	0.0562579	0.906667	Cc1cccc(CN2CC[NH+](Cc3cccc(OC(F)F)c3)CC2=O)c1
chem_14844	30209	1077	30144	0.885246	0.0562702	0.885246	O=C(Oc1ccccc1)N(Cc1ccc(Cl)cc1)C1CC1
chem_48505	20398	1078	20371	0.873016	0.0562829	0.873016	CCC([NH3+])C(c1ccco1)N(C)Cc1ccc(OC)cc1
chem_45348	29340	1079	29315	0.884058	0.0562851	0.884058	CCCCc1cccc2c1Oc1ccccc1N2C1=[NH+]CCC1
chem_55908	11866	1080	11811	0.857143	0.0562861	0.857143	CC(Cc1cccc(OCc2ccccc2)c1)N1CC[NH2+]CC1
chem_19092	59024	1081	59007	0.910112	0.0562869	0.910112	NC(N)=[NH+]c1ccc(N2C(=O)N(Cc3cccc(Oc4ccccc4)c3)N=C(C3CCCCC3)c3ccccc32)cc1
chem_44460	60	1082	60	0.714286	0.0562913	0.714286	CC([NH2+]Cc1ccc(O)cc1)c1cccs1
chem_37489	1913	1083	1909	0.811321	0.0562982	0.811321	COc1ccc(CC(C)[NH2+]C(c2ccccc2)c2ccccc2)cc1
chem_33164	25172	1084	25138	0.87931	0.0563168	0.87931	C[NH2+]Cc1ccc(Oc2ccccc2C#N)cc1
chem_56324	739	1085	738	0.786885	0.0563195	0.786885	Cc1ccc(CCC(=O)NCC(c2ccco2)[NH+](C)C)cc1
chem_18656	87667	1086	87661	0.93617	0.0563224	0.93617	O=C(CN(c1cccc(C(F)(F)F)c1)S(=O)(=O)c1ccccc1)NN=Cc1ccc(OCC(=O)N2CCCCC2)cc1
chem_97785	16820	1087	16818	0.866667	0.0563332	0.866667	O=C(NCCN(Cc1ccccc1)C(=O)COc1cccc(C(O)(C(=O)[O-])c2ccccc2)c1)c1ccc(CC[NH2+]CC(O)c2ccc(O)c3[nH]c(=O)ccc23)cc1
chem_80663	24888	1088	24873	0.878788	0.0563371	0.878788	CC[NH+](CC)CCOC(=O)c1ccc(NC(=O)c2ccc(c3ccccc3)cc2)cc1
chem_63683	40511	1089	40478	0.894737	0.0563506	0.894737	O=C1NC(Cc2ccc(OCCN3CSc4ccccc4C3=O)cc2)C(=O)S1
chem_2257	59138	1090	59182	0.910256	0.056355	0.910256	COc1cc(OC)cc(C(=O)N2CCC(NC(=O)CCCOc3ccccc3C)CC2)c1
chem_3289	57305	1091	57685	0.909091	0.0563597	0.909091	COc1ccc(S(=O)(=O)N2CCCCCC2)cc1NC(=O)COc1ccccc1C
chem_74145	22188	1092	22147	0.875	0.0563685	0.875	Oc1ccc2c(c1)CCCC(c1ccccc1)=C2c1ccc(OCCCCCI)cc1
chem_14482	2443	1093	2429	0.818182	0.0563772	0.818182	Cc1cnc(C([NH3+])Cc2cccc(O)c2)nc1
chem_10095	19855	1094	19847	0.872093	0.0563992	0.872093	CCC(C(=O)NC1CCCCC1)N(Cc1ccccc1)C(=O)CN(c1cc(C)ccc1OC)S(=O)(=O)c1ccc(C)cc1
chem_57970	111	1095	111	0.732143	0.0564134	0.732143	[NH3+]CCC(O)c1nnc(C(=O)Cc2ccc(O)cc2)o1
chem_82322	14984	1096	14975	0.863636	0.0564352	0.863636	COc1ccccc1N(CCCC(=O)N(Cc1cccc(C)c1)C(Cc1ccccc1)C(=O)NC1CCCCC1)S(C)(=O)=O
chem_47341	44079	1097	44076	0.897959	0.0564421	0.897959	COc1ccc(C(=O)Nc2cc(NC(=O)CNC(=O)C3CC[NH+](C(C)C(=O)Nc4cccc(C(=O)Nc5ccccc5C)c4C)CC3)ccc2F)cc1
chem_82244	43439	1098	43425	0.897059	0.0564427	0.897059	CC(=O)NCCCCCC(=O)Nc1ccccc1Oc1ccccc1Cl
chem_30987	3632	1099	3615	0.827586	0.0564474	0.827586	Cc1cc(C)cc(OCC(O)CNc2ccc(Cl)cc2)c1
chem_53197	992	1100	991	0.794521	0.056456	0.794521	CC(C)OC(=O)c1cccc(N2C(=O)C(O)=C(C(=O)CCc3ccccc3)C2c2ccc(O)cc2)c1
chem_40254	63191	1101	63147	0.913043	0.0564584	0.913043	CN(Cc1ccccn1)C(=O)c1ccccc1OC1CCC1
chem_49790	3810	1102	3804	0.828125	0.0564626	0.828125	COc1cccc(C(O)CN(C)C(=O)c2cccc(F)c2)c1
chem_4934	21262	1103	21774	0.875	0.0564943	0.875	COc1ccc(C2C(=C([O-])c3ccc(OC)c(C)c3)C(=O)C(=O)N2Cc2ccc(OC(C)C)cc2)cc1
chem_8104	76451	1104	76893	0.924242	0.0564963	0.924242	COc1ccc(N2CCN(C(=O)C(=O)N(C)c3ccccc3)CC2)cc1
chem_12601	4935	1105	4926	0.835821	0.0564984	0.835821	O=S(=O)(NCCOCCOCCNc1nc(Nc2ccccc2)nc(Nc2ccc(O)cc2)n1)c1ccccc1
chem_13513	57483	1106	57318	0.909091	0.0565321	0.909091	Cc1ccc(OCC(=O)N2Cc3ccccc3C(c3cnn(C)c3)C2)cc1
chem_32513	39826	1107	39811	0.894118	0.0565334	0.894118	COc1ccc2c(c1)C(=CC(=O)c1cccc(C(=O)NCc3ccco3)c1)[NH2+]C(C)(C)C2
chem_69355	73281	1108	73278	0.921348	0.0565361	0.921348	CC#CC(=O)N1CCC(Nc2ncnc(N)c2C(=N)c2ccc(Oc3ccccc3)nc2)CC1
chem_74613	8759	1109	8759	0.849315	0.0565511	0.849315	CCC(C)NC(=O)c1cccc(CNC(=O)CNC(=O)c2ccc3c(c2)OCO3)c1
chem_24638	9455	1110	9448	0.851351	0.0565578	0.851351	CCCCc1ccc(NC(=O)c2ccc(C3SCC(=O)N3CCc3ccccc3)cc2)cc1
chem_37605	38724	1111	38694	0.893333	0.0565779	0.893333	O=C(Nc1nc(C[NH+]2CCCC2)cs1)c1ccccc1COc1ccccc1
chem_13381	26721	1112	26677	0.881356	0.0565949	0.881356	Cc1cc(C)cc(C([NH3+])COc2cccc(F)c2)c1
chem_5562	20179	1113	20405	0.873016	0.0566	0.873016	Cc1ccc(C(=O)NC(C)(CCl)c2ccccc2)cc1O
chem_68973	113	1114	113	0.732143	0.0566033	0.732143	CCN(CCc1ccncc1)C(=S)NCCc1ccc(O)cc1
chem_60606	3260	1115	3258	0.824561	0.0566098	0.824561	Cc1cccc(CNC(=O)Nc2cc(O)cc(O)c2)c1
chem_72901	17525	1116	17521	0.868421	0.0566152	0.868421	CNC(=O)C(Cc1ccccc1)N(Cc1ccccc1C)C(=O)COc1cccc(Cl)c1
chem_86260	463	1117	463	0.773585	0.0566161	0.773585	CC(=O)C(C)C1CC(c2ccc(O)cc2)=NO1
chem_42872	28347	1118	28326	0.883117	0.0566313	0.883117	CC1CCN(c2nccnc2Oc2ccc(C(=O)NCc3ccc(Cl)cc3)cc2)CC1
chem_99538	1	1119	1	0.522727	0.0566353	0.522727	CC(=O)CCC(=O)NC(C)CCc1ccc(O)cc1
chem_44711	2285	1120	2284	0.815789	0.0566436	0.815789	COc1ccc(CCC(=O)N(Cc2cccc(Br)c2)C(Cc2ccccc2)C(=O)NCC(C)C)cc1OC
chem_59376	71005	1121	70976	0.919355	0.0566511	0.919355	O=S(=O)(Cc1ccccc1)Oc1ccc(C2CCCCC2)cc1
chem_80347	22719	1122	22715	0.876543	0.0566827	0.876543	Cc1ccccc1N1CCN(c2ccc(C(=O)NCCn3c(O)ccc3O)cc2NC(=O)c2ccco2)CC1
chem_81331	37172	1123	37165	0.891892	0.056691	0.891892	O=C([O-])N1CCCC(Cn2ccc(OCc3ccccc3)cc2=O)C1
chem_21066	84173	1124	84164	0.931818	0.0566924	0.931818	O=C(Nc1ccccc1OCC1CCCCO1)c1cc(c2ccccc2)c(N2CCOCC2)s1
chem_93414	86936	1125	86934	0.935065	0.0566945	0.935065	COc1ccc(C(=O)N2CCN(c3ccccn3)CC2)cc1C#Cc1ccccc1
chem_59824	32070	1126	32040	0.887097	0.0566978	0.887097	CN(C(=O)CNc1ccc(OCCOc2ccccc2)cc1)c1ccccc1
chem_5486	912	1127	929	0.793103	0.0567033	0.793103	Cc1ccc(C(C)NC(=O)Cc2cccc(OC(C)C)c2)cc1
chem_80307	31357	1128	31352	0.886076	0.0567065	0.886076	Cc1cccc(COc2cccc(C(=O)Nc3cnn(CC[NH+](C)C)c3)c2)c1
chem_49863	2146	1129	2145	0.814286	0.0567074	0.814286	CCOc1ccccc1C(=O)NC1CC(=O)N(CCc2ccc(F)cc2)C1
chem_76782	16243	1130	16243	0.865979	0.0567081	0.865979	O=C(NC(c1ccccc1)c1ccc(OCCCCCCCCC[NH2+]CC(O)c2ccc(O)c3[nH]c(=O)ccc23)cc1)OC1CC[NH+](Cc2ccccc2)CC1
chem_77726	4993	1131	4988	0.835821	0.0567332	0.835821	COc1ccc(C[NH2+]C(C)CCc2ccco2)cc1C#N
chem_9226	47922	1132	48419	0.901408	0.0567381	0.901408	COc1ccccc1C(=O)NCC(=O)Nc1ccc(C(=O)NC2CC2)cc1
chem_51623	75339	1133	75272	0.923077	0.0567396	0.923077	COc1ccc(C(C)(O)c2ccccc2)cc1OC1CCCC1
chem_16246	44752	1134	44685	0.898551	0.0567579	0.898551	Cc1ncccc1C[NH+]1CCC(O)(COc2ccccc2)C1
chem_32833	38255	1135	38218	0.892857	0.0567601	0.892857	Cc1ccc(C[NH+]2CCCN(c3ccc(NC(=O)c4ccc5c(c4)OCO5)cn3)CC2)cc1
chem_59737	11081	1136	11067	0.855072	0.0567603	0.855072	CN(C)C(=O)C(Cc1ccc(Oc2ccc(C(=O)NO)cc2)cc1)NC(=O)OC(C)(C)C
chem_27946	15535	1137	15523	0.864865	0.0567668	0.864865	O=C(NC(Cc1ccccc1)C(O)CN(C1CCCCC1)S(=O)(=O)c1ccccc1)OCc1ccccc1
chem_54937	11859	1138	11803	0.857143	0.0568003	0.857143	Cc1ccc(CSCC(=O)N(Cc2ccc(Cl)cc2)C(Cc2ccccc2)C(=O)NC2CCCC2)cc1
chem_24708	4885	1139	4878	0.835616	0.0568066	0.835616	Cn1nc(COc2ccccc2)c2c1CCN(C(=O)NCCc1ccccc1)C2
chem_64316	30656	1140	30653	0.885417	0.05681	0.885417	CCCCOc1ccc(Cl)cc1C(=O)NCCc1ccc(c2ccc(C(=O)OC(=O)C(C)(C)Oc3cc(C)c(c4ccc(CCNC(=O)c5cc(Cl)ccc5OCCCC)cc4)c(C)c3)cc2N)cc1
chem_17049	15054	1141	15040	0.864198	0.0568208	0.864198	COc1ccc(CNC(=O)c2ccc(CN(C(=O)CC(C)C)C3CC[NH+](Cc4ccc(F)cc4)CC3)cc2)cc1
chem_79479	17924	1142	17915	0.868852	0.0568211	0.868852	CCOc1ccccc1NC(=O)C1(c2ccccc2)CC1
chem_47080	20804	1143	20786	0.873239	0.0568212	0.873239	C[NH+](C)CCN(Cc1ccccc1)C(=O)c1ccc(C[NH+](Cc2ccccc2)Cc2ccc(F)cc2)o1
chem_83826	7832	1144	7826	0.846154	0.0568235	0.846154	Cc1ccc(N)cc1C(=O)NCCCCOCc1ccccc1
chem_86108	232	1145	232	0.75	0.056839	0.75	COc1ccccc1OCC(=O)NCCNC(=O)C(C)Oc1ccc(O)cc1
chem_68276	29883	1146	29866	0.884615	0.0568479	0.884615	Cc1ccc(C(=O)N(C)C2CCCC(Nc3ccccc3Cc3ccccc3)C2O)cn1
chem_38728	12351	1147	12343	0.858974	0.0568676	0.858974	CCC(O)C(=O)OC1CCN(C(=O)C(Cc2ccc(OC)cc2)NC(=O)c2ccc(C(N)=[NH2+])cc2)CC1
chem_77505	73098	1148	73090	0.921053	0.0568708	0.921053	Cc1ccc(C)c(OCC(=O)N2CCC3(CC2)CC(=O)c2ccccc2O3)c1C
chem_64638	90752	1149	90744	0.940299	0.0568749	0.940299	COc1ccc(N2CCCC2c2cccc(Br)c2)cc1
chem_62837	22043	1150	21991	0.875	0.0568755	0.875	COc1cccc(C(C[NH3+])Nc2ccc(F)c(OC)c2)c1
chem_60755	2200	1151	2199	0.814815	0.0568772	0.814815	COc1ccc(CCNc2cc(OC)ccc2F)cc1
chem_84129	24407	1152	24401	0.878378	0.0568832	0.878378	CCc1cccc(OCC(=O)N2CCC(NC(=O)Cc3ccc(F)cc3)CC2)c1
chem_1067	27439	1153	27439	0.88172	0.0568915	0.88172	COc1cccc(CN(C(=O)CCCN(c2ccc3c(c2)OCO3)S(C)(=O)=O)C(Cc2ccccc2)C(=O)NC(C)(C)C)c1
chem_74865	43389	1154	43368	0.897059	0.0568927	0.897059	OCC([NH2+]C(c1ccco1)C1C=CCCC1)c1ccccc1
chem_44247	33876	1155	33760	0.888889	0.0568945	0.888889	CCCCCCNC(=O)Oc1cccc(c2ccccc2)c1
chem_30697	68620	1156	68601	0.917647	0.0568952	0.917647	C=C(COc1cccc(c2cc(c3ccc(O)c(C)c3)[nH]c(=O)n2)c1)[NH2+]C1CCCCCC1
chem_41908	81902	1157	81895	0.929412	0.0568961	0.929412	Cc1ncccc1C(=O)NC1CC(Oc2ccccc2)C(O)C1[NH+]1CCc2ccccc2C1
chem_23031	19861	1158	19854	0.872093	0.0569119	0.872093	CCC(Oc1ccc2c(c1)C(c1cccc(F)c1)N(C(=O)CC(C)C)CC2)C(=O)NCc1ccccc1
chem_60303	51697	1159	51681	0.90411	0.0569176	0.90411	Cc1cccc(N2CCN(C(=O)COc3cccc4c3CCCC4)CC2)c1
chem_53432	1614	1160	1612	0.807018	0.0569221	0.807018	COc1ccc(CC[NH2+]Cc2cccnc2OC)cc1
chem_48713	92200	1161	92189	0.942857	0.0569235	0.942857	O=C(c1ccc2c(c1)OCCO2)N1CCN(c2ccccc2)C(=O)C1
chem_89120	42197	1162	42194	0.896104	0.0569307	0.896104	CCOC(=O)c1ccc(NC(=O)COc2cccc(N3CCCC3=O)c2)cc1
chem_71027	18845	1163	18843	0.870588	0.0569371	0.870588	CCOc1ccc(S(=O)(=O)N(CC(=O)N(Cc2cccc(Cl)c2)C(C)C(=O)NC2CCCC2)c2ccccc2)cc1
chem_54470	20822	1164	20806	0.873239	0.0569509	0.873239	COc1ccc(CNC(=O)c2cccc3c2CCCN3)cc1OC
chem_81751	27031	1165	27021	0.881356	0.0569553	0.881356	CCOc1cc(C[NH3+])ccc1OCCOc1ccccc1
chem_43431	14516	1166	14505	0.863014	0.0569718	0.863014	CCCCOC(=O)c1ccc(NC(=O)C(=O)NCc2ccc3c(c2)OCO3)cc1
chem_66077	55118	1167	55104	0.906667	0.0569822	0.906667	COc1cccc(NC(=O)C2CCN(C(=O)c3c(F)cccc3Cl)CC2)c1
chem_12083	45958	1168	45795	0.9	0.0569848	0.9	CNC(=O)c1ccc(NCC(=O)Nc2cccc(OCCOc3ccccc3)c2)cc1
chem_86619	34894	1169	34893	0.89011	0.0570013	0.89011	CCOC(=O)c1cccnc1c1ccc(C#N)c(OCC(O)C[NH2+]C(C)(C)Cc2ccc(OC)cc2)c1
chem_68827	40555	1170	40525	0.894737	0.0570075	0.894737	CCOc1ccc(c2ccc(=O)n(CC(=O)N3CCN(c4ccc(OC)cc4)CC3)n2)cc1
chem_79024	50067	1171	50057	0.902778	0.0570185	0.902778	CCC(C)Oc1ccccc1C1Nc2ccccc2C(=O)N1CCOC
chem_20644	30770	1172	30729	0.885714	0.0570239	0.885714	COc1ccccc1NC(=O)N1CC[NH+](Cc2ccccc2Cl)CC1
chem_26942	38686	1173	38652	0.893333	0.0570266	0.893333	COc1ccccc1CNc1ccc(C(=O)NC2CC2)cc1[N+](=O)[O-]
chem_55188	234	1174	234	0.753623	0.057037	0.753623	COC(=O)C(Cc1ccc(O)cc1)N1CC(NC(=O)C(N=O)c2ccccc2)C1=O
chem_82096	54626	1175	54608	0.90625	0.0570438	0.90625	CCC([NH3+])(Cc1cccc(OC)c1)c1cccc(F)c1
chem_60937	28389	1176	28374	0.883117	0.0570502	0.883117	COCCCNC(=O)C(NC(=O)c1ccc(OC)cc1)C1CCN(C(=O)c2ccc(C)cc2)CC1
chem_37305	60921	1177	60888	0.911392	0.0570551	0.911392	COc1ccccc1C(=O)N1CCN(c2ccc(NC(=O)CS(=O)(=O)c3ccc(C)cc3)cc2)CC1
chem_18036	60846	1178	60806	0.911392	0.0570552	0.911392	CCOc1ccccc1C(=O)NCCCC(=O)N1CCCC1c1cc(C)cc(C)c1
chem_48766	24007	1179	24006	0.877778	0.0570937	0.877778	COc1ccc(C(=O)Nc2ccccc2)cc1NC(=O)C1CC[NH+](C(C)C(=O)Nc2cccc(C(=O)NCC(C)C)c2C)CC1
chem_38678	33785	1180	33663	0.888889	0.0570951	0.888889	CCOC(Cc1ccc(OCCN2c3ccccc3Oc3ccccc32)cc1)C(=O)Oc1ncc[nH]1
chem_76880	27364	1181	27357	0.881579	0.057101	0.881579	C[NH+]1CCC(Oc2ccc(CNC(=O)c3cccc(NS(C)(=O)=O)c3)cc2)CC1
chem_26246	15221	1182	15186	0.864407	0.0571036	0.864407	CCc1ccc(CC([NH2+]C)c2c(F)cccc2OC)cc1
chem_26694	16415	1183	16375	0.866667	0.0571078	0.866667	Clc1cc2c(cc1NCCCc1ccccc1)OCCO2
chem_91091	9	1184	9	0.644444	0.0571308	0.644444	Cc1ccc(C(O)COc2ccc(O)cc2)cc1
chem_15325	1900	1185	1896	0.811321	0.0571457	0.811321	COc1cccc(C(O)C(C)Oc2ccccc2)c1
chem_64147	7764	1186	7749	0.846154	0.0571461	0.846154	COc1ccc(C(CNS(=O)(=O)c2ccc(C)cc2)[NH+]2CCCC2)cc1
chem_50401	33980	1187	33875	0.888889	0.0571467	0.888889	CC1(C)OC(C(=O)[O-])C(c2ccco2)N1C(=O)OCc1ccccc1
chem_15996	66240	1188	66183	0.915493	0.0571474	0.915493	COC(=O)c1cccc(NC2CCCc3occc32)c1
chem_61553	56237	1189	56206	0.907692	0.0571489	0.907692	Cc1ccc(O)c(C(=O)N2CCC(C)(C(N)=O)C2)c1
chem_20128	7	1190	7	0.641509	0.0571571	0.641509	[NH3+]C(Cc1ccc(O)cc1)C(=O)NCC(O)c1ccsc1
chem_60106	34147	1191	34065	0.888889	0.0571596	0.888889	COc1ccccc1NC(=O)N(C)CCc1noc(COc2cccc(C)c2)n1
chem_70946	76063	1192	76061	0.923913	0.0571757	0.923913	COc1ccc(NC(=O)Oc2cc(Nc3ccc(OCC[NH+](C)C)cc3)nc(c3cccc(C)c3C)c2)c(OC)c1
chem_8102	6697	1193	6781	0.842857	0.0571925	0.842857	CCNC(NCCc1ccccc1OC)=[NH+]Cc1ccc2c(c1)OCO2
chem_39332	2180	1194	2174	0.814815	0.057203	0.814815	CC(CO)CNc1ccccc1C(=O)[O-]
chem_8516	12643	1195	12903	0.859375	0.057211	0.859375	O=C(CN1CC(=O)Oc2ccccc21)NCCc1ccccc1
chem_24227	24236	1196	24204	0.878378	0.0572155	0.878378	COc1ccc(OCCNC(=O)CN(c2ccccc2OC)S(=O)(=O)c2ccc(C)cc2)cc1
chem_90487	47319	1197	47303	0.9	0.0572206	0.9	Cc1ccc(C(=O)Nc2ccc(C(=O)N3CCCCC3)cc2)cc1
chem_66683	93172	1198	93172	0.944954	0.0572237	0.944954	O=C1Cn2cnc(c3ccc(F)cc3)c2CCCOc2cccc(c2)C=CCOc2ccc(cc2)CC(C(=O)NCCCO)N1
chem_31271	68924	1199	68887	0.917808	0.0572293	0.917808	O=C(CCN=C1NS(=O)(=O)c2ccccc21)NCCCOc1ccccc1
chem_64515	5157	1200	5150	0.836066	0.0572299	0.836066	O=C(OC1CCC(OCOc2ccccc2)CC1)c1ccc(CCc2ccccc2)cc1
chem_24085	29248	1201	29213	0.884058	0.05723	0.884058	CCN(c1cccc(C(F)(F)F)c1)C(C)OC(=O)Oc1ccccc1
chem_6354	60804	1202	61014	0.911392	0.0572307	0.911392	O=C(NCC(=O)N1CC[NH+](CCOc2ccccc2)CC1)c1ccc2c(c1)OCO2
chem_17234	21421	1203	21299	0.875	0.0572428	0.875	CCCNC(=O)C(C)N(Cc1ccccc1C)C(=O)CN(c1ccc(OCC)cc1)S(=O)(=O)c1ccccc1
chem_42811	12503	1204	12489	0.859155	0.0572652	0.859155	CC(C)c1cccc(Oc2cccc(N(CC3CCCC3)CC(O)C(F)(F)F)c2)c1
chem_2768	42887	1205	42990	0.897059	0.0572726	0.897059	COc1cccc(C2CCCC([NH2+]C(C)c3ccccc3)C2)c1
chem_6135	10042	1206	10166	0.852941	0.0572877	0.852941	COc1ccccc1OCC[NH+](C)C(C)C(=O)Nc1ccc(C(C)=O)cc1
chem_56847	39497	1207	39461	0.893939	0.0572888	0.893939	CCCCCOc1ccc(NC(=O)CN2C(=O)c3ccccc3C2=O)cc1
chem_66724	53410	1208	53391	0.905405	0.0572985	0.905405	COc1cccc(C=C2CCC(C[NH+](C)C)C2(O)c2ccc(C)cc2)c1
chem_6695	33252	1209	34178	0.888889	0.0573082	0.888889	O=C(NC(=S)Nc1cc(Cl)ccc1N1CCOCC1)c1ccc(OCc2ccccc2)cc1
chem_90431	23047	1210	23042	0.876712	0.0573198	0.876712	COc1ccc(NC(=O)NCC2CC[NH+](Cc3ccccc3SC)CC2)cc1
chem_17312	35193	1211	35153	0.890411	0.0573203	0.890411	CC([NH3+])C1CCCN(C(=O)c2ccc(Oc3cccnc3)cc2)C1
chem_43539	865	1212	865	0.791045	0.0573214	0.791045	Nc1ccccc1CNC(=O)c1coc(C([NH3+])Cc2ccc(O)cc2)n1
chem_48739	5703	1213	5693	0.83871	0.0573369	0.83871	CC(=O)Oc1ccc(c2ccc(C(=O)OCC(=O)NC(C)C(C)C)cc2)cc1
chem_10301	44721	1214	44648	0.898551	0.0573442	0.898551	NC(=O)COc1ccc(NC(=O)C2(c3ccccc3)CCOCC2)cc1
chem_70806	72103	1215	72100	0.920455	0.0573568	0.920455	CC(C)(C)c1ccc(C(=Cc2ccc(C(=O)NCCS(=O)(=O)[O-])cc2)C(=O)Nc2ccc(OCC3CCCCC3)cc2)cc1
chem_4718	13947	1216	14073	0.862069	0.0573592	0.862069	COc1cc(C(=O)C(=O)N2CC(OCC=Cc3ccccc3)CC2C(=O)NC(CCCc2ccccc2)CCCc2ccccc2)cc(OC)c1OC
chem_23809	19439	1217	19413	0.871429	0.0573849	0.871429	O=C(NC1CCCN(C(=O)NC2CCCC2)C1)c1ccc(OCc2ccccc2)cc1
chem_63953	82885	1218	82879	0.930233	0.0573961	0.930233	COc1ccccc1C1C[NH2+]CCN1C(=O)COc1ccc([N+](=O)[O-])c(F)c1
chem_39200	3919	1219	3919	0.828947	0.0574129	0.828947	CCCCOc1ccc(C(=O)NC(C)c2ccc(OCc3cccnc3)cc2)cc1OC
chem_54496	25265	1220	25241	0.87931	0.0574154	0.87931	COc1ccc(C(=O)N2CCCCC2)c(O)c1
chem_68123	24015	1221	24014	0.877778	0.0574176	0.877778	CCCC(=O)N(CCCOc1ccc(CC(Nc2ccccc2C(=O)c2ccccc2)C(=O)OC)cc1)c1cccc(Cl)c1
chem_80180	66907	1222	66900	0.915663	0.0574549	0.915663	COc1ccc(C(=O)N2CC[NH+](Cc3ccccc3)CC2)cc1CN(C)S(=O)(=O)c1ccc(C)cc1
chem_20205	23179	1223	23127	0.876923	0.0574584	0.876923	CC[NH2+]C(Cc1ccco1)c1ccc(OC)c(F)c1
chem_46207	1724	1224	1722	0.808511	0.057471	0.808511	OCCCCOc1ccc(CCCc2ccc(OCCCCO)cc2)cc1
chem_91027	4808	1225	4806	0.833333	0.0574814	0.833333	Cc1ccc(CNc2cccc(CCCO)c2)o1
chem_16835	635	1226	634	0.782609	0.0575148	0.782609	O=C([O-])OC1=C(SCCCc2ccc(F)cc2)[NH+](Cc2ccc(O)cc2)CC=C1
chem_91427	32283	1227	32278	0.887097	0.0575355	0.887097	CCC[NH2+]Cc1cc(c2ccccc2F)ccc1OC
chem_53935	53344	1228	53317	0.905405	0.0575524	0.905405	Nc1cc[nH+]c(NCCOCCOc2cccc(C(=O)c3ccccc3)c2)c1
chem_49706	58118	1229	58015	0.909091	0.0575659	0.909091	O=C1Nc2ccccc2OC2(CCCC2)C1[NH+](Cc1ccccc1)Cc1ccccc1
chem_32044	384	1230	383	0.769231	0.0575724	0.769231	CC(Nc1cccc(Cl)c1Cl)c1cc(O)cc(O)c1
chem_21531	64637	1231	64581	0.914286	0.0575744	0.914286	COc1ccc(C(=O)CCC(=O)N2CCN(c3ccccc3F)CC2)cc1
chem_46151	81909	1232	81903	0.929412	0.0575761	0.929412	CCCCCCOc1ccc(C2C(=C([O-])c3ccc([N+](=O)[O-])cc3)C(=O)C(=O)N2c2ccc(OC)cc2)cc1
chem_28079	20747	1233	20720	0.873239	0.0575905	0.873239	CCCOc1cccc(C(=O)NCC(c2ccco2)[NH+](C)C)c1
chem_63648	73058	1234	73043	0.921053	0.0576021	0.921053	CC1(C[NH3+])CCN(C(=O)c2cccc(Oc3cccc(C(F)(F)F)c3)c2)C1
chem_84132	43874	1235	43865	0.897436	0.0576051	0.897436	COc1ccc2c(c1)C[NH+](CCCCNC(=O)C=Cc1ccccc1)CC2
chem_53503	25774	1236	25756	0.88	0.0576308	0.88	Cc1c(Cl)cccc1N(CCCC(=O)Nc1ccc(Oc2ccccc2)cc1)S(C)(=O)=O
chem_83896	37188	1237	37182	0.891892	0.0576392	0.891892	O=C(NC1C(O)C(CO)OC(SC2OC(CO)C(O)C(NC(=O)c3cc(OCc4ccccc4)cc(OCc4ccccc4)c3)C2O)C1O)c1cc(OCc2ccccc2)cc(OCc2ccccc2)c1
chem_77620	7129	1238	7128	0.844156	0.0576452	0.844156	COc1cc(C(c2ccc(F)cc2)[NH+]2CCCC(C(=O)[O-])C2)ccc1OCc1ccccc1
chem_48652	8461	1239	8451	0.848485	0.0576468	0.848485	NC(=[NH2+])c1ccc(COc2cc(NC(=O)C3CCCCC3)cc(OCc3ccc(C(N)=[NH2+])cc3)c2)cc1
chem_73407	50028	1240	50014	0.902778	0.0576489	0.902778	O=S(=O)(CC(F)(F)F)Nc1ccc(OC2CC[NH+](Cc3ccccc3)CC2)cc1
chem_40772	4855	1241	4855	0.835165	0.0576551	0.835165	Cc1nnc(SCC2=C(C(=O)[O-])N3C(=O)C(NC(=O)C(NC(=O)c4cccc(O)c4)c4ccc(O)cc4)C3SC2)s1
chem_40017	36681	1242	36672	0.891566	0.0576581	0.891566	Cc1ccc(Cl)cc1NC(=O)N(Cc1ccc2c(c1)OCO2)C1CC[NH+](Cc2ccccc2)CC1
chem_17347	11490	1243	11398	0.857143	0.0576616	0.857143	COc1ccc(C(C)[NH2+]C(CC(=O)OC(C)(C)C)c2cccc(I)c2)cc1
chem_33209	43083	1244	43031	0.897059	0.0576831	0.897059	COCC1CCCN1C(=O)Nc1ccc(c2ccc(OC)cc2)cc1
chem_94838	3040	1245	3039	0.822581	0.0576832	0.822581	COC(=O)CCc1ccc(OCCCNc2ccc(Cl)cc2)cc1
chem_81762	370	1246	370	0.767857	0.0576833	0.767857	CCC1(C(=O)NCc2ccc(O)cc2)CCC[NH2+]1
chem_36432	10301	1247	10294	0.853333	0.0576957	0.853333	COc1ccccc1Cc1ccc2c(c1)C(C)(OC(=O)C(F)(F)F)C[NH2+]CC2
chem_58316	61014	1248	60988	0.911392	0.0576991	0.911392	CCCCOc1ccc(C(=O)NC2=[NH+]C(c3ccccc3F)CC(=O)N2)cc1
chem_1125	29139	1249	29141	0.884058	0.0577002	0.884058	CCCCCOc1ccc(C(=O)Nc2cccc([N+](=O)[O-])c2)cc1
chem_880	11322	1250	12136	0.857143	0.0577033	0.857143	CCOc1ccccc1NC(=O)C1CC1C(=O)Nc1ccccc1OC(C)C
chem_74254	292	1251	291	0.76	0.0577246	0.76	Oc1ccc(CNc2cccc(CCl)c2)cc1
chem_37979	79803	1252	79785	0.927273	0.057728	0.927273	C[N+](C)(C)c1ccc([I+]c2ccc(Oc3ccccc3)cc2)cc1
chem_27526	46192	1253	46055	0.9	0.0577351	0.9	CCCCCCC(=O)N(CN1C(=O)c2ccccc2C1=O)c1ccc(OC)cc1
chem_44813	37001	1254	36974	0.891892	0.0577687	0.891892	O=CC1=C(NC(=O)Oc2ccc([N+](=O)[O-])cc2)C[NH+](Cc2ccccc2)CC1
chem_68423	5430	1255	5430	0.8375	0.0577712	0.8375	CNC(=O)C(C)N(Cc1cccc(OC)c1)C(=O)CN(c1ccccc1OC)S(=O)(=O)c1ccc(C)cc1
chem_30433	1180	1256	1170	0.8	0.0577769	0.8	CC([NH2+]CCCC(F)(F)F)c1ccc(O)cc1O
chem_99107	10262	1257	10262	0.852941	0.0577783	0.852941	COc1ccccc1C(=O)NCC(Cc1cccc(C)c1)C(=O)[O-]
chem_66508	25978	1258	25978	0.880435	0.0578023	0.880435	COC(=O)C(COCc1ccccc1)NC(=O)CCC(C)([NH2+]Cc1cc(Oc2ccccc2)ncc1[N+](=O)[O-])C(C)C
chem_38443	16476	1259	16438	0.866667	0.0578104	0.866667	COc1cc(C(=O)Nc2ccc(N3CCOCC3)cc2)ccc1OCc1ccc(Cl)cc1
chem_78520	43414	1260	43395	0.897059	0.0578235	0.897059	CCOc1c(O)ccc2c1C(c1ccoc1)[NH2+]CC2
chem_96775	411	1261	411	0.770492	0.0578273	0.770492	CCCOc1ccc(C(=O)NCCc2ccc(C(=O)OC(C)C)cc2)cc1
chem_26590	80996	1262	80924	0.928571	0.0578376	0.928571	Cc1ccc(Oc2ncccc2C(=O)N2CCC[NH+](Cc3cccc(C)n3)CC2)cc1
chem_28263	87091	1263	87057	0.935484	0.0578479	0.935484	CC1(C)COB(c2ccc([I+]c3ccccc3)cc2)OC1(C)C
chem_83133	2411	1264	2411	0.816901	0.0578576	0.816901	COc1ccc(C2C(CCC(O)c3ccc(F)cc3)C(O)N2c2ccc(C#N)cc2)cc1
chem_60813	1771	1265	1768	0.809524	0.0578621	0.809524	CCc1cc(Cc2ccc(NC(CC)c3ccccc3O)c(CC)c2)ccc1N
chem_71556	65605	1266	65598	0.914894	0.0579049	0.914894	COCCCN1C(=O)CCc2ccc(COC3C[NH2+]CCC3c3ccc(OCCCCOc4cccc(Cl)c4)cc3)cc21
chem_32287	24632	1267	24596	0.878788	0.0579132	0.878788	CCC[NH2+]C(c1cccc(OC)c1)c1ccc(Br)cc1Cl
chem_8099	20995	1268	21103	0.873418	0.0579233	0.873418	Cc1nc(COc2ccccc2C(=O)NCc2ccc(C(=O)N3CCCCC3)cc2)no1
chem_35009	17381	1269	17380	0.868132	0.0579462	0.868132	Cc1c(O)cccc1C(=O)NC(Cc1ccccc1)C(O)C(=O)N1CC(F)CC1C(=O)NCc1cc(F)ccc1F
chem_60713	30954	1270	30930	0.885714	0.0579465	0.885714	Cc1cccc(OCCN2CC(C(=O)[O-])CCC2=O)c1
chem_92575	23054	1271	23049	0.876712	0.057951	0.876712	COc1ccc(C2CCC[NH+]2C(C)C(=O)Nc2ccccc2)c(OC)c1
chem_85633	55210	1272	55204	0.906667	0.0579563	0.906667	Cc1ccc(C)c(NC(=O)CNc2ccc(OCC3CCCO3)cc2)c1
chem_88805	63967	1273	63961	0.91358	0.0579589	0.91358	COc1cccc(C(=O)NCCCN(C(=O)Nc2ccc(Cl)cc2)c2ccc(Oc3ccccc3)cc2)c1
chem_53347	47738	1274	47723	0.901235	0.0579669	0.901235	COc1cccc(CNc2ccc(N3CCOCC3)c(Cl)c2)c1OCc1ccccc1F
chem_7207	1577	1275	1625	0.807018	0.0579874	0.807018	CCc1cccc(CC)c1NC(N)=[NH+]Cc1cccc(O)c1
chem_81151	23495	1276	23483	0.876923	0.0580002	0.876923	O=C([O-])c1ccc(NC(=O)c2ccc(CS(=O)(=O)N3CCCCC3)cc2)cc1
chem_72052	3484	1277	3482	0.826087	0.0580048	0.826087	CC(C)CNC(=O)C(Cc1ccccc1)N(Cc1ccccc1)C(=O)COc1ccc(C(C)(C)C)cc1
chem_76158	4909	1278	4906	0.835616	0.0580059	0.835616	Cc1c(Br)cccc1C(=O)NC1CCCN(C(=O)OCc2ccccc2)C1
chem_74577	19891	1279	19888	0.872093	0.0580109	0.872093	COc1cccc(CN(C(=O)CCCN(c2ccc(C)cc2)S(C)(=O)=O)C(Cc2ccccc2)C(=O)NC(C)C)c1
chem_57305	7733	1280	7715	0.846154	0.0580129	0.846154	COc1c(C)cc(Cl)cc1C(=O)NCCc1ccccc1O
chem_95968	39000	1281	38998	0.893333	0.0580246	0.893333	COc1ccc(OC(F)(F)F)cc1C[NH2+]C1CCNC1C(c1ccccc1)c1ccccc1
chem_58473	21980	1282	21923	0.875	0.0580257	0.875	CNc1ccc(OCCCCCCCCCOc2ccc(NC)cc2)cc1
chem_41445	42017	1283	41993	0.896104	0.0580297	0.896104	CCC[NH+](CC(=O)NC(=O)Nc1ccc2c(c1)OCO2)CC(=O)Nc1ccccc1C
chem_71315	14943	1284	14929	0.863636	0.0580395	0.863636	C[NH+]1CCCCC1CCc1ccc(Oc2ccccc2F)cc1
chem_17110	43623	1285	43589	0.897436	0.0580401	0.897436	COc1ccccc1CNC(=O)N1CCC(NC(=O)c2ccc([N+](=O)[O-])cc2)CC1
chem_85835	4174	1286	4172	0.830508	0.0580465	0.830508	CC([NH2+]Cc1ccccc1Cl)c1ccc(OC(F)F)cc1
chem_94238	2562	1287	2562	0.818182	0.0580476	0.818182	COc1ccc(CC[NH2+]CCc2ccc(F)cc2)cc1N
chem_70269	7992	1288	7987	0.847222	0.0580482	0.847222	COc1ccc(CCNC(=O)CN(Cc2ccc(F)cc2)S(=O)(=O)c2ccc(C)cc2)cc1
chem_27314	8891	1289	8866	0.85	0.0580566	0.85	CCOc1ccc(CN(CC(O)COc2cccc(C(C)=O)c2)C2CCS(=O)(=O)C2)cc1
chem_4487	8674	1290	8720	0.849315	0.0580579	0.849315	Cc1cc(NC(=O)c2ccc(C[NH+]3CCC(Cc4ccccc4)CC3)cc2)ccc1Br
chem_42198	11735	1291	11670	0.857143	0.0580632	0.857143	COc1ccc(CN2CC(OC(=O)[O-])CC2=O)cc1
chem_92023	82385	1292	82382	0.929577	0.058079	0.929577	O=C(Nc1cccc(OC(F)(F)F)c1)N1CCc2ccccc2C1
chem_47117	30361	1293	30323	0.885246	0.0580895	0.885246	CCC([NH3+])c1ccn(CCCOc2ccccc2)c1
chem_13266	21146	1294	21143	0.873563	0.0580974	0.873563	O=C(NCCc1ccccc1)N(Cc1ccccc1c1cccc(C[NH2+]Cc2ccc3c(c2)OCO3)c1)C1CC[NH+](Cc2ccccc2)CC1
chem_60703	93997	1295	93988	0.946667	0.0581064	0.946667	COc1ccccc1N1CC[NH+](C2=CC(=O)c3cccc([O-])c3C2=O)CC1
chem_71321	51155	1296	51147	0.903614	0.0581325	0.903614	Cc1ccccc1C(=O)c1ccc(Nc2ccccc2NC(=O)CCC(=O)NCCCCOc2ccccc2)cc1Cl
chem_7906	24180	1297	24382	0.878378	0.0581335	0.878378	COc1cccc(CN(C)C(=O)c2ccc(N3CCCCS3(=O)=O)cc2)c1
chem_34556	61463	1298	61402	0.911765	0.0581436	0.911765	O=C(CCCC(=O)N1CC(Oc2ccccc2Cl)C1)c1ccccc1
chem_59780	79145	1299	79120	0.926471	0.0581486	0.926471	O=C1CC([NH2+]CCc2ccco2)C(=O)N1c1ccccc1
chem_69196	333	1300	333	0.764706	0.0581506	0.764706	CC(C)CONC(C)c1cc(O)ccc1O
chem_77270	74411	1301	74397	0.922078	0.0581677	0.922078	CCCOc1ccc(N2C(=O)C(Sc3ccc(C)cc3)=C([NH+](C)CCO)C2=O)cc1
chem_35399	46324	1302	46202	0.9	0.05817	0.9	CCCOc1ccc(C2=C(O)C(=O)N(c3cccc(C)c3)C2c2ccc(N(C)C)cc2)cc1
chem_83546	66916	1303	66909	0.915663	0.0581802	0.915663	CCCOc1ccc(C([O-])=C2C(=O)C(=O)N(Cc3ccncc3)C2c2ccc(N(C)C)cc2)cc1
chem_97790	62848	1304	62848	0.9125	0.0581872	0.9125	CCOc1ccccc1N1CC(C(=O)N2CCN(c3cccc(OC)c3)CC2)CC1=O
chem_20210	21462	1305	21348	0.875	0.058189	0.875	CC(O)(C[NH2+]Cc1ccccc1F)c1ccccc1
chem_61753	60019	1306	59970	0.910448	0.0581923	0.910448	COc1ccc(C(=O)N2CCC(NC(=O)c3ccc(C(C)(C)C)cc3)CC2)cc1
chem_79988	33096	1307	33094	0.88764	0.0581977	0.88764	CCc1ccc(NC2=[NH+]C(=O)C(=Cc3ccc(OCc4ccc(C(=O)N5CCCCC5)cc4)c(OC)c3)S2)cc1
chem_45512	5542	1308	5537	0.838235	0.0582016	0.838235	CCCNC(=O)c1cccc(C[NH2+]Cc2ccc(OCC(C)C)cc2)c1
chem_91329	9123	1309	9121	0.85	0.0582062	0.85	COc1ccc(NC(C)c2ccc(C)cc2O)cc1C
chem_42271	28193	1310	28193	0.882883	0.0582257	0.882883	COC(=O)NC(C(=O)NC(Cc1ccc(c2ccc(OC)nc2)cc1)C(O)CC(Cc1cccc(OC(F)(F)F)c1)C(=O)NC1c2cc(F)ccc2OCC1O)C(C)(C)C
chem_41139	37578	1311	37522	0.892308	0.0582293	0.892308	COc1ccccc1C(=O)NC1(c2ccccc2F)CCCC1
chem_49497	374	1312	374	0.768116	0.0582349	0.768116	COc1ccc(S(=O)(=O)N(C)c2ccc(C(=O)NC(C)CCc3ccccc3)cc2)cc1OC
chem_42488	5536	1313	5531	0.838235	0.0582399	0.838235	COc1ccc(N(Cc2ccccc2)C(=S)NCCc2ccc(OC)c(OC)c2)cc1
chem_73633	23458	1314	23444	0.876923	0.0582423	0.876923	CC(C)S(=O)(=O)c1ccc(C2[NH2+]CCc3cc(O)c(O)cc32)cc1
chem_55522	3010	1315	3007	0.822581	0.0582436	0.822581	CCN(CC)c1ccc(C(=O)OCc2ccc(C(=O)Nc3ccccc3)cc2)cc1
chem_24236	648	1316	647	0.783333	0.058251	0.783333	CCc1ccc(C(CO)NC(=O)CCc2ccco2)cc1
chem_33822	651	1317	650	0.783333	0.0582546	0.783333	COc1cccc(C(O)CNc2ccc(Br)cc2C)c1
chem_73338	30080	1318	30078	0.885057	0.0582766	0.885057	Cc1cccc(N(CC(=O)N(Cc2ccccc2Cl)C(Cc2ccccc2)C(=O)NC2CCCCC2)S(=O)(=O)c2ccccc2)c1
chem_34159	39827	1319	39812	0.894118	0.0582901	0.894118	O=C(NCCc1ccccc1)C1CC(COc2ccc3c(c2)CCC3)C[NH+](Cc2ccncc2)C1
chem_2612	7917	1320	7925	0.847222	0.0582904	0.847222	COc1ccc(CCNC(=O)C[NH+]2CC=C(c3ccccc3)CC2)cc1OC
chem_14024	78903	1321	78856	0.926471	0.0582993	0.926471	Nc1cccc(C(=O)[O-])c1NC1CCCc2ccccc21
chem_83463	60178	1322	60153	0.910448	0.0582995	0.910448	CC1(C(=O)[O-])CCCN(C(=O)COc2ccccc2)C1
chem_47926	70634	1323	70632	0.919192	0.0583055	0.919192	Nc1ccccc1NC(=O)CCCCCC(=O)NCc1cccc(c2ccc(C3OC(C[NH+]4CCOCC4)CC(c4ccc(CO)cc4)O3)cc2)c1
chem_11469	29655	1324	29615	0.884615	0.0583154	0.884615	COc1cc(OC)cc(C(=O)NCC2CCN(c3nc(Cc4ccccc4)ns3)CC2)c1
chem_84488	6438	1325	6438	0.841463	0.0583236	0.841463	COc1ccc(S(=O)(=O)N(CC(=O)N(Cc2ccc(C)cc2)C(Cc2ccccc2)C(=O)NCC(C)C)c2ccc(C)cc2)cc1OC
chem_41978	31960	1326	31919	0.887097	0.058328	0.887097	C[NH2+]C(c1cccc(C)c1)c1ccc2c(c1)CCO2
chem_15558	3186	1327	3175	0.824561	0.0583292	0.824561	C[NH2+]C(C)c1cccc(OCc2cc(C)cc(C)c2)c1
chem_57704	27299	1328	27289	0.881579	0.0583321	0.881579	O=C(NCc1cccc(O)c1)Nc1cnn(CC2CCCO2)c1
chem_81548	7555	1329	7555	0.845238	0.0583571	0.845238	COc1ccccc1C[NH2+]Cc1ccc2c(c1)NC(=O)c1c(Nc3cc(O)ccc3C)ccnc1N2
chem_23931	28628	1330	28588	0.883333	0.058369	0.883333	CCCN(CCBr)C(=O)c1cc(C)ccc1O
chem_24182	6505	1331	6483	0.842105	0.0583729	0.842105	Cc1ccc(C(=O)N(CCO)C(C)C)c(O)c1
chem_11477	36848	1332	36806	0.891892	0.0583777	0.891892	COc1ccccc1NC(=O)COC(=O)c1ccc(S(=O)(=O)N2CCCCCC2)cc1
chem_41226	5534	1333	5529	0.838235	0.0583958	0.838235	CC(C)Oc1ccccc1NC(=O)C1CC1C(=O)NCc1ccc(Cl)cc1
chem_15949	88467	1334	88408	0.9375	0.0584067	0.9375	COc1ccccc1N1C(=O)NC2CC1(C)Oc1ccc([N+](=O)[O-])cc12
chem_79209	868	1335	868	0.791045	0.0584323	0.791045	CCCCCCOc1ccc(c2ccc(C(=O)Oc3ccc(CCC(CCCCCC)C(F)(F)F)cc3)cc2)cc1
chem_13797	19695	1336	19680	0.871795	0.0584437	0.871795	CC(NC(=O)c1cccc(S(=O)(=O)N(Cc2ccccc2)c2ccccc2)c1)C1CCCO1
chem_75710	3283	1337	3281	0.824561	0.0584446	0.824561	CCN(CC)c1ccc(NC(=O)Cc2ccc(OC)cc2)cc1
chem_27426	10692	1338	10666	0.854839	0.0584561	0.854839	Cc1ccc(OCC(O)C[NH2+]CCCC(=O)[O-])cc1
chem_95478	47853	1339	47852	0.901235	0.0584574	0.901235	COc1ccc(OC)c(C=CC(=O)NC2CCCN(S(=O)(=O)c3ccccc3)C2)c1
chem_39106	8934	1340	8909	0.85	0.0584675	0.85	CN1CC[NH+](C(CNS(=O)(=O)c2ccc(Oc3ccccn3)cc2)c2ccc(O)c(O)c2)CC1
chem_42543	57999	1341	57887	0.909091	0.0585088	0.909091	CCC1C=C(c2ccc(Cl)cc2)c2cc(OC)ccc2-n2c(C)nnc2C1CC(=O)NCCCNC(=O)c1cccc(O)c1O
chem_8719	15499	1342	15654	0.864865	0.0585176	0.864865	COc1ccccc1c1ccc(N2CCC(C(=O)NCc3ccccc3)CC2)nn1
chem_32500	91539	1343	91536	0.94186	0.0585402	0.94186	O=C(Nc1nc2c(s1)CN(C(=O)c1ccccc1Oc1ccccc1)CC2)NC1CCCC1
chem_42183	17	1344	17	0.672414	0.0585444	0.672414	CC(O)C([NH3+])c1nc(C(=O)NCCc2ccc(O)cc2)co1
chem_48859	13087	1345	13075	0.859649	0.0585553	0.859649	COc1ccc(N2C(=O)CC2C(C)O)cc1
chem_79363	51818	1346	51807	0.90411	0.0585588	0.90411	Cc1ccccc1OCCN(C)C(=O)NC1CCN(c2ccccc2)CC1
chem_12501	47947	1347	47891	0.901408	0.0585708	0.901408	CN1c2ccccc2C(O)(Cc2ccccc2)c2cc(OCC[NH+](C)C)ccc21
chem_15535	805	1348	800	0.789474	0.0585741	0.789474	COc1ccc(C)cc1C([NH3+])CCc1ccc(Cl)cc1
chem_25832	16407	1349	16366	0.866667	0.0585744	0.866667	[NH3+]C(CNC(=O)C1CC(=O)N(c2ccc3c(c2)OCCO3)C1)c1ccccc1
chem_24920	7635	1350	7610	0.846154	0.0585841	0.846154	CC(C)Oc1ccccc1NCCC(=O)NCc1ccccc1Cl
chem_24202	2168	1351	2160	0.814815	0.0585844	0.814815	CCC(=C(c1ccc(O)cc1)c1ccc(O)cc1)c1ccc(OCCO)cc1
chem_55326	24332	1352	24318	0.878378	0.0585847	0.878378	O=C(Cc1ccc(Br)cc1)NC1CCCN(C(=O)Nc2ccc3c(c2)OCO3)C1
chem_59630	76773	1353	76739	0.924242	0.0585978	0.924242	CN(CCOc1ccc(S(N)(=O)=O)cc1)c1ccc(Oc2ccccc2)cc1
chem_87979	1705	1354	1704	0.807692	0.0586312	0.807692	CC(C)CCCC(c1ccc(OC#N)cc1)c1ccc(OC#N)cc1
chem_45575	61541	1355	61497	0.911765	0.058632	0.911765	COc1ccc(C)cc1CC1(O)CCc2cc(N)ccc21
chem_29909	57767	1356	57630	0.909091	0.0586322	0.909091	CCCCOc1cccc(C2=C(O)C(=O)N(c3ccccc3N3CCOCC3)C2c2cccc(Cl)c2)c1
chem_51339	4617	1357	4588	0.833333	0.0586346	0.833333	CCC([NH2+]C)c1ccc(OCc2ccc(Cl)cc2F)cc1
chem_29813	22620	1358	22607	0.876543	0.058637	0.876543	COc1ccc(C(=O)N2CCCC(c3cccc(C(=O)NCCCOC(C)C)c3)C2)cc1
chem_77989	47087	1359	47047	0.9	0.0586393	0.9	CCCCOC(=O)c1cccc(NC(=O)c2ccccc2OC)c1
chem_3888	1305	1360	1312	0.80303	0.0586443	0.80303	COc1ccc(C(CNC(=O)c2ccc(C)o2)[NH+]2CCOCC2)cc1
chem_58257	59387	1361	59364	0.910256	0.058676	0.910256	O=C1CCN(C(=O)C2Cc3ccccc3O2)CCN1Cc1cccc(F)c1
chem_23147	24233	1362	24200	0.878378	0.0586779	0.878378	O=C(CCCOc1ccc2c(c1)CCC(=O)N2)NCCCc1ccccc1
chem_99140	86955	1363	86955	0.935065	0.0586824	0.935065	COc1ccc(C(=O)N2CCN(c3cc(Oc4ccc(C)cc4)nc(C)n3)CC2)cc1OC
chem_94565	34693	1364	34686	0.888889	0.05869	0.888889	CCCCOc1ccc(C2c3c([nH]nc3c3c(C)cc(C)cc3O)C(=O)N2Cc2ccccc2)cc1OC
chem_4792	39981	1365	40322	0.894737	0.058704	0.894737	CC(C)COc1ccc(C2=C([NH+](C)Cc3ccccc3)C(=O)N(c3ccccc3F)C2=O)cc1
chem_50599	24318	1366	24301	0.878378	0.0587053	0.878378	Cc1ccccc1C[NH+]1CCCN(C(=O)c2ccc(c3ccccc3F)o2)CC1
chem_24248	23202	1367	23154	0.876923	0.0587054	0.876923	O=S(=O)(CCNCc1ccc2c(c1)OCCO2)NCc1ccccc1
chem_29863	10486	1368	10471	0.854545	0.0587069	0.854545	Oc1ccc(N2CCN(c3cccc(F)n3)CC2)cc1
chem_51103	26260	1369	26234	0.880597	0.0587094	0.880597	CC[NH2+]C(CCc1ccco1)c1cc(C)c(OC)cc1C
chem_18669	40852	1370	40838	0.895349	0.0587118	0.895349	CCOc1ccc(N2C(=O)CC(N(CCc3ccc(OC)c(OC)c3)C(=O)c3ccccc3F)C2=O)cc1
chem_32699	1461	1371	1458	0.803922	0.0587127	0.803922	CC(C)(c1ccc(O)cc1)c1ccc(OCCCl)cc1
chem_97722	2130	1372	2129	0.813559	0.0587337	0.813559	CC([NH2+]Cc1cccc(O)c1)C1CCCO1
chem_48568	7963	1373	7956	0.847222	0.0587456	0.847222	COc1ccc(C(NC(=O)COc2ccc([N+](=O)[O-])cc2F)C(C)C)cc1
chem_45044	3376	1374	3368	0.825397	0.0587536	0.825397	CCOc1ccccc1C(=O)NCC(O)c1ccc(C)o1
chem_24003	683	1375	682	0.784615	0.0587621	0.784615	COc1ccc(C(NC(=O)CS(=O)(=O)CCCc2ccccc2)C(C)C)cc1
chem_29726	82932	1376	82932	0.930435	0.0587839	0.930435	CC(=CC1Oc2ccc(SOOO)cc2N1CCCCCC(=O)NCCNC(=O)CCCCCN1C(=CC(C)=CC2Oc3ccc(c4ccccc4)cc3N2CCS(=O)(=O)[O-])Oc2ccc(c3ccccc3)cc21)C=C1Oc2ccc(S(=O)(=O)[O-])cc2N1C
chem_20687	72031	1377	72016	0.920455	0.0587883	0.920455	CCCOC(=O)c1ccc(N2C(=O)C(Sc3ccccc3)=C([NH+]3CCN(c4cccc(C)c4)CC3)C2=O)cc1
chem_13285	14697	1378	14659	0.863636	0.0587982	0.863636	O=C(NCCCc1cc(CCCNC(=O)OCc2ccccc2)cc(C(=O)NCCCc2cc(CCCNC(=O)c3cc(CCCNC(=O)OCc4ccccc4)cc(CCCNC(=O)OCc4ccccc4)c3)cc(C(=O)[O-])c2)c1)OCc1ccccc1
chem_82998	14207	1379	14206	0.862069	0.0588028	0.862069	CC([NH3+])c1cccc(c2cc(CCC3CCCO3)cc(COc3ccccc3CC(=O)[O-])c2)c1F
chem_477	6688	1380	6748	0.842857	0.0588098	0.842857	COc1ccc(C(=O)CCCCC(=O)NC(C[NH+]2CCCC2)C(O)c2ccc(OC)cc2)cc1
chem_54648	14309	1381	14306	0.8625	0.0588136	0.8625	Cc1ccc(C)c(N(C(=O)CNC(=O)c2ccco2)C(C(=O)NC2CCCCC2)c2ccco2)c1
chem_87461	43480	1382	43468	0.897059	0.0588185	0.897059	COc1ccccc1NC(=O)N(Cc1ccccn1)C1CC1
chem_58409	61015	1383	60989	0.911392	0.05883	0.911392	CCOc1ccc(C(=O)N2CCc3ccccc3C2)cc1COc1ccccc1C(C)(C)C
chem_94551	12215	1384	12212	0.857143	0.0588372	0.857143	CCN(CC)S(=O)(=O)c1ccc(NC(=O)c2ccc(COc3ccc(C(C)(C)C)cc3)cc2)cc1
chem_62252	6603	1385	6593	0.842105	0.0588508	0.842105	O=C([O-])CC(CCc1ccccc1)NC(=O)CN(CCc1ccccc1)C(=O)CCCOc1ccncc1
chem_99619	41720	1386	41720	0.895522	0.058853	0.895522	COc1cccc(N(C)Cc2cccc(C(=O)[O-])c2F)c1
chem_87132	9386	1387	9382	0.850746	0.0588617	0.850746	O=C([O-])CC1COCCN1C(=O)c1cccc(c2ccc(O)cc2)c1
chem_67289	85588	1388	85559	0.933333	0.0588685	0.933333	O=C(Nc1ccccc1Oc1ccccc1)C1CCC[NH+](Cc2nc(c3ccc(Cl)cc3)no2)C1
chem_38857	15941	1389	15919	0.865672	0.0588791	0.865672	COc1ccc(S(=O)(=O)NCCNC(=O)Cc2ccccc2)c(C)c1
chem_70851	20865	1390	20858	0.873239	0.0588803	0.873239	CCCNc1cncc(C(=O)Nc2ccc(OCc3ccccc3)cc2)c1
chem_29304	21027	1391	21010	0.873418	0.0588804	0.873418	C#CN(C(=O)C(CO)NC(=O)OC(C)(C)C)C(C(=O)Nc1ccccc1C)c1ccccc1O
chem_72016	2783	1392	2781	0.820896	0.0589342	0.820896	COc1ccc(CC[NH+]2CCCC2COC(c2ccc(Cl)cc2)c2ccc(Cl)cc2)cc1
chem_22173	76534	1393	76480	0.924242	0.0589369	0.924242	O=C(NC1CCCCC1)c1ccc(NC(=O)c2ccccc2I)cc1
chem_92692	30609	1394	30601	0.885246	0.0589473	0.885246	COc1cccc(C[NH+](Cc2ccc(C[NH3+])cc2)Cc2ccc(C(C)(C)C)cc2)c1
chem_10833	42306	1395	42248	0.896552	0.0589503	0.896552	Cc1cc(C)n(Cc2cccc(CNC(=O)C3CCCN(C(=O)CCOc4ccccc4)C3)c2)n1
chem_14471	67246	1396	67105	0.916667	0.0589506	0.916667	CCOc1ccc(C2CCCN2C(=O)c2cc(C)oc2C)cc1
chem_8912	42297	1397	42756	0.896552	0.0589556	0.896552	Cc1cc(C)cc(NCCOc2ccccc2Cl)c1
chem_26985	21554	1398	21447	0.875	0.0589721	0.875	CC(C)Oc1cccc(NC(=O)C2CC[NH+](Cc3nc(c4ccccc4)no3)CC2)c1
chem_50272	8467	1399	8457	0.848485	0.0589799	0.848485	COC(=O)c1cccc(NC(=O)Cc2ccc(N3CCCCC3)cc2)c1
chem_10348	3600	1400	3582	0.827586	0.0589867	0.827586	Cc1ccc(CCC(=O)NCCc2ccccc2)o1
chem_75255	22202	1401	22166	0.875	0.0589989	0.875	CCCOc1ccc(C[NH2+]Cc2ccccc2C)cc1OC
chem_95260	23893	1402	23892	0.877193	0.0590059	0.877193	CC1(C)C(O)CCN1C(=O)c1cc(O)cc(O)c1
chem_28202	56677	1403	56631	0.907895	0.0590174	0.907895	Cc1cccc(C)c1C(=O)Nc1cnc(Nc2ccc(OCC[NH+]3CCCC3)cc2)nc1
chem_63739	112	1404	112	0.732143	0.0590202	0.732143	COc1ccc(C(CCc2ccccc2)NN)cc1Br
chem_22817	13448	1405	13431	0.861111	0.0590247	0.861111	COc1ccccc1N(Cc1ccccc1)S(=O)(=O)c1cccc(C(=O)NC(C)(C)C)c1
chem_61085	63339	1406	63311	0.913043	0.0590357	0.913043	COc1cccc(C(=O)NN=Cc2ccc(OC(C)(C)C)cc2)c1
chem_14584	862	1407	862	0.791045	0.0590363	0.791045	O=C(CCc1ccc(S(=O)(=O)N2CCCC2)cc1)NCC(O)c1ccco1
chem_57874	38817	1408	38796	0.893333	0.059037	0.893333	O=C1COC(C(=O)NCCCc2ccco2)C(c2ccccc2Cl)N1
chem_61922	16599	1409	16574	0.866667	0.0590457	0.866667	Cc1cccc(C)c1OCc1csc(C(=O)Nc2ccc(C[NH+]3CCCCC3)cc2)c1
chem_60272	10171	1410	10161	0.852941	0.0590667	0.852941	CNC(=O)C(C)N(Cc1ccccc1C)C(=O)COc1ccc(Cl)cc1
chem_50371	26253	1411	26226	0.880597	0.059072	0.880597	COc1ccc(C(=O)N(C(=O)c2ccc(CSC)cc2)C2CC[NH2+]CC2)cc1
chem_26528	39288	1412	39232	0.893939	0.0590831	0.893939	Cc1cc(C)cc(NC2CCN(C(=O)c3ccco3)CC2)c1
chem_370	52988	1413	52988	0.905109	0.0590874	0.905109	CCN(CC)c1ccc2c(c1)oc1cc(=[N+](CC)CC)ccc-1c2c1ccccc1C(=O)N1CCN(C(=O)CCCCCCCn2cc(COCCOCCOCCOC(=O)NC(Cc3ccc(N=C(N)N)cc3)P(=O)(OOc3ccccc3)OOc3ccccc3)nn2)CC1
chem_66329	37791	1414	37763	0.892308	0.059095	0.892308	Cc1cccc(NC(=O)CNc2ccc(OCCOc3ccccc3)cc2)c1
chem_13327	86764	1415	86746	0.935065	0.0590967	0.935065	O=C(Nc1cccc(Oc2cnccn2)c1)c1ccc(C2CCCCC2)cc1
chem_62700	47490	1416	47489	0.90099	0.0591031	0.90099	COc1ccc(C(=O)Nc2cccc(NC(=O)C(NC(=O)C3CC[NH+](CC(=O)Nc4cccc(C(=O)Nc5cc(F)ccc5C)c4C)CC3)C(C)C)c2)cc1
chem_76440	68157	1417	68119	0.916667	0.0591131	0.916667	COc1cc(Cl)c(C)cc1N1C(=O)CC([NH+]2CCC(C(=O)Nc3ccccc3O)CC2)C1=O
chem_99112	15032	1418	15032	0.863636	0.0591147	0.863636	Cc1ccccc1CCNC(=O)COC(=O)CCCOc1ccccc1
chem_60078	6342	1419	6334	0.84127	0.0591263	0.84127	CCC[NH2+]C(CCc1ccco1)c1cccc(F)c1
chem_16393	49679	1420	49638	0.902778	0.0591307	0.902778	CCNC(=O)CN(CC)C(=O)COC(=O)c1cccc(Oc2ccccc2)c1
chem_97743	13402	1421	13402	0.860759	0.0591373	0.860759	CCC(=O)C1Oc2cc(OC)ccc2C=C1C(=O)Nc1ccc(CC([NH3+])CO)cc1
chem_67909	55127	1422	55114	0.906667	0.0591386	0.906667	COc1cc(NC(=O)c2ccccc2)c(C(=O)NC2C[NH2+]CCC2C)cc1OC
chem_15529	33415	1423	33244	0.888889	0.0591432	0.888889	O=C(c1ccc(COc2ccccc2)cc1)N1CCc2[nH]ncc2C1
chem_69723	526	1424	524	0.777778	0.0591473	0.777778	CCCC(NC(=O)C(C)OC(=O)c1ccc(C=O)cc1)c1ccccc1
chem_41348	137	1425	137	0.736842	0.0591591	0.736842	Cc1cccnc1CNC(=S)NCCc1ccc(O)cc1
chem_80279	78092	1426	78083	0.925373	0.0591605	0.925373	CCCCCCOc1ccc(C2(OC)c3ccccc3N(C)c3ccccc32)cc1
chem_66256	62027	1427	62022	0.912088	0.0591781	0.912088	N#CN=C(N)N(CCCCCCOc1ccc(Cl)cc1)c1cc[n+](C(Cc2ccccc2)OC(=O)CCC(=O)O)cc1
chem_95310	14250	1428	14249	0.862069	0.0591787	0.862069	O=Cc1cc2c(c(C3=C4CCCCC4=CCC3OCc3cccc(NC(=O)Nc4ccccc4)c3)c1O)CCCC2
chem_68190	75562	1429	75526	0.923077	0.0591895	0.923077	Cc1ccc(OCC(=O)N2CCSC(c3ccc4c(c3)OCO4)CC2)cc1
chem_43676	49850	1430	49819	0.902778	0.0591896	0.902778	CCN(CC(=O)Nc1cc(Cl)ccc1C)C(=O)COc1ccccc1
chem_59214	59069	1431	59059	0.910112	0.0591988	0.910112	CCCCCOc1ccc(C2C(c3ccc(OCC)c(OC)c3)=C(O)C(=O)N2c2ccccc2C#N)cc1
chem_68561	38417	1432	38398	0.892857	0.059202	0.892857	COc1cc(C(=O)OC2CC[NH+](Cc3ccccc3)C2)ccc1NC(=O)Nc1cnc(C)cn1
chem_86484	31482	1433	31481	0.886364	0.0592092	0.886364	COc1ccc(COC(=O)C(C)(C(=O)Sc2ccc(OC)cc2)C2(NC(=O)OC(C)(C)C)C(=O)N(Cc3ccccc3)c3ccccc32)cc1
chem_89606	30101	1434	30101	0.885057	0.0592343	0.885057	CCCCOc1cccc(C2=C(O)C(=O)N(c3cc(C)ccc3OC)C2c2ccc(OCc3ccccc3)cc2)c1
chem_22751	962	1435	960	0.793651	0.0592476	0.793651	CCOC(=O)c1ccc(NCCc2ccc(OCc3ccccc3)cc2)cc1
chem_44396	6745	1436	6741	0.842857	0.0592477	0.842857	NC(=O)c1ccc(Oc2ccccc2C[NH2+]CCc2ccc(F)cc2)cn1
chem_95031	38993	1437	38991	0.893333	0.0592584	0.893333	CCOc1cc(C#N)ccc1OCc1cccc(C(=O)N2CCCCC2)c1
chem_88670	68316	1438	68305	0.916667	0.0592673	0.916667	COc1cccc(C#CC(O)(C(=O)Nc2ccc(C#N)c(Cl)c2)C2CCCCC2)c1
chem_36262	610	1439	608	0.781818	0.0592726	0.781818	Cc1ccc(C(O)C[NH+]2CCC(C(O)c3ccccc3)CC2)cc1
chem_67489	39558	1440	39528	0.893939	0.0592743	0.893939	OC1CCCc2cc(OCc3ccccc3F)ccc21
chem_99623	2230	1441	2230	0.814815	0.0592746	0.814815	CC(C)c1ccc(NCCOc2ccc(Cl)cc2)cc1
chem_27710	36919	1442	36885	0.891892	0.0592779	0.891892	O=C(COc1ccccc1Cl)NC1CCN(C(=O)NCc2ccc(Cl)cc2)CC1
chem_48950	23334	1443	23301	0.876923	0.0592783	0.876923	Cc1cc(C)c(O)c(Pc2c(C)cccc2C[NH+]2CCCCC2)c1
chem_38999	40285	1444	40224	0.894737	0.0593026	0.894737	[NH3+]Cc1ccc(OCCS(=O)(=O)c2ccccc2)cc1
chem_33884	39351	1445	39298	0.893939	0.0593061	0.893939	CC1CN(S(=O)(=O)c2ccc(C(=O)Oc3ccccc3)cc2)CC(C)O1
chem_4305	3587	1446	3637	0.827586	0.0593117	0.827586	CC(O)COC(=O)C(C)c1cccc(Oc2ccccc2)c1
chem_94358	81746	1447	81742	0.928571	0.059315	0.928571	COc1ccc2c(c1)C(O)CCN2C(=O)c1ccccc1Cl
chem_23101	61364	1448	61296	0.911765	0.0593186	0.911765	CC1(C)CN(Cc2cccc(Cl)c2)c2c(N)cccc2O1
chem_7595	4407	1449	4719	0.833333	0.0593285	0.833333	CCCOc1ccc(NP(C)(=O)Oc2ccc(C(C)C)cc2)cc1
chem_14920	1980	1450	1974	0.8125	0.0593412	0.8125	COc1cc(C(=O)NCC(C)C[NH3+])cc(OC)c1OCc1ccccc1
chem_81299	1127	1451	1127	0.797101	0.059345	0.797101	COc1ccc(C(CNC(=O)CCc2ccc3c(c2)OCCO3)[NH+](C)C)cc1
chem_89521	57	1452	57	0.711538	0.0593536	0.711538	COCCOc1ccccc1CCC(O)c1ccccc1
chem_85006	55208	1453	55202	0.906667	0.0593545	0.906667	CCC1CCN(C(=O)c2ccc(N)cc2)N=C1c1ccc(OC)c(OC)c1
chem_14607	480	1454	477	0.775862	0.0593634	0.775862	CC(O)CCN(C)C(=O)NC(Cc1ccccc1)c1ccccc1
chem_91900	81719	1455	81714	0.928571	0.0593639	0.928571	CCOc1cccc(C2C(=C([O-])c3ccccc3)C(=O)C(=O)N2c2ccc(N3CCC(C)CC3)cc2)c1
chem_53708	19139	1456	19102	0.870968	0.0593735	0.870968	CCOc1ccc(C=NN2CCCCC2)c(O)c1
chem_3520	6420	1457	6423	0.841463	0.0593796	0.841463	COCCCN(CC(=O)NC(CC(=O)[O-])c1ccc(OC)cc1)C(=O)Cc1ccc(CC(=O)Nc2ccccc2C)cc1
chem_30148	10705	1458	10680	0.854839	0.0593831	0.854839	CCCCCCCCCc1cc(Cl)c(O)c(C(=O)c2ccccc2)c1
chem_75826	47796	1459	47789	0.901235	0.0593852	0.901235	CCN(CC)S(=O)(=O)c1ccc(Oc2cccc(C)c2)c(NC(=O)c2cccc(C)c2[N+](=O)[O-])c1
chem_45154	17470	1460	17460	0.868421	0.0594138	0.868421	O=C(NCc1ccco1)C(Cc1ccccc1)N(Cc1ccc(F)cc1)C(=O)COc1ccccc1
chem_39224	88629	1461	88589	0.9375	0.0594199	0.9375	CCOc1ccc(C2=CC3c4cccc(OCC)c4OC(c4ccccc4Cl)N3N2)cc1
chem_93448	19648	1462	19647	0.871429	0.059461	0.871429	COc1cccc(C(O)C(CN2CCCC2)[NH2+]C(CO)c2ccccc2)c1
chem_8144	27533	1463	28056	0.882353	0.0594663	0.882353	COCCOc1ccccc1C(=O)NCCNS(=O)(=O)c1ccc(C)cc1
chem_61140	25803	1464	25787	0.88	0.0594693	0.88	COc1ccc(C2CC3(CC(C)(C)NC(=O)N3)Oc3cc(O)ccc32)cc1OC
chem_11212	62963	1465	62881	0.913043	0.059491	0.913043	COc1cccc(OC)c1C(=O)N1CCC(NC(=O)c2ccc(Br)cc2)CC1
chem_35373	8709	1466	8704	0.849315	0.0594934	0.849315	COc1ccc(NC(=O)C([NH3+])Cc2ccccc2)cc1S(=O)(=O)NC1CC1
chem_70007	58459	1467	58401	0.909091	0.0594943	0.909091	COc1cc(NC(=O)C(NC(=O)C2CC[NH+](C(C)C(=O)Nc3cccc(C(=O)Nc4ccccc4)c3C)CC2)C(C)C)ccc1NC(=O)c1ccc(F)cc1
chem_70318	5469	1468	5467	0.837838	0.0594946	0.837838	COc1ccccc1CCNC(=O)CC(c1ccc2c(c1)OCCO2)C1CC1
chem_5677	1947	1469	1954	0.811594	0.0595005	0.811594	CCNC(=O)C(C)N(CCc1ccccc1)C(=O)CCCOc1ccc(C)cc1
chem_17965	6256	1470	6239	0.84127	0.0595013	0.84127	CC(NC(=O)NC(c1ccccc1)C(C)C)c1ccc2c(c1)OCCO2
chem_74129	75626	1471	75596	0.923077	0.0595124	0.923077	CCCCCOc1ccc(C([O-])=C2C(=O)C(=O)N(c3cc(Cl)ccc3C)C2c2ccc(OC)c(O)c2)cc1
chem_62117	19177	1472	19144	0.870968	0.0595152	0.870968	Cc1ccc(CN(C)C(=O)COc2ccccc2N)cc1
chem_54855	81308	1473	81259	0.928571	0.0595178	0.928571	CCN(CC)c1ccc(C2C(=C([O-])c3cc(C)c(OC)cc3C)C(=O)C(=O)N2c2ccccc2OC)cc1
chem_95780	43529	1474	43524	0.897059	0.0595245	0.897059	COc1ccc(NC(=O)CNc2ccc(S(=O)(=O)N3CCCC3)cc2)cc1
chem_46373	34870	1475	34867	0.89011	0.0595317	0.89011	CCOc1ccccc1NC(=O)N(CCC[NH+]1CCOCC1)CC(=O)N(Cc1ccc(F)cc1)Cc1ccco1
chem_2492	90315	1476	90332	0.939759	0.0595391	0.939759	CCOc1cccc2c1OC(c1cccc(OC)c1)N1NC(c3ccc(F)cc3)=CC21
chem_9701	20200	1477	20640	0.873016	0.0595562	0.873016	COc1ccccc1N(C)C(C[NH3+])c1cc(C)ccc1C
chem_6835	29160	1478	29429	0.884058	0.0595659	0.884058	[NH3+]Cc1ccc(C(=O)N2CCOC(c3ccccc3Cl)C2)cc1
chem_93746	27420	1479	27418	0.881579	0.0595795	0.881579	CCC(C)Oc1ccc(C(=O)NC(=S)Nc2ccc(C(=O)NCc3ccco3)cc2)cc1
chem_6994	68559	1480	68702	0.917647	0.0595797	0.917647	COc1ccc(N(Cc2ccnc(c3ccccc3OC)c2)C2CC[NH+](Cc3cccc(c4ccccc4OC)c3)CC2)cc1
chem_43247	31974	1481	31934	0.887097	0.0595856	0.887097	Cc1cc(Cc2cc(Cc3cc(C)c(O)cc3C)c(O)c(C3CCCCC3)c2)c(C)cc1O
chem_231	65154	1482	65204	0.914634	0.0595937	0.914634	O=C(c1ccc(NCc2cccc3c2OCCCO3)nc1)N1CCc2ccccc21
chem_19767	36885	1483	36846	0.891892	0.0595951	0.891892	CC(=O)c1cccc(OCC(O)C[NH+]2CCN(c3cccc(C)c3)CC2)c1
chem_94555	10944	1484	10941	0.854839	0.0596236	0.854839	Cc1ccc(OCC(O)C[NH2+]Cc2sccc2C)cc1
chem_24824	67399	1485	67279	0.916667	0.0596249	0.916667	Clc1cc(C[NH2+]Cc2ccccc2)cc2c1OCCO2
chem_60311	7750	1486	7732	0.846154	0.0596253	0.846154	CC(C)COc1cccc(C2=C(O)C(=O)N(c3ccc(C(C)C)cc3)C2c2ccc(O)c(Cl)c2)c1
chem_50989	40398	1487	40350	0.894737	0.0596267	0.894737	COc1cccc(C[NH+]2CCCC(C(=O)c3cccc(Cl)c3)C2)c1O
chem_50940	50186	1488	50182	0.902913	0.0596275	0.902913	Cc1cccc(C)c1C(=O)OCC(=O)C(CC(=O)[O-])NC(=O)C1CCCN1C(=O)C(Cc1ccc(OCC(=O)[O-])cc1)NC(=O)Cc1ccc([O-])c([N+](=O)[O-])c1
chem_20384	21155	1489	21152	0.873563	0.059641	0.873563	CCOc1cccc(C2=C(O)C(=O)N(c3ccc(C(=O)OCC(C)C)cc3)C2c2ccc(OC)c(O)c2)c1
chem_53448	21901	1490	21840	0.875	0.0596507	0.875	CC[NH2+]C(C)c1c(OC)cccc1OCc1ccco1
chem_58586	71755	1491	71719	0.92	0.0596792	0.92	COC(=O)c1cccc(NC(=O)N2CCN(c3ccc4c(c3)OCO4)CC2)c1
chem_39739	2995	1492	2989	0.822581	0.0596825	0.822581	CCN(CC(C)C(N)=S)C(=O)Cc1cccc(O)c1
chem_2864	6692	1493	6721	0.842857	0.0596872	0.842857	COc1ccc(C)cc1NC(=O)CC[NH2+]CCc1ccc(S(N)(=O)=O)cc1
chem_30722	56689	1494	56645	0.907895	0.0596891	0.907895	CCOc1ccc2c(c1)CN(C(=O)c1cccn1Cc1ccccc1)CC2
chem_5285	78857	1495	79086	0.926471	0.0596952	0.926471	COc1ccc(C)cc1C1[NH2+]CCc2c(F)cccc21
chem_76658	945	1496	942	0.793103	0.0596966	0.793103	CC(CNC(=O)COc1ccc(Cl)cc1)c1ccccc1
chem_15680	571	1497	570	0.78	0.0596993	0.78	OC(C[NH2+]Cc1ccccc1Br)c1ccccc1
chem_65009	48277	1498	48260	0.901408	0.0597003	0.901408	C[NH+](C)CCCOc1ccc(NC(=O)c2sccc2c2ccccc2)cc1
chem_346	4371	1499	4494	0.833333	0.0597073	0.833333	CC(Cc1ccco1)NC(=O)c1ccccc1F
chem_23300	27657	1500	27594	0.882353	0.0597126	0.882353	O=C1OC2(CCN(C(=O)C3(c4ccc(O)cc4)CC3)C2)c2ccccc21
chem_31599	18038	1501	18035	0.869048	0.0597288	0.869048	COC(=O)c1cccc(C2CN(Cc3cccc(OC(F)(F)F)c3)c3ccccc3N2CC(O)CF)c1
chem_72319	252	1502	252	0.754717	0.0597315	0.754717	CC(C)c1cccc(OCC(O)c2ccc(N)cc2)c1
chem_42015	3233	1503	3229	0.824561	0.0597346	0.824561	CC(C)(Cc1ccccc1)Nc1ccc(C(=O)[O-])o1
chem_46590	65327	1504	65309	0.914634	0.0597385	0.914634	O=NC1CC(CO)OC(c2ccc(Cl)c(Cc3ccc4c(c3)NCCO4)c2)C1
chem_58010	45001	1505	44971	0.898551	0.0597422	0.898551	O=C(OCC(=O)N1CCCc2ccccc21)c1cc[n+]([O-])cc1
chem_34302	2576	1506	2576	0.819277	0.0597503	0.819277	COc1cccc(C2[NH2+]C(Cc3ccc(O)cc3)(C(=O)[O-])C3C(=O)N(c4ccc(C)c(Cl)c4)C(=O)C23)c1O
chem_66173	54504	1507	54474	0.90625	0.0597512	0.90625	Cc1ccccc1C(C[NH3+])Oc1ccc(F)c(Cl)c1
chem_68142	5164	1508	5157	0.836066	0.0597521	0.836066	COc1ccc(CN(C)C(=O)CCc2ccccc2F)cc1
chem_92095	53557	1509	53551	0.905405	0.0597594	0.905405	COc1ccc(NC(=O)C(=O)NCC2CCN(C(=O)c3ccoc3)CC2)cc1
chem_4665	36243	1510	36322	0.890909	0.0597622	0.890909	CC1=NC(c2ccccc2O)OC1(C)C
chem_76902	225	1511	224	0.75	0.0597691	0.75	CC1CS(=O)(=O)CCN1Cc1ccc(O)cc1
chem_69988	40562	1512	40532	0.894737	0.0597932	0.894737	COc1ccc(C(=O)NNC(=O)CN2CCCc3ccccc32)cc1F
chem_42188	35310	1513	35281	0.890411	0.0598135	0.890411	CC(C)(C)OC(=O)N(CCOc1cccc(F)c1)Cc1cccc(N)c1
chem_92187	69229	1514	69224	0.917808	0.0598139	0.917808	COc1cc(NC(=O)c2cccc(N)c2)c(C(=O)N2CCCCC2)cc1OC
chem_79561	9663	1515	9661	0.851852	0.0598165	0.851852	CC(C)CCC(=O)N(NC(=O)COCc1ccccc1)C(Cc1ccccc1)C(=O)CSCc1ccco1
chem_55467	3099	1516	3093	0.823529	0.0598528	0.823529	CC([NH2+]Cc1cccc(NC(=O)C2CCC2)c1)c1cccc(CO)c1
chem_43842	58017	1517	57907	0.909091	0.0598657	0.909091	COc1cccc(CC(=O)N2CCCCC2c2cc(C)on2)c1
chem_24230	36903	1518	36867	0.891892	0.0598684	0.891892	CN(C)c1ccc(C=CC(CCO)CCCOS(=O)(=O)Oc2ccccc2)cc1
chem_63906	39071	1519	39065	0.893617	0.0598711	0.893617	O=C(NNCc1ccc2c(c1)OCO2)C1(Cc2ccc(Br)cc2)N=C(c2ccc(OCCCO)cc2)OC1c1ccc(c2ccccc2)cc1
chem_70294	25835	1520	25822	0.88	0.0598737	0.88	O=C(NCc1ccco1)c1cccc(CNC(=O)N2CCC(C(=O)[O-])C2)c1
chem_34914	25479	1521	25478	0.879518	0.0598779	0.879518	COc1ccc(C)cc1N1C(=O)C(O)=C(c2ccc(OCC(C)C)cc2)C1c1ccc(O)c(Br)c1
chem_32565	2979	1522	2973	0.822581	0.0598786	0.822581	COc1ccc(CCN(C)C(=O)Nc2ccc(C)c(C)c2)cc1
chem_93411	61915	1523	61911	0.911765	0.0598852	0.911765	OCC1([NH2+]Cc2cccc3c2OCO3)CCc2ccccc21
chem_21071	38661	1524	38625	0.893333	0.0598881	0.893333	COc1ccccc1CNC(=O)N1CCC(NC(=O)CNC(=O)c2ccccc2)CC1
chem_89405	3424	1525	3424	0.825397	0.0598933	0.825397	COC(=O)CCN(CCc1ccc(OC)cc1)C(=O)c1ccccc1C
chem_42697	51603	1526	51579	0.90411	0.0599093	0.90411	O=C(COc1ccc(Cl)cc1)N1CCSC1c1ccc(OCc2ccccc2)cc1
chem_89038	38966	1527	38961	0.893333	0.0599119	0.893333	COc1ccccc1N1CCN(c2ccc(NC(=O)Nc3ccc(C)cc3)cc2C(=O)NC(C)C)CC1
chem_74131	28014	1528	27993	0.882353	0.0599153	0.882353	COc1cccc(CNC(=O)c2ccc(C(=O)C=C[NH+](C)C)cc2)c1
chem_8805	4880	1529	4913	0.835616	0.0599198	0.835616	CC(C)(F)CCC(CC(O)C([NH3+])Cc1ccccc1)C(=O)NCc1ccco1
chem_2571	56553	1530	56616	0.907895	0.059924	0.907895	COc1ccc(C([O-])=C2C(=O)C(=O)N(CC[NH+](C)C)C2c2ccc(C)o2)cc1
chem_32140	33117	1531	33115	0.887755	0.0599292	0.887755	C[NH+](C)CCCNNC(=O)C1(Cc2ccccc2CN=[N+]=[N-])N=C(c2ccc(OCCCO)cc2)OC1c1ccccc1Br
chem_13746	40057	1532	39983	0.894737	0.0599305	0.894737	CCCCOc1ccc(C(=O)NC(=S)Nc2cccc(C(=O)NCc3ccccc3)c2)cc1
chem_59570	64883	1533	64847	0.914286	0.0599346	0.914286	Cc1ccccc1OCC(=O)N1CCN(S(=O)(=O)c2ccccc2Cl)CC1
chem_12085	32825	1534	32803	0.8875	0.0599463	0.8875	COc1ccccc1CN1Cc2ccc(N3CC[NH+](CCC(c4ccccc4)c4ccccc4)CC3)cc2C1=O
chem_48314	58091	1535	57988	0.909091	0.0599492	0.909091	Fc1cc(C2=[NH+]CCN2)ccc1OCc1ccccc1
chem_8731	26038	1536	26434	0.880597	0.0599511	0.880597	Cc1ccccc1OC(=O)Nc1ccc(C(C)(C)c2cccc(O)c2)cc1
chem_36963	59293	1537	59264	0.910256	0.0599521	0.910256	CNC(=O)CCOc1ccc(NC(=O)N2CCc3ccccc3C(C)(C)C2)cc1
chem_99155	3514	1538	3514	0.826667	0.0599555	0.826667	COc1ccccc1N1CCN(c2ccc(NC(=O)C(C)C)cc2C(=O)NCCc2ccccc2)CC1
chem_64640	563	1539	560	0.779661	0.0599669	0.779661	CCNC(NCc1ccc(C(=O)N(C)C)cc1)=[NH+]Cc1ccc(O)cc1
chem_50037	5123	1540	5110	0.836066	0.0599681	0.836066	CC(NS(=O)(=O)N1CCOc2ccccc21)c1ccccc1
chem_13646	2295	1541	2292	0.816327	0.0599739	0.816327	[NH3+]C(Cc1ccccc1)C(O)C(F)Cc1ccccc1
chem_41337	52397	1542	52342	0.904762	0.0599755	0.904762	COc1ccc(NC(=O)C2CCCN2C(=O)C2CC[NH+](C(C)C(=O)Nc3cccc(C(=O)Nc4ccccc4C)c3C)CC2)cc1NC(=O)c1cccc(F)c1
chem_40658	54992	1543	54969	0.906667	0.0599826	0.906667	CCOc1ccc(O)c(C=C2SC(=O)N(CCOc3ccc(C)cc3)C2=O)c1
chem_48185	30365	1544	30328	0.885246	0.0599845	0.885246	COCCOc1ccccc1C([NH3+])c1cccc(C)c1
chem_73856	7359	1545	7351	0.844828	0.0599881	0.844828	CCC(C)CC([NH3+])C(=O)OB(c1ccccc1)c1ccccc1
chem_4321	1128	1546	1130	0.797297	0.0599894	0.797297	CC(C)Oc1cc(c2ccc(CC[NH2+]CC(O)c3cccnc3)cc2)ccc1C(=O)[O-]
chem_31979	24628	1547	24592	0.878788	0.0600037	0.878788	CN(C)C(=O)CCNC(=O)NCc1cccc(Oc2ccccc2)c1
chem_6727	3580	1548	3581	0.82716	0.0600037	0.82716	CCN(CC[NH+](CCc1ccccc1)CC(O)CNC(=O)CNC(=O)OCc1ccccc1)c1cccc(C)c1
chem_43296	53275	1549	53243	0.905405	0.0600318	0.905405	COc1ccc(CC(=O)N2CC(C(N)=O)Cc3ccccc32)c(C)c1
chem_57855	76267	1550	76253	0.924051	0.0600382	0.924051	O=C(Nc1cccc(OCC(=O)N2CCOCC2)c1)c1cccc([N+](=O)[O-])c1
chem_92990	37236	1551	37234	0.891892	0.0600386	0.891892	COc1ccccc1OCC(=O)Nc1ccc(N2CCCC(OC)C2)cc1
chem_70468	14409	1552	14405	0.862745	0.0600444	0.862745	O=C(NCCCO)c1c(O)cccc1O
chem_57669	41400	1553	41364	0.895522	0.0600461	0.895522	Clc1ccccc1COc1cccc(C[NH2+]Cc2ccccn2)c1
chem_26704	1311	1554	1309	0.80303	0.0600502	0.80303	Cc1ccc(CNC(=O)NC(c2ccc3c(c2)OCCCO3)C(C)C)cc1
chem_19530	4465	1555	4414	0.833333	0.0600516	0.833333	CCC(C(=O)NC(C)(C)C)N(Cc1ccccc1)C(=O)CN(c1ccccc1OC)S(=O)(=O)c1ccc(C)cc1
chem_98827	25573	1556	25573	0.879518	0.0600612	0.879518	COc1ccc(C)cc1N1C(=O)C(O)=C(c2ccc(OCC(C)C)cc2)C1c1cccc(OC(C)C)c1
chem_60600	22679	1557	22670	0.876543	0.0600667	0.876543	CCCC(NC(=O)COC(=O)c1ccc(OC)c(S(=O)(=O)Nc2ccc(C)cc2)c1)c1ccccc1
chem_28347	43048	1558	42995	0.897059	0.0600668	0.897059	COc1ccc(C[NH+](Cc2ccc(C[NH3+])cc2)Cc2ccc(OC)c([N+](=O)[O-])c2)cc1Br
chem_75525	174	1559	174	0.745098	0.0600704	0.745098	CC(C)CC(=O)Nc1ccc(C(=O)Nc2ccc(O)cc2)cc1
chem_38138	26572	1560	26566	0.880952	0.0600717	0.880952	CCOc1ccccc1C(=O)N1CCCC1C(=O)NC(C)c1[nH]c(c2ccccc2)c[nH+]1
chem_4583	16836	1561	16856	0.86747	0.0600753	0.86747	O=C(CC1C(=O)N(CCc2ccccc2)C(=S)N1Cc1ccc2c(c1)OCO2)Nc1ccc(I)cc1
chem_40198	8937	1562	8912	0.85	0.0600818	0.85	Cc1ccc(CN(C(=O)COc2ccc(Cl)cc2Br)C(Cc2ccccc2)C(=O)NC(C)(C)C)cc1
chem_59297	4653	1563	4627	0.833333	0.0600956	0.833333	CCCCOc1ccc(C(Cc2[nH]c(c3ccc(Cl)c(Cl)c3)c[nH+]2)NC(=O)CCCc2ccc(OC)cc2)cc1C(=O)[O-]
chem_57243	7732	1564	7714	0.846154	0.0601104	0.846154	CCCCc1ccc(S(=O)(=O)N2CCC(Cc3ccc(OC)cc3)CC2)cc1
chem_51071	25763	1565	25745	0.88	0.0601189	0.88	Cc1ccccc1C[NH+]1CCCC(C(=O)Nc2ccccc2Sc2ccccc2)C1
chem_2166	45800	1566	45965	0.9	0.0601263	0.9	CCOC(=O)c1ccccc1N1CCN(C(=O)Cc2cccc(C)c2)CC1
chem_7762	33282	1567	34375	0.888889	0.0601273	0.888889	CN(C)c1ccc(C(=O)c2ccccc2C(=O)OC(C)(C)C)c(O)c1
chem_10268	28565	1568	28516	0.883333	0.0601291	0.883333	CCCCNOc1ccc(OC(=O)C2CCC(C(=O)Oc3ccc(ONCCCC)cc3)CC2)cc1
chem_75784	86137	1569	86133	0.934211	0.0601338	0.934211	COc1cccc(c2nc(S(=O)(=O)c3ccc(C)cc3)c(N3CCCCC3)o2)c1
chem_10655	66719	1570	66689	0.915663	0.0601541	0.915663	Cc1ccc2c(c1)N(CCC(=O)Nc1cccc(OC(F)(F)F)c1)C(=O)C(C)(C)O2
chem_9785	69937	1571	70121	0.918605	0.0601591	0.918605	O=C1CC2(Cc3ccccc3)N=C(c3ccc(OCCCO)cc3)OC2c2ccccc2N1Cc1ccccc1
chem_8822	3495	1572	3512	0.826667	0.0601654	0.826667	CNC(=O)C(Cc1ccccc1)N1CCCC(CCc2ccccc2)(NC(=O)OCc2ccccc2)C1=O
chem_71036	55503	1573	55502	0.907216	0.0601756	0.907216	COc1cc(NC(=O)C(NC(=O)C2CC[NH+](C(C)C(=O)Nc3cc(C(=O)Nc4ccc(C)cc4F)ccc3C)CC2)C(C)C)ccc1NC(=O)c1cccc(C)c1
chem_64025	39540	1574	39506	0.893939	0.0601878	0.893939	CCC1CCC(Oc2cc(O)c3cc2C(c2ccc(O)c(O)c2)c2cc(c(O)cc2OC2CCC(CC)CC2)C(c2ccc(O)c(O)c2)c2cc(c(OC4CCC(CC)CC4)cc2O)C(c2ccc(O)c(O)c2)c2cc(c(O)cc2OC2CCC(CC)CC2)C3c2ccc(O)c(O)c2)CC1
chem_49022	14857	1575	14831	0.863636	0.060199	0.863636	CCC(C)OC(=O)c1cccc(N2C(=O)C(=O)C(=C([O-])c3cc(Cl)ccc3OC)C2c2ccc(O)cc2)c1
chem_28538	3536	1576	3531	0.826923	0.0601991	0.826923	C[NH2+]CC(Cc1ccccc1)c1ccc(C)cc1
chem_52544	25770	1577	25752	0.88	0.0602046	0.88	CCCCCCCCCCCCCCOc1ccc(C(=O)Oc2ccc(C(=O)Oc3cccc(N=Cc4ccc(OC(=O)c5ccc(OCCCCCCCCCCCC)cc5)cc4O)c3)cc2)cc1
chem_50012	19117	1578	19076	0.870968	0.0602137	0.870968	COc1ccc(N2CC(OCc3ccccc3)C2=O)cc1
chem_5671	82037	1579	82215	0.929577	0.0602192	0.929577	COc1ccc(C[NH+]2CCc3cccc(N)c3C2)c(F)c1
chem_88213	11258	1580	11257	0.855263	0.0602268	0.855263	COc1ccc(CCS(=O)(=O)Nc2ccc3c(c2)CN(C(=O)C2CC2)CC3)cc1
chem_67109	2267	1581	2264	0.815385	0.0602323	0.815385	CC(Cc1ccco1)NC(=O)COc1ccc(OCc2ccccc2)cc1
chem_1927	49323	1582	49344	0.902439	0.0602332	0.902439	CCOc1ccccc1N1CC(C(=O)NCC2[NH2+]CCc3ccccc32)CC1=O
chem_41122	38735	1583	38707	0.893333	0.0602428	0.893333	COc1cccc(CN2CCCc3cc(CN(O)C(N)=O)ccc32)c1
chem_68990	49516	1584	49503	0.902439	0.0602599	0.902439	COc1ccc(NC(=O)c2cnc(C3CC[NH+](Cc4ccccc4C)C3)nc2C)cc1
chem_18586	12458	1585	12438	0.859155	0.0602674	0.859155	Nc1cccc(C2CC[NH+](CCCNC(=O)C(c3ccccc3)c3ccccc3)CC2)c1
chem_12137	74836	1586	74705	0.923077	0.0602699	0.923077	COc1ccccc1C(=O)N1CCN(C(=O)c2ccc(SC)cc2)CC1
chem_16582	682	1587	681	0.784615	0.0602748	0.784615	CC(NC(=O)C(Cc1ccc(OCc2ccccc2)cc1)NC(=O)C(=O)NO)c1ccccc1
chem_78312	14974	1588	14965	0.863636	0.0602851	0.863636	O=C([O-])CC1COc2ccccc2N1Cc1ccc(F)cc1
chem_83521	68250	1589	68225	0.916667	0.0602859	0.916667	Cc1cccc(OCC(=O)N2CCCC(c3nnc(c4ccccc4F)s3)C2)c1
chem_72978	47783	1590	47774	0.901235	0.0602918	0.901235	CCOc1cccc(C=Nc2sc3c(c2C(=O)Nc2ccccc2)CCCCCC3)c1
chem_82798	54630	1591	54613	0.90625	0.0602926	0.90625	Cc1ccccc1C([NH3+])CC1OCCc2ccccc21
chem_27168	45351	1592	45323	0.898734	0.0602934	0.898734	C=CCN(Cc1cccn1Cc1cccc(OC)c1)C(=O)Nc1ccc(OC)cc1
chem_55507	51673	1593	51655	0.90411	0.0603049	0.90411	CCOc1ccc(N2CC(C(=O)N3CCN(c4ccc(OC)cc4)CC3)CC2=O)cc1
chem_92798	71942	1594	71933	0.92	0.0603059	0.92	COc1cccc(NC(=O)c2ccc(F)c(S(=O)(=O)N3CCCC3)c2)c1
chem_53107	656	1595	656	0.783784	0.0603166	0.783784	CCCCN(C(=O)C(Cc1ccccc1)NC(=O)OC(C)(C)C)C(C(=O)NC(Cc1ccccc1)C(=O)OC(C)(C)C)c1ccc(O)cc1
chem_14556	6685	1596	6685	0.842697	0.0603225	0.842697	COc1ccc(S(=O)(=O)N(CC(O)CN(CCc2ccccc2)C(=O)C(CC(C)C)NC(=O)OCc2ccccc2)CC2CCCC2)cc1
chem_7576	71469	1597	71820	0.92	0.0603241	0.92	COc1ccc(C2CN(C(=O)c3c(F)cccc3Cl)CCO2)cc1
chem_82681	24401	1598	24395	0.878378	0.060339	0.878378	COc1ccc(C(=O)Nc2ccccc2c2ccccc2C(C)=O)cc1CCC[NH+](C)C
chem_1896	14644	1599	14685	0.863636	0.060348	0.863636	Cc1cc(C(=O)NCc2ccc(F)cc2)ccc1NC(=O)C(C)[NH+]1CCC(C(=O)Nc2ccccc2OC(F)(F)F)CC1
chem_64782	13534	1600	13528	0.861111	0.0603751	0.861111	Cc1ccc(NC(=O)C(C)[NH+]2CCN(CCOc3ccccc3)CC2)cc1C
chem_85350	22327	1601	22305	0.875	0.0603822	0.875	COc1cc(CN(C)C(=O)CNC(=O)c2ccc3c(c2)OCO3)ccc1OCc1ccccc1
chem_43282	77251	1602	77248	0.924731	0.0603863	0.924731	O=C([O-])CCCCCN1C(=O)C2CC(COc3ccccc3)C3(O)OC(c4cccc(O)c4)CC3C2C1=O
chem_7348	10624	1603	10859	0.854839	0.0603977	0.854839	CC(C)(C)OC(=O)Nc1cccc(OCc2ccccc2)c1
chem_54425	23357	1604	23326	0.876923	0.0604127	0.876923	CCCCCOc1ccc(C=Nc2ccc(Cl)cc2)c(O)c1
chem_94355	58858	1605	58849	0.909091	0.0604209	0.909091	CCN(C(=O)COc1ccccc1OC)c1cccc(C)c1
chem_11122	69941	1606	69912	0.918605	0.0604244	0.918605	Cn1c(=O)[nH]cc(CC(=O)N2CCC3(CC2)Cc2cccc(c2)Oc2cccc(c2)CCNC3=O)c1=O
chem_95699	55260	1607	55257	0.906667	0.0604247	0.906667	CCCCOc1ccc(C(=O)NCC(=O)NN=Cc2ccccc2OC)cc1
chem_82027	12100	1608	12075	0.857143	0.0604443	0.857143	COC(=O)C1(NC(=O)c2ccc(COc3ccc(c4ccccc4)cc3)o2)CCCC1
chem_17247	43625	1609	43591	0.897436	0.0604458	0.897436	COc1cccc(NC(=O)N2CCC(N3CCN(Cc4ccccc4)C3=O)CC2)c1
chem_93942	17575	1610	17575	0.868421	0.0604481	0.868421	COc1ccccc1C(=O)NC(CCSC)C(=O)Nc1ccc(Oc2ccncc2)cc1
chem_39118	48097	1611	48063	0.901408	0.0604497	0.901408	COc1ccc(N2CCN(C(=O)CC(=O)Nc3ccc(C#N)cc3)CC2)cc1
chem_26866	809	1612	805	0.789474	0.0604539	0.789474	CC(C)C([NH2+]C(Cc1ccccc1)C(O)C(O)C(Cc1ccccc1)[NH2+]C(C(=O)OCc1ccccc1)C(C)C)C(=O)OCc1ccccc1
chem_55100	65355	1613	65339	0.914634	0.0604598	0.914634	COc1cc(NC(=O)Nc2ccc(OC(F)(F)F)cc2)ccc1C(=O)NCC[NH+]1CCOCC1
chem_97406	90854	1614	90854	0.940299	0.0604672	0.940299	COc1cccc(C2([NH3+])CCC(C)c3ccccc32)c1
chem_17729	20250	1615	20213	0.873016	0.0604719	0.873016	COc1ccc2c(c1)C(C(O)c1ccccc1)OC2(C)C
chem_15544	4449	1616	4398	0.833333	0.0604787	0.833333	COC(=O)C1OC(CS(=O)(=O)c2cc(c3cccc(O)c3)ccc2C2C(CCC(O)c3ccc(F)cc3)C(=O)N2c2ccccc2)C(O)C(O)C1O
chem_70651	9049	1617	9038	0.85	0.0604994	0.85	O=C(Nc1ccccc1)C1CCN(C(=O)C(O)c2ccccc2)CC1
chem_42362	81904	1618	81897	0.929412	0.0605086	0.929412	CC(=O)N(O)C(=[NH2+])c1ccc(Oc2cc(Oc3ccc(C(N)=[NH+]O)cc3)cc(C(=O)NC3CCCCC3)c2)cc1C
chem_77685	18567	1619	18565	0.87013	0.0605183	0.87013	COc1cccc(C2C(c3cccc(OCC(C)C)c3)=C(O)C(=O)N2c2cc(C)cc(C)c2)c1
chem_11093	21337	1620	21209	0.875	0.0605206	0.875	CC(c1ccc(N(C)c2ccc(Oc3ccccn3)cc2)cc1)C1CC1
chem_35827	19729	1621	19721	0.871795	0.0605301	0.871795	CCOC(=O)c1cnn(c2ccccc2)c1NC(=O)C[NH+](C)Cc1cccc(O)c1
chem_48717	94800	1622	94795	0.948718	0.0605336	0.948718	O=C(Oc1ccc(Oc2ccccn2)cc1)C1CCN(C(=O)C=Cc2ccccc2)CC1
chem_64190	1618	1623	1616	0.807018	0.0605419	0.807018	CC([NH2+]CCCS(N)(=O)=O)c1cccc(O)c1
chem_86480	50100	1624	50094	0.902778	0.0605477	0.902778	CCCNc1cc(C(=O)Nc2ccccc2Oc2ccccc2)ccn1
chem_538	42869	1625	43187	0.897059	0.0605575	0.897059	COC(=O)c1occc1C[NH2+]C1CCc2ccccc2C1
chem_64426	80295	1626	80270	0.927536	0.0605684	0.927536	N#Cc1ccc(N2CCC(COc3ccccc3)CC2)cc1Cl
chem_88221	45703	1627	45701	0.898876	0.0605703	0.898876	COc1ccc(C(=O)NC(C(=O)Nc2ccc(N3CCCCC3)c(S(=O)(=O)Nc3ccccc3Cl)c2)C(C)C)cc1
chem_66323	16213	1628	16211	0.865854	0.0605817	0.865854	CCN(CC(O)C(Cc1ccccc1)NC(=O)c1ccc(C(=O)N2CCCC2)c(O)c1)NC(C)=O
chem_846	30672	1629	31068	0.885714	0.0605909	0.885714	O=C(C[NH+]1CCN(C(=O)c2ccccc2OC(F)F)CC1)OCc1ccccc1
chem_14967	24049	1630	24037	0.878049	0.0605921	0.878049	CCN(C(=O)C1CCCN(c2ccc(c3ccc(OC)cc3)nn2)C1)c1ccccc1C
chem_68968	34274	1631	34210	0.888889	0.0605949	0.888889	N#Cc1cccc(NC(=O)N2CCCC2c2cccc(C(=O)Nc3ccc(CC[NH+]4CCOCC4)cc3)c2)c1
chem_10732	52107	1632	52019	0.904762	0.0605961	0.904762	CCCCOc1ccc(C2C(c3ccc(OC)cc3OC)=C(O)C(=O)N2c2ccc(Nc3ccccc3)cc2)cc1
chem_14241	7105	1633	7102	0.844156	0.0605964	0.844156	CCN(C(=O)c1ccccc1[S-])c1cc(C(=O)NC(C)c2ccc(Br)cc2)ccc1OO
chem_51517	6998	1634	6981	0.84375	0.0606002	0.84375	CC(Cc1ccc(CO)c(S(N)(=O)=O)c1)[NH2+]Cc1ccccc1
chem_30685	59255	1635	59223	0.910256	0.060614	0.910256	Cc1cc(C(=O)Nc2ccccc2C(=O)N2CCCCCC2)ccc1[N-]S(=O)(=O)c1ccccc1
chem_85388	10239	1636	10237	0.852941	0.0606145	0.852941	O=C(NCCc1ccccc1)c1cccnc1N1CCC(Cc2ccccc2)CC1
chem_34981	49414	1637	49389	0.902439	0.0606151	0.902439	O=C(COc1cccc(N2CCCC2=O)c1)NCc1ccccc1C[NH+]1CCOCC1
chem_47962	11282	1638	11279	0.855422	0.0606241	0.855422	COc1ccc(OC)c(C=CC(=O)N2CCCC(NC(=O)CCCc3ccc(Cl)cc3)C2)c1
chem_22124	34950	1639	34937	0.890244	0.0606245	0.890244	COc1cccc(C2C(=C([O-])c3ccncc3)C(=O)C(=O)N2Cc2cccc(OC(C)C)c2)c1
chem_55166	51667	1640	51649	0.90411	0.0606264	0.90411	CCC(=O)Nc1cccc(C(=O)N2CCN(c3ccccc3OC)CC2)c1
chem_15402	59187	1641	59145	0.910256	0.0606265	0.910256	Cc1ccccc1C=C1Oc2c3c(cc(C)c2C1=O)OC[NH+](C(C)c1ccccc1)C3
chem_61540	3104	1642	3098	0.823529	0.0606282	0.823529	COc1cccc(NC(=O)NC(Cc2ccccc2)C(=O)NC(C)c2ccccc2)c1
chem_33629	10102	1643	10082	0.852941	0.0606363	0.852941	Cc1cccc(OCC(O)C[NH2+]C(C)c2ccc(F)cn2)c1
chem_12037	53105	1644	53053	0.905405	0.0606542	0.905405	CCN(CC)S(=O)(=O)c1ccc(NC(=O)CN(c2ccc(Oc3ccccc3)cc2)S(C)(=O)=O)cc1
chem_21127	509	1645	506	0.777778	0.060682	0.777778	CC(CCc1ccco1)NC(=O)C(NS(=O)(=O)c1ccccc1)C(C)C
chem_78690	6183	1646	6181	0.84058	0.0606943	0.84058	CCc1ccc(C2CC(C(=O)NCCc3ccccc3)C[NH+](Cc3ccccc3)C2)cc1
chem_13806	47952	1647	47897	0.901408	0.0607125	0.901408	CCCNC(=O)c1cccc(NC(=O)COc2ccc(C(C)(C)C)cc2)c1
chem_85434	76352	1648	76348	0.924051	0.0607133	0.924051	COc1cccc(C[NH+]2CCOc3c(cc(c4cccc(Cl)c4)cc3OC)C2)c1
chem_76514	76881	1649	76863	0.924242	0.0607272	0.924242	Cc1cccc(OCC2COc3ccccc32)c1N
chem_70565	43354	1650	43331	0.897059	0.060732	0.897059	COc1ccc(S(=O)(=O)N2CCC[NH+](Cc3ccc(C)cc3)CC2)cc1
chem_19900	18809	1651	18804	0.870588	0.0607405	0.870588	CCC(C(=O)NC)N(Cc1cccc(OC)c1)C(=O)CN(c1cc(Cl)ccc1C)S(=O)(=O)c1ccccc1
chem_86974	3420	1652	3420	0.825397	0.0607441	0.825397	CCCC(C(=O)Nc1ccc(OC)cc1OC)c1ccccc1
chem_72697	20876	1653	20870	0.873239	0.0607482	0.873239	COc1ccccc1N(CC(=O)c1ccc(c2ccccc2)cc1)C1=[NH+]CCCCC1
chem_79906	30551	1654	30532	0.885246	0.0607505	0.885246	Cc1ccc(O)c(C([NH2+]C2CCCC2)C(=O)[O-])c1
chem_1193	53996	1655	54009	0.90625	0.060768	0.90625	COc1ccccc1c1cccc2c1OC(C(C)[NH3+])C2
chem_71370	26370	1656	26349	0.880597	0.0607796	0.880597	[NH3+]CCN(CCc1ccccc1)S(=O)(=O)c1ccc(OCC(F)F)cc1
chem_89358	68325	1657	68314	0.916667	0.0607957	0.916667	CCOc1ccc(C=CC(=O)N2CCC(NC(=O)c3cccc(OC)c3)CC2)cc1OC
chem_94752	69241	1658	69239	0.917808	0.0607982	0.917808	COc1cc(OC)c2c(c1)N(C(=O)CCOc1ccccc1)CCC2
chem_40518	31264	1659	31246	0.886076	0.0608007	0.886076	CC1Oc2cc(C(=O)[O-])ccc2N(C(C)C(=O)Nc2ccc(Oc3ccccc3)cc2)C1=O
chem_4178	195	1660	206	0.75	0.0608143	0.75	COc1ccccc1OCCNC(=O)CCc1ccc(C(C)C)cc1
chem_43026	33852	1661	33734	0.888889	0.0608179	0.888889	COc1cc(C2=CC[NH2+]CC2)cc2c1C(=O)N(Cc1ccc(OC(F)(F)F)cc1)C2
chem_68334	50736	1662	50700	0.903226	0.0608197	0.903226	CCN(CCC(=O)c1ccccc1)c1cccc(C)c1
chem_90625	2274	1663	2274	0.815385	0.060834	0.815385	CC(C(Oc1ccc(COC(N)=O)cc1Cl)c1ccccc1)[NH+](C)C
chem_16588	80890	1664	80807	0.928571	0.0608431	0.928571	COc1ccc(C2=C(Nc3cccc(C)c3C)C(=O)N(CCC[NH+]3CCOCC3)C2=O)cc1
chem_6627	29585	1665	29600	0.884211	0.0608475	0.884211	COc1ccc(S(=O)(=O)N(CC(C)C)CC(O)C(CC(=O)c2cccc(C(=O)N(C)Cc3nc(C)co3)c2)Cc2ccccc2)cc1
chem_12680	17376	1666	17374	0.868132	0.0608498	0.868132	CCc1cc(CN(C(C)=O)C(=O)NCCCCOc2cccc(O)c2C(=O)OC)ccc1N(C(=O)C(=O)[O-])c1ccccc1C(=O)[O-]
chem_4716	63684	1667	63804	0.91358	0.0608669	0.91358	Cc1noc(C)c1COc1ccc(C(=O)N2CCCN(c3ccc(C#N)cc3)CC2)cc1
chem_10153	34834	1668	34830	0.89011	0.0608671	0.89011	COc1ccc(N(CC(=O)N(Cc2cccc(C)c2)C(Cc2ccccc2)C(=O)NC2CCCC2)S(C)(=O)=O)cc1Cl
chem_37174	15071	1669	15059	0.864198	0.060871	0.864198	Cc1cc(C)cc(NC(=O)OC2C(O)C(COC(=O)NC(C)c3ccccc3)OC(O)C2OC(=O)c2ccccc2)c1
chem_66175	66501	1670	66482	0.915493	0.0608739	0.915493	Cc1cc(C(=O)[O-])cc(C(=O)N(Cc2ccco2)C2CCCC2)c1
chem_81077	13862	1671	13858	0.861538	0.0608765	0.861538	Cc1cccc(NC(=O)CNC(=O)c2ccc(OC(C)C)cc2)c1
chem_1195	52004	1672	52004	0.904348	0.0608998	0.904348	CNC(=O)C1NC(=O)C2NC(=O)C(NC(=O)C(NC(=O)C(F)(F)F)c3cc(c(OC(=O)C(C)(C)C)c(OS(C)(=O)=O)c3)Oc3ccc(cc3Cl)C2O)c2ccc(O)c(c2)-c2c(O)cc(O)cc21
chem_81313	5434	1673	5434	0.8375	0.0609047	0.8375	CC(C)CC(NC(=O)c1cccnc1)C(=O)NC(Cc1ccc(OCc2ccccc2)cc1)C(=O)OC(C)(C)C
chem_90243	2682	1674	2682	0.819672	0.0609094	0.819672	CC(NC(=O)c1ccc(I)cc1)c1ccc(NC(=O)C2CC2)cc1
chem_62710	50696	1675	50655	0.903226	0.0609187	0.903226	COc1cccc(OCCNc2cccc(C)n2)c1
chem_45594	82189	1676	82163	0.929577	0.0609259	0.929577	COc1ccc(OC)c(CC2CNc3ccc(C)cc3O2)c1
chem_91198	47557	1677	47557	0.901099	0.0609275	0.901099	O=C([O-])COc1cccc2c1CCCC2C=CCONC(Cc1cccnc1)c1ccccc1
chem_68912	51743	1678	51728	0.90411	0.0609388	0.90411	O=C(CCNS(=O)(=O)c1ccccc1)Nc1ccc2c(c1)OC1(CCCC1)O2
chem_73953	47789	1679	47782	0.901235	0.0609396	0.901235	CCOc1ccc(NC(=O)CNC(=O)c2ccc(OC)c(S(=O)(=O)NC3CCCC3)c2)cc1
chem_56314	4642	1680	4615	0.833333	0.0609412	0.833333	O=CN1CCN(C(=O)c2ccccc2SCc2ccccc2)CC1
chem_23388	70265	1681	70218	0.918919	0.0609562	0.918919	COc1ccc(C(=O)NC(=Cc2ccc(Cl)cc2)C(=O)N2CCOCC2)cc1
chem_34900	10730	1682	10707	0.854839	0.0609781	0.854839	CC(C)COc1ccccc1NC(=O)CNc1ccccc1OC(C)C
chem_41493	26210	1683	26180	0.880597	0.0609849	0.880597	COc1cc(C[NH2+]Cc2ccco2)ccc1OCc1ccc(F)cc1
chem_52798	765	1684	765	0.787879	0.0609881	0.787879	CC1CCC(C(C)[NH2+]CCc2ccc(O)c(O)c2)C1P(c1ccccc1)c1ccccc1
chem_37802	15570	1685	15559	0.864865	0.0609911	0.864865	CCNC(=O)C(Cc1ccccc1)N(Cc1cccc(C)c1)C(=O)COc1cc(C)ccc1C
chem_94719	45583	1686	45582	0.898734	0.0609914	0.898734	CCCCCOc1ccc(C2C(c3ccc(F)cc3)=C(O)C(=O)N2c2ccc(Oc3ccccc3)cc2)cc1
chem_19196	55320	1687	55308	0.906977	0.0609939	0.906977	CCCCCCOc1ccc(N2C(=O)C(O)=C(c3ccc(OCC)cc3)C2c2ccc(Cl)c([N+](=O)[O-])c2)cc1
chem_11650	36849	1688	36808	0.891892	0.0610182	0.891892	O=C(Cc1ccc(Oc2nc(Cc3ccc(F)cc3)ns2)cc1)NC1CCCCC1
chem_31968	3634	1689	3617	0.827586	0.0610183	0.827586	CC[NH2+]C(C)c1ccc(c2cc(OC)ccc2OC)cc1
chem_74194	47790	1690	47783	0.901235	0.0610189	0.901235	COc1cc(OCc2cccc(c3ccccc3)c2C)cc(OC)c1C[NH2+]C1c2ccccc2CC1O
chem_7089	20685	1691	20859	0.873239	0.061023	0.873239	C[NH+](Cc1ccccc1NC(=O)C1Cc2ccccc2O1)C1CCCCC1
chem_81625	32206	1692	32194	0.887097	0.0610383	0.887097	Cc1cc(C(C[NH3+])CCOc2ccccc2)c(C)[nH]1
chem_78775	40933	1693	40926	0.895349	0.0610408	0.895349	COCc1ccc(c2cnc(OC3CCN(C(=O)Cc4ccc(OC(F)(F)F)cc4)CC3)c(C(N)=O)c2)cc1
chem_97869	1333	1694	1333	0.80303	0.061041	0.80303	O=C([O-])c1ccc(CCNNCCC(O)Cc2cccc(C(F)(F)F)c2)cc1
chem_15837	15511	1695	15498	0.864865	0.0610604	0.864865	COc1cc(C(=O)NC2CCCN(c3ccccc3OC)C2)ccc1OC(C)C
chem_74631	74394	1696	74379	0.922078	0.0610658	0.922078	COc1cc(C(=O)N2CCOC(CO)C2c2ccccc2)ccc1F
chem_15839	51003	1697	50978	0.903614	0.061066	0.903614	CC(=O)c1ccc(OCCCC(=O)Nc2nc3c(s2)C[NH+](Cc2ccccc2)CC3)cc1
chem_66908	32645	1698	32622	0.887324	0.0610681	0.887324	CC1(CN(O)C(=O)c2ccccc2)COC(CNC(=O)Cc2ccccc2)C1O
chem_29923	19013	1699	18961	0.870968	0.0610867	0.870968	COc1ccc(C(C)(C)NC(=O)Nc2ccccc2Br)cc1
chem_77715	529	1700	528	0.777778	0.0610884	0.777778	CCC([NH2+]CC(C)C)(C(N)=O)c1ccc(O)cc1
chem_7955	37347	1701	37888	0.892308	0.0610892	0.892308	O=C(NCCSc1ccccc1)C1CC(c2ccccc2)NN1
chem_28851	31867	1702	31817	0.887097	0.0611123	0.887097	CC[NH2+]Cc1cccc(F)c1Oc1ccccc1Cl
chem_4969	83849	1703	83974	0.931507	0.0611181	0.931507	O=C(Nc1ccnc(Oc2ccccc2)c1)N1CCc2ccccc2C1
chem_54046	14881	1704	14857	0.863636	0.0611225	0.863636	CCCN(CCC)C(=O)c1ccc(CNS(=O)(=O)c2ccc(OC)cc2)cc1
chem_99225	41715	1705	41715	0.895522	0.0611283	0.895522	COc1cccc(OCCNC(=O)c2cccc(N(C)C)c2)c1
chem_26236	41763	1706	41750	0.895833	0.0611366	0.895833	Cc1ccc(NC(=O)c2ccc(C)c(NC(=O)C[NH+]3CCC(C(=O)NC(C)C(=O)Nc4ccccc4OC(F)(F)F)CC3)c2)c(F)c1
chem_63094	46814	1707	46741	0.9	0.061138	0.9	COCCNC(=O)C1CC(Oc2ccccc2)CN1C(=O)c1ccc(OC)cc1OC
chem_6251	57352	1708	58254	0.909091	0.0611429	0.909091	COc1cc(Oc2ccc(NC(=O)C(C)(C)[NH3+])cc2)ccc1N
chem_90234	33104	1709	33104	0.88764	0.0611476	0.88764	CCOC(=O)c1ccc(CN2C(=O)C(=O)C(=C([O-])c3ccc4c(c3)N(C)CCO4)C2c2ccccn2)cc1
chem_12359	959	1710	956	0.793651	0.0611537	0.793651	CC(C)OCc1cccc(CNC(=O)C(Oc2ccccc2)c2ccccc2)c1
chem_13561	12326	1711	12314	0.858974	0.061169	0.858974	CC(Oc1ccccc1C#N)C(=O)NCc1cccc(N2CCCC2=O)c1
chem_61716	28393	1712	28379	0.883117	0.06117	0.883117	Cc1cccc(C)c1OCCCCn1c(CCNC(=O)COc2ccccc2)nc2ccccc21
chem_36693	4949	1713	4942	0.835821	0.0611718	0.835821	Cc1ccc(S(=O)NC(C#N)CCCCOCc2ccccc2)cc1
chem_42721	14828	1714	14800	0.863636	0.0611809	0.863636	COCCOc1ccc(NCC(=O)Nc2cccc(OC(C)C)c2)cc1
chem_46730	37625	1715	37573	0.892308	0.0611827	0.892308	C[NH2+]C(c1ccc(COC)o1)C1CCc2ccccc2C1
chem_86931	42189	1716	42185	0.896104	0.061183	0.896104	COc1ccc(NC(=O)C[NH+]2CCC(C(=O)Nc3ccc(OC(F)(F)F)cc3)CC2)c(OC)c1
chem_87136	8279	1717	8276	0.847458	0.0611879	0.847458	CC(Oc1ccc(Br)cc1)C(=O)N(C)C(C)c1ccccc1
chem_18422	124	1718	124	0.734694	0.0611902	0.734694	CC(CN=C=O)Oc1ccc(O)cc1
chem_79677	63936	1719	63927	0.91358	0.0611948	0.91358	CN(C)C(=O)c1cccc(NC(=O)CNc2ccccc2OCC2CCCO2)c1
chem_56728	47534	1720	47533	0.901099	0.0612072	0.901099	CCCC1COc2c1c(C)c(CC(C)(C)CCNC(=O)c1ccccc1O)c(C)c2c1ccc(F)nc1
chem_14628	33394	1721	33223	0.888889	0.0612132	0.888889	CCOc1ccccc1C(=O)N(C)Cc1ccccc1N
chem_29222	9243	1722	9224	0.850746	0.061217	0.850746	CSc1ccccc1NC(=O)c1ccc(CN2CCCC2=O)cc1
chem_65027	32634	1723	32610	0.887324	0.0612298	0.887324	COc1ccc(OCCNC(=O)c2cnc(N(C)Cc3ccccc3)nc2)cc1
chem_43530	25219	1724	25191	0.87931	0.0612503	0.87931	CCCCCC[NH2+]C(c1ccccc1)c1ccccc1C
chem_52370	1553	1725	1550	0.806452	0.0612626	0.806452	CCc1ccc(OCCCC(C)O)c(C(=O)c2ccccc2)c1
chem_72903	40586	1726	40557	0.894737	0.0612657	0.894737	CCOC(=O)c1ccc(NC(=O)N2CCC(NC(=O)c3ccc(OC)c(OC)c3)CC2)cc1
chem_44531	8722	1727	8718	0.849315	0.0612694	0.849315	COc1ccc(c2ccc(N3CCN(C(=O)C[NH2+]CCc4ccccc4)CC3)nn2)cc1
chem_8034	21300	1728	22233	0.875	0.0612717	0.875	COc1ccc(Br)c(C(=O)NCc2ccc(C[NH+]3CCC(C)CC3)cc2)c1
chem_79358	28058	1729	28039	0.882353	0.0612751	0.882353	CCNC(=O)C(Cc1ccccc1)N(Cc1cccc(C)c1)C(=O)CN(c1ccc2c(c1)OCCO2)S(C)(=O)=O
chem_99897	74494	1730	74494	0.922078	0.0612754	0.922078	CCCCCOc1ccc(C([O-])=C2C(=O)C(=O)N(c3ccc(F)cc3)C2c2ccc(OCCCC)cc2)cc1
chem_68103	24105	1731	24103	0.878049	0.0612757	0.878049	Cc1ccc(CNC(=O)c2cc(c3ncccc3CO)ccc2OC2CCC2)cc1F
chem_97046	31493	1732	31493	0.886364	0.0612828	0.886364	CC1C(C[NH+]2CCC(O)C2)OC(c2cccc(c3cccc(CNC(=O)NCc4ccccc4)c3)c2)OC1c1ccc(CO)cc1
chem_32726	3975	1733	3964	0.830189	0.061302	0.830189	CC(c1ccccc1O)N(C)CCC(F)(F)F
chem_91074	8289	1734	8287	0.847458	0.0613074	0.847458	Cc1cccc(C(C[NH3+])C(O)c2cccc(C)c2F)c1
chem_5681	27133	1735	27285	0.881579	0.0613157	0.881579	CCOC(=O)c1ccc(NC(=O)C2CC(C(=O)COc3ccccc3)=NN2)cc1
chem_26259	83026	1736	83002	0.930556	0.0613334	0.930556	Cc1ccc(C=CS(=O)(=O)N(Cc2ccco2)C2CCCC2)cc1
chem_61650	9020	1737	9005	0.85	0.0613365	0.85	COc1cc(CN(C(=O)Nc2ccc(c3nc(C(C)C)no3)cc2)C2CC2)ccc1O
chem_25425	38069	1738	38065	0.892473	0.0613392	0.892473	COc1cccc(OS(=O)(=O)NCC2(Nc3cccc(F)c3)CCN(C(=O)OCc3ccccc3)C(C)C2)c1O
chem_61880	20847	1739	20833	0.873239	0.0613396	0.873239	C[NH+]=C(NCc1cccc(C(=O)OCc2ccccc2)c1)NCc1ccco1
chem_67876	35041	1740	35038	0.890244	0.0613532	0.890244	CCc1ccc(C2C(=C([O-])c3ccc4c(c3)N(C)CCO4)C(=O)C(=O)N2c2ccccc2)cc1
chem_46926	39056	1741	39045	0.893617	0.0613566	0.893617	CCOc1ccc(NC(=O)C(C)NC(=O)C2CC[NH+](CC(=O)Nc3cc(C(=O)Nc4ccc(C)cc4F)ccc3C)CC2)cc1
chem_46875	63235	1742	63192	0.913043	0.0613586	0.913043	Cc1ccc(N(C(=O)c2cc(c3cc4c(cc3C(=O)N3Cc5cccc(Cl)c5CC3C[NH+]3CCOCC3)OCO4)n3c2OCCN3)c2ccc(O)cc2)cc1F
chem_91298	14612	1743	14610	0.863014	0.0613678	0.863014	CCOc1ccc(N2C(=O)C(O)=C(c3ccc(OCC(C)C)cc3)C2c2ccc(F)cc2)cc1
chem_38834	16479	1744	16441	0.866667	0.0613761	0.866667	CCC(C(=O)NC1CCCCC1)N(Cc1cccc(OC)c1)C(=O)CN(c1cccc(Cl)c1C)S(=O)(=O)c1ccc(C)cc1
chem_69424	88852	1745	88834	0.9375	0.061381	0.9375	Brc1cccc(NC2CCOc3ccccc32)n1
chem_51107	12522	1746	12511	0.859155	0.0613812	0.859155	COc1ccc(C)cc1CC[NH2+]Cc1ccc(OC)c(OCc2cccnc2)c1
chem_33501	67519	1747	67412	0.916667	0.061397	0.916667	COc1ccccc1C1NC(=O)N(C)C2=C1C(=O)N(Cc1ccccc1)C2
chem_26395	5650	1748	5633	0.83871	0.0614081	0.83871	COc1ccc(C(CO)Nc2ccccc2F)cc1C
chem_995	6447	1749	6683	0.842105	0.0614137	0.842105	CC(C)(C)c1ccc(NC(=O)c2ccc(O)cc2F)cc1
chem_94206	90428	1750	90427	0.939759	0.0614588	0.939759	C=CC(=O)N1CCC(Cn2nc(c3ccc(Oc4ccccc4)cc3)c(C(N)=O)c2N)CC1
chem_57768	6759	1751	6757	0.842857	0.0614614	0.842857	CCOc1ccc(CNC(=O)CN(c2ccccc2C)S(=O)(=O)c2ccccc2)cc1
chem_83224	81981	1752	81981	0.929412	0.0614754	0.929412	COc1ccc(C)cc1C([O-])=C1C(=O)C(=O)N(CC2CCCO2)C1c1cccc(C)c1
chem_47349	19746	1753	19739	0.871795	0.0614755	0.871795	CC1CCC[NH+](Cc2ccccc2CNC(=O)C(C)Oc2ccccc2C#N)C1
chem_30123	17263	1754	17250	0.867925	0.0614756	0.867925	Cc1ccc(O)c(C[NH2+]C(C)(O)O)c1
chem_30957	46256	1755	46121	0.9	0.0614783	0.9	Cc1ccc(c2cc(C[NH+](C)CCOc3cccc(F)c3)on2)cc1
chem_2007	7915	1756	7919	0.847222	0.0615017	0.847222	CC(COC(=O)N1CCC(Nc2ccc(I)cc2)CC1)[NH+](Cc1ccccc1)Cc1ccccc1
chem_75510	4158	1757	4155	0.830508	0.0615025	0.830508	CC(C)CC(CO)NC(=O)COc1ccccc1O
chem_85968	35075	1758	35073	0.890244	0.0615052	0.890244	COc1cc(CN(CC(O)C([NH3+])CC2CCCCC2)C(=O)OCC2c3ccccc3-c3ccccc32)cc(OC)c1
chem_13579	53113	1759	53061	0.905405	0.0615162	0.905405	O=C([O-])c1cccc(CC(=O)N2CCOC(c3ccc(Cl)cc3)C2)c1
chem_53664	66834	1760	66816	0.915663	0.0615349	0.915663	CCN(CC(=O)Nc1cccc(OC)c1)C(=O)C1CCN(C(=O)c2ccc(Cl)cc2)CC1
chem_71859	49524	1761	49514	0.902439	0.0615513	0.902439	CCCOc1ccc(C([O-])=C2C(=O)C(=O)N(c3cccc(OCCC)c3)C2c2ccccc2OC(C)C)cc1
chem_87093	25553	1762	25553	0.879518	0.0615569	0.879518	COc1ccc(CNc2cc(c3ccc(CC([NH3+])C(=O)[O-])cc3)ncn2)cc1OC1CCCC1
chem_92125	16784	1763	16779	0.866667	0.0615598	0.866667	COc1cccc(CCNc2cncc(C(=O)NCCc3ccccc3F)c2)c1
chem_92138	16140	1764	16135	0.865672	0.061575	0.865672	CCCCCCC(OC(=O)c1ccc(OC(=O)c2ccc(c3ccc(OC(C)=O)cc3)cc2)cc1)C(F)(F)F
chem_30407	15909	1765	15884	0.865672	0.0615778	0.865672	COc1ccc(NC(=O)CC(C)=NN2CC2c2ccccc2)cc1
chem_71120	9347	1766	9338	0.850746	0.0615794	0.850746	NS(=O)(=O)c1ccc(CCNC(=O)C[NH+](Cc2ccco2)Cc2ccco2)cc1
chem_3298	3153	1767	3157	0.824324	0.0616	0.824324	O=Cc1ccc(CNC(=O)CC(C[NH+]2CCCC2)C(O)c2ccc3c(c2)OCCO3)cc1
chem_25885	9703	1768	9702	0.852273	0.0616003	0.852273	CC(CCNC(=O)OCc1ccccc1)CC(=O)NCCC(C(=O)c1nc(C(=O)NCc2ccco2)co1)c1ccccc1
chem_66585	90180	1769	90159	0.939394	0.0616036	0.939394	Cc1ccc(C)c(C2CC([NH3+])c3cc(Br)ccc3O2)c1
chem_32985	21626	1770	21532	0.875	0.0616098	0.875	O=C(C[NH2+]C1CSc2ccccc21)NCc1ccccc1
chem_87170	28107	1771	28094	0.882353	0.0616291	0.882353	CCCOc1ccccc1N1C(=O)C(O)=C(c2cccc(OCC(C)C)c2)C1c1cc(OC)ccc1OC
chem_65082	21082	1772	21073	0.873418	0.0616308	0.873418	CCCCNC(=O)C(Cc1ccccc1)N(Cc1cccc(C)c1)C(=O)CSCc1ccccc1Cl
chem_5297	60799	1773	60960	0.911392	0.0616334	0.911392	CC1(C)Cc2cccc(OCCNC(=O)C3COc4ccccc4C3)c2O1
chem_36425	911	1774	911	0.792683	0.0616478	0.792683	C=Cc1cccc(C(C(=O)NC(Cc2ccccc2)C(=O)OC(C)(C)C)N(CC)C(=O)C(Cc2ccc(O)cc2)NC(=O)OC(C)(C)C)c1
chem_40617	11722	1775	11655	0.857143	0.0616479	0.857143	CC1(C)OCc2c(ccc(CCC(CCOCCOCc3cccc(NC(=O)Nc4cccc(N)c4)c3)N3CCOO3)c2O)O1
chem_46252	1203	1776	1197	0.8	0.0616539	0.8	CCCCc1ccc(CC(=O)Nc2ccccc2C(=O)NCC2CCCO2)cc1
chem_34391	15070	1777	15058	0.864198	0.0616618	0.864198	CCOc1ccc(S(=O)(=O)N(CC(=O)N(Cc2ccc(Cl)cc2)C(Cc2ccccc2)C(=O)NC)c2ccccc2)cc1
chem_28487	284	1778	282	0.759259	0.0616694	0.759259	CCCc1ccc(Oc2ccc(C(C)O)c(Cl)c2)cc1
chem_33169	28671	1779	28639	0.883333	0.0616702	0.883333	COc1ccc(C[NH+](Cc2ccc([N+](=O)[O-])cc2)C2CC2)cc1
chem_82438	1375	1780	1374	0.803279	0.0616702	0.803279	COc1cc(CNC(=S)NCCc2ccc(Cl)cc2)ccc1O
chem_96989	8556	1781	8556	0.848485	0.0616715	0.848485	COc1ccccc1N(CC(O)C[NH+]1CCCC1)S(=O)(=O)c1ccccc1
chem_29390	24067	1782	24057	0.878049	0.0616796	0.878049	CC(C)(C)c1ccc(OCc2ccc(F)cc2CC[NH+](CCCCC(=O)[O-])Cc2ccc(C(=O)[O-])cc2)cc1
chem_40212	27761	1783	27712	0.882353	0.0616952	0.882353	CC1C[NH2+]CCc2ccc(C(=O)NCc3ccccc3)cc21
chem_97120	18609	1784	18609	0.87013	0.0617015	0.87013	CCCCOc1cccc(C=NNC(=O)C(NC(=O)c2ccccc2Cl)C(C)C)c1
chem_32640	45731	1785	45727	0.89899	0.0617026	0.89899	C[NH+](CCc1ccccn1)CC1CC(c2ccc(CO)cc2)OC(c2ccc(c3cccc(CNC(=O)CCCCCCC(=O)[O-])c3)cc2)O1
chem_72719	1246	1786	1243	0.8	0.0617083	0.8	CC(C)c1ccc(CC([NH3+])Cc2ccc3c(c2)OCO3)cc1
chem_55306	12275	1787	12274	0.858696	0.0617111	0.858696	CCOC(=O)OC1Cc2ccccc2CN1C(=O)C(Nc1ccc(C#N)cc1)c1ccc(OCc2ccccc2)c(OC)c1
chem_5230	54033	1788	54361	0.90625	0.0617115	0.90625	Nc1ccccc1CS(=O)(=O)NC1COc2ccccc21
chem_17873	21431	1789	21309	0.875	0.0617242	0.875	CC(C)C[NH2+]Cc1ccccc1Oc1ccc(Br)cc1F
chem_42665	23726	1790	23715	0.877193	0.0617361	0.877193	CCCCCCCC(C)(c1ccc(O)c(Cl)c1)c1ccc(O)c(Cl)c1
chem_3248	89910	1791	90005	0.939394	0.0617437	0.939394	COc1ccc(F)c(c2ccc3c(c2)C[NH2+]CC3)c1
chem_83508	18371	1792	18365	0.869565	0.0617564	0.869565	Cc1cccc(CCNC(=O)c2cccc3c2CCCN3)c1
chem_92710	371	1793	371	0.767857	0.0617613	0.767857	CCOc1cccc(CCC([NH3+])c2ccc(C(C)C)cc2)c1
chem_79783	23971	1794	23969	0.877551	0.0617632	0.877551	COc1ccccc1C(=O)Nc1ccc(NC(=O)C(NC(=O)C2CC[NH+](CC(=O)Nc3cc(C(=O)NCc4ccc(F)cc4)ccc3C)CC2)C(C)C)cc1
chem_12917	25622	1795	25587	0.88	0.0617766	0.88	COc1ccc(CC(C)(O)CNC(=O)C(=O)Nc2cc([N+](=O)[O-])ccc2C)cc1
chem_38973	15739	1796	15731	0.865385	0.0617913	0.865385	Cc1ccc(OCC(N)C(F)(F)F)cc1
chem_36630	65283	1797	65256	0.914634	0.0617969	0.914634	COc1ccc(S(=O)(=O)N2CCOC23CCN(C(=O)Nc2ccccc2)CC3F)cc1
chem_38583	21702	1798	21617	0.875	0.0618304	0.875	COc1cc(O)c(C(=O)N2Cc3ccccc3C2)cc1C(C)C
chem_98622	60289	1799	60286	0.910448	0.0618345	0.910448	CN1CCCN(C(=O)COc2ccc(Cl)cc2)c2ccccc21
chem_11698	70196	1800	70142	0.918919	0.0618587	0.918919	COc1ccc(C(OCC2OC(n3cnc4c(NC(=O)c5ccccc5)ncnc43)CC2OP(OCCC#N)N(C(C)C)C(C)C)(c2ccccc2)c2ccc(OC)cc2)cc1
chem_96759	538	1801	538	0.777778	0.0618679	0.777778	CC(O)C[NH+](CCOCc1ccccc1)Cc1ccccc1
chem_11370	33348	1802	33172	0.888889	0.0618687	0.888889	CC1CCC[NH+](Cc2cccc(C(=O)Nc3cccc(C(N)=O)c3)c2)C1
chem_82467	40673	1803	40661	0.894737	0.0618723	0.894737	COc1ccc(S(=O)(=O)N(CC(=O)N(Cc2cccc(Cl)c2)C(Cc2ccccc2)C(=O)NC2CCCC2)c2ccc(F)cc2)cc1OC
chem_28894	2474	1804	2463	0.818182	0.0618804	0.818182	CC(c1ccc(O)cc1)(c1ccc(O)cc1)c1ccc(OCC2CO2)cc1
chem_75918	22710	1805	22706	0.876543	0.0618954	0.876543	CCCOc1cccc(C2=C(O)C(=O)N(c3ccc(C)c(C)c3)C2c2cccc(OCC(C)C)c2)c1
chem_46350	32553	1806	32515	0.887324	0.0619036	0.887324	COc1ccc(c2cncc(C(C)[NH+]3CC=C(c4ccccc4)CC3)c2)cc1
chem_17498	85197	1807	85129	0.933333	0.0619068	0.933333	N#Cc1ccc(c2ccc(OC(=O)c3ccc(OCCCCCCCCCCOC(=O)c4cc(OC(=O)c5cc(OC(=O)CCCCC6CCSS6)cc(C(=O)Oc6cc(C(=O)OCCCCCCCCCCOc7ccc(C(=O)Oc8ccc(c9ccc(C#N)cc9)cc8)cc7)cc(C(=O)OCCCCCCCCCCOc7ccc(C(=O)Oc8ccc(c9ccc(C#N)cc9)cc8)cc7)c6)c5)cc(C(=O)OCCCCCCCCCCOc5ccc(C(=O)Oc6ccc(c7ccc(C#N)cc7)cc6)cc5)c4)cc3)cc2)cc1
chem_8229	18019	1808	18070	0.869048	0.061907	0.869048	Nc1ccc(CC(NC(=O)C(c2ccccc2)c2ccccc2)C(=O)NCc2ccc(CNC(=O)NC3CCCCO3)cc2)cn1
chem_71014	39880	1809	39875	0.894118	0.0619193	0.894118	CCCCN1C(=O)NC(c2cccc(NC(=O)c3ccc(OC)cc3)c2)C(C(=O)OC(C)C)=C1C
chem_420	17392	1810	17447	0.868421	0.0619195	0.868421	CC[NH+]1CCN(c2cccc(C(=O)Cc3ccc(OC)c(c4ccccc4)c3)c2)CC1
chem_12338	63716	1811	63677	0.91358	0.0619207	0.91358	CCCN1C(=O)C(=O)C(=C([O-])c2ccc(OCC)c(C)c2)C1c1ccc(OC)c(O)c1
chem_52978	24755	1812	24728	0.878788	0.0619253	0.878788	COCC[NH2+]Cc1cnc(Oc2cccc(C)c2)c(C)c1
chem_3153	801	1813	807	0.789474	0.0619355	0.789474	O=C(NCCc1ccccc1)NC(CCCO)c1ccccc1
chem_17820	26087	1814	26040	0.880597	0.0619485	0.880597	COc1ccc(NC(=O)c2ccc(NC(=O)C3CCN(C)C3=O)cc2)cc1
chem_59403	38377	1815	38350	0.892857	0.0619487	0.892857	CCCCOc1cccc(C2=C(O)C(=O)N(c3ccc(Br)c(C)c3)C2c2ccccc2OC)c1
chem_9086	66714	1816	66930	0.915663	0.0619488	0.915663	CCCCCCOc1ccc(C(=O)NC(=S)Nc2cccc(C(=O)N3CCOCC3)c2)cc1
chem_60023	9906	1817	9893	0.852459	0.0619584	0.852459	COc1ccccc1CCN(C)C(=O)c1ccc(C(N)=O)cc1
chem_38208	59866	1818	59801	0.910448	0.0619665	0.910448	Cc1ccc(C)c(C(=O)CCC(=O)N2CCN(C(=O)c3ccccc3)CC2)c1
chem_62991	16037	1819	16020	0.865672	0.0619735	0.865672	Cc1ccc(NC(=O)c2ccc(C[NH+]3CCN(c4ccccc4)CC3)cc2)cc1
chem_65848	29099	1820	29095	0.883721	0.0619827	0.883721	COc1ccc(C(=O)NC2CCCc3ccccc32)cc1S(=O)(=O)NCCc1ccccn1
chem_49848	23339	1821	23306	0.876923	0.0619837	0.876923	O=C(Nc1ccccc1)Nc1ccccc1C[NH+]1CCC(Cc2ccccc2)CC1
chem_61350	17505	1822	17500	0.868421	0.0619855	0.868421	CCC(NC(=O)CN(c1ccc(OC)c(OC)c1)S(=O)(=O)c1ccc(C)cc1)c1ccc(OC)cc1
chem_96150	92318	1823	92316	0.942857	0.0619859	0.942857	Cc1ccc(Oc2ccc(S(=O)(=O)N3CCCC3)cc2[N+](=O)[O-])cc1
chem_95127	23890	1824	23889	0.877193	0.0619863	0.877193	CCCC([NH3+])COc1ccccc1c1ccccc1
chem_11001	52112	1825	52024	0.904762	0.0619873	0.904762	Cc1ccccc1C(=O)N1C(C(=O)NCc2ccco2)COC12CCN(C(=O)c1ccco1)CC2
chem_23236	59032	1826	59016	0.910112	0.0619875	0.910112	CCOc1ccc(C([O-])=C2C(=O)C(=O)N(Cc3ccc(C(=O)[O-])cc3)C2c2cccc(OC)c2)cc1C(C)(C)C
chem_5688	90550	1827	90710	0.940299	0.0619936	0.940299	Fc1ncccc1OCC1CCCc2ccccc21
chem_28014	18033	1828	18028	0.869048	0.0619964	0.869048	CCOC(=O)CCC1CNc2ccccc2N1C(=O)Cc1ccc(NC(=O)Nc2ccccc2C)c(OC)c1
chem_64744	67994	1829	67941	0.916667	0.0620081	0.916667	COc1cc(C(=O)Nc2ccc3c(c2)OC2(CCCC2)O3)ccc1C
chem_63887	50706	1830	50668	0.903226	0.0620216	0.903226	CC1(C)OC(c2ccccc2I)=NC1Cc1ccccc1
chem_61148	9910	1831	9898	0.852459	0.0620226	0.852459	CCC[NH2+]C(c1ccoc1)c1ccc(C)c(Br)c1
chem_76739	7805	1832	7797	0.846154	0.0620386	0.846154	CCCCCOc1ccc(COc2cccc(CCC(=O)[O-])c2c2cccc(C(=O)OC)c2)cc1OCCCCC
chem_97173	30110	1833	30110	0.885057	0.0620415	0.885057	COc1ccc(NC(=O)C2CC[NH+](C(C)C(=O)Nc3ccc(C(=O)Nc4ccc(F)cc4C)cc3C)CC2)cc1NC(=O)c1ccc(C)cc1
chem_19890	21455	1834	21339	0.875	0.0620437	0.875	Cc1ccc(C(C)[NH2+]Cc2ccc(C(N)=O)cc2F)o1
chem_6629	62942	1835	63354	0.913043	0.0620449	0.913043	CC[NH2+]C(c1cnccc1C)C1COc2ccccc21
chem_267	9177	1836	9218	0.850746	0.0620458	0.850746	Cc1cccc(NS(=O)(=O)c2ccc(CCN3CCCC3=O)cc2)c1
chem_62169	13793	1837	13788	0.861538	0.0620645	0.861538	COc1ccccc1OCCCOCc1ccc(N2CC[NH2+]CC2)cc1
chem_78244	16087	1838	16078	0.865672	0.0620701	0.865672	COc1ccccc1N1CC[NH+](C(C)C(=O)Nc2ccc(C)cc2)CC1
chem_13860	7104	1839	7101	0.844156	0.062082	0.844156	CCN(CC)C(=O)N1CCCC(NC(=O)C=Cc2ccc(OCc3ccccc3)cc2)C1
chem_59507	15604	1840	15598	0.864865	0.0620846	0.864865	COc1ccc(C(NC(=O)C2=[NH+]CC(=O)N(c3ccc(C)cc3)N2)C(C)C)cc1
chem_84142	34511	1841	34481	0.888889	0.0620874	0.888889	CCN1CCN(C(=O)c2ncccc2O)CC(Cc2ccccc2c2cccnc2)C1=O
chem_79985	7517	1842	7515	0.84507	0.0621052	0.84507	CN(C)C(=O)CCc1ccc(CC2CCN(C(=O)COc3ccc(F)cc3)CC2)cc1
chem_36312	303	1843	303	0.761194	0.0621061	0.761194	CC(C)C(NC(=O)C(c1ccccc1)c1ccccc1)C(=O)NC(Cc1ccccc1)C(O)CCC(=O)NCCc1ccccc1
chem_60841	8487	1844	8480	0.848485	0.0621154	0.848485	Cc1ccc(C[NH+](CC(=O)NCc2ccccc2C)C(C)C)o1
chem_3879	7571	1845	7653	0.846154	0.0621176	0.846154	Cc1ccc(OC(C)C(=O)NC(CC(=O)[O-])c2ccccc2C)cc1
chem_34676	7247	1846	7229	0.844828	0.0621323	0.844828	COc1ccc(C([NH2+]CC2CC2)C(=O)[O-])cc1
chem_30126	33	1847	33	0.689655	0.062139	0.689655	CC(C)Cc1cc(C(=O)NCCc2ccc(O)cc2)nc(N)n1
chem_8812	38156	1848	38512	0.892857	0.0621477	0.892857	COc1ccc(c2ccc(C(=O)NCc3cccc(OC4CC5CCC(C4)[NH+]5C)c3)cn2)cc1
chem_25258	19862	1849	19855	0.872093	0.0621501	0.872093	COc1ccc(S(=O)(=O)N2CCCCC2)cc1CCC(=O)Nc1ccccc1C(=O)NCCc1ccc(OC)c(OC)c1
chem_42407	64776	1850	64730	0.914286	0.0621508	0.914286	CCOc1cccc(C[NH2+]C2CCc3cccnc32)c1
chem_66027	57223	1851	57223	0.908163	0.0621516	0.908163	COc1ccc(C(=S)[NH+]=C(N)c2cccc(CN(CC3CCCCC3)C(=O)Cc3ccc(c4ccccc4S(N)(=O)=O)cc3)c2)cc1
chem_73132	22993	1852	22982	0.876712	0.0621519	0.876712	C[NH+](CC(=O)NCC1COc2ccccc2O1)Cc1ccc(C(F)(F)F)cc1
chem_20739	43640	1853	43607	0.897436	0.0621533	0.897436	Cc1cccc(C2Nc3c(OCCCc4ccccc4)cccc3C3C=CCC32)c1
chem_71447	1244	1854	1241	0.8	0.0621592	0.8	CCOc1c(C=NNC(=O)Cc2ccc(O)cc2)cccc1OC
chem_23129	8085	1855	8068	0.847458	0.062161	0.847458	C[NH2+]CC(=O)NC(c1ccccc1)c1ccco1
chem_80373	1253	1856	1250	0.8	0.0621654	0.8	CC(C)c1ccc(Oc2ccc(C[NH3+])cc2F)cc1
chem_27102	10481	1857	10466	0.854545	0.0621809	0.854545	O=C(NC1(CCl)CCC1)c1c(O)cccc1O
chem_48963	8156	1858	8143	0.847458	0.0621846	0.847458	COc1ccc(C[NH2+]Cc2ccc(OCC(C)C)c(OC)c2)cc1
chem_92311	9397	1859	9393	0.850746	0.0621851	0.850746	CCC(Oc1ccc(Cl)cc1)C(=O)Nc1ccccc1C(=O)N(CC)CC
chem_53620	79115	1860	79089	0.926471	0.0621873	0.926471	Cc1ccc(S(=O)(=O)N2CCN(C(=O)Oc3ccccc3Cl)CC2)cc1
chem_32630	2583	1861	2582	0.819444	0.0621935	0.819444	CCC(C)c1ccc(OCC(=O)NNC(=O)c2ccc(OCc3ccccc3)cc2)c(Br)c1
chem_1388	375	1862	377	0.769231	0.0621939	0.769231	CCC(C)C(CC(CCc1ccccc1)SCc1ccc(OC)cc1)C(=O)[O-]
chem_3880	53060	1863	53214	0.905405	0.0622139	0.905405	C[NH+]=C(NCC1CC(=O)Nc2ccccc21)NCC1CCOc2ccccc21
chem_54113	28767	1864	28748	0.883333	0.0622141	0.883333	O=C(OC1C[NH+](Cc2ccccc2)CC1O)c1ccccc1
chem_45272	33896	1865	33781	0.888889	0.0622181	0.888889	COc1ccc(N(CC(=O)c2ccc(c3ccccc3)cc2)C2=[NH+]CCCC2)cc1
chem_50343	30897	1866	30867	0.885714	0.0622191	0.885714	COc1ccc(C(=O)NCC2(CO)CCOCC2)cc1c1ccccc1
chem_66950	18305	1867	18295	0.869565	0.0622191	0.869565	CC(C(=O)[O-])c1cccc(NC(=O)NCC(=O)[N+](C)(c2ccccc2OCC(=O)N(C)c2ccccc2)C2CCCCC2)c1
chem_21018	49383	1868	49350	0.902439	0.0622224	0.902439	COc1cccc2c1OCC(CNC(=O)c1ccc3c(c1)NC(=O)CN3)C2
chem_60649	16867	1869	16866	0.86747	0.0622275	0.86747	COc1ccc(C(OC2C(OCc3ccccc3)OC(C(CNC(=O)C(F)(F)F)NC(=O)C(F)(F)F)C2O)(c2ccccc2)c2ccc(OC)cc2)cc1
chem_12330	88158	1870	88142	0.936709	0.0622346	0.936709	O=C1C(=Cc2ccc(O)c(O)c2)Sc2c(OC(=O)N3CCCCC3)ccc([O-])c21
chem_16197	46023	1871	45866	0.9	0.0622386	0.9	CCOc1ccccc1C(=O)N1CC[NH+](Cc2ccccc2Cl)CC1
chem_16058	28272	1872	28237	0.883117	0.0622485	0.883117	Cc1ccc(OCc2cccc(C(=O)NC3CCCC3C[NH3+])c2)cn1
chem_60326	7489	1873	7484	0.84507	0.0622557	0.84507	CC[NH+](CC)C(CNC(=O)c1ccc(Cl)cc1OC)c1cccc(OC)c1
chem_1526	50965	1874	50974	0.903614	0.0622596	0.903614	CC1OC(c2ccc(OCCCO)cc2)=NC1(CC=Cc1ccccc1)C(=O)NN(C)C
chem_57504	49480	1875	49461	0.902439	0.0622614	0.902439	CCOc1cccc(C2=C(O)C(=O)N(c3ccc(N4CCCCC4)cc3)C2c2cccc(Cl)c2)c1
chem_82146	45141	1876	45128	0.898551	0.0622647	0.898551	Cc1ccc(N(CC(=O)NC2CCCCCC2)S(=O)(=O)c2ccccc2)cc1
chem_18060	39800	1877	39781	0.894118	0.0622704	0.894118	COc1ccc(C(CC(=O)N2CCN(c3cccc(C(F)(F)F)c3)CC2)N(C)S(=O)(=O)c2ccccc2)cc1
chem_54395	26279	1878	26253	0.880597	0.0622776	0.880597	O=C(C[NH+]1CCCC1C(=O)NCc1ccccc1)OCc1ccccc1
chem_37435	15567	1879	15556	0.864865	0.062278	0.864865	COc1cc(CNC(=O)CCNC(=O)NC2CCCCC2)ccc1OCc1ccccc1
chem_965	4025	1880	4193	0.830508	0.0622781	0.830508	CCc1ccc(C[NH2+]CCc2ccc(S(N)(=O)=O)cc2)o1
chem_41401	30850	1881	30818	0.885714	0.0622931	0.885714	Cc1ccc(C)c(NC(=O)c2cccc(C[NH+]3CCOCC3)c2)c1
chem_53547	33067	1882	33062	0.88764	0.0623033	0.88764	COc1ccc(S(=O)(=O)N2CCN(C(=O)Nc3ccccc3c3ccccc3)CC2C(=O)NCc2ccc(C)cc2)cc1OC
chem_2532	60791	1883	60836	0.911392	0.0623118	0.911392	CCCN(CC(=O)Nc1ccccc1C)C(=O)C1COc2ccc(Cl)cc2C1
chem_73707	4907	1884	4904	0.835616	0.0623257	0.835616	Cc1ccccc1OCC(=O)N(Cc1cccc(Cl)c1)C(C)C(=O)NCC(C)C
chem_97955	42817	1885	42817	0.896552	0.062345	0.896552	Cc1ccc(C2C(=C([O-])c3ccc(OCC(C)C)c(C)c3)C(=O)C(=O)N2c2ccc(N3CCCCC3)cc2)o1
chem_75975	38902	1886	38891	0.893333	0.0623639	0.893333	Cc1cc(OCC(=O)N2CC[NH+](Cc3ccc(C#N)cc3)CC2)ccc1Cl
chem_40109	52380	1887	52325	0.904762	0.0623655	0.904762	CCCOc1ccccc1N1C(=O)C(O)=C(c2cc(Cl)cc(OC)c2OC)C1c1cccc(O)c1
chem_11076	13615	1888	13594	0.861538	0.062371	0.861538	CN(C)C(=O)c1cccc(CNC(=O)c2cc(Br)ccc2O)c1
chem_49038	8158	1889	8145	0.847458	0.06238	0.847458	CC[NH2+]C(Cc1ccc(Br)cc1)c1ccc(COC)o1
chem_92300	79336	1890	79331	0.926471	0.0623945	0.926471	CN(CCOc1cccc(Cl)c1)CCS(=O)(=O)c1ccccc1
chem_44778	35327	1891	35300	0.890411	0.0623978	0.890411	Cc1ccccc1CN(CCO)C(=O)c1ccc(C2CCC[NH2+]C2)cc1
chem_61205	2659	1892	2656	0.819672	0.0623985	0.819672	CCC(Oc1ccccc1C(C)CC)C(=O)NCc1ccccc1
chem_24771	70269	1893	70224	0.918919	0.0624163	0.918919	O=C(Oc1ccc(F)cc1)N1CCN2C(=O)OC(c3ccccc3)(c3ccccc3)C2C1
chem_27255	35752	1894	35689	0.890625	0.0624315	0.890625	Cc1cncc(C([NH3+])C2COc3ccccc32)c1
chem_33683	3637	1895	3621	0.827586	0.0624408	0.827586	C[NH2+]C(Cc1ccc(OC)nc1)c1ccc(OC)cc1
chem_98983	28998	1896	28998	0.883333	0.0624439	0.883333	COc1ccc(C[NH2+]Cc2ccncc2Cl)cc1
chem_59979	63329	1897	63299	0.913043	0.0624462	0.913043	CCOc1cc(C)c(C(=O)C[NH+]2CCc3ccccc3C2)c(C)c1
chem_21011	2164	1898	2156	0.814815	0.0624465	0.814815	CN(C(=O)CCC(=O)c1ccccc1)c1ccc(O)cc1
chem_93476	47367	1899	47355	0.9	0.062455	0.9	COc1ccc(N2CC[NH+](CC(=O)N(C)Cc3ccccc3)CC2)cc1
chem_36649	11035	1900	11018	0.855072	0.062458	0.855072	CCOc1cc(C[NH2+]CCCCO)ccc1OCc1cccc(Cl)c1
chem_1237	34910	1901	34911	0.890244	0.0624618	0.890244	COc1ccc(NC(=O)c2cccc(OCc3ccccc3C#N)c2)cc1NC(=O)OC(C)(C)C
chem_72182	12011	1902	11978	0.857143	0.0624619	0.857143	CCC(CC)NC(=O)COc1ccc(N)cc1
chem_51315	3248	1903	3245	0.824561	0.0624624	0.824561	CCc1ccc(C([NH3+])c2ccccc2OCCOC)cc1
chem_12265	23145	1904	23090	0.876923	0.0624698	0.876923	Cc1ccc(OCCNC(=O)c2ccc(C=O)cc2)c(C)c1
chem_24675	54907	1905	54877	0.906667	0.062481	0.906667	Cc1cccc(OCC(=O)Nc2ccc(N3CCCCC3C)cc2)c1C
chem_44719	21780	1906	21702	0.875	0.0624841	0.875	COc1cc(C(=O)NC2CCCN(C(=O)NCc3ccccc3)C2)ccc1[N+](=O)[O-]
chem_17892	27600	1907	27533	0.882353	0.0624895	0.882353	CC(Sc1ccccc1C(=O)NC1CCOC1c1ccccc1)C(=O)[O-]
chem_1932	47883	1908	47936	0.901408	0.0624902	0.901408	CCNC(NCCOc1cccc(C)c1)=[NH+]Cc1ccco1
chem_83191	78113	1909	78106	0.925373	0.0624918	0.925373	NC(=O)c1cccc(N2CCOc3ccccc3C2)c1N
chem_92365	4185	1910	4183	0.830508	0.0624953	0.830508	CCC[NH2+]C(c1ccc(Br)c(C)c1)c1ccc(C)o1
chem_80541	20	1911	20	0.673469	0.0624986	0.673469	CC(=O)C(C)NC(=O)C([NH3+])Cc1ccc(O)cc1
chem_87520	57174	1912	57172	0.908046	0.0625023	0.908046	Cc1ccc(C(OCC2OC(n3ccc(NC(=O)c4ccccc4)nc3=O)CC2[NH3+])(c2ccccc2)c2ccc(C)cc2)cc1
chem_55793	46681	1913	46590	0.9	0.0625156	0.9	CC1CN(C(=O)c2ccncc2O)c2ccccc2C[NH2+]1
chem_41316	49273	1914	49271	0.902174	0.0625241	0.902174	COc1ccc(C(=O)NC(C)C)cc1NC(=O)C1CC[NH+](C(C)C(=O)Nc2cccc(C(=O)Nc3cccc(F)c3)c2C)CC1
chem_18018	60677	1915	60665	0.911111	0.0625242	0.911111	Cc1ccc(C(=O)Nc2ccc(N3CCOCC3)cc2)cc1c1ccc(C(=O)Nc2ccccc2C[NH+](C)C2CCCCC2)cc1
chem_65829	53028	1916	53025	0.905263	0.062535	0.905263	Cc1nnc(c2cccc(N3C=CC(N(C(=O)c4cccc(O)c4)C4CC[NH+](Cc5ccccc5)CC4)N3)c2)o1
chem_70547	1241	1917	1238	0.8	0.06255	0.8	COc1ccc(CN(C(=O)C(C)C)C(C(=O)NCCCO)c2ccccc2)cc1
chem_78379	22240	1918	22208	0.875	0.0625503	0.875	O=C1C(=O)N(c2ccccc2)C(c2ccc(O)cc2)C1=C([O-])c1ccc2c(c1)CCCC2
chem_16591	7612	1919	7586	0.846154	0.0625517	0.846154	O=C(NCCCCCNC(=O)OCc1ccccc1)OCc1ccccc1
chem_43806	17033	1920	17017	0.867647	0.0625552	0.867647	CC(C)Oc1cccc(CC(=O)N(C)c2ccc(OCC(=O)[O-])cc2)c1
chem_42303	7688	1921	7667	0.846154	0.0625756	0.846154	CCOc1ccc(CCC(=O)N2CCN(c3ccc(F)cc3)CC2)cc1
chem_72288	25842	1922	25829	0.88	0.0625768	0.88	CC(C)COc1ccc(C(=O)Nc2ccc(S(=O)(=O)NCc3ccco3)cc2)cc1
chem_25881	2970	1923	2964	0.822581	0.062582	0.822581	COc1ccc(CCCNS(=O)(=O)c2ccc(OC)c(C)c2)cc1
chem_57349	38565	1924	38564	0.893204	0.0625984	0.893204	CCC(SC1=[NH+]c2ccccc2C2=[NH+]C(CCC(=O)NCc3ccc4c(c3)OCO4)C(=O)N12)C(=O)Nc1cccc(OC)c1
chem_35198	2830	1925	2825	0.821429	0.0625986	0.821429	CCCCC(CC)NC(=O)CC(c1ccccc1)c1ccccc1
chem_32184	70297	1926	70257	0.918919	0.0626036	0.918919	Cc1ccccc1C(=O)Nc1cccc(C(=O)N2CCOCC2(C)C)c1
chem_69414	268	1927	268	0.757576	0.0626201	0.757576	Cc1ccc(NS(=O)(=O)c2ccc(NCCc3ccc(O)cc3)c([N+](=O)[O-])c2)c(C)c1
chem_96979	9408	1928	9406	0.850746	0.0626239	0.850746	CC(C)(C)OC(=O)NC(CSc1ccccc1)C(Cc1ccccc1)C(=O)[O-]
chem_16881	2053	1929	2045	0.813559	0.062628	0.813559	OC(CC1OCCc2ccccc21)c1ccc(I)cc1
chem_92050	66940	1930	66937	0.915663	0.0626296	0.915663	CCOc1cccc(CN2C(=O)C(=O)C(=C([O-])c3ccc(F)cc3)C2c2ccc(OC)cc2)c1
chem_29164	2699	1931	2696	0.82	0.0626425	0.82	CCCC[Sn](C)(C(O)c1ccccc1)C(O)c1ccccc1
chem_56029	10811	1932	10794	0.854839	0.0626429	0.854839	C=CC1CCC(=O)N1CCc1ccc(OC)cc1
chem_50388	35910	1933	35868	0.890625	0.0626466	0.890625	OCc1cc(C[NH2+]Cc2ccc3c(c2)CCO3)ccc1F
chem_14345	52137	1934	52051	0.904762	0.0626478	0.904762	NNc1ccc(C(=O)N2CCCCc3ccccc32)cc1
chem_96874	57007	1935	57006	0.907895	0.0626488	0.907895	COc1ccc(S(=O)(=O)N(CC(=O)N2CCCCC2)Cc2ccccc2)cc1C
chem_85991	30097	1936	30096	0.885057	0.0626489	0.885057	CONC(=O)C1(Cc2ccc(Br)cc2)N=C(c2ccc(OCCCO)cc2)OC1c1cccc(OC)c1
chem_38059	5415	1937	5414	0.836957	0.0626505	0.836957	CCCCCC(C(=O)NCNC(=O)c1ccc(c2cc(OCC)cc(C(=O)OC)c2)o1)C(CC)N(C=O)OCc1ccccc1
chem_61367	6064	1938	6061	0.84	0.0626607	0.84	CCC(C)c1ccccc1OCC(=O)NCC(O)COc1cccc(C(F)(F)F)c1
chem_61335	10315	1939	10310	0.853333	0.0626715	0.853333	COc1ccc(c2onc(c3ccc(O)cc3)c2C(=O)c2ccc(OCC[NH+]3CCCCC3)cc2)cc1
chem_64535	14558	1940	14550	0.863014	0.0626851	0.863014	COc1ccc(C[NH+]2CCC(N(C(=O)CC(C)C)c3cccc(OC)c3)CC2)cc1
chem_25007	14490	1941	14475	0.863014	0.0626894	0.863014	CCc1ccc(OCC(=O)Nc2ccccc2C(=O)N2CCCC2)c(Br)c1
chem_30562	18175	1942	18156	0.869565	0.0626903	0.869565	Cc1ccccc1CNc1ccc2c(c1)OCC(=O)N2C(C)C
chem_83115	19269	1943	19252	0.870968	0.0626954	0.870968	CCC[NH2+]C(Cc1ccccc1F)c1cccc(C)c1I
chem_74081	9065	1944	9054	0.85	0.0627043	0.85	CC(C)C(NC(=O)C(CC(=O)[O-])NC(=O)C(Cc1ccccc1)NC(=O)C(Cc1ccc(O)cc1)NC(=O)C(Cc1c[nH]c2ccccc12)NC(=O)C(Cc1cnc[nH]1)NC(=O)C(CO)NC(=O)C(NC(=O)CNC(=O)C(Cc1ccc(O)cc1)NC(=O)C(Cc1ccc(O)cc1)NC(=O)C(Cc1ccc(O)cc1)NC(=O)C1CCCN1C(=O)C([NH3+])Cc1ccc(O)cc1)C(C)O)C(=O)[O-]
chem_83307	70547	1945	70538	0.918919	0.0627175	0.918919	COc1ccc(N(CCC(=O)N2CCc3ccccc3C2)S(C)(=O)=O)cc1
chem_86658	5207	1946	5205	0.836066	0.0627269	0.836066	COC(=O)CC(Nc1ccc(OC)cc1)c1ccc(C(=O)[O-])cc1
chem_80876	20918	1947	20914	0.873239	0.0627405	0.873239	CCOC(=O)c1c(NC(=O)c2ccc(Oc3ccc(C)cc3)cc2)sc2c1CCCC2
chem_49649	33968	1948	33862	0.888889	0.0627474	0.888889	Cc1ccccc1C(=O)NCc1cccc(N2CC[NH+](Cc3ccccc3)CC2)c1
chem_49914	19754	1949	19747	0.871795	0.0627481	0.871795	COC(COC(C)=O)c1cc(C(=O)C[NH+](Cc2ccccc2)C(C)(C)C)ccc1OCc1ccccc1
chem_81672	23021	1950	23013	0.876712	0.0627519	0.876712	COc1ccccc1C1(CNC(=O)c2ccc(NC(=O)NC(C)C)cc2)CCCC1
chem_55199	4638	1951	4611	0.833333	0.0627531	0.833333	COc1ccc(CC(CCc2ccco2)NN)cc1F
chem_90682	54698	1952	54690	0.90625	0.0627557	0.90625	Cc1cccc(N)c1C(=O)NC1c2ccccc2CC1O
chem_47749	39440	1953	39396	0.893939	0.0627572	0.893939	CCCN(CCC)C(=O)c1ccc(C(=O)Nc2cccc(C(=O)OC)c2)cc1
chem_16911	34842	1954	34838	0.89011	0.0627649	0.89011	COc1cc(NC(=O)C(C)NC(=O)C2CC[NH+](CC(=O)Nc3ccc(C(N)=O)cc3C)CC2)ccc1NC(=O)c1ccccc1
chem_32124	32488	1955	32442	0.887324	0.0627724	0.887324	O=C(NCc1ccc(OCC(F)(F)F)cc1)Nc1ccc2c(c1)OCCO2
chem_90779	7080	1956	7075	0.84375	0.0627751	0.84375	Cc1ccc(CNC(=O)NNC(=O)c2ccc3c(c2)OCO3)cc1
chem_83507	80637	1957	80634	0.927711	0.0627797	0.927711	CCOc1ccc(C(=O)N2c3ccccc3C(C(=O)N(CC)c3ccc(Cl)cc3)CC2C)cc1
chem_22030	11534	1958	11448	0.857143	0.0627807	0.857143	COc1ccccc1CC(CNC(=O)c1cccc(C(=O)N(C)C)c1)C(=O)[O-]
chem_74710	22707	1959	22703	0.876543	0.0627855	0.876543	CCC(NC(=O)c1ccc(C)cc1)C1c2cc(OC)c(OC)cc2CC[NH+]1Cc1ccc(F)cc1
chem_85013	29944	1960	29940	0.884615	0.062792	0.884615	COc1ccc(c2ccc(N3CCCC(C(=O)Nc4ccc(F)cc4)C3)nn2)cc1
chem_79894	59489	1961	59476	0.910256	0.0627988	0.910256	CCOc1ccc(N2C(=O)CSC2c2ccc(NC(=O)c3ccc(OC)cc3)cc2)cc1
chem_79064	182	1962	182	0.745455	0.0627997	0.745455	NC(=S)c1c(F)cccc1NCCc1ccc(O)cc1
chem_27752	84743	1963	84720	0.932432	0.062801	0.932432	COc1ccccc1C(=O)N1CCC(Oc2ncccc2Br)CC1
chem_8453	4416	1964	4772	0.833333	0.062803	0.833333	Cc1c(NCc2cc(O)ccc2O)ccc(C(=O)[O-])c1O
chem_19060	249	1965	249	0.754717	0.0628035	0.754717	CC(CCS(C)=O)NC(=O)Cc1ccccc1O
chem_87883	67033	1966	67033	0.915888	0.0628057	0.915888	COC(=O)C(NC(=O)N1C(=O)C2(c3cc(C#Cc4ccc(OC)cc4)ccc31)C(C(=O)[O-])C1C(=O)OC(c3ccccc3)C(c3ccccc3)[NH+]1C2c1ccc(OCCO)cc1)C(C)C
chem_29105	605	1967	603	0.781818	0.0628063	0.781818	Cc1cc(O)ccc1C(=O)NCc1ccc(CCl)cc1
chem_92440	59552	1968	59547	0.910256	0.0628232	0.910256	COc1cccc(NC(=O)c2c(NC(=O)c3ccccc3)sc3c2CCC(C)C3)c1
chem_93565	80425	1969	80420	0.927536	0.0628335	0.927536	C[NH2+]CC1Oc2ccccc2C1N1CCCc2ccccc21
chem_31135	33053	1970	33047	0.88764	0.0628433	0.88764	COc1ccc(C(=O)Nc2ccc(N3CC[NH+](CC(O)COCc4ccco4)CC3)nc2)cc1
chem_13940	63720	1971	63681	0.91358	0.0628468	0.91358	CC[NH+](Cc1ccccc1)C1=C(Sc2ccc(C)cc2)C(=O)N(c2ccc(OC)c(Cl)c2)C1=O
chem_23328	5509	1972	5502	0.838235	0.062854	0.838235	CCCCCCOc1ccc(C(=O)NNC(=O)c2ccccc2OCCC(C)C)cc1
chem_52555	7966	1973	7959	0.847222	0.0628634	0.847222	CC1(CCc2ccccc2)NC(=O)N(NC(=O)Cc2ccc(OC(F)(F)F)cc2)C1=O
chem_88605	73306	1974	73305	0.921348	0.0628934	0.921348	Cc1cccc(C)c1NC(=O)C[NH+]1CCN(C(=O)C=Cc2ccc(Oc3cccnc3)c(F)c2)CC1
chem_47143	7960	1975	7953	0.847222	0.0629127	0.847222	CCOc1ccc(N2CCC(c3ccc(C(C)NC(=O)CC(=O)OC)cc3)CC2)cc1
chem_36566	77826	1976	77786	0.925373	0.0629161	0.925373	CCOc1ccccc1c1cc(C[NH3+])c(C2CC2)o1
chem_66100	491	1977	490	0.775862	0.0629178	0.775862	O=C(CCC1CCCC1)NC(CO)Cc1ccc(O)cc1
chem_37493	25483	1978	25482	0.879518	0.0629231	0.879518	Cc1ccc(NC(=O)Nc2ccc(OCC[NH+](C)C)c(c3c(F)cnn3C)c2)c(O)c1
chem_30989	85297	1979	85237	0.933333	0.0629251	0.933333	COc1ccc(N2CCN(C(=O)c3cccc(C)c3)C(C)C2=O)cc1OC
chem_37500	6294	1980	6280	0.84127	0.0629291	0.84127	C[NH+]1CCN(C(C#N)c2ccc(OCc3ccccc3)cc2)CC1
chem_91411	37230	1981	37227	0.891892	0.0629311	0.891892	CC(Oc1ccc(NC(=O)N2CCN(c3ccccc3C(C)(C)C)CC2)cc1)C(=O)[O-]
chem_47452	8343	1982	8342	0.848101	0.0629366	0.848101	COC(=O)COc1ccc(CN2C(=O)c3cc(OC)c(OC)cc3N(Cc3ccccc3)C(=O)C2C(C)C)cc1
chem_33385	15246	1983	15213	0.864407	0.0629406	0.864407	CCC[NH2+]Cc1ccc(c2ccc(OC)cc2)c(C)c1
chem_56137	21069	1984	21060	0.873418	0.0629438	0.873418	Cc1ccc(S(=O)(=O)Nc2cccc(C(=O)NCC(Cc3ccccc3)[NH+](C)C)c2)cc1F
chem_15037	66728	1985	66698	0.915663	0.0629454	0.915663	COc1ccc(C(=O)C2CC[NH+](CC(=O)NN3C(=O)NC(C)(c4cccc(OC)c4)C3=O)CC2)cc1
chem_37960	21692	1986	21607	0.875	0.0629467	0.875	CC(C)COc1cccc(CNC(=O)N2CCC(C(=O)NCc3ccco3)CC2)c1
chem_25598	7216	1987	7197	0.844828	0.0629493	0.844828	Oc1ccc(C[NH2+]CCc2cccnc2)c(O)c1O
chem_25772	40178	1988	40109	0.894737	0.0629595	0.894737	CC1Oc2ccccc2OC1C(=O)Nc1ccccc1Cc1nc(C2CC2)no1
chem_21206	31210	1989	31189	0.886076	0.0629599	0.886076	Cc1ccc(C(=O)Nc2ccccc2)cc1NC(=O)C(C)[NH+]1CCC(C(=O)Nc2cccc(C)c2C)CC1
chem_3833	3947	1990	3968	0.830189	0.062962	0.830189	CC([NH3+])(CCO)c1cc(O)ccc1Cl
chem_12143	20704	1991	20670	0.873239	0.0629705	0.873239	COC(=O)c1cccc(NC(=O)C2CC[NH+](Cc3ccccc3Cl)CC2)c1
chem_94636	45217	1992	45212	0.898551	0.0630071	0.898551	CC(C)(Oc1ccc(Cl)cc1)C(=O)C(c1ccccc1)N1CC[NH2+]CC1
chem_54944	6145	1993	6138	0.84058	0.0630079	0.84058	CC(C)NC(=O)C(=O)NN=Cc1ccc(OCc2cccc(Cl)c2)cc1
chem_73531	12018	1994	11985	0.857143	0.063013	0.857143	CCOc1ccccc1OCCCC(=O)NC(C(=O)[O-])c1ccccc1
chem_5334	60800	1995	60962	0.911392	0.0630131	0.911392	CN(C(=O)c1cccc(NC(=O)CNc2ccc(C(=O)NC3CCCCC3)cc2)c1)c1ccccc1
chem_32400	19026	1996	18975	0.870968	0.0630174	0.870968	CCC[NH2+]C(CN(C)c1cccc(C)c1)c1ccccc1
[truncated: 98,002 more rows]
