# Supplementary material for: Pre-trained molecular representations enable antimicrobial discovery
Source: Nat Commun. 2025 Apr 10;16:3420. doi: 10.1038/s41467-025-58804-4 (PMC11986102; doi:10.1038/s41467-025-58804-4)
Supplement: Supplementary file 4 — Source Data [file 41467_2025_58804_MOESM4_ESM.zip › Source Data/Supplementary Figure 3.xlsx]

## Sheet: SF 3a
Benchmarking classification performance with an ablation of pre-training architecture. The average TEST_AUROC of each MODEL for each TARGET, per DATASET, is reported.
DATASET	TARGET	MODEL	PRE-TRAINING ARCHITECTURE	REPLICATE_TRAINING	TEST_AUROC
HIV	HIV_active	XGBClassifier	GIN-NC	train_0	0.719415
HIV	HIV_active	XGBClassifier	GIN-NC	train_1	0.728373
HIV	HIV_active	XGBClassifier	GIN-NC	train_2	0.714774
HIV	HIV_active	RandomForestClassifier	GCN-C	train_0	0.741296
HIV	HIV_active	RandomForestClassifier	GCN-C	train_1	0.768269
HIV	HIV_active	RandomForestClassifier	GCN-C	train_2	0.784249
BACE	Class	RandomForestClassifier	GCN-NC	train_0	0.775272
BACE	Class	RandomForestClassifier	GCN-NC	train_1	0.790851
BACE	Class	RandomForestClassifier	GCN-NC	train_2	0.787409
BBBP	p_np	XGBClassifier	GIN-NC	train_0	0.662106
BBBP	p_np	XGBClassifier	GIN-NC	train_1	0.660276
BBBP	p_np	XGBClassifier	GIN-NC	train_2	0.65435
BACE	Class	XGBClassifier	GIN-NC	train_0	0.807609
BACE	Class	XGBClassifier	GIN-NC	train_1	0.817935
BACE	Class	XGBClassifier	GIN-NC	train_2	0.78913
SIDER	Hepatobiliary disorders	RandomForestClassifier	GCN-C	train_0	0.622895
SIDER	Hepatobiliary disorders	RandomForestClassifier	GCN-C	train_1	0.62074
SIDER	Hepatobiliary disorders	RandomForestClassifier	GCN-C	train_2	0.622699
SIDER	Metabolism and nutrition disorders	RandomForestClassifier	GCN-C	train_0	0.555442
SIDER	Metabolism and nutrition disorders	RandomForestClassifier	GCN-C	train_1	0.567347
SIDER	Metabolism and nutrition disorders	RandomForestClassifier	GCN-C	train_2	0.557937
SIDER	Product issues	RandomForestClassifier	GCN-C	train_0	0.647482
SIDER	Product issues	RandomForestClassifier	GCN-C	train_1	0.590827
SIDER	Product issues	RandomForestClassifier	GCN-C	train_2	0.617806
SIDER	Eye disorders	RandomForestClassifier	GCN-C	train_0	0.656611
SIDER	Eye disorders	RandomForestClassifier	GCN-C	train_1	0.634906
SIDER	Eye disorders	RandomForestClassifier	GCN-C	train_2	0.639088
SIDER	Investigations	RandomForestClassifier	GCN-C	train_0	0.684
SIDER	Investigations	RandomForestClassifier	GCN-C	train_1	0.668889
SIDER	Investigations	RandomForestClassifier	GCN-C	train_2	0.694
SIDER	Musculoskeletal and connective tissue disorders	RandomForestClassifier	GCN-C	train_0	0.746694
SIDER	Musculoskeletal and connective tissue disorders	RandomForestClassifier	GCN-C	train_1	0.702617
SIDER	Musculoskeletal and connective tissue disorders	RandomForestClassifier	GCN-C	train_2	0.739394
SIDER	Gastrointestinal disorders	RandomForestClassifier	GCN-C	train_0	0.817493
SIDER	Gastrointestinal disorders	RandomForestClassifier	GCN-C	train_1	0.774449
SIDER	Gastrointestinal disorders	RandomForestClassifier	GCN-C	train_2	0.772383
SIDER	Social circumstances	RandomForestClassifier	GCN-C	train_0	0.595289
SIDER	Social circumstances	RandomForestClassifier	GCN-C	train_1	0.57534
SIDER	Social circumstances	RandomForestClassifier	GCN-C	train_2	0.551783
SIDER	Immune system disorders	RandomForestClassifier	GCN-C	train_0	0.661153
SIDER	Immune system disorders	RandomForestClassifier	GCN-C	train_1	0.618421
SIDER	Immune system disorders	RandomForestClassifier	GCN-C	train_2	0.648747
SIDER	Reproductive system and breast disorders	RandomForestClassifier	GCN-C	train_0	0.723274
SIDER	Reproductive system and breast disorders	RandomForestClassifier	GCN-C	train_1	0.713609
SIDER	Reproductive system and breast disorders	RandomForestClassifier	GCN-C	train_2	0.709073
SIDER	Neoplasms benign, malignant and unspecified (incl cysts and polyps)	RandomForestClassifier	GCN-C	train_0	0.629315
SIDER	Neoplasms benign, malignant and unspecified (incl cysts and polyps)	RandomForestClassifier	GCN-C	train_1	0.624384
SIDER	Neoplasms benign, malignant and unspecified (incl cysts and polyps)	RandomForestClassifier	GCN-C	train_2	0.675912
SIDER	General disorders and administration site conditions	RandomForestClassifier	GCN-C	train_0	0.624016
SIDER	General disorders and administration site conditions	RandomForestClassifier	GCN-C	train_1	0.663632
SIDER	General disorders and administration site conditions	RandomForestClassifier	GCN-C	train_2	0.653789
SIDER	Endocrine disorders	RandomForestClassifier	GCN-C	train_0	0.649862
SIDER	Endocrine disorders	RandomForestClassifier	GCN-C	train_1	0.658127
SIDER	Endocrine disorders	RandomForestClassifier	GCN-C	train_2	0.613499
SIDER	Surgical and medical procedures	RandomForestClassifier	GCN-C	train_0	0.69142
SIDER	Surgical and medical procedures	RandomForestClassifier	GCN-C	train_1	0.618935
SIDER	Surgical and medical procedures	RandomForestClassifier	GCN-C	train_2	0.690828
SIDER	Vascular disorders	RandomForestClassifier	GCN-C	train_0	0.625288
SIDER	Vascular disorders	RandomForestClassifier	GCN-C	train_1	0.614199
SIDER	Vascular disorders	RandomForestClassifier	GCN-C	train_2	0.619672
SIDER	Blood and lymphatic system disorders	RandomForestClassifier	GCN-C	train_0	0.724598
SIDER	Blood and lymphatic system disorders	RandomForestClassifier	GCN-C	train_1	0.745884
SIDER	Blood and lymphatic system disorders	RandomForestClassifier	GCN-C	train_2	0.712249
SIDER	Skin and subcutaneous tissue disorders	RandomForestClassifier	GCN-C	train_0	0.514599
SIDER	Skin and subcutaneous tissue disorders	RandomForestClassifier	GCN-C	train_1	0.541363
SIDER	Skin and subcutaneous tissue disorders	RandomForestClassifier	GCN-C	train_2	0.487226
SIDER	Congenital, familial and genetic disorders	RandomForestClassifier	GCN-C	train_0	0.516573
SIDER	Congenital, familial and genetic disorders	RandomForestClassifier	GCN-C	train_1	0.556956
SIDER	Congenital, familial and genetic disorders	RandomForestClassifier	GCN-C	train_2	0.506769
SIDER	Infections and infestations	RandomForestClassifier	GCN-C	train_0	0.71181
SIDER	Infections and infestations	RandomForestClassifier	GCN-C	train_1	0.688708
SIDER	Infections and infestations	RandomForestClassifier	GCN-C	train_2	0.704267
SIDER	Respiratory, thoracic and mediastinal disorders	RandomForestClassifier	GCN-C	train_0	0.763357
SIDER	Respiratory, thoracic and mediastinal disorders	RandomForestClassifier	GCN-C	train_1	0.779277
SIDER	Respiratory, thoracic and mediastinal disorders	RandomForestClassifier	GCN-C	train_2	0.785348
SIDER	Psychiatric disorders	RandomForestClassifier	GCN-C	train_0	0.591224
SIDER	Psychiatric disorders	RandomForestClassifier	GCN-C	train_1	0.594692
SIDER	Psychiatric disorders	RandomForestClassifier	GCN-C	train_2	0.595887
SIDER	Renal and urinary disorders	RandomForestClassifier	GCN-C	train_0	0.616929
SIDER	Renal and urinary disorders	RandomForestClassifier	GCN-C	train_1	0.642353
SIDER	Renal and urinary disorders	RandomForestClassifier	GCN-C	train_2	0.626211
SIDER	Pregnancy, puerperium and perinatal conditions	RandomForestClassifier	GCN-C	train_0	0.665966
SIDER	Pregnancy, puerperium and perinatal conditions	RandomForestClassifier	GCN-C	train_1	0.702731
SIDER	Pregnancy, puerperium and perinatal conditions	RandomForestClassifier	GCN-C	train_2	0.543067
SIDER	Ear and labyrinth disorders	RandomForestClassifier	GCN-C	train_0	0.554099
SIDER	Ear and labyrinth disorders	RandomForestClassifier	GCN-C	train_1	0.549313
SIDER	Ear and labyrinth disorders	RandomForestClassifier	GCN-C	train_2	0.577403
SIDER	Cardiac disorders	RandomForestClassifier	GCN-C	train_0	0.677801
SIDER	Cardiac disorders	RandomForestClassifier	GCN-C	train_1	0.686869
SIDER	Cardiac disorders	RandomForestClassifier	GCN-C	train_2	0.676423
SIDER	Nervous system disorders	RandomForestClassifier	GCN-C	train_0	0.733416
SIDER	Nervous system disorders	RandomForestClassifier	GCN-C	train_1	0.803068
SIDER	Nervous system disorders	RandomForestClassifier	GCN-C	train_2	0.780265
SIDER	Injury, poisoning and procedural complications	RandomForestClassifier	GCN-C	train_0	0.620146
SIDER	Injury, poisoning and procedural complications	RandomForestClassifier	GCN-C	train_1	0.636893
SIDER	Injury, poisoning and procedural complications	RandomForestClassifier	GCN-C	train_2	0.566505
Tox21	NR-AR	XGBClassifier	GCN-C	train_0	0.699236
Tox21	NR-AR	XGBClassifier	GCN-C	train_1	0.735896
Tox21	NR-AR	XGBClassifier	GCN-C	train_2	0.654554
Tox21	NR-AR-LBD	XGBClassifier	GCN-C	train_0	0.782775
Tox21	NR-AR-LBD	XGBClassifier	GCN-C	train_1	0.782775
Tox21	NR-AR-LBD	XGBClassifier	GCN-C	train_2	0.782775
Tox21	NR-AhR	XGBClassifier	GCN-C	train_0	0.827018
Tox21	NR-AhR	XGBClassifier	GCN-C	train_1	0.827018
Tox21	NR-AhR	XGBClassifier	GCN-C	train_2	0.827018
Tox21	NR-Aromatase	XGBClassifier	GCN-C	train_0	0.688539
Tox21	NR-Aromatase	XGBClassifier	GCN-C	train_1	0.681566
Tox21	NR-Aromatase	XGBClassifier	GCN-C	train_2	0.693992
Tox21	NR-ER	XGBClassifier	GCN-C	train_0	0.742031
Tox21	NR-ER	XGBClassifier	GCN-C	train_1	0.742031
Tox21	NR-ER	XGBClassifier	GCN-C	train_2	0.742031
Tox21	NR-ER-LBD	XGBClassifier	GCN-C	train_0	0.749322
Tox21	NR-ER-LBD	XGBClassifier	GCN-C	train_1	0.749322
Tox21	NR-ER-LBD	XGBClassifier	GCN-C	train_2	0.749322
Tox21	NR-PPAR-gamma	XGBClassifier	GCN-C	train_0	0.764014
Tox21	NR-PPAR-gamma	XGBClassifier	GCN-C	train_1	0.764014
Tox21	NR-PPAR-gamma	XGBClassifier	GCN-C	train_2	0.764014
Tox21	SR-ARE	XGBClassifier	GCN-C	train_0	0.707837
Tox21	SR-ARE	XGBClassifier	GCN-C	train_1	0.707837
Tox21	SR-ARE	XGBClassifier	GCN-C	train_2	0.707837
Tox21	SR-ATAD5	XGBClassifier	GCN-C	train_0	0.740172
Tox21	SR-ATAD5	XGBClassifier	GCN-C	train_1	0.722104
Tox21	SR-ATAD5	XGBClassifier	GCN-C	train_2	0.739413
Tox21	SR-HSE	XGBClassifier	GCN-C	train_0	0.789904
Tox21	SR-HSE	XGBClassifier	GCN-C	train_1	0.789176
Tox21	SR-HSE	XGBClassifier	GCN-C	train_2	0.777971
Tox21	SR-MMP	XGBClassifier	GCN-C	train_0	0.837608
Tox21	SR-MMP	XGBClassifier	GCN-C	train_1	0.8324
Tox21	SR-MMP	XGBClassifier	GCN-C	train_2	0.834758
Tox21	SR-p53	XGBClassifier	GCN-C	train_0	0.783602
Tox21	SR-p53	XGBClassifier	GCN-C	train_1	0.778076
Tox21	SR-p53	XGBClassifier	GCN-C	train_2	0.779072
ClinTox	CT_TOX	RandomForestClassifier	GIN-C	train_0	0.828261
ClinTox	CT_TOX	RandomForestClassifier	GIN-C	train_1	0.806884
ClinTox	CT_TOX	RandomForestClassifier	GIN-C	train_2	0.739493
ClinTox	FDA_APPROVED	RandomForestClassifier	GIN-C	train_0	0.669464
ClinTox	FDA_APPROVED	RandomForestClassifier	GIN-C	train_1	0.83773
ClinTox	FDA_APPROVED	RandomForestClassifier	GIN-C	train_2	0.832934
SIDER	Hepatobiliary disorders	XGBClassifier	GIN-NC	train_0	0.659616
SIDER	Hepatobiliary disorders	XGBClassifier	GIN-NC	train_1	0.659616
SIDER	Hepatobiliary disorders	XGBClassifier	GIN-NC	train_2	0.659616
SIDER	Metabolism and nutrition disorders	XGBClassifier	GIN-NC	train_0	0.539002
SIDER	Metabolism and nutrition disorders	XGBClassifier	GIN-NC	train_1	0.539002
SIDER	Metabolism and nutrition disorders	XGBClassifier	GIN-NC	train_2	0.539002
SIDER	Product issues	XGBClassifier	GIN-NC	train_0	0.469424
SIDER	Product issues	XGBClassifier	GIN-NC	train_1	0.42446
SIDER	Product issues	XGBClassifier	GIN-NC	train_2	0.579137
SIDER	Eye disorders	XGBClassifier	GIN-NC	train_0	0.616487
SIDER	Eye disorders	XGBClassifier	GIN-NC	train_1	0.626045
SIDER	Eye disorders	XGBClassifier	GIN-NC	train_2	0.594584
SIDER	Investigations	XGBClassifier	GIN-NC	train_0	0.631111
SIDER	Investigations	XGBClassifier	GIN-NC	train_1	0.631111
SIDER	Investigations	XGBClassifier	GIN-NC	train_2	0.631111
SIDER	Musculoskeletal and connective tissue disorders	XGBClassifier	GIN-NC	train_0	0.629477
SIDER	Musculoskeletal and connective tissue disorders	XGBClassifier	GIN-NC	train_1	0.629477
SIDER	Musculoskeletal and connective tissue disorders	XGBClassifier	GIN-NC	train_2	0.590634
SIDER	Gastrointestinal disorders	XGBClassifier	GIN-NC	train_0	0.743802
SIDER	Gastrointestinal disorders	XGBClassifier	GIN-NC	train_1	0.743802
SIDER	Gastrointestinal disorders	XGBClassifier	GIN-NC	train_2	0.743802
SIDER	Social circumstances	XGBClassifier	GIN-NC	train_0	0.531834
SIDER	Social circumstances	XGBClassifier	GIN-NC	train_1	0.502547
SIDER	Social circumstances	XGBClassifier	GIN-NC	train_2	0.528862
SIDER	Immune system disorders	XGBClassifier	GIN-NC	train_0	0.697243
SIDER	Immune system disorders	XGBClassifier	GIN-NC	train_1	0.671178
SIDER	Immune system disorders	XGBClassifier	GIN-NC	train_2	0.715038
SIDER	Reproductive system and breast disorders	XGBClassifier	GIN-NC	train_0	0.595069
SIDER	Reproductive system and breast disorders	XGBClassifier	GIN-NC	train_1	0.614398
SIDER	Reproductive system and breast disorders	XGBClassifier	GIN-NC	train_2	0.637278
SIDER	Neoplasms benign, malignant and unspecified (incl cysts and polyps)	XGBClassifier	GIN-NC	train_0	0.60429
SIDER	Neoplasms benign, malignant and unspecified (incl cysts and polyps)	XGBClassifier	GIN-NC	train_1	0.624507
SIDER	Neoplasms benign, malignant and unspecified (incl cysts and polyps)	XGBClassifier	GIN-NC	train_2	0.599852
SIDER	General disorders and administration site conditions	XGBClassifier	GIN-NC	train_0	0.551673
SIDER	General disorders and administration site conditions	XGBClassifier	GIN-NC	train_1	0.551673
SIDER	General disorders and administration site conditions	XGBClassifier	GIN-NC	train_2	0.551673
SIDER	Endocrine disorders	XGBClassifier	GIN-NC	train_0	0.620386
SIDER	Endocrine disorders	XGBClassifier	GIN-NC	train_1	0.646832
SIDER	Endocrine disorders	XGBClassifier	GIN-NC	train_2	0.577135
SIDER	Surgical and medical procedures	XGBClassifier	GIN-NC	train_0	0.50355
SIDER	Surgical and medical procedures	XGBClassifier	GIN-NC	train_1	0.383432
SIDER	Surgical and medical procedures	XGBClassifier	GIN-NC	train_2	0.540237
SIDER	Vascular disorders	XGBClassifier	GIN-NC	train_0	0.602103
SIDER	Vascular disorders	XGBClassifier	GIN-NC	train_1	0.602103
SIDER	Vascular disorders	XGBClassifier	GIN-NC	train_2	0.602103
SIDER	Blood and lymphatic system disorders	XGBClassifier	GIN-NC	train_0	0.665663
SIDER	Blood and lymphatic system disorders	XGBClassifier	GIN-NC	train_1	0.665663
SIDER	Blood and lymphatic system disorders	XGBClassifier	GIN-NC	train_2	0.665663
SIDER	Skin and subcutaneous tissue disorders	XGBClassifier	GIN-NC	train_0	0.638686
SIDER	Skin and subcutaneous tissue disorders	XGBClassifier	GIN-NC	train_1	0.642336
SIDER	Skin and subcutaneous tissue disorders	XGBClassifier	GIN-NC	train_2	0.672749
SIDER	Congenital, familial and genetic disorders	XGBClassifier	GIN-NC	train_0	0.572362
SIDER	Congenital, familial and genetic disorders	XGBClassifier	GIN-NC	train_1	0.552288
SIDER	Congenital, familial and genetic disorders	XGBClassifier	GIN-NC	train_2	0.501401
SIDER	Infections and infestations	XGBClassifier	GIN-NC	train_0	0.550448
SIDER	Infections and infestations	XGBClassifier	GIN-NC	train_1	0.557992
SIDER	Infections and infestations	XGBClassifier	GIN-NC	train_2	0.55917
SIDER	Respiratory, thoracic and mediastinal disorders	XGBClassifier	GIN-NC	train_0	0.603076
SIDER	Respiratory, thoracic and mediastinal disorders	XGBClassifier	GIN-NC	train_1	0.659741
SIDER	Respiratory, thoracic and mediastinal disorders	XGBClassifier	GIN-NC	train_2	0.639773
SIDER	Psychiatric disorders	XGBClassifier	GIN-NC	train_0	0.58154
SIDER	Psychiatric disorders	XGBClassifier	GIN-NC	train_1	0.673482
SIDER	Psychiatric disorders	XGBClassifier	GIN-NC	train_2	0.510521
SIDER	Renal and urinary disorders	XGBClassifier	GIN-NC	train_0	0.592817
SIDER	Renal and urinary disorders	XGBClassifier	GIN-NC	train_1	0.630347
SIDER	Renal and urinary disorders	XGBClassifier	GIN-NC	train_2	0.616425
SIDER	Pregnancy, puerperium and perinatal conditions	XGBClassifier	GIN-NC	train_0	0.597689
SIDER	Pregnancy, puerperium and perinatal conditions	XGBClassifier	GIN-NC	train_1	0.597689
SIDER	Pregnancy, puerperium and perinatal conditions	XGBClassifier	GIN-NC	train_2	0.597689
SIDER	Ear and labyrinth disorders	XGBClassifier	GIN-NC	train_0	0.506242
SIDER	Ear and labyrinth disorders	XGBClassifier	GIN-NC	train_1	0.477944
SIDER	Ear and labyrinth disorders	XGBClassifier	GIN-NC	train_2	0.450479
SIDER	Cardiac disorders	XGBClassifier	GIN-NC	train_0	0.647612
SIDER	Cardiac disorders	XGBClassifier	GIN-NC	train_1	0.628099
SIDER	Cardiac disorders	XGBClassifier	GIN-NC	train_2	0.619146
SIDER	Nervous system disorders	XGBClassifier	GIN-NC	train_0	0.733002
SIDER	Nervous system disorders	XGBClassifier	GIN-NC	train_1	0.733002
SIDER	Nervous system disorders	XGBClassifier	GIN-NC	train_2	0.733002
SIDER	Injury, poisoning and procedural complications	XGBClassifier	GIN-NC	train_0	0.488835
SIDER	Injury, poisoning and procedural complications	XGBClassifier	GIN-NC	train_1	0.484223
SIDER	Injury, poisoning and procedural complications	XGBClassifier	GIN-NC	train_2	0.51068
BACE	Class	RandomForestClassifier	GIN-NC	train_0	0.780616
BACE	Class	RandomForestClassifier	GIN-NC	train_1	0.775815
BACE	Class	RandomForestClassifier	GIN-NC	train_2	0.774185
HIV	HIV_active	XGBClassifier	GCN-NC	train_0	0.784685
HIV	HIV_active	XGBClassifier	GCN-NC	train_1	0.784685
HIV	HIV_active	XGBClassifier	GCN-NC	train_2	0.784685
Tox21	NR-AR	RandomForestClassifier	GCN-C	train_0	0.805475
Tox21	NR-AR	RandomForestClassifier	GCN-C	train_1	0.755303
Tox21	NR-AR	RandomForestClassifier	GCN-C	train_2	0.757698
Tox21	NR-AR-LBD	RandomForestClassifier	GCN-C	train_0	0.801783
Tox21	NR-AR-LBD	RandomForestClassifier	GCN-C	train_1	0.793475
Tox21	NR-AR-LBD	RandomForestClassifier	GCN-C	train_2	0.806394
Tox21	NR-AhR	RandomForestClassifier	GCN-C	train_0	0.829154
Tox21	NR-AhR	RandomForestClassifier	GCN-C	train_1	0.827271
Tox21	NR-AhR	RandomForestClassifier	GCN-C	train_2	0.824316
Tox21	NR-Aromatase	RandomForestClassifier	GCN-C	train_0	0.681589
Tox21	NR-Aromatase	RandomForestClassifier	GCN-C	train_1	0.700653
Tox21	NR-Aromatase	RandomForestClassifier	GCN-C	train_2	0.681745
Tox21	NR-ER	RandomForestClassifier	GCN-C	train_0	0.742311
Tox21	NR-ER	RandomForestClassifier	GCN-C	train_1	0.738725
Tox21	NR-ER	RandomForestClassifier	GCN-C	train_2	0.7442
Tox21	NR-ER-LBD	RandomForestClassifier	GCN-C	train_0	0.709501
Tox21	NR-ER-LBD	RandomForestClassifier	GCN-C	train_1	0.749058
Tox21	NR-ER-LBD	RandomForestClassifier	GCN-C	train_2	0.718204
Tox21	NR-PPAR-gamma	RandomForestClassifier	GCN-C	train_0	0.795866
Tox21	NR-PPAR-gamma	RandomForestClassifier	GCN-C	train_1	0.761507
Tox21	NR-PPAR-gamma	RandomForestClassifier	GCN-C	train_2	0.762617
Tox21	SR-ARE	RandomForestClassifier	GCN-C	train_0	0.686324
Tox21	SR-ARE	RandomForestClassifier	GCN-C	train_1	0.703914
Tox21	SR-ARE	RandomForestClassifier	GCN-C	train_2	0.702924
Tox21	SR-ATAD5	RandomForestClassifier	GCN-C	train_0	0.742092
Tox21	SR-ATAD5	RandomForestClassifier	GCN-C	train_1	0.712761
Tox21	SR-ATAD5	RandomForestClassifier	GCN-C	train_2	0.753237
Tox21	SR-HSE	RandomForestClassifier	GCN-C	train_0	0.760841
Tox21	SR-HSE	RandomForestClassifier	GCN-C	train_1	0.775827
Tox21	SR-HSE	RandomForestClassifier	GCN-C	train_2	0.768364
Tox21	SR-MMP	RandomForestClassifier	GCN-C	train_0	0.8054
Tox21	SR-MMP	RandomForestClassifier	GCN-C	train_1	0.814207
Tox21	SR-MMP	RandomForestClassifier	GCN-C	train_2	0.798951
Tox21	SR-p53	RandomForestClassifier	GCN-C	train_0	0.741935
Tox21	SR-p53	RandomForestClassifier	GCN-C	train_1	0.716112
Tox21	SR-p53	RandomForestClassifier	GCN-C	train_2	0.728656
BBBP	p_np	XGBClassifier	GCN-C	train_0	0.749109
BBBP	p_np	XGBClassifier	GCN-C	train_1	0.749109
BBBP	p_np	XGBClassifier	GCN-C	train_2	0.749109
BACE	Class	XGBClassifier	GCN-NC	train_0	0.813043
BACE	Class	XGBClassifier	GCN-NC	train_1	0.81558
BACE	Class	XGBClassifier	GCN-NC	train_2	0.804348
BBBP	p_np	XGBClassifier	GCN-NC	train_0	0.720879
BBBP	p_np	XGBClassifier	GCN-NC	train_1	0.732537
BBBP	p_np	XGBClassifier	GCN-NC	train_2	0.726756
BACE	Class	XGBClassifier	GIN-C	train_0	0.832246
BACE	Class	XGBClassifier	GIN-C	train_1	0.832246
BACE	Class	XGBClassifier	GIN-C	train_2	0.832246
BACE	Class	RandomForestClassifier	GIN-C	train_0	0.835054
BACE	Class	RandomForestClassifier	GIN-C	train_1	0.84067
BACE	Class	RandomForestClassifier	GIN-C	train_2	0.849366
SIDER	Hepatobiliary disorders	XGBClassifier	GCN-NC	train_0	0.506267
SIDER	Hepatobiliary disorders	XGBClassifier	GCN-NC	train_1	0.530356
SIDER	Hepatobiliary disorders	XGBClassifier	GCN-NC	train_2	0.589307
SIDER	Metabolism and nutrition disorders	XGBClassifier	GCN-NC	train_0	0.553515
SIDER	Metabolism and nutrition disorders	XGBClassifier	GCN-NC	train_1	0.588889
SIDER	Metabolism and nutrition disorders	XGBClassifier	GCN-NC	train_2	0.562018
SIDER	Product issues	XGBClassifier	GCN-NC	train_0	0.600719
SIDER	Product issues	XGBClassifier	GCN-NC	train_1	0.600719
SIDER	Product issues	XGBClassifier	GCN-NC	train_2	0.600719
SIDER	Eye disorders	XGBClassifier	GCN-NC	train_0	0.597571
SIDER	Eye disorders	XGBClassifier	GCN-NC	train_1	0.603744
SIDER	Eye disorders	XGBClassifier	GCN-NC	train_2	0.592194
SIDER	Investigations	XGBClassifier	GCN-NC	train_0	0.601333
SIDER	Investigations	XGBClassifier	GCN-NC	train_1	0.601333
SIDER	Investigations	XGBClassifier	GCN-NC	train_2	0.601333
SIDER	Musculoskeletal and connective tissue disorders	XGBClassifier	GCN-NC	train_0	0.652342
SIDER	Musculoskeletal and connective tissue disorders	XGBClassifier	GCN-NC	train_1	0.65427
SIDER	Musculoskeletal and connective tissue disorders	XGBClassifier	GCN-NC	train_2	0.595592
SIDER	Gastrointestinal disorders	XGBClassifier	GCN-NC	train_0	0.693526
SIDER	Gastrointestinal disorders	XGBClassifier	GCN-NC	train_1	0.743802
SIDER	Gastrointestinal disorders	XGBClassifier	GCN-NC	train_2	0.714187
SIDER	Social circumstances	XGBClassifier	GCN-NC	train_0	0.459253
SIDER	Social circumstances	XGBClassifier	GCN-NC	train_1	0.459253
SIDER	Social circumstances	XGBClassifier	GCN-NC	train_2	0.459253
SIDER	Immune system disorders	XGBClassifier	GCN-NC	train_0	0.612531
SIDER	Immune system disorders	XGBClassifier	GCN-NC	train_1	0.619298
SIDER	Immune system disorders	XGBClassifier	GCN-NC	train_2	0.631328
SIDER	Reproductive system and breast disorders	XGBClassifier	GCN-NC	train_0	0.583629
SIDER	Reproductive system and breast disorders	XGBClassifier	GCN-NC	train_1	0.545365
SIDER	Reproductive system and breast disorders	XGBClassifier	GCN-NC	train_2	0.619527
SIDER	Neoplasms benign, malignant and unspecified (incl cysts and polyps)	XGBClassifier	GCN-NC	train_0	0.571252
SIDER	Neoplasms benign, malignant and unspecified (incl cysts and polyps)	XGBClassifier	GCN-NC	train_1	0.592949
SIDER	Neoplasms benign, malignant and unspecified (incl cysts and polyps)	XGBClassifier	GCN-NC	train_2	0.601085
SIDER	General disorders and administration site conditions	XGBClassifier	GCN-NC	train_0	0.508612
SIDER	General disorders and administration site conditions	XGBClassifier	GCN-NC	train_1	0.611959
SIDER	General disorders and administration site conditions	XGBClassifier	GCN-NC	train_2	0.6031
SIDER	Endocrine disorders	XGBClassifier	GCN-NC	train_0	0.526997
SIDER	Endocrine disorders	XGBClassifier	GCN-NC	train_1	0.526997
SIDER	Endocrine disorders	XGBClassifier	GCN-NC	train_2	0.526997
SIDER	Surgical and medical procedures	XGBClassifier	GCN-NC	train_0	0.536686
SIDER	Surgical and medical procedures	XGBClassifier	GCN-NC	train_1	0.533728
SIDER	Surgical and medical procedures	XGBClassifier	GCN-NC	train_2	0.418935
SIDER	Vascular disorders	XGBClassifier	GCN-NC	train_0	0.678859
SIDER	Vascular disorders	XGBClassifier	GCN-NC	train_1	0.678859
SIDER	Vascular disorders	XGBClassifier	GCN-NC	train_2	0.678859
SIDER	Blood and lymphatic system disorders	XGBClassifier	GCN-NC	train_0	0.690361
SIDER	Blood and lymphatic system disorders	XGBClassifier	GCN-NC	train_1	0.691365
SIDER	Blood and lymphatic system disorders	XGBClassifier	GCN-NC	train_2	0.651606
SIDER	Skin and subcutaneous tissue disorders	XGBClassifier	GCN-NC	train_0	0.672749
SIDER	Skin and subcutaneous tissue disorders	XGBClassifier	GCN-NC	train_1	0.723844
SIDER	Skin and subcutaneous tissue disorders	XGBClassifier	GCN-NC	train_2	0.760341
SIDER	Congenital, familial and genetic disorders	XGBClassifier	GCN-NC	train_0	0.609244
SIDER	Congenital, familial and genetic disorders	XGBClassifier	GCN-NC	train_1	0.609244
SIDER	Congenital, familial and genetic disorders	XGBClassifier	GCN-NC	train_2	0.609244
SIDER	Infections and infestations	XGBClassifier	GCN-NC	train_0	0.557284
SIDER	Infections and infestations	XGBClassifier	GCN-NC	train_1	0.541726
SIDER	Infections and infestations	XGBClassifier	GCN-NC	train_2	0.516855
SIDER	Respiratory, thoracic and mediastinal disorders	XGBClassifier	GCN-NC	train_0	0.648003
SIDER	Respiratory, thoracic and mediastinal disorders	XGBClassifier	GCN-NC	train_1	0.58014
SIDER	Respiratory, thoracic and mediastinal disorders	XGBClassifier	GCN-NC	train_2	0.701565
SIDER	Psychiatric disorders	XGBClassifier	GCN-NC	train_0	0.61406
SIDER	Psychiatric disorders	XGBClassifier	GCN-NC	train_1	0.600191
SIDER	Psychiatric disorders	XGBClassifier	GCN-NC	train_2	0.592539
SIDER	Renal and urinary disorders	XGBClassifier	GCN-NC	train_0	0.693906
SIDER	Renal and urinary disorders	XGBClassifier	GCN-NC	train_1	0.693906
SIDER	Renal and urinary disorders	XGBClassifier	GCN-NC	train_2	0.693906
SIDER	Pregnancy, puerperium and perinatal conditions	XGBClassifier	GCN-NC	train_0	0.485294
SIDER	Pregnancy, puerperium and perinatal conditions	XGBClassifier	GCN-NC	train_1	0.478992
SIDER	Pregnancy, puerperium and perinatal conditions	XGBClassifier	GCN-NC	train_2	0.486345
SIDER	Ear and labyrinth disorders	XGBClassifier	GCN-NC	train_0	0.575947
SIDER	Ear and labyrinth disorders	XGBClassifier	GCN-NC	train_1	0.575114
SIDER	Ear and labyrinth disorders	XGBClassifier	GCN-NC	train_2	0.582605
SIDER	Cardiac disorders	XGBClassifier	GCN-NC	train_0	0.628558
SIDER	Cardiac disorders	XGBClassifier	GCN-NC	train_1	0.582415
SIDER	Cardiac disorders	XGBClassifier	GCN-NC	train_2	0.631198
SIDER	Nervous system disorders	XGBClassifier	GCN-NC	train_0	0.771144
SIDER	Nervous system disorders	XGBClassifier	GCN-NC	train_1	0.733831
SIDER	Nervous system disorders	XGBClassifier	GCN-NC	train_2	0.70398
SIDER	Injury, poisoning and procedural complications	XGBClassifier	GCN-NC	train_0	0.568932
SIDER	Injury, poisoning and procedural complications	XGBClassifier	GCN-NC	train_1	0.568932
SIDER	Injury, poisoning and procedural complications	XGBClassifier	GCN-NC	train_2	0.568932
ClinTox	CT_TOX	RandomForestClassifier	GCN-NC	train_0	0.517029
ClinTox	CT_TOX	RandomForestClassifier	GCN-NC	train_1	0.525725
ClinTox	CT_TOX	RandomForestClassifier	GCN-NC	train_2	0.521014
ClinTox	FDA_APPROVED	RandomForestClassifier	GCN-NC	train_0	0.609113
ClinTox	FDA_APPROVED	RandomForestClassifier	GCN-NC	train_1	0.547162
ClinTox	FDA_APPROVED	RandomForestClassifier	GCN-NC	train_2	0.569145
BBBP	p_np	RandomForestClassifier	GCN-NC	train_0	0.710473
BBBP	p_np	RandomForestClassifier	GCN-NC	train_1	0.693179
BBBP	p_np	RandomForestClassifier	GCN-NC	train_2	0.715965
HIV	HIV_active	XGBClassifier	GCN-C	train_0	0.78228
HIV	HIV_active	XGBClassifier	GCN-C	train_1	0.788669
HIV	HIV_active	XGBClassifier	GCN-C	train_2	0.784718
HIV	HIV_active	RandomForestClassifier	GCN-NC	train_0	0.724689
HIV	HIV_active	RandomForestClassifier	GCN-NC	train_1	0.736728
HIV	HIV_active	RandomForestClassifier	GCN-NC	train_2	0.71992
ClinTox	CT_TOX	XGBClassifier	GCN-NC	train_0	0.505072
ClinTox	CT_TOX	XGBClassifier	GCN-NC	train_1	0.505072
ClinTox	CT_TOX	XGBClassifier	GCN-NC	train_2	0.505072
ClinTox	FDA_APPROVED	XGBClassifier	GCN-NC	train_0	0.621103
ClinTox	FDA_APPROVED	XGBClassifier	GCN-NC	train_1	0.581934
ClinTox	FDA_APPROVED	XGBClassifier	GCN-NC	train_2	0.5004
ClinTox	CT_TOX	RandomForestClassifier	GIN-NC	train_0	0.558696
ClinTox	CT_TOX	RandomForestClassifier	GIN-NC	train_1	0.553986
ClinTox	CT_TOX	RandomForestClassifier	GIN-NC	train_2	0.557246
ClinTox	FDA_APPROVED	RandomForestClassifier	GIN-NC	train_0	0.707834
ClinTox	FDA_APPROVED	RandomForestClassifier	GIN-NC	train_1	0.710631
ClinTox	FDA_APPROVED	RandomForestClassifier	GIN-NC	train_2	0.705436
BBBP	p_np	RandomForestClassifier	GIN-NC	train_0	0.612487
BBBP	p_np	RandomForestClassifier	GIN-NC	train_1	0.610801
BBBP	p_np	RandomForestClassifier	GIN-NC	train_2	0.614414
ClinTox	CT_TOX	XGBClassifier	GIN-C	train_0	0.834058
ClinTox	CT_TOX	XGBClassifier	GIN-C	train_1	0.834058
ClinTox	CT_TOX	XGBClassifier	GIN-C	train_2	0.834058
ClinTox	FDA_APPROVED	XGBClassifier	GIN-C	train_0	0.864109
ClinTox	FDA_APPROVED	XGBClassifier	GIN-C	train_1	0.864109
ClinTox	FDA_APPROVED	XGBClassifier	GIN-C	train_2	0.864109
HIV	HIV_active	RandomForestClassifier	GIN-NC	train_0	0.717659
HIV	HIV_active	RandomForestClassifier	GIN-NC	train_1	0.723018
HIV	HIV_active	RandomForestClassifier	GIN-NC	train_2	0.718605
SIDER	Hepatobiliary disorders	XGBClassifier	GCN-C	train_0	0.59812
SIDER	Hepatobiliary disorders	XGBClassifier	GCN-C	train_1	0.602624
SIDER	Hepatobiliary disorders	XGBClassifier	GCN-C	train_2	0.604191
SIDER	Metabolism and nutrition disorders	XGBClassifier	GCN-C	train_0	0.581859
SIDER	Metabolism and nutrition disorders	XGBClassifier	GCN-C	train_1	0.566213
SIDER	Metabolism and nutrition disorders	XGBClassifier	GCN-C	train_2	0.586621
SIDER	Product issues	XGBClassifier	GCN-C	train_0	0.667266
SIDER	Product issues	XGBClassifier	GCN-C	train_1	0.388489
SIDER	Product issues	XGBClassifier	GCN-C	train_2	0.48741
SIDER	Eye disorders	XGBClassifier	GCN-C	train_0	0.610514
SIDER	Eye disorders	XGBClassifier	GCN-C	train_1	0.610514
SIDER	Eye disorders	XGBClassifier	GCN-C	train_2	0.610514
SIDER	Investigations	XGBClassifier	GCN-C	train_0	0.676
SIDER	Investigations	XGBClassifier	GCN-C	train_1	0.684444
SIDER	Investigations	XGBClassifier	GCN-C	train_2	0.688889
SIDER	Musculoskeletal and connective tissue disorders	XGBClassifier	GCN-C	train_0	0.649311
SIDER	Musculoskeletal and connective tissue disorders	XGBClassifier	GCN-C	train_1	0.636639
SIDER	Musculoskeletal and connective tissue disorders	XGBClassifier	GCN-C	train_2	0.663085
SIDER	Gastrointestinal disorders	XGBClassifier	GCN-C	train_0	0.751377
SIDER	Gastrointestinal disorders	XGBClassifier	GCN-C	train_1	0.751377
SIDER	Gastrointestinal disorders	XGBClassifier	GCN-C	train_2	0.751377
SIDER	Social circumstances	XGBClassifier	GCN-C	train_0	0.571307
SIDER	Social circumstances	XGBClassifier	GCN-C	train_1	0.571307
SIDER	Social circumstances	XGBClassifier	GCN-C	train_2	0.571307
SIDER	Immune system disorders	XGBClassifier	GCN-C	train_0	0.669424
SIDER	Immune system disorders	XGBClassifier	GCN-C	train_1	0.637594
SIDER	Immune system disorders	XGBClassifier	GCN-C	train_2	0.645614
SIDER	Reproductive system and breast disorders	XGBClassifier	GCN-C	train_0	0.692308
SIDER	Reproductive system and breast disorders	XGBClassifier	GCN-C	train_1	0.682249
SIDER	Reproductive system and breast disorders	XGBClassifier	GCN-C	train_2	0.681065
SIDER	Neoplasms benign, malignant and unspecified (incl cysts and polyps)	XGBClassifier	GCN-C	train_0	0.649162
SIDER	Neoplasms benign, malignant and unspecified (incl cysts and polyps)	XGBClassifier	GCN-C	train_1	0.649162
SIDER	Neoplasms benign, malignant and unspecified (incl cysts and polyps)	XGBClassifier	GCN-C	train_2	0.649162
SIDER	General disorders and administration site conditions	XGBClassifier	GCN-C	train_0	0.559547
SIDER	General disorders and administration site conditions	XGBClassifier	GCN-C	train_1	0.559547
SIDER	General disorders and administration site conditions	XGBClassifier	GCN-C	train_2	0.559547
SIDER	Endocrine disorders	XGBClassifier	GCN-C	train_0	0.660606
SIDER	Endocrine disorders	XGBClassifier	GCN-C	train_1	0.655923
SIDER	Endocrine disorders	XGBClassifier	GCN-C	train_2	0.642975
SIDER	Surgical and medical procedures	XGBClassifier	GCN-C	train_0	0.483432
SIDER	Surgical and medical procedures	XGBClassifier	GCN-C	train_1	0.483432
SIDER	Surgical and medical procedures	XGBClassifier	GCN-C	train_2	0.483432
SIDER	Vascular disorders	XGBClassifier	GCN-C	train_0	0.667627
SIDER	Vascular disorders	XGBClassifier	GCN-C	train_1	0.667627
SIDER	Vascular disorders	XGBClassifier	GCN-C	train_2	0.667627
SIDER	Blood and lymphatic system disorders	XGBClassifier	GCN-C	train_0	0.720884
SIDER	Blood and lymphatic system disorders	XGBClassifier	GCN-C	train_1	0.724096
SIDER	Blood and lymphatic system disorders	XGBClassifier	GCN-C	train_2	0.71747
SIDER	Skin and subcutaneous tissue disorders	XGBClassifier	GCN-C	train_0	0.735401
SIDER	Skin and subcutaneous tissue disorders	XGBClassifier	GCN-C	train_1	0.63017
SIDER	Skin and subcutaneous tissue disorders	XGBClassifier	GCN-C	train_2	0.504866
SIDER	Congenital, familial and genetic disorders	XGBClassifier	GCN-C	train_0	0.599907
SIDER	Congenital, familial and genetic disorders	XGBClassifier	GCN-C	train_1	0.504669
SIDER	Congenital, familial and genetic disorders	XGBClassifier	GCN-C	train_2	0.53268
SIDER	Infections and infestations	XGBClassifier	GCN-C	train_0	0.658887
SIDER	Infections and infestations	XGBClassifier	GCN-C	train_1	0.658887
SIDER	Infections and infestations	XGBClassifier	GCN-C	train_2	0.658887
SIDER	Respiratory, thoracic and mediastinal disorders	XGBClassifier	GCN-C	train_0	0.770912
SIDER	Respiratory, thoracic and mediastinal disorders	XGBClassifier	GCN-C	train_1	0.770912
SIDER	Respiratory, thoracic and mediastinal disorders	XGBClassifier	GCN-C	train_2	0.770912
SIDER	Psychiatric disorders	XGBClassifier	GCN-C	train_0	0.614778
SIDER	Psychiatric disorders	XGBClassifier	GCN-C	train_1	0.632712
SIDER	Psychiatric disorders	XGBClassifier	GCN-C	train_2	0.637255
SIDER	Renal and urinary disorders	XGBClassifier	GCN-C	train_0	0.622881
SIDER	Renal and urinary disorders	XGBClassifier	GCN-C	train_1	0.624496
SIDER	Renal and urinary disorders	XGBClassifier	GCN-C	train_2	0.564165
SIDER	Pregnancy, puerperium and perinatal conditions	XGBClassifier	GCN-C	train_0	0.595588
SIDER	Pregnancy, puerperium and perinatal conditions	XGBClassifier	GCN-C	train_1	0.555672
SIDER	Pregnancy, puerperium and perinatal conditions	XGBClassifier	GCN-C	train_2	0.576681
SIDER	Ear and labyrinth disorders	XGBClassifier	GCN-C	train_0	0.563254
SIDER	Ear and labyrinth disorders	XGBClassifier	GCN-C	train_1	0.563254
SIDER	Ear and labyrinth disorders	XGBClassifier	GCN-C	train_2	0.563254
SIDER	Cardiac disorders	XGBClassifier	GCN-C	train_0	0.639578
SIDER	Cardiac disorders	XGBClassifier	GCN-C	train_1	0.646465
SIDER	Cardiac disorders	XGBClassifier	GCN-C	train_2	0.663223
SIDER	Nervous system disorders	XGBClassifier	GCN-C	train_0	0.610282
SIDER	Nervous system disorders	XGBClassifier	GCN-C	train_1	0.621476
SIDER	Nervous system disorders	XGBClassifier	GCN-C	train_2	0.394693
SIDER	Injury, poisoning and procedural complications	XGBClassifier	GCN-C	train_0	0.637136
SIDER	Injury, poisoning and procedural complications	XGBClassifier	GCN-C	train_1	0.630583
SIDER	Injury, poisoning and procedural complications	XGBClassifier	GCN-C	train_2	0.625
ClinTox	CT_TOX	XGBClassifier	GIN-NC	train_0	0.638406
ClinTox	CT_TOX	XGBClassifier	GIN-NC	train_1	0.638406
ClinTox	CT_TOX	XGBClassifier	GIN-NC	train_2	0.638406
ClinTox	FDA_APPROVED	XGBClassifier	GIN-NC	train_0	0.756195
ClinTox	FDA_APPROVED	XGBClassifier	GIN-NC	train_1	0.676259
ClinTox	FDA_APPROVED	XGBClassifier	GIN-NC	train_2	0.672262
BBBP	p_np	RandomForestClassifier	GCN-C	train_0	0.735957
BBBP	p_np	RandomForestClassifier	GCN-C	train_1	0.737981
BBBP	p_np	RandomForestClassifier	GCN-C	train_2	0.72454
BBBP	p_np	XGBClassifier	GIN-C	train_0	0.744099
BBBP	p_np	XGBClassifier	GIN-C	train_1	0.746604
BBBP	p_np	XGBClassifier	GIN-C	train_2	0.742172
Tox21	NR-AR	RandomForestClassifier	GIN-C	train_0	0.69291
Tox21	NR-AR	RandomForestClassifier	GIN-C	train_1	0.730432
Tox21	NR-AR	RandomForestClassifier	GIN-C	train_2	0.674015
Tox21	NR-AR-LBD	RandomForestClassifier	GIN-C	train_0	0.751327
Tox21	NR-AR-LBD	RandomForestClassifier	GIN-C	train_1	0.749065
Tox21	NR-AR-LBD	RandomForestClassifier	GIN-C	train_2	0.7709
Tox21	NR-AhR	RandomForestClassifier	GIN-C	train_0	0.827443
Tox21	NR-AhR	RandomForestClassifier	GIN-C	train_1	0.826219
Tox21	NR-AhR	RandomForestClassifier	GIN-C	train_2	0.834082
Tox21	NR-Aromatase	RandomForestClassifier	GIN-C	train_0	0.700474
Tox21	NR-Aromatase	RandomForestClassifier	GIN-C	train_1	0.734467
Tox21	NR-Aromatase	RandomForestClassifier	GIN-C	train_2	0.722041
Tox21	NR-ER	RandomForestClassifier	GIN-C	train_0	0.749306
Tox21	NR-ER	RandomForestClassifier	GIN-C	train_1	0.750517
Tox21	NR-ER	RandomForestClassifier	GIN-C	train_2	0.737057
Tox21	NR-ER-LBD	RandomForestClassifier	GIN-C	train_0	0.780591
Tox21	NR-ER-LBD	RandomForestClassifier	GIN-C	train_1	0.708974
Tox21	NR-ER-LBD	RandomForestClassifier	GIN-C	train_2	0.746346
Tox21	NR-PPAR-gamma	RandomForestClassifier	GIN-C	train_0	0.776097
Tox21	NR-PPAR-gamma	RandomForestClassifier	GIN-C	train_1	0.753822
Tox21	NR-PPAR-gamma	RandomForestClassifier	GIN-C	train_2	0.73541
Tox21	SR-ARE	RandomForestClassifier	GIN-C	train_0	0.740932
Tox21	SR-ARE	RandomForestClassifier	GIN-C	train_1	0.725321
Tox21	SR-ARE	RandomForestClassifier	GIN-C	train_2	0.736229
Tox21	SR-ATAD5	RandomForestClassifier	GIN-C	train_0	0.699957
Tox21	SR-ATAD5	RandomForestClassifier	GIN-C	train_1	0.700526
Tox21	SR-ATAD5	RandomForestClassifier	GIN-C	train_2	0.718784
Tox21	SR-HSE	RandomForestClassifier	GIN-C	train_0	0.781207
Tox21	SR-HSE	RandomForestClassifier	GIN-C	train_1	0.760173
Tox21	SR-HSE	RandomForestClassifier	GIN-C	train_2	0.732768
Tox21	SR-MMP	RandomForestClassifier	GIN-C	train_0	0.814146
Tox21	SR-MMP	RandomForestClassifier	GIN-C	train_1	0.809392
Tox21	SR-MMP	RandomForestClassifier	GIN-C	train_2	0.814944
Tox21	SR-p53	RandomForestClassifier	GIN-C	train_0	0.807435
Tox21	SR-p53	RandomForestClassifier	GIN-C	train_1	0.786004
Tox21	SR-p53	RandomForestClassifier	GIN-C	train_2	0.777019
Tox21	NR-AR	XGBClassifier	GIN-NC	train_0	0.670812
Tox21	NR-AR	XGBClassifier	GIN-NC	train_1	0.670812
Tox21	NR-AR	XGBClassifier	GIN-NC	train_2	0.670812
Tox21	NR-AR-LBD	XGBClassifier	GIN-NC	train_0	0.77973
Tox21	NR-AR-LBD	XGBClassifier	GIN-NC	train_1	0.778599
Tox21	NR-AR-LBD	XGBClassifier	GIN-NC	train_2	0.750413
Tox21	NR-AhR	XGBClassifier	GIN-NC	train_0	0.777002
Tox21	NR-AhR	XGBClassifier	GIN-NC	train_1	0.766456
Tox21	NR-AhR	XGBClassifier	GIN-NC	train_2	0.764675
Tox21	NR-Aromatase	XGBClassifier	GIN-NC	train_0	0.70177
Tox21	NR-Aromatase	XGBClassifier	GIN-NC	train_1	0.70177
Tox21	NR-Aromatase	XGBClassifier	GIN-NC	train_2	0.70177
Tox21	NR-ER	XGBClassifier	GIN-NC	train_0	0.764227
Tox21	NR-ER	XGBClassifier	GIN-NC	train_1	0.764227
Tox21	NR-ER	XGBClassifier	GIN-NC	train_2	0.764227
Tox21	NR-ER-LBD	XGBClassifier	GIN-NC	train_0	0.722272
Tox21	NR-ER-LBD	XGBClassifier	GIN-NC	train_1	0.722272
Tox21	NR-ER-LBD	XGBClassifier	GIN-NC	train_2	0.722272
Tox21	NR-PPAR-gamma	XGBClassifier	GIN-NC	train_0	0.707874
Tox21	NR-PPAR-gamma	XGBClassifier	GIN-NC	train_1	0.693737
Tox21	NR-PPAR-gamma	XGBClassifier	GIN-NC	train_2	0.678202
Tox21	SR-ARE	XGBClassifier	GIN-NC	train_0	0.679247
Tox21	SR-ARE	XGBClassifier	GIN-NC	train_1	0.678245
Tox21	SR-ARE	XGBClassifier	GIN-NC	train_2	0.6582
Tox21	SR-ATAD5	XGBClassifier	GIN-NC	train_0	0.699009
Tox21	SR-ATAD5	XGBClassifier	GIN-NC	train_1	0.699009
Tox21	SR-ATAD5	XGBClassifier	GIN-NC	train_2	0.699009
Tox21	SR-HSE	XGBClassifier	GIN-NC	train_0	0.774047
Tox21	SR-HSE	XGBClassifier	GIN-NC	train_1	0.771095
Tox21	SR-HSE	XGBClassifier	GIN-NC	train_2	0.76171
Tox21	SR-MMP	XGBClassifier	GIN-NC	train_0	0.792453
Tox21	SR-MMP	XGBClassifier	GIN-NC	train_1	0.797759
Tox21	SR-MMP	XGBClassifier	GIN-NC	train_2	0.796949
Tox21	SR-p53	XGBClassifier	GIN-NC	train_0	0.704774
Tox21	SR-p53	XGBClassifier	GIN-NC	train_1	0.704774
Tox21	SR-p53	XGBClassifier	GIN-NC	train_2	0.704774
BACE	Class	RandomForestClassifier	GCN-C	train_0	0.830616
BACE	Class	RandomForestClassifier	GCN-C	train_1	0.842572
BACE	Class	RandomForestClassifier	GCN-C	train_2	0.823007
BACE	Class	XGBClassifier	GCN-C	train_0	0.819022
BACE	Class	XGBClassifier	GCN-C	train_1	0.819022
BACE	Class	XGBClassifier	GCN-C	train_2	0.819022
SIDER	Hepatobiliary disorders	RandomForestClassifier	GIN-C	train_0	0.635331
SIDER	Hepatobiliary disorders	RandomForestClassifier	GIN-C	train_1	0.632785
SIDER	Hepatobiliary disorders	RandomForestClassifier	GIN-C	train_2	0.627007
SIDER	Metabolism and nutrition disorders	RandomForestClassifier	GIN-C	train_0	0.544898
SIDER	Metabolism and nutrition disorders	RandomForestClassifier	GIN-C	train_1	0.573583
SIDER	Metabolism and nutrition disorders	RandomForestClassifier	GIN-C	train_2	0.570975
SIDER	Product issues	RandomForestClassifier	GIN-C	train_0	0.498201
SIDER	Product issues	RandomForestClassifier	GIN-C	train_1	0.608813
SIDER	Product issues	RandomForestClassifier	GIN-C	train_2	0.560252
SIDER	Eye disorders	RandomForestClassifier	GIN-C	train_0	0.605735
SIDER	Eye disorders	RandomForestClassifier	GIN-C	train_1	0.600358
SIDER	Eye disorders	RandomForestClassifier	GIN-C	train_2	0.592991
SIDER	Investigations	RandomForestClassifier	GIN-C	train_0	0.668667
SIDER	Investigations	RandomForestClassifier	GIN-C	train_1	0.672667
SIDER	Investigations	RandomForestClassifier	GIN-C	train_2	0.647778
SIDER	Musculoskeletal and connective tissue disorders	RandomForestClassifier	GIN-C	train_0	0.75427
SIDER	Musculoskeletal and connective tissue disorders	RandomForestClassifier	GIN-C	train_1	0.714601
SIDER	Musculoskeletal and connective tissue disorders	RandomForestClassifier	GIN-C	train_2	0.710331
SIDER	Gastrointestinal disorders	RandomForestClassifier	GIN-C	train_0	0.775482
SIDER	Gastrointestinal disorders	RandomForestClassifier	GIN-C	train_1	0.787534
SIDER	Gastrointestinal disorders	RandomForestClassifier	GIN-C	train_2	0.738636
SIDER	Social circumstances	RandomForestClassifier	GIN-C	train_0	0.547963
SIDER	Social circumstances	RandomForestClassifier	GIN-C	train_1	0.548387
SIDER	Social circumstances	RandomForestClassifier	GIN-C	train_2	0.585526
SIDER	Immune system disorders	RandomForestClassifier	GIN-C	train_0	0.661779
SIDER	Immune system disorders	RandomForestClassifier	GIN-C	train_1	0.692982
SIDER	Immune system disorders	RandomForestClassifier	GIN-C	train_2	0.668045
SIDER	Reproductive system and breast disorders	RandomForestClassifier	GIN-C	train_0	0.690434
SIDER	Reproductive system and breast disorders	RandomForestClassifier	GIN-C	train_1	0.704734
SIDER	Reproductive system and breast disorders	RandomForestClassifier	GIN-C	train_2	0.663314
SIDER	Neoplasms benign, malignant and unspecified (incl cysts and polyps)	RandomForestClassifier	GIN-C	train_0	0.624753
SIDER	Neoplasms benign, malignant and unspecified (incl cysts and polyps)	RandomForestClassifier	GIN-C	train_1	0.605523
SIDER	Neoplasms benign, malignant and unspecified (incl cysts and polyps)	RandomForestClassifier	GIN-C	train_2	0.593688
SIDER	General disorders and administration site conditions	RandomForestClassifier	GIN-C	train_0	0.642717
SIDER	General disorders and administration site conditions	RandomForestClassifier	GIN-C	train_1	0.649852
SIDER	General disorders and administration site conditions	RandomForestClassifier	GIN-C	train_2	0.604331
SIDER	Endocrine disorders	RandomForestClassifier	GIN-C	train_0	0.672314
SIDER	Endocrine disorders	RandomForestClassifier	GIN-C	train_1	0.644077
SIDER	Endocrine disorders	RandomForestClassifier	GIN-C	train_2	0.610744
SIDER	Surgical and medical procedures	RandomForestClassifier	GIN-C	train_0	0.597929
SIDER	Surgical and medical procedures	RandomForestClassifier	GIN-C	train_1	0.571302
SIDER	Surgical and medical procedures	RandomForestClassifier	GIN-C	train_2	0.606509
SIDER	Vascular disorders	RandomForestClassifier	GIN-C	train_0	0.626872
SIDER	Vascular disorders	RandomForestClassifier	GIN-C	train_1	0.633641
SIDER	Vascular disorders	RandomForestClassifier	GIN-C	train_2	0.652506
SIDER	Blood and lymphatic system disorders	RandomForestClassifier	GIN-C	train_0	0.736145
SIDER	Blood and lymphatic system disorders	RandomForestClassifier	GIN-C	train_1	0.713153
SIDER	Blood and lymphatic system disorders	RandomForestClassifier	GIN-C	train_2	0.707631
SIDER	Skin and subcutaneous tissue disorders	RandomForestClassifier	GIN-C	train_0	0.533455
SIDER	Skin and subcutaneous tissue disorders	RandomForestClassifier	GIN-C	train_1	0.577859
SIDER	Skin and subcutaneous tissue disorders	RandomForestClassifier	GIN-C	train_2	0.470195
SIDER	Congenital, familial and genetic disorders	RandomForestClassifier	GIN-C	train_0	0.53338
SIDER	Congenital, familial and genetic disorders	RandomForestClassifier	GIN-C	train_1	0.544585
SIDER	Congenital, familial and genetic disorders	RandomForestClassifier	GIN-C	train_2	0.531746
SIDER	Infections and infestations	RandomForestClassifier	GIN-C	train_0	0.682225
SIDER	Infections and infestations	RandomForestClassifier	GIN-C	train_1	0.68529
SIDER	Infections and infestations	RandomForestClassifier	GIN-C	train_2	0.66207
SIDER	Respiratory, thoracic and mediastinal disorders	RandomForestClassifier	GIN-C	train_0	0.702509
SIDER	Respiratory, thoracic and mediastinal disorders	RandomForestClassifier	GIN-C	train_1	0.705613
SIDER	Respiratory, thoracic and mediastinal disorders	RandomForestClassifier	GIN-C	train_2	0.703319
SIDER	Psychiatric disorders	RandomForestClassifier	GIN-C	train_0	0.627212
SIDER	Psychiatric disorders	RandomForestClassifier	GIN-C	train_1	0.677068
SIDER	Psychiatric disorders	RandomForestClassifier	GIN-C	train_2	0.632233
SIDER	Renal and urinary disorders	RandomForestClassifier	GIN-C	train_0	0.603208
SIDER	Renal and urinary disorders	RandomForestClassifier	GIN-C	train_1	0.624294
SIDER	Renal and urinary disorders	RandomForestClassifier	GIN-C	train_2	0.621872
SIDER	Pregnancy, puerperium and perinatal conditions	RandomForestClassifier	GIN-C	train_0	0.548319
SIDER	Pregnancy, puerperium and perinatal conditions	RandomForestClassifier	GIN-C	train_1	0.590336
SIDER	Pregnancy, puerperium and perinatal conditions	RandomForestClassifier	GIN-C	train_2	0.605567
SIDER	Ear and labyrinth disorders	RandomForestClassifier	GIN-C	train_0	0.59561
SIDER	Ear and labyrinth disorders	RandomForestClassifier	GIN-C	train_1	0.63608
SIDER	Ear and labyrinth disorders	RandomForestClassifier	GIN-C	train_2	0.621827
SIDER	Cardiac disorders	RandomForestClassifier	GIN-C	train_0	0.727158
SIDER	Cardiac disorders	RandomForestClassifier	GIN-C	train_1	0.710859
SIDER	Cardiac disorders	RandomForestClassifier	GIN-C	train_2	0.68377
SIDER	Nervous system disorders	RandomForestClassifier	GIN-C	train_0	0.752902
SIDER	Nervous system disorders	RandomForestClassifier	GIN-C	train_1	0.779022
SIDER	Nervous system disorders	RandomForestClassifier	GIN-C	train_2	0.78068
SIDER	Injury, poisoning and procedural complications	RandomForestClassifier	GIN-C	train_0	0.572937
SIDER	Injury, poisoning and procedural complications	RandomForestClassifier	GIN-C	train_1	0.550485
SIDER	Injury, poisoning and procedural complications	RandomForestClassifier	GIN-C	train_2	0.59284
Tox21	NR-AR	XGBClassifier	GIN-C	train_0	0.713582
Tox21	NR-AR	XGBClassifier	GIN-C	train_1	0.713582
Tox21	NR-AR	XGBClassifier	GIN-C	train_2	0.713582
Tox21	NR-AR-LBD	XGBClassifier	GIN-C	train_0	0.741627
Tox21	NR-AR-LBD	XGBClassifier	GIN-C	train_1	0.770509
Tox21	NR-AR-LBD	XGBClassifier	GIN-C	train_2	0.759113
Tox21	NR-AhR	XGBClassifier	GIN-C	train_0	0.811331
Tox21	NR-AhR	XGBClassifier	GIN-C	train_1	0.822444
Tox21	NR-AhR	XGBClassifier	GIN-C	train_2	0.828779
Tox21	NR-Aromatase	XGBClassifier	GIN-C	train_0	0.726846
Tox21	NR-Aromatase	XGBClassifier	GIN-C	train_1	0.727025
Tox21	NR-Aromatase	XGBClassifier	GIN-C	train_2	0.735831
Tox21	NR-ER	XGBClassifier	GIN-C	train_0	0.743447
Tox21	NR-ER	XGBClassifier	GIN-C	train_1	0.720602
Tox21	NR-ER	XGBClassifier	GIN-C	train_2	0.750177
Tox21	NR-ER-LBD	XGBClassifier	GIN-C	train_0	0.712176
Tox21	NR-ER-LBD	XGBClassifier	GIN-C	train_1	0.725211
Tox21	NR-ER-LBD	XGBClassifier	GIN-C	train_2	0.715265
Tox21	NR-PPAR-gamma	XGBClassifier	GIN-C	train_0	0.765412
Tox21	NR-PPAR-gamma	XGBClassifier	GIN-C	train_1	0.775686
Tox21	NR-PPAR-gamma	XGBClassifier	GIN-C	train_2	0.787934
Tox21	SR-ARE	XGBClassifier	GIN-C	train_0	0.75007
Tox21	SR-ARE	XGBClassifier	GIN-C	train_1	0.739127
Tox21	SR-ARE	XGBClassifier	GIN-C	train_2	0.749045
Tox21	SR-ATAD5	XGBClassifier	GIN-C	train_0	0.689382
Tox21	SR-ATAD5	XGBClassifier	GIN-C	train_1	0.694646
Tox21	SR-ATAD5	XGBClassifier	GIN-C	train_2	0.694361
Tox21	SR-HSE	XGBClassifier	GIN-C	train_0	0.750829
Tox21	SR-HSE	XGBClassifier	GIN-C	train_1	0.7662
Tox21	SR-HSE	XGBClassifier	GIN-C	train_2	0.766888
Tox21	SR-MMP	XGBClassifier	GIN-C	train_0	0.832179
Tox21	SR-MMP	XGBClassifier	GIN-C	train_1	0.831908
Tox21	SR-MMP	XGBClassifier	GIN-C	train_2	0.842399
Tox21	SR-p53	XGBClassifier	GIN-C	train_0	0.755351
Tox21	SR-p53	XGBClassifier	GIN-C	train_1	0.779744
Tox21	SR-p53	XGBClassifier	GIN-C	train_2	0.738202
HIV	HIV_active	RandomForestClassifier	GIN-C	train_0	0.776518
HIV	HIV_active	RandomForestClassifier	GIN-C	train_1	0.752057
HIV	HIV_active	RandomForestClassifier	GIN-C	train_2	0.785413
Tox21	NR-AR	XGBClassifier	GCN-NC	train_0	0.696975
Tox21	NR-AR	XGBClassifier	GCN-NC	train_1	0.696975
Tox21	NR-AR	XGBClassifier	GCN-NC	train_2	0.696975
Tox21	NR-AR-LBD	XGBClassifier	GCN-NC	train_0	0.77973
Tox21	NR-AR-LBD	XGBClassifier	GCN-NC	train_1	0.77973
Tox21	NR-AR-LBD	XGBClassifier	GCN-NC	train_2	0.77973
Tox21	NR-AhR	XGBClassifier	GCN-NC	train_0	0.845802
Tox21	NR-AhR	XGBClassifier	GCN-NC	train_1	0.839689
Tox21	NR-AhR	XGBClassifier	GCN-NC	train_2	0.840823
Tox21	NR-Aromatase	XGBClassifier	GCN-NC	train_0	0.666771
Tox21	NR-Aromatase	XGBClassifier	GCN-NC	train_1	0.666771
Tox21	NR-Aromatase	XGBClassifier	GCN-NC	train_2	0.666771
Tox21	NR-ER	XGBClassifier	GCN-NC	train_0	0.679221
Tox21	NR-ER	XGBClassifier	GCN-NC	train_1	0.712485
Tox21	NR-ER	XGBClassifier	GCN-NC	train_2	0.680933
Tox21	NR-ER-LBD	XGBClassifier	GCN-NC	train_0	0.752486
Tox21	NR-ER-LBD	XGBClassifier	GCN-NC	train_1	0.738773
Tox21	NR-ER-LBD	XGBClassifier	GCN-NC	train_2	0.713909
Tox21	NR-PPAR-gamma	XGBClassifier	GCN-NC	train_0	0.72793
Tox21	NR-PPAR-gamma	XGBClassifier	GCN-NC	train_1	0.719875
Tox21	NR-PPAR-gamma	XGBClassifier	GCN-NC	train_2	0.734506
Tox21	SR-ARE	XGBClassifier	GCN-NC	train_0	0.71084
Tox21	SR-ARE	XGBClassifier	GCN-NC	train_1	0.708908
Tox21	SR-ARE	XGBClassifier	GCN-NC	train_2	0.680224
Tox21	SR-ATAD5	XGBClassifier	GCN-NC	train_0	0.732584
Tox21	SR-ATAD5	XGBClassifier	GCN-NC	train_1	0.732584
Tox21	SR-ATAD5	XGBClassifier	GCN-NC	train_2	0.732584
Tox21	SR-HSE	XGBClassifier	GCN-NC	train_0	0.741728
Tox21	SR-HSE	XGBClassifier	GCN-NC	train_1	0.754834
Tox21	SR-HSE	XGBClassifier	GCN-NC	train_2	0.752124
Tox21	SR-MMP	XGBClassifier	GCN-NC	train_0	0.800167
Tox21	SR-MMP	XGBClassifier	GCN-NC	train_1	0.800167
Tox21	SR-MMP	XGBClassifier	GCN-NC	train_2	0.800167
Tox21	SR-p53	XGBClassifier	GCN-NC	train_0	0.725358
Tox21	SR-p53	XGBClassifier	GCN-NC	train_1	0.698875
Tox21	SR-p53	XGBClassifier	GCN-NC	train_2	0.718538
ClinTox	CT_TOX	RandomForestClassifier	GCN-C	train_0	0.693478
ClinTox	CT_TOX	RandomForestClassifier	GCN-C	train_1	0.693841
ClinTox	CT_TOX	RandomForestClassifier	GCN-C	train_2	0.715942
ClinTox	FDA_APPROVED	RandomForestClassifier	GCN-C	train_0	0.66307
ClinTox	FDA_APPROVED	RandomForestClassifier	GCN-C	train_1	0.610312
ClinTox	FDA_APPROVED	RandomForestClassifier	GCN-C	train_2	0.626699
SIDER	Hepatobiliary disorders	RandomForestClassifier	GCN-NC	train_0	0.590678
SIDER	Hepatobiliary disorders	RandomForestClassifier	GCN-NC	train_1	0.586075
SIDER	Hepatobiliary disorders	RandomForestClassifier	GCN-NC	train_2	0.594986
SIDER	Metabolism and nutrition disorders	RandomForestClassifier	GCN-NC	train_0	0.607823
SIDER	Metabolism and nutrition disorders	RandomForestClassifier	GCN-NC	train_1	0.605102
SIDER	Metabolism and nutrition disorders	RandomForestClassifier	GCN-NC	train_2	0.623016
SIDER	Product issues	RandomForestClassifier	GCN-NC	train_0	0.34982
SIDER	Product issues	RandomForestClassifier	GCN-NC	train_1	0.526079
SIDER	Product issues	RandomForestClassifier	GCN-NC	train_2	0.438849
SIDER	Eye disorders	RandomForestClassifier	GCN-NC	train_0	0.617782
SIDER	Eye disorders	RandomForestClassifier	GCN-NC	train_1	0.623955
SIDER	Eye disorders	RandomForestClassifier	GCN-NC	train_2	0.611509
SIDER	Investigations	RandomForestClassifier	GCN-NC	train_0	0.636889
SIDER	Investigations	RandomForestClassifier	GCN-NC	train_1	0.562
SIDER	Investigations	RandomForestClassifier	GCN-NC	train_2	0.572889
SIDER	Musculoskeletal and connective tissue disorders	RandomForestClassifier	GCN-NC	train_0	0.718733
SIDER	Musculoskeletal and connective tissue disorders	RandomForestClassifier	GCN-NC	train_1	0.698072
SIDER	Musculoskeletal and connective tissue disorders	RandomForestClassifier	GCN-NC	train_2	0.695455
SIDER	Gastrointestinal disorders	RandomForestClassifier	GCN-NC	train_0	0.782713
SIDER	Gastrointestinal disorders	RandomForestClassifier	GCN-NC	train_1	0.786846
SIDER	Gastrointestinal disorders	RandomForestClassifier	GCN-NC	train_2	0.780303
SIDER	Social circumstances	RandomForestClassifier	GCN-NC	train_0	0.506791
SIDER	Social circumstances	RandomForestClassifier	GCN-NC	train_1	0.481749
SIDER	Social circumstances	RandomForestClassifier	GCN-NC	train_2	0.513158
SIDER	Immune system disorders	RandomForestClassifier	GCN-NC	train_0	0.723183
SIDER	Immune system disorders	RandomForestClassifier	GCN-NC	train_1	0.701754
SIDER	Immune system disorders	RandomForestClassifier	GCN-NC	train_2	0.679323
SIDER	Reproductive system and breast disorders	RandomForestClassifier	GCN-NC	train_0	0.663807
SIDER	Reproductive system and breast disorders	RandomForestClassifier	GCN-NC	train_1	0.665187
SIDER	Reproductive system and breast disorders	RandomForestClassifier	GCN-NC	train_2	0.706706
SIDER	Neoplasms benign, malignant and unspecified (incl cysts and polyps)	RandomForestClassifier	GCN-NC	train_0	0.5625
SIDER	Neoplasms benign, malignant and unspecified (incl cysts and polyps)	RandomForestClassifier	GCN-NC	train_1	0.530202
SIDER	Neoplasms benign, malignant and unspecified (incl cysts and polyps)	RandomForestClassifier	GCN-NC	train_2	0.544995
SIDER	General disorders and administration site conditions	RandomForestClassifier	GCN-NC	train_0	0.602116
SIDER	General disorders and administration site conditions	RandomForestClassifier	GCN-NC	train_1	0.61811
SIDER	General disorders and administration site conditions	RandomForestClassifier	GCN-NC	train_2	0.61565
SIDER	Endocrine disorders	RandomForestClassifier	GCN-NC	train_0	0.522314
SIDER	Endocrine disorders	RandomForestClassifier	GCN-NC	train_1	0.549174
SIDER	Endocrine disorders	RandomForestClassifier	GCN-NC	train_2	0.531956
SIDER	Surgical and medical procedures	RandomForestClassifier	GCN-NC	train_0	0.588757
SIDER	Surgical and medical procedures	RandomForestClassifier	GCN-NC	train_1	0.559172
SIDER	Surgical and medical procedures	RandomForestClassifier	GCN-NC	train_2	0.600592
SIDER	Vascular disorders	RandomForestClassifier	GCN-NC	train_0	0.671227
SIDER	Vascular disorders	RandomForestClassifier	GCN-NC	train_1	0.679868
SIDER	Vascular disorders	RandomForestClassifier	GCN-NC	train_2	0.692828
SIDER	Blood and lymphatic system disorders	RandomForestClassifier	GCN-NC	train_0	0.679418
SIDER	Blood and lymphatic system disorders	RandomForestClassifier	GCN-NC	train_1	0.687651
SIDER	Blood and lymphatic system disorders	RandomForestClassifier	GCN-NC	train_2	0.686747
SIDER	Skin and subcutaneous tissue disorders	RandomForestClassifier	GCN-NC	train_0	0.535888
SIDER	Skin and subcutaneous tissue disorders	RandomForestClassifier	GCN-NC	train_1	0.607664
SIDER	Skin and subcutaneous tissue disorders	RandomForestClassifier	GCN-NC	train_2	0.591241
SIDER	Congenital, familial and genetic disorders	RandomForestClassifier	GCN-NC	train_0	0.634454
SIDER	Congenital, familial and genetic disorders	RandomForestClassifier	GCN-NC	train_1	0.63282
SIDER	Congenital, familial and genetic disorders	RandomForestClassifier	GCN-NC	train_2	0.605275
SIDER	Infections and infestations	RandomForestClassifier	GCN-NC	train_0	0.635903
SIDER	Infections and infestations	RandomForestClassifier	GCN-NC	train_1	0.642975
SIDER	Infections and infestations	RandomForestClassifier	GCN-NC	train_2	0.646747
SIDER	Respiratory, thoracic and mediastinal disorders	RandomForestClassifier	GCN-NC	train_0	0.714787
SIDER	Respiratory, thoracic and mediastinal disorders	RandomForestClassifier	GCN-NC	train_1	0.71735
SIDER	Respiratory, thoracic and mediastinal disorders	RandomForestClassifier	GCN-NC	train_2	0.724771
SIDER	Psychiatric disorders	RandomForestClassifier	GCN-NC	train_0	0.560019
SIDER	Psychiatric disorders	RandomForestClassifier	GCN-NC	train_1	0.575681
SIDER	Psychiatric disorders	RandomForestClassifier	GCN-NC	train_2	0.571019
SIDER	Renal and urinary disorders	RandomForestClassifier	GCN-NC	train_0	0.652441
SIDER	Renal and urinary disorders	RandomForestClassifier	GCN-NC	train_1	0.683717
SIDER	Renal and urinary disorders	RandomForestClassifier	GCN-NC	train_2	0.625706
SIDER	Pregnancy, puerperium and perinatal conditions	RandomForestClassifier	GCN-NC	train_0	0.500525
SIDER	Pregnancy, puerperium and perinatal conditions	RandomForestClassifier	GCN-NC	train_1	0.494223
SIDER	Pregnancy, puerperium and perinatal conditions	RandomForestClassifier	GCN-NC	train_2	0.509979
SIDER	Ear and labyrinth disorders	RandomForestClassifier	GCN-NC	train_0	0.560965
SIDER	Ear and labyrinth disorders	RandomForestClassifier	GCN-NC	train_1	0.534956
SIDER	Ear and labyrinth disorders	RandomForestClassifier	GCN-NC	train_2	0.519663
SIDER	Cardiac disorders	RandomForestClassifier	GCN-NC	train_0	0.627296
SIDER	Cardiac disorders	RandomForestClassifier	GCN-NC	train_1	0.636364
SIDER	Cardiac disorders	RandomForestClassifier	GCN-NC	train_2	0.624197
SIDER	Nervous system disorders	RandomForestClassifier	GCN-NC	train_0	0.601161
SIDER	Nervous system disorders	RandomForestClassifier	GCN-NC	train_1	0.682007
SIDER	Nervous system disorders	RandomForestClassifier	GCN-NC	train_2	0.66874
SIDER	Injury, poisoning and procedural complications	RandomForestClassifier	GCN-NC	train_0	0.555825
SIDER	Injury, poisoning and procedural complications	RandomForestClassifier	GCN-NC	train_1	0.545267
SIDER	Injury, poisoning and procedural complications	RandomForestClassifier	GCN-NC	train_2	0.555097
Tox21	NR-AR	RandomForestClassifier	GIN-NC	train_0	0.657138
Tox21	NR-AR	RandomForestClassifier	GIN-NC	train_1	0.619832
Tox21	NR-AR	RandomForestClassifier	GIN-NC	train_2	0.670462
Tox21	NR-AR-LBD	RandomForestClassifier	GIN-NC	train_0	0.744324
Tox21	NR-AR-LBD	RandomForestClassifier	GIN-NC	train_1	0.761766
Tox21	NR-AR-LBD	RandomForestClassifier	GIN-NC	train_2	0.732492
Tox21	NR-AhR	RandomForestClassifier	GIN-NC	train_0	0.733615
Tox21	NR-AhR	RandomForestClassifier	GIN-NC	train_1	0.745749
Tox21	NR-AhR	RandomForestClassifier	GIN-NC	train_2	0.755303
Tox21	NR-Aromatase	RandomForestClassifier	GIN-NC	train_0	0.654568
Tox21	NR-Aromatase	RandomForestClassifier	GIN-NC	train_1	0.677543
Tox21	NR-Aromatase	RandomForestClassifier	GIN-NC	train_2	0.647618
Tox21	NR-ER	RandomForestClassifier	GIN-NC	train_0	0.739714
Tox21	NR-ER	RandomForestClassifier	GIN-NC	train_1	0.755829
Tox21	NR-ER	RandomForestClassifier	GIN-NC	train_2	0.731818
Tox21	NR-ER-LBD	RandomForestClassifier	GIN-NC	train_0	0.744876
Tox21	NR-ER-LBD	RandomForestClassifier	GIN-NC	train_1	0.765107
Tox21	NR-ER-LBD	RandomForestClassifier	GIN-NC	train_2	0.737379
Tox21	NR-PPAR-gamma	RandomForestClassifier	GIN-NC	train_0	0.700477
Tox21	NR-PPAR-gamma	RandomForestClassifier	GIN-NC	train_1	0.70882
Tox21	NR-PPAR-gamma	RandomForestClassifier	GIN-NC	train_2	0.664434
Tox21	SR-ARE	RandomForestClassifier	GIN-NC	train_0	0.662705
Tox21	SR-ARE	RandomForestClassifier	GIN-NC	train_1	0.692587
Tox21	SR-ARE	RandomForestClassifier	GIN-NC	train_2	0.703227
Tox21	SR-ATAD5	RandomForestClassifier	GIN-NC	train_0	0.684498
Tox21	SR-ATAD5	RandomForestClassifier	GIN-NC	train_1	0.681771
Tox21	SR-ATAD5	RandomForestClassifier	GIN-NC	train_2	0.664343
Tox21	SR-HSE	RandomForestClassifier	GIN-NC	train_0	0.749757
Tox21	SR-HSE	RandomForestClassifier	GIN-NC	train_1	0.766301
Tox21	SR-HSE	RandomForestClassifier	GIN-NC	train_2	0.784585
Tox21	SR-MMP	RandomForestClassifier	GIN-NC	train_0	0.757665
Tox21	SR-MMP	RandomForestClassifier	GIN-NC	train_1	0.759115
Tox21	SR-MMP	RandomForestClassifier	GIN-NC	train_2	0.757665
Tox21	SR-p53	RandomForestClassifier	GIN-NC	train_0	0.749701
Tox21	SR-p53	RandomForestClassifier	GIN-NC	train_1	0.735539
Tox21	SR-p53	RandomForestClassifier	GIN-NC	train_2	0.733821
BBBP	p_np	RandomForestClassifier	GIN-C	train_0	0.739089
BBBP	p_np	RandomForestClassifier	GIN-C	train_1	0.725985
BBBP	p_np	RandomForestClassifier	GIN-C	train_2	0.734897
SIDER	Hepatobiliary disorders	XGBClassifier	GIN-C	train_0	0.648453
SIDER	Hepatobiliary disorders	XGBClassifier	GIN-C	train_1	0.6651
SIDER	Hepatobiliary disorders	XGBClassifier	GIN-C	train_2	0.636702
SIDER	Metabolism and nutrition disorders	XGBClassifier	GIN-C	train_0	0.590476
SIDER	Metabolism and nutrition disorders	XGBClassifier	GIN-C	train_1	0.602721
SIDER	Metabolism and nutrition disorders	XGBClassifier	GIN-C	train_2	0.601361
SIDER	Product issues	XGBClassifier	GIN-C	train_0	0.65018
SIDER	Product issues	XGBClassifier	GIN-C	train_1	0.68795
SIDER	Product issues	XGBClassifier	GIN-C	train_2	0.582734
SIDER	Eye disorders	XGBClassifier	GIN-C	train_0	0.616886
SIDER	Eye disorders	XGBClassifier	GIN-C	train_1	0.603146
SIDER	Eye disorders	XGBClassifier	GIN-C	train_2	0.61131
SIDER	Investigations	XGBClassifier	GIN-C	train_0	0.612444
SIDER	Investigations	XGBClassifier	GIN-C	train_1	0.694222
SIDER	Investigations	XGBClassifier	GIN-C	train_2	0.667556
SIDER	Musculoskeletal and connective tissue disorders	XGBClassifier	GIN-C	train_0	0.754545
SIDER	Musculoskeletal and connective tissue disorders	XGBClassifier	GIN-C	train_1	0.636915
SIDER	Musculoskeletal and connective tissue disorders	XGBClassifier	GIN-C	train_2	0.752342
SIDER	Gastrointestinal disorders	XGBClassifier	GIN-C	train_0	0.752066
SIDER	Gastrointestinal disorders	XGBClassifier	GIN-C	train_1	0.7073
SIDER	Gastrointestinal disorders	XGBClassifier	GIN-C	train_2	0.74449
SIDER	Social circumstances	XGBClassifier	GIN-C	train_0	0.578098
SIDER	Social circumstances	XGBClassifier	GIN-C	train_1	0.578098
SIDER	Social circumstances	XGBClassifier	GIN-C	train_2	0.578098
SIDER	Immune system disorders	XGBClassifier	GIN-C	train_0	0.65213
SIDER	Immune system disorders	XGBClassifier	GIN-C	train_1	0.634837
SIDER	Immune system disorders	XGBClassifier	GIN-C	train_2	0.682707
SIDER	Reproductive system and breast disorders	XGBClassifier	GIN-C	train_0	0.728402
SIDER	Reproductive system and breast disorders	XGBClassifier	GIN-C	train_1	0.715779
SIDER	Reproductive system and breast disorders	XGBClassifier	GIN-C	train_2	0.742209
SIDER	Neoplasms benign, malignant and unspecified (incl cysts and polyps)	XGBClassifier	GIN-C	train_0	0.669625
SIDER	Neoplasms benign, malignant and unspecified (incl cysts and polyps)	XGBClassifier	GIN-C	train_1	0.647929
SIDER	Neoplasms benign, malignant and unspecified (incl cysts and polyps)	XGBClassifier	GIN-C	train_2	0.660503
SIDER	General disorders and administration site conditions	XGBClassifier	GIN-C	train_0	0.543307
SIDER	General disorders and administration site conditions	XGBClassifier	GIN-C	train_1	0.543307
SIDER	General disorders and administration site conditions	XGBClassifier	GIN-C	train_2	0.543307
SIDER	Endocrine disorders	XGBClassifier	GIN-C	train_0	0.625069
SIDER	Endocrine disorders	XGBClassifier	GIN-C	train_1	0.631129
SIDER	Endocrine disorders	XGBClassifier	GIN-C	train_2	0.634435
SIDER	Surgical and medical procedures	XGBClassifier	GIN-C	train_0	0.628402
SIDER	Surgical and medical procedures	XGBClassifier	GIN-C	train_1	0.628402
SIDER	Surgical and medical procedures	XGBClassifier	GIN-C	train_2	0.628402
SIDER	Vascular disorders	XGBClassifier	GIN-C	train_0	0.637097
SIDER	Vascular disorders	XGBClassifier	GIN-C	train_1	0.62788
SIDER	Vascular disorders	XGBClassifier	GIN-C	train_2	0.639401
SIDER	Blood and lymphatic system disorders	XGBClassifier	GIN-C	train_0	0.720482
SIDER	Blood and lymphatic system disorders	XGBClassifier	GIN-C	train_1	0.723695
SIDER	Blood and lymphatic system disorders	XGBClassifier	GIN-C	train_2	0.718474
SIDER	Skin and subcutaneous tissue disorders	XGBClassifier	GIN-C	train_0	0.812652
SIDER	Skin and subcutaneous tissue disorders	XGBClassifier	GIN-C	train_1	0.76399
SIDER	Skin and subcutaneous tissue disorders	XGBClassifier	GIN-C	train_2	0.798054
SIDER	Congenital, familial and genetic disorders	XGBClassifier	GIN-C	train_0	0.464519
SIDER	Congenital, familial and genetic disorders	XGBClassifier	GIN-C	train_1	0.572362
SIDER	Congenital, familial and genetic disorders	XGBClassifier	GIN-C	train_2	0.528478
SIDER	Infections and infestations	XGBClassifier	GIN-C	train_0	0.677511
SIDER	Infections and infestations	XGBClassifier	GIN-C	train_1	0.635078
SIDER	Infections and infestations	XGBClassifier	GIN-C	train_2	0.702499
SIDER	Respiratory, thoracic and mediastinal disorders	XGBClassifier	GIN-C	train_0	0.5966
SIDER	Respiratory, thoracic and mediastinal disorders	XGBClassifier	GIN-C	train_1	0.633567
SIDER	Respiratory, thoracic and mediastinal disorders	XGBClassifier	GIN-C	train_2	0.729358
SIDER	Psychiatric disorders	XGBClassifier	GIN-C	train_0	0.548422
SIDER	Psychiatric disorders	XGBClassifier	GIN-C	train_1	0.507174
SIDER	Psychiatric disorders	XGBClassifier	GIN-C	train_2	0.571975
SIDER	Renal and urinary disorders	XGBClassifier	GIN-C	train_0	0.663035
SIDER	Renal and urinary disorders	XGBClassifier	GIN-C	train_1	0.640032
SIDER	Renal and urinary disorders	XGBClassifier	GIN-C	train_2	0.558313
SIDER	Pregnancy, puerperium and perinatal conditions	XGBClassifier	GIN-C	train_0	0.594538
SIDER	Pregnancy, puerperium and perinatal conditions	XGBClassifier	GIN-C	train_1	0.640756
SIDER	Pregnancy, puerperium and perinatal conditions	XGBClassifier	GIN-C	train_2	0.39916
SIDER	Ear and labyrinth disorders	XGBClassifier	GIN-C	train_0	0.608614
SIDER	Ear and labyrinth disorders	XGBClassifier	GIN-C	train_1	0.608614
SIDER	Ear and labyrinth disorders	XGBClassifier	GIN-C	train_2	0.608614
SIDER	Cardiac disorders	XGBClassifier	GIN-C	train_0	0.68618
SIDER	Cardiac disorders	XGBClassifier	GIN-C	train_1	0.641873
SIDER	Cardiac disorders	XGBClassifier	GIN-C	train_2	0.634068
SIDER	Nervous system disorders	XGBClassifier	GIN-C	train_0	0.781924
SIDER	Nervous system disorders	XGBClassifier	GIN-C	train_1	0.716418
SIDER	Nervous system disorders	XGBClassifier	GIN-C	train_2	0.754975
SIDER	Injury, poisoning and procedural complications	XGBClassifier	GIN-C	train_0	0.585922
SIDER	Injury, poisoning and procedural complications	XGBClassifier	GIN-C	train_1	0.604126
SIDER	Injury, poisoning and procedural complications	XGBClassifier	GIN-C	train_2	0.538107
ClinTox	CT_TOX	XGBClassifier	GCN-C	train_0	0.742754
ClinTox	CT_TOX	XGBClassifier	GCN-C	train_1	0.742754
ClinTox	CT_TOX	XGBClassifier	GCN-C	train_2	0.742754
ClinTox	FDA_APPROVED	XGBClassifier	GCN-C	train_0	0.694644
ClinTox	FDA_APPROVED	XGBClassifier	GCN-C	train_1	0.644285
ClinTox	FDA_APPROVED	XGBClassifier	GCN-C	train_2	0.688249
SIDER	Hepatobiliary disorders	RandomForestClassifier	GIN-NC	train_0	0.637289
SIDER	Hepatobiliary disorders	RandomForestClassifier	GIN-NC	train_1	0.637681
SIDER	Hepatobiliary disorders	RandomForestClassifier	GIN-NC	train_2	0.635821
SIDER	Metabolism and nutrition disorders	RandomForestClassifier	GIN-NC	train_0	0.596939
SIDER	Metabolism and nutrition disorders	RandomForestClassifier	GIN-NC	train_1	0.569161
SIDER	Metabolism and nutrition disorders	RandomForestClassifier	GIN-NC	train_2	0.561791
SIDER	Product issues	RandomForestClassifier	GIN-NC	train_0	0.495504
SIDER	Product issues	RandomForestClassifier	GIN-NC	train_1	0.332734
SIDER	Product issues	RandomForestClassifier	GIN-NC	train_2	0.38759
SIDER	Eye disorders	RandomForestClassifier	GIN-NC	train_0	0.63401
SIDER	Eye disorders	RandomForestClassifier	GIN-NC	train_1	0.649841
SIDER	Eye disorders	RandomForestClassifier	GIN-NC	train_2	0.62047
SIDER	Investigations	RandomForestClassifier	GIN-NC	train_0	0.611333
SIDER	Investigations	RandomForestClassifier	GIN-NC	train_1	0.632222
SIDER	Investigations	RandomForestClassifier	GIN-NC	train_2	0.647111
SIDER	Musculoskeletal and connective tissue disorders	RandomForestClassifier	GIN-NC	train_0	0.641047
SIDER	Musculoskeletal and connective tissue disorders	RandomForestClassifier	GIN-NC	train_1	0.637052
SIDER	Musculoskeletal and connective tissue disorders	RandomForestClassifier	GIN-NC	train_2	0.647107
SIDER	Gastrointestinal disorders	RandomForestClassifier	GIN-NC	train_0	0.693182
SIDER	Gastrointestinal disorders	RandomForestClassifier	GIN-NC	train_1	0.696281
SIDER	Gastrointestinal disorders	RandomForestClassifier	GIN-NC	train_2	0.743457
SIDER	Social circumstances	RandomForestClassifier	GIN-NC	train_0	0.570671
SIDER	Social circumstances	RandomForestClassifier	GIN-NC	train_1	0.539686
SIDER	Social circumstances	RandomForestClassifier	GIN-NC	train_2	0.530772
SIDER	Immune system disorders	RandomForestClassifier	GIN-NC	train_0	0.704637
SIDER	Immune system disorders	RandomForestClassifier	GIN-NC	train_1	0.762782
SIDER	Immune system disorders	RandomForestClassifier	GIN-NC	train_2	0.725313
SIDER	Reproductive system and breast disorders	RandomForestClassifier	GIN-NC	train_0	0.597633
SIDER	Reproductive system and breast disorders	RandomForestClassifier	GIN-NC	train_1	0.580868
SIDER	Reproductive system and breast disorders	RandomForestClassifier	GIN-NC	train_2	0.594773
SIDER	Neoplasms benign, malignant and unspecified (incl cysts and polyps)	RandomForestClassifier	GIN-NC	train_0	0.616494
SIDER	Neoplasms benign, malignant and unspecified (incl cysts and polyps)	RandomForestClassifier	GIN-NC	train_1	0.616001
SIDER	Neoplasms benign, malignant and unspecified (incl cysts and polyps)	RandomForestClassifier	GIN-NC	train_2	0.605399
SIDER	General disorders and administration site conditions	RandomForestClassifier	GIN-NC	train_0	0.565945
SIDER	General disorders and administration site conditions	RandomForestClassifier	GIN-NC	train_1	0.531004
SIDER	General disorders and administration site conditions	RandomForestClassifier	GIN-NC	train_2	0.523376
SIDER	Endocrine disorders	RandomForestClassifier	GIN-NC	train_0	0.653581
SIDER	Endocrine disorders	RandomForestClassifier	GIN-NC	train_1	0.677824
SIDER	Endocrine disorders	RandomForestClassifier	GIN-NC	train_2	0.669421
SIDER	Surgical and medical procedures	RandomForestClassifier	GIN-NC	train_0	0.667456
SIDER	Surgical and medical procedures	RandomForestClassifier	GIN-NC	train_1	0.628107
SIDER	Surgical and medical procedures	RandomForestClassifier	GIN-NC	train_2	0.670118
SIDER	Vascular disorders	RandomForestClassifier	GIN-NC	train_0	0.577045
SIDER	Vascular disorders	RandomForestClassifier	GIN-NC	train_1	0.581797
SIDER	Vascular disorders	RandomForestClassifier	GIN-NC	train_2	0.582949
SIDER	Blood and lymphatic system disorders	RandomForestClassifier	GIN-NC	train_0	0.696084
SIDER	Blood and lymphatic system disorders	RandomForestClassifier	GIN-NC	train_1	0.655522
SIDER	Blood and lymphatic system disorders	RandomForestClassifier	GIN-NC	train_2	0.706727
SIDER	Skin and subcutaneous tissue disorders	RandomForestClassifier	GIN-NC	train_0	0.484185
SIDER	Skin and subcutaneous tissue disorders	RandomForestClassifier	GIN-NC	train_1	0.450122
SIDER	Skin and subcutaneous tissue disorders	RandomForestClassifier	GIN-NC	train_2	0.430049
SIDER	Congenital, familial and genetic disorders	RandomForestClassifier	GIN-NC	train_0	0.5838
SIDER	Congenital, familial and genetic disorders	RandomForestClassifier	GIN-NC	train_1	0.599206
SIDER	Congenital, familial and genetic disorders	RandomForestClassifier	GIN-NC	train_2	0.620448
SIDER	Infections and infestations	RandomForestClassifier	GIN-NC	train_0	0.585337
SIDER	Infections and infestations	RandomForestClassifier	GIN-NC	train_1	0.59017
SIDER	Infections and infestations	RandomForestClassifier	GIN-NC	train_2	0.597242
SIDER	Respiratory, thoracic and mediastinal disorders	RandomForestClassifier	GIN-NC	train_0	0.634242
SIDER	Respiratory, thoracic and mediastinal disorders	RandomForestClassifier	GIN-NC	train_1	0.630194
SIDER	Respiratory, thoracic and mediastinal disorders	RandomForestClassifier	GIN-NC	train_2	0.62925
SIDER	Psychiatric disorders	RandomForestClassifier	GIN-NC	train_0	0.548183
SIDER	Psychiatric disorders	RandomForestClassifier	GIN-NC	train_1	0.534792
SIDER	Psychiatric disorders	RandomForestClassifier	GIN-NC	train_2	0.508489
SIDER	Renal and urinary disorders	RandomForestClassifier	GIN-NC	train_0	0.639023
SIDER	Renal and urinary disorders	RandomForestClassifier	GIN-NC	train_1	0.594128
SIDER	Renal and urinary disorders	RandomForestClassifier	GIN-NC	train_2	0.636199
SIDER	Pregnancy, puerperium and perinatal conditions	RandomForestClassifier	GIN-NC	train_0	0.464286
SIDER	Pregnancy, puerperium and perinatal conditions	RandomForestClassifier	GIN-NC	train_1	0.517332
SIDER	Pregnancy, puerperium and perinatal conditions	RandomForestClassifier	GIN-NC	train_2	0.460084
SIDER	Ear and labyrinth disorders	RandomForestClassifier	GIN-NC	train_0	0.523512
SIDER	Ear and labyrinth disorders	RandomForestClassifier	GIN-NC	train_1	0.507179
SIDER	Ear and labyrinth disorders	RandomForestClassifier	GIN-NC	train_2	0.538285
SIDER	Cardiac disorders	RandomForestClassifier	GIN-NC	train_0	0.665404
SIDER	Cardiac disorders	RandomForestClassifier	GIN-NC	train_1	0.668848
SIDER	Cardiac disorders	RandomForestClassifier	GIN-NC	train_2	0.683196
SIDER	Nervous system disorders	RandomForestClassifier	GIN-NC	train_0	0.798093
SIDER	Nervous system disorders	RandomForestClassifier	GIN-NC	train_1	0.802653
SIDER	Nervous system disorders	RandomForestClassifier	GIN-NC	train_2	0.766998
SIDER	Injury, poisoning and procedural complications	RandomForestClassifier	GIN-NC	train_0	0.507039
SIDER	Injury, poisoning and procedural complications	RandomForestClassifier	GIN-NC	train_1	0.513228
SIDER	Injury, poisoning and procedural complications	RandomForestClassifier	GIN-NC	train_2	0.508131
Tox21	NR-AR	RandomForestClassifier	GCN-NC	train_0	0.68392
Tox21	NR-AR	RandomForestClassifier	GCN-NC	train_1	0.673557
Tox21	NR-AR	RandomForestClassifier	GCN-NC	train_2	0.67746
Tox21	NR-AR-LBD	RandomForestClassifier	GCN-NC	train_0	0.660809
Tox21	NR-AR-LBD	RandomForestClassifier	GCN-NC	train_1	0.705568
Tox21	NR-AR-LBD	RandomForestClassifier	GCN-NC	train_2	0.737799
Tox21	NR-AhR	RandomForestClassifier	GCN-NC	train_0	0.813973
Tox21	NR-AhR	RandomForestClassifier	GCN-NC	train_1	0.828445
Tox21	NR-AhR	RandomForestClassifier	GCN-NC	train_2	0.834295
Tox21	NR-Aromatase	RandomForestClassifier	GCN-NC	train_0	0.675867
Tox21	NR-Aromatase	RandomForestClassifier	GCN-NC	train_1	0.683198
Tox21	NR-Aromatase	RandomForestClassifier	GCN-NC	train_2	0.693546
Tox21	NR-ER	RandomForestClassifier	GCN-NC	train_0	0.705328
Tox21	NR-ER	RandomForestClassifier	GCN-NC	train_1	0.693388
Tox21	NR-ER	RandomForestClassifier	GCN-NC	train_2	0.695838
Tox21	NR-ER-LBD	RandomForestClassifier	GCN-NC	train_0	0.762847
Tox21	NR-ER-LBD	RandomForestClassifier	GCN-NC	train_1	0.681811
Tox21	NR-ER-LBD	RandomForestClassifier	GCN-NC	train_2	0.713909
Tox21	NR-PPAR-gamma	RandomForestClassifier	GCN-NC	train_0	0.689873
Tox21	NR-PPAR-gamma	RandomForestClassifier	GCN-NC	train_1	0.706354
Tox21	NR-PPAR-gamma	RandomForestClassifier	GCN-NC	train_2	0.697723
Tox21	SR-ARE	RandomForestClassifier	GCN-NC	train_0	0.696301
Tox21	SR-ARE	RandomForestClassifier	GCN-NC	train_1	0.705485
Tox21	SR-ARE	RandomForestClassifier	GCN-NC	train_2	0.723435
Tox21	SR-ATAD5	RandomForestClassifier	GCN-NC	train_0	0.7346
Tox21	SR-ATAD5	RandomForestClassifier	GCN-NC	train_1	0.737492
Tox21	SR-ATAD5	RandomForestClassifier	GCN-NC	train_2	0.761939
Tox21	SR-HSE	RandomForestClassifier	GCN-NC	train_0	0.723344
Tox21	SR-HSE	RandomForestClassifier	GCN-NC	train_1	0.726337
Tox21	SR-HSE	RandomForestClassifier	GCN-NC	train_2	0.696869
Tox21	SR-MMP	RandomForestClassifier	GCN-NC	train_0	0.782749
Tox21	SR-MMP	RandomForestClassifier	GCN-NC	train_1	0.769433
Tox21	SR-MMP	RandomForestClassifier	GCN-NC	train_2	0.784603
Tox21	SR-p53	RandomForestClassifier	GCN-NC	train_0	0.763789
Tox21	SR-p53	RandomForestClassifier	GCN-NC	train_1	0.766726
Tox21	SR-p53	RandomForestClassifier	GCN-NC	train_2	0.752165
HIV	HIV_active	XGBClassifier	GIN-C	train_0	0.776164
HIV	HIV_active	XGBClassifier	GIN-C	train_1	0.775166
HIV	HIV_active	XGBClassifier	GIN-C	train_2	0.766983

## Sheet: SF 3b
Benchmarking classification performance with an ablation of embedding dimensionality. The average TEST_AUROC of each MODEL for each TARGET, per DATASET, is reported.
DATASET	TARGET	MODEL	EMBEDDING_SIZE (x1000)	REPLICATE_TRAINING	TEST_AUROC
ClinTox	CT_TOX	XGBClassifier	10	train_0	0.781884
ClinTox	CT_TOX	XGBClassifier	10	train_1	0.792029
ClinTox	CT_TOX	XGBClassifier	10	train_2	0.763768
ClinTox	FDA_APPROVED	XGBClassifier	10	train_0	0.813749
ClinTox	FDA_APPROVED	XGBClassifier	10	train_1	0.813749
ClinTox	FDA_APPROVED	XGBClassifier	10	train_2	0.813749
ClinTox	CT_TOX	RandomForestClassifier	1	train_0	0.697464
ClinTox	CT_TOX	RandomForestClassifier	1	train_1	0.748551
ClinTox	CT_TOX	RandomForestClassifier	1	train_2	0.684058
ClinTox	FDA_APPROVED	RandomForestClassifier	1	train_0	0.808153
ClinTox	FDA_APPROVED	RandomForestClassifier	1	train_1	0.790168
ClinTox	FDA_APPROVED	RandomForestClassifier	1	train_2	0.778177
ClinTox	CT_TOX	RandomForestClassifier	8	train_0	0.828261
ClinTox	CT_TOX	RandomForestClassifier	8	train_1	0.806884
ClinTox	CT_TOX	RandomForestClassifier	8	train_2	0.739493
ClinTox	FDA_APPROVED	RandomForestClassifier	8	train_0	0.669464
ClinTox	FDA_APPROVED	RandomForestClassifier	8	train_1	0.83773
ClinTox	FDA_APPROVED	RandomForestClassifier	8	train_2	0.832934
HIV	HIV_active	XGBClassifier	4	train_0	0.754386
HIV	HIV_active	XGBClassifier	4	train_1	0.754386
HIV	HIV_active	XGBClassifier	4	train_2	0.754386
Tox21	NR-AR	RandomForestClassifier	10	train_0	0.720876
Tox21	NR-AR	RandomForestClassifier	10	train_1	0.724833
Tox21	NR-AR	RandomForestClassifier	10	train_2	0.728951
Tox21	NR-AR-LBD	RandomForestClassifier	10	train_0	0.703219
Tox21	NR-AR-LBD	RandomForestClassifier	10	train_1	0.74254
Tox21	NR-AR-LBD	RandomForestClassifier	10	train_2	0.730448
Tox21	NR-AhR	RandomForestClassifier	10	train_0	0.828658
Tox21	NR-AhR	RandomForestClassifier	10	train_1	0.827899
Tox21	NR-AhR	RandomForestClassifier	10	train_2	0.836511
Tox21	NR-Aromatase	RandomForestClassifier	10	train_0	0.733506
Tox21	NR-Aromatase	RandomForestClassifier	10	train_1	0.714196
Tox21	NR-Aromatase	RandomForestClassifier	10	train_2	0.694283
Tox21	NR-ER	RandomForestClassifier	10	train_0	0.753881
Tox21	NR-ER	RandomForestClassifier	10	train_1	0.742252
Tox21	NR-ER	RandomForestClassifier	10	train_2	0.739256
Tox21	NR-ER-LBD	RandomForestClassifier	10	train_0	0.647077
Tox21	NR-ER-LBD	RandomForestClassifier	10	train_1	0.670848
Tox21	NR-ER-LBD	RandomForestClassifier	10	train_2	0.672506
Tox21	NR-PPAR-gamma	RandomForestClassifier	10	train_0	0.788838
Tox21	NR-PPAR-gamma	RandomForestClassifier	10	train_1	0.781193
Tox21	NR-PPAR-gamma	RandomForestClassifier	10	train_2	0.761343
Tox21	SR-ARE	RandomForestClassifier	10	train_0	0.707476
Tox21	SR-ARE	RandomForestClassifier	10	train_1	0.711713
Tox21	SR-ARE	RandomForestClassifier	10	train_2	0.723936
Tox21	SR-ATAD5	RandomForestClassifier	10	train_0	0.721795
Tox21	SR-ATAD5	RandomForestClassifier	10	train_1	0.721677
Tox21	SR-ATAD5	RandomForestClassifier	10	train_2	0.722768
Tox21	SR-HSE	RandomForestClassifier	10	train_0	0.728258
Tox21	SR-HSE	RandomForestClassifier	10	train_1	0.768041
Tox21	SR-HSE	RandomForestClassifier	10	train_2	0.773441
Tox21	SR-MMP	RandomForestClassifier	10	train_0	0.795647
Tox21	SR-MMP	RandomForestClassifier	10	train_1	0.812574
Tox21	SR-MMP	RandomForestClassifier	10	train_2	0.800622
Tox21	SR-p53	RandomForestClassifier	10	train_0	0.771916
Tox21	SR-p53	RandomForestClassifier	10	train_1	0.760678
Tox21	SR-p53	RandomForestClassifier	10	train_2	0.771356
BACE	Class	RandomForestClassifier	1	train_0	0.835236
BACE	Class	RandomForestClassifier	1	train_1	0.819022
BACE	Class	RandomForestClassifier	1	train_2	0.82808
HIV	HIV_active	RandomForestClassifier	1.5	train_0	0.755819
HIV	HIV_active	RandomForestClassifier	1.5	train_1	0.760349
HIV	HIV_active	RandomForestClassifier	1.5	train_2	0.791486
BBBP	p_np	RandomForestClassifier	10	train_0	0.720445
BBBP	p_np	RandomForestClassifier	10	train_1	0.722468
BBBP	p_np	RandomForestClassifier	10	train_2	0.731862
BACE	Class	XGBClassifier	1	train_0	0.833877
BACE	Class	XGBClassifier	1	train_1	0.833152
BACE	Class	XGBClassifier	1	train_2	0.84837
SIDER	Hepatobiliary disorders	RandomForestClassifier	10	train_0	0.631414
SIDER	Hepatobiliary disorders	RandomForestClassifier	10	train_1	0.618586
SIDER	Hepatobiliary disorders	RandomForestClassifier	10	train_2	0.637877
SIDER	Metabolism and nutrition disorders	RandomForestClassifier	10	train_0	0.600794
SIDER	Metabolism and nutrition disorders	RandomForestClassifier	10	train_1	0.6
SIDER	Metabolism and nutrition disorders	RandomForestClassifier	10	train_2	0.582766
SIDER	Product issues	RandomForestClassifier	10	train_0	0.576439
SIDER	Product issues	RandomForestClassifier	10	train_1	0.32554
SIDER	Product issues	RandomForestClassifier	10	train_2	0.658273
SIDER	Eye disorders	RandomForestClassifier	10	train_0	0.668459
SIDER	Eye disorders	RandomForestClassifier	10	train_1	0.625548
SIDER	Eye disorders	RandomForestClassifier	10	train_2	0.648546
SIDER	Investigations	RandomForestClassifier	10	train_0	0.699111
SIDER	Investigations	RandomForestClassifier	10	train_1	0.652
SIDER	Investigations	RandomForestClassifier	10	train_2	0.639333
SIDER	Musculoskeletal and connective tissue disorders	RandomForestClassifier	10	train_0	0.665427
SIDER	Musculoskeletal and connective tissue disorders	RandomForestClassifier	10	train_1	0.694766
SIDER	Musculoskeletal and connective tissue disorders	RandomForestClassifier	10	train_2	0.700689
SIDER	Gastrointestinal disorders	RandomForestClassifier	10	train_0	0.733127
SIDER	Gastrointestinal disorders	RandomForestClassifier	10	train_1	0.815083
SIDER	Gastrointestinal disorders	RandomForestClassifier	10	train_2	0.763774
SIDER	Social circumstances	RandomForestClassifier	10	train_0	0.552844
SIDER	Social circumstances	RandomForestClassifier	10	train_1	0.559211
SIDER	Social circumstances	RandomForestClassifier	10	train_2	0.531409
SIDER	Immune system disorders	RandomForestClassifier	10	train_0	0.642481
SIDER	Immune system disorders	RandomForestClassifier	10	train_1	0.629323
SIDER	Immune system disorders	RandomForestClassifier	10	train_2	0.624687
SIDER	Reproductive system and breast disorders	RandomForestClassifier	10	train_0	0.724556
SIDER	Reproductive system and breast disorders	RandomForestClassifier	10	train_1	0.711736
SIDER	Reproductive system and breast disorders	RandomForestClassifier	10	train_2	0.710454
SIDER	Neoplasms benign, malignant and unspecified (incl cysts and polyps)	RandomForestClassifier	10	train_0	0.62426
SIDER	Neoplasms benign, malignant and unspecified (incl cysts and polyps)	RandomForestClassifier	10	train_1	0.61785
SIDER	Neoplasms benign, malignant and unspecified (incl cysts and polyps)	RandomForestClassifier	10	train_2	0.58432
SIDER	General disorders and administration site conditions	RandomForestClassifier	10	train_0	0.64936
SIDER	General disorders and administration site conditions	RandomForestClassifier	10	train_1	0.682579
SIDER	General disorders and administration site conditions	RandomForestClassifier	10	train_2	0.622047
SIDER	Endocrine disorders	RandomForestClassifier	10	train_0	0.688567
SIDER	Endocrine disorders	RandomForestClassifier	10	train_1	0.676033
SIDER	Endocrine disorders	RandomForestClassifier	10	train_2	0.681129
SIDER	Surgical and medical procedures	RandomForestClassifier	10	train_0	0.539645
SIDER	Surgical and medical procedures	RandomForestClassifier	10	train_1	0.567751
SIDER	Surgical and medical procedures	RandomForestClassifier	10	train_2	0.551183
SIDER	Vascular disorders	RandomForestClassifier	10	train_0	0.610743
SIDER	Vascular disorders	RandomForestClassifier	10	train_1	0.603975
SIDER	Vascular disorders	RandomForestClassifier	10	train_2	0.623704
SIDER	Blood and lymphatic system disorders	RandomForestClassifier	10	train_0	0.718173
SIDER	Blood and lymphatic system disorders	RandomForestClassifier	10	train_1	0.718675
SIDER	Blood and lymphatic system disorders	RandomForestClassifier	10	train_2	0.737048
SIDER	Skin and subcutaneous tissue disorders	RandomForestClassifier	10	train_0	0.622263
SIDER	Skin and subcutaneous tissue disorders	RandomForestClassifier	10	train_1	0.638078
SIDER	Skin and subcutaneous tissue disorders	RandomForestClassifier	10	train_2	0.672141
SIDER	Congenital, familial and genetic disorders	RandomForestClassifier	10	train_0	0.566993
SIDER	Congenital, familial and genetic disorders	RandomForestClassifier	10	train_1	0.511671
SIDER	Congenital, familial and genetic disorders	RandomForestClassifier	10	train_2	0.553922
SIDER	Infections and infestations	RandomForestClassifier	10	train_0	0.644036
SIDER	Infections and infestations	RandomForestClassifier	10	train_1	0.681754
SIDER	Infections and infestations	RandomForestClassifier	10	train_2	0.675743
SIDER	Respiratory, thoracic and mediastinal disorders	RandomForestClassifier	10	train_0	0.678629
SIDER	Respiratory, thoracic and mediastinal disorders	RandomForestClassifier	10	train_1	0.652186
SIDER	Respiratory, thoracic and mediastinal disorders	RandomForestClassifier	10	train_2	0.687399
SIDER	Psychiatric disorders	RandomForestClassifier	10	train_0	0.634266
SIDER	Psychiatric disorders	RandomForestClassifier	10	train_1	0.627571
SIDER	Psychiatric disorders	RandomForestClassifier	10	train_2	0.637016
SIDER	Renal and urinary disorders	RandomForestClassifier	10	train_0	0.619956
SIDER	Renal and urinary disorders	RandomForestClassifier	10	train_1	0.627926
SIDER	Renal and urinary disorders	RandomForestClassifier	10	train_2	0.630448
SIDER	Pregnancy, puerperium and perinatal conditions	RandomForestClassifier	10	train_0	0.66229
SIDER	Pregnancy, puerperium and perinatal conditions	RandomForestClassifier	10	train_1	0.627626
SIDER	Pregnancy, puerperium and perinatal conditions	RandomForestClassifier	10	train_2	0.652836
SIDER	Ear and labyrinth disorders	RandomForestClassifier	10	train_0	0.594673
SIDER	Ear and labyrinth disorders	RandomForestClassifier	10	train_1	0.573034
SIDER	Ear and labyrinth disorders	RandomForestClassifier	10	train_2	0.559093
SIDER	Cardiac disorders	RandomForestClassifier	10	train_0	0.68354
SIDER	Cardiac disorders	RandomForestClassifier	10	train_1	0.68859
SIDER	Cardiac disorders	RandomForestClassifier	10	train_2	0.679293
SIDER	Nervous system disorders	RandomForestClassifier	10	train_0	0.753317
SIDER	Nervous system disorders	RandomForestClassifier	10	train_1	0.823798
SIDER	Nervous system disorders	RandomForestClassifier	10	train_2	0.791045
SIDER	Injury, poisoning and procedural complications	RandomForestClassifier	10	train_0	0.603398
SIDER	Injury, poisoning and procedural complications	RandomForestClassifier	10	train_1	0.611044
SIDER	Injury, poisoning and procedural complications	RandomForestClassifier	10	train_2	0.585073
HIV	HIV_active	XGBClassifier	20	train_0	0.785297
HIV	HIV_active	XGBClassifier	20	train_1	0.785297
HIV	HIV_active	XGBClassifier	20	train_2	0.785297
ClinTox	CT_TOX	XGBClassifier	1.5	train_0	0.848551
ClinTox	CT_TOX	XGBClassifier	1.5	train_1	0.848551
ClinTox	CT_TOX	XGBClassifier	1.5	train_2	0.802174
ClinTox	FDA_APPROVED	XGBClassifier	1.5	train_0	0.842526
ClinTox	FDA_APPROVED	XGBClassifier	1.5	train_1	0.808153
ClinTox	FDA_APPROVED	XGBClassifier	1.5	train_2	0.778577
ClinTox	CT_TOX	RandomForestClassifier	1.5	train_0	0.817029
ClinTox	CT_TOX	RandomForestClassifier	1.5	train_1	0.78913
ClinTox	CT_TOX	RandomForestClassifier	1.5	train_2	0.793116
ClinTox	FDA_APPROVED	RandomForestClassifier	1.5	train_0	0.715428
ClinTox	FDA_APPROVED	RandomForestClassifier	1.5	train_1	0.741007
ClinTox	FDA_APPROVED	RandomForestClassifier	1.5	train_2	0.733813
BACE	Class	XGBClassifier	8	train_0	0.832246
BACE	Class	XGBClassifier	8	train_1	0.832246
BACE	Class	XGBClassifier	8	train_2	0.832246
ClinTox	CT_TOX	XGBClassifier	2	train_0	0.63913
ClinTox	CT_TOX	XGBClassifier	2	train_1	0.63913
ClinTox	CT_TOX	XGBClassifier	2	train_2	0.63913
ClinTox	FDA_APPROVED	XGBClassifier	2	train_0	0.782574
ClinTox	FDA_APPROVED	XGBClassifier	2	train_1	0.782574
ClinTox	FDA_APPROVED	XGBClassifier	2	train_2	0.782574
SIDER	Hepatobiliary disorders	XGBClassifier	4	train_0	0.631414
SIDER	Hepatobiliary disorders	XGBClassifier	4	train_1	0.669409
SIDER	Hepatobiliary disorders	XGBClassifier	4	train_2	0.653153
SIDER	Metabolism and nutrition disorders	XGBClassifier	4	train_0	0.529932
SIDER	Metabolism and nutrition disorders	XGBClassifier	4	train_1	0.52381
SIDER	Metabolism and nutrition disorders	XGBClassifier	4	train_2	0.601134
SIDER	Product issues	XGBClassifier	4	train_0	0.72482
SIDER	Product issues	XGBClassifier	4	train_1	0.655576
SIDER	Product issues	XGBClassifier	4	train_2	0.579137
SIDER	Eye disorders	XGBClassifier	4	train_0	0.638789
SIDER	Eye disorders	XGBClassifier	4	train_1	0.638789
SIDER	Eye disorders	XGBClassifier	4	train_2	0.638789
SIDER	Investigations	XGBClassifier	4	train_0	0.578222
SIDER	Investigations	XGBClassifier	4	train_1	0.631556
SIDER	Investigations	XGBClassifier	4	train_2	0.574667
SIDER	Musculoskeletal and connective tissue disorders	XGBClassifier	4	train_0	0.674105
SIDER	Musculoskeletal and connective tissue disorders	XGBClassifier	4	train_1	0.674105
SIDER	Musculoskeletal and connective tissue disorders	XGBClassifier	4	train_2	0.674105
SIDER	Gastrointestinal disorders	XGBClassifier	4	train_0	0.780992
SIDER	Gastrointestinal disorders	XGBClassifier	4	train_1	0.780992
SIDER	Gastrointestinal disorders	XGBClassifier	4	train_2	0.780992
SIDER	Social circumstances	XGBClassifier	4	train_0	0.529711
SIDER	Social circumstances	XGBClassifier	4	train_1	0.605263
SIDER	Social circumstances	XGBClassifier	4	train_2	0.619694
SIDER	Immune system disorders	XGBClassifier	4	train_0	0.580702
SIDER	Immune system disorders	XGBClassifier	4	train_1	0.580702
SIDER	Immune system disorders	XGBClassifier	4	train_2	0.580702
SIDER	Reproductive system and breast disorders	XGBClassifier	4	train_0	0.653057
SIDER	Reproductive system and breast disorders	XGBClassifier	4	train_1	0.669822
SIDER	Reproductive system and breast disorders	XGBClassifier	4	train_2	0.61854
SIDER	Neoplasms benign, malignant and unspecified (incl cysts and polyps)	XGBClassifier	4	train_0	0.635602
SIDER	Neoplasms benign, malignant and unspecified (incl cysts and polyps)	XGBClassifier	4	train_1	0.65927
SIDER	Neoplasms benign, malignant and unspecified (incl cysts and polyps)	XGBClassifier	4	train_2	0.650148
SIDER	General disorders and administration site conditions	XGBClassifier	4	train_0	0.640256
SIDER	General disorders and administration site conditions	XGBClassifier	4	train_1	0.640256
SIDER	General disorders and administration site conditions	XGBClassifier	4	train_2	0.640256
SIDER	Endocrine disorders	XGBClassifier	4	train_0	0.573278
SIDER	Endocrine disorders	XGBClassifier	4	train_1	0.628375
SIDER	Endocrine disorders	XGBClassifier	4	train_2	0.598623
SIDER	Surgical and medical procedures	XGBClassifier	4	train_0	0.594083
SIDER	Surgical and medical procedures	XGBClassifier	4	train_1	0.727811
SIDER	Surgical and medical procedures	XGBClassifier	4	train_2	0.565089
SIDER	Vascular disorders	XGBClassifier	4	train_0	0.668779
SIDER	Vascular disorders	XGBClassifier	4	train_1	0.668779
SIDER	Vascular disorders	XGBClassifier	4	train_2	0.668779
SIDER	Blood and lymphatic system disorders	XGBClassifier	4	train_0	0.730321
SIDER	Blood and lymphatic system disorders	XGBClassifier	4	train_1	0.721285
SIDER	Blood and lymphatic system disorders	XGBClassifier	4	train_2	0.733133
SIDER	Skin and subcutaneous tissue disorders	XGBClassifier	4	train_0	0.693431
SIDER	Skin and subcutaneous tissue disorders	XGBClassifier	4	train_1	0.635036
SIDER	Skin and subcutaneous tissue disorders	XGBClassifier	4	train_2	0.540146
SIDER	Congenital, familial and genetic disorders	XGBClassifier	4	train_0	0.568627
SIDER	Congenital, familial and genetic disorders	XGBClassifier	4	train_1	0.533147
SIDER	Congenital, familial and genetic disorders	XGBClassifier	4	train_2	0.566293
SIDER	Infections and infestations	XGBClassifier	4	train_0	0.600189
SIDER	Infections and infestations	XGBClassifier	4	train_1	0.600189
SIDER	Infections and infestations	XGBClassifier	4	train_2	0.600189
SIDER	Respiratory, thoracic and mediastinal disorders	XGBClassifier	4	train_0	0.593362
SIDER	Respiratory, thoracic and mediastinal disorders	XGBClassifier	4	train_1	0.630599
SIDER	Respiratory, thoracic and mediastinal disorders	XGBClassifier	4	train_2	0.618996
SIDER	Psychiatric disorders	XGBClassifier	4	train_0	0.547107
SIDER	Psychiatric disorders	XGBClassifier	4	train_1	0.547107
SIDER	Psychiatric disorders	XGBClassifier	4	train_2	0.547107
SIDER	Renal and urinary disorders	XGBClassifier	4	train_0	0.636602
SIDER	Renal and urinary disorders	XGBClassifier	4	train_1	0.630549
SIDER	Renal and urinary disorders	XGBClassifier	4	train_2	0.663842
SIDER	Pregnancy, puerperium and perinatal conditions	XGBClassifier	4	train_0	0.690126
SIDER	Pregnancy, puerperium and perinatal conditions	XGBClassifier	4	train_1	0.561975
SIDER	Pregnancy, puerperium and perinatal conditions	XGBClassifier	4	train_2	0.727941
SIDER	Ear and labyrinth disorders	XGBClassifier	4	train_0	0.637536
SIDER	Ear and labyrinth disorders	XGBClassifier	4	train_1	0.611943
SIDER	Ear and labyrinth disorders	XGBClassifier	4	train_2	0.647108
SIDER	Cardiac disorders	XGBClassifier	4	train_0	0.679522
SIDER	Cardiac disorders	XGBClassifier	4	train_1	0.695133
SIDER	Cardiac disorders	XGBClassifier	4	train_2	0.714876
SIDER	Nervous system disorders	XGBClassifier	4	train_0	0.747927
SIDER	Nervous system disorders	XGBClassifier	4	train_1	0.747927
SIDER	Nervous system disorders	XGBClassifier	4	train_2	0.747927
SIDER	Injury, poisoning and procedural complications	XGBClassifier	4	train_0	0.608981
SIDER	Injury, poisoning and procedural complications	XGBClassifier	4	train_1	0.622573
SIDER	Injury, poisoning and procedural complications	XGBClassifier	4	train_2	0.588835
BACE	Class	RandomForestClassifier	8	train_0	0.835054
BACE	Class	RandomForestClassifier	8	train_1	0.84067
BACE	Class	RandomForestClassifier	8	train_2	0.849366
BBBP	p_np	RandomForestClassifier	4	train_0	0.72955
BBBP	p_np	RandomForestClassifier	4	train_1	0.736198
BBBP	p_np	RandomForestClassifier	4	train_2	0.724106
HIV	HIV_active	RandomForestClassifier	20	train_0	0.767823
HIV	HIV_active	RandomForestClassifier	20	train_1	0.778288
HIV	HIV_active	RandomForestClassifier	20	train_2	0.804322
BBBP	p_np	RandomForestClassifier	1.5	train_0	0.724444
BBBP	p_np	RandomForestClassifier	1.5	train_1	0.709028
BBBP	p_np	RandomForestClassifier	1.5	train_2	0.714375
BACE	Class	RandomForestClassifier	20	train_0	0.833786
BACE	Class	RandomForestClassifier	20	train_1	0.829167
BACE	Class	RandomForestClassifier	20	train_2	0.828714
HIV	HIV_active	RandomForestClassifier	4	train_0	0.786717
HIV	HIV_active	RandomForestClassifier	4	train_1	0.768308
HIV	HIV_active	RandomForestClassifier	4	train_2	0.768417
SIDER	Hepatobiliary disorders	XGBClassifier	1.5	train_0	0.629456
SIDER	Hepatobiliary disorders	XGBClassifier	1.5	train_1	0.67783
SIDER	Hepatobiliary disorders	XGBClassifier	1.5	train_2	0.632981
SIDER	Metabolism and nutrition disorders	XGBClassifier	1.5	train_0	0.555782
SIDER	Metabolism and nutrition disorders	XGBClassifier	1.5	train_1	0.555782
SIDER	Metabolism and nutrition disorders	XGBClassifier	1.5	train_2	0.555782
SIDER	Product issues	XGBClassifier	1.5	train_0	0.523381
SIDER	Product issues	XGBClassifier	1.5	train_1	0.523381
SIDER	Product issues	XGBClassifier	1.5	train_2	0.523381
SIDER	Eye disorders	XGBClassifier	1.5	train_0	0.59777
SIDER	Eye disorders	XGBClassifier	1.5	train_1	0.574871
SIDER	Eye disorders	XGBClassifier	1.5	train_2	0.496615
SIDER	Investigations	XGBClassifier	1.5	train_0	0.750222
SIDER	Investigations	XGBClassifier	1.5	train_1	0.731556
SIDER	Investigations	XGBClassifier	1.5	train_2	0.727556
SIDER	Musculoskeletal and connective tissue disorders	XGBClassifier	1.5	train_0	0.734711
SIDER	Musculoskeletal and connective tissue disorders	XGBClassifier	1.5	train_1	0.728099
SIDER	Musculoskeletal and connective tissue disorders	XGBClassifier	1.5	train_2	0.722314
SIDER	Gastrointestinal disorders	XGBClassifier	1.5	train_0	0.742424
SIDER	Gastrointestinal disorders	XGBClassifier	1.5	train_1	0.758953
SIDER	Gastrointestinal disorders	XGBClassifier	1.5	train_2	0.760331
SIDER	Social circumstances	XGBClassifier	1.5	train_0	0.64983
SIDER	Social circumstances	XGBClassifier	1.5	train_1	0.589134
SIDER	Social circumstances	XGBClassifier	1.5	train_2	0.545416
SIDER	Immune system disorders	XGBClassifier	1.5	train_0	0.690476
SIDER	Immune system disorders	XGBClassifier	1.5	train_1	0.690476
SIDER	Immune system disorders	XGBClassifier	1.5	train_2	0.690476
SIDER	Reproductive system and breast disorders	XGBClassifier	1.5	train_0	0.627416
SIDER	Reproductive system and breast disorders	XGBClassifier	1.5	train_1	0.627416
SIDER	Reproductive system and breast disorders	XGBClassifier	1.5	train_2	0.627416
SIDER	Neoplasms benign, malignant and unspecified (incl cysts and polyps)	XGBClassifier	1.5	train_0	0.651627
SIDER	Neoplasms benign, malignant and unspecified (incl cysts and polyps)	XGBClassifier	1.5	train_1	0.651627
SIDER	Neoplasms benign, malignant and unspecified (incl cysts and polyps)	XGBClassifier	1.5	train_2	0.651627
SIDER	General disorders and administration site conditions	XGBClassifier	1.5	train_0	0.725394
SIDER	General disorders and administration site conditions	XGBClassifier	1.5	train_1	0.620079
SIDER	General disorders and administration site conditions	XGBClassifier	1.5	train_2	0.697343
SIDER	Endocrine disorders	XGBClassifier	1.5	train_0	0.687052
SIDER	Endocrine disorders	XGBClassifier	1.5	train_1	0.724518
SIDER	Endocrine disorders	XGBClassifier	1.5	train_2	0.662534
SIDER	Surgical and medical procedures	XGBClassifier	1.5	train_0	0.405917
SIDER	Surgical and medical procedures	XGBClassifier	1.5	train_1	0.405917
SIDER	Surgical and medical procedures	XGBClassifier	1.5	train_2	0.405917
SIDER	Vascular disorders	XGBClassifier	1.5	train_0	0.685196
SIDER	Vascular disorders	XGBClassifier	1.5	train_1	0.530818
SIDER	Vascular disorders	XGBClassifier	1.5	train_2	0.574453
SIDER	Blood and lymphatic system disorders	XGBClassifier	1.5	train_0	0.75241
SIDER	Blood and lymphatic system disorders	XGBClassifier	1.5	train_1	0.753815
SIDER	Blood and lymphatic system disorders	XGBClassifier	1.5	train_2	0.749197
SIDER	Skin and subcutaneous tissue disorders	XGBClassifier	1.5	train_0	0.627737
SIDER	Skin and subcutaneous tissue disorders	XGBClassifier	1.5	train_1	0.571776
SIDER	Skin and subcutaneous tissue disorders	XGBClassifier	1.5	train_2	0.599757
SIDER	Congenital, familial and genetic disorders	XGBClassifier	1.5	train_0	0.441643
SIDER	Congenital, familial and genetic disorders	XGBClassifier	1.5	train_1	0.545285
SIDER	Congenital, familial and genetic disorders	XGBClassifier	1.5	train_2	0.43324
SIDER	Infections and infestations	XGBClassifier	1.5	train_0	0.632485
SIDER	Infections and infestations	XGBClassifier	1.5	train_1	0.632485
SIDER	Infections and infestations	XGBClassifier	1.5	train_2	0.632485
SIDER	Respiratory, thoracic and mediastinal disorders	XGBClassifier	1.5	train_0	0.701835
SIDER	Respiratory, thoracic and mediastinal disorders	XGBClassifier	1.5	train_1	0.701835
SIDER	Respiratory, thoracic and mediastinal disorders	XGBClassifier	1.5	train_2	0.701835
SIDER	Psychiatric disorders	XGBClassifier	1.5	train_0	0.619321
SIDER	Psychiatric disorders	XGBClassifier	1.5	train_1	0.619321
SIDER	Psychiatric disorders	XGBClassifier	1.5	train_2	0.619321
SIDER	Renal and urinary disorders	XGBClassifier	1.5	train_0	0.614609
SIDER	Renal and urinary disorders	XGBClassifier	1.5	train_1	0.652341
SIDER	Renal and urinary disorders	XGBClassifier	1.5	train_2	0.683414
SIDER	Pregnancy, puerperium and perinatal conditions	XGBClassifier	1.5	train_0	0.760504
SIDER	Pregnancy, puerperium and perinatal conditions	XGBClassifier	1.5	train_1	0.760504
SIDER	Pregnancy, puerperium and perinatal conditions	XGBClassifier	1.5	train_2	0.760504
SIDER	Ear and labyrinth disorders	XGBClassifier	1.5	train_0	0.627133
SIDER	Ear and labyrinth disorders	XGBClassifier	1.5	train_1	0.617353
SIDER	Ear and labyrinth disorders	XGBClassifier	1.5	train_2	0.596338
SIDER	Cardiac disorders	XGBClassifier	1.5	train_0	0.670799
SIDER	Cardiac disorders	XGBClassifier	1.5	train_1	0.640496
SIDER	Cardiac disorders	XGBClassifier	1.5	train_2	0.647153
SIDER	Nervous system disorders	XGBClassifier	1.5	train_0	0.721393
SIDER	Nervous system disorders	XGBClassifier	1.5	train_1	0.667496
SIDER	Nervous system disorders	XGBClassifier	1.5	train_2	0.695688
SIDER	Injury, poisoning and procedural complications	XGBClassifier	1.5	train_0	0.582767
SIDER	Injury, poisoning and procedural complications	XGBClassifier	1.5	train_1	0.591505
SIDER	Injury, poisoning and procedural complications	XGBClassifier	1.5	train_2	0.608981
Tox21	NR-AR	XGBClassifier	4	train_0	0.762382
Tox21	NR-AR	XGBClassifier	4	train_1	0.756944
Tox21	NR-AR	XGBClassifier	4	train_2	0.799149
Tox21	NR-AR-LBD	XGBClassifier	4	train_0	0.76729
Tox21	NR-AR-LBD	XGBClassifier	4	train_1	0.76729
Tox21	NR-AR-LBD	XGBClassifier	4	train_2	0.76729
Tox21	NR-AhR	XGBClassifier	4	train_0	0.820703
Tox21	NR-AhR	XGBClassifier	4	train_1	0.820703
Tox21	NR-AhR	XGBClassifier	4	train_2	0.820703
Tox21	NR-Aromatase	XGBClassifier	4	train_0	0.729528
Tox21	NR-Aromatase	XGBClassifier	4	train_1	0.729528
Tox21	NR-Aromatase	XGBClassifier	4	train_2	0.729528
Tox21	NR-ER	XGBClassifier	4	train_0	0.729132
Tox21	NR-ER	XGBClassifier	4	train_1	0.729132
Tox21	NR-ER	XGBClassifier	4	train_2	0.729132
Tox21	NR-ER-LBD	XGBClassifier	4	train_0	0.656231
Tox21	NR-ER-LBD	XGBClassifier	4	train_1	0.656231
Tox21	NR-ER-LBD	XGBClassifier	4	train_2	0.656231
Tox21	NR-PPAR-gamma	XGBClassifier	4	train_0	0.690284
Tox21	NR-PPAR-gamma	XGBClassifier	4	train_1	0.735575
Tox21	NR-PPAR-gamma	XGBClassifier	4	train_2	0.72045
Tox21	SR-ARE	XGBClassifier	4	train_0	0.715077
Tox21	SR-ARE	XGBClassifier	4	train_1	0.689351
Tox21	SR-ARE	XGBClassifier	4	train_2	0.70176
Tox21	SR-ATAD5	XGBClassifier	4	train_0	0.623133
Tox21	SR-ATAD5	XGBClassifier	4	train_1	0.62465
Tox21	SR-ATAD5	XGBClassifier	4	train_2	0.670271
Tox21	SR-HSE	XGBClassifier	4	train_0	0.806812
Tox21	SR-HSE	XGBClassifier	4	train_1	0.795769
Tox21	SR-HSE	XGBClassifier	4	train_2	0.799976
Tox21	SR-MMP	XGBClassifier	4	train_0	0.845052
Tox21	SR-MMP	XGBClassifier	4	train_1	0.845052
Tox21	SR-MMP	XGBClassifier	4	train_2	0.845052
Tox21	SR-p53	XGBClassifier	4	train_0	0.761226
Tox21	SR-p53	XGBClassifier	4	train_1	0.749179
Tox21	SR-p53	XGBClassifier	4	train_2	0.735389
SIDER	Hepatobiliary disorders	RandomForestClassifier	4	train_0	0.651097
SIDER	Hepatobiliary disorders	RandomForestClassifier	4	train_1	0.635233
SIDER	Hepatobiliary disorders	RandomForestClassifier	4	train_2	0.638073
SIDER	Metabolism and nutrition disorders	RandomForestClassifier	4	train_0	0.592404
SIDER	Metabolism and nutrition disorders	RandomForestClassifier	4	train_1	0.596599
SIDER	Metabolism and nutrition disorders	RandomForestClassifier	4	train_2	0.600113
SIDER	Product issues	RandomForestClassifier	4	train_0	0.492806
SIDER	Product issues	RandomForestClassifier	4	train_1	0.598022
SIDER	Product issues	RandomForestClassifier	4	train_2	0.465827
SIDER	Eye disorders	RandomForestClassifier	4	train_0	0.674831
SIDER	Eye disorders	RandomForestClassifier	4	train_1	0.641477
SIDER	Eye disorders	RandomForestClassifier	4	train_2	0.646655
SIDER	Investigations	RandomForestClassifier	4	train_0	0.699111
SIDER	Investigations	RandomForestClassifier	4	train_1	0.636889
SIDER	Investigations	RandomForestClassifier	4	train_2	0.639778
SIDER	Musculoskeletal and connective tissue disorders	RandomForestClassifier	4	train_0	0.703581
SIDER	Musculoskeletal and connective tissue disorders	RandomForestClassifier	4	train_1	0.668182
SIDER	Musculoskeletal and connective tissue disorders	RandomForestClassifier	4	train_2	0.716391
SIDER	Gastrointestinal disorders	RandomForestClassifier	4	train_0	0.81646
SIDER	Gastrointestinal disorders	RandomForestClassifier	4	train_1	0.823347
SIDER	Gastrointestinal disorders	RandomForestClassifier	4	train_2	0.799242
SIDER	Social circumstances	RandomForestClassifier	4	train_0	0.681239
SIDER	Social circumstances	RandomForestClassifier	4	train_1	0.622878
SIDER	Social circumstances	RandomForestClassifier	4	train_2	0.606749
SIDER	Immune system disorders	RandomForestClassifier	4	train_0	0.625815
SIDER	Immune system disorders	RandomForestClassifier	4	train_1	0.653008
SIDER	Immune system disorders	RandomForestClassifier	4	train_2	0.655514
SIDER	Reproductive system and breast disorders	RandomForestClassifier	4	train_0	0.670513
SIDER	Reproductive system and breast disorders	RandomForestClassifier	4	train_1	0.675641
SIDER	Reproductive system and breast disorders	RandomForestClassifier	4	train_2	0.701677
SIDER	Neoplasms benign, malignant and unspecified (incl cysts and polyps)	RandomForestClassifier	4	train_0	0.622288
SIDER	Neoplasms benign, malignant and unspecified (incl cysts and polyps)	RandomForestClassifier	4	train_1	0.630424
SIDER	Neoplasms benign, malignant and unspecified (incl cysts and polyps)	RandomForestClassifier	4	train_2	0.664448
SIDER	General disorders and administration site conditions	RandomForestClassifier	4	train_0	0.545522
SIDER	General disorders and administration site conditions	RandomForestClassifier	4	train_1	0.503691
SIDER	General disorders and administration site conditions	RandomForestClassifier	4	train_2	0.470965
SIDER	Endocrine disorders	RandomForestClassifier	4	train_0	0.713361
SIDER	Endocrine disorders	RandomForestClassifier	4	train_1	0.660882
SIDER	Endocrine disorders	RandomForestClassifier	4	train_2	0.653168
SIDER	Surgical and medical procedures	RandomForestClassifier	4	train_0	0.626036
SIDER	Surgical and medical procedures	RandomForestClassifier	4	train_1	0.620118
SIDER	Surgical and medical procedures	RandomForestClassifier	4	train_2	0.657101
SIDER	Vascular disorders	RandomForestClassifier	4	train_0	0.633929
SIDER	Vascular disorders	RandomForestClassifier	4	train_1	0.646313
SIDER	Vascular disorders	RandomForestClassifier	4	train_2	0.659562
SIDER	Blood and lymphatic system disorders	RandomForestClassifier	4	train_0	0.761044
SIDER	Blood and lymphatic system disorders	RandomForestClassifier	4	train_1	0.729618
SIDER	Blood and lymphatic system disorders	RandomForestClassifier	4	train_2	0.738755
SIDER	Skin and subcutaneous tissue disorders	RandomForestClassifier	4	train_0	0.589416
SIDER	Skin and subcutaneous tissue disorders	RandomForestClassifier	4	train_1	0.51399
SIDER	Skin and subcutaneous tissue disorders	RandomForestClassifier	4	train_2	0.597932
SIDER	Congenital, familial and genetic disorders	RandomForestClassifier	4	train_0	0.571662
SIDER	Congenital, familial and genetic disorders	RandomForestClassifier	4	train_1	0.573063
SIDER	Congenital, familial and genetic disorders	RandomForestClassifier	4	train_2	0.566993
SIDER	Infections and infestations	RandomForestClassifier	4	train_0	0.630952
SIDER	Infections and infestations	RandomForestClassifier	4	train_1	0.646157
SIDER	Infections and infestations	RandomForestClassifier	4	train_2	0.652405
SIDER	Respiratory, thoracic and mediastinal disorders	RandomForestClassifier	4	train_0	0.716271
SIDER	Respiratory, thoracic and mediastinal disorders	RandomForestClassifier	4	train_1	0.689962
SIDER	Respiratory, thoracic and mediastinal disorders	RandomForestClassifier	4	train_2	0.698057
SIDER	Psychiatric disorders	RandomForestClassifier	4	train_0	0.626973
SIDER	Psychiatric disorders	RandomForestClassifier	4	train_1	0.608082
SIDER	Psychiatric disorders	RandomForestClassifier	4	train_2	0.607484
SIDER	Renal and urinary disorders	RandomForestClassifier	4	train_0	0.64205
SIDER	Renal and urinary disorders	RandomForestClassifier	4	train_1	0.674031
SIDER	Renal and urinary disorders	RandomForestClassifier	4	train_2	0.667272
SIDER	Pregnancy, puerperium and perinatal conditions	RandomForestClassifier	4	train_0	0.708508
SIDER	Pregnancy, puerperium and perinatal conditions	RandomForestClassifier	4	train_1	0.642857
SIDER	Pregnancy, puerperium and perinatal conditions	RandomForestClassifier	4	train_2	0.706933
SIDER	Ear and labyrinth disorders	RandomForestClassifier	4	train_0	0.609655
SIDER	Ear and labyrinth disorders	RandomForestClassifier	4	train_1	0.600291
SIDER	Ear and labyrinth disorders	RandomForestClassifier	4	train_2	0.600811
SIDER	Cardiac disorders	RandomForestClassifier	4	train_0	0.692952
SIDER	Cardiac disorders	RandomForestClassifier	4	train_1	0.679637
SIDER	Cardiac disorders	RandomForestClassifier	4	train_2	0.652319
SIDER	Nervous system disorders	RandomForestClassifier	4	train_0	0.736318
SIDER	Nervous system disorders	RandomForestClassifier	4	train_1	0.769071
SIDER	Nervous system disorders	RandomForestClassifier	4	train_2	0.754561
SIDER	Injury, poisoning and procedural complications	RandomForestClassifier	4	train_0	0.633252
SIDER	Injury, poisoning and procedural complications	RandomForestClassifier	4	train_1	0.624636
SIDER	Injury, poisoning and procedural complications	RandomForestClassifier	4	train_2	0.623908
ClinTox	CT_TOX	RandomForestClassifier	2	train_0	0.690942
ClinTox	CT_TOX	RandomForestClassifier	2	train_1	0.694203
ClinTox	CT_TOX	RandomForestClassifier	2	train_2	0.763043
ClinTox	FDA_APPROVED	RandomForestClassifier	2	train_0	0.729416
ClinTox	FDA_APPROVED	RandomForestClassifier	2	train_1	0.754197
ClinTox	FDA_APPROVED	RandomForestClassifier	2	train_2	0.701439
HIV	HIV_active	XGBClassifier	1.5	train_0	0.769176
HIV	HIV_active	XGBClassifier	1.5	train_1	0.766141
HIV	HIV_active	XGBClassifier	1.5	train_2	0.776727
BACE	Class	XGBClassifier	1.5	train_0	0.820833
BACE	Class	XGBClassifier	1.5	train_1	0.816304
BACE	Class	XGBClassifier	1.5	train_2	0.831159
BBBP	p_np	XGBClassifier	1.5	train_0	0.738703
BBBP	p_np	XGBClassifier	1.5	train_1	0.732248
BBBP	p_np	XGBClassifier	1.5	train_2	0.735909
SIDER	Hepatobiliary disorders	XGBClassifier	10	train_0	0.64199
SIDER	Hepatobiliary disorders	XGBClassifier	10	train_1	0.629456
SIDER	Hepatobiliary disorders	XGBClassifier	10	train_2	0.619076
SIDER	Metabolism and nutrition disorders	XGBClassifier	10	train_0	0.594331
SIDER	Metabolism and nutrition disorders	XGBClassifier	10	train_1	0.50839
SIDER	Metabolism and nutrition disorders	XGBClassifier	10	train_2	0.559864
SIDER	Product issues	XGBClassifier	10	train_0	0.683453
SIDER	Product issues	XGBClassifier	10	train_1	0.589928
SIDER	Product issues	XGBClassifier	10	train_2	0.586331
SIDER	Eye disorders	XGBClassifier	10	train_0	0.587614
SIDER	Eye disorders	XGBClassifier	10	train_1	0.587614
SIDER	Eye disorders	XGBClassifier	10	train_2	0.587614
SIDER	Investigations	XGBClassifier	10	train_0	0.758222
SIDER	Investigations	XGBClassifier	10	train_1	0.804444
SIDER	Investigations	XGBClassifier	10	train_2	0.769778
SIDER	Musculoskeletal and connective tissue disorders	XGBClassifier	10	train_0	0.701102
SIDER	Musculoskeletal and connective tissue disorders	XGBClassifier	10	train_1	0.693113
SIDER	Musculoskeletal and connective tissue disorders	XGBClassifier	10	train_2	0.742149
SIDER	Gastrointestinal disorders	XGBClassifier	10	train_0	0.778237
SIDER	Gastrointestinal disorders	XGBClassifier	10	train_1	0.823691
SIDER	Gastrointestinal disorders	XGBClassifier	10	train_2	0.767906
SIDER	Social circumstances	XGBClassifier	10	train_0	0.508913
SIDER	Social circumstances	XGBClassifier	10	train_1	0.526316
SIDER	Social circumstances	XGBClassifier	10	train_2	0.578098
SIDER	Immune system disorders	XGBClassifier	10	train_0	0.677945
SIDER	Immune system disorders	XGBClassifier	10	train_1	0.667669
SIDER	Immune system disorders	XGBClassifier	10	train_2	0.670426
SIDER	Reproductive system and breast disorders	XGBClassifier	10	train_0	0.663314
SIDER	Reproductive system and breast disorders	XGBClassifier	10	train_1	0.663314
SIDER	Reproductive system and breast disorders	XGBClassifier	10	train_2	0.663314
SIDER	Neoplasms benign, malignant and unspecified (incl cysts and polyps)	XGBClassifier	10	train_0	0.634615
SIDER	Neoplasms benign, malignant and unspecified (incl cysts and polyps)	XGBClassifier	10	train_1	0.653107
SIDER	Neoplasms benign, malignant and unspecified (incl cysts and polyps)	XGBClassifier	10	train_2	0.631657
SIDER	General disorders and administration site conditions	XGBClassifier	10	train_0	0.553642
SIDER	General disorders and administration site conditions	XGBClassifier	10	train_1	0.583661
SIDER	General disorders and administration site conditions	XGBClassifier	10	train_2	0.58563
SIDER	Endocrine disorders	XGBClassifier	10	train_0	0.661157
SIDER	Endocrine disorders	XGBClassifier	10	train_1	0.693113
SIDER	Endocrine disorders	XGBClassifier	10	train_2	0.712672
SIDER	Surgical and medical procedures	XGBClassifier	10	train_0	0.437278
SIDER	Surgical and medical procedures	XGBClassifier	10	train_1	0.550888
SIDER	Surgical and medical procedures	XGBClassifier	10	train_2	0.607101
SIDER	Vascular disorders	XGBClassifier	10	train_0	0.614919
SIDER	Vascular disorders	XGBClassifier	10	train_1	0.542771
SIDER	Vascular disorders	XGBClassifier	10	train_2	0.493376
SIDER	Blood and lymphatic system disorders	XGBClassifier	10	train_0	0.746787
SIDER	Blood and lymphatic system disorders	XGBClassifier	10	train_1	0.758434
SIDER	Blood and lymphatic system disorders	XGBClassifier	10	train_2	0.754618
SIDER	Skin and subcutaneous tissue disorders	XGBClassifier	10	train_0	0.683698
SIDER	Skin and subcutaneous tissue disorders	XGBClassifier	10	train_1	0.683698
SIDER	Skin and subcutaneous tissue disorders	XGBClassifier	10	train_2	0.683698
SIDER	Congenital, familial and genetic disorders	XGBClassifier	10	train_0	0.426237
SIDER	Congenital, familial and genetic disorders	XGBClassifier	10	train_1	0.528945
SIDER	Congenital, familial and genetic disorders	XGBClassifier	10	train_2	0.606443
SIDER	Infections and infestations	XGBClassifier	10	train_0	0.661245
SIDER	Infections and infestations	XGBClassifier	10	train_1	0.661245
SIDER	Infections and infestations	XGBClassifier	10	train_2	0.661245
SIDER	Respiratory, thoracic and mediastinal disorders	XGBClassifier	10	train_0	0.702644
SIDER	Respiratory, thoracic and mediastinal disorders	XGBClassifier	10	train_1	0.666217
SIDER	Respiratory, thoracic and mediastinal disorders	XGBClassifier	10	train_2	0.70912
SIDER	Psychiatric disorders	XGBClassifier	10	train_0	0.58967
SIDER	Psychiatric disorders	XGBClassifier	10	train_1	0.587996
SIDER	Psychiatric disorders	XGBClassifier	10	train_2	0.603539
SIDER	Renal and urinary disorders	XGBClassifier	10	train_0	0.619451
SIDER	Renal and urinary disorders	XGBClassifier	10	train_1	0.580105
SIDER	Renal and urinary disorders	XGBClassifier	10	train_2	0.637813
SIDER	Pregnancy, puerperium and perinatal conditions	XGBClassifier	10	train_0	0.517857
SIDER	Pregnancy, puerperium and perinatal conditions	XGBClassifier	10	train_1	0.517857
SIDER	Pregnancy, puerperium and perinatal conditions	XGBClassifier	10	train_2	0.517857
SIDER	Ear and labyrinth disorders	XGBClassifier	10	train_0	0.599667
SIDER	Ear and labyrinth disorders	XGBClassifier	10	train_1	0.599667
SIDER	Ear and labyrinth disorders	XGBClassifier	10	train_2	0.599667
SIDER	Cardiac disorders	XGBClassifier	10	train_0	0.655647
SIDER	Cardiac disorders	XGBClassifier	10	train_1	0.669421
SIDER	Cardiac disorders	XGBClassifier	10	train_2	0.644513
SIDER	Nervous system disorders	XGBClassifier	10	train_0	0.853234
SIDER	Nervous system disorders	XGBClassifier	10	train_1	0.833333
SIDER	Nervous system disorders	XGBClassifier	10	train_2	0.834163
SIDER	Injury, poisoning and procedural complications	XGBClassifier	10	train_0	0.513592
SIDER	Injury, poisoning and procedural complications	XGBClassifier	10	train_1	0.628641
SIDER	Injury, poisoning and procedural complications	XGBClassifier	10	train_2	0.537379
ClinTox	CT_TOX	RandomForestClassifier	20	train_0	0.726449
ClinTox	CT_TOX	RandomForestClassifier	20	train_1	0.718478
ClinTox	CT_TOX	RandomForestClassifier	20	train_2	0.731884
ClinTox	FDA_APPROVED	RandomForestClassifier	20	train_0	0.555156
ClinTox	FDA_APPROVED	RandomForestClassifier	20	train_1	0.646283
ClinTox	FDA_APPROVED	RandomForestClassifier	20	train_2	0.671863
ClinTox	CT_TOX	XGBClassifier	1	train_0	0.858696
ClinTox	CT_TOX	XGBClassifier	1	train_1	0.745652
ClinTox	CT_TOX	XGBClassifier	1	train_2	0.802174
ClinTox	FDA_APPROVED	XGBClassifier	1	train_0	0.819345
ClinTox	FDA_APPROVED	XGBClassifier	1	train_1	0.819345
ClinTox	FDA_APPROVED	XGBClassifier	1	train_2	0.819345
BBBP	p_np	XGBClassifier	4	train_0	0.745255
BBBP	p_np	XGBClassifier	4	train_1	0.735042
BBBP	p_np	XGBClassifier	4	train_2	0.744002
BACE	Class	XGBClassifier	20	train_0	0.826993
BACE	Class	XGBClassifier	20	train_1	0.8125
BACE	Class	XGBClassifier	20	train_2	0.818297
BBBP	p_np	XGBClassifier	10	train_0	0.747182
BBBP	p_np	XGBClassifier	10	train_1	0.74988
BBBP	p_np	XGBClassifier	10	train_2	0.752963
Tox21	NR-AR	RandomForestClassifier	4	train_0	0.730405
Tox21	NR-AR	RandomForestClassifier	4	train_1	0.70147
Tox21	NR-AR	RandomForestClassifier	4	train_2	0.700877
Tox21	NR-AR-LBD	RandomForestClassifier	4	train_0	0.758286
Tox21	NR-AR-LBD	RandomForestClassifier	4	train_1	0.738147
Tox21	NR-AR-LBD	RandomForestClassifier	4	train_2	0.768334
Tox21	NR-AhR	RandomForestClassifier	4	train_0	0.834831
Tox21	NR-AhR	RandomForestClassifier	4	train_1	0.832554
Tox21	NR-AhR	RandomForestClassifier	4	train_2	0.829801
Tox21	NR-Aromatase	RandomForestClassifier	4	train_0	0.730511
Tox21	NR-Aromatase	RandomForestClassifier	4	train_1	0.721303
Tox21	NR-Aromatase	RandomForestClassifier	4	train_2	0.701412
Tox21	NR-ER	RandomForestClassifier	4	train_0	0.72286
Tox21	NR-ER	RandomForestClassifier	4	train_1	0.712323
Tox21	NR-ER	RandomForestClassifier	4	train_2	0.720174
Tox21	NR-ER-LBD	RandomForestClassifier	4	train_0	0.676047
Tox21	NR-ER-LBD	RandomForestClassifier	4	train_1	0.709388
Tox21	NR-ER-LBD	RandomForestClassifier	4	train_2	0.672016
Tox21	NR-PPAR-gamma	RandomForestClassifier	4	train_0	0.759658
Tox21	NR-PPAR-gamma	RandomForestClassifier	4	train_1	0.74663
Tox21	NR-PPAR-gamma	RandomForestClassifier	4	train_2	0.775604
Tox21	SR-ARE	RandomForestClassifier	4	train_0	0.707092
Tox21	SR-ARE	RandomForestClassifier	4	train_1	0.720758
Tox21	SR-ARE	RandomForestClassifier	4	train_2	0.725333
Tox21	SR-ATAD5	RandomForestClassifier	4	train_0	0.731778
Tox21	SR-ATAD5	RandomForestClassifier	4	train_1	0.705174
Tox21	SR-ATAD5	RandomForestClassifier	4	train_2	0.724878
Tox21	SR-HSE	RandomForestClassifier	4	train_0	0.785717
Tox21	SR-HSE	RandomForestClassifier	4	train_1	0.746744
Tox21	SR-HSE	RandomForestClassifier	4	train_2	0.785394
Tox21	SR-MMP	RandomForestClassifier	4	train_0	0.819514
Tox21	SR-MMP	RandomForestClassifier	4	train_1	0.818974
Tox21	SR-MMP	RandomForestClassifier	4	train_2	0.809331
Tox21	SR-p53	RandomForestClassifier	4	train_0	0.752576
Tox21	SR-p53	RandomForestClassifier	4	train_1	0.772414
Tox21	SR-p53	RandomForestClassifier	4	train_2	0.75295
BACE	Class	XGBClassifier	2	train_0	0.806159
BACE	Class	XGBClassifier	2	train_1	0.820652
BACE	Class	XGBClassifier	2	train_2	0.822645
ClinTox	CT_TOX	XGBClassifier	8	train_0	0.834058
ClinTox	CT_TOX	XGBClassifier	8	train_1	0.834058
ClinTox	CT_TOX	XGBClassifier	8	train_2	0.834058
ClinTox	FDA_APPROVED	XGBClassifier	8	train_0	0.864109
ClinTox	FDA_APPROVED	XGBClassifier	8	train_1	0.864109
ClinTox	FDA_APPROVED	XGBClassifier	8	train_2	0.864109
Tox21	NR-AR	XGBClassifier	20	train_0	0.741064
Tox21	NR-AR	XGBClassifier	20	train_1	0.741064
Tox21	NR-AR	XGBClassifier	20	train_2	0.741064
Tox21	NR-AR-LBD	XGBClassifier	20	train_0	0.797999
Tox21	NR-AR-LBD	XGBClassifier	20	train_1	0.82027
Tox21	NR-AR-LBD	XGBClassifier	20	train_2	0.82114
Tox21	NR-AhR	XGBClassifier	20	train_0	0.834993
Tox21	NR-AhR	XGBClassifier	20	train_1	0.838576
Tox21	NR-AhR	XGBClassifier	20	train_2	0.833941
Tox21	NR-Aromatase	XGBClassifier	20	train_0	0.720991
Tox21	NR-Aromatase	XGBClassifier	20	train_1	0.720991
Tox21	NR-Aromatase	XGBClassifier	20	train_2	0.720991
Tox21	NR-ER	XGBClassifier	20	train_0	0.728394
Tox21	NR-ER	XGBClassifier	20	train_1	0.723701
Tox21	NR-ER	XGBClassifier	20	train_2	0.714256
Tox21	NR-ER-LBD	XGBClassifier	20	train_0	0.738698
Tox21	NR-ER-LBD	XGBClassifier	20	train_1	0.738698
Tox21	NR-ER-LBD	XGBClassifier	20	train_2	0.738698
Tox21	NR-PPAR-gamma	XGBClassifier	20	train_0	0.740013
Tox21	NR-PPAR-gamma	XGBClassifier	20	train_1	0.740013
Tox21	NR-PPAR-gamma	XGBClassifier	20	train_2	0.740013
Tox21	SR-ARE	XGBClassifier	20	train_0	0.727417
Tox21	SR-ARE	XGBClassifier	20	train_1	0.714193
Tox21	SR-ARE	XGBClassifier	20	train_2	0.728138
Tox21	SR-ATAD5	XGBClassifier	20	train_0	0.685446
Tox21	SR-ATAD5	XGBClassifier	20	train_1	0.698013
Tox21	SR-ATAD5	XGBClassifier	20	train_2	0.703467
Tox21	SR-HSE	XGBClassifier	20	train_0	0.801756
Tox21	SR-HSE	XGBClassifier	20	train_1	0.791522
Tox21	SR-HSE	XGBClassifier	20	train_2	0.753863
Tox21	SR-MMP	XGBClassifier	20	train_0	0.846698
Tox21	SR-MMP	XGBClassifier	20	train_1	0.846698
Tox21	SR-MMP	XGBClassifier	20	train_2	0.846698
Tox21	SR-p53	XGBClassifier	20	train_0	0.769962
Tox21	SR-p53	XGBClassifier	20	train_1	0.784224
Tox21	SR-p53	XGBClassifier	20	train_2	0.783826
BACE	Class	RandomForestClassifier	1.5	train_0	0.833062
BACE	Class	RandomForestClassifier	1.5	train_1	0.835688
BACE	Class	RandomForestClassifier	1.5	train_2	0.844022
BACE	Class	RandomForestClassifier	2	train_0	0.852808
BACE	Class	RandomForestClassifier	2	train_1	0.834601
BACE	Class	RandomForestClassifier	2	train_2	0.836594
BBBP	p_np	XGBClassifier	8	train_0	0.744099
BBBP	p_np	XGBClassifier	8	train_1	0.746604
BBBP	p_np	XGBClassifier	8	train_2	0.742172
Tox21	NR-AR	RandomForestClassifier	8	train_0	0.69291
Tox21	NR-AR	RandomForestClassifier	8	train_1	0.730432
Tox21	NR-AR	RandomForestClassifier	8	train_2	0.674015
Tox21	NR-AR-LBD	RandomForestClassifier	8	train_0	0.751327
Tox21	NR-AR-LBD	RandomForestClassifier	8	train_1	0.749065
Tox21	NR-AR-LBD	RandomForestClassifier	8	train_2	0.7709
Tox21	NR-AhR	RandomForestClassifier	8	train_0	0.827443
Tox21	NR-AhR	RandomForestClassifier	8	train_1	0.826219
Tox21	NR-AhR	RandomForestClassifier	8	train_2	0.834082
Tox21	NR-Aromatase	RandomForestClassifier	8	train_0	0.700474
Tox21	NR-Aromatase	RandomForestClassifier	8	train_1	0.734467
Tox21	NR-Aromatase	RandomForestClassifier	8	train_2	0.722041
Tox21	NR-ER	RandomForestClassifier	8	train_0	0.749306
Tox21	NR-ER	RandomForestClassifier	8	train_1	0.750517
Tox21	NR-ER	RandomForestClassifier	8	train_2	0.737057
Tox21	NR-ER-LBD	RandomForestClassifier	8	train_0	0.780591
Tox21	NR-ER-LBD	RandomForestClassifier	8	train_1	0.708974
Tox21	NR-ER-LBD	RandomForestClassifier	8	train_2	0.746346
Tox21	NR-PPAR-gamma	RandomForestClassifier	8	train_0	0.776097
Tox21	NR-PPAR-gamma	RandomForestClassifier	8	train_1	0.753822
Tox21	NR-PPAR-gamma	RandomForestClassifier	8	train_2	0.73541
Tox21	SR-ARE	RandomForestClassifier	8	train_0	0.740932
Tox21	SR-ARE	RandomForestClassifier	8	train_1	0.725321
Tox21	SR-ARE	RandomForestClassifier	8	train_2	0.736229
Tox21	SR-ATAD5	RandomForestClassifier	8	train_0	0.699957
Tox21	SR-ATAD5	RandomForestClassifier	8	train_1	0.700526
Tox21	SR-ATAD5	RandomForestClassifier	8	train_2	0.718784
Tox21	SR-HSE	RandomForestClassifier	8	train_0	0.781207
Tox21	SR-HSE	RandomForestClassifier	8	train_1	0.760173
Tox21	SR-HSE	RandomForestClassifier	8	train_2	0.732768
Tox21	SR-MMP	RandomForestClassifier	8	train_0	0.814146
Tox21	SR-MMP	RandomForestClassifier	8	train_1	0.809392
Tox21	SR-MMP	RandomForestClassifier	8	train_2	0.814944
Tox21	SR-p53	RandomForestClassifier	8	train_0	0.807435
Tox21	SR-p53	RandomForestClassifier	8	train_1	0.786004
Tox21	SR-p53	RandomForestClassifier	8	train_2	0.777019
HIV	HIV_active	RandomForestClassifier	10	train_0	0.790671
HIV	HIV_active	RandomForestClassifier	10	train_1	0.772568
HIV	HIV_active	RandomForestClassifier	10	train_2	0.760108
Tox21	NR-AR	RandomForestClassifier	1.5	train_0	0.764723
Tox21	NR-AR	RandomForestClassifier	1.5	train_1	0.709033
Tox21	NR-AR	RandomForestClassifier	1.5	train_2	0.74529
Tox21	NR-AR-LBD	RandomForestClassifier	1.5	train_0	0.78147
Tox21	NR-AR-LBD	RandomForestClassifier	1.5	train_1	0.839887
Tox21	NR-AR-LBD	RandomForestClassifier	1.5	train_2	0.78321
Tox21	NR-AhR	RandomForestClassifier	1.5	train_0	0.833141
Tox21	NR-AhR	RandomForestClassifier	1.5	train_1	0.826148
Tox21	NR-AhR	RandomForestClassifier	1.5	train_2	0.826472
Tox21	NR-Aromatase	RandomForestClassifier	1.5	train_0	0.694216
Tox21	NR-Aromatase	RandomForestClassifier	1.5	train_1	0.715873
Tox21	NR-Aromatase	RandomForestClassifier	1.5	train_2	0.69996
Tox21	NR-ER	RandomForestClassifier	1.5	train_0	0.695263
Tox21	NR-ER	RandomForestClassifier	1.5	train_1	0.718566
Tox21	NR-ER	RandomForestClassifier	1.5	train_2	0.703704
Tox21	NR-ER-LBD	RandomForestClassifier	1.5	train_0	0.737681
Tox21	NR-ER-LBD	RandomForestClassifier	1.5	train_1	0.713608
Tox21	NR-ER-LBD	RandomForestClassifier	1.5	train_2	0.729958
Tox21	NR-PPAR-gamma	RandomForestClassifier	1.5	train_0	0.770426
Tox21	NR-PPAR-gamma	RandomForestClassifier	1.5	train_1	0.733191
Tox21	NR-PPAR-gamma	RandomForestClassifier	1.5	train_2	0.800181
Tox21	SR-ARE	RandomForestClassifier	1.5	train_0	0.699525
Tox21	SR-ARE	RandomForestClassifier	1.5	train_1	0.696114
Tox21	SR-ARE	RandomForestClassifier	1.5	train_2	0.689269
Tox21	SR-ATAD5	RandomForestClassifier	1.5	train_0	0.746787
Tox21	SR-ATAD5	RandomForestClassifier	1.5	train_1	0.75658
Tox21	SR-ATAD5	RandomForestClassifier	1.5	train_2	0.748755
Tox21	SR-HSE	RandomForestClassifier	1.5	train_0	0.770589
Tox21	SR-HSE	RandomForestClassifier	1.5	train_1	0.783715
Tox21	SR-HSE	RandomForestClassifier	1.5	train_2	0.772389
Tox21	SR-MMP	RandomForestClassifier	1.5	train_0	0.804294
Tox21	SR-MMP	RandomForestClassifier	1.5	train_1	0.804602
Tox21	SR-MMP	RandomForestClassifier	1.5	train_2	0.811935
Tox21	SR-p53	RandomForestClassifier	1.5	train_0	0.819743
Tox21	SR-p53	RandomForestClassifier	1.5	train_1	0.821884
Tox21	SR-p53	RandomForestClassifier	1.5	train_2	0.80736
BBBP	p_np	XGBClassifier	1	train_0	0.735524
BBBP	p_np	XGBClassifier	1	train_1	0.741786
BBBP	p_np	XGBClassifier	1	train_2	0.725118
Tox21	NR-AR	RandomForestClassifier	1	train_0	0.652832
Tox21	NR-AR	RandomForestClassifier	1	train_1	0.670677
Tox21	NR-AR	RandomForestClassifier	1	train_2	0.677326
Tox21	NR-AR-LBD	RandomForestClassifier	1	train_0	0.788212
Tox21	NR-AR-LBD	RandomForestClassifier	1	train_1	0.763636
Tox21	NR-AR-LBD	RandomForestClassifier	1	train_2	0.769552
Tox21	NR-AhR	RandomForestClassifier	1	train_0	0.844699
Tox21	NR-AhR	RandomForestClassifier	1	train_1	0.833718
Tox21	NR-AhR	RandomForestClassifier	1	train_2	0.827848
Tox21	NR-Aromatase	RandomForestClassifier	1	train_0	0.691825
Tox21	NR-Aromatase	RandomForestClassifier	1	train_1	0.704743
Tox21	NR-Aromatase	RandomForestClassifier	1	train_2	0.713325
Tox21	NR-ER	RandomForestClassifier	1	train_0	0.742887
Tox21	NR-ER	RandomForestClassifier	1	train_1	0.730623
Tox21	NR-ER	RandomForestClassifier	1	train_2	0.750826
Tox21	NR-ER-LBD	RandomForestClassifier	1	train_0	0.721519
Tox21	NR-ER-LBD	RandomForestClassifier	1	train_1	0.751959
Tox21	NR-ER-LBD	RandomForestClassifier	1	train_2	0.739979
Tox21	NR-PPAR-gamma	RandomForestClassifier	1	train_0	0.747781
Tox21	NR-PPAR-gamma	RandomForestClassifier	1	train_1	0.736355
Tox21	NR-PPAR-gamma	RandomForestClassifier	1	train_2	0.725793
Tox21	SR-ARE	RandomForestClassifier	1	train_0	0.689118
Tox21	SR-ARE	RandomForestClassifier	1	train_1	0.6858
Tox21	SR-ARE	RandomForestClassifier	1	train_2	0.701329
Tox21	SR-ATAD5	RandomForestClassifier	1	train_0	0.724807
Tox21	SR-ATAD5	RandomForestClassifier	1	train_1	0.729976
Tox21	SR-ATAD5	RandomForestClassifier	1	train_2	0.690259
Tox21	SR-HSE	RandomForestClassifier	1	train_0	0.750728
Tox21	SR-HSE	RandomForestClassifier	1	train_1	0.760032
Tox21	SR-HSE	RandomForestClassifier	1	train_2	0.759627
Tox21	SR-MMP	RandomForestClassifier	1	train_0	0.807021
Tox21	SR-MMP	RandomForestClassifier	1	train_1	0.807857
Tox21	SR-MMP	RandomForestClassifier	1	train_2	0.810584
Tox21	SR-p53	RandomForestClassifier	1	train_0	0.793322
Tox21	SR-p53	RandomForestClassifier	1	train_1	0.775326
Tox21	SR-p53	RandomForestClassifier	1	train_2	0.795886
BBBP	p_np	RandomForestClassifier	20	train_0	0.740245
BBBP	p_np	RandomForestClassifier	20	train_1	0.740389
BBBP	p_np	RandomForestClassifier	20	train_2	0.732392
BBBP	p_np	RandomForestClassifier	2	train_0	0.742461
BBBP	p_np	RandomForestClassifier	2	train_1	0.727719
BBBP	p_np	RandomForestClassifier	2	train_2	0.744243
SIDER	Hepatobiliary disorders	RandomForestClassifier	20	train_0	0.632785
SIDER	Hepatobiliary disorders	RandomForestClassifier	20	train_1	0.635233
SIDER	Hepatobiliary disorders	RandomForestClassifier	20	train_2	0.679495
SIDER	Metabolism and nutrition disorders	RandomForestClassifier	20	train_0	0.565533
SIDER	Metabolism and nutrition disorders	RandomForestClassifier	20	train_1	0.541497
SIDER	Metabolism and nutrition disorders	RandomForestClassifier	20	train_2	0.551134
SIDER	Product issues	RandomForestClassifier	20	train_0	0.500899
SIDER	Product issues	RandomForestClassifier	20	train_1	0.633094
SIDER	Product issues	RandomForestClassifier	20	train_2	0.423561
SIDER	Eye disorders	RandomForestClassifier	20	train_0	0.599263
SIDER	Eye disorders	RandomForestClassifier	20	train_1	0.642573
SIDER	Eye disorders	RandomForestClassifier	20	train_2	0.608025
SIDER	Investigations	RandomForestClassifier	20	train_0	0.694889
SIDER	Investigations	RandomForestClassifier	20	train_1	0.726667
SIDER	Investigations	RandomForestClassifier	20	train_2	0.738444
SIDER	Musculoskeletal and connective tissue disorders	RandomForestClassifier	20	train_0	0.707438
SIDER	Musculoskeletal and connective tissue disorders	RandomForestClassifier	20	train_1	0.736915
SIDER	Musculoskeletal and connective tissue disorders	RandomForestClassifier	20	train_2	0.691047
SIDER	Gastrointestinal disorders	RandomForestClassifier	20	train_0	0.77376
SIDER	Gastrointestinal disorders	RandomForestClassifier	20	train_1	0.77376
SIDER	Gastrointestinal disorders	RandomForestClassifier	20	train_2	0.788223
SIDER	Social circumstances	RandomForestClassifier	20	train_0	0.629457
SIDER	Social circumstances	RandomForestClassifier	20	train_1	0.579584
SIDER	Social circumstances	RandomForestClassifier	20	train_2	0.557725
SIDER	Immune system disorders	RandomForestClassifier	20	train_0	0.581955
SIDER	Immune system disorders	RandomForestClassifier	20	train_1	0.581454
SIDER	Immune system disorders	RandomForestClassifier	20	train_2	0.586842
SIDER	Reproductive system and breast disorders	RandomForestClassifier	20	train_0	0.69645
SIDER	Reproductive system and breast disorders	RandomForestClassifier	20	train_1	0.698422
SIDER	Reproductive system and breast disorders	RandomForestClassifier	20	train_2	0.66075
SIDER	Neoplasms benign, malignant and unspecified (incl cysts and polyps)	RandomForestClassifier	20	train_0	0.621918
SIDER	Neoplasms benign, malignant and unspecified (incl cysts and polyps)	RandomForestClassifier	20	train_1	0.650641
SIDER	Neoplasms benign, malignant and unspecified (incl cysts and polyps)	RandomForestClassifier	20	train_2	0.627712
SIDER	General disorders and administration site conditions	RandomForestClassifier	20	train_0	0.717766
SIDER	General disorders and administration site conditions	RandomForestClassifier	20	train_1	0.69685
SIDER	General disorders and administration site conditions	RandomForestClassifier	20	train_2	0.614173
SIDER	Endocrine disorders	RandomForestClassifier	20	train_0	0.664325
SIDER	Endocrine disorders	RandomForestClassifier	20	train_1	0.682369
SIDER	Endocrine disorders	RandomForestClassifier	20	train_2	0.688567
SIDER	Surgical and medical procedures	RandomForestClassifier	20	train_0	0.586982
SIDER	Surgical and medical procedures	RandomForestClassifier	20	train_1	0.586095
SIDER	Surgical and medical procedures	RandomForestClassifier	20	train_2	0.540828
SIDER	Vascular disorders	RandomForestClassifier	20	train_0	0.605271
SIDER	Vascular disorders	RandomForestClassifier	20	train_1	0.656106
SIDER	Vascular disorders	RandomForestClassifier	20	train_2	0.623848
SIDER	Blood and lymphatic system disorders	RandomForestClassifier	20	train_0	0.76506
SIDER	Blood and lymphatic system disorders	RandomForestClassifier	20	train_1	0.760643
SIDER	Blood and lymphatic system disorders	RandomForestClassifier	20	train_2	0.755522
SIDER	Skin and subcutaneous tissue disorders	RandomForestClassifier	20	train_0	0.610706
SIDER	Skin and subcutaneous tissue disorders	RandomForestClassifier	20	train_1	0.655109
SIDER	Skin and subcutaneous tissue disorders	RandomForestClassifier	20	train_2	0.571776
SIDER	Congenital, familial and genetic disorders	RandomForestClassifier	20	train_0	0.618114
SIDER	Congenital, familial and genetic disorders	RandomForestClassifier	20	train_1	0.578198
SIDER	Congenital, familial and genetic disorders	RandomForestClassifier	20	train_2	0.54972
SIDER	Infections and infestations	RandomForestClassifier	20	train_0	0.666431
SIDER	Infections and infestations	RandomForestClassifier	20	train_1	0.682107
SIDER	Infections and infestations	RandomForestClassifier	20	train_2	0.680811
SIDER	Respiratory, thoracic and mediastinal disorders	RandomForestClassifier	20	train_0	0.713708
SIDER	Respiratory, thoracic and mediastinal disorders	RandomForestClassifier	20	train_1	0.701565
SIDER	Respiratory, thoracic and mediastinal disorders	RandomForestClassifier	20	train_2	0.737318
SIDER	Psychiatric disorders	RandomForestClassifier	20	train_0	0.602702
SIDER	Psychiatric disorders	RandomForestClassifier	20	train_1	0.60868
SIDER	Psychiatric disorders	RandomForestClassifier	20	train_2	0.603778
SIDER	Renal and urinary disorders	RandomForestClassifier	20	train_0	0.625404
SIDER	Renal and urinary disorders	RandomForestClassifier	20	train_1	0.62843
SIDER	Renal and urinary disorders	RandomForestClassifier	20	train_2	0.640032
SIDER	Pregnancy, puerperium and perinatal conditions	RandomForestClassifier	20	train_0	0.680147
SIDER	Pregnancy, puerperium and perinatal conditions	RandomForestClassifier	20	train_1	0.722164
SIDER	Pregnancy, puerperium and perinatal conditions	RandomForestClassifier	20	train_2	0.640756
SIDER	Ear and labyrinth disorders	RandomForestClassifier	20	train_0	0.583645
SIDER	Ear and labyrinth disorders	RandomForestClassifier	20	train_1	0.568768
SIDER	Ear and labyrinth disorders	RandomForestClassifier	20	train_2	0.571057
SIDER	Cardiac disorders	RandomForestClassifier	20	train_0	0.665978
SIDER	Cardiac disorders	RandomForestClassifier	20	train_1	0.689738
SIDER	Cardiac disorders	RandomForestClassifier	20	train_2	0.691804
SIDER	Nervous system disorders	RandomForestClassifier	20	train_0	0.768242
SIDER	Nervous system disorders	RandomForestClassifier	20	train_1	0.74461
SIDER	Nervous system disorders	RandomForestClassifier	20	train_2	0.739635
SIDER	Injury, poisoning and procedural complications	RandomForestClassifier	20	train_0	0.553034
SIDER	Injury, poisoning and procedural complications	RandomForestClassifier	20	train_1	0.618447
SIDER	Injury, poisoning and procedural complications	RandomForestClassifier	20	train_2	0.54733
HIV	HIV_active	XGBClassifier	10	train_0	0.777116
HIV	HIV_active	XGBClassifier	10	train_1	0.769721
HIV	HIV_active	XGBClassifier	10	train_2	0.779239
SIDER	Hepatobiliary disorders	XGBClassifier	2	train_0	0.646494
SIDER	Hepatobiliary disorders	XGBClassifier	2	train_1	0.653741
SIDER	Hepatobiliary disorders	XGBClassifier	2	train_2	0.658637
SIDER	Metabolism and nutrition disorders	XGBClassifier	2	train_0	0.573016
SIDER	Metabolism and nutrition disorders	XGBClassifier	2	train_1	0.562132
SIDER	Metabolism and nutrition disorders	XGBClassifier	2	train_2	0.59932
SIDER	Product issues	XGBClassifier	2	train_0	0.401079
SIDER	Product issues	XGBClassifier	2	train_1	0.47482
SIDER	Product issues	XGBClassifier	2	train_2	0.595324
SIDER	Eye disorders	XGBClassifier	2	train_0	0.700518
SIDER	Eye disorders	XGBClassifier	2	train_1	0.700518
SIDER	Eye disorders	XGBClassifier	2	train_2	0.700518
SIDER	Investigations	XGBClassifier	2	train_0	0.631111
SIDER	Investigations	XGBClassifier	2	train_1	0.730667
SIDER	Investigations	XGBClassifier	2	train_2	0.672
SIDER	Musculoskeletal and connective tissue disorders	XGBClassifier	2	train_0	0.711019
SIDER	Musculoskeletal and connective tissue disorders	XGBClassifier	2	train_1	0.67686
SIDER	Musculoskeletal and connective tissue disorders	XGBClassifier	2	train_2	0.726722
SIDER	Gastrointestinal disorders	XGBClassifier	2	train_0	0.764463
SIDER	Gastrointestinal disorders	XGBClassifier	2	train_1	0.764463
SIDER	Gastrointestinal disorders	XGBClassifier	2	train_2	0.764463
SIDER	Social circumstances	XGBClassifier	2	train_0	0.620968
SIDER	Social circumstances	XGBClassifier	2	train_1	0.620968
SIDER	Social circumstances	XGBClassifier	2	train_2	0.620968
SIDER	Immune system disorders	XGBClassifier	2	train_0	0.639098
SIDER	Immune system disorders	XGBClassifier	2	train_1	0.639098
SIDER	Immune system disorders	XGBClassifier	2	train_2	0.639098
SIDER	Reproductive system and breast disorders	XGBClassifier	2	train_0	0.602564
SIDER	Reproductive system and breast disorders	XGBClassifier	2	train_1	0.637475
SIDER	Reproductive system and breast disorders	XGBClassifier	2	train_2	0.634517
SIDER	Neoplasms benign, malignant and unspecified (incl cysts and polyps)	XGBClassifier	2	train_0	0.642751
SIDER	Neoplasms benign, malignant and unspecified (incl cysts and polyps)	XGBClassifier	2	train_1	0.671844
SIDER	Neoplasms benign, malignant and unspecified (incl cysts and polyps)	XGBClassifier	2	train_2	0.64571
SIDER	General disorders and administration site conditions	XGBClassifier	2	train_0	0.595472
SIDER	General disorders and administration site conditions	XGBClassifier	2	train_1	0.621063
SIDER	General disorders and administration site conditions	XGBClassifier	2	train_2	0.616634
SIDER	Endocrine disorders	XGBClassifier	2	train_0	0.667218
SIDER	Endocrine disorders	XGBClassifier	2	train_1	0.715978
SIDER	Endocrine disorders	XGBClassifier	2	train_2	0.665014
SIDER	Surgical and medical procedures	XGBClassifier	2	train_0	0.547929
SIDER	Surgical and medical procedures	XGBClassifier	2	train_1	0.548521
SIDER	Surgical and medical procedures	XGBClassifier	2	train_2	0.552071
SIDER	Vascular disorders	XGBClassifier	2	train_0	0.6803
SIDER	Vascular disorders	XGBClassifier	2	train_1	0.660714
SIDER	Vascular disorders	XGBClassifier	2	train_2	0.685772
SIDER	Blood and lymphatic system disorders	XGBClassifier	2	train_0	0.732129
SIDER	Blood and lymphatic system disorders	XGBClassifier	2	train_1	0.753012
SIDER	Blood and lymphatic system disorders	XGBClassifier	2	train_2	0.746988
SIDER	Skin and subcutaneous tissue disorders	XGBClassifier	2	train_0	0.549878
SIDER	Skin and subcutaneous tissue disorders	XGBClassifier	2	train_1	0.525547
SIDER	Skin and subcutaneous tissue disorders	XGBClassifier	2	train_2	0.734793
SIDER	Congenital, familial and genetic disorders	XGBClassifier	2	train_0	0.637722
SIDER	Congenital, familial and genetic disorders	XGBClassifier	2	train_1	0.637722
SIDER	Congenital, familial and genetic disorders	XGBClassifier	2	train_2	0.637722
SIDER	Infections and infestations	XGBClassifier	2	train_0	0.654173
SIDER	Infections and infestations	XGBClassifier	2	train_1	0.620934
SIDER	Infections and infestations	XGBClassifier	2	train_2	0.637199
SIDER	Respiratory, thoracic and mediastinal disorders	XGBClassifier	2	train_0	0.721263
SIDER	Respiratory, thoracic and mediastinal disorders	XGBClassifier	2	train_1	0.717215
SIDER	Respiratory, thoracic and mediastinal disorders	XGBClassifier	2	train_2	0.67728
SIDER	Psychiatric disorders	XGBClassifier	2	train_0	0.646102
SIDER	Psychiatric disorders	XGBClassifier	2	train_1	0.631516
SIDER	Psychiatric disorders	XGBClassifier	2	train_2	0.622908
SIDER	Renal and urinary disorders	XGBClassifier	2	train_0	0.6364
SIDER	Renal and urinary disorders	XGBClassifier	2	train_1	0.59544
SIDER	Renal and urinary disorders	XGBClassifier	2	train_2	0.639629
SIDER	Pregnancy, puerperium and perinatal conditions	XGBClassifier	2	train_0	0.678571
SIDER	Pregnancy, puerperium and perinatal conditions	XGBClassifier	2	train_1	0.678571
SIDER	Pregnancy, puerperium and perinatal conditions	XGBClassifier	2	train_2	0.678571
SIDER	Ear and labyrinth disorders	XGBClassifier	2	train_0	0.558885
SIDER	Ear and labyrinth disorders	XGBClassifier	2	train_1	0.558885
SIDER	Ear and labyrinth disorders	XGBClassifier	2	train_2	0.558885
SIDER	Cardiac disorders	XGBClassifier	2	train_0	0.71258
SIDER	Cardiac disorders	XGBClassifier	2	train_1	0.689164
SIDER	Cardiac disorders	XGBClassifier	2	train_2	0.716253
SIDER	Nervous system disorders	XGBClassifier	2	train_0	0.62272
SIDER	Nervous system disorders	XGBClassifier	2	train_1	0.62272
SIDER	Nervous system disorders	XGBClassifier	2	train_2	0.62272
SIDER	Injury, poisoning and procedural complications	XGBClassifier	2	train_0	0.546117
SIDER	Injury, poisoning and procedural complications	XGBClassifier	2	train_1	0.546117
SIDER	Injury, poisoning and procedural complications	XGBClassifier	2	train_2	0.546117
ClinTox	CT_TOX	XGBClassifier	4	train_0	0.823913
ClinTox	CT_TOX	XGBClassifier	4	train_1	0.803623
ClinTox	CT_TOX	XGBClassifier	4	train_2	0.846377
ClinTox	FDA_APPROVED	XGBClassifier	4	train_0	0.814948
ClinTox	FDA_APPROVED	XGBClassifier	4	train_1	0.772182
ClinTox	FDA_APPROVED	XGBClassifier	4	train_2	0.796163
SIDER	Hepatobiliary disorders	RandomForestClassifier	8	train_0	0.635331
SIDER	Hepatobiliary disorders	RandomForestClassifier	8	train_1	0.632785
SIDER	Hepatobiliary disorders	RandomForestClassifier	8	train_2	0.627007
SIDER	Metabolism and nutrition disorders	RandomForestClassifier	8	train_0	0.544898
SIDER	Metabolism and nutrition disorders	RandomForestClassifier	8	train_1	0.573583
SIDER	Metabolism and nutrition disorders	RandomForestClassifier	8	train_2	0.570975
SIDER	Product issues	RandomForestClassifier	8	train_0	0.498201
SIDER	Product issues	RandomForestClassifier	8	train_1	0.608813
SIDER	Product issues	RandomForestClassifier	8	train_2	0.560252
SIDER	Eye disorders	RandomForestClassifier	8	train_0	0.605735
SIDER	Eye disorders	RandomForestClassifier	8	train_1	0.600358
SIDER	Eye disorders	RandomForestClassifier	8	train_2	0.592991
SIDER	Investigations	RandomForestClassifier	8	train_0	0.668667
SIDER	Investigations	RandomForestClassifier	8	train_1	0.672667
SIDER	Investigations	RandomForestClassifier	8	train_2	0.647778
SIDER	Musculoskeletal and connective tissue disorders	RandomForestClassifier	8	train_0	0.75427
SIDER	Musculoskeletal and connective tissue disorders	RandomForestClassifier	8	train_1	0.714601
SIDER	Musculoskeletal and connective tissue disorders	RandomForestClassifier	8	train_2	0.710331
SIDER	Gastrointestinal disorders	RandomForestClassifier	8	train_0	0.775482
SIDER	Gastrointestinal disorders	RandomForestClassifier	8	train_1	0.787534
SIDER	Gastrointestinal disorders	RandomForestClassifier	8	train_2	0.738636
SIDER	Social circumstances	RandomForestClassifier	8	train_0	0.547963
SIDER	Social circumstances	RandomForestClassifier	8	train_1	0.548387
SIDER	Social circumstances	RandomForestClassifier	8	train_2	0.585526
SIDER	Immune system disorders	RandomForestClassifier	8	train_0	0.661779
SIDER	Immune system disorders	RandomForestClassifier	8	train_1	0.692982
SIDER	Immune system disorders	RandomForestClassifier	8	train_2	0.668045
SIDER	Reproductive system and breast disorders	RandomForestClassifier	8	train_0	0.690434
SIDER	Reproductive system and breast disorders	RandomForestClassifier	8	train_1	0.704734
SIDER	Reproductive system and breast disorders	RandomForestClassifier	8	train_2	0.663314
SIDER	Neoplasms benign, malignant and unspecified (incl cysts and polyps)	RandomForestClassifier	8	train_0	0.624753
SIDER	Neoplasms benign, malignant and unspecified (incl cysts and polyps)	RandomForestClassifier	8	train_1	0.605523
SIDER	Neoplasms benign, malignant and unspecified (incl cysts and polyps)	RandomForestClassifier	8	train_2	0.593688
SIDER	General disorders and administration site conditions	RandomForestClassifier	8	train_0	0.642717
SIDER	General disorders and administration site conditions	RandomForestClassifier	8	train_1	0.649852
SIDER	General disorders and administration site conditions	RandomForestClassifier	8	train_2	0.604331
SIDER	Endocrine disorders	RandomForestClassifier	8	train_0	0.672314
SIDER	Endocrine disorders	RandomForestClassifier	8	train_1	0.644077
SIDER	Endocrine disorders	RandomForestClassifier	8	train_2	0.610744
SIDER	Surgical and medical procedures	RandomForestClassifier	8	train_0	0.597929
SIDER	Surgical and medical procedures	RandomForestClassifier	8	train_1	0.571302
SIDER	Surgical and medical procedures	RandomForestClassifier	8	train_2	0.606509
SIDER	Vascular disorders	RandomForestClassifier	8	train_0	0.626872
SIDER	Vascular disorders	RandomForestClassifier	8	train_1	0.633641
SIDER	Vascular disorders	RandomForestClassifier	8	train_2	0.652506
SIDER	Blood and lymphatic system disorders	RandomForestClassifier	8	train_0	0.736145
SIDER	Blood and lymphatic system disorders	RandomForestClassifier	8	train_1	0.713153
SIDER	Blood and lymphatic system disorders	RandomForestClassifier	8	train_2	0.707631
SIDER	Skin and subcutaneous tissue disorders	RandomForestClassifier	8	train_0	0.533455
SIDER	Skin and subcutaneous tissue disorders	RandomForestClassifier	8	train_1	0.577859
SIDER	Skin and subcutaneous tissue disorders	RandomForestClassifier	8	train_2	0.470195
SIDER	Congenital, familial and genetic disorders	RandomForestClassifier	8	train_0	0.53338
SIDER	Congenital, familial and genetic disorders	RandomForestClassifier	8	train_1	0.544585
SIDER	Congenital, familial and genetic disorders	RandomForestClassifier	8	train_2	0.531746
SIDER	Infections and infestations	RandomForestClassifier	8	train_0	0.682225
SIDER	Infections and infestations	RandomForestClassifier	8	train_1	0.68529
SIDER	Infections and infestations	RandomForestClassifier	8	train_2	0.66207
SIDER	Respiratory, thoracic and mediastinal disorders	RandomForestClassifier	8	train_0	0.702509
SIDER	Respiratory, thoracic and mediastinal disorders	RandomForestClassifier	8	train_1	0.705613
SIDER	Respiratory, thoracic and mediastinal disorders	RandomForestClassifier	8	train_2	0.703319
SIDER	Psychiatric disorders	RandomForestClassifier	8	train_0	0.627212
SIDER	Psychiatric disorders	RandomForestClassifier	8	train_1	0.677068
SIDER	Psychiatric disorders	RandomForestClassifier	8	train_2	0.632233
SIDER	Renal and urinary disorders	RandomForestClassifier	8	train_0	0.603208
SIDER	Renal and urinary disorders	RandomForestClassifier	8	train_1	0.624294
SIDER	Renal and urinary disorders	RandomForestClassifier	8	train_2	0.621872
SIDER	Pregnancy, puerperium and perinatal conditions	RandomForestClassifier	8	train_0	0.548319
SIDER	Pregnancy, puerperium and perinatal conditions	RandomForestClassifier	8	train_1	0.590336
SIDER	Pregnancy, puerperium and perinatal conditions	RandomForestClassifier	8	train_2	0.605567
SIDER	Ear and labyrinth disorders	RandomForestClassifier	8	train_0	0.59561
SIDER	Ear and labyrinth disorders	RandomForestClassifier	8	train_1	0.63608
SIDER	Ear and labyrinth disorders	RandomForestClassifier	8	train_2	0.621827
SIDER	Cardiac disorders	RandomForestClassifier	8	train_0	0.727158
SIDER	Cardiac disorders	RandomForestClassifier	8	train_1	0.710859
SIDER	Cardiac disorders	RandomForestClassifier	8	train_2	0.68377
SIDER	Nervous system disorders	RandomForestClassifier	8	train_0	0.752902
SIDER	Nervous system disorders	RandomForestClassifier	8	train_1	0.779022
SIDER	Nervous system disorders	RandomForestClassifier	8	train_2	0.78068
SIDER	Injury, poisoning and procedural complications	RandomForestClassifier	8	train_0	0.572937
SIDER	Injury, poisoning and procedural complications	RandomForestClassifier	8	train_1	0.550485
SIDER	Injury, poisoning and procedural complications	RandomForestClassifier	8	train_2	0.59284
Tox21	NR-AR	XGBClassifier	8	train_0	0.713582
Tox21	NR-AR	XGBClassifier	8	train_1	0.713582
Tox21	NR-AR	XGBClassifier	8	train_2	0.713582
Tox21	NR-AR-LBD	XGBClassifier	8	train_0	0.741627
Tox21	NR-AR-LBD	XGBClassifier	8	train_1	0.770509
Tox21	NR-AR-LBD	XGBClassifier	8	train_2	0.759113
Tox21	NR-AhR	XGBClassifier	8	train_0	0.811331
Tox21	NR-AhR	XGBClassifier	8	train_1	0.822444
Tox21	NR-AhR	XGBClassifier	8	train_2	0.828779
Tox21	NR-Aromatase	XGBClassifier	8	train_0	0.726846
Tox21	NR-Aromatase	XGBClassifier	8	train_1	0.727025
Tox21	NR-Aromatase	XGBClassifier	8	train_2	0.735831
Tox21	NR-ER	XGBClassifier	8	train_0	0.743447
Tox21	NR-ER	XGBClassifier	8	train_1	0.720602
Tox21	NR-ER	XGBClassifier	8	train_2	0.750177
Tox21	NR-ER-LBD	XGBClassifier	8	train_0	0.712176
Tox21	NR-ER-LBD	XGBClassifier	8	train_1	0.725211
Tox21	NR-ER-LBD	XGBClassifier	8	train_2	0.715265
Tox21	NR-PPAR-gamma	XGBClassifier	8	train_0	0.765412
Tox21	NR-PPAR-gamma	XGBClassifier	8	train_1	0.775686
Tox21	NR-PPAR-gamma	XGBClassifier	8	train_2	0.787934
Tox21	SR-ARE	XGBClassifier	8	train_0	0.75007
Tox21	SR-ARE	XGBClassifier	8	train_1	0.739127
Tox21	SR-ARE	XGBClassifier	8	train_2	0.749045
Tox21	SR-ATAD5	XGBClassifier	8	train_0	0.689382
Tox21	SR-ATAD5	XGBClassifier	8	train_1	0.694646
Tox21	SR-ATAD5	XGBClassifier	8	train_2	0.694361
Tox21	SR-HSE	XGBClassifier	8	train_0	0.750829
Tox21	SR-HSE	XGBClassifier	8	train_1	0.7662
Tox21	SR-HSE	XGBClassifier	8	train_2	0.766888
Tox21	SR-MMP	XGBClassifier	8	train_0	0.832179
Tox21	SR-MMP	XGBClassifier	8	train_1	0.831908
Tox21	SR-MMP	XGBClassifier	8	train_2	0.842399
Tox21	SR-p53	XGBClassifier	8	train_0	0.755351
Tox21	SR-p53	XGBClassifier	8	train_1	0.779744
Tox21	SR-p53	XGBClassifier	8	train_2	0.738202
Tox21	NR-AR	RandomForestClassifier	20	train_0	0.731751
Tox21	NR-AR	RandomForestClassifier	20	train_1	0.749677
Tox21	NR-AR	RandomForestClassifier	20	train_2	0.739449
Tox21	NR-AR-LBD	RandomForestClassifier	20	train_0	0.786777
Tox21	NR-AR-LBD	RandomForestClassifier	20	train_1	0.775033
Tox21	NR-AR-LBD	RandomForestClassifier	20	train_2	0.831448
Tox21	NR-AhR	RandomForestClassifier	20	train_0	0.816493
Tox21	NR-AhR	RandomForestClassifier	20	train_1	0.816705
Tox21	NR-AhR	RandomForestClassifier	20	train_2	0.81712
Tox21	NR-Aromatase	RandomForestClassifier	20	train_0	0.698664
Tox21	NR-Aromatase	RandomForestClassifier	20	train_1	0.69178
Tox21	NR-Aromatase	RandomForestClassifier	20	train_2	0.68103
Tox21	NR-ER	RandomForestClassifier	20	train_0	0.719835
Tox21	NR-ER	RandomForestClassifier	20	train_1	0.725236
Tox21	NR-ER	RandomForestClassifier	20	train_2	0.748598
Tox21	NR-ER-LBD	RandomForestClassifier	20	train_0	0.735232
Tox21	NR-ER-LBD	RandomForestClassifier	20	train_1	0.69609
Tox21	NR-ER-LBD	RandomForestClassifier	20	train_2	0.75761
Tox21	NR-PPAR-gamma	RandomForestClassifier	20	train_0	0.764056
Tox21	NR-PPAR-gamma	RandomForestClassifier	20	train_1	0.750699
Tox21	NR-PPAR-gamma	RandomForestClassifier	20	train_2	0.736766
Tox21	SR-ARE	RandomForestClassifier	20	train_0	0.722143
Tox21	SR-ARE	RandomForestClassifier	20	train_1	0.724297
Tox21	SR-ARE	RandomForestClassifier	20	train_2	0.734541
Tox21	SR-ATAD5	RandomForestClassifier	20	train_0	0.672191
Tox21	SR-ATAD5	RandomForestClassifier	20	train_1	0.688528
Tox21	SR-ATAD5	RandomForestClassifier	20	train_2	0.754659
Tox21	SR-HSE	RandomForestClassifier	20	train_0	0.763712
Tox21	SR-HSE	RandomForestClassifier	20	train_1	0.744863
Tox21	SR-HSE	RandomForestClassifier	20	train_2	0.764259
Tox21	SR-MMP	RandomForestClassifier	20	train_0	0.801617
Tox21	SR-MMP	RandomForestClassifier	20	train_1	0.795585
Tox21	SR-MMP	RandomForestClassifier	20	train_2	0.805879
Tox21	SR-p53	RandomForestClassifier	20	train_0	0.747673
Tox21	SR-p53	RandomForestClassifier	20	train_1	0.795313
Tox21	SR-p53	RandomForestClassifier	20	train_2	0.785892
HIV	HIV_active	RandomForestClassifier	8	train_0	0.776518
HIV	HIV_active	RandomForestClassifier	8	train_1	0.752057
HIV	HIV_active	RandomForestClassifier	8	train_2	0.785413
SIDER	Hepatobiliary disorders	RandomForestClassifier	1	train_0	0.617803
SIDER	Hepatobiliary disorders	RandomForestClassifier	1	train_1	0.618194
SIDER	Hepatobiliary disorders	RandomForestClassifier	1	train_2	0.594007
SIDER	Metabolism and nutrition disorders	RandomForestClassifier	1	train_0	0.582993
SIDER	Metabolism and nutrition disorders	RandomForestClassifier	1	train_1	0.596825
SIDER	Metabolism and nutrition disorders	RandomForestClassifier	1	train_2	0.579025
SIDER	Product issues	RandomForestClassifier	1	train_0	0.239209
SIDER	Product issues	RandomForestClassifier	1	train_1	0.479317
SIDER	Product issues	RandomForestClassifier	1	train_2	0.623201
SIDER	Eye disorders	RandomForestClassifier	1	train_0	0.627041
SIDER	Eye disorders	RandomForestClassifier	1	train_1	0.630725
SIDER	Eye disorders	RandomForestClassifier	1	train_2	0.638092
SIDER	Investigations	RandomForestClassifier	1	train_0	0.7
SIDER	Investigations	RandomForestClassifier	1	train_1	0.726
SIDER	Investigations	RandomForestClassifier	1	train_2	0.648222
SIDER	Musculoskeletal and connective tissue disorders	RandomForestClassifier	1	train_0	0.66708
SIDER	Musculoskeletal and connective tissue disorders	RandomForestClassifier	1	train_1	0.711433
SIDER	Musculoskeletal and connective tissue disorders	RandomForestClassifier	1	train_2	0.661295
SIDER	Gastrointestinal disorders	RandomForestClassifier	1	train_0	0.789256
SIDER	Gastrointestinal disorders	RandomForestClassifier	1	train_1	0.7927
SIDER	Gastrointestinal disorders	RandomForestClassifier	1	train_2	0.810606
SIDER	Social circumstances	RandomForestClassifier	1	train_0	0.521435
SIDER	Social circumstances	RandomForestClassifier	1	train_1	0.570246
SIDER	Social circumstances	RandomForestClassifier	1	train_2	0.5868
SIDER	Immune system disorders	RandomForestClassifier	1	train_0	0.638596
SIDER	Immune system disorders	RandomForestClassifier	1	train_1	0.660025
SIDER	Immune system disorders	RandomForestClassifier	1	train_2	0.647619
SIDER	Reproductive system and breast disorders	RandomForestClassifier	1	train_0	0.714497
SIDER	Reproductive system and breast disorders	RandomForestClassifier	1	train_1	0.76075
SIDER	Reproductive system and breast disorders	RandomForestClassifier	1	train_2	0.752663
SIDER	Neoplasms benign, malignant and unspecified (incl cysts and polyps)	RandomForestClassifier	1	train_0	0.613289
SIDER	Neoplasms benign, malignant and unspecified (incl cysts and polyps)	RandomForestClassifier	1	train_1	0.646696
SIDER	Neoplasms benign, malignant and unspecified (incl cysts and polyps)	RandomForestClassifier	1	train_2	0.611317
SIDER	General disorders and administration site conditions	RandomForestClassifier	1	train_0	0.728346
SIDER	General disorders and administration site conditions	RandomForestClassifier	1	train_1	0.704478
SIDER	General disorders and administration site conditions	RandomForestClassifier	1	train_2	0.755413
SIDER	Endocrine disorders	RandomForestClassifier	1	train_0	0.665014
SIDER	Endocrine disorders	RandomForestClassifier	1	train_1	0.657989
SIDER	Endocrine disorders	RandomForestClassifier	1	train_2	0.656474
SIDER	Surgical and medical procedures	RandomForestClassifier	1	train_0	0.552071
SIDER	Surgical and medical procedures	RandomForestClassifier	1	train_1	0.53787
SIDER	Surgical and medical procedures	RandomForestClassifier	1	train_2	0.528402
SIDER	Vascular disorders	RandomForestClassifier	1	train_0	0.631624
SIDER	Vascular disorders	RandomForestClassifier	1	train_1	0.636521
SIDER	Vascular disorders	RandomForestClassifier	1	train_2	0.62788
SIDER	Blood and lymphatic system disorders	RandomForestClassifier	1	train_0	0.70261
SIDER	Blood and lymphatic system disorders	RandomForestClassifier	1	train_1	0.758133
SIDER	Blood and lymphatic system disorders	RandomForestClassifier	1	train_2	0.714859
SIDER	Skin and subcutaneous tissue disorders	RandomForestClassifier	1	train_0	0.524331
SIDER	Skin and subcutaneous tissue disorders	RandomForestClassifier	1	train_1	0.587591
SIDER	Skin and subcutaneous tissue disorders	RandomForestClassifier	1	train_2	0.578467
SIDER	Congenital, familial and genetic disorders	RandomForestClassifier	1	train_0	0.582166
SIDER	Congenital, familial and genetic disorders	RandomForestClassifier	1	train_1	0.561158
SIDER	Congenital, familial and genetic disorders	RandomForestClassifier	1	train_2	0.531279
SIDER	Infections and infestations	RandomForestClassifier	1	train_0	0.704031
SIDER	Infections and infestations	RandomForestClassifier	1	train_1	0.688001
SIDER	Infections and infestations	RandomForestClassifier	1	train_2	0.664663
SIDER	Respiratory, thoracic and mediastinal disorders	RandomForestClassifier	1	train_0	0.716811
SIDER	Respiratory, thoracic and mediastinal disorders	RandomForestClassifier	1	train_1	0.697383
SIDER	Respiratory, thoracic and mediastinal disorders	RandomForestClassifier	1	train_2	0.71843
SIDER	Psychiatric disorders	RandomForestClassifier	1	train_0	0.585366
SIDER	Psychiatric disorders	RandomForestClassifier	1	train_1	0.574605
SIDER	Psychiatric disorders	RandomForestClassifier	1	train_2	0.613941
SIDER	Renal and urinary disorders	RandomForestClassifier	1	train_0	0.653349
SIDER	Renal and urinary disorders	RandomForestClassifier	1	train_1	0.632768
SIDER	Renal and urinary disorders	RandomForestClassifier	1	train_2	0.635997
SIDER	Pregnancy, puerperium and perinatal conditions	RandomForestClassifier	1	train_0	0.528887
SIDER	Pregnancy, puerperium and perinatal conditions	RandomForestClassifier	1	train_1	0.555672
SIDER	Pregnancy, puerperium and perinatal conditions	RandomForestClassifier	1	train_2	0.55042
SIDER	Ear and labyrinth disorders	RandomForestClassifier	1	train_0	0.604765
SIDER	Ear and labyrinth disorders	RandomForestClassifier	1	train_1	0.635144
SIDER	Ear and labyrinth disorders	RandomForestClassifier	1	train_2	0.602684
SIDER	Cardiac disorders	RandomForestClassifier	1	train_0	0.70225
SIDER	Cardiac disorders	RandomForestClassifier	1	train_1	0.679178
SIDER	Cardiac disorders	RandomForestClassifier	1	train_2	0.69146
SIDER	Nervous system disorders	RandomForestClassifier	1	train_0	0.779436
SIDER	Nervous system disorders	RandomForestClassifier	1	train_1	0.802653
SIDER	Nervous system disorders	RandomForestClassifier	1	train_2	0.756633
SIDER	Injury, poisoning and procedural complications	RandomForestClassifier	1	train_0	0.603398
SIDER	Injury, poisoning and procedural complications	RandomForestClassifier	1	train_1	0.635558
SIDER	Injury, poisoning and procedural complications	RandomForestClassifier	1	train_2	0.621359
SIDER	Hepatobiliary disorders	RandomForestClassifier	1.5	train_0	0.637975
SIDER	Hepatobiliary disorders	RandomForestClassifier	1.5	train_1	0.643459
SIDER	Hepatobiliary disorders	RandomForestClassifier	1.5	train_2	0.661379
SIDER	Metabolism and nutrition disorders	RandomForestClassifier	1.5	train_0	0.554875
SIDER	Metabolism and nutrition disorders	RandomForestClassifier	1.5	train_1	0.592971
SIDER	Metabolism and nutrition disorders	RandomForestClassifier	1.5	train_2	0.565079
SIDER	Product issues	RandomForestClassifier	1.5	train_0	0.557554
SIDER	Product issues	RandomForestClassifier	1.5	train_1	0.523381
SIDER	Product issues	RandomForestClassifier	1.5	train_2	0.384892
SIDER	Eye disorders	RandomForestClassifier	1.5	train_0	0.631621
SIDER	Eye disorders	RandomForestClassifier	1.5	train_1	0.61599
SIDER	Eye disorders	RandomForestClassifier	1.5	train_2	0.593688
SIDER	Investigations	RandomForestClassifier	1.5	train_0	0.760667
SIDER	Investigations	RandomForestClassifier	1.5	train_1	0.733111
SIDER	Investigations	RandomForestClassifier	1.5	train_2	0.735333
SIDER	Musculoskeletal and connective tissue disorders	RandomForestClassifier	1.5	train_0	0.668595
SIDER	Musculoskeletal and connective tissue disorders	RandomForestClassifier	1.5	train_1	0.729339
SIDER	Musculoskeletal and connective tissue disorders	RandomForestClassifier	1.5	train_2	0.696006
SIDER	Gastrointestinal disorders	RandomForestClassifier	1.5	train_0	0.739669
SIDER	Gastrointestinal disorders	RandomForestClassifier	1.5	train_1	0.767906
SIDER	Gastrointestinal disorders	RandomForestClassifier	1.5	train_2	0.773072
SIDER	Social circumstances	RandomForestClassifier	1.5	train_0	0.635399
SIDER	Social circumstances	RandomForestClassifier	1.5	train_1	0.584041
SIDER	Social circumstances	RandomForestClassifier	1.5	train_2	0.595501
SIDER	Immune system disorders	RandomForestClassifier	1.5	train_0	0.667043
SIDER	Immune system disorders	RandomForestClassifier	1.5	train_1	0.630201
SIDER	Immune system disorders	RandomForestClassifier	1.5	train_2	0.631955
SIDER	Reproductive system and breast disorders	RandomForestClassifier	1.5	train_0	0.705523
SIDER	Reproductive system and breast disorders	RandomForestClassifier	1.5	train_1	0.70789
SIDER	Reproductive system and breast disorders	RandomForestClassifier	1.5	train_2	0.700592
SIDER	Neoplasms benign, malignant and unspecified (incl cysts and polyps)	RandomForestClassifier	1.5	train_0	0.630301
SIDER	Neoplasms benign, malignant and unspecified (incl cysts and polyps)	RandomForestClassifier	1.5	train_1	0.601578
SIDER	Neoplasms benign, malignant and unspecified (incl cysts and polyps)	RandomForestClassifier	1.5	train_2	0.628082
SIDER	General disorders and administration site conditions	RandomForestClassifier	1.5	train_0	0.64001
SIDER	General disorders and administration site conditions	RandomForestClassifier	1.5	train_1	0.604085
SIDER	General disorders and administration site conditions	RandomForestClassifier	1.5	train_2	0.681348
SIDER	Endocrine disorders	RandomForestClassifier	1.5	train_0	0.605096
SIDER	Endocrine disorders	RandomForestClassifier	1.5	train_1	0.599449
SIDER	Endocrine disorders	RandomForestClassifier	1.5	train_2	0.629614
SIDER	Surgical and medical procedures	RandomForestClassifier	1.5	train_0	0.546746
SIDER	Surgical and medical procedures	RandomForestClassifier	1.5	train_1	0.563609
SIDER	Surgical and medical procedures	RandomForestClassifier	1.5	train_2	0.561243
SIDER	Vascular disorders	RandomForestClassifier	1.5	train_0	0.578197
SIDER	Vascular disorders	RandomForestClassifier	1.5	train_1	0.588854
SIDER	Vascular disorders	RandomForestClassifier	1.5	train_2	0.595046
SIDER	Blood and lymphatic system disorders	RandomForestClassifier	1.5	train_0	0.729016
SIDER	Blood and lymphatic system disorders	RandomForestClassifier	1.5	train_1	0.740462
SIDER	Blood and lymphatic system disorders	RandomForestClassifier	1.5	train_2	0.749699
SIDER	Skin and subcutaneous tissue disorders	RandomForestClassifier	1.5	train_0	0.613139
SIDER	Skin and subcutaneous tissue disorders	RandomForestClassifier	1.5	train_1	0.608881
SIDER	Skin and subcutaneous tissue disorders	RandomForestClassifier	1.5	train_2	0.51764
SIDER	Congenital, familial and genetic disorders	RandomForestClassifier	1.5	train_0	0.591737
SIDER	Congenital, familial and genetic disorders	RandomForestClassifier	1.5	train_1	0.629318
SIDER	Congenital, familial and genetic disorders	RandomForestClassifier	1.5	train_2	0.568161
SIDER	Infections and infestations	RandomForestClassifier	1.5	train_0	0.686233
SIDER	Infections and infestations	RandomForestClassifier	1.5	train_1	0.702852
SIDER	Infections and infestations	RandomForestClassifier	1.5	train_2	0.680104
SIDER	Respiratory, thoracic and mediastinal disorders	RandomForestClassifier	1.5	train_0	0.64436
SIDER	Respiratory, thoracic and mediastinal disorders	RandomForestClassifier	1.5	train_1	0.615084
SIDER	Respiratory, thoracic and mediastinal disorders	RandomForestClassifier	1.5	train_2	0.696303
SIDER	Psychiatric disorders	RandomForestClassifier	1.5	train_0	0.6033
SIDER	Psychiatric disorders	RandomForestClassifier	1.5	train_1	0.603419
SIDER	Psychiatric disorders	RandomForestClassifier	1.5	train_2	0.628647
SIDER	Renal and urinary disorders	RandomForestClassifier	1.5	train_0	0.652744
SIDER	Renal and urinary disorders	RandomForestClassifier	1.5	train_1	0.652341
SIDER	Renal and urinary disorders	RandomForestClassifier	1.5	train_2	0.638923
SIDER	Pregnancy, puerperium and perinatal conditions	RandomForestClassifier	1.5	train_0	0.58771
SIDER	Pregnancy, puerperium and perinatal conditions	RandomForestClassifier	1.5	train_1	0.628151
SIDER	Pregnancy, puerperium and perinatal conditions	RandomForestClassifier	1.5	train_2	0.721113
SIDER	Ear and labyrinth disorders	RandomForestClassifier	1.5	train_0	0.602164
SIDER	Ear and labyrinth disorders	RandomForestClassifier	1.5	train_1	0.611735
SIDER	Ear and labyrinth disorders	RandomForestClassifier	1.5	train_2	0.6263
SIDER	Cardiac disorders	RandomForestClassifier	1.5	train_0	0.643595
SIDER	Cardiac disorders	RandomForestClassifier	1.5	train_1	0.689624
SIDER	Cardiac disorders	RandomForestClassifier	1.5	train_2	0.681359
SIDER	Nervous system disorders	RandomForestClassifier	1.5	train_0	0.741294
SIDER	Nervous system disorders	RandomForestClassifier	1.5	train_1	0.691957
SIDER	Nervous system disorders	RandomForestClassifier	1.5	train_2	0.655473
SIDER	Injury, poisoning and procedural complications	RandomForestClassifier	1.5	train_0	0.613592
SIDER	Injury, poisoning and procedural complications	RandomForestClassifier	1.5	train_1	0.605825
SIDER	Injury, poisoning and procedural complications	RandomForestClassifier	1.5	train_2	0.579369
ClinTox	CT_TOX	XGBClassifier	20	train_0	0.766667
ClinTox	CT_TOX	XGBClassifier	20	train_1	0.776812
ClinTox	CT_TOX	XGBClassifier	20	train_2	0.800725
ClinTox	FDA_APPROVED	XGBClassifier	20	train_0	0.780176
ClinTox	FDA_APPROVED	XGBClassifier	20	train_1	0.813749
ClinTox	FDA_APPROVED	XGBClassifier	20	train_2	0.792966
Tox21	NR-AR	XGBClassifier	1	train_0	0.698267
Tox21	NR-AR	XGBClassifier	1	train_1	0.714524
Tox21	NR-AR	XGBClassifier	1	train_2	0.743702
Tox21	NR-AR-LBD	XGBClassifier	1	train_0	0.746498
Tox21	NR-AR-LBD	XGBClassifier	1	train_1	0.729622
Tox21	NR-AR-LBD	XGBClassifier	1	train_2	0.769378
Tox21	NR-AhR	XGBClassifier	1	train_0	0.842685
Tox21	NR-AhR	XGBClassifier	1	train_1	0.832848
Tox21	NR-AhR	XGBClassifier	1	train_2	0.833394
Tox21	NR-Aromatase	XGBClassifier	1	train_0	0.723225
Tox21	NR-Aromatase	XGBClassifier	1	train_1	0.713839
Tox21	NR-Aromatase	XGBClassifier	1	train_2	0.710263
Tox21	NR-ER	XGBClassifier	1	train_0	0.728424
Tox21	NR-ER	XGBClassifier	1	train_1	0.728424
Tox21	NR-ER	XGBClassifier	1	train_2	0.728424
Tox21	NR-ER-LBD	XGBClassifier	1	train_0	0.678044
Tox21	NR-ER-LBD	XGBClassifier	1	train_1	0.678044
Tox21	NR-ER-LBD	XGBClassifier	1	train_2	0.678044
Tox21	NR-PPAR-gamma	XGBClassifier	1	train_0	0.763521
Tox21	NR-PPAR-gamma	XGBClassifier	1	train_1	0.751356
Tox21	NR-PPAR-gamma	XGBClassifier	1	train_2	0.765494
Tox21	SR-ARE	XGBClassifier	1	train_0	0.724716
Tox21	SR-ARE	XGBClassifier	1	train_1	0.724716
Tox21	SR-ARE	XGBClassifier	1	train_2	0.724716
Tox21	SR-ATAD5	XGBClassifier	1	train_0	0.699151
Tox21	SR-ATAD5	XGBClassifier	1	train_1	0.711908
Tox21	SR-ATAD5	XGBClassifier	1	train_2	0.770522
Tox21	SR-HSE	XGBClassifier	1	train_0	0.784524
Tox21	SR-HSE	XGBClassifier	1	train_1	0.782178
Tox21	SR-HSE	XGBClassifier	1	train_2	0.786587
Tox21	SR-MMP	XGBClassifier	1	train_0	0.838763
Tox21	SR-MMP	XGBClassifier	1	train_1	0.838763
Tox21	SR-MMP	XGBClassifier	1	train_2	0.838763
Tox21	SR-p53	XGBClassifier	1	train_0	0.75682
Tox21	SR-p53	XGBClassifier	1	train_1	0.769738
Tox21	SR-p53	XGBClassifier	1	train_2	0.766677
HIV	HIV_active	XGBClassifier	2	train_0	0.786695
HIV	HIV_active	XGBClassifier	2	train_1	0.741117
HIV	HIV_active	XGBClassifier	2	train_2	0.762493
HIV	HIV_active	RandomForestClassifier	1	train_0	0.798191
HIV	HIV_active	RandomForestClassifier	1	train_1	0.769923
HIV	HIV_active	RandomForestClassifier	1	train_2	0.759242
BBBP	p_np	RandomForestClassifier	1	train_0	0.729116
BBBP	p_np	RandomForestClassifier	1	train_1	0.725263
BBBP	p_np	RandomForestClassifier	1	train_2	0.727623
Tox21	NR-AR	XGBClassifier	10	train_0	0.704888
Tox21	NR-AR	XGBClassifier	10	train_1	0.682171
Tox21	NR-AR	XGBClassifier	10	train_2	0.755276
Tox21	NR-AR-LBD	XGBClassifier	10	train_0	0.746151
Tox21	NR-AR-LBD	XGBClassifier	10	train_1	0.745716
Tox21	NR-AR-LBD	XGBClassifier	10	train_2	0.753371
Tox21	NR-AhR	XGBClassifier	10	train_0	0.839851
Tox21	NR-AhR	XGBClassifier	10	train_1	0.839851
Tox21	NR-AhR	XGBClassifier	10	train_2	0.839851
Tox21	NR-Aromatase	XGBClassifier	10	train_0	0.745351
Tox21	NR-Aromatase	XGBClassifier	10	train_1	0.745038
Tox21	NR-Aromatase	XGBClassifier	10	train_2	0.752682
Tox21	NR-ER	XGBClassifier	10	train_0	0.717119
Tox21	NR-ER	XGBClassifier	10	train_1	0.697609
Tox21	NR-ER	XGBClassifier	10	train_2	0.697934
Tox21	NR-ER-LBD	XGBClassifier	10	train_0	0.70336
Tox21	NR-ER-LBD	XGBClassifier	10	train_1	0.700949
Tox21	NR-ER-LBD	XGBClassifier	10	train_2	0.666968
Tox21	NR-PPAR-gamma	XGBClassifier	10	train_0	0.751767
Tox21	NR-PPAR-gamma	XGBClassifier	10	train_1	0.751767
Tox21	NR-PPAR-gamma	XGBClassifier	10	train_2	0.751767
Tox21	SR-ARE	XGBClassifier	10	train_0	0.713098
Tox21	SR-ARE	XGBClassifier	10	train_1	0.721457
Tox21	SR-ARE	XGBClassifier	10	train_2	0.728581
Tox21	SR-ATAD5	XGBClassifier	10	train_0	0.707308
Tox21	SR-ATAD5	XGBClassifier	10	train_1	0.707308
Tox21	SR-ATAD5	XGBClassifier	10	train_2	0.707308
Tox21	SR-HSE	XGBClassifier	10	train_0	0.768465
Tox21	SR-HSE	XGBClassifier	10	train_1	0.78331
Tox21	SR-HSE	XGBClassifier	10	train_2	0.779427
Tox21	SR-MMP	XGBClassifier	10	train_0	0.846796
Tox21	SR-MMP	XGBClassifier	10	train_1	0.846796
Tox21	SR-MMP	XGBClassifier	10	train_2	0.846796
Tox21	SR-p53	XGBClassifier	10	train_0	0.746963
Tox21	SR-p53	XGBClassifier	10	train_1	0.746963
Tox21	SR-p53	XGBClassifier	10	train_2	0.746963
Tox21	NR-AR	RandomForestClassifier	2	train_0	0.783646
Tox21	NR-AR	RandomForestClassifier	2	train_1	0.729032
Tox21	NR-AR	RandomForestClassifier	2	train_2	0.676114
Tox21	NR-AR-LBD	RandomForestClassifier	2	train_0	0.848195
Tox21	NR-AR-LBD	RandomForestClassifier	2	train_1	0.838147
Tox21	NR-AR-LBD	RandomForestClassifier	2	train_2	0.739626
Tox21	NR-AhR	RandomForestClassifier	2	train_0	0.828799
Tox21	NR-AhR	RandomForestClassifier	2	train_1	0.823567
Tox21	NR-AhR	RandomForestClassifier	2	train_2	0.823931
Tox21	NR-Aromatase	RandomForestClassifier	2	train_0	0.71328
Tox21	NR-Aromatase	RandomForestClassifier	2	train_1	0.719627
Tox21	NR-Aromatase	RandomForestClassifier	2	train_2	0.733596
Tox21	NR-ER	RandomForestClassifier	2	train_0	0.758486
Tox21	NR-ER	RandomForestClassifier	2	train_1	0.757748
Tox21	NR-ER	RandomForestClassifier	2	train_2	0.755638
Tox21	NR-ER-LBD	RandomForestClassifier	2	train_0	0.711536
Tox21	NR-ER-LBD	RandomForestClassifier	2	train_1	0.726077
Tox21	NR-ER-LBD	RandomForestClassifier	2	train_2	0.675105
Tox21	NR-PPAR-gamma	RandomForestClassifier	2	train_0	0.734506
Tox21	NR-PPAR-gamma	RandomForestClassifier	2	train_1	0.756699
Tox21	NR-PPAR-gamma	RandomForestClassifier	2	train_2	0.766069
Tox21	SR-ARE	RandomForestClassifier	2	train_0	0.69502
Tox21	SR-ARE	RandomForestClassifier	2	train_1	0.724146
Tox21	SR-ARE	RandomForestClassifier	2	train_2	0.694124
Tox21	SR-ATAD5	RandomForestClassifier	2	train_0	0.744179
Tox21	SR-ATAD5	RandomForestClassifier	2	train_1	0.764096
Tox21	SR-ATAD5	RandomForestClassifier	2	train_2	0.760682
Tox21	SR-HSE	RandomForestClassifier	2	train_0	0.793302
Tox21	SR-HSE	RandomForestClassifier	2	train_1	0.803353
Tox21	SR-HSE	RandomForestClassifier	2	train_2	0.807742
Tox21	SR-MMP	RandomForestClassifier	2	train_0	0.827314
Tox21	SR-MMP	RandomForestClassifier	2	train_1	0.824256
Tox21	SR-MMP	RandomForestClassifier	2	train_2	0.828408
Tox21	SR-p53	RandomForestClassifier	2	train_0	0.716099
Tox21	SR-p53	RandomForestClassifier	2	train_1	0.714942
Tox21	SR-p53	RandomForestClassifier	2	train_2	0.717331
Tox21	NR-AR	XGBClassifier	1.5	train_0	0.720069
Tox21	NR-AR	XGBClassifier	1.5	train_1	0.720069
Tox21	NR-AR	XGBClassifier	1.5	train_2	0.720069
Tox21	NR-AR-LBD	XGBClassifier	1.5	train_0	0.781731
Tox21	NR-AR-LBD	XGBClassifier	1.5	train_1	0.766942
Tox21	NR-AR-LBD	XGBClassifier	1.5	train_2	0.760505
Tox21	NR-AhR	XGBClassifier	1.5	train_0	0.83639
Tox21	NR-AhR	XGBClassifier	1.5	train_1	0.83218
Tox21	NR-AhR	XGBClassifier	1.5	train_2	0.831633
Tox21	NR-Aromatase	XGBClassifier	1.5	train_0	0.678035
Tox21	NR-Aromatase	XGBClassifier	1.5	train_1	0.678035
Tox21	NR-Aromatase	XGBClassifier	1.5	train_2	0.678035
Tox21	NR-ER	XGBClassifier	1.5	train_0	0.719421
Tox21	NR-ER	XGBClassifier	1.5	train_1	0.70186
Tox21	NR-ER	XGBClassifier	1.5	train_2	0.718152
Tox21	NR-ER-LBD	XGBClassifier	1.5	train_0	0.688366
Tox21	NR-ER-LBD	XGBClassifier	1.5	train_1	0.712138
Tox21	NR-ER-LBD	XGBClassifier	1.5	train_2	0.703436
Tox21	NR-PPAR-gamma	XGBClassifier	1.5	train_0	0.748808
Tox21	NR-PPAR-gamma	XGBClassifier	1.5	train_1	0.748808
Tox21	NR-PPAR-gamma	XGBClassifier	1.5	train_2	0.748808
Tox21	SR-ARE	XGBClassifier	1.5	train_0	0.741712
Tox21	SR-ARE	XGBClassifier	1.5	train_1	0.741712
Tox21	SR-ARE	XGBClassifier	1.5	train_2	0.741712
Tox21	SR-ATAD5	XGBClassifier	1.5	train_0	0.752502
Tox21	SR-ATAD5	XGBClassifier	1.5	train_1	0.752502
Tox21	SR-ATAD5	XGBClassifier	1.5	train_2	0.752502
Tox21	SR-HSE	XGBClassifier	1.5	train_0	0.805072
Tox21	SR-HSE	XGBClassifier	1.5	train_1	0.778376
Tox21	SR-HSE	XGBClassifier	1.5	train_2	0.791603
Tox21	SR-MMP	XGBClassifier	1.5	train_0	0.845347
Tox21	SR-MMP	XGBClassifier	1.5	train_1	0.850113
Tox21	SR-MMP	XGBClassifier	1.5	train_2	0.850629
Tox21	SR-p53	XGBClassifier	1.5	train_0	0.80578
Tox21	SR-p53	XGBClassifier	1.5	train_1	0.819519
Tox21	SR-p53	XGBClassifier	1.5	train_2	0.815089
BBBP	p_np	XGBClassifier	2	train_0	0.763272
BBBP	p_np	XGBClassifier	2	train_1	0.759033
BBBP	p_np	XGBClassifier	2	train_2	0.757009
SIDER	Hepatobiliary disorders	XGBClassifier	1	train_0	0.636898
SIDER	Hepatobiliary disorders	XGBClassifier	1	train_1	0.649824
SIDER	Hepatobiliary disorders	XGBClassifier	1	train_2	0.638856
SIDER	Metabolism and nutrition disorders	XGBClassifier	1	train_0	0.614512
SIDER	Metabolism and nutrition disorders	XGBClassifier	1	train_1	0.603628
SIDER	Metabolism and nutrition disorders	XGBClassifier	1	train_2	0.58254
SIDER	Product issues	XGBClassifier	1	train_0	0.489209
SIDER	Product issues	XGBClassifier	1	train_1	0.782374
SIDER	Product issues	XGBClassifier	1	train_2	0.356115
SIDER	Eye disorders	XGBClassifier	1	train_0	0.660494
SIDER	Eye disorders	XGBClassifier	1	train_1	0.660494
SIDER	Eye disorders	XGBClassifier	1	train_2	0.660494
SIDER	Investigations	XGBClassifier	1	train_0	0.755556
SIDER	Investigations	XGBClassifier	1	train_1	0.746222
SIDER	Investigations	XGBClassifier	1	train_2	0.775556
SIDER	Musculoskeletal and connective tissue disorders	XGBClassifier	1	train_0	0.702479
SIDER	Musculoskeletal and connective tissue disorders	XGBClassifier	1	train_1	0.719559
SIDER	Musculoskeletal and connective tissue disorders	XGBClassifier	1	train_2	0.722865
SIDER	Gastrointestinal disorders	XGBClassifier	1	train_0	0.705234
SIDER	Gastrointestinal disorders	XGBClassifier	1	train_1	0.705234
SIDER	Gastrointestinal disorders	XGBClassifier	1	train_2	0.705234
SIDER	Social circumstances	XGBClassifier	1	train_0	0.592105
SIDER	Social circumstances	XGBClassifier	1	train_1	0.627759
SIDER	Social circumstances	XGBClassifier	1	train_2	0.605688
SIDER	Immune system disorders	XGBClassifier	1	train_0	0.638847
SIDER	Immune system disorders	XGBClassifier	1	train_1	0.638847
SIDER	Immune system disorders	XGBClassifier	1	train_2	0.638847
SIDER	Reproductive system and breast disorders	XGBClassifier	1	train_0	0.685207
SIDER	Reproductive system and breast disorders	XGBClassifier	1	train_1	0.671006
SIDER	Reproductive system and breast disorders	XGBClassifier	1	train_2	0.74714
SIDER	Neoplasms benign, malignant and unspecified (incl cysts and polyps)	XGBClassifier	1	train_0	0.644477
SIDER	Neoplasms benign, malignant and unspecified (incl cysts and polyps)	XGBClassifier	1	train_1	0.604536
SIDER	Neoplasms benign, malignant and unspecified (incl cysts and polyps)	XGBClassifier	1	train_2	0.629931
SIDER	General disorders and administration site conditions	XGBClassifier	1	train_0	0.682333
SIDER	General disorders and administration site conditions	XGBClassifier	1	train_1	0.682333
SIDER	General disorders and administration site conditions	XGBClassifier	1	train_2	0.682333
SIDER	Endocrine disorders	XGBClassifier	1	train_0	0.685124
SIDER	Endocrine disorders	XGBClassifier	1	train_1	0.681267
SIDER	Endocrine disorders	XGBClassifier	1	train_2	0.65124
SIDER	Surgical and medical procedures	XGBClassifier	1	train_0	0.436686
SIDER	Surgical and medical procedures	XGBClassifier	1	train_1	0.499408
SIDER	Surgical and medical procedures	XGBClassifier	1	train_2	0.499408
SIDER	Vascular disorders	XGBClassifier	1	train_0	0.62644
SIDER	Vascular disorders	XGBClassifier	1	train_1	0.606567
SIDER	Vascular disorders	XGBClassifier	1	train_2	0.592166
SIDER	Blood and lymphatic system disorders	XGBClassifier	1	train_0	0.735341
SIDER	Blood and lymphatic system disorders	XGBClassifier	1	train_1	0.73012
SIDER	Blood and lymphatic system disorders	XGBClassifier	1	train_2	0.715663
SIDER	Skin and subcutaneous tissue disorders	XGBClassifier	1	train_0	0.562044
SIDER	Skin and subcutaneous tissue disorders	XGBClassifier	1	train_1	0.562044
SIDER	Skin and subcutaneous tissue disorders	XGBClassifier	1	train_2	0.562044
SIDER	Congenital, familial and genetic disorders	XGBClassifier	1	train_0	0.526611
SIDER	Congenital, familial and genetic disorders	XGBClassifier	1	train_1	0.499066
SIDER	Congenital, familial and genetic disorders	XGBClassifier	1	train_2	0.644725
SIDER	Infections and infestations	XGBClassifier	1	train_0	0.671381
SIDER	Infections and infestations	XGBClassifier	1	train_1	0.665252
SIDER	Infections and infestations	XGBClassifier	1	train_2	0.700141
SIDER	Respiratory, thoracic and mediastinal disorders	XGBClassifier	1	train_0	0.657852
SIDER	Respiratory, thoracic and mediastinal disorders	XGBClassifier	1	train_1	0.71047
SIDER	Respiratory, thoracic and mediastinal disorders	XGBClassifier	1	train_2	0.650297
SIDER	Psychiatric disorders	XGBClassifier	1	train_0	0.628407
SIDER	Psychiatric disorders	XGBClassifier	1	train_1	0.628407
SIDER	Psychiatric disorders	XGBClassifier	1	train_2	0.628407
SIDER	Renal and urinary disorders	XGBClassifier	1	train_0	0.621469
SIDER	Renal and urinary disorders	XGBClassifier	1	train_1	0.656376
SIDER	Renal and urinary disorders	XGBClassifier	1	train_2	0.599879
SIDER	Pregnancy, puerperium and perinatal conditions	XGBClassifier	1	train_0	0.552521
SIDER	Pregnancy, puerperium and perinatal conditions	XGBClassifier	1	train_1	0.532563
SIDER	Pregnancy, puerperium and perinatal conditions	XGBClassifier	1	train_2	0.681723
SIDER	Ear and labyrinth disorders	XGBClassifier	1	train_0	0.62963
SIDER	Ear and labyrinth disorders	XGBClassifier	1	train_1	0.62963
SIDER	Ear and labyrinth disorders	XGBClassifier	1	train_2	0.62963
SIDER	Cardiac disorders	XGBClassifier	1	train_0	0.667355
SIDER	Cardiac disorders	XGBClassifier	1	train_1	0.734619
SIDER	Cardiac disorders	XGBClassifier	1	train_2	0.682736
SIDER	Nervous system disorders	XGBClassifier	1	train_0	0.791874
SIDER	Nervous system disorders	XGBClassifier	1	train_1	0.762023
SIDER	Nervous system disorders	XGBClassifier	1	train_2	0.782753
SIDER	Injury, poisoning and procedural complications	XGBClassifier	1	train_0	0.624272
SIDER	Injury, poisoning and procedural complications	XGBClassifier	1	train_1	0.624272
SIDER	Injury, poisoning and procedural complications	XGBClassifier	1	train_2	0.624272
BBBP	p_np	RandomForestClassifier	8	train_0	0.739089
BBBP	p_np	RandomForestClassifier	8	train_1	0.725985
BBBP	p_np	RandomForestClassifier	8	train_2	0.734897
ClinTox	CT_TOX	RandomForestClassifier	10	train_0	0.722101
ClinTox	CT_TOX	RandomForestClassifier	10	train_1	0.71558
ClinTox	CT_TOX	RandomForestClassifier	10	train_2	0.689493
ClinTox	FDA_APPROVED	RandomForestClassifier	10	train_0	0.741007
ClinTox	FDA_APPROVED	RandomForestClassifier	10	train_1	0.706635
ClinTox	FDA_APPROVED	RandomForestClassifier	10	train_2	0.765787
BACE	Class	XGBClassifier	10	train_0	0.820109
BACE	Class	XGBClassifier	10	train_1	0.820109
BACE	Class	XGBClassifier	10	train_2	0.820109
SIDER	Hepatobiliary disorders	XGBClassifier	8	train_0	0.648453
SIDER	Hepatobiliary disorders	XGBClassifier	8	train_1	0.6651
SIDER	Hepatobiliary disorders	XGBClassifier	8	train_2	0.636702
SIDER	Metabolism and nutrition disorders	XGBClassifier	8	train_0	0.590476
SIDER	Metabolism and nutrition disorders	XGBClassifier	8	train_1	0.602721
SIDER	Metabolism and nutrition disorders	XGBClassifier	8	train_2	0.601361
SIDER	Product issues	XGBClassifier	8	train_0	0.65018
SIDER	Product issues	XGBClassifier	8	train_1	0.68795
SIDER	Product issues	XGBClassifier	8	train_2	0.582734
SIDER	Eye disorders	XGBClassifier	8	train_0	0.616886
SIDER	Eye disorders	XGBClassifier	8	train_1	0.603146
SIDER	Eye disorders	XGBClassifier	8	train_2	0.61131
SIDER	Investigations	XGBClassifier	8	train_0	0.612444
SIDER	Investigations	XGBClassifier	8	train_1	0.694222
SIDER	Investigations	XGBClassifier	8	train_2	0.667556
SIDER	Musculoskeletal and connective tissue disorders	XGBClassifier	8	train_0	0.754545
SIDER	Musculoskeletal and connective tissue disorders	XGBClassifier	8	train_1	0.636915
SIDER	Musculoskeletal and connective tissue disorders	XGBClassifier	8	train_2	0.752342
SIDER	Gastrointestinal disorders	XGBClassifier	8	train_0	0.752066
SIDER	Gastrointestinal disorders	XGBClassifier	8	train_1	0.7073
SIDER	Gastrointestinal disorders	XGBClassifier	8	train_2	0.74449
SIDER	Social circumstances	XGBClassifier	8	train_0	0.578098
SIDER	Social circumstances	XGBClassifier	8	train_1	0.578098
SIDER	Social circumstances	XGBClassifier	8	train_2	0.578098
SIDER	Immune system disorders	XGBClassifier	8	train_0	0.65213
SIDER	Immune system disorders	XGBClassifier	8	train_1	0.634837
SIDER	Immune system disorders	XGBClassifier	8	train_2	0.682707
SIDER	Reproductive system and breast disorders	XGBClassifier	8	train_0	0.728402
SIDER	Reproductive system and breast disorders	XGBClassifier	8	train_1	0.715779
SIDER	Reproductive system and breast disorders	XGBClassifier	8	train_2	0.742209
SIDER	Neoplasms benign, malignant and unspecified (incl cysts and polyps)	XGBClassifier	8	train_0	0.669625
SIDER	Neoplasms benign, malignant and unspecified (incl cysts and polyps)	XGBClassifier	8	train_1	0.647929
SIDER	Neoplasms benign, malignant and unspecified (incl cysts and polyps)	XGBClassifier	8	train_2	0.660503
SIDER	General disorders and administration site conditions	XGBClassifier	8	train_0	0.543307
SIDER	General disorders and administration site conditions	XGBClassifier	8	train_1	0.543307
SIDER	General disorders and administration site conditions	XGBClassifier	8	train_2	0.543307
SIDER	Endocrine disorders	XGBClassifier	8	train_0	0.625069
SIDER	Endocrine disorders	XGBClassifier	8	train_1	0.631129
SIDER	Endocrine disorders	XGBClassifier	8	train_2	0.634435
SIDER	Surgical and medical procedures	XGBClassifier	8	train_0	0.628402
SIDER	Surgical and medical procedures	XGBClassifier	8	train_1	0.628402
SIDER	Surgical and medical procedures	XGBClassifier	8	train_2	0.628402
SIDER	Vascular disorders	XGBClassifier	8	train_0	0.637097
SIDER	Vascular disorders	XGBClassifier	8	train_1	0.62788
SIDER	Vascular disorders	XGBClassifier	8	train_2	0.639401
SIDER	Blood and lymphatic system disorders	XGBClassifier	8	train_0	0.720482
SIDER	Blood and lymphatic system disorders	XGBClassifier	8	train_1	0.723695
SIDER	Blood and lymphatic system disorders	XGBClassifier	8	train_2	0.718474
SIDER	Skin and subcutaneous tissue disorders	XGBClassifier	8	train_0	0.812652
SIDER	Skin and subcutaneous tissue disorders	XGBClassifier	8	train_1	0.76399
SIDER	Skin and subcutaneous tissue disorders	XGBClassifier	8	train_2	0.798054
SIDER	Congenital, familial and genetic disorders	XGBClassifier	8	train_0	0.464519
SIDER	Congenital, familial and genetic disorders	XGBClassifier	8	train_1	0.572362
SIDER	Congenital, familial and genetic disorders	XGBClassifier	8	train_2	0.528478
SIDER	Infections and infestations	XGBClassifier	8	train_0	0.677511
SIDER	Infections and infestations	XGBClassifier	8	train_1	0.635078
SIDER	Infections and infestations	XGBClassifier	8	train_2	0.702499
SIDER	Respiratory, thoracic and mediastinal disorders	XGBClassifier	8	train_0	0.5966
SIDER	Respiratory, thoracic and mediastinal disorders	XGBClassifier	8	train_1	0.633567
SIDER	Respiratory, thoracic and mediastinal disorders	XGBClassifier	8	train_2	0.729358
SIDER	Psychiatric disorders	XGBClassifier	8	train_0	0.548422
SIDER	Psychiatric disorders	XGBClassifier	8	train_1	0.507174
SIDER	Psychiatric disorders	XGBClassifier	8	train_2	0.571975
SIDER	Renal and urinary disorders	XGBClassifier	8	train_0	0.663035
SIDER	Renal and urinary disorders	XGBClassifier	8	train_1	0.640032
SIDER	Renal and urinary disorders	XGBClassifier	8	train_2	0.558313
SIDER	Pregnancy, puerperium and perinatal conditions	XGBClassifier	8	train_0	0.594538
SIDER	Pregnancy, puerperium and perinatal conditions	XGBClassifier	8	train_1	0.640756
SIDER	Pregnancy, puerperium and perinatal conditions	XGBClassifier	8	train_2	0.39916
SIDER	Ear and labyrinth disorders	XGBClassifier	8	train_0	0.608614
SIDER	Ear and labyrinth disorders	XGBClassifier	8	train_1	0.608614
SIDER	Ear and labyrinth disorders	XGBClassifier	8	train_2	0.608614
SIDER	Cardiac disorders	XGBClassifier	8	train_0	0.68618
SIDER	Cardiac disorders	XGBClassifier	8	train_1	0.641873
SIDER	Cardiac disorders	XGBClassifier	8	train_2	0.634068
SIDER	Nervous system disorders	XGBClassifier	8	train_0	0.781924
SIDER	Nervous system disorders	XGBClassifier	8	train_1	0.716418
SIDER	Nervous system disorders	XGBClassifier	8	train_2	0.754975
SIDER	Injury, poisoning and procedural complications	XGBClassifier	8	train_0	0.585922
SIDER	Injury, poisoning and procedural complications	XGBClassifier	8	train_1	0.604126
SIDER	Injury, poisoning and procedural complications	XGBClassifier	8	train_2	0.538107
BACE	Class	RandomForestClassifier	4	train_0	0.847554
BACE	Class	RandomForestClassifier	4	train_1	0.840036
BACE	Class	RandomForestClassifier	4	train_2	0.818659
BBBP	p_np	XGBClassifier	20	train_0	0.740293
BBBP	p_np	XGBClassifier	20	train_1	0.736294
BBBP	p_np	XGBClassifier	20	train_2	0.748916
BACE	Class	XGBClassifier	4	train_0	0.825181
BACE	Class	XGBClassifier	4	train_1	0.80942
BACE	Class	XGBClassifier	4	train_2	0.810145
Tox21	NR-AR	XGBClassifier	2	train_0	0.736488
Tox21	NR-AR	XGBClassifier	2	train_1	0.75393
Tox21	NR-AR	XGBClassifier	2	train_2	0.697513
Tox21	NR-AR-LBD	XGBClassifier	2	train_0	0.791649
Tox21	NR-AR-LBD	XGBClassifier	2	train_1	0.791649
Tox21	NR-AR-LBD	XGBClassifier	2	train_2	0.791649
Tox21	NR-AhR	XGBClassifier	2	train_0	0.810177
Tox21	NR-AhR	XGBClassifier	2	train_1	0.825318
Tox21	NR-AhR	XGBClassifier	2	train_2	0.835681
Tox21	NR-Aromatase	XGBClassifier	2	train_0	0.717683
Tox21	NR-Aromatase	XGBClassifier	2	train_1	0.738647
Tox21	NR-Aromatase	XGBClassifier	2	train_2	0.727427
Tox21	NR-ER	XGBClassifier	2	train_0	0.754545
Tox21	NR-ER	XGBClassifier	2	train_1	0.725059
Tox21	NR-ER	XGBClassifier	2	train_2	0.718447
Tox21	NR-ER-LBD	XGBClassifier	2	train_0	0.69786
Tox21	NR-ER-LBD	XGBClassifier	2	train_1	0.686257
Tox21	NR-ER-LBD	XGBClassifier	2	train_2	0.685579
Tox21	NR-PPAR-gamma	XGBClassifier	2	train_0	0.773385
Tox21	NR-PPAR-gamma	XGBClassifier	2	train_1	0.736972
Tox21	NR-PPAR-gamma	XGBClassifier	2	train_2	0.742808
Tox21	SR-ARE	XGBClassifier	2	train_0	0.720479
Tox21	SR-ARE	XGBClassifier	2	train_1	0.720479
Tox21	SR-ARE	XGBClassifier	2	train_2	0.720479
Tox21	SR-ATAD5	XGBClassifier	2	train_0	0.71812
Tox21	SR-ATAD5	XGBClassifier	2	train_1	0.71812
Tox21	SR-ATAD5	XGBClassifier	2	train_2	0.71812
Tox21	SR-HSE	XGBClassifier	2	train_0	0.780519
Tox21	SR-HSE	XGBClassifier	2	train_1	0.791077
Tox21	SR-HSE	XGBClassifier	2	train_2	0.79589
Tox21	SR-MMP	XGBClassifier	2	train_0	0.845986
Tox21	SR-MMP	XGBClassifier	2	train_1	0.845249
Tox21	SR-MMP	XGBClassifier	2	train_2	0.847411
Tox21	SR-p53	XGBClassifier	2	train_0	0.759707
Tox21	SR-p53	XGBClassifier	2	train_1	0.784697
Tox21	SR-p53	XGBClassifier	2	train_2	0.772725
SIDER	Hepatobiliary disorders	RandomForestClassifier	2	train_0	0.622405
SIDER	Hepatobiliary disorders	RandomForestClassifier	2	train_1	0.658735
SIDER	Hepatobiliary disorders	RandomForestClassifier	2	train_2	0.629945
SIDER	Metabolism and nutrition disorders	RandomForestClassifier	2	train_0	0.566553
SIDER	Metabolism and nutrition disorders	RandomForestClassifier	2	train_1	0.569161
SIDER	Metabolism and nutrition disorders	RandomForestClassifier	2	train_2	0.553175
SIDER	Product issues	RandomForestClassifier	2	train_0	0.571942
SIDER	Product issues	RandomForestClassifier	2	train_1	0.401079
SIDER	Product issues	RandomForestClassifier	2	train_2	0.618705
SIDER	Eye disorders	RandomForestClassifier	2	train_0	0.643469
SIDER	Eye disorders	RandomForestClassifier	2	train_1	0.676822
SIDER	Eye disorders	RandomForestClassifier	2	train_2	0.657308
SIDER	Investigations	RandomForestClassifier	2	train_0	0.657111
SIDER	Investigations	RandomForestClassifier	2	train_1	0.666444
SIDER	Investigations	RandomForestClassifier	2	train_2	0.699556
SIDER	Musculoskeletal and connective tissue disorders	RandomForestClassifier	2	train_0	0.706612
SIDER	Musculoskeletal and connective tissue disorders	RandomForestClassifier	2	train_1	0.718044
SIDER	Musculoskeletal and connective tissue disorders	RandomForestClassifier	2	train_2	0.718182
SIDER	Gastrointestinal disorders	RandomForestClassifier	2	train_0	0.769628
SIDER	Gastrointestinal disorders	RandomForestClassifier	2	train_1	0.819904
SIDER	Gastrointestinal disorders	RandomForestClassifier	2	train_2	0.80303
SIDER	Social circumstances	RandomForestClassifier	2	train_0	0.553693
SIDER	Social circumstances	RandomForestClassifier	2	train_1	0.567487
SIDER	Social circumstances	RandomForestClassifier	2	train_2	0.576825
SIDER	Immune system disorders	RandomForestClassifier	2	train_0	0.632456
SIDER	Immune system disorders	RandomForestClassifier	2	train_1	0.669048
SIDER	Immune system disorders	RandomForestClassifier	2	train_2	0.653509
SIDER	Reproductive system and breast disorders	RandomForestClassifier	2	train_0	0.668639
SIDER	Reproductive system and breast disorders	RandomForestClassifier	2	train_1	0.694477
SIDER	Reproductive system and breast disorders	RandomForestClassifier	2	train_2	0.666765
SIDER	Neoplasms benign, malignant and unspecified (incl cysts and polyps)	RandomForestClassifier	2	train_0	0.614152
SIDER	Neoplasms benign, malignant and unspecified (incl cysts and polyps)	RandomForestClassifier	2	train_1	0.601948
SIDER	Neoplasms benign, malignant and unspecified (incl cysts and polyps)	RandomForestClassifier	2	train_2	0.657298
SIDER	General disorders and administration site conditions	RandomForestClassifier	2	train_0	0.750984
SIDER	General disorders and administration site conditions	RandomForestClassifier	2	train_1	0.777313
SIDER	General disorders and administration site conditions	RandomForestClassifier	2	train_2	0.722195
SIDER	Endocrine disorders	RandomForestClassifier	2	train_0	0.706749
SIDER	Endocrine disorders	RandomForestClassifier	2	train_1	0.641736
SIDER	Endocrine disorders	RandomForestClassifier	2	train_2	0.697658
SIDER	Surgical and medical procedures	RandomForestClassifier	2	train_0	0.602367
SIDER	Surgical and medical procedures	RandomForestClassifier	2	train_1	0.548225
SIDER	Surgical and medical procedures	RandomForestClassifier	2	train_2	0.557396
SIDER	Vascular disorders	RandomForestClassifier	2	train_0	0.701757
SIDER	Vascular disorders	RandomForestClassifier	2	train_1	0.700461
SIDER	Vascular disorders	RandomForestClassifier	2	train_2	0.65769
SIDER	Blood and lymphatic system disorders	RandomForestClassifier	2	train_0	0.737851
SIDER	Blood and lymphatic system disorders	RandomForestClassifier	2	train_1	0.751506
SIDER	Blood and lymphatic system disorders	RandomForestClassifier	2	train_2	0.732731
SIDER	Skin and subcutaneous tissue disorders	RandomForestClassifier	2	train_0	0.611314
SIDER	Skin and subcutaneous tissue disorders	RandomForestClassifier	2	train_1	0.672141
SIDER	Skin and subcutaneous tissue disorders	RandomForestClassifier	2	train_2	0.603406
SIDER	Congenital, familial and genetic disorders	RandomForestClassifier	2	train_0	0.651961
SIDER	Congenital, familial and genetic disorders	RandomForestClassifier	2	train_1	0.659664
SIDER	Congenital, familial and genetic disorders	RandomForestClassifier	2	train_2	0.596639
SIDER	Infections and infestations	RandomForestClassifier	2	train_0	0.657001
SIDER	Infections and infestations	RandomForestClassifier	2	train_1	0.639439
SIDER	Infections and infestations	RandomForestClassifier	2	train_2	0.707921
SIDER	Respiratory, thoracic and mediastinal disorders	RandomForestClassifier	2	train_0	0.714517
SIDER	Respiratory, thoracic and mediastinal disorders	RandomForestClassifier	2	train_1	0.707771
SIDER	Respiratory, thoracic and mediastinal disorders	RandomForestClassifier	2	train_2	0.682407
SIDER	Psychiatric disorders	RandomForestClassifier	2	train_0	0.598996
SIDER	Psychiatric disorders	RandomForestClassifier	2	train_1	0.595409
SIDER	Psychiatric disorders	RandomForestClassifier	2	train_2	0.612267
SIDER	Renal and urinary disorders	RandomForestClassifier	2	train_0	0.627825
SIDER	Renal and urinary disorders	RandomForestClassifier	2	train_1	0.641142
SIDER	Renal and urinary disorders	RandomForestClassifier	2	train_2	0.646691
SIDER	Pregnancy, puerperium and perinatal conditions	RandomForestClassifier	2	train_0	0.553046
SIDER	Pregnancy, puerperium and perinatal conditions	RandomForestClassifier	2	train_1	0.556197
SIDER	Pregnancy, puerperium and perinatal conditions	RandomForestClassifier	2	train_2	0.649685
SIDER	Ear and labyrinth disorders	RandomForestClassifier	2	train_0	0.611631
SIDER	Ear and labyrinth disorders	RandomForestClassifier	2	train_1	0.598835
SIDER	Ear and labyrinth disorders	RandomForestClassifier	2	train_2	0.569392
SIDER	Cardiac disorders	RandomForestClassifier	2	train_0	0.70466
SIDER	Cardiac disorders	RandomForestClassifier	2	train_1	0.679063
SIDER	Cardiac disorders	RandomForestClassifier	2	train_2	0.685721
SIDER	Nervous system disorders	RandomForestClassifier	2	train_0	0.801824
SIDER	Nervous system disorders	RandomForestClassifier	2	train_1	0.783167
SIDER	Nervous system disorders	RandomForestClassifier	2	train_2	0.840381
SIDER	Injury, poisoning and procedural complications	RandomForestClassifier	2	train_0	0.58483
SIDER	Injury, poisoning and procedural complications	RandomForestClassifier	2	train_1	0.615655
SIDER	Injury, poisoning and procedural complications	RandomForestClassifier	2	train_2	0.64915
HIV	HIV_active	RandomForestClassifier	2	train_0	0.766769
HIV	HIV_active	RandomForestClassifier	2	train_1	0.772592
HIV	HIV_active	RandomForestClassifier	2	train_2	0.782305
SIDER	Hepatobiliary disorders	XGBClassifier	20	train_0	0.639052
SIDER	Hepatobiliary disorders	XGBClassifier	20	train_1	0.614571
SIDER	Hepatobiliary disorders	XGBClassifier	20	train_2	0.621426
SIDER	Metabolism and nutrition disorders	XGBClassifier	20	train_0	0.54195
SIDER	Metabolism and nutrition disorders	XGBClassifier	20	train_1	0.485714
SIDER	Metabolism and nutrition disorders	XGBClassifier	20	train_2	0.566213
SIDER	Product issues	XGBClassifier	20	train_0	0.654676
SIDER	Product issues	XGBClassifier	20	train_1	0.654676
SIDER	Product issues	XGBClassifier	20	train_2	0.654676
SIDER	Eye disorders	XGBClassifier	20	train_0	0.655516
SIDER	Eye disorders	XGBClassifier	20	train_1	0.641378
SIDER	Eye disorders	XGBClassifier	20	train_2	0.645958
SIDER	Investigations	XGBClassifier	20	train_0	0.724444
SIDER	Investigations	XGBClassifier	20	train_1	0.690667
SIDER	Investigations	XGBClassifier	20	train_2	0.683556
SIDER	Musculoskeletal and connective tissue disorders	XGBClassifier	20	train_0	0.758127
SIDER	Musculoskeletal and connective tissue disorders	XGBClassifier	20	train_1	0.761708
SIDER	Musculoskeletal and connective tissue disorders	XGBClassifier	20	train_2	0.735813
SIDER	Gastrointestinal disorders	XGBClassifier	20	train_0	0.692149
SIDER	Gastrointestinal disorders	XGBClassifier	20	train_1	0.756887
SIDER	Gastrointestinal disorders	XGBClassifier	20	train_2	0.703168
SIDER	Social circumstances	XGBClassifier	20	train_0	0.587861
SIDER	Social circumstances	XGBClassifier	20	train_1	0.592954
SIDER	Social circumstances	XGBClassifier	20	train_2	0.571307
SIDER	Immune system disorders	XGBClassifier	20	train_0	0.649624
SIDER	Immune system disorders	XGBClassifier	20	train_1	0.622306
SIDER	Immune system disorders	XGBClassifier	20	train_2	0.675188
SIDER	Reproductive system and breast disorders	XGBClassifier	20	train_0	0.702761
SIDER	Reproductive system and breast disorders	XGBClassifier	20	train_1	0.702761
SIDER	Reproductive system and breast disorders	XGBClassifier	20	train_2	0.702761
SIDER	Neoplasms benign, malignant and unspecified (incl cysts and polyps)	XGBClassifier	20	train_0	0.680227
SIDER	Neoplasms benign, malignant and unspecified (incl cysts and polyps)	XGBClassifier	20	train_1	0.680227
SIDER	Neoplasms benign, malignant and unspecified (incl cysts and polyps)	XGBClassifier	20	train_2	0.680227
SIDER	General disorders and administration site conditions	XGBClassifier	20	train_0	0.662402
SIDER	General disorders and administration site conditions	XGBClassifier	20	train_1	0.672244
SIDER	General disorders and administration site conditions	XGBClassifier	20	train_2	0.639272
SIDER	Endocrine disorders	XGBClassifier	20	train_0	0.694215
SIDER	Endocrine disorders	XGBClassifier	20	train_1	0.641873
SIDER	Endocrine disorders	XGBClassifier	20	train_2	0.609366
SIDER	Surgical and medical procedures	XGBClassifier	20	train_0	0.668047
SIDER	Surgical and medical procedures	XGBClassifier	20	train_1	0.59645
SIDER	Surgical and medical procedures	XGBClassifier	20	train_2	0.570414
SIDER	Vascular disorders	XGBClassifier	20	train_0	0.661866
SIDER	Vascular disorders	XGBClassifier	20	train_1	0.633641
SIDER	Vascular disorders	XGBClassifier	20	train_2	0.648618
SIDER	Blood and lymphatic system disorders	XGBClassifier	20	train_0	0.735944
SIDER	Blood and lymphatic system disorders	XGBClassifier	20	train_1	0.729116
SIDER	Blood and lymphatic system disorders	XGBClassifier	20	train_2	0.740964
SIDER	Skin and subcutaneous tissue disorders	XGBClassifier	20	train_0	0.528589
SIDER	Skin and subcutaneous tissue disorders	XGBClassifier	20	train_1	0.6691
SIDER	Skin and subcutaneous tissue disorders	XGBClassifier	20	train_2	0.666667
SIDER	Congenital, familial and genetic disorders	XGBClassifier	20	train_0	0.504202
SIDER	Congenital, familial and genetic disorders	XGBClassifier	20	train_1	0.504202
SIDER	Congenital, familial and genetic disorders	XGBClassifier	20	train_2	0.504202
SIDER	Infections and infestations	XGBClassifier	20	train_0	0.67091
SIDER	Infections and infestations	XGBClassifier	20	train_1	0.67091
SIDER	Infections and infestations	XGBClassifier	20	train_2	0.67091
SIDER	Respiratory, thoracic and mediastinal disorders	XGBClassifier	20	train_0	0.635456
SIDER	Respiratory, thoracic and mediastinal disorders	XGBClassifier	20	train_1	0.721533
SIDER	Respiratory, thoracic and mediastinal disorders	XGBClassifier	20	train_2	0.643821
SIDER	Psychiatric disorders	XGBClassifier	20	train_0	0.57867
SIDER	Psychiatric disorders	XGBClassifier	20	train_1	0.609039
SIDER	Psychiatric disorders	XGBClassifier	20	train_2	0.594452
SIDER	Renal and urinary disorders	XGBClassifier	20	train_0	0.549233
SIDER	Renal and urinary disorders	XGBClassifier	20	train_1	0.604318
SIDER	Renal and urinary disorders	XGBClassifier	20	train_2	0.567797
SIDER	Pregnancy, puerperium and perinatal conditions	XGBClassifier	20	train_0	0.591387
SIDER	Pregnancy, puerperium and perinatal conditions	XGBClassifier	20	train_1	0.591387
SIDER	Pregnancy, puerperium and perinatal conditions	XGBClassifier	20	train_2	0.591387
SIDER	Ear and labyrinth disorders	XGBClassifier	20	train_0	0.593217
SIDER	Ear and labyrinth disorders	XGBClassifier	20	train_1	0.593217
SIDER	Ear and labyrinth disorders	XGBClassifier	20	train_2	0.593217
SIDER	Cardiac disorders	XGBClassifier	20	train_0	0.636134
SIDER	Cardiac disorders	XGBClassifier	20	train_1	0.636134
SIDER	Cardiac disorders	XGBClassifier	20	train_2	0.636134
SIDER	Nervous system disorders	XGBClassifier	20	train_0	0.73466
SIDER	Nervous system disorders	XGBClassifier	20	train_1	0.73466
SIDER	Nervous system disorders	XGBClassifier	20	train_2	0.73466
SIDER	Injury, poisoning and procedural complications	XGBClassifier	20	train_0	0.526699
SIDER	Injury, poisoning and procedural complications	XGBClassifier	20	train_1	0.526699
SIDER	Injury, poisoning and procedural complications	XGBClassifier	20	train_2	0.526699
HIV	HIV_active	XGBClassifier	1	train_0	0.787831
HIV	HIV_active	XGBClassifier	1	train_1	0.761629
HIV	HIV_active	XGBClassifier	1	train_2	0.790958
BACE	Class	RandomForestClassifier	10	train_0	0.84212
BACE	Class	RandomForestClassifier	10	train_1	0.832428
BACE	Class	RandomForestClassifier	10	train_2	0.831793
HIV	HIV_active	XGBClassifier	8	train_0	0.776164
HIV	HIV_active	XGBClassifier	8	train_1	0.775166
HIV	HIV_active	XGBClassifier	8	train_2	0.766983
ClinTox	CT_TOX	RandomForestClassifier	4	train_0	0.697101
ClinTox	CT_TOX	RandomForestClassifier	4	train_1	0.7
ClinTox	CT_TOX	RandomForestClassifier	4	train_2	0.691667
ClinTox	FDA_APPROVED	RandomForestClassifier	4	train_0	0.7494
ClinTox	FDA_APPROVED	RandomForestClassifier	4	train_1	0.776179
ClinTox	FDA_APPROVED	RandomForestClassifier	4	train_2	0.751799

## Sheet: SF 3c
Benchmarking classification performance with an ablation of different lambda values for the Barlow-Twins pre-training objective. The average TEST_AUROC of each MODEL for each TARGET, per DATASET, is reported.
DATASET	TARGET	MODEL	LAMBDA_VALUE	REPLICATE_TRAINING	TEST_AUROC
ClinTox	CT_TOX	XGBClassifier	0.1	train_0	0.6
ClinTox	CT_TOX	XGBClassifier	0.1	train_1	0.642754
ClinTox	CT_TOX	XGBClassifier	0.1	train_2	0.631884
ClinTox	FDA_APPROVED	XGBClassifier	0.1	train_0	0.659472
ClinTox	FDA_APPROVED	XGBClassifier	0.1	train_1	0.638689
ClinTox	FDA_APPROVED	XGBClassifier	0.1	train_2	0.64988
ClinTox	CT_TOX	RandomForestClassifier	0.005	train_0	0.828261
ClinTox	CT_TOX	RandomForestClassifier	0.005	train_1	0.806884
ClinTox	CT_TOX	RandomForestClassifier	0.005	train_2	0.739493
ClinTox	FDA_APPROVED	RandomForestClassifier	0.005	train_0	0.669464
ClinTox	FDA_APPROVED	RandomForestClassifier	0.005	train_1	0.83773
ClinTox	FDA_APPROVED	RandomForestClassifier	0.005	train_2	0.832934
SIDER	Hepatobiliary disorders	RandomForestClassifier	0.0001	train_0	0.651586
SIDER	Hepatobiliary disorders	RandomForestClassifier	0.0001	train_1	0.63347
SIDER	Hepatobiliary disorders	RandomForestClassifier	0.0001	train_2	0.64718
SIDER	Metabolism and nutrition disorders	RandomForestClassifier	0.0001	train_0	0.571315
SIDER	Metabolism and nutrition disorders	RandomForestClassifier	0.0001	train_1	0.560091
SIDER	Metabolism and nutrition disorders	RandomForestClassifier	0.0001	train_2	0.560998
SIDER	Product issues	RandomForestClassifier	0.0001	train_0	0.571942
SIDER	Product issues	RandomForestClassifier	0.0001	train_1	0.633993
SIDER	Product issues	RandomForestClassifier	0.0001	train_2	0.640288
SIDER	Eye disorders	RandomForestClassifier	0.0001	train_0	0.664078
SIDER	Eye disorders	RandomForestClassifier	0.0001	train_1	0.680406
SIDER	Eye disorders	RandomForestClassifier	0.0001	train_2	0.667364
SIDER	Investigations	RandomForestClassifier	0.0001	train_0	0.778
SIDER	Investigations	RandomForestClassifier	0.0001	train_1	0.786889
SIDER	Investigations	RandomForestClassifier	0.0001	train_2	0.761333
SIDER	Musculoskeletal and connective tissue disorders	RandomForestClassifier	0.0001	train_0	0.680992
SIDER	Musculoskeletal and connective tissue disorders	RandomForestClassifier	0.0001	train_1	0.685262
SIDER	Musculoskeletal and connective tissue disorders	RandomForestClassifier	0.0001	train_2	0.68416
SIDER	Gastrointestinal disorders	RandomForestClassifier	0.0001	train_0	0.844008
SIDER	Gastrointestinal disorders	RandomForestClassifier	0.0001	train_1	0.838499
SIDER	Gastrointestinal disorders	RandomForestClassifier	0.0001	train_2	0.738981
SIDER	Social circumstances	RandomForestClassifier	0.0001	train_0	0.617997
SIDER	Social circumstances	RandomForestClassifier	0.0001	train_1	0.555178
SIDER	Social circumstances	RandomForestClassifier	0.0001	train_2	0.594228
SIDER	Immune system disorders	RandomForestClassifier	0.0001	train_0	0.667293
SIDER	Immune system disorders	RandomForestClassifier	0.0001	train_1	0.664536
SIDER	Immune system disorders	RandomForestClassifier	0.0001	train_2	0.65213
SIDER	Reproductive system and breast disorders	RandomForestClassifier	0.0001	train_0	0.698915
SIDER	Reproductive system and breast disorders	RandomForestClassifier	0.0001	train_1	0.699211
SIDER	Reproductive system and breast disorders	RandomForestClassifier	0.0001	train_2	0.699704
SIDER	Neoplasms benign, malignant and unspecified (incl cysts and polyps)	RandomForestClassifier	0.0001	train_0	0.603427
SIDER	Neoplasms benign, malignant and unspecified (incl cysts and polyps)	RandomForestClassifier	0.0001	train_1	0.645833
SIDER	Neoplasms benign, malignant and unspecified (incl cysts and polyps)	RandomForestClassifier	0.0001	train_2	0.644724
SIDER	General disorders and administration site conditions	RandomForestClassifier	0.0001	train_0	0.624262
SIDER	General disorders and administration site conditions	RandomForestClassifier	0.0001	train_1	0.672736
SIDER	General disorders and administration site conditions	RandomForestClassifier	0.0001	train_2	0.574065
SIDER	Endocrine disorders	RandomForestClassifier	0.0001	train_0	0.724518
SIDER	Endocrine disorders	RandomForestClassifier	0.0001	train_1	0.700138
SIDER	Endocrine disorders	RandomForestClassifier	0.0001	train_2	0.662121
SIDER	Surgical and medical procedures	RandomForestClassifier	0.0001	train_0	0.621302
SIDER	Surgical and medical procedures	RandomForestClassifier	0.0001	train_1	0.602959
SIDER	Surgical and medical procedures	RandomForestClassifier	0.0001	train_2	0.615385
SIDER	Vascular disorders	RandomForestClassifier	0.0001	train_0	0.618808
SIDER	Vascular disorders	RandomForestClassifier	0.0001	train_1	0.586406
SIDER	Vascular disorders	RandomForestClassifier	0.0001	train_2	0.644585
SIDER	Blood and lymphatic system disorders	RandomForestClassifier	0.0001	train_0	0.757329
SIDER	Blood and lymphatic system disorders	RandomForestClassifier	0.0001	train_1	0.740161
SIDER	Blood and lymphatic system disorders	RandomForestClassifier	0.0001	train_2	0.751606
SIDER	Skin and subcutaneous tissue disorders	RandomForestClassifier	0.0001	train_0	0.600365
SIDER	Skin and subcutaneous tissue disorders	RandomForestClassifier	0.0001	train_1	0.574209
SIDER	Skin and subcutaneous tissue disorders	RandomForestClassifier	0.0001	train_2	0.551095
SIDER	Congenital, familial and genetic disorders	RandomForestClassifier	0.0001	train_0	0.577965
SIDER	Congenital, familial and genetic disorders	RandomForestClassifier	0.0001	train_1	0.587068
SIDER	Congenital, familial and genetic disorders	RandomForestClassifier	0.0001	train_2	0.587302
SIDER	Infections and infestations	RandomForestClassifier	0.0001	train_0	0.678689
SIDER	Infections and infestations	RandomForestClassifier	0.0001	train_1	0.653347
SIDER	Infections and infestations	RandomForestClassifier	0.0001	train_2	0.636492
SIDER	Respiratory, thoracic and mediastinal disorders	RandomForestClassifier	0.0001	train_0	0.727334
SIDER	Respiratory, thoracic and mediastinal disorders	RandomForestClassifier	0.0001	train_1	0.688883
SIDER	Respiratory, thoracic and mediastinal disorders	RandomForestClassifier	0.0001	train_2	0.673907
SIDER	Psychiatric disorders	RandomForestClassifier	0.0001	train_0	0.622908
SIDER	Psychiatric disorders	RandomForestClassifier	0.0001	train_1	0.632114
SIDER	Psychiatric disorders	RandomForestClassifier	0.0001	train_2	0.642755
SIDER	Renal and urinary disorders	RandomForestClassifier	0.0001	train_0	0.640638
SIDER	Renal and urinary disorders	RandomForestClassifier	0.0001	train_1	0.583031
SIDER	Renal and urinary disorders	RandomForestClassifier	0.0001	train_2	0.617333
SIDER	Pregnancy, puerperium and perinatal conditions	RandomForestClassifier	0.0001	train_0	0.613971
SIDER	Pregnancy, puerperium and perinatal conditions	RandomForestClassifier	0.0001	train_1	0.555147
SIDER	Pregnancy, puerperium and perinatal conditions	RandomForestClassifier	0.0001	train_2	0.508403
SIDER	Ear and labyrinth disorders	RandomForestClassifier	0.0001	train_0	0.585206
SIDER	Ear and labyrinth disorders	RandomForestClassifier	0.0001	train_1	0.548585
SIDER	Ear and labyrinth disorders	RandomForestClassifier	0.0001	train_2	0.591136
SIDER	Cardiac disorders	RandomForestClassifier	0.0001	train_0	0.675735
SIDER	Cardiac disorders	RandomForestClassifier	0.0001	train_1	0.666437
SIDER	Cardiac disorders	RandomForestClassifier	0.0001	train_2	0.702824
SIDER	Nervous system disorders	RandomForestClassifier	0.0001	train_0	0.757877
SIDER	Nervous system disorders	RandomForestClassifier	0.0001	train_1	0.690713
SIDER	Nervous system disorders	RandomForestClassifier	0.0001	train_2	0.763682
SIDER	Injury, poisoning and procedural complications	RandomForestClassifier	0.0001	train_0	0.574879
SIDER	Injury, poisoning and procedural complications	RandomForestClassifier	0.0001	train_1	0.593811
SIDER	Injury, poisoning and procedural complications	RandomForestClassifier	0.0001	train_2	0.598058
ClinTox	CT_TOX	RandomForestClassifier	0.01	train_0	0.709783
ClinTox	CT_TOX	RandomForestClassifier	0.01	train_1	0.737319
ClinTox	CT_TOX	RandomForestClassifier	0.01	train_2	0.746014
ClinTox	FDA_APPROVED	RandomForestClassifier	0.01	train_0	0.817346
ClinTox	FDA_APPROVED	RandomForestClassifier	0.01	train_1	0.769384
ClinTox	FDA_APPROVED	RandomForestClassifier	0.01	train_2	0.845324
SIDER	Hepatobiliary disorders	XGBClassifier	0.01	train_0	0.652566
SIDER	Hepatobiliary disorders	XGBClassifier	0.01	train_1	0.652566
SIDER	Hepatobiliary disorders	XGBClassifier	0.01	train_2	0.652566
SIDER	Metabolism and nutrition disorders	XGBClassifier	0.01	train_0	0.582993
SIDER	Metabolism and nutrition disorders	XGBClassifier	0.01	train_1	0.529705
SIDER	Metabolism and nutrition disorders	XGBClassifier	0.01	train_2	0.582766
SIDER	Product issues	XGBClassifier	0.01	train_0	0.43705
SIDER	Product issues	XGBClassifier	0.01	train_1	0.43705
SIDER	Product issues	XGBClassifier	0.01	train_2	0.43705
SIDER	Eye disorders	XGBClassifier	0.01	train_0	0.590601
SIDER	Eye disorders	XGBClassifier	0.01	train_1	0.632816
SIDER	Eye disorders	XGBClassifier	0.01	train_2	0.637993
SIDER	Investigations	XGBClassifier	0.01	train_0	0.685333
SIDER	Investigations	XGBClassifier	0.01	train_1	0.685333
SIDER	Investigations	XGBClassifier	0.01	train_2	0.685333
SIDER	Musculoskeletal and connective tissue disorders	XGBClassifier	0.01	train_0	0.653994
SIDER	Musculoskeletal and connective tissue disorders	XGBClassifier	0.01	train_1	0.653994
SIDER	Musculoskeletal and connective tissue disorders	XGBClassifier	0.01	train_2	0.653994
SIDER	Gastrointestinal disorders	XGBClassifier	0.01	train_0	0.798898
SIDER	Gastrointestinal disorders	XGBClassifier	0.01	train_1	0.798898
SIDER	Gastrointestinal disorders	XGBClassifier	0.01	train_2	0.798898
SIDER	Social circumstances	XGBClassifier	0.01	train_0	0.584465
SIDER	Social circumstances	XGBClassifier	0.01	train_1	0.584465
SIDER	Social circumstances	XGBClassifier	0.01	train_2	0.584465
SIDER	Immune system disorders	XGBClassifier	0.01	train_0	0.64386
SIDER	Immune system disorders	XGBClassifier	0.01	train_1	0.662155
SIDER	Immune system disorders	XGBClassifier	0.01	train_2	0.626566
SIDER	Reproductive system and breast disorders	XGBClassifier	0.01	train_0	0.694675
SIDER	Reproductive system and breast disorders	XGBClassifier	0.01	train_1	0.707101
SIDER	Reproductive system and breast disorders	XGBClassifier	0.01	train_2	0.680473
SIDER	Neoplasms benign, malignant and unspecified (incl cysts and polyps)	XGBClassifier	0.01	train_0	0.605769
SIDER	Neoplasms benign, malignant and unspecified (incl cysts and polyps)	XGBClassifier	0.01	train_1	0.605769
SIDER	Neoplasms benign, malignant and unspecified (incl cysts and polyps)	XGBClassifier	0.01	train_2	0.605769
SIDER	General disorders and administration site conditions	XGBClassifier	0.01	train_0	0.623031
SIDER	General disorders and administration site conditions	XGBClassifier	0.01	train_1	0.74065
SIDER	General disorders and administration site conditions	XGBClassifier	0.01	train_2	0.637303
SIDER	Endocrine disorders	XGBClassifier	0.01	train_0	0.648485
SIDER	Endocrine disorders	XGBClassifier	0.01	train_1	0.648485
SIDER	Endocrine disorders	XGBClassifier	0.01	train_2	0.648485
SIDER	Surgical and medical procedures	XGBClassifier	0.01	train_0	0.613018
SIDER	Surgical and medical procedures	XGBClassifier	0.01	train_1	0.613018
SIDER	Surgical and medical procedures	XGBClassifier	0.01	train_2	0.613018
SIDER	Vascular disorders	XGBClassifier	0.01	train_0	0.639113
SIDER	Vascular disorders	XGBClassifier	0.01	train_1	0.593174
SIDER	Vascular disorders	XGBClassifier	0.01	train_2	0.606135
SIDER	Blood and lymphatic system disorders	XGBClassifier	0.01	train_0	0.743373
SIDER	Blood and lymphatic system disorders	XGBClassifier	0.01	train_1	0.741165
SIDER	Blood and lymphatic system disorders	XGBClassifier	0.01	train_2	0.764458
SIDER	Skin and subcutaneous tissue disorders	XGBClassifier	0.01	train_0	0.549878
SIDER	Skin and subcutaneous tissue disorders	XGBClassifier	0.01	train_1	0.549878
SIDER	Skin and subcutaneous tissue disorders	XGBClassifier	0.01	train_2	0.549878
SIDER	Congenital, familial and genetic disorders	XGBClassifier	0.01	train_0	0.588235
SIDER	Congenital, familial and genetic disorders	XGBClassifier	0.01	train_1	0.611578
SIDER	Congenital, familial and genetic disorders	XGBClassifier	0.01	train_2	0.549953
SIDER	Infections and infestations	XGBClassifier	0.01	train_0	0.665017
SIDER	Infections and infestations	XGBClassifier	0.01	train_1	0.643329
SIDER	Infections and infestations	XGBClassifier	0.01	train_2	0.689533
SIDER	Respiratory, thoracic and mediastinal disorders	XGBClassifier	0.01	train_0	0.630869
SIDER	Respiratory, thoracic and mediastinal disorders	XGBClassifier	0.01	train_1	0.650297
SIDER	Respiratory, thoracic and mediastinal disorders	XGBClassifier	0.01	train_2	0.609552
SIDER	Psychiatric disorders	XGBClassifier	0.01	train_0	0.637972
SIDER	Psychiatric disorders	XGBClassifier	0.01	train_1	0.651004
SIDER	Psychiatric disorders	XGBClassifier	0.01	train_2	0.632951
SIDER	Renal and urinary disorders	XGBClassifier	0.01	train_0	0.61481
SIDER	Renal and urinary disorders	XGBClassifier	0.01	train_1	0.650323
SIDER	Renal and urinary disorders	XGBClassifier	0.01	train_2	0.629136
SIDER	Pregnancy, puerperium and perinatal conditions	XGBClassifier	0.01	train_0	0.512605
SIDER	Pregnancy, puerperium and perinatal conditions	XGBClassifier	0.01	train_1	0.508403
SIDER	Pregnancy, puerperium and perinatal conditions	XGBClassifier	0.01	train_2	0.502101
SIDER	Ear and labyrinth disorders	XGBClassifier	0.01	train_0	0.646484
SIDER	Ear and labyrinth disorders	XGBClassifier	0.01	train_1	0.665418
SIDER	Ear and labyrinth disorders	XGBClassifier	0.01	train_2	0.678527
SIDER	Cardiac disorders	XGBClassifier	0.01	train_0	0.699265
SIDER	Cardiac disorders	XGBClassifier	0.01	train_1	0.672406
SIDER	Cardiac disorders	XGBClassifier	0.01	train_2	0.704545
SIDER	Nervous system disorders	XGBClassifier	0.01	train_0	0.693201
SIDER	Nervous system disorders	XGBClassifier	0.01	train_1	0.788557
SIDER	Nervous system disorders	XGBClassifier	0.01	train_2	0.71393
SIDER	Injury, poisoning and procedural complications	XGBClassifier	0.01	train_0	0.550243
SIDER	Injury, poisoning and procedural complications	XGBClassifier	0.01	train_1	0.550243
SIDER	Injury, poisoning and procedural complications	XGBClassifier	0.01	train_2	0.550243
SIDER	Hepatobiliary disorders	RandomForestClassifier	0.1	train_0	0.56649
SIDER	Hepatobiliary disorders	RandomForestClassifier	0.1	train_1	0.541226
SIDER	Hepatobiliary disorders	RandomForestClassifier	0.1	train_2	0.557971
SIDER	Metabolism and nutrition disorders	RandomForestClassifier	0.1	train_0	0.611678
SIDER	Metabolism and nutrition disorders	RandomForestClassifier	0.1	train_1	0.582993
SIDER	Metabolism and nutrition disorders	RandomForestClassifier	0.1	train_2	0.604422
SIDER	Product issues	RandomForestClassifier	0.1	train_0	0.589928
SIDER	Product issues	RandomForestClassifier	0.1	train_1	0.598022
SIDER	Product issues	RandomForestClassifier	0.1	train_2	0.501799
SIDER	Eye disorders	RandomForestClassifier	0.1	train_0	0.567304
SIDER	Eye disorders	RandomForestClassifier	0.1	train_1	0.546097
SIDER	Eye disorders	RandomForestClassifier	0.1	train_2	0.558841
SIDER	Investigations	RandomForestClassifier	0.1	train_0	0.608667
SIDER	Investigations	RandomForestClassifier	0.1	train_1	0.610667
SIDER	Investigations	RandomForestClassifier	0.1	train_2	0.587111
SIDER	Musculoskeletal and connective tissue disorders	RandomForestClassifier	0.1	train_0	0.647796
SIDER	Musculoskeletal and connective tissue disorders	RandomForestClassifier	0.1	train_1	0.650138
SIDER	Musculoskeletal and connective tissue disorders	RandomForestClassifier	0.1	train_2	0.671763
SIDER	Gastrointestinal disorders	RandomForestClassifier	0.1	train_0	0.668733
SIDER	Gastrointestinal disorders	RandomForestClassifier	0.1	train_1	0.72624
SIDER	Gastrointestinal disorders	RandomForestClassifier	0.1	train_2	0.704545
SIDER	Social circumstances	RandomForestClassifier	0.1	train_0	0.616723
SIDER	Social circumstances	RandomForestClassifier	0.1	train_1	0.621604
SIDER	Social circumstances	RandomForestClassifier	0.1	train_2	0.608871
SIDER	Immune system disorders	RandomForestClassifier	0.1	train_0	0.630326
SIDER	Immune system disorders	RandomForestClassifier	0.1	train_1	0.601504
SIDER	Immune system disorders	RandomForestClassifier	0.1	train_2	0.633333
SIDER	Reproductive system and breast disorders	RandomForestClassifier	0.1	train_0	0.632939
SIDER	Reproductive system and breast disorders	RandomForestClassifier	0.1	train_1	0.657692
SIDER	Reproductive system and breast disorders	RandomForestClassifier	0.1	train_2	0.629882
SIDER	Neoplasms benign, malignant and unspecified (incl cysts and polyps)	RandomForestClassifier	0.1	train_0	0.525641
SIDER	Neoplasms benign, malignant and unspecified (incl cysts and polyps)	RandomForestClassifier	0.1	train_1	0.555597
SIDER	Neoplasms benign, malignant and unspecified (incl cysts and polyps)	RandomForestClassifier	0.1	train_2	0.539571
SIDER	General disorders and administration site conditions	RandomForestClassifier	0.1	train_0	0.616142
SIDER	General disorders and administration site conditions	RandomForestClassifier	0.1	train_1	0.591043
SIDER	General disorders and administration site conditions	RandomForestClassifier	0.1	train_2	0.640256
SIDER	Endocrine disorders	RandomForestClassifier	0.1	train_0	0.572314
SIDER	Endocrine disorders	RandomForestClassifier	0.1	train_1	0.58595
SIDER	Endocrine disorders	RandomForestClassifier	0.1	train_2	0.590083
SIDER	Surgical and medical procedures	RandomForestClassifier	0.1	train_0	0.600592
SIDER	Surgical and medical procedures	RandomForestClassifier	0.1	train_1	0.531361
SIDER	Surgical and medical procedures	RandomForestClassifier	0.1	train_2	0.560651
SIDER	Vascular disorders	RandomForestClassifier	0.1	train_0	0.590726
SIDER	Vascular disorders	RandomForestClassifier	0.1	train_1	0.575173
SIDER	Vascular disorders	RandomForestClassifier	0.1	train_2	0.612471
SIDER	Blood and lymphatic system disorders	RandomForestClassifier	0.1	train_0	0.688052
SIDER	Blood and lymphatic system disorders	RandomForestClassifier	0.1	train_1	0.67259
SIDER	Blood and lymphatic system disorders	RandomForestClassifier	0.1	train_2	0.674197
SIDER	Skin and subcutaneous tissue disorders	RandomForestClassifier	0.1	train_0	0.5
SIDER	Skin and subcutaneous tissue disorders	RandomForestClassifier	0.1	train_1	0.614964
SIDER	Skin and subcutaneous tissue disorders	RandomForestClassifier	0.1	train_2	0.53163
SIDER	Congenital, familial and genetic disorders	RandomForestClassifier	0.1	train_0	0.492764
SIDER	Congenital, familial and genetic disorders	RandomForestClassifier	0.1	train_1	0.508637
SIDER	Congenital, familial and genetic disorders	RandomForestClassifier	0.1	train_2	0.515873
SIDER	Infections and infestations	RandomForestClassifier	0.1	train_0	0.551037
SIDER	Infections and infestations	RandomForestClassifier	0.1	train_1	0.565299
SIDER	Infections and infestations	RandomForestClassifier	0.1	train_2	0.562471
SIDER	Respiratory, thoracic and mediastinal disorders	RandomForestClassifier	0.1	train_0	0.559633
SIDER	Respiratory, thoracic and mediastinal disorders	RandomForestClassifier	0.1	train_1	0.581489
SIDER	Respiratory, thoracic and mediastinal disorders	RandomForestClassifier	0.1	train_2	0.5881
SIDER	Psychiatric disorders	RandomForestClassifier	0.1	train_0	0.531923
SIDER	Psychiatric disorders	RandomForestClassifier	0.1	train_1	0.534553
SIDER	Psychiatric disorders	RandomForestClassifier	0.1	train_2	0.533477
SIDER	Renal and urinary disorders	RandomForestClassifier	0.1	train_0	0.569814
SIDER	Renal and urinary disorders	RandomForestClassifier	0.1	train_1	0.577482
SIDER	Renal and urinary disorders	RandomForestClassifier	0.1	train_2	0.585553
SIDER	Pregnancy, puerperium and perinatal conditions	RandomForestClassifier	0.1	train_0	0.681197
SIDER	Pregnancy, puerperium and perinatal conditions	RandomForestClassifier	0.1	train_1	0.592962
SIDER	Pregnancy, puerperium and perinatal conditions	RandomForestClassifier	0.1	train_2	0.603466
SIDER	Ear and labyrinth disorders	RandomForestClassifier	0.1	train_0	0.5799
SIDER	Ear and labyrinth disorders	RandomForestClassifier	0.1	train_1	0.581149
SIDER	Ear and labyrinth disorders	RandomForestClassifier	0.1	train_2	0.556804
SIDER	Cardiac disorders	RandomForestClassifier	0.1	train_0	0.65714
SIDER	Cardiac disorders	RandomForestClassifier	0.1	train_1	0.674357
SIDER	Cardiac disorders	RandomForestClassifier	0.1	train_2	0.669651
SIDER	Nervous system disorders	RandomForestClassifier	0.1	train_0	0.766169
SIDER	Nervous system disorders	RandomForestClassifier	0.1	train_1	0.746269
SIDER	Nervous system disorders	RandomForestClassifier	0.1	train_2	0.753731
SIDER	Injury, poisoning and procedural complications	RandomForestClassifier	0.1	train_0	0.481917
SIDER	Injury, poisoning and procedural complications	RandomForestClassifier	0.1	train_1	0.490291
SIDER	Injury, poisoning and procedural complications	RandomForestClassifier	0.1	train_2	0.46432
Tox21	NR-AR	RandomForestClassifier	0.1	train_0	0.685508
Tox21	NR-AR	RandomForestClassifier	0.1	train_1	0.709921
Tox21	NR-AR	RandomForestClassifier	0.1	train_2	0.6861
Tox21	NR-AR-LBD	RandomForestClassifier	0.1	train_0	0.724402
Tox21	NR-AR-LBD	RandomForestClassifier	0.1	train_1	0.678338
Tox21	NR-AR-LBD	RandomForestClassifier	0.1	train_2	0.693345
Tox21	NR-AhR	RandomForestClassifier	0.1	train_0	0.799905
Tox21	NR-AhR	RandomForestClassifier	0.1	train_1	0.805785
Tox21	NR-AhR	RandomForestClassifier	0.1	train_2	0.811918
Tox21	NR-Aromatase	RandomForestClassifier	0.1	train_0	0.642857
Tox21	NR-Aromatase	RandomForestClassifier	0.1	train_1	0.620888
Tox21	NR-Aromatase	RandomForestClassifier	0.1	train_2	0.633336
Tox21	NR-ER	RandomForestClassifier	0.1	train_0	0.698081
Tox21	NR-ER	RandomForestClassifier	0.1	train_1	0.676476
Tox21	NR-ER	RandomForestClassifier	0.1	train_2	0.699823
Tox21	NR-ER-LBD	RandomForestClassifier	0.1	train_0	0.685315
Tox21	NR-ER-LBD	RandomForestClassifier	0.1	train_1	0.697257
Tox21	NR-ER-LBD	RandomForestClassifier	0.1	train_2	0.707128
Tox21	NR-PPAR-gamma	RandomForestClassifier	0.1	train_0	0.616883
Tox21	NR-PPAR-gamma	RandomForestClassifier	0.1	train_1	0.585566
Tox21	NR-PPAR-gamma	RandomForestClassifier	0.1	train_2	0.616678
Tox21	SR-ARE	RandomForestClassifier	0.1	train_0	0.650424
Tox21	SR-ARE	RandomForestClassifier	0.1	train_1	0.659073
Tox21	SR-ARE	RandomForestClassifier	0.1	train_2	0.652077
Tox21	SR-ATAD5	RandomForestClassifier	0.1	train_0	0.665149
Tox21	SR-ATAD5	RandomForestClassifier	0.1	train_1	0.659079
Tox21	SR-ATAD5	RandomForestClassifier	0.1	train_2	0.649855
Tox21	SR-HSE	RandomForestClassifier	0.1	train_0	0.693916
Tox21	SR-HSE	RandomForestClassifier	0.1	train_1	0.693148
Tox21	SR-HSE	RandomForestClassifier	0.1	train_2	0.698427
Tox21	SR-MMP	RandomForestClassifier	0.1	train_0	0.753734
Tox21	SR-MMP	RandomForestClassifier	0.1	train_1	0.773708
Tox21	SR-MMP	RandomForestClassifier	0.1	train_2	0.756523
Tox21	SR-p53	RandomForestClassifier	0.1	train_0	0.677009
Tox21	SR-p53	RandomForestClassifier	0.1	train_1	0.688745
Tox21	SR-p53	RandomForestClassifier	0.1	train_2	0.711109
BBBP	p_np	RandomForestClassifier	0.0001	train_0	0.757443
BBBP	p_np	RandomForestClassifier	0.0001	train_1	0.732489
BBBP	p_np	RandomForestClassifier	0.0001	train_2	0.745833
BBBP	p_np	RandomForestClassifier	0.1	train_0	0.70185
BBBP	p_np	RandomForestClassifier	0.1	train_1	0.696503
BBBP	p_np	RandomForestClassifier	0.1	train_2	0.707342
BACE	Class	RandomForestClassifier	0.0001	train_0	0.837862
BACE	Class	RandomForestClassifier	0.0001	train_1	0.81721
BACE	Class	RandomForestClassifier	0.0001	train_2	0.838678
BACE	Class	XGBClassifier	0.01	train_0	0.803261
BACE	Class	XGBClassifier	0.01	train_1	0.803261
BACE	Class	XGBClassifier	0.01	train_2	0.803261
HIV	HIV_active	XGBClassifier	0.1	train_0	0.73475
HIV	HIV_active	XGBClassifier	0.1	train_1	0.73475
HIV	HIV_active	XGBClassifier	0.1	train_2	0.73475
BACE	Class	XGBClassifier	0.005	train_0	0.832246
BACE	Class	XGBClassifier	0.005	train_1	0.832246
BACE	Class	XGBClassifier	0.005	train_2	0.832246
BACE	Class	RandomForestClassifier	0.005	train_0	0.835054
BACE	Class	RandomForestClassifier	0.005	train_1	0.84067
BACE	Class	RandomForestClassifier	0.005	train_2	0.849366
HIV	HIV_active	XGBClassifier	0.01	train_0	0.745947
HIV	HIV_active	XGBClassifier	0.01	train_1	0.753184
HIV	HIV_active	XGBClassifier	0.01	train_2	0.736514
BBBP	p_np	XGBClassifier	0.0001	train_0	0.750072
BBBP	p_np	XGBClassifier	0.0001	train_1	0.750072
BBBP	p_np	XGBClassifier	0.0001	train_2	0.750072
HIV	HIV_active	XGBClassifier	0.0001	train_0	0.782223
HIV	HIV_active	XGBClassifier	0.0001	train_1	0.775173
HIV	HIV_active	XGBClassifier	0.0001	train_2	0.783323
ClinTox	CT_TOX	RandomForestClassifier	0.0001	train_0	0.8
ClinTox	CT_TOX	RandomForestClassifier	0.0001	train_1	0.727899
ClinTox	CT_TOX	RandomForestClassifier	0.0001	train_2	0.738043
ClinTox	FDA_APPROVED	RandomForestClassifier	0.0001	train_0	0.747002
ClinTox	FDA_APPROVED	RandomForestClassifier	0.0001	train_1	0.734213
ClinTox	FDA_APPROVED	RandomForestClassifier	0.0001	train_2	0.671463
Tox21	NR-AR	XGBClassifier	0.0001	train_0	0.743567
Tox21	NR-AR	XGBClassifier	0.0001	train_1	0.717969
Tox21	NR-AR	XGBClassifier	0.0001	train_2	0.724376
Tox21	NR-AR-LBD	XGBClassifier	0.0001	train_0	0.798521
Tox21	NR-AR-LBD	XGBClassifier	0.0001	train_1	0.750065
Tox21	NR-AR-LBD	XGBClassifier	0.0001	train_2	0.76007
Tox21	NR-AhR	XGBClassifier	0.0001	train_0	0.832564
Tox21	NR-AhR	XGBClassifier	0.0001	train_1	0.832564
Tox21	NR-AhR	XGBClassifier	0.0001	train_2	0.832564
Tox21	NR-Aromatase	XGBClassifier	0.0001	train_0	0.734847
Tox21	NR-Aromatase	XGBClassifier	0.0001	train_1	0.689433
Tox21	NR-Aromatase	XGBClassifier	0.0001	train_2	0.718979
Tox21	NR-ER	XGBClassifier	0.0001	train_0	0.735124
Tox21	NR-ER	XGBClassifier	0.0001	train_1	0.714404
Tox21	NR-ER	XGBClassifier	0.0001	train_2	0.723878
Tox21	NR-ER-LBD	XGBClassifier	0.0001	train_0	0.656721
Tox21	NR-ER-LBD	XGBClassifier	0.0001	train_1	0.656721
Tox21	NR-ER-LBD	XGBClassifier	0.0001	train_2	0.656721
Tox21	NR-PPAR-gamma	XGBClassifier	0.0001	train_0	0.762864
Tox21	NR-PPAR-gamma	XGBClassifier	0.0001	train_1	0.762864
Tox21	NR-PPAR-gamma	XGBClassifier	0.0001	train_2	0.762864
Tox21	SR-ARE	XGBClassifier	0.0001	train_0	0.714914
Tox21	SR-ARE	XGBClassifier	0.0001	train_1	0.733866
Tox21	SR-ARE	XGBClassifier	0.0001	train_2	0.714169
Tox21	SR-ATAD5	XGBClassifier	0.0001	train_0	0.728553
Tox21	SR-ATAD5	XGBClassifier	0.0001	train_1	0.715749
Tox21	SR-ATAD5	XGBClassifier	0.0001	train_2	0.700906
Tox21	SR-HSE	XGBClassifier	0.0001	train_0	0.772591
Tox21	SR-HSE	XGBClassifier	0.0001	train_1	0.782178
Tox21	SR-HSE	XGBClassifier	0.0001	train_2	0.732991
Tox21	SR-MMP	XGBClassifier	0.0001	train_0	0.829992
Tox21	SR-MMP	XGBClassifier	0.0001	train_1	0.829378
Tox21	SR-MMP	XGBClassifier	0.0001	train_2	0.832326
Tox21	SR-p53	XGBClassifier	0.0001	train_0	0.810982
Tox21	SR-p53	XGBClassifier	0.0001	train_1	0.816059
Tox21	SR-p53	XGBClassifier	0.0001	train_2	0.798138
Tox21	NR-AR	RandomForestClassifier	0.0001	train_0	0.700231
Tox21	NR-AR	RandomForestClassifier	0.0001	train_1	0.741118
Tox21	NR-AR	RandomForestClassifier	0.0001	train_2	0.725964
Tox21	NR-AR-LBD	RandomForestClassifier	0.0001	train_0	0.787995
Tox21	NR-AR-LBD	RandomForestClassifier	0.0001	train_1	0.800304
Tox21	NR-AR-LBD	RandomForestClassifier	0.0001	train_2	0.777686
Tox21	NR-AhR	RandomForestClassifier	0.0001	train_0	0.824387
Tox21	NR-AhR	RandomForestClassifier	0.0001	train_1	0.826421
Tox21	NR-AhR	RandomForestClassifier	0.0001	train_2	0.810501
Tox21	NR-Aromatase	RandomForestClassifier	0.0001	train_0	0.716387
Tox21	NR-Aromatase	RandomForestClassifier	0.0001	train_1	0.73326
Tox21	NR-Aromatase	RandomForestClassifier	0.0001	train_2	0.679085
Tox21	NR-ER	RandomForestClassifier	0.0001	train_0	0.735626
Tox21	NR-ER	RandomForestClassifier	0.0001	train_1	0.734047
Tox21	NR-ER	RandomForestClassifier	0.0001	train_2	0.734563
Tox21	NR-ER-LBD	RandomForestClassifier	0.0001	train_0	0.725136
Tox21	NR-ER-LBD	RandomForestClassifier	0.0001	train_1	0.732218
Tox21	NR-ER-LBD	RandomForestClassifier	0.0001	train_2	0.70061
Tox21	NR-PPAR-gamma	RandomForestClassifier	0.0001	train_0	0.757891
Tox21	NR-PPAR-gamma	RandomForestClassifier	0.0001	train_1	0.737465
Tox21	NR-PPAR-gamma	RandomForestClassifier	0.0001	train_2	0.765289
Tox21	SR-ARE	RandomForestClassifier	0.0001	train_0	0.7002
Tox21	SR-ARE	RandomForestClassifier	0.0001	train_1	0.69509
Tox21	SR-ARE	RandomForestClassifier	0.0001	train_2	0.69658
Tox21	SR-ATAD5	RandomForestClassifier	0.0001	train_0	0.731612
Tox21	SR-ATAD5	RandomForestClassifier	0.0001	train_1	0.727581
Tox21	SR-ATAD5	RandomForestClassifier	0.0001	train_2	0.706834
Tox21	SR-HSE	RandomForestClassifier	0.0001	train_0	0.755279
Tox21	SR-HSE	RandomForestClassifier	0.0001	train_1	0.745207
Tox21	SR-HSE	RandomForestClassifier	0.0001	train_2	0.737521
Tox21	SR-MMP	RandomForestClassifier	0.0001	train_0	0.819023
Tox21	SR-MMP	RandomForestClassifier	0.0001	train_1	0.811689
Tox21	SR-MMP	RandomForestClassifier	0.0001	train_2	0.820644
Tox21	SR-p53	RandomForestClassifier	0.0001	train_0	0.737032
Tox21	SR-p53	RandomForestClassifier	0.0001	train_1	0.74155
Tox21	SR-p53	RandomForestClassifier	0.0001	train_2	0.731407
BACE	Class	RandomForestClassifier	0.1	train_0	0.743659
BACE	Class	RandomForestClassifier	0.1	train_1	0.745652
BACE	Class	RandomForestClassifier	0.1	train_2	0.744746
HIV	HIV_active	RandomForestClassifier	0.0001	train_0	0.752983
HIV	HIV_active	RandomForestClassifier	0.0001	train_1	0.765552
HIV	HIV_active	RandomForestClassifier	0.0001	train_2	0.763151
ClinTox	CT_TOX	XGBClassifier	0.005	train_0	0.834058
ClinTox	CT_TOX	XGBClassifier	0.005	train_1	0.834058
ClinTox	CT_TOX	XGBClassifier	0.005	train_2	0.834058
ClinTox	FDA_APPROVED	XGBClassifier	0.005	train_0	0.864109
ClinTox	FDA_APPROVED	XGBClassifier	0.005	train_1	0.864109
ClinTox	FDA_APPROVED	XGBClassifier	0.005	train_2	0.864109
BBBP	p_np	XGBClassifier	0.005	train_0	0.744099
BBBP	p_np	XGBClassifier	0.005	train_1	0.746604
BBBP	p_np	XGBClassifier	0.005	train_2	0.742172
Tox21	NR-AR	RandomForestClassifier	0.005	train_0	0.69291
Tox21	NR-AR	RandomForestClassifier	0.005	train_1	0.730432
Tox21	NR-AR	RandomForestClassifier	0.005	train_2	0.674015
Tox21	NR-AR-LBD	RandomForestClassifier	0.005	train_0	0.751327
Tox21	NR-AR-LBD	RandomForestClassifier	0.005	train_1	0.749065
Tox21	NR-AR-LBD	RandomForestClassifier	0.005	train_2	0.7709
Tox21	NR-AhR	RandomForestClassifier	0.005	train_0	0.827443
Tox21	NR-AhR	RandomForestClassifier	0.005	train_1	0.826219
Tox21	NR-AhR	RandomForestClassifier	0.005	train_2	0.834082
Tox21	NR-Aromatase	RandomForestClassifier	0.005	train_0	0.700474
Tox21	NR-Aromatase	RandomForestClassifier	0.005	train_1	0.734467
Tox21	NR-Aromatase	RandomForestClassifier	0.005	train_2	0.722041
Tox21	NR-ER	RandomForestClassifier	0.005	train_0	0.749306
Tox21	NR-ER	RandomForestClassifier	0.005	train_1	0.750517
Tox21	NR-ER	RandomForestClassifier	0.005	train_2	0.737057
Tox21	NR-ER-LBD	RandomForestClassifier	0.005	train_0	0.780591
Tox21	NR-ER-LBD	RandomForestClassifier	0.005	train_1	0.708974
Tox21	NR-ER-LBD	RandomForestClassifier	0.005	train_2	0.746346
Tox21	NR-PPAR-gamma	RandomForestClassifier	0.005	train_0	0.776097
Tox21	NR-PPAR-gamma	RandomForestClassifier	0.005	train_1	0.753822
Tox21	NR-PPAR-gamma	RandomForestClassifier	0.005	train_2	0.73541
Tox21	SR-ARE	RandomForestClassifier	0.005	train_0	0.740932
Tox21	SR-ARE	RandomForestClassifier	0.005	train_1	0.725321
Tox21	SR-ARE	RandomForestClassifier	0.005	train_2	0.736229
Tox21	SR-ATAD5	RandomForestClassifier	0.005	train_0	0.699957
Tox21	SR-ATAD5	RandomForestClassifier	0.005	train_1	0.700526
Tox21	SR-ATAD5	RandomForestClassifier	0.005	train_2	0.718784
Tox21	SR-HSE	RandomForestClassifier	0.005	train_0	0.781207
Tox21	SR-HSE	RandomForestClassifier	0.005	train_1	0.760173
Tox21	SR-HSE	RandomForestClassifier	0.005	train_2	0.732768
Tox21	SR-MMP	RandomForestClassifier	0.005	train_0	0.814146
Tox21	SR-MMP	RandomForestClassifier	0.005	train_1	0.809392
Tox21	SR-MMP	RandomForestClassifier	0.005	train_2	0.814944
Tox21	SR-p53	RandomForestClassifier	0.005	train_0	0.807435
Tox21	SR-p53	RandomForestClassifier	0.005	train_1	0.786004
Tox21	SR-p53	RandomForestClassifier	0.005	train_2	0.777019
BACE	Class	XGBClassifier	0.0001	train_0	0.816123
BACE	Class	XGBClassifier	0.0001	train_1	0.817935
BACE	Class	XGBClassifier	0.0001	train_2	0.802899
HIV	HIV_active	RandomForestClassifier	0.01	train_0	0.787285
HIV	HIV_active	RandomForestClassifier	0.01	train_1	0.76776
HIV	HIV_active	RandomForestClassifier	0.01	train_2	0.784224
Tox21	NR-AR	RandomForestClassifier	0.01	train_0	0.723918
Tox21	NR-AR	RandomForestClassifier	0.01	train_1	0.777293
Tox21	NR-AR	RandomForestClassifier	0.01	train_2	0.733043
Tox21	NR-AR-LBD	RandomForestClassifier	0.01	train_0	0.736799
Tox21	NR-AR-LBD	RandomForestClassifier	0.01	train_1	0.748934
Tox21	NR-AR-LBD	RandomForestClassifier	0.01	train_2	0.775511
Tox21	NR-AhR	RandomForestClassifier	0.01	train_0	0.832625
Tox21	NR-AhR	RandomForestClassifier	0.01	train_1	0.838809
Tox21	NR-AhR	RandomForestClassifier	0.01	train_2	0.849081
Tox21	NR-Aromatase	RandomForestClassifier	0.01	train_0	0.730109
Tox21	NR-Aromatase	RandomForestClassifier	0.01	train_1	0.700496
Tox21	NR-Aromatase	RandomForestClassifier	0.01	train_2	0.716722
Tox21	NR-ER	RandomForestClassifier	0.01	train_0	0.718241
Tox21	NR-ER	RandomForestClassifier	0.01	train_1	0.722786
Tox21	NR-ER	RandomForestClassifier	0.01	train_2	0.719244
Tox21	NR-ER-LBD	RandomForestClassifier	0.01	train_0	0.668588
Tox21	NR-ER-LBD	RandomForestClassifier	0.01	train_1	0.680794
Tox21	NR-ER-LBD	RandomForestClassifier	0.01	train_2	0.708635
Tox21	NR-PPAR-gamma	RandomForestClassifier	0.01	train_0	0.741246
Tox21	NR-PPAR-gamma	RandomForestClassifier	0.01	train_1	0.72678
Tox21	NR-PPAR-gamma	RandomForestClassifier	0.01	train_2	0.747575
Tox21	SR-ARE	RandomForestClassifier	0.01	train_0	0.718302
Tox21	SR-ARE	RandomForestClassifier	0.01	train_1	0.691993
Tox21	SR-ARE	RandomForestClassifier	0.01	train_2	0.703017
Tox21	SR-ATAD5	RandomForestClassifier	0.01	train_0	0.717907
Tox21	SR-ATAD5	RandomForestClassifier	0.01	train_1	0.703206
Tox21	SR-ATAD5	RandomForestClassifier	0.01	train_2	0.713544
Tox21	SR-HSE	RandomForestClassifier	0.01	train_0	0.754389
Tox21	SR-HSE	RandomForestClassifier	0.01	train_1	0.794333
Tox21	SR-HSE	RandomForestClassifier	0.01	train_2	0.768506
Tox21	SR-MMP	RandomForestClassifier	0.01	train_0	0.812758
Tox21	SR-MMP	RandomForestClassifier	0.01	train_1	0.819428
Tox21	SR-MMP	RandomForestClassifier	0.01	train_2	0.821136
Tox21	SR-p53	RandomForestClassifier	0.01	train_0	0.78125
Tox21	SR-p53	RandomForestClassifier	0.01	train_1	0.808742
Tox21	SR-p53	RandomForestClassifier	0.01	train_2	0.823477
SIDER	Hepatobiliary disorders	RandomForestClassifier	0.01	train_0	0.661183
SIDER	Hepatobiliary disorders	RandomForestClassifier	0.01	train_1	0.649922
SIDER	Hepatobiliary disorders	RandomForestClassifier	0.01	train_2	0.652761
SIDER	Metabolism and nutrition disorders	RandomForestClassifier	0.01	train_0	0.536848
SIDER	Metabolism and nutrition disorders	RandomForestClassifier	0.01	train_1	0.567347
SIDER	Metabolism and nutrition disorders	RandomForestClassifier	0.01	train_2	0.563492
SIDER	Product issues	RandomForestClassifier	0.01	train_0	0.600719
SIDER	Product issues	RandomForestClassifier	0.01	train_1	0.420863
SIDER	Product issues	RandomForestClassifier	0.01	train_2	0.327338
SIDER	Eye disorders	RandomForestClassifier	0.01	train_0	0.62047
SIDER	Eye disorders	RandomForestClassifier	0.01	train_1	0.642473
SIDER	Eye disorders	RandomForestClassifier	0.01	train_2	0.644066
SIDER	Investigations	RandomForestClassifier	0.01	train_0	0.646667
SIDER	Investigations	RandomForestClassifier	0.01	train_1	0.694222
SIDER	Investigations	RandomForestClassifier	0.01	train_2	0.665111
SIDER	Musculoskeletal and connective tissue disorders	RandomForestClassifier	0.01	train_0	0.702066
SIDER	Musculoskeletal and connective tissue disorders	RandomForestClassifier	0.01	train_1	0.7
SIDER	Musculoskeletal and connective tissue disorders	RandomForestClassifier	0.01	train_2	0.734298
SIDER	Gastrointestinal disorders	RandomForestClassifier	0.01	train_0	0.771694
SIDER	Gastrointestinal disorders	RandomForestClassifier	0.01	train_1	0.785124
SIDER	Gastrointestinal disorders	RandomForestClassifier	0.01	train_2	0.801309
SIDER	Social circumstances	RandomForestClassifier	0.01	train_0	0.608447
SIDER	Social circumstances	RandomForestClassifier	0.01	train_1	0.619058
SIDER	Social circumstances	RandomForestClassifier	0.01	train_2	0.650467
SIDER	Immune system disorders	RandomForestClassifier	0.01	train_0	0.718546
SIDER	Immune system disorders	RandomForestClassifier	0.01	train_1	0.688095
SIDER	Immune system disorders	RandomForestClassifier	0.01	train_2	0.716917
SIDER	Reproductive system and breast disorders	RandomForestClassifier	0.01	train_0	0.747436
SIDER	Reproductive system and breast disorders	RandomForestClassifier	0.01	train_1	0.720217
SIDER	Reproductive system and breast disorders	RandomForestClassifier	0.01	train_2	0.744576
SIDER	Neoplasms benign, malignant and unspecified (incl cysts and polyps)	RandomForestClassifier	0.01	train_0	0.632273
SIDER	Neoplasms benign, malignant and unspecified (incl cysts and polyps)	RandomForestClassifier	0.01	train_1	0.645587
SIDER	Neoplasms benign, malignant and unspecified (incl cysts and polyps)	RandomForestClassifier	0.01	train_2	0.639546
SIDER	General disorders and administration site conditions	RandomForestClassifier	0.01	train_0	0.594242
SIDER	General disorders and administration site conditions	RandomForestClassifier	0.01	train_1	0.681594
SIDER	General disorders and administration site conditions	RandomForestClassifier	0.01	train_2	0.63435
SIDER	Endocrine disorders	RandomForestClassifier	0.01	train_0	0.631543
SIDER	Endocrine disorders	RandomForestClassifier	0.01	train_1	0.641873
SIDER	Endocrine disorders	RandomForestClassifier	0.01	train_2	0.67314
SIDER	Surgical and medical procedures	RandomForestClassifier	0.01	train_0	0.546746
SIDER	Surgical and medical procedures	RandomForestClassifier	0.01	train_1	0.55355
SIDER	Surgical and medical procedures	RandomForestClassifier	0.01	train_2	0.598521
SIDER	Vascular disorders	RandomForestClassifier	0.01	train_0	0.565092
SIDER	Vascular disorders	RandomForestClassifier	0.01	train_1	0.632921
SIDER	Vascular disorders	RandomForestClassifier	0.01	train_2	0.598934
SIDER	Blood and lymphatic system disorders	RandomForestClassifier	0.01	train_0	0.692671
SIDER	Blood and lymphatic system disorders	RandomForestClassifier	0.01	train_1	0.700301
SIDER	Blood and lymphatic system disorders	RandomForestClassifier	0.01	train_2	0.710141
SIDER	Skin and subcutaneous tissue disorders	RandomForestClassifier	0.01	train_0	0.557178
SIDER	Skin and subcutaneous tissue disorders	RandomForestClassifier	0.01	train_1	0.591849
SIDER	Skin and subcutaneous tissue disorders	RandomForestClassifier	0.01	train_2	0.518248
SIDER	Congenital, familial and genetic disorders	RandomForestClassifier	0.01	train_0	0.603641
SIDER	Congenital, familial and genetic disorders	RandomForestClassifier	0.01	train_1	0.630719
SIDER	Congenital, familial and genetic disorders	RandomForestClassifier	0.01	train_2	0.579365
SIDER	Infections and infestations	RandomForestClassifier	0.01	train_0	0.68918
SIDER	Infections and infestations	RandomForestClassifier	0.01	train_1	0.676803
SIDER	Infections and infestations	RandomForestClassifier	0.01	train_2	0.648397
SIDER	Respiratory, thoracic and mediastinal disorders	RandomForestClassifier	0.01	train_0	0.658662
SIDER	Respiratory, thoracic and mediastinal disorders	RandomForestClassifier	0.01	train_1	0.691042
SIDER	Respiratory, thoracic and mediastinal disorders	RandomForestClassifier	0.01	train_2	0.658662
SIDER	Psychiatric disorders	RandomForestClassifier	0.01	train_0	0.615256
SIDER	Psychiatric disorders	RandomForestClassifier	0.01	train_1	0.625538
SIDER	Psychiatric disorders	RandomForestClassifier	0.01	train_2	0.630799
SIDER	Renal and urinary disorders	RandomForestClassifier	0.01	train_0	0.594128
SIDER	Renal and urinary disorders	RandomForestClassifier	0.01	train_1	0.66253
SIDER	Renal and urinary disorders	RandomForestClassifier	0.01	train_2	0.649112
SIDER	Pregnancy, puerperium and perinatal conditions	RandomForestClassifier	0.01	train_0	0.523109
SIDER	Pregnancy, puerperium and perinatal conditions	RandomForestClassifier	0.01	train_1	0.475315
SIDER	Pregnancy, puerperium and perinatal conditions	RandomForestClassifier	0.01	train_2	0.551996
SIDER	Ear and labyrinth disorders	RandomForestClassifier	0.01	train_0	0.585518
SIDER	Ear and labyrinth disorders	RandomForestClassifier	0.01	train_1	0.565543
SIDER	Ear and labyrinth disorders	RandomForestClassifier	0.01	train_2	0.554827
SIDER	Cardiac disorders	RandomForestClassifier	0.01	train_0	0.702479
SIDER	Cardiac disorders	RandomForestClassifier	0.01	train_1	0.710973
SIDER	Cardiac disorders	RandomForestClassifier	0.01	train_2	0.706841
SIDER	Nervous system disorders	RandomForestClassifier	0.01	train_0	0.650912
SIDER	Nervous system disorders	RandomForestClassifier	0.01	train_1	0.670813
SIDER	Nervous system disorders	RandomForestClassifier	0.01	train_2	0.633085
SIDER	Injury, poisoning and procedural complications	RandomForestClassifier	0.01	train_0	0.547451
SIDER	Injury, poisoning and procedural complications	RandomForestClassifier	0.01	train_1	0.537743
SIDER	Injury, poisoning and procedural complications	RandomForestClassifier	0.01	train_2	0.561408
SIDER	Hepatobiliary disorders	RandomForestClassifier	0.005	train_0	0.635331
SIDER	Hepatobiliary disorders	RandomForestClassifier	0.005	train_1	0.632785
SIDER	Hepatobiliary disorders	RandomForestClassifier	0.005	train_2	0.627007
SIDER	Metabolism and nutrition disorders	RandomForestClassifier	0.005	train_0	0.544898
SIDER	Metabolism and nutrition disorders	RandomForestClassifier	0.005	train_1	0.573583
SIDER	Metabolism and nutrition disorders	RandomForestClassifier	0.005	train_2	0.570975
SIDER	Product issues	RandomForestClassifier	0.005	train_0	0.498201
SIDER	Product issues	RandomForestClassifier	0.005	train_1	0.608813
SIDER	Product issues	RandomForestClassifier	0.005	train_2	0.560252
SIDER	Eye disorders	RandomForestClassifier	0.005	train_0	0.605735
SIDER	Eye disorders	RandomForestClassifier	0.005	train_1	0.600358
SIDER	Eye disorders	RandomForestClassifier	0.005	train_2	0.592991
SIDER	Investigations	RandomForestClassifier	0.005	train_0	0.668667
SIDER	Investigations	RandomForestClassifier	0.005	train_1	0.672667
SIDER	Investigations	RandomForestClassifier	0.005	train_2	0.647778
SIDER	Musculoskeletal and connective tissue disorders	RandomForestClassifier	0.005	train_0	0.75427
SIDER	Musculoskeletal and connective tissue disorders	RandomForestClassifier	0.005	train_1	0.714601
SIDER	Musculoskeletal and connective tissue disorders	RandomForestClassifier	0.005	train_2	0.710331
SIDER	Gastrointestinal disorders	RandomForestClassifier	0.005	train_0	0.775482
SIDER	Gastrointestinal disorders	RandomForestClassifier	0.005	train_1	0.787534
SIDER	Gastrointestinal disorders	RandomForestClassifier	0.005	train_2	0.738636
SIDER	Social circumstances	RandomForestClassifier	0.005	train_0	0.547963
SIDER	Social circumstances	RandomForestClassifier	0.005	train_1	0.548387
SIDER	Social circumstances	RandomForestClassifier	0.005	train_2	0.585526
SIDER	Immune system disorders	RandomForestClassifier	0.005	train_0	0.661779
SIDER	Immune system disorders	RandomForestClassifier	0.005	train_1	0.692982
SIDER	Immune system disorders	RandomForestClassifier	0.005	train_2	0.668045
SIDER	Reproductive system and breast disorders	RandomForestClassifier	0.005	train_0	0.690434
SIDER	Reproductive system and breast disorders	RandomForestClassifier	0.005	train_1	0.704734
SIDER	Reproductive system and breast disorders	RandomForestClassifier	0.005	train_2	0.663314
SIDER	Neoplasms benign, malignant and unspecified (incl cysts and polyps)	RandomForestClassifier	0.005	train_0	0.624753
SIDER	Neoplasms benign, malignant and unspecified (incl cysts and polyps)	RandomForestClassifier	0.005	train_1	0.605523
SIDER	Neoplasms benign, malignant and unspecified (incl cysts and polyps)	RandomForestClassifier	0.005	train_2	0.593688
SIDER	General disorders and administration site conditions	RandomForestClassifier	0.005	train_0	0.642717
SIDER	General disorders and administration site conditions	RandomForestClassifier	0.005	train_1	0.649852
SIDER	General disorders and administration site conditions	RandomForestClassifier	0.005	train_2	0.604331
SIDER	Endocrine disorders	RandomForestClassifier	0.005	train_0	0.672314
SIDER	Endocrine disorders	RandomForestClassifier	0.005	train_1	0.644077
SIDER	Endocrine disorders	RandomForestClassifier	0.005	train_2	0.610744
SIDER	Surgical and medical procedures	RandomForestClassifier	0.005	train_0	0.597929
SIDER	Surgical and medical procedures	RandomForestClassifier	0.005	train_1	0.571302
SIDER	Surgical and medical procedures	RandomForestClassifier	0.005	train_2	0.606509
SIDER	Vascular disorders	RandomForestClassifier	0.005	train_0	0.626872
SIDER	Vascular disorders	RandomForestClassifier	0.005	train_1	0.633641
SIDER	Vascular disorders	RandomForestClassifier	0.005	train_2	0.652506
SIDER	Blood and lymphatic system disorders	RandomForestClassifier	0.005	train_0	0.736145
SIDER	Blood and lymphatic system disorders	RandomForestClassifier	0.005	train_1	0.713153
SIDER	Blood and lymphatic system disorders	RandomForestClassifier	0.005	train_2	0.707631
SIDER	Skin and subcutaneous tissue disorders	RandomForestClassifier	0.005	train_0	0.533455
SIDER	Skin and subcutaneous tissue disorders	RandomForestClassifier	0.005	train_1	0.577859
SIDER	Skin and subcutaneous tissue disorders	RandomForestClassifier	0.005	train_2	0.470195
SIDER	Congenital, familial and genetic disorders	RandomForestClassifier	0.005	train_0	0.53338
SIDER	Congenital, familial and genetic disorders	RandomForestClassifier	0.005	train_1	0.544585
SIDER	Congenital, familial and genetic disorders	RandomForestClassifier	0.005	train_2	0.531746
SIDER	Infections and infestations	RandomForestClassifier	0.005	train_0	0.682225
SIDER	Infections and infestations	RandomForestClassifier	0.005	train_1	0.68529
SIDER	Infections and infestations	RandomForestClassifier	0.005	train_2	0.66207
SIDER	Respiratory, thoracic and mediastinal disorders	RandomForestClassifier	0.005	train_0	0.702509
SIDER	Respiratory, thoracic and mediastinal disorders	RandomForestClassifier	0.005	train_1	0.705613
SIDER	Respiratory, thoracic and mediastinal disorders	RandomForestClassifier	0.005	train_2	0.703319
SIDER	Psychiatric disorders	RandomForestClassifier	0.005	train_0	0.627212
SIDER	Psychiatric disorders	RandomForestClassifier	0.005	train_1	0.677068
SIDER	Psychiatric disorders	RandomForestClassifier	0.005	train_2	0.632233
SIDER	Renal and urinary disorders	RandomForestClassifier	0.005	train_0	0.603208
SIDER	Renal and urinary disorders	RandomForestClassifier	0.005	train_1	0.624294
SIDER	Renal and urinary disorders	RandomForestClassifier	0.005	train_2	0.621872
SIDER	Pregnancy, puerperium and perinatal conditions	RandomForestClassifier	0.005	train_0	0.548319
SIDER	Pregnancy, puerperium and perinatal conditions	RandomForestClassifier	0.005	train_1	0.590336
SIDER	Pregnancy, puerperium and perinatal conditions	RandomForestClassifier	0.005	train_2	0.605567
SIDER	Ear and labyrinth disorders	RandomForestClassifier	0.005	train_0	0.59561
SIDER	Ear and labyrinth disorders	RandomForestClassifier	0.005	train_1	0.63608
SIDER	Ear and labyrinth disorders	RandomForestClassifier	0.005	train_2	0.621827
SIDER	Cardiac disorders	RandomForestClassifier	0.005	train_0	0.727158
SIDER	Cardiac disorders	RandomForestClassifier	0.005	train_1	0.710859
SIDER	Cardiac disorders	RandomForestClassifier	0.005	train_2	0.68377
SIDER	Nervous system disorders	RandomForestClassifier	0.005	train_0	0.752902
SIDER	Nervous system disorders	RandomForestClassifier	0.005	train_1	0.779022
SIDER	Nervous system disorders	RandomForestClassifier	0.005	train_2	0.78068
SIDER	Injury, poisoning and procedural complications	RandomForestClassifier	0.005	train_0	0.572937
SIDER	Injury, poisoning and procedural complications	RandomForestClassifier	0.005	train_1	0.550485
SIDER	Injury, poisoning and procedural complications	RandomForestClassifier	0.005	train_2	0.59284
Tox21	NR-AR	XGBClassifier	0.005	train_0	0.713582
Tox21	NR-AR	XGBClassifier	0.005	train_1	0.713582
Tox21	NR-AR	XGBClassifier	0.005	train_2	0.713582
Tox21	NR-AR-LBD	XGBClassifier	0.005	train_0	0.741627
Tox21	NR-AR-LBD	XGBClassifier	0.005	train_1	0.770509
Tox21	NR-AR-LBD	XGBClassifier	0.005	train_2	0.759113
Tox21	NR-AhR	XGBClassifier	0.005	train_0	0.811331
Tox21	NR-AhR	XGBClassifier	0.005	train_1	0.822444
Tox21	NR-AhR	XGBClassifier	0.005	train_2	0.828779
Tox21	NR-Aromatase	XGBClassifier	0.005	train_0	0.726846
Tox21	NR-Aromatase	XGBClassifier	0.005	train_1	0.727025
Tox21	NR-Aromatase	XGBClassifier	0.005	train_2	0.735831
Tox21	NR-ER	XGBClassifier	0.005	train_0	0.743447
Tox21	NR-ER	XGBClassifier	0.005	train_1	0.720602
Tox21	NR-ER	XGBClassifier	0.005	train_2	0.750177
Tox21	NR-ER-LBD	XGBClassifier	0.005	train_0	0.712176
Tox21	NR-ER-LBD	XGBClassifier	0.005	train_1	0.725211
Tox21	NR-ER-LBD	XGBClassifier	0.005	train_2	0.715265
Tox21	NR-PPAR-gamma	XGBClassifier	0.005	train_0	0.765412
Tox21	NR-PPAR-gamma	XGBClassifier	0.005	train_1	0.775686
Tox21	NR-PPAR-gamma	XGBClassifier	0.005	train_2	0.787934
Tox21	SR-ARE	XGBClassifier	0.005	train_0	0.75007
Tox21	SR-ARE	XGBClassifier	0.005	train_1	0.739127
Tox21	SR-ARE	XGBClassifier	0.005	train_2	0.749045
Tox21	SR-ATAD5	XGBClassifier	0.005	train_0	0.689382
Tox21	SR-ATAD5	XGBClassifier	0.005	train_1	0.694646
Tox21	SR-ATAD5	XGBClassifier	0.005	train_2	0.694361
Tox21	SR-HSE	XGBClassifier	0.005	train_0	0.750829
Tox21	SR-HSE	XGBClassifier	0.005	train_1	0.7662
Tox21	SR-HSE	XGBClassifier	0.005	train_2	0.766888
Tox21	SR-MMP	XGBClassifier	0.005	train_0	0.832179
Tox21	SR-MMP	XGBClassifier	0.005	train_1	0.831908
Tox21	SR-MMP	XGBClassifier	0.005	train_2	0.842399
Tox21	SR-p53	XGBClassifier	0.005	train_0	0.755351
Tox21	SR-p53	XGBClassifier	0.005	train_1	0.779744
Tox21	SR-p53	XGBClassifier	0.005	train_2	0.738202
BACE	Class	XGBClassifier	0.1	train_0	0.752717
BACE	Class	XGBClassifier	0.1	train_1	0.74692
BACE	Class	XGBClassifier	0.1	train_2	0.746196
HIV	HIV_active	RandomForestClassifier	0.005	train_0	0.776518
HIV	HIV_active	RandomForestClassifier	0.005	train_1	0.752057
HIV	HIV_active	RandomForestClassifier	0.005	train_2	0.785413
ClinTox	CT_TOX	RandomForestClassifier	0.1	train_0	0.567754
ClinTox	CT_TOX	RandomForestClassifier	0.1	train_1	0.623913
ClinTox	CT_TOX	RandomForestClassifier	0.1	train_2	0.569565
ClinTox	FDA_APPROVED	RandomForestClassifier	0.1	train_0	0.614309
ClinTox	FDA_APPROVED	RandomForestClassifier	0.1	train_1	0.595524
ClinTox	FDA_APPROVED	RandomForestClassifier	0.1	train_2	0.577538
SIDER	Hepatobiliary disorders	XGBClassifier	0.0001	train_0	0.626126
SIDER	Hepatobiliary disorders	XGBClassifier	0.0001	train_1	0.626322
SIDER	Hepatobiliary disorders	XGBClassifier	0.0001	train_2	0.632197
SIDER	Metabolism and nutrition disorders	XGBClassifier	0.0001	train_0	0.520862
SIDER	Metabolism and nutrition disorders	XGBClassifier	0.0001	train_1	0.573696
SIDER	Metabolism and nutrition disorders	XGBClassifier	0.0001	train_2	0.565306
SIDER	Product issues	XGBClassifier	0.0001	train_0	0.602518
SIDER	Product issues	XGBClassifier	0.0001	train_1	0.580935
SIDER	Product issues	XGBClassifier	0.0001	train_2	0.579137
SIDER	Eye disorders	XGBClassifier	0.0001	train_0	0.680406
SIDER	Eye disorders	XGBClassifier	0.0001	train_1	0.667065
SIDER	Eye disorders	XGBClassifier	0.0001	train_2	0.648546
SIDER	Investigations	XGBClassifier	0.0001	train_0	0.772444
SIDER	Investigations	XGBClassifier	0.0001	train_1	0.788
SIDER	Investigations	XGBClassifier	0.0001	train_2	0.739111
SIDER	Musculoskeletal and connective tissue disorders	XGBClassifier	0.0001	train_0	0.698072
SIDER	Musculoskeletal and connective tissue disorders	XGBClassifier	0.0001	train_1	0.66832
SIDER	Musculoskeletal and connective tissue disorders	XGBClassifier	0.0001	train_2	0.700275
SIDER	Gastrointestinal disorders	XGBClassifier	0.0001	train_0	0.826446
SIDER	Gastrointestinal disorders	XGBClassifier	0.0001	train_1	0.826446
SIDER	Gastrointestinal disorders	XGBClassifier	0.0001	train_2	0.826446
SIDER	Social circumstances	XGBClassifier	0.0001	train_0	0.589983
SIDER	Social circumstances	XGBClassifier	0.0001	train_1	0.589134
SIDER	Social circumstances	XGBClassifier	0.0001	train_2	0.588285
SIDER	Immune system disorders	XGBClassifier	0.0001	train_0	0.623559
SIDER	Immune system disorders	XGBClassifier	0.0001	train_1	0.623559
SIDER	Immune system disorders	XGBClassifier	0.0001	train_2	0.623559
SIDER	Reproductive system and breast disorders	XGBClassifier	0.0001	train_0	0.665878
SIDER	Reproductive system and breast disorders	XGBClassifier	0.0001	train_1	0.70355
SIDER	Reproductive system and breast disorders	XGBClassifier	0.0001	train_2	0.68856
SIDER	Neoplasms benign, malignant and unspecified (incl cysts and polyps)	XGBClassifier	0.0001	train_0	0.643491
SIDER	Neoplasms benign, malignant and unspecified (incl cysts and polyps)	XGBClassifier	0.0001	train_1	0.632643
SIDER	Neoplasms benign, malignant and unspecified (incl cysts and polyps)	XGBClassifier	0.0001	train_2	0.636341
SIDER	General disorders and administration site conditions	XGBClassifier	0.0001	train_0	0.586614
SIDER	General disorders and administration site conditions	XGBClassifier	0.0001	train_1	0.568159
SIDER	General disorders and administration site conditions	XGBClassifier	0.0001	train_2	0.582677
SIDER	Endocrine disorders	XGBClassifier	0.0001	train_0	0.62259
SIDER	Endocrine disorders	XGBClassifier	0.0001	train_1	0.62259
SIDER	Endocrine disorders	XGBClassifier	0.0001	train_2	0.62259
SIDER	Surgical and medical procedures	XGBClassifier	0.0001	train_0	0.467456
SIDER	Surgical and medical procedures	XGBClassifier	0.0001	train_1	0.597633
SIDER	Surgical and medical procedures	XGBClassifier	0.0001	train_2	0.430769
SIDER	Vascular disorders	XGBClassifier	0.0001	train_0	0.627016
SIDER	Vascular disorders	XGBClassifier	0.0001	train_1	0.625864
SIDER	Vascular disorders	XGBClassifier	0.0001	train_2	0.582373
SIDER	Blood and lymphatic system disorders	XGBClassifier	0.0001	train_0	0.754618
SIDER	Blood and lymphatic system disorders	XGBClassifier	0.0001	train_1	0.754618
SIDER	Blood and lymphatic system disorders	XGBClassifier	0.0001	train_2	0.754618
SIDER	Skin and subcutaneous tissue disorders	XGBClassifier	0.0001	train_0	0.701946
SIDER	Skin and subcutaneous tissue disorders	XGBClassifier	0.0001	train_1	0.701946
SIDER	Skin and subcutaneous tissue disorders	XGBClassifier	0.0001	train_2	0.701946
SIDER	Congenital, familial and genetic disorders	XGBClassifier	0.0001	train_0	0.540616
SIDER	Congenital, familial and genetic disorders	XGBClassifier	0.0001	train_1	0.531279
SIDER	Congenital, familial and genetic disorders	XGBClassifier	0.0001	train_2	0.554622
SIDER	Infections and infestations	XGBClassifier	0.0001	train_0	0.685761
SIDER	Infections and infestations	XGBClassifier	0.0001	train_1	0.633899
SIDER	Infections and infestations	XGBClassifier	0.0001	train_2	0.596653
SIDER	Respiratory, thoracic and mediastinal disorders	XGBClassifier	0.0001	train_0	0.722342
SIDER	Respiratory, thoracic and mediastinal disorders	XGBClassifier	0.0001	train_1	0.699676
SIDER	Respiratory, thoracic and mediastinal disorders	XGBClassifier	0.0001	train_2	0.716676
SIDER	Psychiatric disorders	XGBClassifier	0.0001	train_0	0.590387
SIDER	Psychiatric disorders	XGBClassifier	0.0001	train_1	0.590387
SIDER	Psychiatric disorders	XGBClassifier	0.0001	train_2	0.590387
SIDER	Renal and urinary disorders	XGBClassifier	0.0001	train_0	0.621065
SIDER	Renal and urinary disorders	XGBClassifier	0.0001	train_1	0.637409
SIDER	Renal and urinary disorders	XGBClassifier	0.0001	train_2	0.616021
SIDER	Pregnancy, puerperium and perinatal conditions	XGBClassifier	0.0001	train_0	0.67437
SIDER	Pregnancy, puerperium and perinatal conditions	XGBClassifier	0.0001	train_1	0.67437
SIDER	Pregnancy, puerperium and perinatal conditions	XGBClassifier	0.0001	train_2	0.67437
SIDER	Ear and labyrinth disorders	XGBClassifier	0.0001	train_0	0.572618
SIDER	Ear and labyrinth disorders	XGBClassifier	0.0001	train_1	0.572618
SIDER	Ear and labyrinth disorders	XGBClassifier	0.0001	train_2	0.572618
SIDER	Cardiac disorders	XGBClassifier	0.0001	train_0	0.694674
SIDER	Cardiac disorders	XGBClassifier	0.0001	train_1	0.704545
SIDER	Cardiac disorders	XGBClassifier	0.0001	train_2	0.708678
SIDER	Nervous system disorders	XGBClassifier	0.0001	train_0	0.70398
SIDER	Nervous system disorders	XGBClassifier	0.0001	train_1	0.70398
SIDER	Nervous system disorders	XGBClassifier	0.0001	train_2	0.70398
SIDER	Injury, poisoning and procedural complications	XGBClassifier	0.0001	train_0	0.586408
SIDER	Injury, poisoning and procedural complications	XGBClassifier	0.0001	train_1	0.61335
SIDER	Injury, poisoning and procedural complications	XGBClassifier	0.0001	train_2	0.580825
SIDER	Hepatobiliary disorders	XGBClassifier	0.1	train_0	0.567372
SIDER	Hepatobiliary disorders	XGBClassifier	0.1	train_1	0.573247
SIDER	Hepatobiliary disorders	XGBClassifier	0.1	train_2	0.588523
SIDER	Metabolism and nutrition disorders	XGBClassifier	0.1	train_0	0.585147
SIDER	Metabolism and nutrition disorders	XGBClassifier	0.1	train_1	0.585147
SIDER	Metabolism and nutrition disorders	XGBClassifier	0.1	train_2	0.585147
SIDER	Product issues	XGBClassifier	0.1	train_0	0.68705
SIDER	Product issues	XGBClassifier	0.1	train_1	0.68705
SIDER	Product issues	XGBClassifier	0.1	train_2	0.68705
SIDER	Eye disorders	XGBClassifier	0.1	train_0	0.61589
SIDER	Eye disorders	XGBClassifier	0.1	train_1	0.61589
SIDER	Eye disorders	XGBClassifier	0.1	train_2	0.61589
SIDER	Investigations	XGBClassifier	0.1	train_0	0.667111
SIDER	Investigations	XGBClassifier	0.1	train_1	0.667111
SIDER	Investigations	XGBClassifier	0.1	train_2	0.667111
SIDER	Musculoskeletal and connective tissue disorders	XGBClassifier	0.1	train_0	0.656198
SIDER	Musculoskeletal and connective tissue disorders	XGBClassifier	0.1	train_1	0.656198
SIDER	Musculoskeletal and connective tissue disorders	XGBClassifier	0.1	train_2	0.656198
SIDER	Gastrointestinal disorders	XGBClassifier	0.1	train_0	0.682507
SIDER	Gastrointestinal disorders	XGBClassifier	0.1	train_1	0.671832
SIDER	Gastrointestinal disorders	XGBClassifier	0.1	train_2	0.592975
SIDER	Social circumstances	XGBClassifier	0.1	train_0	0.616299
SIDER	Social circumstances	XGBClassifier	0.1	train_1	0.559423
SIDER	Social circumstances	XGBClassifier	0.1	train_2	0.582343
SIDER	Immune system disorders	XGBClassifier	0.1	train_0	0.569173
SIDER	Immune system disorders	XGBClassifier	0.1	train_1	0.569173
SIDER	Immune system disorders	XGBClassifier	0.1	train_2	0.569173
SIDER	Reproductive system and breast disorders	XGBClassifier	0.1	train_0	0.583235
SIDER	Reproductive system and breast disorders	XGBClassifier	0.1	train_1	0.588955
SIDER	Reproductive system and breast disorders	XGBClassifier	0.1	train_2	0.596844
SIDER	Neoplasms benign, malignant and unspecified (incl cysts and polyps)	XGBClassifier	0.1	train_0	0.593442
SIDER	Neoplasms benign, malignant and unspecified (incl cysts and polyps)	XGBClassifier	0.1	train_1	0.505178
SIDER	Neoplasms benign, malignant and unspecified (incl cysts and polyps)	XGBClassifier	0.1	train_2	0.55498
SIDER	General disorders and administration site conditions	XGBClassifier	0.1	train_0	0.551673
SIDER	General disorders and administration site conditions	XGBClassifier	0.1	train_1	0.481791
SIDER	General disorders and administration site conditions	XGBClassifier	0.1	train_2	0.517224
SIDER	Endocrine disorders	XGBClassifier	0.1	train_0	0.604132
SIDER	Endocrine disorders	XGBClassifier	0.1	train_1	0.623416
SIDER	Endocrine disorders	XGBClassifier	0.1	train_2	0.617906
SIDER	Surgical and medical procedures	XGBClassifier	0.1	train_0	0.57574
SIDER	Surgical and medical procedures	XGBClassifier	0.1	train_1	0.56213
SIDER	Surgical and medical procedures	XGBClassifier	0.1	train_2	0.53787
SIDER	Vascular disorders	XGBClassifier	0.1	train_0	0.586694
SIDER	Vascular disorders	XGBClassifier	0.1	train_1	0.577189
SIDER	Vascular disorders	XGBClassifier	0.1	train_2	0.562788
SIDER	Blood and lymphatic system disorders	XGBClassifier	0.1	train_0	0.662249
SIDER	Blood and lymphatic system disorders	XGBClassifier	0.1	train_1	0.674699
SIDER	Blood and lymphatic system disorders	XGBClassifier	0.1	train_2	0.657229
SIDER	Skin and subcutaneous tissue disorders	XGBClassifier	0.1	train_0	0.560827
SIDER	Skin and subcutaneous tissue disorders	XGBClassifier	0.1	train_1	0.555961
SIDER	Skin and subcutaneous tissue disorders	XGBClassifier	0.1	train_2	0.611922
SIDER	Congenital, familial and genetic disorders	XGBClassifier	0.1	train_0	0.547152
SIDER	Congenital, familial and genetic disorders	XGBClassifier	0.1	train_1	0.385621
SIDER	Congenital, familial and genetic disorders	XGBClassifier	0.1	train_2	0.556489
SIDER	Infections and infestations	XGBClassifier	0.1	train_0	0.595002
SIDER	Infections and infestations	XGBClassifier	0.1	train_1	0.595002
SIDER	Infections and infestations	XGBClassifier	0.1	train_2	0.595002
SIDER	Respiratory, thoracic and mediastinal disorders	XGBClassifier	0.1	train_0	0.489072
SIDER	Respiratory, thoracic and mediastinal disorders	XGBClassifier	0.1	train_1	0.488802
SIDER	Respiratory, thoracic and mediastinal disorders	XGBClassifier	0.1	train_2	0.601862
SIDER	Psychiatric disorders	XGBClassifier	0.1	train_0	0.619799
SIDER	Psychiatric disorders	XGBClassifier	0.1	train_1	0.619799
SIDER	Psychiatric disorders	XGBClassifier	0.1	train_2	0.619799
SIDER	Renal and urinary disorders	XGBClassifier	0.1	train_0	0.628935
SIDER	Renal and urinary disorders	XGBClassifier	0.1	train_1	0.628935
SIDER	Renal and urinary disorders	XGBClassifier	0.1	train_2	0.628935
SIDER	Pregnancy, puerperium and perinatal conditions	XGBClassifier	0.1	train_0	0.671218
SIDER	Pregnancy, puerperium and perinatal conditions	XGBClassifier	0.1	train_1	0.671218
SIDER	Pregnancy, puerperium and perinatal conditions	XGBClassifier	0.1	train_2	0.671218
SIDER	Ear and labyrinth disorders	XGBClassifier	0.1	train_0	0.607782
SIDER	Ear and labyrinth disorders	XGBClassifier	0.1	train_1	0.572618
SIDER	Ear and labyrinth disorders	XGBClassifier	0.1	train_2	0.617769
SIDER	Cardiac disorders	XGBClassifier	0.1	train_0	0.573691
SIDER	Cardiac disorders	XGBClassifier	0.1	train_1	0.576217
SIDER	Cardiac disorders	XGBClassifier	0.1	train_2	0.575987
SIDER	Nervous system disorders	XGBClassifier	0.1	train_0	0.798507
SIDER	Nervous system disorders	XGBClassifier	0.1	train_1	0.688226
SIDER	Nervous system disorders	XGBClassifier	0.1	train_2	0.782753
SIDER	Injury, poisoning and procedural complications	XGBClassifier	0.1	train_0	0.472451
SIDER	Injury, poisoning and procedural complications	XGBClassifier	0.1	train_1	0.472451
SIDER	Injury, poisoning and procedural complications	XGBClassifier	0.1	train_2	0.472451
BBBP	p_np	XGBClassifier	0.01	train_0	0.736391
BBBP	p_np	XGBClassifier	0.01	train_1	0.736391
BBBP	p_np	XGBClassifier	0.01	train_2	0.736391
ClinTox	CT_TOX	XGBClassifier	0.0001	train_0	0.811594
ClinTox	CT_TOX	XGBClassifier	0.0001	train_1	0.771739
ClinTox	CT_TOX	XGBClassifier	0.0001	train_2	0.807246
ClinTox	FDA_APPROVED	XGBClassifier	0.0001	train_0	0.76259
ClinTox	FDA_APPROVED	XGBClassifier	0.0001	train_1	0.745004
ClinTox	FDA_APPROVED	XGBClassifier	0.0001	train_2	0.743405
BBBP	p_np	RandomForestClassifier	0.01	train_0	0.726226
BBBP	p_np	RandomForestClassifier	0.01	train_1	0.725792
BBBP	p_np	RandomForestClassifier	0.01	train_2	0.725407
BACE	Class	RandomForestClassifier	0.01	train_0	0.818931
BACE	Class	RandomForestClassifier	0.01	train_1	0.844022
BACE	Class	RandomForestClassifier	0.01	train_2	0.831703
BBBP	p_np	RandomForestClassifier	0.005	train_0	0.739089
BBBP	p_np	RandomForestClassifier	0.005	train_1	0.725985
BBBP	p_np	RandomForestClassifier	0.005	train_2	0.734897
SIDER	Hepatobiliary disorders	XGBClassifier	0.005	train_0	0.648453
SIDER	Hepatobiliary disorders	XGBClassifier	0.005	train_1	0.6651
SIDER	Hepatobiliary disorders	XGBClassifier	0.005	train_2	0.636702
SIDER	Metabolism and nutrition disorders	XGBClassifier	0.005	train_0	0.590476
SIDER	Metabolism and nutrition disorders	XGBClassifier	0.005	train_1	0.602721
SIDER	Metabolism and nutrition disorders	XGBClassifier	0.005	train_2	0.601361
SIDER	Product issues	XGBClassifier	0.005	train_0	0.65018
SIDER	Product issues	XGBClassifier	0.005	train_1	0.68795
SIDER	Product issues	XGBClassifier	0.005	train_2	0.582734
SIDER	Eye disorders	XGBClassifier	0.005	train_0	0.616886
SIDER	Eye disorders	XGBClassifier	0.005	train_1	0.603146
SIDER	Eye disorders	XGBClassifier	0.005	train_2	0.61131
SIDER	Investigations	XGBClassifier	0.005	train_0	0.612444
SIDER	Investigations	XGBClassifier	0.005	train_1	0.694222
SIDER	Investigations	XGBClassifier	0.005	train_2	0.667556
SIDER	Musculoskeletal and connective tissue disorders	XGBClassifier	0.005	train_0	0.754545
SIDER	Musculoskeletal and connective tissue disorders	XGBClassifier	0.005	train_1	0.636915
SIDER	Musculoskeletal and connective tissue disorders	XGBClassifier	0.005	train_2	0.752342
SIDER	Gastrointestinal disorders	XGBClassifier	0.005	train_0	0.752066
SIDER	Gastrointestinal disorders	XGBClassifier	0.005	train_1	0.7073
SIDER	Gastrointestinal disorders	XGBClassifier	0.005	train_2	0.74449
SIDER	Social circumstances	XGBClassifier	0.005	train_0	0.578098
SIDER	Social circumstances	XGBClassifier	0.005	train_1	0.578098
SIDER	Social circumstances	XGBClassifier	0.005	train_2	0.578098
SIDER	Immune system disorders	XGBClassifier	0.005	train_0	0.65213
SIDER	Immune system disorders	XGBClassifier	0.005	train_1	0.634837
SIDER	Immune system disorders	XGBClassifier	0.005	train_2	0.682707
SIDER	Reproductive system and breast disorders	XGBClassifier	0.005	train_0	0.728402
SIDER	Reproductive system and breast disorders	XGBClassifier	0.005	train_1	0.715779
SIDER	Reproductive system and breast disorders	XGBClassifier	0.005	train_2	0.742209
SIDER	Neoplasms benign, malignant and unspecified (incl cysts and polyps)	XGBClassifier	0.005	train_0	0.669625
SIDER	Neoplasms benign, malignant and unspecified (incl cysts and polyps)	XGBClassifier	0.005	train_1	0.647929
SIDER	Neoplasms benign, malignant and unspecified (incl cysts and polyps)	XGBClassifier	0.005	train_2	0.660503
SIDER	General disorders and administration site conditions	XGBClassifier	0.005	train_0	0.543307
SIDER	General disorders and administration site conditions	XGBClassifier	0.005	train_1	0.543307
SIDER	General disorders and administration site conditions	XGBClassifier	0.005	train_2	0.543307
SIDER	Endocrine disorders	XGBClassifier	0.005	train_0	0.625069
SIDER	Endocrine disorders	XGBClassifier	0.005	train_1	0.631129
SIDER	Endocrine disorders	XGBClassifier	0.005	train_2	0.634435
SIDER	Surgical and medical procedures	XGBClassifier	0.005	train_0	0.628402
SIDER	Surgical and medical procedures	XGBClassifier	0.005	train_1	0.628402
SIDER	Surgical and medical procedures	XGBClassifier	0.005	train_2	0.628402
SIDER	Vascular disorders	XGBClassifier	0.005	train_0	0.637097
SIDER	Vascular disorders	XGBClassifier	0.005	train_1	0.62788
SIDER	Vascular disorders	XGBClassifier	0.005	train_2	0.639401
SIDER	Blood and lymphatic system disorders	XGBClassifier	0.005	train_0	0.720482
SIDER	Blood and lymphatic system disorders	XGBClassifier	0.005	train_1	0.723695
SIDER	Blood and lymphatic system disorders	XGBClassifier	0.005	train_2	0.718474
SIDER	Skin and subcutaneous tissue disorders	XGBClassifier	0.005	train_0	0.812652
SIDER	Skin and subcutaneous tissue disorders	XGBClassifier	0.005	train_1	0.76399
SIDER	Skin and subcutaneous tissue disorders	XGBClassifier	0.005	train_2	0.798054
SIDER	Congenital, familial and genetic disorders	XGBClassifier	0.005	train_0	0.464519
SIDER	Congenital, familial and genetic disorders	XGBClassifier	0.005	train_1	0.572362
SIDER	Congenital, familial and genetic disorders	XGBClassifier	0.005	train_2	0.528478
SIDER	Infections and infestations	XGBClassifier	0.005	train_0	0.677511
SIDER	Infections and infestations	XGBClassifier	0.005	train_1	0.635078
SIDER	Infections and infestations	XGBClassifier	0.005	train_2	0.702499
SIDER	Respiratory, thoracic and mediastinal disorders	XGBClassifier	0.005	train_0	0.5966
SIDER	Respiratory, thoracic and mediastinal disorders	XGBClassifier	0.005	train_1	0.633567
SIDER	Respiratory, thoracic and mediastinal disorders	XGBClassifier	0.005	train_2	0.729358
SIDER	Psychiatric disorders	XGBClassifier	0.005	train_0	0.548422
SIDER	Psychiatric disorders	XGBClassifier	0.005	train_1	0.507174
SIDER	Psychiatric disorders	XGBClassifier	0.005	train_2	0.571975
SIDER	Renal and urinary disorders	XGBClassifier	0.005	train_0	0.663035
SIDER	Renal and urinary disorders	XGBClassifier	0.005	train_1	0.640032
SIDER	Renal and urinary disorders	XGBClassifier	0.005	train_2	0.558313
SIDER	Pregnancy, puerperium and perinatal conditions	XGBClassifier	0.005	train_0	0.594538
SIDER	Pregnancy, puerperium and perinatal conditions	XGBClassifier	0.005	train_1	0.640756
SIDER	Pregnancy, puerperium and perinatal conditions	XGBClassifier	0.005	train_2	0.39916
SIDER	Ear and labyrinth disorders	XGBClassifier	0.005	train_0	0.608614
SIDER	Ear and labyrinth disorders	XGBClassifier	0.005	train_1	0.608614
SIDER	Ear and labyrinth disorders	XGBClassifier	0.005	train_2	0.608614
SIDER	Cardiac disorders	XGBClassifier	0.005	train_0	0.68618
SIDER	Cardiac disorders	XGBClassifier	0.005	train_1	0.641873
SIDER	Cardiac disorders	XGBClassifier	0.005	train_2	0.634068
SIDER	Nervous system disorders	XGBClassifier	0.005	train_0	0.781924
SIDER	Nervous system disorders	XGBClassifier	0.005	train_1	0.716418
SIDER	Nervous system disorders	XGBClassifier	0.005	train_2	0.754975
SIDER	Injury, poisoning and procedural complications	XGBClassifier	0.005	train_0	0.585922
SIDER	Injury, poisoning and procedural complications	XGBClassifier	0.005	train_1	0.604126
SIDER	Injury, poisoning and procedural complications	XGBClassifier	0.005	train_2	0.538107
Tox21	NR-AR	XGBClassifier	0.01	train_0	0.72992
Tox21	NR-AR	XGBClassifier	0.01	train_1	0.747631
Tox21	NR-AR	XGBClassifier	0.01	train_2	0.744509
Tox21	NR-AR-LBD	XGBClassifier	0.01	train_0	0.749108
Tox21	NR-AR-LBD	XGBClassifier	0.01	train_1	0.746585
Tox21	NR-AR-LBD	XGBClassifier	0.01	train_2	0.787299
Tox21	NR-AhR	XGBClassifier	0.01	train_0	0.834244
Tox21	NR-AhR	XGBClassifier	0.01	train_1	0.834244
Tox21	NR-AhR	XGBClassifier	0.01	train_2	0.834244
Tox21	NR-Aromatase	XGBClassifier	0.01	train_0	0.742267
Tox21	NR-Aromatase	XGBClassifier	0.01	train_1	0.732702
Tox21	NR-Aromatase	XGBClassifier	0.01	train_2	0.736903
Tox21	NR-ER	XGBClassifier	0.01	train_0	0.744746
Tox21	NR-ER	XGBClassifier	0.01	train_1	0.728453
Tox21	NR-ER	XGBClassifier	0.01	train_2	0.741677
Tox21	NR-ER-LBD	XGBClassifier	0.01	train_0	0.702682
Tox21	NR-ER-LBD	XGBClassifier	0.01	train_1	0.702682
Tox21	NR-ER-LBD	XGBClassifier	0.01	train_2	0.702682
Tox21	NR-PPAR-gamma	XGBClassifier	0.01	train_0	0.711409
Tox21	NR-PPAR-gamma	XGBClassifier	0.01	train_1	0.742068
Tox21	NR-PPAR-gamma	XGBClassifier	0.01	train_2	0.758096
Tox21	SR-ARE	XGBClassifier	0.01	train_0	0.735379
Tox21	SR-ARE	XGBClassifier	0.01	train_1	0.746182
Tox21	SR-ARE	XGBClassifier	0.01	train_2	0.748743
Tox21	SR-ATAD5	XGBClassifier	0.01	train_0	0.694551
Tox21	SR-ATAD5	XGBClassifier	0.01	train_1	0.716792
Tox21	SR-ATAD5	XGBClassifier	0.01	train_2	0.717883
Tox21	SR-HSE	XGBClassifier	0.01	train_0	0.783917
Tox21	SR-HSE	XGBClassifier	0.01	train_1	0.783917
Tox21	SR-HSE	XGBClassifier	0.01	train_2	0.783917
Tox21	SR-MMP	XGBClassifier	0.01	train_0	0.835766
Tox21	SR-MMP	XGBClassifier	0.01	train_1	0.841883
Tox21	SR-MMP	XGBClassifier	0.01	train_2	0.829599
Tox21	SR-p53	XGBClassifier	0.01	train_0	0.780391
Tox21	SR-p53	XGBClassifier	0.01	train_1	0.779172
Tox21	SR-p53	XGBClassifier	0.01	train_2	0.768543
BBBP	p_np	XGBClassifier	0.1	train_0	0.710858
BBBP	p_np	XGBClassifier	0.1	train_1	0.716061
BBBP	p_np	XGBClassifier	0.1	train_2	0.718374
ClinTox	CT_TOX	XGBClassifier	0.01	train_0	0.756522
ClinTox	CT_TOX	XGBClassifier	0.01	train_1	0.838406
ClinTox	CT_TOX	XGBClassifier	0.01	train_2	0.754348
ClinTox	FDA_APPROVED	XGBClassifier	0.01	train_0	0.755396
ClinTox	FDA_APPROVED	XGBClassifier	0.01	train_1	0.701839
ClinTox	FDA_APPROVED	XGBClassifier	0.01	train_2	0.772982
Tox21	NR-AR	XGBClassifier	0.1	train_0	0.699343
Tox21	NR-AR	XGBClassifier	0.1	train_1	0.693745
Tox21	NR-AR	XGBClassifier	0.1	train_2	0.700528
Tox21	NR-AR-LBD	XGBClassifier	0.1	train_0	0.653849
Tox21	NR-AR-LBD	XGBClassifier	0.1	train_1	0.685689
Tox21	NR-AR-LBD	XGBClassifier	0.1	train_2	0.68595
Tox21	NR-AhR	XGBClassifier	0.1	train_0	0.809793
Tox21	NR-AhR	XGBClassifier	0.1	train_1	0.812424
Tox21	NR-AhR	XGBClassifier	0.1	train_2	0.79947
Tox21	NR-Aromatase	XGBClassifier	0.1	train_0	0.649361
Tox21	NR-Aromatase	XGBClassifier	0.1	train_1	0.651104
Tox21	NR-Aromatase	XGBClassifier	0.1	train_2	0.635951
Tox21	NR-ER	XGBClassifier	0.1	train_0	0.69879
Tox21	NR-ER	XGBClassifier	0.1	train_1	0.69879
Tox21	NR-ER	XGBClassifier	0.1	train_2	0.69879
Tox21	NR-ER-LBD	XGBClassifier	0.1	train_0	0.667533
Tox21	NR-ER-LBD	XGBClassifier	0.1	train_1	0.645381
Tox21	NR-ER-LBD	XGBClassifier	0.1	train_2	0.666855
Tox21	NR-PPAR-gamma	XGBClassifier	0.1	train_0	0.657735
Tox21	NR-PPAR-gamma	XGBClassifier	0.1	train_1	0.673845
Tox21	NR-PPAR-gamma	XGBClassifier	0.1	train_2	0.644501
Tox21	SR-ARE	XGBClassifier	0.1	train_0	0.642229
Tox21	SR-ARE	XGBClassifier	0.1	train_1	0.642229
Tox21	SR-ARE	XGBClassifier	0.1	train_2	0.642229
Tox21	SR-ATAD5	XGBClassifier	0.1	train_0	0.636577
Tox21	SR-ATAD5	XGBClassifier	0.1	train_1	0.636577
Tox21	SR-ATAD5	XGBClassifier	0.1	train_2	0.636577
Tox21	SR-HSE	XGBClassifier	0.1	train_0	0.699741
Tox21	SR-HSE	XGBClassifier	0.1	train_1	0.688294
Tox21	SR-HSE	XGBClassifier	0.1	train_2	0.704514
Tox21	SR-MMP	XGBClassifier	0.1	train_0	0.780218
Tox21	SR-MMP	XGBClassifier	0.1	train_1	0.75253
Tox21	SR-MMP	XGBClassifier	0.1	train_2	0.767934
Tox21	SR-p53	XGBClassifier	0.1	train_0	0.690288
Tox21	SR-p53	XGBClassifier	0.1	train_1	0.690562
Tox21	SR-p53	XGBClassifier	0.1	train_2	0.679958
HIV	HIV_active	XGBClassifier	0.005	train_0	0.776164
HIV	HIV_active	XGBClassifier	0.005	train_1	0.775166
HIV	HIV_active	XGBClassifier	0.005	train_2	0.766983
HIV	HIV_active	RandomForestClassifier	0.1	train_0	0.73801
HIV	HIV_active	RandomForestClassifier	0.1	train_1	0.71533
HIV	HIV_active	RandomForestClassifier	0.1	train_2	0.718034

## Sheet: SF 3d
Benchmarking classification performance with an ablation of different pre-training dataset sizes. The average TEST_AUROC of each MODEL for each TARGET, per DATASET, is reported.
DATASET	TARGET	MODEL	PRETRAINING_DATASET_SIZE (x 100,000)	REPLICATE_TRAINING	TEST_AUROC
HIV	HIV_active	XGBClassifier	10	train_0	0.771747
HIV	HIV_active	XGBClassifier	10	train_1	0.771747
HIV	HIV_active	XGBClassifier	10	train_2	0.771747
SIDER	Hepatobiliary disorders	XGBClassifier	10	train_0	0.65707
SIDER	Hepatobiliary disorders	XGBClassifier	10	train_1	0.65707
SIDER	Hepatobiliary disorders	XGBClassifier	10	train_2	0.65707
SIDER	Metabolism and nutrition disorders	XGBClassifier	10	train_0	0.589116
SIDER	Metabolism and nutrition disorders	XGBClassifier	10	train_1	0.589116
SIDER	Metabolism and nutrition disorders	XGBClassifier	10	train_2	0.589116
SIDER	Product issues	XGBClassifier	10	train_0	0.663669
SIDER	Product issues	XGBClassifier	10	train_1	0.631295
SIDER	Product issues	XGBClassifier	10	train_2	0.640288
SIDER	Eye disorders	XGBClassifier	10	train_0	0.647551
SIDER	Eye disorders	XGBClassifier	10	train_1	0.647551
SIDER	Eye disorders	XGBClassifier	10	train_2	0.647551
SIDER	Investigations	XGBClassifier	10	train_0	0.721333
SIDER	Investigations	XGBClassifier	10	train_1	0.721333
SIDER	Investigations	XGBClassifier	10	train_2	0.709333
SIDER	Musculoskeletal and connective tissue disorders	XGBClassifier	10	train_0	0.739394
SIDER	Musculoskeletal and connective tissue disorders	XGBClassifier	10	train_1	0.680441
SIDER	Musculoskeletal and connective tissue disorders	XGBClassifier	10	train_2	0.724518
SIDER	Gastrointestinal disorders	XGBClassifier	10	train_0	0.805785
SIDER	Gastrointestinal disorders	XGBClassifier	10	train_1	0.805785
SIDER	Gastrointestinal disorders	XGBClassifier	10	train_2	0.805785
SIDER	Social circumstances	XGBClassifier	10	train_0	0.575976
SIDER	Social circumstances	XGBClassifier	10	train_1	0.599321
SIDER	Social circumstances	XGBClassifier	10	train_2	0.558998
SIDER	Immune system disorders	XGBClassifier	10	train_0	0.66416
SIDER	Immune system disorders	XGBClassifier	10	train_1	0.660652
SIDER	Immune system disorders	XGBClassifier	10	train_2	0.630326
SIDER	Reproductive system and breast disorders	XGBClassifier	10	train_0	0.692406
SIDER	Reproductive system and breast disorders	XGBClassifier	10	train_1	0.692406
SIDER	Reproductive system and breast disorders	XGBClassifier	10	train_2	0.692406
SIDER	Neoplasms benign, malignant and unspecified (incl cysts and polyps)	XGBClassifier	10	train_0	0.719181
SIDER	Neoplasms benign, malignant and unspecified (incl cysts and polyps)	XGBClassifier	10	train_1	0.6536
SIDER	Neoplasms benign, malignant and unspecified (incl cysts and polyps)	XGBClassifier	10	train_2	0.700444
SIDER	General disorders and administration site conditions	XGBClassifier	10	train_0	0.61565
SIDER	General disorders and administration site conditions	XGBClassifier	10	train_1	0.682333
SIDER	General disorders and administration site conditions	XGBClassifier	10	train_2	0.46998
SIDER	Endocrine disorders	XGBClassifier	10	train_0	0.629201
SIDER	Endocrine disorders	XGBClassifier	10	train_1	0.647934
SIDER	Endocrine disorders	XGBClassifier	10	train_2	0.631405
SIDER	Surgical and medical procedures	XGBClassifier	10	train_0	0.452071
SIDER	Surgical and medical procedures	XGBClassifier	10	train_1	0.53432
SIDER	Surgical and medical procedures	XGBClassifier	10	train_2	0.490533
SIDER	Vascular disorders	XGBClassifier	10	train_0	0.578341
SIDER	Vascular disorders	XGBClassifier	10	train_1	0.559476
SIDER	Vascular disorders	XGBClassifier	10	train_2	0.610743
SIDER	Blood and lymphatic system disorders	XGBClassifier	10	train_0	0.720482
SIDER	Blood and lymphatic system disorders	XGBClassifier	10	train_1	0.720482
SIDER	Blood and lymphatic system disorders	XGBClassifier	10	train_2	0.720482
SIDER	Skin and subcutaneous tissue disorders	XGBClassifier	10	train_0	0.755474
SIDER	Skin and subcutaneous tissue disorders	XGBClassifier	10	train_1	0.706813
SIDER	Skin and subcutaneous tissue disorders	XGBClassifier	10	train_2	0.613139
SIDER	Congenital, familial and genetic disorders	XGBClassifier	10	train_0	0.562092
SIDER	Congenital, familial and genetic disorders	XGBClassifier	10	train_1	0.447246
SIDER	Congenital, familial and genetic disorders	XGBClassifier	10	train_2	0.551821
SIDER	Infections and infestations	XGBClassifier	10	train_0	0.626355
SIDER	Infections and infestations	XGBClassifier	10	train_1	0.626355
SIDER	Infections and infestations	XGBClassifier	10	train_2	0.626355
SIDER	Respiratory, thoracic and mediastinal disorders	XGBClassifier	10	train_0	0.630329
SIDER	Respiratory, thoracic and mediastinal disorders	XGBClassifier	10	train_1	0.681058
SIDER	Respiratory, thoracic and mediastinal disorders	XGBClassifier	10	train_2	0.634647
SIDER	Psychiatric disorders	XGBClassifier	10	train_0	0.543998
SIDER	Psychiatric disorders	XGBClassifier	10	train_1	0.605691
SIDER	Psychiatric disorders	XGBClassifier	10	train_2	0.563845
SIDER	Renal and urinary disorders	XGBClassifier	10	train_0	0.675141
SIDER	Renal and urinary disorders	XGBClassifier	10	train_1	0.5341
SIDER	Renal and urinary disorders	XGBClassifier	10	train_2	0.622478
SIDER	Pregnancy, puerperium and perinatal conditions	XGBClassifier	10	train_0	0.506303
SIDER	Pregnancy, puerperium and perinatal conditions	XGBClassifier	10	train_1	0.506303
SIDER	Pregnancy, puerperium and perinatal conditions	XGBClassifier	10	train_2	0.506303
SIDER	Ear and labyrinth disorders	XGBClassifier	10	train_0	0.640449
SIDER	Ear and labyrinth disorders	XGBClassifier	10	train_1	0.54099
SIDER	Ear and labyrinth disorders	XGBClassifier	10	train_2	0.576987
SIDER	Cardiac disorders	XGBClassifier	10	train_0	0.649679
SIDER	Cardiac disorders	XGBClassifier	10	train_1	0.649679
SIDER	Cardiac disorders	XGBClassifier	10	train_2	0.649679
SIDER	Nervous system disorders	XGBClassifier	10	train_0	0.699834
SIDER	Nervous system disorders	XGBClassifier	10	train_1	0.699834
SIDER	Nervous system disorders	XGBClassifier	10	train_2	0.699834
SIDER	Injury, poisoning and procedural complications	XGBClassifier	10	train_0	0.590291
SIDER	Injury, poisoning and procedural complications	XGBClassifier	10	train_1	0.65534
SIDER	Injury, poisoning and procedural complications	XGBClassifier	10	train_2	0.609466
SIDER	Hepatobiliary disorders	RandomForestClassifier	1	train_0	0.651586
SIDER	Hepatobiliary disorders	RandomForestClassifier	1	train_1	0.63347
SIDER	Hepatobiliary disorders	RandomForestClassifier	1	train_2	0.64718
SIDER	Metabolism and nutrition disorders	RandomForestClassifier	1	train_0	0.571315
SIDER	Metabolism and nutrition disorders	RandomForestClassifier	1	train_1	0.560091
SIDER	Metabolism and nutrition disorders	RandomForestClassifier	1	train_2	0.560998
SIDER	Product issues	RandomForestClassifier	1	train_0	0.571942
SIDER	Product issues	RandomForestClassifier	1	train_1	0.633993
SIDER	Product issues	RandomForestClassifier	1	train_2	0.640288
SIDER	Eye disorders	RandomForestClassifier	1	train_0	0.664078
SIDER	Eye disorders	RandomForestClassifier	1	train_1	0.680406
SIDER	Eye disorders	RandomForestClassifier	1	train_2	0.667364
SIDER	Investigations	RandomForestClassifier	1	train_0	0.778
SIDER	Investigations	RandomForestClassifier	1	train_1	0.786889
SIDER	Investigations	RandomForestClassifier	1	train_2	0.761333
SIDER	Musculoskeletal and connective tissue disorders	RandomForestClassifier	1	train_0	0.680992
SIDER	Musculoskeletal and connective tissue disorders	RandomForestClassifier	1	train_1	0.685262
SIDER	Musculoskeletal and connective tissue disorders	RandomForestClassifier	1	train_2	0.68416
SIDER	Gastrointestinal disorders	RandomForestClassifier	1	train_0	0.844008
SIDER	Gastrointestinal disorders	RandomForestClassifier	1	train_1	0.838499
SIDER	Gastrointestinal disorders	RandomForestClassifier	1	train_2	0.738981
SIDER	Social circumstances	RandomForestClassifier	1	train_0	0.617997
SIDER	Social circumstances	RandomForestClassifier	1	train_1	0.555178
SIDER	Social circumstances	RandomForestClassifier	1	train_2	0.594228
SIDER	Immune system disorders	RandomForestClassifier	1	train_0	0.667293
SIDER	Immune system disorders	RandomForestClassifier	1	train_1	0.664536
SIDER	Immune system disorders	RandomForestClassifier	1	train_2	0.65213
SIDER	Reproductive system and breast disorders	RandomForestClassifier	1	train_0	0.698915
SIDER	Reproductive system and breast disorders	RandomForestClassifier	1	train_1	0.699211
SIDER	Reproductive system and breast disorders	RandomForestClassifier	1	train_2	0.699704
SIDER	Neoplasms benign, malignant and unspecified (incl cysts and polyps)	RandomForestClassifier	1	train_0	0.603427
SIDER	Neoplasms benign, malignant and unspecified (incl cysts and polyps)	RandomForestClassifier	1	train_1	0.645833
SIDER	Neoplasms benign, malignant and unspecified (incl cysts and polyps)	RandomForestClassifier	1	train_2	0.644724
SIDER	General disorders and administration site conditions	RandomForestClassifier	1	train_0	0.624262
SIDER	General disorders and administration site conditions	RandomForestClassifier	1	train_1	0.672736
SIDER	General disorders and administration site conditions	RandomForestClassifier	1	train_2	0.574065
SIDER	Endocrine disorders	RandomForestClassifier	1	train_0	0.724518
SIDER	Endocrine disorders	RandomForestClassifier	1	train_1	0.700138
SIDER	Endocrine disorders	RandomForestClassifier	1	train_2	0.662121
SIDER	Surgical and medical procedures	RandomForestClassifier	1	train_0	0.621302
SIDER	Surgical and medical procedures	RandomForestClassifier	1	train_1	0.602959
SIDER	Surgical and medical procedures	RandomForestClassifier	1	train_2	0.615385
SIDER	Vascular disorders	RandomForestClassifier	1	train_0	0.618808
SIDER	Vascular disorders	RandomForestClassifier	1	train_1	0.586406
SIDER	Vascular disorders	RandomForestClassifier	1	train_2	0.644585
SIDER	Blood and lymphatic system disorders	RandomForestClassifier	1	train_0	0.757329
SIDER	Blood and lymphatic system disorders	RandomForestClassifier	1	train_1	0.740161
SIDER	Blood and lymphatic system disorders	RandomForestClassifier	1	train_2	0.751606
SIDER	Skin and subcutaneous tissue disorders	RandomForestClassifier	1	train_0	0.600365
SIDER	Skin and subcutaneous tissue disorders	RandomForestClassifier	1	train_1	0.574209
SIDER	Skin and subcutaneous tissue disorders	RandomForestClassifier	1	train_2	0.551095
SIDER	Congenital, familial and genetic disorders	RandomForestClassifier	1	train_0	0.577965
SIDER	Congenital, familial and genetic disorders	RandomForestClassifier	1	train_1	0.587068
SIDER	Congenital, familial and genetic disorders	RandomForestClassifier	1	train_2	0.587302
SIDER	Infections and infestations	RandomForestClassifier	1	train_0	0.678689
SIDER	Infections and infestations	RandomForestClassifier	1	train_1	0.653347
SIDER	Infections and infestations	RandomForestClassifier	1	train_2	0.636492
SIDER	Respiratory, thoracic and mediastinal disorders	RandomForestClassifier	1	train_0	0.727334
SIDER	Respiratory, thoracic and mediastinal disorders	RandomForestClassifier	1	train_1	0.688883
SIDER	Respiratory, thoracic and mediastinal disorders	RandomForestClassifier	1	train_2	0.673907
SIDER	Psychiatric disorders	RandomForestClassifier	1	train_0	0.622908
SIDER	Psychiatric disorders	RandomForestClassifier	1	train_1	0.632114
SIDER	Psychiatric disorders	RandomForestClassifier	1	train_2	0.642755
SIDER	Renal and urinary disorders	RandomForestClassifier	1	train_0	0.640638
SIDER	Renal and urinary disorders	RandomForestClassifier	1	train_1	0.583031
SIDER	Renal and urinary disorders	RandomForestClassifier	1	train_2	0.617333
SIDER	Pregnancy, puerperium and perinatal conditions	RandomForestClassifier	1	train_0	0.613971
SIDER	Pregnancy, puerperium and perinatal conditions	RandomForestClassifier	1	train_1	0.555147
SIDER	Pregnancy, puerperium and perinatal conditions	RandomForestClassifier	1	train_2	0.508403
SIDER	Ear and labyrinth disorders	RandomForestClassifier	1	train_0	0.585206
SIDER	Ear and labyrinth disorders	RandomForestClassifier	1	train_1	0.548585
SIDER	Ear and labyrinth disorders	RandomForestClassifier	1	train_2	0.591136
SIDER	Cardiac disorders	RandomForestClassifier	1	train_0	0.675735
SIDER	Cardiac disorders	RandomForestClassifier	1	train_1	0.666437
SIDER	Cardiac disorders	RandomForestClassifier	1	train_2	0.702824
SIDER	Nervous system disorders	RandomForestClassifier	1	train_0	0.757877
SIDER	Nervous system disorders	RandomForestClassifier	1	train_1	0.690713
SIDER	Nervous system disorders	RandomForestClassifier	1	train_2	0.763682
SIDER	Injury, poisoning and procedural complications	RandomForestClassifier	1	train_0	0.574879
SIDER	Injury, poisoning and procedural complications	RandomForestClassifier	1	train_1	0.593811
SIDER	Injury, poisoning and procedural complications	RandomForestClassifier	1	train_2	0.598058
Tox21	NR-AR	RandomForestClassifier	2	train_0	0.736192
Tox21	NR-AR	RandomForestClassifier	2	train_1	0.678402
Tox21	NR-AR	RandomForestClassifier	2	train_2	0.701066
Tox21	NR-AR-LBD	RandomForestClassifier	2	train_0	0.742192
Tox21	NR-AR-LBD	RandomForestClassifier	2	train_1	0.749543
Tox21	NR-AR-LBD	RandomForestClassifier	2	train_2	0.741105
Tox21	NR-AhR	RandomForestClassifier	2	train_0	0.843312
Tox21	NR-AhR	RandomForestClassifier	2	train_1	0.831228
Tox21	NR-AhR	RandomForestClassifier	2	train_2	0.838009
Tox21	NR-Aromatase	RandomForestClassifier	2	train_0	0.719761
Tox21	NR-Aromatase	RandomForestClassifier	2	train_1	0.72289
Tox21	NR-Aromatase	RandomForestClassifier	2	train_2	0.754604
Tox21	NR-ER	RandomForestClassifier	2	train_0	0.727863
Tox21	NR-ER	RandomForestClassifier	2	train_1	0.714684
Tox21	NR-ER	RandomForestClassifier	2	train_2	0.688415
Tox21	NR-ER-LBD	RandomForestClassifier	2	train_0	0.730071
Tox21	NR-ER-LBD	RandomForestClassifier	2	train_1	0.698614
Tox21	NR-ER-LBD	RandomForestClassifier	2	train_2	0.720954
Tox21	NR-PPAR-gamma	RandomForestClassifier	2	train_0	0.779056
Tox21	NR-PPAR-gamma	RandomForestClassifier	2	train_1	0.735369
Tox21	NR-PPAR-gamma	RandomForestClassifier	2	train_2	0.813332
Tox21	SR-ARE	RandomForestClassifier	2	train_0	0.670644
Tox21	SR-ARE	RandomForestClassifier	2	train_1	0.703064
Tox21	SR-ARE	RandomForestClassifier	2	train_2	0.688373
Tox21	SR-ATAD5	RandomForestClassifier	2	train_0	0.73505
Tox21	SR-ATAD5	RandomForestClassifier	2	train_1	0.694243
Tox21	SR-ATAD5	RandomForestClassifier	2	train_2	0.692512
Tox21	SR-HSE	RandomForestClassifier	2	train_0	0.774189
Tox21	SR-HSE	RandomForestClassifier	2	train_1	0.756634
Tox21	SR-HSE	RandomForestClassifier	2	train_2	0.753681
Tox21	SR-MMP	RandomForestClassifier	2	train_0	0.832154
Tox21	SR-MMP	RandomForestClassifier	2	train_1	0.837387
Tox21	SR-MMP	RandomForestClassifier	2	train_2	0.83294
Tox21	SR-p53	RandomForestClassifier	2	train_0	0.733336
Tox21	SR-p53	RandomForestClassifier	2	train_1	0.731382
Tox21	SR-p53	RandomForestClassifier	2	train_2	0.750896
ClinTox	CT_TOX	RandomForestClassifier	2	train_0	0.699275
ClinTox	CT_TOX	RandomForestClassifier	2	train_1	0.781522
ClinTox	CT_TOX	RandomForestClassifier	2	train_2	0.689855
ClinTox	FDA_APPROVED	RandomForestClassifier	2	train_0	0.72502
ClinTox	FDA_APPROVED	RandomForestClassifier	2	train_1	0.801359
ClinTox	FDA_APPROVED	RandomForestClassifier	2	train_2	0.828537
BBBP	p_np	RandomForestClassifier	1	train_0	0.757443
BBBP	p_np	RandomForestClassifier	1	train_1	0.732489
BBBP	p_np	RandomForestClassifier	1	train_2	0.745833
BACE	Class	RandomForestClassifier	1	train_0	0.837862
BACE	Class	RandomForestClassifier	1	train_1	0.81721
BACE	Class	RandomForestClassifier	1	train_2	0.838678
BBBP	p_np	RandomForestClassifier	10	train_0	0.708209
BBBP	p_np	RandomForestClassifier	10	train_1	0.728105
BBBP	p_np	RandomForestClassifier	10	train_2	0.742364
BACE	Class	XGBClassifier	2	train_0	0.828261
BACE	Class	XGBClassifier	2	train_1	0.825
BACE	Class	XGBClassifier	2	train_2	0.825362
Tox21	NR-AR	XGBClassifier	10	train_0	0.706342
Tox21	NR-AR	XGBClassifier	10	train_1	0.698536
Tox21	NR-AR	XGBClassifier	10	train_2	0.721899
Tox21	NR-AR-LBD	XGBClassifier	10	train_0	0.797738
Tox21	NR-AR-LBD	XGBClassifier	10	train_1	0.797738
Tox21	NR-AR-LBD	XGBClassifier	10	train_2	0.797738
Tox21	NR-AhR	XGBClassifier	10	train_0	0.849709
Tox21	NR-AhR	XGBClassifier	10	train_1	0.818314
Tox21	NR-AhR	XGBClassifier	10	train_2	0.842503
Tox21	NR-Aromatase	XGBClassifier	10	train_0	0.756973
Tox21	NR-Aromatase	XGBClassifier	10	train_1	0.718756
Tox21	NR-Aromatase	XGBClassifier	10	train_2	0.712051
Tox21	NR-ER	XGBClassifier	10	train_0	0.722314
Tox21	NR-ER	XGBClassifier	10	train_1	0.717739
Tox21	NR-ER	XGBClassifier	10	train_2	0.740171
Tox21	NR-ER-LBD	XGBClassifier	10	train_0	0.699668
Tox21	NR-ER-LBD	XGBClassifier	10	train_1	0.717526
Tox21	NR-ER-LBD	XGBClassifier	10	train_2	0.731013
Tox21	NR-PPAR-gamma	XGBClassifier	10	train_0	0.727437
Tox21	NR-PPAR-gamma	XGBClassifier	10	train_1	0.722423
Tox21	NR-PPAR-gamma	XGBClassifier	10	train_2	0.762288
Tox21	SR-ARE	XGBClassifier	10	train_0	0.738033
Tox21	SR-ARE	XGBClassifier	10	train_1	0.731957
Tox21	SR-ARE	XGBClassifier	10	train_2	0.730769
Tox21	SR-ATAD5	XGBClassifier	10	train_0	0.69346
Tox21	SR-ATAD5	XGBClassifier	10	train_1	0.69346
Tox21	SR-ATAD5	XGBClassifier	10	train_2	0.69346
Tox21	SR-HSE	XGBClassifier	10	train_0	0.773562
Tox21	SR-HSE	XGBClassifier	10	train_1	0.773562
Tox21	SR-HSE	XGBClassifier	10	train_2	0.773562
Tox21	SR-MMP	XGBClassifier	10	train_0	0.82272
Tox21	SR-MMP	XGBClassifier	10	train_1	0.843922
Tox21	SR-MMP	XGBClassifier	10	train_2	0.832842
Tox21	SR-p53	XGBClassifier	10	train_0	0.774492
Tox21	SR-p53	XGBClassifier	10	train_1	0.789053
Tox21	SR-p53	XGBClassifier	10	train_2	0.789203
Tox21	NR-AR	RandomForestClassifier	10	train_0	0.753822
Tox21	NR-AR	RandomForestClassifier	10	train_1	0.731293
Tox21	NR-AR	RandomForestClassifier	10	train_2	0.706261
Tox21	NR-AR-LBD	RandomForestClassifier	10	train_0	0.73706
Tox21	NR-AR-LBD	RandomForestClassifier	10	train_1	0.735885
Tox21	NR-AR-LBD	RandomForestClassifier	10	train_2	0.75672
Tox21	NR-AhR	RandomForestClassifier	10	train_0	0.836876
Tox21	NR-AhR	RandomForestClassifier	10	train_1	0.844
Tox21	NR-AhR	RandomForestClassifier	10	train_2	0.837716
Tox21	NR-Aromatase	RandomForestClassifier	10	train_0	0.691892
Tox21	NR-Aromatase	RandomForestClassifier	10	train_1	0.721348
Tox21	NR-Aromatase	RandomForestClassifier	10	train_2	0.745061
Tox21	NR-ER	RandomForestClassifier	10	train_0	0.731434
Tox21	NR-ER	RandomForestClassifier	10	train_1	0.743757
Tox21	NR-ER	RandomForestClassifier	10	train_2	0.732822
Tox21	NR-ER-LBD	RandomForestClassifier	10	train_0	0.74838
Tox21	NR-ER-LBD	RandomForestClassifier	10	train_1	0.749812
Tox21	NR-ER-LBD	RandomForestClassifier	10	train_2	0.716094
Tox21	NR-PPAR-gamma	RandomForestClassifier	10	train_0	0.729369
Tox21	NR-PPAR-gamma	RandomForestClassifier	10	train_1	0.725053
Tox21	NR-PPAR-gamma	RandomForestClassifier	10	train_2	0.753987
Tox21	SR-ARE	RandomForestClassifier	10	train_0	0.691877
Tox21	SR-ARE	RandomForestClassifier	10	train_1	0.700992
Tox21	SR-ARE	RandomForestClassifier	10	train_2	0.705578
Tox21	SR-ATAD5	RandomForestClassifier	10	train_0	0.718784
Tox21	SR-ATAD5	RandomForestClassifier	10	train_1	0.723597
Tox21	SR-ATAD5	RandomForestClassifier	10	train_2	0.749443
Tox21	SR-HSE	RandomForestClassifier	10	train_0	0.743164
Tox21	SR-HSE	RandomForestClassifier	10	train_1	0.761103
Tox21	SR-HSE	RandomForestClassifier	10	train_2	0.709712
Tox21	SR-MMP	RandomForestClassifier	10	train_0	0.840102
Tox21	SR-MMP	RandomForestClassifier	10	train_1	0.840507
Tox21	SR-MMP	RandomForestClassifier	10	train_2	0.841797
Tox21	SR-p53	RandomForestClassifier	10	train_0	0.702409
Tox21	SR-p53	RandomForestClassifier	10	train_1	0.719833
Tox21	SR-p53	RandomForestClassifier	10	train_2	0.730175
BACE	Class	RandomForestClassifier	2	train_0	0.848188
BACE	Class	RandomForestClassifier	2	train_1	0.828986
BACE	Class	RandomForestClassifier	2	train_2	0.823822
BBBP	p_np	XGBClassifier	1	train_0	0.750072
BBBP	p_np	XGBClassifier	1	train_1	0.750072
BBBP	p_np	XGBClassifier	1	train_2	0.750072
HIV	HIV_active	XGBClassifier	1	train_0	0.782223
HIV	HIV_active	XGBClassifier	1	train_1	0.775173
HIV	HIV_active	XGBClassifier	1	train_2	0.783323
ClinTox	CT_TOX	RandomForestClassifier	1	train_0	0.8
ClinTox	CT_TOX	RandomForestClassifier	1	train_1	0.727899
ClinTox	CT_TOX	RandomForestClassifier	1	train_2	0.738043
ClinTox	FDA_APPROVED	RandomForestClassifier	1	train_0	0.747002
ClinTox	FDA_APPROVED	RandomForestClassifier	1	train_1	0.734213
ClinTox	FDA_APPROVED	RandomForestClassifier	1	train_2	0.671463
Tox21	NR-AR	XGBClassifier	1	train_0	0.743567
Tox21	NR-AR	XGBClassifier	1	train_1	0.717969
Tox21	NR-AR	XGBClassifier	1	train_2	0.724376
Tox21	NR-AR-LBD	XGBClassifier	1	train_0	0.798521
Tox21	NR-AR-LBD	XGBClassifier	1	train_1	0.750065
Tox21	NR-AR-LBD	XGBClassifier	1	train_2	0.76007
Tox21	NR-AhR	XGBClassifier	1	train_0	0.832564
Tox21	NR-AhR	XGBClassifier	1	train_1	0.832564
Tox21	NR-AhR	XGBClassifier	1	train_2	0.832564
Tox21	NR-Aromatase	XGBClassifier	1	train_0	0.734847
Tox21	NR-Aromatase	XGBClassifier	1	train_1	0.689433
Tox21	NR-Aromatase	XGBClassifier	1	train_2	0.718979
Tox21	NR-ER	XGBClassifier	1	train_0	0.735124
Tox21	NR-ER	XGBClassifier	1	train_1	0.714404
Tox21	NR-ER	XGBClassifier	1	train_2	0.723878
Tox21	NR-ER-LBD	XGBClassifier	1	train_0	0.656721
Tox21	NR-ER-LBD	XGBClassifier	1	train_1	0.656721
Tox21	NR-ER-LBD	XGBClassifier	1	train_2	0.656721
Tox21	NR-PPAR-gamma	XGBClassifier	1	train_0	0.762864
Tox21	NR-PPAR-gamma	XGBClassifier	1	train_1	0.762864
Tox21	NR-PPAR-gamma	XGBClassifier	1	train_2	0.762864
Tox21	SR-ARE	XGBClassifier	1	train_0	0.714914
Tox21	SR-ARE	XGBClassifier	1	train_1	0.733866
Tox21	SR-ARE	XGBClassifier	1	train_2	0.714169
Tox21	SR-ATAD5	XGBClassifier	1	train_0	0.728553
Tox21	SR-ATAD5	XGBClassifier	1	train_1	0.715749
Tox21	SR-ATAD5	XGBClassifier	1	train_2	0.700906
Tox21	SR-HSE	XGBClassifier	1	train_0	0.772591
Tox21	SR-HSE	XGBClassifier	1	train_1	0.782178
Tox21	SR-HSE	XGBClassifier	1	train_2	0.732991
Tox21	SR-MMP	XGBClassifier	1	train_0	0.829992
Tox21	SR-MMP	XGBClassifier	1	train_1	0.829378
Tox21	SR-MMP	XGBClassifier	1	train_2	0.832326
Tox21	SR-p53	XGBClassifier	1	train_0	0.810982
Tox21	SR-p53	XGBClassifier	1	train_1	0.816059
Tox21	SR-p53	XGBClassifier	1	train_2	0.798138
Tox21	NR-AR	RandomForestClassifier	1	train_0	0.700231
Tox21	NR-AR	RandomForestClassifier	1	train_1	0.741118
Tox21	NR-AR	RandomForestClassifier	1	train_2	0.725964
Tox21	NR-AR-LBD	RandomForestClassifier	1	train_0	0.787995
Tox21	NR-AR-LBD	RandomForestClassifier	1	train_1	0.800304
Tox21	NR-AR-LBD	RandomForestClassifier	1	train_2	0.777686
Tox21	NR-AhR	RandomForestClassifier	1	train_0	0.824387
Tox21	NR-AhR	RandomForestClassifier	1	train_1	0.826421
Tox21	NR-AhR	RandomForestClassifier	1	train_2	0.810501
Tox21	NR-Aromatase	RandomForestClassifier	1	train_0	0.716387
Tox21	NR-Aromatase	RandomForestClassifier	1	train_1	0.73326
Tox21	NR-Aromatase	RandomForestClassifier	1	train_2	0.679085
Tox21	NR-ER	RandomForestClassifier	1	train_0	0.735626
Tox21	NR-ER	RandomForestClassifier	1	train_1	0.734047
Tox21	NR-ER	RandomForestClassifier	1	train_2	0.734563
Tox21	NR-ER-LBD	RandomForestClassifier	1	train_0	0.725136
Tox21	NR-ER-LBD	RandomForestClassifier	1	train_1	0.732218
Tox21	NR-ER-LBD	RandomForestClassifier	1	train_2	0.70061
Tox21	NR-PPAR-gamma	RandomForestClassifier	1	train_0	0.757891
Tox21	NR-PPAR-gamma	RandomForestClassifier	1	train_1	0.737465
Tox21	NR-PPAR-gamma	RandomForestClassifier	1	train_2	0.765289
Tox21	SR-ARE	RandomForestClassifier	1	train_0	0.7002
Tox21	SR-ARE	RandomForestClassifier	1	train_1	0.69509
Tox21	SR-ARE	RandomForestClassifier	1	train_2	0.69658
Tox21	SR-ATAD5	RandomForestClassifier	1	train_0	0.731612
Tox21	SR-ATAD5	RandomForestClassifier	1	train_1	0.727581
Tox21	SR-ATAD5	RandomForestClassifier	1	train_2	0.706834
Tox21	SR-HSE	RandomForestClassifier	1	train_0	0.755279
Tox21	SR-HSE	RandomForestClassifier	1	train_1	0.745207
Tox21	SR-HSE	RandomForestClassifier	1	train_2	0.737521
Tox21	SR-MMP	RandomForestClassifier	1	train_0	0.819023
Tox21	SR-MMP	RandomForestClassifier	1	train_1	0.811689
Tox21	SR-MMP	RandomForestClassifier	1	train_2	0.820644
Tox21	SR-p53	RandomForestClassifier	1	train_0	0.737032
Tox21	SR-p53	RandomForestClassifier	1	train_1	0.74155
Tox21	SR-p53	RandomForestClassifier	1	train_2	0.731407
Tox21	NR-AR	XGBClassifier	5	train_0	0.725183
Tox21	NR-AR	XGBClassifier	5	train_1	0.741171
Tox21	NR-AR	XGBClassifier	5	train_2	0.722115
Tox21	NR-AR-LBD	XGBClassifier	5	train_0	0.76468
Tox21	NR-AR-LBD	XGBClassifier	5	train_1	0.76468
Tox21	NR-AR-LBD	XGBClassifier	5	train_2	0.76468
Tox21	NR-AhR	XGBClassifier	5	train_0	0.796616
Tox21	NR-AhR	XGBClassifier	5	train_1	0.825217
Tox21	NR-AhR	XGBClassifier	5	train_2	0.819873
Tox21	NR-Aromatase	XGBClassifier	5	train_0	0.734311
Tox21	NR-Aromatase	XGBClassifier	5	train_1	0.759208
Tox21	NR-Aromatase	XGBClassifier	5	train_2	0.724254
Tox21	NR-ER	XGBClassifier	5	train_0	0.719953
Tox21	NR-ER	XGBClassifier	5	train_1	0.719953
Tox21	NR-ER	XGBClassifier	5	train_2	0.719953
Tox21	NR-ER-LBD	XGBClassifier	5	train_0	0.702758
Tox21	NR-ER-LBD	XGBClassifier	5	train_1	0.688291
Tox21	NR-ER-LBD	XGBClassifier	5	train_2	0.707957
Tox21	NR-PPAR-gamma	XGBClassifier	5	train_0	0.792948
Tox21	NR-PPAR-gamma	XGBClassifier	5	train_1	0.762124
Tox21	NR-PPAR-gamma	XGBClassifier	5	train_2	0.810291
Tox21	SR-ARE	XGBClassifier	5	train_0	0.729116
Tox21	SR-ARE	XGBClassifier	5	train_1	0.731258
Tox21	SR-ARE	XGBClassifier	5	train_2	0.720665
Tox21	SR-ATAD5	XGBClassifier	5	train_0	0.709205
Tox21	SR-ATAD5	XGBClassifier	5	train_1	0.709205
Tox21	SR-ATAD5	XGBClassifier	5	train_2	0.709205
Tox21	SR-HSE	XGBClassifier	5	train_0	0.748402
Tox21	SR-HSE	XGBClassifier	5	train_1	0.748402
Tox21	SR-HSE	XGBClassifier	5	train_2	0.748402
Tox21	SR-MMP	XGBClassifier	5	train_0	0.824391
Tox21	SR-MMP	XGBClassifier	5	train_1	0.820706
Tox21	SR-MMP	XGBClassifier	5	train_2	0.837141
Tox21	SR-p53	XGBClassifier	5	train_0	0.775538
Tox21	SR-p53	XGBClassifier	5	train_1	0.775538
Tox21	SR-p53	XGBClassifier	5	train_2	0.775538
HIV	HIV_active	RandomForestClassifier	1	train_0	0.752983
HIV	HIV_active	RandomForestClassifier	1	train_1	0.765552
HIV	HIV_active	RandomForestClassifier	1	train_2	0.763151
HIV	HIV_active	RandomForestClassifier	5	train_0	0.735542
HIV	HIV_active	RandomForestClassifier	5	train_1	0.77416
HIV	HIV_active	RandomForestClassifier	5	train_2	0.770968
ClinTox	CT_TOX	RandomForestClassifier	10	train_0	0.764855
ClinTox	CT_TOX	RandomForestClassifier	10	train_1	0.768841
ClinTox	CT_TOX	RandomForestClassifier	10	train_2	0.82029
ClinTox	FDA_APPROVED	RandomForestClassifier	10	train_0	0.636691
ClinTox	FDA_APPROVED	RandomForestClassifier	10	train_1	0.665068
ClinTox	FDA_APPROVED	RandomForestClassifier	10	train_2	0.678657
BBBP	p_np	XGBClassifier	2	train_0	0.720301
BBBP	p_np	XGBClassifier	2	train_1	0.720301
BBBP	p_np	XGBClassifier	2	train_2	0.720301
ClinTox	CT_TOX	XGBClassifier	2	train_0	0.869565
ClinTox	CT_TOX	XGBClassifier	2	train_1	0.869565
ClinTox	CT_TOX	XGBClassifier	2	train_2	0.869565
ClinTox	FDA_APPROVED	XGBClassifier	2	train_0	0.795364
ClinTox	FDA_APPROVED	XGBClassifier	2	train_1	0.882494
ClinTox	FDA_APPROVED	XGBClassifier	2	train_2	0.856115
SIDER	Hepatobiliary disorders	RandomForestClassifier	5	train_0	0.627399
SIDER	Hepatobiliary disorders	RandomForestClassifier	5	train_1	0.619271
SIDER	Hepatobiliary disorders	RandomForestClassifier	5	train_2	0.646201
SIDER	Metabolism and nutrition disorders	RandomForestClassifier	5	train_0	0.538662
SIDER	Metabolism and nutrition disorders	RandomForestClassifier	5	train_1	0.517347
SIDER	Metabolism and nutrition disorders	RandomForestClassifier	5	train_2	0.535828
SIDER	Product issues	RandomForestClassifier	5	train_0	0.749101
SIDER	Product issues	RandomForestClassifier	5	train_1	0.669065
SIDER	Product issues	RandomForestClassifier	5	train_2	0.45054
SIDER	Eye disorders	RandomForestClassifier	5	train_0	0.646754
SIDER	Eye disorders	RandomForestClassifier	5	train_1	0.632716
SIDER	Eye disorders	RandomForestClassifier	5	train_2	0.655715
SIDER	Investigations	RandomForestClassifier	5	train_0	0.730889
SIDER	Investigations	RandomForestClassifier	5	train_1	0.690444
SIDER	Investigations	RandomForestClassifier	5	train_2	0.717333
SIDER	Musculoskeletal and connective tissue disorders	RandomForestClassifier	5	train_0	0.700551
SIDER	Musculoskeletal and connective tissue disorders	RandomForestClassifier	5	train_1	0.695592
SIDER	Musculoskeletal and connective tissue disorders	RandomForestClassifier	5	train_2	0.716529
SIDER	Gastrointestinal disorders	RandomForestClassifier	5	train_0	0.802686
SIDER	Gastrointestinal disorders	RandomForestClassifier	5	train_1	0.807851
SIDER	Gastrointestinal disorders	RandomForestClassifier	5	train_2	0.810606
SIDER	Social circumstances	RandomForestClassifier	5	train_0	0.618846
SIDER	Social circumstances	RandomForestClassifier	5	train_1	0.58298
SIDER	Social circumstances	RandomForestClassifier	5	train_2	0.529075
SIDER	Immune system disorders	RandomForestClassifier	5	train_0	0.665414
SIDER	Immune system disorders	RandomForestClassifier	5	train_1	0.652256
SIDER	Immune system disorders	RandomForestClassifier	5	train_2	0.646617
SIDER	Reproductive system and breast disorders	RandomForestClassifier	5	train_0	0.695069
SIDER	Reproductive system and breast disorders	RandomForestClassifier	5	train_1	0.686095
SIDER	Reproductive system and breast disorders	RandomForestClassifier	5	train_2	0.682249
SIDER	Neoplasms benign, malignant and unspecified (incl cysts and polyps)	RandomForestClassifier	5	train_0	0.612426
SIDER	Neoplasms benign, malignant and unspecified (incl cysts and polyps)	RandomForestClassifier	5	train_1	0.603057
SIDER	Neoplasms benign, malignant and unspecified (incl cysts and polyps)	RandomForestClassifier	5	train_2	0.616494
SIDER	General disorders and administration site conditions	RandomForestClassifier	5	train_0	0.621063
SIDER	General disorders and administration site conditions	RandomForestClassifier	5	train_1	0.641732
SIDER	General disorders and administration site conditions	RandomForestClassifier	5	train_2	0.686516
SIDER	Endocrine disorders	RandomForestClassifier	5	train_0	0.627548
SIDER	Endocrine disorders	RandomForestClassifier	5	train_1	0.612259
SIDER	Endocrine disorders	RandomForestClassifier	5	train_2	0.613912
SIDER	Surgical and medical procedures	RandomForestClassifier	5	train_0	0.609763
SIDER	Surgical and medical procedures	RandomForestClassifier	5	train_1	0.559172
SIDER	Surgical and medical procedures	RandomForestClassifier	5	train_2	0.554438
SIDER	Vascular disorders	RandomForestClassifier	5	train_0	0.590582
SIDER	Vascular disorders	RandomForestClassifier	5	train_1	0.548099
SIDER	Vascular disorders	RandomForestClassifier	5	train_2	0.56538
SIDER	Blood and lymphatic system disorders	RandomForestClassifier	5	train_0	0.741265
SIDER	Blood and lymphatic system disorders	RandomForestClassifier	5	train_1	0.764458
SIDER	Blood and lymphatic system disorders	RandomForestClassifier	5	train_2	0.75512
SIDER	Skin and subcutaneous tissue disorders	RandomForestClassifier	5	train_0	0.628345
SIDER	Skin and subcutaneous tissue disorders	RandomForestClassifier	5	train_1	0.606448
SIDER	Skin and subcutaneous tissue disorders	RandomForestClassifier	5	train_2	0.59854
SIDER	Congenital, familial and genetic disorders	RandomForestClassifier	5	train_0	0.521475
SIDER	Congenital, familial and genetic disorders	RandomForestClassifier	5	train_1	0.580999
SIDER	Congenital, familial and genetic disorders	RandomForestClassifier	5	train_2	0.548086
SIDER	Infections and infestations	RandomForestClassifier	5	train_0	0.688355
SIDER	Infections and infestations	RandomForestClassifier	5	train_1	0.650872
SIDER	Infections and infestations	RandomForestClassifier	5	train_2	0.671499
SIDER	Respiratory, thoracic and mediastinal disorders	RandomForestClassifier	5	train_0	0.716001
SIDER	Respiratory, thoracic and mediastinal disorders	RandomForestClassifier	5	train_1	0.68497
SIDER	Respiratory, thoracic and mediastinal disorders	RandomForestClassifier	5	train_2	0.713168
SIDER	Psychiatric disorders	RandomForestClassifier	5	train_0	0.601746
SIDER	Psychiatric disorders	RandomForestClassifier	5	train_1	0.591703
SIDER	Psychiatric disorders	RandomForestClassifier	5	train_2	0.585246
SIDER	Renal and urinary disorders	RandomForestClassifier	5	train_0	0.616929
SIDER	Renal and urinary disorders	RandomForestClassifier	5	train_1	0.608858
SIDER	Renal and urinary disorders	RandomForestClassifier	5	train_2	0.623991
SIDER	Pregnancy, puerperium and perinatal conditions	RandomForestClassifier	5	train_0	0.66229
SIDER	Pregnancy, puerperium and perinatal conditions	RandomForestClassifier	5	train_1	0.601891
SIDER	Pregnancy, puerperium and perinatal conditions	RandomForestClassifier	5	train_2	0.668592
SIDER	Ear and labyrinth disorders	RandomForestClassifier	5	train_0	0.583854
SIDER	Ear and labyrinth disorders	RandomForestClassifier	5	train_1	0.593217
SIDER	Ear and labyrinth disorders	RandomForestClassifier	5	train_2	0.591656
SIDER	Cardiac disorders	RandomForestClassifier	5	train_0	0.639118
SIDER	Cardiac disorders	RandomForestClassifier	5	train_1	0.650941
SIDER	Cardiac disorders	RandomForestClassifier	5	train_2	0.647039
SIDER	Nervous system disorders	RandomForestClassifier	5	train_0	0.788143
SIDER	Nervous system disorders	RandomForestClassifier	5	train_1	0.762023
SIDER	Nervous system disorders	RandomForestClassifier	5	train_2	0.802653
SIDER	Injury, poisoning and procedural complications	RandomForestClassifier	5	train_0	0.569782
SIDER	Injury, poisoning and procedural complications	RandomForestClassifier	5	train_1	0.578155
SIDER	Injury, poisoning and procedural complications	RandomForestClassifier	5	train_2	0.554854
SIDER	Hepatobiliary disorders	XGBClassifier	5	train_0	0.638073
SIDER	Hepatobiliary disorders	XGBClassifier	5	train_1	0.667646
SIDER	Hepatobiliary disorders	XGBClassifier	5	train_2	0.643948
SIDER	Metabolism and nutrition disorders	XGBClassifier	5	train_0	0.580952
SIDER	Metabolism and nutrition disorders	XGBClassifier	5	train_1	0.580952
SIDER	Metabolism and nutrition disorders	XGBClassifier	5	train_2	0.580952
SIDER	Product issues	XGBClassifier	5	train_0	0.604317
SIDER	Product issues	XGBClassifier	5	train_1	0.604317
SIDER	Product issues	XGBClassifier	5	train_2	0.604317
SIDER	Eye disorders	XGBClassifier	5	train_0	0.603744
SIDER	Eye disorders	XGBClassifier	5	train_1	0.603744
SIDER	Eye disorders	XGBClassifier	5	train_2	0.603744
SIDER	Investigations	XGBClassifier	5	train_0	0.710667
SIDER	Investigations	XGBClassifier	5	train_1	0.710667
SIDER	Investigations	XGBClassifier	5	train_2	0.710667
SIDER	Musculoskeletal and connective tissue disorders	XGBClassifier	5	train_0	0.684848
SIDER	Musculoskeletal and connective tissue disorders	XGBClassifier	5	train_1	0.694766
SIDER	Musculoskeletal and connective tissue disorders	XGBClassifier	5	train_2	0.699449
SIDER	Gastrointestinal disorders	XGBClassifier	5	train_0	0.807851
SIDER	Gastrointestinal disorders	XGBClassifier	5	train_1	0.809917
SIDER	Gastrointestinal disorders	XGBClassifier	5	train_2	0.805096
SIDER	Social circumstances	XGBClassifier	5	train_0	0.421902
SIDER	Social circumstances	XGBClassifier	5	train_1	0.610781
SIDER	Social circumstances	XGBClassifier	5	train_2	0.568336
SIDER	Immune system disorders	XGBClassifier	5	train_0	0.669674
SIDER	Immune system disorders	XGBClassifier	5	train_1	0.702005
SIDER	Immune system disorders	XGBClassifier	5	train_2	0.652632
SIDER	Reproductive system and breast disorders	XGBClassifier	5	train_0	0.67929
SIDER	Reproductive system and breast disorders	XGBClassifier	5	train_1	0.67929
SIDER	Reproductive system and breast disorders	XGBClassifier	5	train_2	0.67929
SIDER	Neoplasms benign, malignant and unspecified (incl cysts and polyps)	XGBClassifier	5	train_0	0.644477
SIDER	Neoplasms benign, malignant and unspecified (incl cysts and polyps)	XGBClassifier	5	train_1	0.618343
SIDER	Neoplasms benign, malignant and unspecified (incl cysts and polyps)	XGBClassifier	5	train_2	0.656558
SIDER	General disorders and administration site conditions	XGBClassifier	5	train_0	0.668799
SIDER	General disorders and administration site conditions	XGBClassifier	5	train_1	0.610236
SIDER	General disorders and administration site conditions	XGBClassifier	5	train_2	0.649606
SIDER	Endocrine disorders	XGBClassifier	5	train_0	0.641322
SIDER	Endocrine disorders	XGBClassifier	5	train_1	0.638017
SIDER	Endocrine disorders	XGBClassifier	5	train_2	0.649587
SIDER	Surgical and medical procedures	XGBClassifier	5	train_0	0.495266
SIDER	Surgical and medical procedures	XGBClassifier	5	train_1	0.495266
SIDER	Surgical and medical procedures	XGBClassifier	5	train_2	0.495266
SIDER	Vascular disorders	XGBClassifier	5	train_0	0.603975
SIDER	Vascular disorders	XGBClassifier	5	train_1	0.603975
SIDER	Vascular disorders	XGBClassifier	5	train_2	0.603975
SIDER	Blood and lymphatic system disorders	XGBClassifier	5	train_0	0.741165
SIDER	Blood and lymphatic system disorders	XGBClassifier	5	train_1	0.741165
SIDER	Blood and lymphatic system disorders	XGBClassifier	5	train_2	0.741165
SIDER	Skin and subcutaneous tissue disorders	XGBClassifier	5	train_0	0.766423
SIDER	Skin and subcutaneous tissue disorders	XGBClassifier	5	train_1	0.766423
SIDER	Skin and subcutaneous tissue disorders	XGBClassifier	5	train_2	0.766423
SIDER	Congenital, familial and genetic disorders	XGBClassifier	5	train_0	0.536881
SIDER	Congenital, familial and genetic disorders	XGBClassifier	5	train_1	0.531746
SIDER	Congenital, familial and genetic disorders	XGBClassifier	5	train_2	0.593838
SIDER	Infections and infestations	XGBClassifier	5	train_0	0.628477
SIDER	Infections and infestations	XGBClassifier	5	train_1	0.628477
SIDER	Infections and infestations	XGBClassifier	5	train_2	0.628477
SIDER	Respiratory, thoracic and mediastinal disorders	XGBClassifier	5	train_0	0.698327
SIDER	Respiratory, thoracic and mediastinal disorders	XGBClassifier	5	train_1	0.698327
SIDER	Respiratory, thoracic and mediastinal disorders	XGBClassifier	5	train_2	0.698327
SIDER	Psychiatric disorders	XGBClassifier	5	train_0	0.615973
SIDER	Psychiatric disorders	XGBClassifier	5	train_1	0.615973
SIDER	Psychiatric disorders	XGBClassifier	5	train_2	0.615973
SIDER	Renal and urinary disorders	XGBClassifier	5	train_0	0.685634
SIDER	Renal and urinary disorders	XGBClassifier	5	train_1	0.631356
SIDER	Renal and urinary disorders	XGBClassifier	5	train_2	0.653349
SIDER	Pregnancy, puerperium and perinatal conditions	XGBClassifier	5	train_0	0.60084
SIDER	Pregnancy, puerperium and perinatal conditions	XGBClassifier	5	train_1	0.60084
SIDER	Pregnancy, puerperium and perinatal conditions	XGBClassifier	5	train_2	0.60084
SIDER	Ear and labyrinth disorders	XGBClassifier	5	train_0	0.594465
SIDER	Ear and labyrinth disorders	XGBClassifier	5	train_1	0.594465
SIDER	Ear and labyrinth disorders	XGBClassifier	5	train_2	0.594465
SIDER	Cardiac disorders	XGBClassifier	5	train_0	0.587466
SIDER	Cardiac disorders	XGBClassifier	5	train_1	0.569559
SIDER	Cardiac disorders	XGBClassifier	5	train_2	0.590909
SIDER	Nervous system disorders	XGBClassifier	5	train_0	0.717247
SIDER	Nervous system disorders	XGBClassifier	5	train_1	0.737148
SIDER	Nervous system disorders	XGBClassifier	5	train_2	0.710614
SIDER	Injury, poisoning and procedural complications	XGBClassifier	5	train_0	0.629126
SIDER	Injury, poisoning and procedural complications	XGBClassifier	5	train_1	0.629126
SIDER	Injury, poisoning and procedural complications	XGBClassifier	5	train_2	0.629126
BBBP	p_np	RandomForestClassifier	5	train_0	0.712496
BBBP	p_np	RandomForestClassifier	5	train_1	0.733115
BBBP	p_np	RandomForestClassifier	5	train_2	0.73008
HIV	HIV_active	XGBClassifier	2	train_0	0.792194
HIV	HIV_active	XGBClassifier	2	train_1	0.798577
HIV	HIV_active	XGBClassifier	2	train_2	0.786417
BBBP	p_np	XGBClassifier	10	train_0	0.728587
BBBP	p_np	XGBClassifier	10	train_1	0.737836
BBBP	p_np	XGBClassifier	10	train_2	0.740148
HIV	HIV_active	RandomForestClassifier	10	train_0	0.772348
HIV	HIV_active	RandomForestClassifier	10	train_1	0.756132
HIV	HIV_active	RandomForestClassifier	10	train_2	0.763474
BACE	Class	XGBClassifier	1	train_0	0.816123
BACE	Class	XGBClassifier	1	train_1	0.817935
BACE	Class	XGBClassifier	1	train_2	0.802899
BACE	Class	XGBClassifier	10	train_0	0.847826
BACE	Class	XGBClassifier	10	train_1	0.841486
BACE	Class	XGBClassifier	10	train_2	0.815761
BACE	Class	RandomForestClassifier	5	train_0	0.843116
BACE	Class	RandomForestClassifier	5	train_1	0.841757
BACE	Class	RandomForestClassifier	5	train_2	0.851268
SIDER	Hepatobiliary disorders	RandomForestClassifier	10	train_0	0.646984
SIDER	Hepatobiliary disorders	RandomForestClassifier	10	train_1	0.65188
SIDER	Hepatobiliary disorders	RandomForestClassifier	10	train_2	0.633568
SIDER	Metabolism and nutrition disorders	RandomForestClassifier	10	train_0	0.549887
SIDER	Metabolism and nutrition disorders	RandomForestClassifier	10	train_1	0.587868
SIDER	Metabolism and nutrition disorders	RandomForestClassifier	10	train_2	0.536848
SIDER	Product issues	RandomForestClassifier	10	train_0	0.676259
SIDER	Product issues	RandomForestClassifier	10	train_1	0.546763
SIDER	Product issues	RandomForestClassifier	10	train_2	0.529676
SIDER	Eye disorders	RandomForestClassifier	10	train_0	0.669853
SIDER	Eye disorders	RandomForestClassifier	10	train_1	0.657706
SIDER	Eye disorders	RandomForestClassifier	10	train_2	0.654022
SIDER	Investigations	RandomForestClassifier	10	train_0	0.779111
SIDER	Investigations	RandomForestClassifier	10	train_1	0.785333
SIDER	Investigations	RandomForestClassifier	10	train_2	0.810667
SIDER	Musculoskeletal and connective tissue disorders	RandomForestClassifier	10	train_0	0.699862
SIDER	Musculoskeletal and connective tissue disorders	RandomForestClassifier	10	train_1	0.710882
SIDER	Musculoskeletal and connective tissue disorders	RandomForestClassifier	10	train_2	0.705647
SIDER	Gastrointestinal disorders	RandomForestClassifier	10	train_0	0.822314
SIDER	Gastrointestinal disorders	RandomForestClassifier	10	train_1	0.77135
SIDER	Gastrointestinal disorders	RandomForestClassifier	10	train_2	0.773072
SIDER	Social circumstances	RandomForestClassifier	10	train_0	0.608659
SIDER	Social circumstances	RandomForestClassifier	10	train_1	0.643039
SIDER	Social circumstances	RandomForestClassifier	10	train_2	0.667869
SIDER	Immune system disorders	RandomForestClassifier	10	train_0	0.649624
SIDER	Immune system disorders	RandomForestClassifier	10	train_1	0.697368
SIDER	Immune system disorders	RandomForestClassifier	10	train_2	0.640476
SIDER	Reproductive system and breast disorders	RandomForestClassifier	10	train_0	0.66716
SIDER	Reproductive system and breast disorders	RandomForestClassifier	10	train_1	0.725345
SIDER	Reproductive system and breast disorders	RandomForestClassifier	10	train_2	0.727613
SIDER	Neoplasms benign, malignant and unspecified (incl cysts and polyps)	RandomForestClassifier	10	train_0	0.665064
SIDER	Neoplasms benign, malignant and unspecified (incl cysts and polyps)	RandomForestClassifier	10	train_1	0.626726
SIDER	Neoplasms benign, malignant and unspecified (incl cysts and polyps)	RandomForestClassifier	10	train_2	0.634615
SIDER	General disorders and administration site conditions	RandomForestClassifier	10	train_0	0.75812
SIDER	General disorders and administration site conditions	RandomForestClassifier	10	train_1	0.718258
SIDER	General disorders and administration site conditions	RandomForestClassifier	10	train_2	0.687746
SIDER	Endocrine disorders	RandomForestClassifier	10	train_0	0.625344
SIDER	Endocrine disorders	RandomForestClassifier	10	train_1	0.670386
SIDER	Endocrine disorders	RandomForestClassifier	10	train_2	0.683747
SIDER	Surgical and medical procedures	RandomForestClassifier	10	train_0	0.627219
SIDER	Surgical and medical procedures	RandomForestClassifier	10	train_1	0.582249
SIDER	Surgical and medical procedures	RandomForestClassifier	10	train_2	0.56716
SIDER	Vascular disorders	RandomForestClassifier	10	train_0	0.609303
SIDER	Vascular disorders	RandomForestClassifier	10	train_1	0.643721
SIDER	Vascular disorders	RandomForestClassifier	10	train_2	0.65193
SIDER	Blood and lymphatic system disorders	RandomForestClassifier	10	train_0	0.732028
SIDER	Blood and lymphatic system disorders	RandomForestClassifier	10	train_1	0.761546
SIDER	Blood and lymphatic system disorders	RandomForestClassifier	10	train_2	0.741466
SIDER	Skin and subcutaneous tissue disorders	RandomForestClassifier	10	train_0	0.654501
SIDER	Skin and subcutaneous tissue disorders	RandomForestClassifier	10	train_1	0.5882
SIDER	Skin and subcutaneous tissue disorders	RandomForestClassifier	10	train_2	0.672749
SIDER	Congenital, familial and genetic disorders	RandomForestClassifier	10	train_0	0.596172
SIDER	Congenital, familial and genetic disorders	RandomForestClassifier	10	train_1	0.574697
SIDER	Congenital, familial and genetic disorders	RandomForestClassifier	10	train_2	0.524043
SIDER	Infections and infestations	RandomForestClassifier	10	train_0	0.634488
SIDER	Infections and infestations	RandomForestClassifier	10	train_1	0.633899
SIDER	Infections and infestations	RandomForestClassifier	10	train_2	0.673621
SIDER	Respiratory, thoracic and mediastinal disorders	RandomForestClassifier	10	train_0	0.692795
SIDER	Respiratory, thoracic and mediastinal disorders	RandomForestClassifier	10	train_1	0.680113
SIDER	Respiratory, thoracic and mediastinal disorders	RandomForestClassifier	10	train_2	0.714652
SIDER	Psychiatric disorders	RandomForestClassifier	10	train_0	0.580105
SIDER	Psychiatric disorders	RandomForestClassifier	10	train_1	0.591583
SIDER	Psychiatric disorders	RandomForestClassifier	10	train_2	0.594333
SIDER	Renal and urinary disorders	RandomForestClassifier	10	train_0	0.654762
SIDER	Renal and urinary disorders	RandomForestClassifier	10	train_1	0.614407
SIDER	Renal and urinary disorders	RandomForestClassifier	10	train_2	0.619855
SIDER	Pregnancy, puerperium and perinatal conditions	RandomForestClassifier	10	train_0	0.702731
SIDER	Pregnancy, puerperium and perinatal conditions	RandomForestClassifier	10	train_1	0.632353
SIDER	Pregnancy, puerperium and perinatal conditions	RandomForestClassifier	10	train_2	0.632878
SIDER	Ear and labyrinth disorders	RandomForestClassifier	10	train_0	0.574594
SIDER	Ear and labyrinth disorders	RandomForestClassifier	10	train_1	0.57345
SIDER	Ear and labyrinth disorders	RandomForestClassifier	10	train_2	0.578444
SIDER	Cardiac disorders	RandomForestClassifier	10	train_0	0.663453
SIDER	Cardiac disorders	RandomForestClassifier	10	train_1	0.675849
SIDER	Cardiac disorders	RandomForestClassifier	10	train_2	0.668159
SIDER	Nervous system disorders	RandomForestClassifier	10	train_0	0.724295
SIDER	Nervous system disorders	RandomForestClassifier	10	train_1	0.742537
SIDER	Nervous system disorders	RandomForestClassifier	10	train_2	0.801824
SIDER	Injury, poisoning and procedural complications	RandomForestClassifier	10	train_0	0.572816
SIDER	Injury, poisoning and procedural complications	RandomForestClassifier	10	train_1	0.574393
SIDER	Injury, poisoning and procedural complications	RandomForestClassifier	10	train_2	0.566383
BACE	Class	XGBClassifier	5	train_0	0.818297
BACE	Class	XGBClassifier	5	train_1	0.825725
BACE	Class	XGBClassifier	5	train_2	0.830797
SIDER	Hepatobiliary disorders	XGBClassifier	1	train_0	0.626126
SIDER	Hepatobiliary disorders	XGBClassifier	1	train_1	0.626322
SIDER	Hepatobiliary disorders	XGBClassifier	1	train_2	0.632197
SIDER	Metabolism and nutrition disorders	XGBClassifier	1	train_0	0.520862
SIDER	Metabolism and nutrition disorders	XGBClassifier	1	train_1	0.573696
SIDER	Metabolism and nutrition disorders	XGBClassifier	1	train_2	0.565306
SIDER	Product issues	XGBClassifier	1	train_0	0.602518
SIDER	Product issues	XGBClassifier	1	train_1	0.580935
SIDER	Product issues	XGBClassifier	1	train_2	0.579137
SIDER	Eye disorders	XGBClassifier	1	train_0	0.680406
SIDER	Eye disorders	XGBClassifier	1	train_1	0.667065
SIDER	Eye disorders	XGBClassifier	1	train_2	0.648546
SIDER	Investigations	XGBClassifier	1	train_0	0.772444
SIDER	Investigations	XGBClassifier	1	train_1	0.788
SIDER	Investigations	XGBClassifier	1	train_2	0.739111
SIDER	Musculoskeletal and connective tissue disorders	XGBClassifier	1	train_0	0.698072
SIDER	Musculoskeletal and connective tissue disorders	XGBClassifier	1	train_1	0.66832
SIDER	Musculoskeletal and connective tissue disorders	XGBClassifier	1	train_2	0.700275
SIDER	Gastrointestinal disorders	XGBClassifier	1	train_0	0.826446
SIDER	Gastrointestinal disorders	XGBClassifier	1	train_1	0.826446
SIDER	Gastrointestinal disorders	XGBClassifier	1	train_2	0.826446
SIDER	Social circumstances	XGBClassifier	1	train_0	0.589983
SIDER	Social circumstances	XGBClassifier	1	train_1	0.589134
SIDER	Social circumstances	XGBClassifier	1	train_2	0.588285
SIDER	Immune system disorders	XGBClassifier	1	train_0	0.623559
SIDER	Immune system disorders	XGBClassifier	1	train_1	0.623559
SIDER	Immune system disorders	XGBClassifier	1	train_2	0.623559
SIDER	Reproductive system and breast disorders	XGBClassifier	1	train_0	0.665878
SIDER	Reproductive system and breast disorders	XGBClassifier	1	train_1	0.70355
SIDER	Reproductive system and breast disorders	XGBClassifier	1	train_2	0.68856
SIDER	Neoplasms benign, malignant and unspecified (incl cysts and polyps)	XGBClassifier	1	train_0	0.643491
SIDER	Neoplasms benign, malignant and unspecified (incl cysts and polyps)	XGBClassifier	1	train_1	0.632643
SIDER	Neoplasms benign, malignant and unspecified (incl cysts and polyps)	XGBClassifier	1	train_2	0.636341
SIDER	General disorders and administration site conditions	XGBClassifier	1	train_0	0.586614
SIDER	General disorders and administration site conditions	XGBClassifier	1	train_1	0.568159
SIDER	General disorders and administration site conditions	XGBClassifier	1	train_2	0.582677
SIDER	Endocrine disorders	XGBClassifier	1	train_0	0.62259
SIDER	Endocrine disorders	XGBClassifier	1	train_1	0.62259
SIDER	Endocrine disorders	XGBClassifier	1	train_2	0.62259
SIDER	Surgical and medical procedures	XGBClassifier	1	train_0	0.467456
SIDER	Surgical and medical procedures	XGBClassifier	1	train_1	0.597633
SIDER	Surgical and medical procedures	XGBClassifier	1	train_2	0.430769
SIDER	Vascular disorders	XGBClassifier	1	train_0	0.627016
SIDER	Vascular disorders	XGBClassifier	1	train_1	0.625864
SIDER	Vascular disorders	XGBClassifier	1	train_2	0.582373
SIDER	Blood and lymphatic system disorders	XGBClassifier	1	train_0	0.754618
SIDER	Blood and lymphatic system disorders	XGBClassifier	1	train_1	0.754618
SIDER	Blood and lymphatic system disorders	XGBClassifier	1	train_2	0.754618
SIDER	Skin and subcutaneous tissue disorders	XGBClassifier	1	train_0	0.701946
SIDER	Skin and subcutaneous tissue disorders	XGBClassifier	1	train_1	0.701946
SIDER	Skin and subcutaneous tissue disorders	XGBClassifier	1	train_2	0.701946
SIDER	Congenital, familial and genetic disorders	XGBClassifier	1	train_0	0.540616
SIDER	Congenital, familial and genetic disorders	XGBClassifier	1	train_1	0.531279
SIDER	Congenital, familial and genetic disorders	XGBClassifier	1	train_2	0.554622
SIDER	Infections and infestations	XGBClassifier	1	train_0	0.685761
SIDER	Infections and infestations	XGBClassifier	1	train_1	0.633899
SIDER	Infections and infestations	XGBClassifier	1	train_2	0.596653
SIDER	Respiratory, thoracic and mediastinal disorders	XGBClassifier	1	train_0	0.722342
SIDER	Respiratory, thoracic and mediastinal disorders	XGBClassifier	1	train_1	0.699676
SIDER	Respiratory, thoracic and mediastinal disorders	XGBClassifier	1	train_2	0.716676
SIDER	Psychiatric disorders	XGBClassifier	1	train_0	0.590387
SIDER	Psychiatric disorders	XGBClassifier	1	train_1	0.590387
SIDER	Psychiatric disorders	XGBClassifier	1	train_2	0.590387
SIDER	Renal and urinary disorders	XGBClassifier	1	train_0	0.621065
SIDER	Renal and urinary disorders	XGBClassifier	1	train_1	0.637409
SIDER	Renal and urinary disorders	XGBClassifier	1	train_2	0.616021
SIDER	Pregnancy, puerperium and perinatal conditions	XGBClassifier	1	train_0	0.67437
SIDER	Pregnancy, puerperium and perinatal conditions	XGBClassifier	1	train_1	0.67437
SIDER	Pregnancy, puerperium and perinatal conditions	XGBClassifier	1	train_2	0.67437
SIDER	Ear and labyrinth disorders	XGBClassifier	1	train_0	0.572618
SIDER	Ear and labyrinth disorders	XGBClassifier	1	train_1	0.572618
SIDER	Ear and labyrinth disorders	XGBClassifier	1	train_2	0.572618
SIDER	Cardiac disorders	XGBClassifier	1	train_0	0.694674
SIDER	Cardiac disorders	XGBClassifier	1	train_1	0.704545
SIDER	Cardiac disorders	XGBClassifier	1	train_2	0.708678
SIDER	Nervous system disorders	XGBClassifier	1	train_0	0.70398
SIDER	Nervous system disorders	XGBClassifier	1	train_1	0.70398
SIDER	Nervous system disorders	XGBClassifier	1	train_2	0.70398
SIDER	Injury, poisoning and procedural complications	XGBClassifier	1	train_0	0.586408
SIDER	Injury, poisoning and procedural complications	XGBClassifier	1	train_1	0.61335
SIDER	Injury, poisoning and procedural complications	XGBClassifier	1	train_2	0.580825
ClinTox	CT_TOX	XGBClassifier	10	train_0	0.852174
ClinTox	CT_TOX	XGBClassifier	10	train_1	0.852174
ClinTox	CT_TOX	XGBClassifier	10	train_2	0.852174
ClinTox	FDA_APPROVED	XGBClassifier	10	train_0	0.821743
ClinTox	FDA_APPROVED	XGBClassifier	10	train_1	0.804956
ClinTox	FDA_APPROVED	XGBClassifier	10	train_2	0.829736
Tox21	NR-AR	RandomForestClassifier	5	train_0	0.717566
Tox21	NR-AR	RandomForestClassifier	5	train_1	0.705938
Tox21	NR-AR	RandomForestClassifier	5	train_2	0.775275
Tox21	NR-AR-LBD	RandomForestClassifier	5	train_0	0.760766
Tox21	NR-AR-LBD	RandomForestClassifier	5	train_1	0.737538
Tox21	NR-AR-LBD	RandomForestClassifier	5	train_2	0.712397
Tox21	NR-AhR	RandomForestClassifier	5	train_0	0.831056
Tox21	NR-AhR	RandomForestClassifier	5	train_1	0.824599
Tox21	NR-AhR	RandomForestClassifier	5	train_2	0.837139
Tox21	NR-Aromatase	RandomForestClassifier	5	train_0	0.742357
Tox21	NR-Aromatase	RandomForestClassifier	5	train_1	0.722331
Tox21	NR-Aromatase	RandomForestClassifier	5	train_2	0.750715
Tox21	NR-ER	RandomForestClassifier	5	train_0	0.735537
Tox21	NR-ER	RandomForestClassifier	5	train_1	0.700738
Tox21	NR-ER	RandomForestClassifier	5	train_2	0.726682
Tox21	NR-ER-LBD	RandomForestClassifier	5	train_0	0.692058
Tox21	NR-ER-LBD	RandomForestClassifier	5	train_1	0.722498
Tox21	NR-ER-LBD	RandomForestClassifier	5	train_2	0.699857
Tox21	NR-PPAR-gamma	RandomForestClassifier	5	train_0	0.76611
Tox21	NR-PPAR-gamma	RandomForestClassifier	5	train_1	0.767385
Tox21	NR-PPAR-gamma	RandomForestClassifier	5	train_2	0.74626
Tox21	SR-ARE	RandomForestClassifier	5	train_0	0.726462
Tox21	SR-ARE	RandomForestClassifier	5	train_1	0.725554
Tox21	SR-ARE	RandomForestClassifier	5	train_2	0.699607
Tox21	SR-ATAD5	RandomForestClassifier	5	train_0	0.712761
Tox21	SR-ATAD5	RandomForestClassifier	5	train_1	0.720136
Tox21	SR-ATAD5	RandomForestClassifier	5	train_2	0.73422
Tox21	SR-HSE	RandomForestClassifier	5	train_0	0.728198
Tox21	SR-HSE	RandomForestClassifier	5	train_1	0.757362
Tox21	SR-HSE	RandomForestClassifier	5	train_2	0.748625
Tox21	SR-MMP	RandomForestClassifier	5	train_0	0.825054
Tox21	SR-MMP	RandomForestClassifier	5	train_1	0.83267
Tox21	SR-MMP	RandomForestClassifier	5	train_2	0.835397
Tox21	SR-p53	RandomForestClassifier	5	train_0	0.697693
Tox21	SR-p53	RandomForestClassifier	5	train_1	0.74145
Tox21	SR-p53	RandomForestClassifier	5	train_2	0.731693
ClinTox	CT_TOX	RandomForestClassifier	5	train_0	0.815217
ClinTox	CT_TOX	RandomForestClassifier	5	train_1	0.797826
ClinTox	CT_TOX	RandomForestClassifier	5	train_2	0.763043
ClinTox	FDA_APPROVED	RandomForestClassifier	5	train_0	0.794564
ClinTox	FDA_APPROVED	RandomForestClassifier	5	train_1	0.751399
ClinTox	FDA_APPROVED	RandomForestClassifier	5	train_2	0.745404
HIV	HIV_active	RandomForestClassifier	2	train_0	0.763299
HIV	HIV_active	RandomForestClassifier	2	train_1	0.778488
HIV	HIV_active	RandomForestClassifier	2	train_2	0.784948
ClinTox	CT_TOX	XGBClassifier	1	train_0	0.811594
ClinTox	CT_TOX	XGBClassifier	1	train_1	0.771739
ClinTox	CT_TOX	XGBClassifier	1	train_2	0.807246
ClinTox	FDA_APPROVED	XGBClassifier	1	train_0	0.76259
ClinTox	FDA_APPROVED	XGBClassifier	1	train_1	0.745004
ClinTox	FDA_APPROVED	XGBClassifier	1	train_2	0.743405
Tox21	NR-AR	XGBClassifier	2	train_0	0.777347
Tox21	NR-AR	XGBClassifier	2	train_1	0.777347
Tox21	NR-AR	XGBClassifier	2	train_2	0.777347
Tox21	NR-AR-LBD	XGBClassifier	2	train_0	0.74702
Tox21	NR-AR-LBD	XGBClassifier	2	train_1	0.762853
Tox21	NR-AR-LBD	XGBClassifier	2	train_2	0.769987
Tox21	NR-AhR	XGBClassifier	2	train_0	0.840377
Tox21	NR-AhR	XGBClassifier	2	train_1	0.840377
Tox21	NR-AhR	XGBClassifier	2	train_2	0.840377
Tox21	NR-Aromatase	XGBClassifier	2	train_0	0.749553
Tox21	NR-Aromatase	XGBClassifier	2	train_1	0.72707
Tox21	NR-Aromatase	XGBClassifier	2	train_2	0.722555
Tox21	NR-ER	XGBClassifier	2	train_0	0.718005
Tox21	NR-ER	XGBClassifier	2	train_1	0.718005
Tox21	NR-ER	XGBClassifier	2	train_2	0.718005
Tox21	NR-ER-LBD	XGBClassifier	2	train_0	0.696203
Tox21	NR-ER-LBD	XGBClassifier	2	train_1	0.681698
Tox21	NR-ER-LBD	XGBClassifier	2	train_2	0.687538
Tox21	NR-PPAR-gamma	XGBClassifier	2	train_0	0.758014
Tox21	NR-PPAR-gamma	XGBClassifier	2	train_1	0.758014
Tox21	NR-PPAR-gamma	XGBClassifier	2	train_2	0.758014
Tox21	SR-ARE	XGBClassifier	2	train_0	0.712935
Tox21	SR-ARE	XGBClassifier	2	train_1	0.712935
Tox21	SR-ARE	XGBClassifier	2	train_2	0.712935
Tox21	SR-ATAD5	XGBClassifier	2	train_0	0.746194
Tox21	SR-ATAD5	XGBClassifier	2	train_1	0.746194
Tox21	SR-ATAD5	XGBClassifier	2	train_2	0.746194
Tox21	SR-HSE	XGBClassifier	2	train_0	0.764744
Tox21	SR-HSE	XGBClassifier	2	train_1	0.752811
Tox21	SR-HSE	XGBClassifier	2	train_2	0.747634
Tox21	SR-MMP	XGBClassifier	2	train_0	0.842792
Tox21	SR-MMP	XGBClassifier	2	train_1	0.830508
Tox21	SR-MMP	XGBClassifier	2	train_2	0.841392
Tox21	SR-p53	XGBClassifier	2	train_0	0.798512
Tox21	SR-p53	XGBClassifier	2	train_1	0.786216
Tox21	SR-p53	XGBClassifier	2	train_2	0.780416
HIV	HIV_active	XGBClassifier	5	train_0	0.752471
HIV	HIV_active	XGBClassifier	5	train_1	0.773043
HIV	HIV_active	XGBClassifier	5	train_2	0.758985
BBBP	p_np	RandomForestClassifier	2	train_0	0.719771
BBBP	p_np	RandomForestClassifier	2	train_1	0.714182
BBBP	p_np	RandomForestClassifier	2	train_2	0.720301
SIDER	Hepatobiliary disorders	XGBClassifier	2	train_0	0.679593
SIDER	Hepatobiliary disorders	XGBClassifier	2	train_1	0.665296
SIDER	Hepatobiliary disorders	XGBClassifier	2	train_2	0.634743
SIDER	Metabolism and nutrition disorders	XGBClassifier	2	train_0	0.554649
SIDER	Metabolism and nutrition disorders	XGBClassifier	2	train_1	0.643537
SIDER	Metabolism and nutrition disorders	XGBClassifier	2	train_2	0.590703
SIDER	Product issues	XGBClassifier	2	train_0	0.620504
SIDER	Product issues	XGBClassifier	2	train_1	0.551259
SIDER	Product issues	XGBClassifier	2	train_2	0.611511
SIDER	Eye disorders	XGBClassifier	2	train_0	0.654321
SIDER	Eye disorders	XGBClassifier	2	train_1	0.660494
SIDER	Eye disorders	XGBClassifier	2	train_2	0.662286
SIDER	Investigations	XGBClassifier	2	train_0	0.755111
SIDER	Investigations	XGBClassifier	2	train_1	0.746667
SIDER	Investigations	XGBClassifier	2	train_2	0.744889
SIDER	Musculoskeletal and connective tissue disorders	XGBClassifier	2	train_0	0.775207
SIDER	Musculoskeletal and connective tissue disorders	XGBClassifier	2	train_1	0.742975
SIDER	Musculoskeletal and connective tissue disorders	XGBClassifier	2	train_2	0.696694
SIDER	Gastrointestinal disorders	XGBClassifier	2	train_0	0.774105
SIDER	Gastrointestinal disorders	XGBClassifier	2	train_1	0.784435
SIDER	Gastrointestinal disorders	XGBClassifier	2	train_2	0.77135
SIDER	Social circumstances	XGBClassifier	2	train_0	0.51146
SIDER	Social circumstances	XGBClassifier	2	train_1	0.624788
SIDER	Social circumstances	XGBClassifier	2	train_2	0.671477
SIDER	Immune system disorders	XGBClassifier	2	train_0	0.647118
SIDER	Immune system disorders	XGBClassifier	2	train_1	0.564912
SIDER	Immune system disorders	XGBClassifier	2	train_2	0.503008
SIDER	Reproductive system and breast disorders	XGBClassifier	2	train_0	0.707298
SIDER	Reproductive system and breast disorders	XGBClassifier	2	train_1	0.708087
SIDER	Reproductive system and breast disorders	XGBClassifier	2	train_2	0.719329
SIDER	Neoplasms benign, malignant and unspecified (incl cysts and polyps)	XGBClassifier	2	train_0	0.65212
SIDER	Neoplasms benign, malignant and unspecified (incl cysts and polyps)	XGBClassifier	2	train_1	0.572978
SIDER	Neoplasms benign, malignant and unspecified (incl cysts and polyps)	XGBClassifier	2	train_2	0.620809
SIDER	General disorders and administration site conditions	XGBClassifier	2	train_0	0.450787
SIDER	General disorders and administration site conditions	XGBClassifier	2	train_1	0.594242
SIDER	General disorders and administration site conditions	XGBClassifier	2	train_2	0.582185
SIDER	Endocrine disorders	XGBClassifier	2	train_0	0.638843
SIDER	Endocrine disorders	XGBClassifier	2	train_1	0.639394
SIDER	Endocrine disorders	XGBClassifier	2	train_2	0.64876
SIDER	Surgical and medical procedures	XGBClassifier	2	train_0	0.595266
SIDER	Surgical and medical procedures	XGBClassifier	2	train_1	0.647929
SIDER	Surgical and medical procedures	XGBClassifier	2	train_2	0.589941
SIDER	Vascular disorders	XGBClassifier	2	train_0	0.594758
SIDER	Vascular disorders	XGBClassifier	2	train_1	0.594758
SIDER	Vascular disorders	XGBClassifier	2	train_2	0.594758
SIDER	Blood and lymphatic system disorders	XGBClassifier	2	train_0	0.733333
SIDER	Blood and lymphatic system disorders	XGBClassifier	2	train_1	0.728313
SIDER	Blood and lymphatic system disorders	XGBClassifier	2	train_2	0.739357
SIDER	Skin and subcutaneous tissue disorders	XGBClassifier	2	train_0	0.807178
SIDER	Skin and subcutaneous tissue disorders	XGBClassifier	2	train_1	0.746959
SIDER	Skin and subcutaneous tissue disorders	XGBClassifier	2	train_2	0.519465
SIDER	Congenital, familial and genetic disorders	XGBClassifier	2	train_0	0.68254
SIDER	Congenital, familial and genetic disorders	XGBClassifier	2	train_1	0.638189
SIDER	Congenital, familial and genetic disorders	XGBClassifier	2	train_2	0.655462
SIDER	Infections and infestations	XGBClassifier	2	train_0	0.654644
SIDER	Infections and infestations	XGBClassifier	2	train_1	0.58298
SIDER	Infections and infestations	XGBClassifier	2	train_2	0.592174
SIDER	Respiratory, thoracic and mediastinal disorders	XGBClassifier	2	train_0	0.691042
SIDER	Respiratory, thoracic and mediastinal disorders	XGBClassifier	2	train_1	0.7415
SIDER	Respiratory, thoracic and mediastinal disorders	XGBClassifier	2	train_2	0.720183
SIDER	Psychiatric disorders	XGBClassifier	2	train_0	0.561932
SIDER	Psychiatric disorders	XGBClassifier	2	train_1	0.598757
SIDER	Psychiatric disorders	XGBClassifier	2	train_2	0.626495
SIDER	Renal and urinary disorders	XGBClassifier	2	train_0	0.66929
SIDER	Renal and urinary disorders	XGBClassifier	2	train_1	0.636199
SIDER	Renal and urinary disorders	XGBClassifier	2	train_2	0.658797
SIDER	Pregnancy, puerperium and perinatal conditions	XGBClassifier	2	train_0	0.609244
SIDER	Pregnancy, puerperium and perinatal conditions	XGBClassifier	2	train_1	0.571429
SIDER	Pregnancy, puerperium and perinatal conditions	XGBClassifier	2	train_2	0.469538
SIDER	Ear and labyrinth disorders	XGBClassifier	2	train_0	0.601956
SIDER	Ear and labyrinth disorders	XGBClassifier	2	train_1	0.630462
SIDER	Ear and labyrinth disorders	XGBClassifier	2	train_2	0.614232
SIDER	Cardiac disorders	XGBClassifier	2	train_0	0.638659
SIDER	Cardiac disorders	XGBClassifier	2	train_1	0.661616
SIDER	Cardiac disorders	XGBClassifier	2	train_2	0.625115
SIDER	Nervous system disorders	XGBClassifier	2	train_0	0.454395
SIDER	Nervous system disorders	XGBClassifier	2	train_1	0.590381
SIDER	Nervous system disorders	XGBClassifier	2	train_2	0.536484
SIDER	Injury, poisoning and procedural complications	XGBClassifier	2	train_0	0.571359
SIDER	Injury, poisoning and procedural complications	XGBClassifier	2	train_1	0.579126
SIDER	Injury, poisoning and procedural complications	XGBClassifier	2	train_2	0.592718
SIDER	Hepatobiliary disorders	RandomForestClassifier	2	train_0	0.66696
SIDER	Hepatobiliary disorders	RandomForestClassifier	2	train_1	0.678515
SIDER	Hepatobiliary disorders	RandomForestClassifier	2	train_2	0.671465
SIDER	Metabolism and nutrition disorders	RandomForestClassifier	2	train_0	0.539796
SIDER	Metabolism and nutrition disorders	RandomForestClassifier	2	train_1	0.587755
SIDER	Metabolism and nutrition disorders	RandomForestClassifier	2	train_2	0.578685
SIDER	Product issues	RandomForestClassifier	2	train_0	0.722122
SIDER	Product issues	RandomForestClassifier	2	train_1	0.595324
SIDER	Product issues	RandomForestClassifier	2	train_2	0.564748
SIDER	Eye disorders	RandomForestClassifier	2	train_0	0.647849
SIDER	Eye disorders	RandomForestClassifier	2	train_1	0.659299
SIDER	Eye disorders	RandomForestClassifier	2	train_2	0.66587
SIDER	Investigations	RandomForestClassifier	2	train_0	0.714444
SIDER	Investigations	RandomForestClassifier	2	train_1	0.695333
SIDER	Investigations	RandomForestClassifier	2	train_2	0.703556
SIDER	Musculoskeletal and connective tissue disorders	RandomForestClassifier	2	train_0	0.754408
SIDER	Musculoskeletal and connective tissue disorders	RandomForestClassifier	2	train_1	0.743802
SIDER	Musculoskeletal and connective tissue disorders	RandomForestClassifier	2	train_2	0.703581
SIDER	Gastrointestinal disorders	RandomForestClassifier	2	train_0	0.767562
SIDER	Gastrointestinal disorders	RandomForestClassifier	2	train_1	0.80854
SIDER	Gastrointestinal disorders	RandomForestClassifier	2	train_2	0.80062
SIDER	Social circumstances	RandomForestClassifier	2	train_0	0.568124
SIDER	Social circumstances	RandomForestClassifier	2	train_1	0.597835
SIDER	Social circumstances	RandomForestClassifier	2	train_2	0.621604
SIDER	Immune system disorders	RandomForestClassifier	2	train_0	0.598371
SIDER	Immune system disorders	RandomForestClassifier	2	train_1	0.653634
SIDER	Immune system disorders	RandomForestClassifier	2	train_2	0.600877
SIDER	Reproductive system and breast disorders	RandomForestClassifier	2	train_0	0.725247
SIDER	Reproductive system and breast disorders	RandomForestClassifier	2	train_1	0.6714
SIDER	Reproductive system and breast disorders	RandomForestClassifier	2	train_2	0.72929
SIDER	Neoplasms benign, malignant and unspecified (incl cysts and polyps)	RandomForestClassifier	2	train_0	0.62426
SIDER	Neoplasms benign, malignant and unspecified (incl cysts and polyps)	RandomForestClassifier	2	train_1	0.662722
SIDER	Neoplasms benign, malignant and unspecified (incl cysts and polyps)	RandomForestClassifier	2	train_2	0.642258
SIDER	General disorders and administration site conditions	RandomForestClassifier	2	train_0	0.697096
SIDER	General disorders and administration site conditions	RandomForestClassifier	2	train_1	0.71998
SIDER	General disorders and administration site conditions	RandomForestClassifier	2	train_2	0.730315
SIDER	Endocrine disorders	RandomForestClassifier	2	train_0	0.693526
SIDER	Endocrine disorders	RandomForestClassifier	2	train_1	0.683609
SIDER	Endocrine disorders	RandomForestClassifier	2	train_2	0.667769
SIDER	Surgical and medical procedures	RandomForestClassifier	2	train_0	0.639941
SIDER	Surgical and medical procedures	RandomForestClassifier	2	train_1	0.591716
SIDER	Surgical and medical procedures	RandomForestClassifier	2	train_2	0.578107
SIDER	Vascular disorders	RandomForestClassifier	2	train_0	0.630184
SIDER	Vascular disorders	RandomForestClassifier	2	train_1	0.624568
SIDER	Vascular disorders	RandomForestClassifier	2	train_2	0.585253
SIDER	Blood and lymphatic system disorders	RandomForestClassifier	2	train_0	0.742972
SIDER	Blood and lymphatic system disorders	RandomForestClassifier	2	train_1	0.737349
SIDER	Blood and lymphatic system disorders	RandomForestClassifier	2	train_2	0.746486
SIDER	Skin and subcutaneous tissue disorders	RandomForestClassifier	2	train_0	0.689781
SIDER	Skin and subcutaneous tissue disorders	RandomForestClassifier	2	train_1	0.652676
SIDER	Skin and subcutaneous tissue disorders	RandomForestClassifier	2	train_2	0.725061
SIDER	Congenital, familial and genetic disorders	RandomForestClassifier	2	train_0	0.583333
SIDER	Congenital, familial and genetic disorders	RandomForestClassifier	2	train_1	0.543184
SIDER	Congenital, familial and genetic disorders	RandomForestClassifier	2	train_2	0.612045
SIDER	Infections and infestations	RandomForestClassifier	2	train_0	0.658416
SIDER	Infections and infestations	RandomForestClassifier	2	train_1	0.631424
SIDER	Infections and infestations	RandomForestClassifier	2	train_2	0.634606
SIDER	Respiratory, thoracic and mediastinal disorders	RandomForestClassifier	2	train_0	0.68605
SIDER	Respiratory, thoracic and mediastinal disorders	RandomForestClassifier	2	train_1	0.649217
SIDER	Respiratory, thoracic and mediastinal disorders	RandomForestClassifier	2	train_2	0.727334
SIDER	Psychiatric disorders	RandomForestClassifier	2	train_0	0.645863
SIDER	Psychiatric disorders	RandomForestClassifier	2	train_1	0.633309
SIDER	Psychiatric disorders	RandomForestClassifier	2	train_2	0.605213
SIDER	Renal and urinary disorders	RandomForestClassifier	2	train_0	0.658697
SIDER	Renal and urinary disorders	RandomForestClassifier	2	train_1	0.645077
SIDER	Renal and urinary disorders	RandomForestClassifier	2	train_2	0.656174
SIDER	Pregnancy, puerperium and perinatal conditions	RandomForestClassifier	2	train_0	0.661239
SIDER	Pregnancy, puerperium and perinatal conditions	RandomForestClassifier	2	train_1	0.690126
SIDER	Pregnancy, puerperium and perinatal conditions	RandomForestClassifier	2	train_2	0.622374
SIDER	Ear and labyrinth disorders	RandomForestClassifier	2	train_0	0.619642
SIDER	Ear and labyrinth disorders	RandomForestClassifier	2	train_1	0.613608
SIDER	Ear and labyrinth disorders	RandomForestClassifier	2	train_2	0.558365
SIDER	Cardiac disorders	RandomForestClassifier	2	train_0	0.701331
SIDER	Cardiac disorders	RandomForestClassifier	2	train_1	0.660583
SIDER	Cardiac disorders	RandomForestClassifier	2	train_2	0.651171
SIDER	Nervous system disorders	RandomForestClassifier	2	train_0	0.728027
SIDER	Nervous system disorders	RandomForestClassifier	2	train_1	0.80141
SIDER	Nervous system disorders	RandomForestClassifier	2	train_2	0.771973
SIDER	Injury, poisoning and procedural complications	RandomForestClassifier	2	train_0	0.569417
SIDER	Injury, poisoning and procedural complications	RandomForestClassifier	2	train_1	0.571359
SIDER	Injury, poisoning and procedural complications	RandomForestClassifier	2	train_2	0.582767
ClinTox	CT_TOX	XGBClassifier	5	train_0	0.803623
ClinTox	CT_TOX	XGBClassifier	5	train_1	0.803623
ClinTox	CT_TOX	XGBClassifier	5	train_2	0.803623
ClinTox	FDA_APPROVED	XGBClassifier	5	train_0	0.709832
ClinTox	FDA_APPROVED	XGBClassifier	5	train_1	0.776179
ClinTox	FDA_APPROVED	XGBClassifier	5	train_2	0.732214
BACE	Class	RandomForestClassifier	10	train_0	0.845743
BACE	Class	RandomForestClassifier	10	train_1	0.856522
BACE	Class	RandomForestClassifier	10	train_2	0.835779
BBBP	p_np	XGBClassifier	5	train_0	0.698911
BBBP	p_np	XGBClassifier	5	train_1	0.698911
BBBP	p_np	XGBClassifier	5	train_2	0.698911

## Sheet: SF 3e
Benchmarking classification performance with an ablation of pre-training objective. The average TEST_AUROC of each MODEL for each TARGET, per DATASET, is reported.
DATASET	TARGET	MODEL	PRE-TRAINING STRATEGY	REPLICATE_TRAINING	TEST_AUROC
HIV	HIV_active	XGBClassifier	GIN-NC	train_0	0.719415
HIV	HIV_active	XGBClassifier	GIN-NC	train_1	0.728373
HIV	HIV_active	XGBClassifier	GIN-NC	train_2	0.714774
BACE	Class	RandomForestClassifier	GCN-NC	train_0	0.775272
BACE	Class	RandomForestClassifier	GCN-NC	train_1	0.790851
BACE	Class	RandomForestClassifier	GCN-NC	train_2	0.787409
BBBP	p_np	XGBClassifier	GIN-NC	train_0	0.662106
BBBP	p_np	XGBClassifier	GIN-NC	train_1	0.660276
BBBP	p_np	XGBClassifier	GIN-NC	train_2	0.65435
BACE	Class	XGBClassifier	GIN-NC	train_0	0.807609
BACE	Class	XGBClassifier	GIN-NC	train_1	0.817935
BACE	Class	XGBClassifier	GIN-NC	train_2	0.78913
SIDER	Hepatobiliary disorders	XGBClassifier	GIN-NC	train_0	0.659616
SIDER	Hepatobiliary disorders	XGBClassifier	GIN-NC	train_1	0.659616
SIDER	Hepatobiliary disorders	XGBClassifier	GIN-NC	train_2	0.659616
SIDER	Metabolism and nutrition disorders	XGBClassifier	GIN-NC	train_0	0.539002
SIDER	Metabolism and nutrition disorders	XGBClassifier	GIN-NC	train_1	0.539002
SIDER	Metabolism and nutrition disorders	XGBClassifier	GIN-NC	train_2	0.539002
SIDER	Product issues	XGBClassifier	GIN-NC	train_0	0.469424
SIDER	Product issues	XGBClassifier	GIN-NC	train_1	0.42446
SIDER	Product issues	XGBClassifier	GIN-NC	train_2	0.579137
SIDER	Eye disorders	XGBClassifier	GIN-NC	train_0	0.616487
SIDER	Eye disorders	XGBClassifier	GIN-NC	train_1	0.626045
SIDER	Eye disorders	XGBClassifier	GIN-NC	train_2	0.594584
SIDER	Investigations	XGBClassifier	GIN-NC	train_0	0.631111
SIDER	Investigations	XGBClassifier	GIN-NC	train_1	0.631111
SIDER	Investigations	XGBClassifier	GIN-NC	train_2	0.631111
SIDER	Musculoskeletal and connective tissue disorders	XGBClassifier	GIN-NC	train_0	0.629477
SIDER	Musculoskeletal and connective tissue disorders	XGBClassifier	GIN-NC	train_1	0.629477
SIDER	Musculoskeletal and connective tissue disorders	XGBClassifier	GIN-NC	train_2	0.590634
SIDER	Gastrointestinal disorders	XGBClassifier	GIN-NC	train_0	0.743802
SIDER	Gastrointestinal disorders	XGBClassifier	GIN-NC	train_1	0.743802
SIDER	Gastrointestinal disorders	XGBClassifier	GIN-NC	train_2	0.743802
SIDER	Social circumstances	XGBClassifier	GIN-NC	train_0	0.531834
SIDER	Social circumstances	XGBClassifier	GIN-NC	train_1	0.502547
SIDER	Social circumstances	XGBClassifier	GIN-NC	train_2	0.528862
SIDER	Immune system disorders	XGBClassifier	GIN-NC	train_0	0.697243
SIDER	Immune system disorders	XGBClassifier	GIN-NC	train_1	0.671178
SIDER	Immune system disorders	XGBClassifier	GIN-NC	train_2	0.715038
SIDER	Reproductive system and breast disorders	XGBClassifier	GIN-NC	train_0	0.595069
SIDER	Reproductive system and breast disorders	XGBClassifier	GIN-NC	train_1	0.614398
SIDER	Reproductive system and breast disorders	XGBClassifier	GIN-NC	train_2	0.637278
SIDER	Neoplasms benign, malignant and unspecified (incl cysts and polyps)	XGBClassifier	GIN-NC	train_0	0.60429
SIDER	Neoplasms benign, malignant and unspecified (incl cysts and polyps)	XGBClassifier	GIN-NC	train_1	0.624507
SIDER	Neoplasms benign, malignant and unspecified (incl cysts and polyps)	XGBClassifier	GIN-NC	train_2	0.599852
SIDER	General disorders and administration site conditions	XGBClassifier	GIN-NC	train_0	0.551673
SIDER	General disorders and administration site conditions	XGBClassifier	GIN-NC	train_1	0.551673
SIDER	General disorders and administration site conditions	XGBClassifier	GIN-NC	train_2	0.551673
SIDER	Endocrine disorders	XGBClassifier	GIN-NC	train_0	0.620386
SIDER	Endocrine disorders	XGBClassifier	GIN-NC	train_1	0.646832
SIDER	Endocrine disorders	XGBClassifier	GIN-NC	train_2	0.577135
SIDER	Surgical and medical procedures	XGBClassifier	GIN-NC	train_0	0.50355
SIDER	Surgical and medical procedures	XGBClassifier	GIN-NC	train_1	0.383432
SIDER	Surgical and medical procedures	XGBClassifier	GIN-NC	train_2	0.540237
SIDER	Vascular disorders	XGBClassifier	GIN-NC	train_0	0.602103
SIDER	Vascular disorders	XGBClassifier	GIN-NC	train_1	0.602103
SIDER	Vascular disorders	XGBClassifier	GIN-NC	train_2	0.602103
SIDER	Blood and lymphatic system disorders	XGBClassifier	GIN-NC	train_0	0.665663
SIDER	Blood and lymphatic system disorders	XGBClassifier	GIN-NC	train_1	0.665663
SIDER	Blood and lymphatic system disorders	XGBClassifier	GIN-NC	train_2	0.665663
SIDER	Skin and subcutaneous tissue disorders	XGBClassifier	GIN-NC	train_0	0.638686
SIDER	Skin and subcutaneous tissue disorders	XGBClassifier	GIN-NC	train_1	0.642336
SIDER	Skin and subcutaneous tissue disorders	XGBClassifier	GIN-NC	train_2	0.672749
SIDER	Congenital, familial and genetic disorders	XGBClassifier	GIN-NC	train_0	0.572362
SIDER	Congenital, familial and genetic disorders	XGBClassifier	GIN-NC	train_1	0.552288
SIDER	Congenital, familial and genetic disorders	XGBClassifier	GIN-NC	train_2	0.501401
SIDER	Infections and infestations	XGBClassifier	GIN-NC	train_0	0.550448
SIDER	Infections and infestations	XGBClassifier	GIN-NC	train_1	0.557992
SIDER	Infections and infestations	XGBClassifier	GIN-NC	train_2	0.55917
SIDER	Respiratory, thoracic and mediastinal disorders	XGBClassifier	GIN-NC	train_0	0.603076
SIDER	Respiratory, thoracic and mediastinal disorders	XGBClassifier	GIN-NC	train_1	0.659741
SIDER	Respiratory, thoracic and mediastinal disorders	XGBClassifier	GIN-NC	train_2	0.639773
SIDER	Psychiatric disorders	XGBClassifier	GIN-NC	train_0	0.58154
SIDER	Psychiatric disorders	XGBClassifier	GIN-NC	train_1	0.673482
SIDER	Psychiatric disorders	XGBClassifier	GIN-NC	train_2	0.510521
SIDER	Renal and urinary disorders	XGBClassifier	GIN-NC	train_0	0.592817
SIDER	Renal and urinary disorders	XGBClassifier	GIN-NC	train_1	0.630347
SIDER	Renal and urinary disorders	XGBClassifier	GIN-NC	train_2	0.616425
SIDER	Pregnancy, puerperium and perinatal conditions	XGBClassifier	GIN-NC	train_0	0.597689
SIDER	Pregnancy, puerperium and perinatal conditions	XGBClassifier	GIN-NC	train_1	0.597689
SIDER	Pregnancy, puerperium and perinatal conditions	XGBClassifier	GIN-NC	train_2	0.597689
SIDER	Ear and labyrinth disorders	XGBClassifier	GIN-NC	train_0	0.506242
SIDER	Ear and labyrinth disorders	XGBClassifier	GIN-NC	train_1	0.477944
SIDER	Ear and labyrinth disorders	XGBClassifier	GIN-NC	train_2	0.450479
SIDER	Cardiac disorders	XGBClassifier	GIN-NC	train_0	0.647612
SIDER	Cardiac disorders	XGBClassifier	GIN-NC	train_1	0.628099
SIDER	Cardiac disorders	XGBClassifier	GIN-NC	train_2	0.619146
SIDER	Nervous system disorders	XGBClassifier	GIN-NC	train_0	0.733002
SIDER	Nervous system disorders	XGBClassifier	GIN-NC	train_1	0.733002
SIDER	Nervous system disorders	XGBClassifier	GIN-NC	train_2	0.733002
SIDER	Injury, poisoning and procedural complications	XGBClassifier	GIN-NC	train_0	0.488835
SIDER	Injury, poisoning and procedural complications	XGBClassifier	GIN-NC	train_1	0.484223
SIDER	Injury, poisoning and procedural complications	XGBClassifier	GIN-NC	train_2	0.51068
BACE	Class	RandomForestClassifier	GIN-NC	train_0	0.780616
BACE	Class	RandomForestClassifier	GIN-NC	train_1	0.775815
BACE	Class	RandomForestClassifier	GIN-NC	train_2	0.774185
HIV	HIV_active	XGBClassifier	GCN-NC	train_0	0.784685
HIV	HIV_active	XGBClassifier	GCN-NC	train_1	0.784685
HIV	HIV_active	XGBClassifier	GCN-NC	train_2	0.784685
BACE	Class	XGBClassifier	GCN-NC	train_0	0.813043
BACE	Class	XGBClassifier	GCN-NC	train_1	0.81558
BACE	Class	XGBClassifier	GCN-NC	train_2	0.804348
BBBP	p_np	XGBClassifier	GCN-NC	train_0	0.720879
BBBP	p_np	XGBClassifier	GCN-NC	train_1	0.732537
BBBP	p_np	XGBClassifier	GCN-NC	train_2	0.726756
SIDER	Hepatobiliary disorders	XGBClassifier	GCN-NC	train_0	0.506267
SIDER	Hepatobiliary disorders	XGBClassifier	GCN-NC	train_1	0.530356
SIDER	Hepatobiliary disorders	XGBClassifier	GCN-NC	train_2	0.589307
SIDER	Metabolism and nutrition disorders	XGBClassifier	GCN-NC	train_0	0.553515
SIDER	Metabolism and nutrition disorders	XGBClassifier	GCN-NC	train_1	0.588889
SIDER	Metabolism and nutrition disorders	XGBClassifier	GCN-NC	train_2	0.562018
SIDER	Product issues	XGBClassifier	GCN-NC	train_0	0.600719
SIDER	Product issues	XGBClassifier	GCN-NC	train_1	0.600719
SIDER	Product issues	XGBClassifier	GCN-NC	train_2	0.600719
SIDER	Eye disorders	XGBClassifier	GCN-NC	train_0	0.597571
SIDER	Eye disorders	XGBClassifier	GCN-NC	train_1	0.603744
SIDER	Eye disorders	XGBClassifier	GCN-NC	train_2	0.592194
SIDER	Investigations	XGBClassifier	GCN-NC	train_0	0.601333
SIDER	Investigations	XGBClassifier	GCN-NC	train_1	0.601333
SIDER	Investigations	XGBClassifier	GCN-NC	train_2	0.601333
SIDER	Musculoskeletal and connective tissue disorders	XGBClassifier	GCN-NC	train_0	0.652342
SIDER	Musculoskeletal and connective tissue disorders	XGBClassifier	GCN-NC	train_1	0.65427
SIDER	Musculoskeletal and connective tissue disorders	XGBClassifier	GCN-NC	train_2	0.595592
SIDER	Gastrointestinal disorders	XGBClassifier	GCN-NC	train_0	0.693526
SIDER	Gastrointestinal disorders	XGBClassifier	GCN-NC	train_1	0.743802
SIDER	Gastrointestinal disorders	XGBClassifier	GCN-NC	train_2	0.714187
SIDER	Social circumstances	XGBClassifier	GCN-NC	train_0	0.459253
SIDER	Social circumstances	XGBClassifier	GCN-NC	train_1	0.459253
SIDER	Social circumstances	XGBClassifier	GCN-NC	train_2	0.459253
SIDER	Immune system disorders	XGBClassifier	GCN-NC	train_0	0.612531
SIDER	Immune system disorders	XGBClassifier	GCN-NC	train_1	0.619298
SIDER	Immune system disorders	XGBClassifier	GCN-NC	train_2	0.631328
SIDER	Reproductive system and breast disorders	XGBClassifier	GCN-NC	train_0	0.583629
SIDER	Reproductive system and breast disorders	XGBClassifier	GCN-NC	train_1	0.545365
SIDER	Reproductive system and breast disorders	XGBClassifier	GCN-NC	train_2	0.619527
SIDER	Neoplasms benign, malignant and unspecified (incl cysts and polyps)	XGBClassifier	GCN-NC	train_0	0.571252
SIDER	Neoplasms benign, malignant and unspecified (incl cysts and polyps)	XGBClassifier	GCN-NC	train_1	0.592949
SIDER	Neoplasms benign, malignant and unspecified (incl cysts and polyps)	XGBClassifier	GCN-NC	train_2	0.601085
SIDER	General disorders and administration site conditions	XGBClassifier	GCN-NC	train_0	0.508612
SIDER	General disorders and administration site conditions	XGBClassifier	GCN-NC	train_1	0.611959
SIDER	General disorders and administration site conditions	XGBClassifier	GCN-NC	train_2	0.6031
SIDER	Endocrine disorders	XGBClassifier	GCN-NC	train_0	0.526997
SIDER	Endocrine disorders	XGBClassifier	GCN-NC	train_1	0.526997
SIDER	Endocrine disorders	XGBClassifier	GCN-NC	train_2	0.526997
SIDER	Surgical and medical procedures	XGBClassifier	GCN-NC	train_0	0.536686
SIDER	Surgical and medical procedures	XGBClassifier	GCN-NC	train_1	0.533728
SIDER	Surgical and medical procedures	XGBClassifier	GCN-NC	train_2	0.418935
SIDER	Vascular disorders	XGBClassifier	GCN-NC	train_0	0.678859
SIDER	Vascular disorders	XGBClassifier	GCN-NC	train_1	0.678859
SIDER	Vascular disorders	XGBClassifier	GCN-NC	train_2	0.678859
SIDER	Blood and lymphatic system disorders	XGBClassifier	GCN-NC	train_0	0.690361
SIDER	Blood and lymphatic system disorders	XGBClassifier	GCN-NC	train_1	0.691365
SIDER	Blood and lymphatic system disorders	XGBClassifier	GCN-NC	train_2	0.651606
SIDER	Skin and subcutaneous tissue disorders	XGBClassifier	GCN-NC	train_0	0.672749
SIDER	Skin and subcutaneous tissue disorders	XGBClassifier	GCN-NC	train_1	0.723844
SIDER	Skin and subcutaneous tissue disorders	XGBClassifier	GCN-NC	train_2	0.760341
SIDER	Congenital, familial and genetic disorders	XGBClassifier	GCN-NC	train_0	0.609244
SIDER	Congenital, familial and genetic disorders	XGBClassifier	GCN-NC	train_1	0.609244
SIDER	Congenital, familial and genetic disorders	XGBClassifier	GCN-NC	train_2	0.609244
SIDER	Infections and infestations	XGBClassifier	GCN-NC	train_0	0.557284
SIDER	Infections and infestations	XGBClassifier	GCN-NC	train_1	0.541726
SIDER	Infections and infestations	XGBClassifier	GCN-NC	train_2	0.516855
SIDER	Respiratory, thoracic and mediastinal disorders	XGBClassifier	GCN-NC	train_0	0.648003
SIDER	Respiratory, thoracic and mediastinal disorders	XGBClassifier	GCN-NC	train_1	0.58014
SIDER	Respiratory, thoracic and mediastinal disorders	XGBClassifier	GCN-NC	train_2	0.701565
SIDER	Psychiatric disorders	XGBClassifier	GCN-NC	train_0	0.61406
SIDER	Psychiatric disorders	XGBClassifier	GCN-NC	train_1	0.600191
SIDER	Psychiatric disorders	XGBClassifier	GCN-NC	train_2	0.592539
SIDER	Renal and urinary disorders	XGBClassifier	GCN-NC	train_0	0.693906
SIDER	Renal and urinary disorders	XGBClassifier	GCN-NC	train_1	0.693906
SIDER	Renal and urinary disorders	XGBClassifier	GCN-NC	train_2	0.693906
SIDER	Pregnancy, puerperium and perinatal conditions	XGBClassifier	GCN-NC	train_0	0.485294
SIDER	Pregnancy, puerperium and perinatal conditions	XGBClassifier	GCN-NC	train_1	0.478992
SIDER	Pregnancy, puerperium and perinatal conditions	XGBClassifier	GCN-NC	train_2	0.486345
SIDER	Ear and labyrinth disorders	XGBClassifier	GCN-NC	train_0	0.575947
SIDER	Ear and labyrinth disorders	XGBClassifier	GCN-NC	train_1	0.575114
SIDER	Ear and labyrinth disorders	XGBClassifier	GCN-NC	train_2	0.582605
SIDER	Cardiac disorders	XGBClassifier	GCN-NC	train_0	0.628558
SIDER	Cardiac disorders	XGBClassifier	GCN-NC	train_1	0.582415
SIDER	Cardiac disorders	XGBClassifier	GCN-NC	train_2	0.631198
SIDER	Nervous system disorders	XGBClassifier	GCN-NC	train_0	0.771144
SIDER	Nervous system disorders	XGBClassifier	GCN-NC	train_1	0.733831
SIDER	Nervous system disorders	XGBClassifier	GCN-NC	train_2	0.70398
SIDER	Injury, poisoning and procedural complications	XGBClassifier	GCN-NC	train_0	0.568932
SIDER	Injury, poisoning and procedural complications	XGBClassifier	GCN-NC	train_1	0.568932
SIDER	Injury, poisoning and procedural complications	XGBClassifier	GCN-NC	train_2	0.568932
ClinTox	CT_TOX	RandomForestClassifier	GCN-NC	train_0	0.517029
ClinTox	CT_TOX	RandomForestClassifier	GCN-NC	train_1	0.525725
ClinTox	CT_TOX	RandomForestClassifier	GCN-NC	train_2	0.521014
ClinTox	FDA_APPROVED	RandomForestClassifier	GCN-NC	train_0	0.609113
ClinTox	FDA_APPROVED	RandomForestClassifier	GCN-NC	train_1	0.547162
ClinTox	FDA_APPROVED	RandomForestClassifier	GCN-NC	train_2	0.569145
BBBP	p_np	RandomForestClassifier	GCN-NC	train_0	0.710473
BBBP	p_np	RandomForestClassifier	GCN-NC	train_1	0.693179
BBBP	p_np	RandomForestClassifier	GCN-NC	train_2	0.715965
HIV	HIV_active	RandomForestClassifier	GCN-NC	train_0	0.724689
HIV	HIV_active	RandomForestClassifier	GCN-NC	train_1	0.736728
HIV	HIV_active	RandomForestClassifier	GCN-NC	train_2	0.71992
ClinTox	CT_TOX	XGBClassifier	GCN-NC	train_0	0.505072
ClinTox	CT_TOX	XGBClassifier	GCN-NC	train_1	0.505072
ClinTox	CT_TOX	XGBClassifier	GCN-NC	train_2	0.505072
ClinTox	FDA_APPROVED	XGBClassifier	GCN-NC	train_0	0.621103
ClinTox	FDA_APPROVED	XGBClassifier	GCN-NC	train_1	0.581934
ClinTox	FDA_APPROVED	XGBClassifier	GCN-NC	train_2	0.5004
ClinTox	CT_TOX	RandomForestClassifier	GIN-NC	train_0	0.558696
ClinTox	CT_TOX	RandomForestClassifier	GIN-NC	train_1	0.553986
ClinTox	CT_TOX	RandomForestClassifier	GIN-NC	train_2	0.557246
ClinTox	FDA_APPROVED	RandomForestClassifier	GIN-NC	train_0	0.707834
ClinTox	FDA_APPROVED	RandomForestClassifier	GIN-NC	train_1	0.710631
ClinTox	FDA_APPROVED	RandomForestClassifier	GIN-NC	train_2	0.705436
BBBP	p_np	RandomForestClassifier	GIN-NC	train_0	0.612487
BBBP	p_np	RandomForestClassifier	GIN-NC	train_1	0.610801
BBBP	p_np	RandomForestClassifier	GIN-NC	train_2	0.614414
HIV	HIV_active	RandomForestClassifier	GIN-NC	train_0	0.717659
HIV	HIV_active	RandomForestClassifier	GIN-NC	train_1	0.723018
HIV	HIV_active	RandomForestClassifier	GIN-NC	train_2	0.718605
ClinTox	CT_TOX	XGBClassifier	GIN-NC	train_0	0.638406
ClinTox	CT_TOX	XGBClassifier	GIN-NC	train_1	0.638406
ClinTox	CT_TOX	XGBClassifier	GIN-NC	train_2	0.638406
ClinTox	FDA_APPROVED	XGBClassifier	GIN-NC	train_0	0.756195
ClinTox	FDA_APPROVED	XGBClassifier	GIN-NC	train_1	0.676259
ClinTox	FDA_APPROVED	XGBClassifier	GIN-NC	train_2	0.672262
Tox21	NR-AR	XGBClassifier	GIN-NC	train_0	0.670812
Tox21	NR-AR	XGBClassifier	GIN-NC	train_1	0.670812
Tox21	NR-AR	XGBClassifier	GIN-NC	train_2	0.670812
Tox21	NR-AR-LBD	XGBClassifier	GIN-NC	train_0	0.77973
Tox21	NR-AR-LBD	XGBClassifier	GIN-NC	train_1	0.778599
Tox21	NR-AR-LBD	XGBClassifier	GIN-NC	train_2	0.750413
Tox21	NR-AhR	XGBClassifier	GIN-NC	train_0	0.777002
Tox21	NR-AhR	XGBClassifier	GIN-NC	train_1	0.766456
Tox21	NR-AhR	XGBClassifier	GIN-NC	train_2	0.764675
Tox21	NR-Aromatase	XGBClassifier	GIN-NC	train_0	0.70177
Tox21	NR-Aromatase	XGBClassifier	GIN-NC	train_1	0.70177
Tox21	NR-Aromatase	XGBClassifier	GIN-NC	train_2	0.70177
Tox21	NR-ER	XGBClassifier	GIN-NC	train_0	0.764227
Tox21	NR-ER	XGBClassifier	GIN-NC	train_1	0.764227
Tox21	NR-ER	XGBClassifier	GIN-NC	train_2	0.764227
Tox21	NR-ER-LBD	XGBClassifier	GIN-NC	train_0	0.722272
Tox21	NR-ER-LBD	XGBClassifier	GIN-NC	train_1	0.722272
Tox21	NR-ER-LBD	XGBClassifier	GIN-NC	train_2	0.722272
Tox21	NR-PPAR-gamma	XGBClassifier	GIN-NC	train_0	0.707874
Tox21	NR-PPAR-gamma	XGBClassifier	GIN-NC	train_1	0.693737
Tox21	NR-PPAR-gamma	XGBClassifier	GIN-NC	train_2	0.678202
Tox21	SR-ARE	XGBClassifier	GIN-NC	train_0	0.679247
Tox21	SR-ARE	XGBClassifier	GIN-NC	train_1	0.678245
Tox21	SR-ARE	XGBClassifier	GIN-NC	train_2	0.6582
Tox21	SR-ATAD5	XGBClassifier	GIN-NC	train_0	0.699009
Tox21	SR-ATAD5	XGBClassifier	GIN-NC	train_1	0.699009
Tox21	SR-ATAD5	XGBClassifier	GIN-NC	train_2	0.699009
Tox21	SR-HSE	XGBClassifier	GIN-NC	train_0	0.774047
Tox21	SR-HSE	XGBClassifier	GIN-NC	train_1	0.771095
Tox21	SR-HSE	XGBClassifier	GIN-NC	train_2	0.76171
Tox21	SR-MMP	XGBClassifier	GIN-NC	train_0	0.792453
Tox21	SR-MMP	XGBClassifier	GIN-NC	train_1	0.797759
Tox21	SR-MMP	XGBClassifier	GIN-NC	train_2	0.796949
Tox21	SR-p53	XGBClassifier	GIN-NC	train_0	0.704774
Tox21	SR-p53	XGBClassifier	GIN-NC	train_1	0.704774
Tox21	SR-p53	XGBClassifier	GIN-NC	train_2	0.704774
Tox21	NR-AR	XGBClassifier	GCN-NC	train_0	0.696975
Tox21	NR-AR	XGBClassifier	GCN-NC	train_1	0.696975
Tox21	NR-AR	XGBClassifier	GCN-NC	train_2	0.696975
Tox21	NR-AR-LBD	XGBClassifier	GCN-NC	train_0	0.77973
Tox21	NR-AR-LBD	XGBClassifier	GCN-NC	train_1	0.77973
Tox21	NR-AR-LBD	XGBClassifier	GCN-NC	train_2	0.77973
Tox21	NR-AhR	XGBClassifier	GCN-NC	train_0	0.845802
Tox21	NR-AhR	XGBClassifier	GCN-NC	train_1	0.839689
Tox21	NR-AhR	XGBClassifier	GCN-NC	train_2	0.840823
Tox21	NR-Aromatase	XGBClassifier	GCN-NC	train_0	0.666771
Tox21	NR-Aromatase	XGBClassifier	GCN-NC	train_1	0.666771
Tox21	NR-Aromatase	XGBClassifier	GCN-NC	train_2	0.666771
Tox21	NR-ER	XGBClassifier	GCN-NC	train_0	0.679221
Tox21	NR-ER	XGBClassifier	GCN-NC	train_1	0.712485
Tox21	NR-ER	XGBClassifier	GCN-NC	train_2	0.680933
Tox21	NR-ER-LBD	XGBClassifier	GCN-NC	train_0	0.752486
Tox21	NR-ER-LBD	XGBClassifier	GCN-NC	train_1	0.738773
Tox21	NR-ER-LBD	XGBClassifier	GCN-NC	train_2	0.713909
Tox21	NR-PPAR-gamma	XGBClassifier	GCN-NC	train_0	0.72793
Tox21	NR-PPAR-gamma	XGBClassifier	GCN-NC	train_1	0.719875
Tox21	NR-PPAR-gamma	XGBClassifier	GCN-NC	train_2	0.734506
Tox21	SR-ARE	XGBClassifier	GCN-NC	train_0	0.71084
Tox21	SR-ARE	XGBClassifier	GCN-NC	train_1	0.708908
Tox21	SR-ARE	XGBClassifier	GCN-NC	train_2	0.680224
Tox21	SR-ATAD5	XGBClassifier	GCN-NC	train_0	0.732584
Tox21	SR-ATAD5	XGBClassifier	GCN-NC	train_1	0.732584
Tox21	SR-ATAD5	XGBClassifier	GCN-NC	train_2	0.732584
Tox21	SR-HSE	XGBClassifier	GCN-NC	train_0	0.741728
Tox21	SR-HSE	XGBClassifier	GCN-NC	train_1	0.754834
Tox21	SR-HSE	XGBClassifier	GCN-NC	train_2	0.752124
Tox21	SR-MMP	XGBClassifier	GCN-NC	train_0	0.800167
Tox21	SR-MMP	XGBClassifier	GCN-NC	train_1	0.800167
Tox21	SR-MMP	XGBClassifier	GCN-NC	train_2	0.800167
Tox21	SR-p53	XGBClassifier	GCN-NC	train_0	0.725358
Tox21	SR-p53	XGBClassifier	GCN-NC	train_1	0.698875
Tox21	SR-p53	XGBClassifier	GCN-NC	train_2	0.718538
SIDER	Hepatobiliary disorders	RandomForestClassifier	GCN-NC	train_0	0.590678
SIDER	Hepatobiliary disorders	RandomForestClassifier	GCN-NC	train_1	0.586075
SIDER	Hepatobiliary disorders	RandomForestClassifier	GCN-NC	train_2	0.594986
SIDER	Metabolism and nutrition disorders	RandomForestClassifier	GCN-NC	train_0	0.607823
SIDER	Metabolism and nutrition disorders	RandomForestClassifier	GCN-NC	train_1	0.605102
SIDER	Metabolism and nutrition disorders	RandomForestClassifier	GCN-NC	train_2	0.623016
SIDER	Product issues	RandomForestClassifier	GCN-NC	train_0	0.34982
SIDER	Product issues	RandomForestClassifier	GCN-NC	train_1	0.526079
SIDER	Product issues	RandomForestClassifier	GCN-NC	train_2	0.438849
SIDER	Eye disorders	RandomForestClassifier	GCN-NC	train_0	0.617782
SIDER	Eye disorders	RandomForestClassifier	GCN-NC	train_1	0.623955
SIDER	Eye disorders	RandomForestClassifier	GCN-NC	train_2	0.611509
SIDER	Investigations	RandomForestClassifier	GCN-NC	train_0	0.636889
SIDER	Investigations	RandomForestClassifier	GCN-NC	train_1	0.562
SIDER	Investigations	RandomForestClassifier	GCN-NC	train_2	0.572889
SIDER	Musculoskeletal and connective tissue disorders	RandomForestClassifier	GCN-NC	train_0	0.718733
SIDER	Musculoskeletal and connective tissue disorders	RandomForestClassifier	GCN-NC	train_1	0.698072
SIDER	Musculoskeletal and connective tissue disorders	RandomForestClassifier	GCN-NC	train_2	0.695455
SIDER	Gastrointestinal disorders	RandomForestClassifier	GCN-NC	train_0	0.782713
SIDER	Gastrointestinal disorders	RandomForestClassifier	GCN-NC	train_1	0.786846
SIDER	Gastrointestinal disorders	RandomForestClassifier	GCN-NC	train_2	0.780303
SIDER	Social circumstances	RandomForestClassifier	GCN-NC	train_0	0.506791
SIDER	Social circumstances	RandomForestClassifier	GCN-NC	train_1	0.481749
SIDER	Social circumstances	RandomForestClassifier	GCN-NC	train_2	0.513158
SIDER	Immune system disorders	RandomForestClassifier	GCN-NC	train_0	0.723183
SIDER	Immune system disorders	RandomForestClassifier	GCN-NC	train_1	0.701754
SIDER	Immune system disorders	RandomForestClassifier	GCN-NC	train_2	0.679323
SIDER	Reproductive system and breast disorders	RandomForestClassifier	GCN-NC	train_0	0.663807
SIDER	Reproductive system and breast disorders	RandomForestClassifier	GCN-NC	train_1	0.665187
SIDER	Reproductive system and breast disorders	RandomForestClassifier	GCN-NC	train_2	0.706706
SIDER	Neoplasms benign, malignant and unspecified (incl cysts and polyps)	RandomForestClassifier	GCN-NC	train_0	0.5625
SIDER	Neoplasms benign, malignant and unspecified (incl cysts and polyps)	RandomForestClassifier	GCN-NC	train_1	0.530202
SIDER	Neoplasms benign, malignant and unspecified (incl cysts and polyps)	RandomForestClassifier	GCN-NC	train_2	0.544995
SIDER	General disorders and administration site conditions	RandomForestClassifier	GCN-NC	train_0	0.602116
SIDER	General disorders and administration site conditions	RandomForestClassifier	GCN-NC	train_1	0.61811
SIDER	General disorders and administration site conditions	RandomForestClassifier	GCN-NC	train_2	0.61565
SIDER	Endocrine disorders	RandomForestClassifier	GCN-NC	train_0	0.522314
SIDER	Endocrine disorders	RandomForestClassifier	GCN-NC	train_1	0.549174
SIDER	Endocrine disorders	RandomForestClassifier	GCN-NC	train_2	0.531956
SIDER	Surgical and medical procedures	RandomForestClassifier	GCN-NC	train_0	0.588757
SIDER	Surgical and medical procedures	RandomForestClassifier	GCN-NC	train_1	0.559172
SIDER	Surgical and medical procedures	RandomForestClassifier	GCN-NC	train_2	0.600592
SIDER	Vascular disorders	RandomForestClassifier	GCN-NC	train_0	0.671227
SIDER	Vascular disorders	RandomForestClassifier	GCN-NC	train_1	0.679868
SIDER	Vascular disorders	RandomForestClassifier	GCN-NC	train_2	0.692828
SIDER	Blood and lymphatic system disorders	RandomForestClassifier	GCN-NC	train_0	0.679418
SIDER	Blood and lymphatic system disorders	RandomForestClassifier	GCN-NC	train_1	0.687651
SIDER	Blood and lymphatic system disorders	RandomForestClassifier	GCN-NC	train_2	0.686747
SIDER	Skin and subcutaneous tissue disorders	RandomForestClassifier	GCN-NC	train_0	0.535888
SIDER	Skin and subcutaneous tissue disorders	RandomForestClassifier	GCN-NC	train_1	0.607664
SIDER	Skin and subcutaneous tissue disorders	RandomForestClassifier	GCN-NC	train_2	0.591241
SIDER	Congenital, familial and genetic disorders	RandomForestClassifier	GCN-NC	train_0	0.634454
SIDER	Congenital, familial and genetic disorders	RandomForestClassifier	GCN-NC	train_1	0.63282
SIDER	Congenital, familial and genetic disorders	RandomForestClassifier	GCN-NC	train_2	0.605275
SIDER	Infections and infestations	RandomForestClassifier	GCN-NC	train_0	0.635903
SIDER	Infections and infestations	RandomForestClassifier	GCN-NC	train_1	0.642975
SIDER	Infections and infestations	RandomForestClassifier	GCN-NC	train_2	0.646747
SIDER	Respiratory, thoracic and mediastinal disorders	RandomForestClassifier	GCN-NC	train_0	0.714787
SIDER	Respiratory, thoracic and mediastinal disorders	RandomForestClassifier	GCN-NC	train_1	0.71735
SIDER	Respiratory, thoracic and mediastinal disorders	RandomForestClassifier	GCN-NC	train_2	0.724771
SIDER	Psychiatric disorders	RandomForestClassifier	GCN-NC	train_0	0.560019
SIDER	Psychiatric disorders	RandomForestClassifier	GCN-NC	train_1	0.575681
SIDER	Psychiatric disorders	RandomForestClassifier	GCN-NC	train_2	0.571019
SIDER	Renal and urinary disorders	RandomForestClassifier	GCN-NC	train_0	0.652441
SIDER	Renal and urinary disorders	RandomForestClassifier	GCN-NC	train_1	0.683717
SIDER	Renal and urinary disorders	RandomForestClassifier	GCN-NC	train_2	0.625706
SIDER	Pregnancy, puerperium and perinatal conditions	RandomForestClassifier	GCN-NC	train_0	0.500525
SIDER	Pregnancy, puerperium and perinatal conditions	RandomForestClassifier	GCN-NC	train_1	0.494223
SIDER	Pregnancy, puerperium and perinatal conditions	RandomForestClassifier	GCN-NC	train_2	0.509979
SIDER	Ear and labyrinth disorders	RandomForestClassifier	GCN-NC	train_0	0.560965
SIDER	Ear and labyrinth disorders	RandomForestClassifier	GCN-NC	train_1	0.534956
SIDER	Ear and labyrinth disorders	RandomForestClassifier	GCN-NC	train_2	0.519663
SIDER	Cardiac disorders	RandomForestClassifier	GCN-NC	train_0	0.627296
SIDER	Cardiac disorders	RandomForestClassifier	GCN-NC	train_1	0.636364
SIDER	Cardiac disorders	RandomForestClassifier	GCN-NC	train_2	0.624197
SIDER	Nervous system disorders	RandomForestClassifier	GCN-NC	train_0	0.601161
SIDER	Nervous system disorders	RandomForestClassifier	GCN-NC	train_1	0.682007
SIDER	Nervous system disorders	RandomForestClassifier	GCN-NC	train_2	0.66874
SIDER	Injury, poisoning and procedural complications	RandomForestClassifier	GCN-NC	train_0	0.555825
SIDER	Injury, poisoning and procedural complications	RandomForestClassifier	GCN-NC	train_1	0.545267
SIDER	Injury, poisoning and procedural complications	RandomForestClassifier	GCN-NC	train_2	0.555097
Tox21	NR-AR	RandomForestClassifier	GIN-NC	train_0	0.657138
Tox21	NR-AR	RandomForestClassifier	GIN-NC	train_1	0.619832
Tox21	NR-AR	RandomForestClassifier	GIN-NC	train_2	0.670462
Tox21	NR-AR-LBD	RandomForestClassifier	GIN-NC	train_0	0.744324
Tox21	NR-AR-LBD	RandomForestClassifier	GIN-NC	train_1	0.761766
Tox21	NR-AR-LBD	RandomForestClassifier	GIN-NC	train_2	0.732492
Tox21	NR-AhR	RandomForestClassifier	GIN-NC	train_0	0.733615
Tox21	NR-AhR	RandomForestClassifier	GIN-NC	train_1	0.745749
Tox21	NR-AhR	RandomForestClassifier	GIN-NC	train_2	0.755303
Tox21	NR-Aromatase	RandomForestClassifier	GIN-NC	train_0	0.654568
Tox21	NR-Aromatase	RandomForestClassifier	GIN-NC	train_1	0.677543
Tox21	NR-Aromatase	RandomForestClassifier	GIN-NC	train_2	0.647618
Tox21	NR-ER	RandomForestClassifier	GIN-NC	train_0	0.739714
Tox21	NR-ER	RandomForestClassifier	GIN-NC	train_1	0.755829
Tox21	NR-ER	RandomForestClassifier	GIN-NC	train_2	0.731818
Tox21	NR-ER-LBD	RandomForestClassifier	GIN-NC	train_0	0.744876
Tox21	NR-ER-LBD	RandomForestClassifier	GIN-NC	train_1	0.765107
Tox21	NR-ER-LBD	RandomForestClassifier	GIN-NC	train_2	0.737379
Tox21	NR-PPAR-gamma	RandomForestClassifier	GIN-NC	train_0	0.700477
Tox21	NR-PPAR-gamma	RandomForestClassifier	GIN-NC	train_1	0.70882
Tox21	NR-PPAR-gamma	RandomForestClassifier	GIN-NC	train_2	0.664434
Tox21	SR-ARE	RandomForestClassifier	GIN-NC	train_0	0.662705
Tox21	SR-ARE	RandomForestClassifier	GIN-NC	train_1	0.692587
Tox21	SR-ARE	RandomForestClassifier	GIN-NC	train_2	0.703227
Tox21	SR-ATAD5	RandomForestClassifier	GIN-NC	train_0	0.684498
Tox21	SR-ATAD5	RandomForestClassifier	GIN-NC	train_1	0.681771
Tox21	SR-ATAD5	RandomForestClassifier	GIN-NC	train_2	0.664343
Tox21	SR-HSE	RandomForestClassifier	GIN-NC	train_0	0.749757
Tox21	SR-HSE	RandomForestClassifier	GIN-NC	train_1	0.766301
Tox21	SR-HSE	RandomForestClassifier	GIN-NC	train_2	0.784585
Tox21	SR-MMP	RandomForestClassifier	GIN-NC	train_0	0.757665
Tox21	SR-MMP	RandomForestClassifier	GIN-NC	train_1	0.759115
Tox21	SR-MMP	RandomForestClassifier	GIN-NC	train_2	0.757665
Tox21	SR-p53	RandomForestClassifier	GIN-NC	train_0	0.749701
Tox21	SR-p53	RandomForestClassifier	GIN-NC	train_1	0.735539
Tox21	SR-p53	RandomForestClassifier	GIN-NC	train_2	0.733821
SIDER	Hepatobiliary disorders	RandomForestClassifier	GIN-NC	train_0	0.637289
SIDER	Hepatobiliary disorders	RandomForestClassifier	GIN-NC	train_1	0.637681
SIDER	Hepatobiliary disorders	RandomForestClassifier	GIN-NC	train_2	0.635821
SIDER	Metabolism and nutrition disorders	RandomForestClassifier	GIN-NC	train_0	0.596939
SIDER	Metabolism and nutrition disorders	RandomForestClassifier	GIN-NC	train_1	0.569161
SIDER	Metabolism and nutrition disorders	RandomForestClassifier	GIN-NC	train_2	0.561791
SIDER	Product issues	RandomForestClassifier	GIN-NC	train_0	0.495504
SIDER	Product issues	RandomForestClassifier	GIN-NC	train_1	0.332734
SIDER	Product issues	RandomForestClassifier	GIN-NC	train_2	0.38759
SIDER	Eye disorders	RandomForestClassifier	GIN-NC	train_0	0.63401
SIDER	Eye disorders	RandomForestClassifier	GIN-NC	train_1	0.649841
SIDER	Eye disorders	RandomForestClassifier	GIN-NC	train_2	0.62047
SIDER	Investigations	RandomForestClassifier	GIN-NC	train_0	0.611333
SIDER	Investigations	RandomForestClassifier	GIN-NC	train_1	0.632222
SIDER	Investigations	RandomForestClassifier	GIN-NC	train_2	0.647111
SIDER	Musculoskeletal and connective tissue disorders	RandomForestClassifier	GIN-NC	train_0	0.641047
SIDER	Musculoskeletal and connective tissue disorders	RandomForestClassifier	GIN-NC	train_1	0.637052
SIDER	Musculoskeletal and connective tissue disorders	RandomForestClassifier	GIN-NC	train_2	0.647107
SIDER	Gastrointestinal disorders	RandomForestClassifier	GIN-NC	train_0	0.693182
SIDER	Gastrointestinal disorders	RandomForestClassifier	GIN-NC	train_1	0.696281
SIDER	Gastrointestinal disorders	RandomForestClassifier	GIN-NC	train_2	0.743457
SIDER	Social circumstances	RandomForestClassifier	GIN-NC	train_0	0.570671
SIDER	Social circumstances	RandomForestClassifier	GIN-NC	train_1	0.539686
SIDER	Social circumstances	RandomForestClassifier	GIN-NC	train_2	0.530772
SIDER	Immune system disorders	RandomForestClassifier	GIN-NC	train_0	0.704637
SIDER	Immune system disorders	RandomForestClassifier	GIN-NC	train_1	0.762782
SIDER	Immune system disorders	RandomForestClassifier	GIN-NC	train_2	0.725313
SIDER	Reproductive system and breast disorders	RandomForestClassifier	GIN-NC	train_0	0.597633
SIDER	Reproductive system and breast disorders	RandomForestClassifier	GIN-NC	train_1	0.580868
SIDER	Reproductive system and breast disorders	RandomForestClassifier	GIN-NC	train_2	0.594773
SIDER	Neoplasms benign, malignant and unspecified (incl cysts and polyps)	RandomForestClassifier	GIN-NC	train_0	0.616494
SIDER	Neoplasms benign, malignant and unspecified (incl cysts and polyps)	RandomForestClassifier	GIN-NC	train_1	0.616001
SIDER	Neoplasms benign, malignant and unspecified (incl cysts and polyps)	RandomForestClassifier	GIN-NC	train_2	0.605399
SIDER	General disorders and administration site conditions	RandomForestClassifier	GIN-NC	train_0	0.565945
SIDER	General disorders and administration site conditions	RandomForestClassifier	GIN-NC	train_1	0.531004
SIDER	General disorders and administration site conditions	RandomForestClassifier	GIN-NC	train_2	0.523376
SIDER	Endocrine disorders	RandomForestClassifier	GIN-NC	train_0	0.653581
SIDER	Endocrine disorders	RandomForestClassifier	GIN-NC	train_1	0.677824
SIDER	Endocrine disorders	RandomForestClassifier	GIN-NC	train_2	0.669421
SIDER	Surgical and medical procedures	RandomForestClassifier	GIN-NC	train_0	0.667456
SIDER	Surgical and medical procedures	RandomForestClassifier	GIN-NC	train_1	0.628107
SIDER	Surgical and medical procedures	RandomForestClassifier	GIN-NC	train_2	0.670118
SIDER	Vascular disorders	RandomForestClassifier	GIN-NC	train_0	0.577045
SIDER	Vascular disorders	RandomForestClassifier	GIN-NC	train_1	0.581797
SIDER	Vascular disorders	RandomForestClassifier	GIN-NC	train_2	0.582949
SIDER	Blood and lymphatic system disorders	RandomForestClassifier	GIN-NC	train_0	0.696084
SIDER	Blood and lymphatic system disorders	RandomForestClassifier	GIN-NC	train_1	0.655522
SIDER	Blood and lymphatic system disorders	RandomForestClassifier	GIN-NC	train_2	0.706727
SIDER	Skin and subcutaneous tissue disorders	RandomForestClassifier	GIN-NC	train_0	0.484185
SIDER	Skin and subcutaneous tissue disorders	RandomForestClassifier	GIN-NC	train_1	0.450122
SIDER	Skin and subcutaneous tissue disorders	RandomForestClassifier	GIN-NC	train_2	0.430049
SIDER	Congenital, familial and genetic disorders	RandomForestClassifier	GIN-NC	train_0	0.5838
SIDER	Congenital, familial and genetic disorders	RandomForestClassifier	GIN-NC	train_1	0.599206
SIDER	Congenital, familial and genetic disorders	RandomForestClassifier	GIN-NC	train_2	0.620448
SIDER	Infections and infestations	RandomForestClassifier	GIN-NC	train_0	0.585337
SIDER	Infections and infestations	RandomForestClassifier	GIN-NC	train_1	0.59017
SIDER	Infections and infestations	RandomForestClassifier	GIN-NC	train_2	0.597242
SIDER	Respiratory, thoracic and mediastinal disorders	RandomForestClassifier	GIN-NC	train_0	0.634242
SIDER	Respiratory, thoracic and mediastinal disorders	RandomForestClassifier	GIN-NC	train_1	0.630194
SIDER	Respiratory, thoracic and mediastinal disorders	RandomForestClassifier	GIN-NC	train_2	0.62925
SIDER	Psychiatric disorders	RandomForestClassifier	GIN-NC	train_0	0.548183
SIDER	Psychiatric disorders	RandomForestClassifier	GIN-NC	train_1	0.534792
SIDER	Psychiatric disorders	RandomForestClassifier	GIN-NC	train_2	0.508489
SIDER	Renal and urinary disorders	RandomForestClassifier	GIN-NC	train_0	0.639023
SIDER	Renal and urinary disorders	RandomForestClassifier	GIN-NC	train_1	0.594128
SIDER	Renal and urinary disorders	RandomForestClassifier	GIN-NC	train_2	0.636199
SIDER	Pregnancy, puerperium and perinatal conditions	RandomForestClassifier	GIN-NC	train_0	0.464286
SIDER	Pregnancy, puerperium and perinatal conditions	RandomForestClassifier	GIN-NC	train_1	0.517332
SIDER	Pregnancy, puerperium and perinatal conditions	RandomForestClassifier	GIN-NC	train_2	0.460084
SIDER	Ear and labyrinth disorders	RandomForestClassifier	GIN-NC	train_0	0.523512
SIDER	Ear and labyrinth disorders	RandomForestClassifier	GIN-NC	train_1	0.507179
SIDER	Ear and labyrinth disorders	RandomForestClassifier	GIN-NC	train_2	0.538285
SIDER	Cardiac disorders	RandomForestClassifier	GIN-NC	train_0	0.665404
SIDER	Cardiac disorders	RandomForestClassifier	GIN-NC	train_1	0.668848
SIDER	Cardiac disorders	RandomForestClassifier	GIN-NC	train_2	0.683196
SIDER	Nervous system disorders	RandomForestClassifier	GIN-NC	train_0	0.798093
SIDER	Nervous system disorders	RandomForestClassifier	GIN-NC	train_1	0.802653
SIDER	Nervous system disorders	RandomForestClassifier	GIN-NC	train_2	0.766998
SIDER	Injury, poisoning and procedural complications	RandomForestClassifier	GIN-NC	train_0	0.507039
SIDER	Injury, poisoning and procedural complications	RandomForestClassifier	GIN-NC	train_1	0.513228
SIDER	Injury, poisoning and procedural complications	RandomForestClassifier	GIN-NC	train_2	0.508131
Tox21	NR-AR	RandomForestClassifier	GCN-NC	train_0	0.68392
Tox21	NR-AR	RandomForestClassifier	GCN-NC	train_1	0.673557
Tox21	NR-AR	RandomForestClassifier	GCN-NC	train_2	0.67746
Tox21	NR-AR-LBD	RandomForestClassifier	GCN-NC	train_0	0.660809
Tox21	NR-AR-LBD	RandomForestClassifier	GCN-NC	train_1	0.705568
Tox21	NR-AR-LBD	RandomForestClassifier	GCN-NC	train_2	0.737799
Tox21	NR-AhR	RandomForestClassifier	GCN-NC	train_0	0.813973
Tox21	NR-AhR	RandomForestClassifier	GCN-NC	train_1	0.828445
Tox21	NR-AhR	RandomForestClassifier	GCN-NC	train_2	0.834295
Tox21	NR-Aromatase	RandomForestClassifier	GCN-NC	train_0	0.675867
Tox21	NR-Aromatase	RandomForestClassifier	GCN-NC	train_1	0.683198
Tox21	NR-Aromatase	RandomForestClassifier	GCN-NC	train_2	0.693546
Tox21	NR-ER	RandomForestClassifier	GCN-NC	train_0	0.705328
Tox21	NR-ER	RandomForestClassifier	GCN-NC	train_1	0.693388
Tox21	NR-ER	RandomForestClassifier	GCN-NC	train_2	0.695838
Tox21	NR-ER-LBD	RandomForestClassifier	GCN-NC	train_0	0.762847
Tox21	NR-ER-LBD	RandomForestClassifier	GCN-NC	train_1	0.681811
Tox21	NR-ER-LBD	RandomForestClassifier	GCN-NC	train_2	0.713909
Tox21	NR-PPAR-gamma	RandomForestClassifier	GCN-NC	train_0	0.689873
Tox21	NR-PPAR-gamma	RandomForestClassifier	GCN-NC	train_1	0.706354
Tox21	NR-PPAR-gamma	RandomForestClassifier	GCN-NC	train_2	0.697723
Tox21	SR-ARE	RandomForestClassifier	GCN-NC	train_0	0.696301
Tox21	SR-ARE	RandomForestClassifier	GCN-NC	train_1	0.705485
Tox21	SR-ARE	RandomForestClassifier	GCN-NC	train_2	0.723435
Tox21	SR-ATAD5	RandomForestClassifier	GCN-NC	train_0	0.7346
Tox21	SR-ATAD5	RandomForestClassifier	GCN-NC	train_1	0.737492
Tox21	SR-ATAD5	RandomForestClassifier	GCN-NC	train_2	0.761939
Tox21	SR-HSE	RandomForestClassifier	GCN-NC	train_0	0.723344
Tox21	SR-HSE	RandomForestClassifier	GCN-NC	train_1	0.726337
Tox21	SR-HSE	RandomForestClassifier	GCN-NC	train_2	0.696869
Tox21	SR-MMP	RandomForestClassifier	GCN-NC	train_0	0.782749
Tox21	SR-MMP	RandomForestClassifier	GCN-NC	train_1	0.769433
Tox21	SR-MMP	RandomForestClassifier	GCN-NC	train_2	0.784603
Tox21	SR-p53	RandomForestClassifier	GCN-NC	train_0	0.763789
Tox21	SR-p53	RandomForestClassifier	GCN-NC	train_1	0.766726
Tox21	SR-p53	RandomForestClassifier	GCN-NC	train_2	0.752165
ClinTox	CT_TOX	XGBClassifier	MolE_static	train_0	0.834058
ClinTox	CT_TOX	XGBClassifier	MolE_static	train_1	0.834058
ClinTox	CT_TOX	XGBClassifier	MolE_static	train_2	0.834058
ClinTox	FDA_APPROVED	XGBClassifier	MolE_static	train_0	0.864109
ClinTox	FDA_APPROVED	XGBClassifier	MolE_static	train_1	0.864109
ClinTox	FDA_APPROVED	XGBClassifier	MolE_static	train_2	0.864109
ClinTox	CT_TOX	XGBClassifier	MolCLR_static	train_0	0.766667
ClinTox	CT_TOX	XGBClassifier	MolCLR_static	train_1	0.75
ClinTox	CT_TOX	XGBClassifier	MolCLR_static	train_2	0.717391
ClinTox	FDA_APPROVED	XGBClassifier	MolCLR_static	train_0	0.738609
ClinTox	FDA_APPROVED	XGBClassifier	MolCLR_static	train_1	0.810552
ClinTox	FDA_APPROVED	XGBClassifier	MolCLR_static	train_2	0.779376
BBBP	p_np	XGBClassifier	MolCLR_static	train_0	0.659601
BBBP	p_np	XGBClassifier	MolCLR_static	train_1	0.649774
BBBP	p_np	XGBClassifier	MolCLR_static	train_2	0.66307
BBBP	p_np	XGBClassifier	MolE_static	train_0	0.763272
BBBP	p_np	XGBClassifier	MolE_static	train_1	0.759033
BBBP	p_np	XGBClassifier	MolE_static	train_2	0.757009
BACE	Class	XGBClassifier	MolE_static	train_0	0.833877
BACE	Class	XGBClassifier	MolE_static	train_1	0.833152
BACE	Class	XGBClassifier	MolE_static	train_2	0.84837
BACE	Class	XGBClassifier	MolCLR_static	train_0	0.687862
BACE	Class	XGBClassifier	MolCLR_static	train_1	0.687862
BACE	Class	XGBClassifier	MolCLR_static	train_2	0.687862
Tox21	NR-AR	XGBClassifier	MolE_static	train_0	0.741064
Tox21	NR-AR	XGBClassifier	MolE_static	train_1	0.741064
Tox21	NR-AR	XGBClassifier	MolE_static	train_2	0.741064
Tox21	NR-AR-LBD	XGBClassifier	MolE_static	train_0	0.797999
Tox21	NR-AR-LBD	XGBClassifier	MolE_static	train_1	0.82027
Tox21	NR-AR-LBD	XGBClassifier	MolE_static	train_2	0.82114
Tox21	NR-AhR	XGBClassifier	MolE_static	train_0	0.834993
Tox21	NR-AhR	XGBClassifier	MolE_static	train_1	0.838576
Tox21	NR-AhR	XGBClassifier	MolE_static	train_2	0.833941
Tox21	NR-Aromatase	XGBClassifier	MolE_static	train_0	0.720991
Tox21	NR-Aromatase	XGBClassifier	MolE_static	train_1	0.720991
Tox21	NR-Aromatase	XGBClassifier	MolE_static	train_2	0.720991
Tox21	NR-ER	XGBClassifier	MolE_static	train_0	0.728394
Tox21	NR-ER	XGBClassifier	MolE_static	train_1	0.723701
Tox21	NR-ER	XGBClassifier	MolE_static	train_2	0.714256
Tox21	NR-ER-LBD	XGBClassifier	MolE_static	train_0	0.738698
Tox21	NR-ER-LBD	XGBClassifier	MolE_static	train_1	0.738698
Tox21	NR-ER-LBD	XGBClassifier	MolE_static	train_2	0.738698
Tox21	NR-PPAR-gamma	XGBClassifier	MolE_static	train_0	0.740013
Tox21	NR-PPAR-gamma	XGBClassifier	MolE_static	train_1	0.740013
Tox21	NR-PPAR-gamma	XGBClassifier	MolE_static	train_2	0.740013
Tox21	SR-ARE	XGBClassifier	MolE_static	train_0	0.727417
Tox21	SR-ARE	XGBClassifier	MolE_static	train_1	0.714193
Tox21	SR-ARE	XGBClassifier	MolE_static	train_2	0.728138
Tox21	SR-ATAD5	XGBClassifier	MolE_static	train_0	0.685446
Tox21	SR-ATAD5	XGBClassifier	MolE_static	train_1	0.698013
Tox21	SR-ATAD5	XGBClassifier	MolE_static	train_2	0.703467
Tox21	SR-HSE	XGBClassifier	MolE_static	train_0	0.801756
Tox21	SR-HSE	XGBClassifier	MolE_static	train_1	0.791522
Tox21	SR-HSE	XGBClassifier	MolE_static	train_2	0.753863
Tox21	SR-MMP	XGBClassifier	MolE_static	train_0	0.846698
Tox21	SR-MMP	XGBClassifier	MolE_static	train_1	0.846698
Tox21	SR-MMP	XGBClassifier	MolE_static	train_2	0.846698
Tox21	SR-p53	XGBClassifier	MolE_static	train_0	0.769962
Tox21	SR-p53	XGBClassifier	MolE_static	train_1	0.784224
Tox21	SR-p53	XGBClassifier	MolE_static	train_2	0.783826
Tox21	NR-AR	XGBClassifier	MolCLR_static	train_0	0.731697
Tox21	NR-AR	XGBClassifier	MolCLR_static	train_1	0.734012
Tox21	NR-AR	XGBClassifier	MolCLR_static	train_2	0.723137
Tox21	NR-AR-LBD	XGBClassifier	MolCLR_static	train_0	0.82027
Tox21	NR-AR-LBD	XGBClassifier	MolCLR_static	train_1	0.784167
Tox21	NR-AR-LBD	XGBClassifier	MolCLR_static	train_2	0.780513
Tox21	NR-AhR	XGBClassifier	MolCLR_static	train_0	0.821917
Tox21	NR-AhR	XGBClassifier	MolCLR_static	train_1	0.82044
Tox21	NR-AhR	XGBClassifier	MolCLR_static	train_2	0.803275
Tox21	NR-Aromatase	XGBClassifier	MolCLR_static	train_0	0.73297
Tox21	NR-Aromatase	XGBClassifier	MolCLR_static	train_1	0.688226
Tox21	NR-Aromatase	XGBClassifier	MolCLR_static	train_2	0.648489
Tox21	NR-ER	XGBClassifier	MolCLR_static	train_0	0.683397
Tox21	NR-ER	XGBClassifier	MolCLR_static	train_1	0.687411
Tox21	NR-ER	XGBClassifier	MolCLR_static	train_2	0.680947
Tox21	NR-ER-LBD	XGBClassifier	MolCLR_static	train_0	0.697936
Tox21	NR-ER-LBD	XGBClassifier	MolCLR_static	train_1	0.697936
Tox21	NR-ER-LBD	XGBClassifier	MolCLR_static	train_2	0.697936
Tox21	NR-PPAR-gamma	XGBClassifier	MolCLR_static	train_0	0.628308
Tox21	NR-PPAR-gamma	XGBClassifier	MolCLR_static	train_1	0.655022
Tox21	NR-PPAR-gamma	XGBClassifier	MolCLR_static	train_2	0.663982
Tox21	SR-ARE	XGBClassifier	MolCLR_static	train_0	0.658235
Tox21	SR-ARE	XGBClassifier	MolCLR_static	train_1	0.664567
Tox21	SR-ARE	XGBClassifier	MolCLR_static	train_2	0.652624
Tox21	SR-ATAD5	XGBClassifier	MolCLR_static	train_0	0.688339
Tox21	SR-ATAD5	XGBClassifier	MolCLR_static	train_1	0.599801
Tox21	SR-ATAD5	XGBClassifier	MolCLR_static	train_2	0.688339
Tox21	SR-HSE	XGBClassifier	MolCLR_static	train_0	0.711633
Tox21	SR-HSE	XGBClassifier	MolCLR_static	train_1	0.711633
Tox21	SR-HSE	XGBClassifier	MolCLR_static	train_2	0.711633
Tox21	SR-MMP	XGBClassifier	MolCLR_static	train_0	0.81277
Tox21	SR-MMP	XGBClassifier	MolCLR_static	train_1	0.809552
Tox21	SR-MMP	XGBClassifier	MolCLR_static	train_2	0.808446
Tox21	SR-p53	XGBClassifier	MolCLR_static	train_0	0.746366
Tox21	SR-p53	XGBClassifier	MolCLR_static	train_1	0.746366
Tox21	SR-p53	XGBClassifier	MolCLR_static	train_2	0.746366
SIDER	Hepatobiliary disorders	XGBClassifier	MolCLR_static	train_0	0.58441
SIDER	Hepatobiliary disorders	XGBClassifier	MolCLR_static	train_1	0.580298
SIDER	Hepatobiliary disorders	XGBClassifier	MolCLR_static	train_2	0.614375
SIDER	Metabolism and nutrition disorders	XGBClassifier	MolCLR_static	train_0	0.598413
SIDER	Metabolism and nutrition disorders	XGBClassifier	MolCLR_static	train_1	0.573923
SIDER	Metabolism and nutrition disorders	XGBClassifier	MolCLR_static	train_2	0.638549
SIDER	Product issues	XGBClassifier	MolCLR_static	train_0	0.291367
SIDER	Product issues	XGBClassifier	MolCLR_static	train_1	0.291367
SIDER	Product issues	XGBClassifier	MolCLR_static	train_2	0.291367
SIDER	Eye disorders	XGBClassifier	MolCLR_static	train_0	0.674432
SIDER	Eye disorders	XGBClassifier	MolCLR_static	train_1	0.605337
SIDER	Eye disorders	XGBClassifier	MolCLR_static	train_2	0.677021
SIDER	Investigations	XGBClassifier	MolCLR_static	train_0	0.675556
SIDER	Investigations	XGBClassifier	MolCLR_static	train_1	0.687111
SIDER	Investigations	XGBClassifier	MolCLR_static	train_2	0.657333
SIDER	Musculoskeletal and connective tissue disorders	XGBClassifier	MolCLR_static	train_0	0.68292
SIDER	Musculoskeletal and connective tissue disorders	XGBClassifier	MolCLR_static	train_1	0.665289
SIDER	Musculoskeletal and connective tissue disorders	XGBClassifier	MolCLR_static	train_2	0.693939
SIDER	Gastrointestinal disorders	XGBClassifier	MolCLR_static	train_0	0.80854
SIDER	Gastrointestinal disorders	XGBClassifier	MolCLR_static	train_1	0.80854
SIDER	Gastrointestinal disorders	XGBClassifier	MolCLR_static	train_2	0.80854
SIDER	Social circumstances	XGBClassifier	MolCLR_static	train_0	0.520798
SIDER	Social circumstances	XGBClassifier	MolCLR_static	train_1	0.497029
SIDER	Social circumstances	XGBClassifier	MolCLR_static	train_2	0.581919
SIDER	Immune system disorders	XGBClassifier	MolCLR_static	train_0	0.666416
SIDER	Immune system disorders	XGBClassifier	MolCLR_static	train_1	0.657393
SIDER	Immune system disorders	XGBClassifier	MolCLR_static	train_2	0.634586
SIDER	Reproductive system and breast disorders	XGBClassifier	MolCLR_static	train_0	0.689152
SIDER	Reproductive system and breast disorders	XGBClassifier	MolCLR_static	train_1	0.668639
SIDER	Reproductive system and breast disorders	XGBClassifier	MolCLR_static	train_2	0.644773
SIDER	Neoplasms benign, malignant and unspecified (incl cysts and polyps)	XGBClassifier	MolCLR_static	train_0	0.719181
SIDER	Neoplasms benign, malignant and unspecified (incl cysts and polyps)	XGBClassifier	MolCLR_static	train_1	0.660503
SIDER	Neoplasms benign, malignant and unspecified (incl cysts and polyps)	XGBClassifier	MolCLR_static	train_2	0.62574
SIDER	General disorders and administration site conditions	XGBClassifier	MolCLR_static	train_0	0.45374
SIDER	General disorders and administration site conditions	XGBClassifier	MolCLR_static	train_1	0.537648
SIDER	General disorders and administration site conditions	XGBClassifier	MolCLR_static	train_2	0.713583
SIDER	Endocrine disorders	XGBClassifier	MolCLR_static	train_0	0.666942
SIDER	Endocrine disorders	XGBClassifier	MolCLR_static	train_1	0.604408
SIDER	Endocrine disorders	XGBClassifier	MolCLR_static	train_2	0.685675
SIDER	Surgical and medical procedures	XGBClassifier	MolCLR_static	train_0	0.582249
SIDER	Surgical and medical procedures	XGBClassifier	MolCLR_static	train_1	0.572189
SIDER	Surgical and medical procedures	XGBClassifier	MolCLR_static	train_2	0.539053
SIDER	Vascular disorders	XGBClassifier	MolCLR_static	train_0	0.65265
SIDER	Vascular disorders	XGBClassifier	MolCLR_static	train_1	0.65265
SIDER	Vascular disorders	XGBClassifier	MolCLR_static	train_2	0.65265
SIDER	Blood and lymphatic system disorders	XGBClassifier	MolCLR_static	train_0	0.708434
SIDER	Blood and lymphatic system disorders	XGBClassifier	MolCLR_static	train_1	0.692169
SIDER	Blood and lymphatic system disorders	XGBClassifier	MolCLR_static	train_2	0.721888
SIDER	Skin and subcutaneous tissue disorders	XGBClassifier	MolCLR_static	train_0	0.61983
SIDER	Skin and subcutaneous tissue disorders	XGBClassifier	MolCLR_static	train_1	0.715328
SIDER	Skin and subcutaneous tissue disorders	XGBClassifier	MolCLR_static	train_2	0.716545
SIDER	Congenital, familial and genetic disorders	XGBClassifier	MolCLR_static	train_0	0.616246
SIDER	Congenital, familial and genetic disorders	XGBClassifier	MolCLR_static	train_1	0.616246
SIDER	Congenital, familial and genetic disorders	XGBClassifier	MolCLR_static	train_2	0.616246
SIDER	Infections and infestations	XGBClassifier	MolCLR_static	train_0	0.625648
SIDER	Infections and infestations	XGBClassifier	MolCLR_static	train_1	0.605375
SIDER	Infections and infestations	XGBClassifier	MolCLR_static	train_2	0.569071
SIDER	Respiratory, thoracic and mediastinal disorders	XGBClassifier	MolCLR_static	train_0	0.712089
SIDER	Respiratory, thoracic and mediastinal disorders	XGBClassifier	MolCLR_static	train_1	0.733945
SIDER	Respiratory, thoracic and mediastinal disorders	XGBClassifier	MolCLR_static	train_2	0.708041
SIDER	Psychiatric disorders	XGBClassifier	MolCLR_static	train_0	0.691057
SIDER	Psychiatric disorders	XGBClassifier	MolCLR_static	train_1	0.655189
SIDER	Psychiatric disorders	XGBClassifier	MolCLR_static	train_2	0.658297
SIDER	Renal and urinary disorders	XGBClassifier	MolCLR_static	train_0	0.700969
SIDER	Renal and urinary disorders	XGBClassifier	MolCLR_static	train_1	0.700969
SIDER	Renal and urinary disorders	XGBClassifier	MolCLR_static	train_2	0.700969
SIDER	Pregnancy, puerperium and perinatal conditions	XGBClassifier	MolCLR_static	train_0	0.407563
SIDER	Pregnancy, puerperium and perinatal conditions	XGBClassifier	MolCLR_static	train_1	0.407563
SIDER	Pregnancy, puerperium and perinatal conditions	XGBClassifier	MolCLR_static	train_2	0.407563
SIDER	Ear and labyrinth disorders	XGBClassifier	MolCLR_static	train_0	0.509571
SIDER	Ear and labyrinth disorders	XGBClassifier	MolCLR_static	train_1	0.589471
SIDER	Ear and labyrinth disorders	XGBClassifier	MolCLR_static	train_2	0.508115
SIDER	Cardiac disorders	XGBClassifier	MolCLR_static	train_0	0.694444
SIDER	Cardiac disorders	XGBClassifier	MolCLR_static	train_1	0.712121
SIDER	Cardiac disorders	XGBClassifier	MolCLR_static	train_2	0.735767
SIDER	Nervous system disorders	XGBClassifier	MolCLR_static	train_0	0.753731
SIDER	Nervous system disorders	XGBClassifier	MolCLR_static	train_1	0.753731
SIDER	Nervous system disorders	XGBClassifier	MolCLR_static	train_2	0.753731
SIDER	Injury, poisoning and procedural complications	XGBClassifier	MolCLR_static	train_0	0.556553
SIDER	Injury, poisoning and procedural complications	XGBClassifier	MolCLR_static	train_1	0.556553
SIDER	Injury, poisoning and procedural complications	XGBClassifier	MolCLR_static	train_2	0.556553
SIDER	Hepatobiliary disorders	XGBClassifier	MolE_static	train_0	0.636898
SIDER	Hepatobiliary disorders	XGBClassifier	MolE_static	train_1	0.649824
SIDER	Hepatobiliary disorders	XGBClassifier	MolE_static	train_2	0.638856
SIDER	Metabolism and nutrition disorders	XGBClassifier	MolE_static	train_0	0.614512
SIDER	Metabolism and nutrition disorders	XGBClassifier	MolE_static	train_1	0.603628
SIDER	Metabolism and nutrition disorders	XGBClassifier	MolE_static	train_2	0.58254
SIDER	Product issues	XGBClassifier	MolE_static	train_0	0.489209
SIDER	Product issues	XGBClassifier	MolE_static	train_1	0.782374
SIDER	Product issues	XGBClassifier	MolE_static	train_2	0.356115
SIDER	Eye disorders	XGBClassifier	MolE_static	train_0	0.660494
SIDER	Eye disorders	XGBClassifier	MolE_static	train_1	0.660494
SIDER	Eye disorders	XGBClassifier	MolE_static	train_2	0.660494
SIDER	Investigations	XGBClassifier	MolE_static	train_0	0.755556
SIDER	Investigations	XGBClassifier	MolE_static	train_1	0.746222
SIDER	Investigations	XGBClassifier	MolE_static	train_2	0.775556
SIDER	Musculoskeletal and connective tissue disorders	XGBClassifier	MolE_static	train_0	0.702479
SIDER	Musculoskeletal and connective tissue disorders	XGBClassifier	MolE_static	train_1	0.719559
SIDER	Musculoskeletal and connective tissue disorders	XGBClassifier	MolE_static	train_2	0.722865
SIDER	Gastrointestinal disorders	XGBClassifier	MolE_static	train_0	0.705234
SIDER	Gastrointestinal disorders	XGBClassifier	MolE_static	train_1	0.705234
SIDER	Gastrointestinal disorders	XGBClassifier	MolE_static	train_2	0.705234
SIDER	Social circumstances	XGBClassifier	MolE_static	train_0	0.592105
SIDER	Social circumstances	XGBClassifier	MolE_static	train_1	0.627759
SIDER	Social circumstances	XGBClassifier	MolE_static	train_2	0.605688
SIDER	Immune system disorders	XGBClassifier	MolE_static	train_0	0.638847
SIDER	Immune system disorders	XGBClassifier	MolE_static	train_1	0.638847
SIDER	Immune system disorders	XGBClassifier	MolE_static	train_2	0.638847
[truncated: 324 more rows]
