# Supplementary material for: Pre-trained molecular representations enable antimicrobial discovery
Source: Nat Commun. 2025 Apr 10;16:3420. doi: 10.1038/s41467-025-58804-4 (PMC11986102; doi:10.1038/s41467-025-58804-4)
Supplement: Supplementary file 4 — Source Data [file 41467_2025_58804_MOESM4_ESM.zip › Source Data/Supplementary Figure 11.xlsx]

## Sheet: SF 10
Taxanomic data for all bacterial strains used in this study. The NCBI Taxonomy ID is used to build the tree.
NT data base	Phylum	Class	Order	Family	Genus	Species	Strain	Gram stain	NCBI Taxonomy ID	strain usage	Notes
NT5022	Actinobacteria	Actinobacteria	Bifidobacteriales	Bifidobacteriaceae	Bifidobacterium	Bifidobacterium adolescentis	type strain, E194a (Variant a)	positive	NCBI:txid367928	Model training
NT5024	Actinobacteria	Actinobacteria	Coriobacteriales	Coriobacteriaceae	Eggerthella	Eggerthella lenta	type strain, 1899 B, VPI 0255	positive	NCBI:txid479437	Model training
NT5028	Actinobacteria	Actinobacteria	Bifidobacteriales	Bifidobacteriaceae	Bifidobacterium	Bifidobacterium longum subsp. Longum	type strain, E194b (Variant a)	positive	NCBI:txid1679	Model training
NT5073	Actinobacteria	Actinobacteria	Coriobacteriales	Coriobacteriaceae	Collinsella	Collinsella aerofaciens	type strain, ATCC 25986, VPI 1003	positive	NCBI:txid411903	Model training
NT5001	Bacteroidetes	Bacteroidia	Bacteroidales	Bacteroidaceae	Bacteroides	Bacteroides vulgatus	type strain	negative	NCBI:txid435590	Model training
NT5002	Bacteroidetes	Bacteroidia	Bacteroidales	Bacteroidaceae	Bacteroides	Bacteroides uniformis	VPI 0061	negative	NCBI:txid411479	Model training
NT5003	Bacteroidetes	Bacteroidia	Bacteroidales	Bacteroidaceae	Bacteroides	Bacteroides fragilis nontoxigenic	EN-2, VPI 2553	negative	NCBI:txid272559	Model training
NT5004	Bacteroidetes	Bacteroidia	Bacteroidales	Bacteroidaceae	Bacteroides	Bacteroides thetaiotaomicron	E50(VPI 5482)	negative	NCBI:txid226186	Model training
NT5019	Bacteroidetes	Bacteroidia	Bacteroidales	Prevotellaceae	Prevotella	Prevotella copri	type strain, CB7	negative	NCBI:txid537011	Model training
NT5033	Bacteroidetes	Bacteroidia	Bacteroidales	Bacteroidaceae	Bacteroides	Bacteroides fragilis enterotoxigenic (ET)	20656-2- 1	negative	NCBI:txid817	Model training	General
NT5050	Bacteroidetes	Bacteroidia	Bacteroidales	Bacteroidaceae	Bacteroides	Bacteroides caccae	type strain, CCUG 38735, CIP 104201, JCM 9498, NCTC 13051, VPI 3452A	negative	NCBI:txid411901	Model training
NT5054	Bacteroidetes	Bacteroidia	Bacteroidales	Bacteroidaceae	Bacteroides	Bacteroides ovatus	type strain, NCTC 11153	negative	NCBI:txid411476	Model training
NT5064	Bacteroidetes	Bacteroidia	Bacteroidales	Bacteroidaceae	Bacteroides	Bacteroides xylanisolvens	Strain CL03T12C04, HM-722	negative	NCBI:txid997892	Model training
NT5071	Bacteroidetes	Bacteroidia	Bacteroidales	Porphyromonadaceae	Parabacteroides	Parabacteroides merdae	VPI T4-1, CIP 104202T, JCM 9497	negative	NCBI:txid411477	Model training
NT5074	Bacteroidetes	Bacteroidia	Bacteroidales	Porphyromonadaceae	Parabacteroides	Parabacteroides distasonis	ATCC 8503, CCUG 4941, JCM 5825, NCTC 11152	negative	NCBI:txid435591	Model training
NT5081	Bacteroidetes	Bacteroidia	Bacteroidales	Porphyromonadaceae	Odoribacter	Odoribacter splanchnicus	type strain, 1651/6	negative	NCBI:txid709991	Model training
NT5038	Firmicutes	Bacilli	Lactobacillales	Streptococcaceae	Streptococcus	Streptococcus salivarius	type strain, 275	positive	NCBI:txid1304	Model training
NT5042	Firmicutes	Bacilli	Lactobacillales	Lactobacillaceae	Lactobacillus	Lactobacillus paracasei	LPC-37, ATCC No.: SD5275	positive	NCBI:txid1597	Model training
NT5072	Firmicutes	Bacilli	Lactobacillales	Streptococcaceae	Streptococcus	Streptococcus parasanguinis	type strain	positive	NCBI:txid760570	Model training
SA	Firmicutes	Bacilli	Bacilliales	Staphylococcaceae	Staphylococcus	Staphylococcus aureus	newman	positive	NCBI:txid426430	Experimental validation
NT5006	Firmicutes	Clostridia	Clostridiales	Clostridiaceae	Clostridium	Clostridium ramosum	type strain, 113-I, VPI 0427	positive	NCBI:txid445974	Model training
NT5009	Firmicutes	Clostridia	Clostridiales	Eubacteriaceae	Eubacterium	Eubacterium rectale	A1-86	positive	NCBI:txid657318	Model training
NT5011	Firmicutes	Clostridia	Clostridiales	Lachnospiraceae	Roseburia	Roseburia intestinalis	L1-82	positive	NCBI:txid536231	Model training
NT5026	Firmicutes	Clostridia	Clostridiales	Clostridiaceae	Clostridium	Clostridium bolteae	type strain, WAL 16351	positive	NCBI:txid411902	Model training
NT5032	Firmicutes	Clostridia	Clostridiales	Clostridiaceae	Clostridium	Clostridium perfringens	C36	positive	NCBI:txid1502	Model training
NT5037	Firmicutes	Clostridia	Clostridiales	Clostridiaceae	Clostridium	Clostridium saccharolyticum	type strain, WM1	positive	NCBI:txid610130	Model training
NT5045	Firmicutes	Clostridia	Clostridiales	Ruminococcaceae	Ruminococcus	Ruminococcus bromii	type strain, VPI 6883	positive	NCBI:txid40518	Model training
NT5046	Firmicutes	Clostridia	Clostridiales	Lachnospiraceae	Blautia	Ruminococcus gnavus	type strain, VPI C7-9	positive	NCBI:txid411470	Model training
NT5047	Firmicutes	Clostridia	Clostridiales	Lachnospiraceae	Blautia	Ruminococcus torques	type strain, VPI B2-51	positive	NCBI:txid411460	Model training
NT5048	Firmicutes	Clostridia	Clostridiales	Lachnospiraceae	Coprococcus	Coprococcus comes	type strain, VPI CI-38	positive	NCBI:txid470146	Model training
NT5069	Firmicutes	Clostridia	Clostridiales	Lachnospiraceae	Blautia	Blautia obeum	type strain	positive	NCBI:txid411459	Model training
NT5075	Firmicutes	Clostridia	Clostridiales	Eubacteriaceae	Eubacterium	Eubacterium eligens	type strain, C15-B4	positive	NCBI:txid515620	Model training
NT5076	Firmicutes	Clostridia	Clostridiales	Lachnospiraceae	Dorea	Dorea formicigenerans	VPI C8-13	positive	NCBI:txid411461	Model training
NT5079	Firmicutes	Clostridia	Clostridiales	Lachnospiraceae	Roseburia	Roseburia hominis	type strain, A2-183	positive	NCBI:txid585394	Model training
NT5083	Firmicutes	Clostridia	Clostridiales	Clostridiaceae	Peptoclostridium	Clostridium difficile	630	positive	NCBI:txid272563	Model training
NT5017	Firmicutes	Negativicutes	Selenomondales	Veillonellaceae	Veillonella	Veillonella parvula	type strain, Te3	negative	NCBI:txid479436	Model training
NT5025	Fusobacteria	Fusobacteria	Fusobacteriales	Fusobacteriaceae	Fusobacterium	Fusobacterium nucleatum subsp. Nucleatum	type strain, 1612A, VPI 4355	negative	NCBI:txid190304	Model training
NT5036	Proteobacteria	Deltaproteobacteria	Desulfovibrionales	Desulfovibrionaceae	Bilophila	Bilophila wadsworthia	type strain, WAL 7959 [Lab 88-130H]	negative	NCBI:txid1408428	Model training
NT5077	Proteobacteria	Gammaproteobacteria	Enterobacteriales	Enterobacteriaceae	Escherichia	Escherichia coli IAI1	IAI1	negative	NCBI:txid585034	Model training/Experimental validation
NT5078	Proteobacteria	Gammaproteobacteria	Enterobacteriales	Enterobacteriaceae	Escherichia	Escherichia coli ED1a	ED1a	negative	NCBI:txid585397	Model training
KP	Proteobacteria	Gammaproteobacteria	Enterobacteriales	Enterobacteriaceae	Klebsiella	Klebsiella pneumoniae	MKP103	negative	NCBI:txid1087446	Experimental validation	Closest strain (FCF1305)
PA	Proteobacteria	Gammaproteobacteria	Pseudomonales	Pseudomonadaceae	Pseudomonas	Pseudomonas aeruginosa	PA14	negative	NCBI:txid652611	Experimental validation
EC	Proteobacteria	Gammaproteobacteria	Enterobacteriales	Enterobacteriaceae	Escherichia	Escherichia coli UPEC	UPEC/CFT0731	negative	NCBI:txid199310	Experimental validation	Closest strain (CFT073)
NT5021	Verrucomicrobia	Verrucomicrobiae	Verrucomicrobiales	Verrucomicrobiaea	Akkermansia	Akkermansia muciniphila	type strain, Muc	negative	NCBI:txid349741	Model training
