# Supplementary material for: Pre-trained molecular representations enable antimicrobial discovery
Source: Nat Commun. 2025 Apr 10;16:3420. doi: 10.1038/s41467-025-58804-4 (PMC11986102; doi:10.1038/s41467-025-58804-4)
Supplement: Supplementary file 4 — Source Data [file 41467_2025_58804_MOESM4_ESM.zip › Source Data/Supplementary Figure 10.xlsx]

## Sheet: SF 9
Molecular similarity between molecules selecte for experimental validation and compounds used to train MolE-XGBoost. The selected_chem column mentions the compound chosen for validation. The prestwick_ID and prestwick_chemname columns indicate the training compound to which the selected compound is being compared. The tanimoto_similarity shows the estimated tanimoto similarity between the selecte…
selected_chem	prestwick_ID	tanimoto_similarity	similarity_ranking	prestwick_chemname	target_species	measured_n_inhibited_strains	most_similar_category
Cetrorelix	Prestw-301	0.276423	1	Lisinopril	human	0	Overall
Cetrorelix	Prestw-919	0.272727	2	Bacitracin	bacteria	33	Antibiotic
Cetrorelix	Prestw-314	0.257812	3	Enalapril maleate	human	0	NA
Cetrorelix	Prestw-311	0.217742	4	Ifenprodil tartrate	human	0	NA
Cetrorelix	Prestw-428	0.2	5	Roxatidine Acetate HCl	human	0	NA
Cetrorelix	Prestw-559	0.2	5	DO 897/99	not a drug	3	NA
Cetrorelix	Prestw-927	0.195489	7	Quinapril HCl	human	0	NA
Cetrorelix	Prestw-486	0.193548	8	Colistin sulfate	bacteria	23	NA
Cetrorelix	Prestw-125	0.185484	9	Perphenazine	human	9	NA
Cetrorelix	Prestw-306	0.184615	10	Clemastine fumarate	human	3	NA
Cetrorelix	Prestw-380	0.183824	11	Clebopride maleate	human	0	NA
Cetrorelix	Prestw-399	0.183206	12	Prochlorperazine dimaleate	human	9	NA
Cetrorelix	Prestw-408	0.181818	13	Butoconazole nitrate	fungi	23	Non-antibiotic with BSA
Cetrorelix	Prestw-19	0.181034	14	Captopril	human	0	NA
Cetrorelix	Prestw-322	0.179856	15	Alfuzosin hydrochloride	human	1	NA
Cetrorelix	Prestw-1284	0.176471	16	Hydroxychloroquine sulfate	protozoa	0	NA
Cetrorelix	Prestw-626	0.174603	17	Racecadotril	human	0	NA
Cetrorelix	Prestw-497	0.173469	18	Vancomycin hydrochloride	bacteria	31	NA
Cetrorelix	Prestw-316	0.171429	19	Glibenclamide	human	0	NA
Cetrorelix	Prestw-1008	0.170543	20	Gabexate mesilate	not a drug	0	NA
Cetrorelix	Prestw-389	0.168919	21	Ketoconazole	fungi	12	NA
Cetrorelix	Prestw-132	0.165414	22	Loxapine succinate	human	8	NA
Cetrorelix	Prestw-476	0.165414	22	Primaquine diphosphate	protozoa	0	NA
Cetrorelix	Prestw-915	0.165414	22	Lorglumide sodium salt	not a drug	1	NA
Cetrorelix	Prestw-657	0.165354	25	Benzamil hydrochloride	human	1	NA
Cetrorelix	Prestw-352	0.165289	26	Dobutamine hydrochloride	human	0	NA
Cetrorelix	Prestw-304	0.164179	27	Econazole nitrate	fungi	27	NA
Cetrorelix	Prestw-376	0.164179	27	Clofazimine	bacteria	29	NA
Cetrorelix	Prestw-896	0.163636	29	N-Acetyl-L-leucine	human	0	NA
Cetrorelix	Prestw-327	0.163522	30	Cefoperazone dihydrate	bacteria	36	NA
Cetrorelix	Prestw-1068	0.163121	31	Thiethylperazine dimalate	human	7	NA
Cetrorelix	Prestw-1432	0.162963	32	Loratadine	human	23	NA
Cetrorelix	Prestw-310	0.162963	32	Mebeverine hydrochloride	human	0	NA
Cetrorelix	Prestw-227	0.16129	34	Clemizole hydrochloride	human	20	NA
Cetrorelix	Prestw-1104	0.160584	35	Clonixin Lysinate	human	0	NA
Cetrorelix	Prestw-277	0.160305	36	Labetalol hydrochloride	human	1	NA
Cetrorelix	Prestw-318	0.15942	37	Quinacrine dihydrochloride dihydrate	protozoa	10	NA
Cetrorelix	Prestw-298	0.159091	38	Fipexide hydrochloride	human	0	NA
Cetrorelix	Prestw-1049	0.158333	39	Oxyphenbutazone	human	0	NA
Cetrorelix	Prestw-377	0.158273	40	Nafronyl oxalate	human	0	NA
Cetrorelix	Prestw-936	0.15748	41	Bephenium hydroxynaphthoate	metazoan parasites	0	NA
Cetrorelix	Prestw-17	0.156522	42	Levodopa	human	0	NA
Cetrorelix	Prestw-317	0.156522	42	Guanethidine sulfate	human	0	NA
Cetrorelix	Prestw-430	0.156463	44	Cisapride	human	1	NA
Cetrorelix	Prestw-305	0.15625	45	Bupivacaine hydrochloride	human	0	NA
Cetrorelix	Prestw-1190	0.156028	46	Olmesartan	human	0	NA
Cetrorelix	Prestw-364	0.156028	46	Metergoline	human	5	NA
Cetrorelix	Prestw-1454	0.155738	48	Nylidrin	human	0	NA
Cetrorelix	Prestw-353	0.155738	48	Moclobemide	human	0	NA
Cetrorelix	Prestw-560	0.155738	48	Prenylamine lactate	human	10	NA
Cetrorelix	Prestw-340	0.155556	51	Domperidone	human	1	NA
Cetrorelix	Prestw-548	0.155556	51	Chloroquine diphosphate	protozoa	0	NA
Cetrorelix	Prestw-810	0.155556	51	Sulconazole nitrate	fungi	17	NA
Cetrorelix	Prestw-1091	0.155172	54	Spaglumic acid	human	0	NA
Cetrorelix	Prestw-117	0.155039	55	Chlorpheniramine maleate	human	1	NA
Cetrorelix	Prestw-503	0.155039	55	Cetirizine dihydrochloride	human	0	NA
Cetrorelix	Prestw-1280	0.154472	57	Mepivacaine hydrochloride	human	0	NA
Cetrorelix	Prestw-293	0.154412	58	Glafenine hydrochloride	human	1	NA
Cetrorelix	Prestw-932	0.154412	58	S(-)Eticlopride hydrochloride	not a drug	0	NA
Cetrorelix	Prestw-149	0.153285	60	Thioproperazine dimesylate	human	1	NA
Cetrorelix	Prestw-276	0.152672	61	Bumetanide	human	0	NA
Cetrorelix	Prestw-137	0.152174	62	Clindamycin hydrochloride	bacteria	39	NA
Cetrorelix	Prestw-1041	0.152	63	Etomidate	human	4	NA
Cetrorelix	Prestw-228	0.152	63	Tropicamide	human	0	NA
Cetrorelix	Prestw-64	0.152	63	Chlorpromazine hydrochloride	human	11	NA
Cetrorelix	Prestw-367	0.151515	66	Benfluorex hydrochloride	human	10	NA
Cetrorelix	Prestw-490	0.151261	67	Iobenguane sulfate	human	0	NA
Cetrorelix	Prestw-974	0.151261	67	Pronethalol hydrochloride	not a drug	1	NA
Cetrorelix	Prestw-71	0.150794	69	Todralazine hydrochloride	not a drug	0	NA
Cetrorelix	Prestw-858	0.150685	70	Doxazosin mesylate	human	3	NA
Cetrorelix	Prestw-529	0.15	71	Mesoridazine besylate	human	4	NA
Cetrorelix	Prestw-999	0.15	71	Proguanil hydrochloride	protozoa	0	NA
Cetrorelix	Prestw-374	0.14966	73	Methylergometrine maleate	human	0	NA
Cetrorelix	Prestw-1325	0.149254	74	Raclopride	not a drug	1	NA
Cetrorelix	Prestw-292	0.149254	74	Trazodone hydrochloride	human	1	NA
Cetrorelix	Prestw-576	0.149254	74	Acetopromazine maleate salt	human	4	NA
Cetrorelix	Prestw-398	0.148936	77	Oxantel pamoate	metazoan parasites	0	NA
Cetrorelix	Prestw-378	0.148438	78	Bezafibrate	human	1	NA
Cetrorelix	Prestw-457	0.148438	78	Meclozine dihydrochloride	human	22	NA
Cetrorelix	Prestw-135	0.147887	80	Methotrexate	human	12	NA
Cetrorelix	Prestw-373	0.147887	80	Amethopterin (R,S)	human	12	NA
Cetrorelix	Prestw-282	0.147541	82	Fenoterol hydrobromide	human	0	NA
Cetrorelix	Prestw-1219	0.147059	83	Amlodipine	human	3	NA
Cetrorelix	Prestw-56	0.147059	83	Sulpiride	human	0	NA
Cetrorelix	Prestw-534	0.146341	85	Atovaquone	protozoa	3	NA
Cetrorelix	Prestw-767	0.146341	85	Guanadrel sulfate	human	1	NA
Cetrorelix	Prestw-565	0.146154	87	Atropine sulfate monohydrate	human	0	NA
Cetrorelix	Prestw-66	0.146154	87	Minaprine dihydrochloride	human	0	NA
Cetrorelix	Prestw-495	0.145695	89	Terconazole	fungi	0	NA
Cetrorelix	Prestw-106	0.145161	90	Nicorandil	human	2	NA
Cetrorelix	Prestw-403	0.145161	90	Thyroxine (L)	human	4	NA
Cetrorelix	Prestw-807	0.145161	90	Chloropyramine hydrochloride	human	0	NA
Cetrorelix	Prestw-904	0.144068	93	Metyrapone	human	0	NA
Cetrorelix	Prestw-536	0.144	94	(R)-(+)-Atenolol	human	0	NA
Cetrorelix	Prestw-558	0.144	94	Gliclazide	human	0	NA
Cetrorelix	Prestw-617	0.144	94	Quipazine dimaleate salt	not a drug	2	NA
Cetrorelix	Prestw-953	0.144	94	(S)-(-)-Atenolol	human	0	NA
Cetrorelix	Prestw-1473	0.143885	98	Estradiol Valerate	human	16	NA
Cetrorelix	Prestw-751	0.143885	98	Terazosin hydrochloride	human	0	NA
Cetrorelix	Prestw-1449	0.142857	100	Nicotinamide	human	0	NA
Cetrorelix	Prestw-233	0.142857	100	Hyoscyamine (L)	human	1	NA
Cetrorelix	Prestw-240	0.142857	100	Proglumide	human	1	NA
Cetrorelix	Prestw-320	0.142857	100	Fluphenazine dihydrochloride	human	7	NA
Cetrorelix	Prestw-473	0.142857	100	Cefotetan	bacteria	32	NA
Cetrorelix	Prestw-5	0.142857	100	Atracurium besylate	human	0	NA
Cetrorelix	Prestw-801	0.141791	106	Carbinoxamine maleate salt	human	0	NA
Cetrorelix	Prestw-269	0.141732	107	Clomipramine hydrochloride	human	4	NA
Cetrorelix	Prestw-633	0.141667	108	Thiorphan	human	0	NA
Cetrorelix	Prestw-819	0.141026	109	Moxalactam disodium salt	bacteria	32	NA
Cetrorelix	Prestw-187	0.140845	110	Catharanthine	human	2	NA
Cetrorelix	Prestw-744	0.140845	110	Flunixin meglumine	veterinary: host animal	4	NA
Cetrorelix	Prestw-434	0.140741	112	Cefadroxil	bacteria	4	NA
Cetrorelix	Prestw-485	0.140741	112	Cefaclor hydrate	bacteria	18	NA
Cetrorelix	Prestw-76	0.140741	112	Dibucaine	human	1	NA
Cetrorelix	Prestw-945	0.140741	112	Salmeterol	human	1	NA
Cetrorelix	Prestw-448	0.140625	116	Hydroxytacrine maleate (R,S)	human	0	NA
Cetrorelix	Prestw-323	0.140496	117	Chlorpropamide	human	1	NA
Cetrorelix	Prestw-336	0.140496	117	Chlormezanone	human	0	NA
Cetrorelix	Prestw-451	0.13986	119	Alizapride HCl	human	0	NA
Cetrorelix	Prestw-1102	0.139706	120	Fexofenadine HCl	human	3	NA
Cetrorelix	Prestw-1253	0.139706	120	Butylscopolammonium (n-) bromide	human	0	NA
Cetrorelix	Prestw-133	0.139535	122	Hydroxyzine dihydrochloride	human	1	NA
Cetrorelix	Prestw-1498	0.139535	122	Camylofine chlorhydrate	human	0	NA
Cetrorelix	Prestw-1604	0.139535	122	(-)-Emtricitabine	viruses	1	NA
Cetrorelix	Prestw-266	0.139535	122	Disopyramide	human	0	NA
Cetrorelix	Prestw-789	0.139535	122	Drofenine hydrochloride	human	0	NA
Cetrorelix	Prestw-249	0.139344	127	Bupropion hydrochloride	human	0	NA
Cetrorelix	Prestw-703	0.138462	128	Famprofazone	human	2	NA
Cetrorelix	Prestw-1000	0.138365	129	Lymecycline	bacteria	26	NA
Cetrorelix	Prestw-199	0.138211	130	Prilocaine hydrochloride	human	1	NA
Cetrorelix	Prestw-763	0.138211	130	Meclofenoxate hydrochloride	human	0	NA
Cetrorelix	Prestw-1217	0.137681	132	Amisulpride	human	0	NA
Cetrorelix	Prestw-1433	0.137681	132	Losartan	human	0	NA
Cetrorelix	Prestw-302	0.137681	132	Lincomycin hydrochloride	bacteria	37	NA
Cetrorelix	Prestw-115	0.137405	135	Haloperidol	human	2	NA
Cetrorelix	Prestw-225	0.137405	135	Nifenazone	human	0	NA
Cetrorelix	Prestw-319	0.137405	135	Clofilium tosylate	human	8	NA
Cetrorelix	Prestw-998	0.137405	135	Zuclopenthixol dihydrochloride	human	11	NA
Cetrorelix	Prestw-47	0.137097	139	Ticlopidine hydrochloride	human	0	NA
Cetrorelix	Prestw-799	0.137097	139	Pridinol methanesulfonate salt	human	3	NA
Cetrorelix	Prestw-944	0.137097	139	Phenoxybenzamine hydrochloride	human	1	NA
Cetrorelix	Prestw-654	0.136986	142	Benfotiamine	human	0	NA
Cetrorelix	Prestw-179	0.136752	143	Phenformin hydrochloride	human	0	NA
Cetrorelix	Prestw-735	0.136691	144	Flecainide acetate	human	0	NA
Cetrorelix	Prestw-862	0.136691	144	Raloxifene hydrochloride	human	1	NA
Cetrorelix	Prestw-923	0.136691	144	Xamoterol hemifumarate	human	0	NA
Cetrorelix	Prestw-947	0.136691	144	Prazosin hydrochloride	human	0	NA
Cetrorelix	Prestw-44	0.136364	148	Isoxicam	human	0	NA
Cetrorelix	Prestw-788	0.136	149	Hexylcaine hydrochloride	human	0	NA
Cetrorelix	Prestw-793	0.136	149	Cloperastine hydrochloride	human	2	NA
Cetrorelix	Prestw-242	0.135714	151	Flavoxate hydrochloride	human	0	NA
Cetrorelix	Prestw-584	0.135714	151	Yohimbine hydrochloride	human	0	NA
Cetrorelix	Prestw-406	0.135338	153	Morpholinoethylamino-3-benzocyclohepta-(5,6-c)-pyridazine dihydrochloride	not a drug	0	NA
Cetrorelix	Prestw-755	0.135135	154	Piperacillin sodium salt	bacteria	37	NA
Cetrorelix	Prestw-1037	0.134921	155	Zalcitabine	viruses	0	NA
Cetrorelix	Prestw-68	0.134921	155	Isoxsuprine hydrochloride	human	0	NA
Cetrorelix	Prestw-531	0.134752	157	Pirenperone	not a drug	0	NA
Cetrorelix	Prestw-176	0.134454	158	Iproniazide phosphate	human	0	NA
Cetrorelix	Prestw-287	0.134328	159	Oxybutynin chloride	human	0	NA
Cetrorelix	Prestw-289	0.134328	159	Pyrilamine maleate	human	0	NA
Cetrorelix	Prestw-433	0.134328	159	Cyanocobalamin	human	0	NA
Cetrorelix	Prestw-666	0.134328	159	Nisoldipine	human	0	NA
Cetrorelix	Prestw-973	0.134328	159	Pirlindole mesylate	human	0	NA
Cetrorelix	Prestw-991	0.134228	164	Gliquidone	human	2	NA
Cetrorelix	Prestw-834	0.134146	165	Novobiocin sodium salt	veterinary: infections	37	NA
Cetrorelix	Prestw-881	0.133929	166	Niacin	human	0	NA
Cetrorelix	Prestw-725	0.133858	167	Deferoxamine mesylate	human	0	NA
Cetrorelix	Prestw-903	0.133858	167	Diloxanide furoate	protozoa	1	NA
Cetrorelix	Prestw-20	0.133333	169	Minoxidil	human	0	NA
Cetrorelix	Prestw-234	0.133333	169	Chlorphensin carbamate	fungi	0	NA
Cetrorelix	Prestw-381	0.133333	169	Lidoflazine	human	6	NA
Cetrorelix	Prestw-78	0.133333	169	Thioridazine hydrochloride	human	18	NA
Cetrorelix	Prestw-909	0.133333	169	Nabumetone	human	0	NA
Cetrorelix	Prestw-392	0.132867	174	Ketanserin tartrate hydrate	human	0	NA
Cetrorelix	Prestw-441	0.132812	175	Estradiol-17 beta	human	0	NA
Cetrorelix	Prestw-853	0.132812	175	Liothyronine	human	1	NA
Cetrorelix	Prestw-720	0.13245	177	Cefuroxime sodium salt	bacteria	31	NA
Cetrorelix	Prestw-308	0.132353	178	Pimozide	human	9	NA
Cetrorelix	Prestw-455	0.132353	178	Mebhydroline 1,5-naphtalenedisulfonate	human	4	NA
Cetrorelix	Prestw-971	0.132353	178	Remoxipride Hydrochloride	human	0	NA
Cetrorelix	Prestw-349	0.132231	181	Ritodrine hydrochloride	human	0	NA
Cetrorelix	Prestw-917	0.132231	181	Flurbiprofen	human	0	NA
Cetrorelix	Prestw-522	0.132159	183	Thiostrepton	veterinary: infections	35	NA
Cetrorelix	Prestw-102	0.131783	184	Amoxapine	human	4	NA
Cetrorelix	Prestw-478	0.131783	184	Felodipine	human	18	NA
Cetrorelix	Prestw-484	0.131387	186	Benperidol	human	0	NA
Cetrorelix	Prestw-197	0.131148	187	Metaraminol bitartrate	human	0	NA
Cetrorelix	Prestw-211	0.130769	188	Piroxicam	human	0	NA
Cetrorelix	Prestw-350	0.130769	188	Clozapine	human	1	NA
Cetrorelix	Prestw-877	0.130769	188	Scopolamine hydrochloride	human	0	NA
Cetrorelix	Prestw-738	0.130719	191	Folinic acid calcium salt	human	0	NA
Cetrorelix	Prestw-723	0.130435	192	Phenethicillin potassium salt	bacteria	35	NA
Cetrorelix	Prestw-651	0.130137	193	Glimepiride	human	0	NA
Cetrorelix	Prestw-821	0.130137	193	Azlocillin sodium salt	bacteria	32	NA
Cetrorelix	Prestw-754	0.130081	195	Fenoprofen calcium salt dihydrate	human	0	NA
Cetrorelix	Prestw-443	0.12987	196	Gabazine bromide	not a drug	0	NA
Cetrorelix	Prestw-260	0.129771	197	Praziquantel	metazoan parasites	0	NA
Cetrorelix	Prestw-341	0.129771	197	Furosemide	human	0	NA
Cetrorelix	Prestw-354	0.129771	197	Clopamide	human	1	NA
Cetrorelix	Prestw-368	0.129771	197	Bepridil hydrochloride	human	20	NA
Cetrorelix	Prestw-929	0.129771	197	Ketorolac tromethamine	human	0	NA
Cetrorelix	Prestw-296	0.129496	202	Acemetacin	human	0	NA
Cetrorelix	Prestw-797	0.129496	202	Methotrimeprazine maleat salt	human	2	NA
Cetrorelix	Prestw-170	0.12931	204	Phenelzine sulfate	human	0	NA
Cetrorelix	Prestw-907	0.12931	204	S-(+)-ibuprofen	human	0	NA
Cetrorelix	Prestw-283	0.129032	206	Homochlorcyclizine dihydrochloride	human	3	NA
Cetrorelix	Prestw-138	0.128788	207	Terfenadine	human	23	NA
Cetrorelix	Prestw-200	0.128571	208	Camptothecine (S,+)	not a drug	0	NA
Cetrorelix	Prestw-1424	0.128378	209	Fulvestrant	human	0	NA
Cetrorelix	Prestw-491	0.128	210	Metixene hydrochloride	human	13	NA
Cetrorelix	Prestw-795	0.128	210	Isocarboxazid	human	0	NA
Cetrorelix	Prestw-127	0.12782	212	Isoconazole	fungi	31	NA
Cetrorelix	Prestw-900	0.12782	212	Methylatropine nitrate	human	0	NA
Cetrorelix	Prestw-85	0.127119	214	Baclofen (R,S)	human	0	NA
Cetrorelix	Prestw-541	0.126984	215	Ciclopirox ethanolamine	fungi	1	NA
Cetrorelix	Prestw-616	0.126984	215	Demecarium bromide	human	2	NA
Cetrorelix	Prestw-62	0.126984	215	Homatropine hydrobromide (R,S)	human	0	NA
Cetrorelix	Prestw-313	0.126866	218	Trifluoperazine dihydrochloride	human	11	NA
Cetrorelix	Prestw-520	0.126866	218	Sulfasalazine	human	0	NA
Cetrorelix	Prestw-868	0.126126	220	Acetaminophen	human	0	NA
Cetrorelix	Prestw-1427	0.12605	221	Levetiracetam	human	0	NA
Cetrorelix	Prestw-426	0.125984	222	Buflomedil hydrochloride	human	0	NA
Cetrorelix	Prestw-519	0.125926	223	Imipenem	bacteria	35	NA
Cetrorelix	Prestw-527	0.125926	223	Tenoxicam	human	0	NA
Cetrorelix	Prestw-906	0.125926	223	Fluspirilen	human	3	NA
Cetrorelix	Prestw-268	0.125874	226	Vinpocetine	human	0	NA
Cetrorelix	Prestw-470	0.125828	227	Ceforanide	bacteria	33	NA
Cetrorelix	Prestw-264	0.125	228	Dyclonine hydrochloride	human	0	NA
Cetrorelix	Prestw-357	0.125	228	Amoxicillin	bacteria	35	NA
Cetrorelix	Prestw-37	0.125	228	Pyrimethamine	protozoa	19	NA
Cetrorelix	Prestw-405	0.125	228	Pepstatin A	not a drug	0	NA
Cetrorelix	Prestw-784	0.125	228	Bendroflumethiazide	human	0	NA
Cetrorelix	Prestw-814	0.124183	233	Cefsulodin sodium salt	bacteria	21	NA
Cetrorelix	Prestw-383	0.124138	234	Nicardipine hydrochloride	human	5	NA
Cetrorelix	Prestw-1307	0.124088	235	Olopatadine hydrochloride	human	0	NA
Cetrorelix	Prestw-1343	0.124088	235	Sparfloxacin	bacteria	36	NA
Cetrorelix	Prestw-220	0.124088	235	Indapamide	human	0	NA
Cetrorelix	Prestw-288	0.124088	235	Spiperone	human	3	NA
Cetrorelix	Prestw-330	0.124088	235	Bisoprolol fumarate	human	0	NA
Cetrorelix	Prestw-1096	0.124031	240	Estriol	human	0	NA
Cetrorelix	Prestw-191	0.124031	240	Midodrine hydrochloride	human	0	NA
Cetrorelix	Prestw-914	0.124031	240	Estrone	human	0	NA
Cetrorelix	Prestw-1383	0.123967	243	Clofibrate	human	0	NA
Cetrorelix	Prestw-706	0.123967	243	Chlorcyclizine hydrochloride	human	2	NA
Cetrorelix	Prestw-656	0.123529	245	Lanatoside C	human	0	NA
Cetrorelix	Prestw-905	0.123188	246	Urapidil hydrochloride	human	0	NA
Cetrorelix	Prestw-842	0.123077	247	Trimeprazine tartrate	human	9	NA
Cetrorelix	Prestw-1079	0.122951	248	Chlorambucil	human	0	NA
Cetrorelix	Prestw-1112	0.122951	248	Procarbazine hydrochloride	human	0	NA
Cetrorelix	Prestw-372	0.122951	248	Debrisoquin sulfate	human	0	NA
Cetrorelix	Prestw-96	0.122951	248	Guanabenz acetate	human	0	NA
Cetrorelix	Prestw-912	0.122807	252	Monobenzone	human	0	NA
Cetrorelix	Prestw-572	0.122581	253	Mometasone furoate	human	1	NA
Cetrorelix	Prestw-875	0.122581	253	Reserpine	human	4	NA
Cetrorelix	Prestw-416	0.122449	255	Bacampicillin hydrochloride	bacteria	29	NA
Cetrorelix	Prestw-1110	0.122137	256	Parbendazole	veterinary: metazoan parasites	5	NA
Cetrorelix	Prestw-300	0.122137	256	Diperodon hydrochloride	not a drug	0	NA
Cetrorelix	Prestw-850	0.122137	256	Equilin	human	1	NA
Cetrorelix	Prestw-1177	0.121951	259	Carbidopa	not a drug	1	NA
Cetrorelix	Prestw-1380	0.121951	259	Clobutinol hydrochloride	human	0	NA
Cetrorelix	Prestw-539	0.121795	261	Thiocolchicoside	human	0	NA
Cetrorelix	Prestw-209	0.121212	262	Metoclopramide monohydrochloride	human	0	NA
Cetrorelix	Prestw-67	0.121212	262	Miconazole	fungi	28	NA
Cetrorelix	Prestw-190	0.120968	264	Tolbutamide	human	0	NA
Cetrorelix	Prestw-777	0.120968	264	Alexidine dihydrochloride	antiseptic	39	NA
Cetrorelix	Prestw-938	0.120968	264	Benserazide hydrochloride	not a drug	0	NA
Cetrorelix	Prestw-1295	0.120301	267	Itopride	human	0	NA
Cetrorelix	Prestw-1484	0.120301	267	Cladribine	human	4	NA
Cetrorelix	Prestw-449	0.120301	267	Pilocarpine nitrate	human	0	NA
Cetrorelix	Prestw-733	0.120301	267	Metoprolol-(+,-) (+)-tartrate salt	human	0	NA
Cetrorelix	Prestw-1265	0.119718	271	Gatifloxacin	bacteria	39	NA
Cetrorelix	Prestw-1078	0.119403	272	Benzylpenicillin sodium	bacteria	38	NA
Cetrorelix	Prestw-232	0.119403	272	Scopolamin-N-oxide hydrobromide	human	0	NA
Cetrorelix	Prestw-369	0.119403	272	Meloxicam	human	0	NA
Cetrorelix	Prestw-382	0.119403	272	Betaxolol hydrochloride	human	1	NA
Cetrorelix	Prestw-275	0.119048	276	Fenofibrate	human	5	NA
Cetrorelix	Prestw-332	0.119048	276	Practolol	human	0	NA
Cetrorelix	Prestw-58	0.119048	276	Oxethazaine	human	31	NA
Cetrorelix	Prestw-911	0.119048	276	(+)-Isoproterenol (+)-bitartrate salt	human	0	NA
Cetrorelix	Prestw-272	0.118519	280	Indomethacin	human	0	NA
Cetrorelix	Prestw-957	0.118519	280	Deoxycorticosterone	human	1	NA
Cetrorelix	Prestw-462	0.118421	282	Cefixime	bacteria	26	NA
Cetrorelix	Prestw-215	0.11811	283	Mefexamide hydrochloride	human	0	NA
Cetrorelix	Prestw-25	0.11811	283	Thiamphenicol	bacteria	39	NA
Cetrorelix	Prestw-482	0.118012	285	Cefotiam hydrochloride	bacteria	31	NA
Cetrorelix	Prestw-489	0.118012	285	Ceftazidime pentahydrate	bacteria	27	NA
Cetrorelix	Prestw-1310	0.117647	287	Phenylbutazone	human	0	NA
Cetrorelix	Prestw-285	0.117647	287	Chenodiol	human	1	NA
Cetrorelix	Prestw-826	0.117647	287	Oxalamine citrate salt	human	0	NA
Cetrorelix	Prestw-894	0.117647	287	Butylparaben	not a drug	1	NA
Cetrorelix	Prestw-922	0.117647	287	Thioperamide maleate	not a drug	0	NA
Cetrorelix	Prestw-958	0.117647	287	Urosiol	human	0	NA
Cetrorelix	Prestw-976	0.117647	287	Tracazolate hydrochloride	not a drug	1	NA
Cetrorelix	Prestw-280	0.117241	294	Quinidine hydrochloride monohydrate	protozoa	0	NA
Cetrorelix	Prestw-295	0.117241	294	Pergolide mesylate	human	0	NA
Cetrorelix	Prestw-175	0.117188	296	Aceclofenac	human	0	NA
Cetrorelix	Prestw-139	0.116883	297	Cefotaxime sodium salt	bacteria	35	NA
Cetrorelix	Prestw-222	0.116883	297	Antimycin A	veterinary: infections	0	NA
Cetrorelix	Prestw-339	0.116667	299	Guanfacine hydrochloride	human	0	NA
Cetrorelix	Prestw-627	0.116438	300	Folic acid	human	2	NA
Cetrorelix	Prestw-59	0.116279	301	Pheniramine maleate	human	0	NA
Cetrorelix	Prestw-779	0.116279	301	Zomepirac sodium salt	human	0	NA
Cetrorelix	Prestw-1072	0.115942	303	Lansoprazole	human	12	NA
Cetrorelix	Prestw-1508	0.115942	303	Ibutilide fumarate	human	3	NA
Cetrorelix	Prestw-309	0.115942	303	Amodiaquin dihydrochloride dihydrate	protozoa	5	NA
Cetrorelix	Prestw-824	0.115942	303	Benzthiazide	human	0	NA
Cetrorelix	Prestw-992	0.115942	303	Pizotifen malate	human	1	NA
Cetrorelix	Prestw-326	0.115702	308	Methyldopa (L,-)	human	0	NA
Cetrorelix	Prestw-329	0.115702	308	Tacrine hydrochloride	human	0	NA
Cetrorelix	Prestw-552	0.115702	308	Selegiline hydrochloride	human	0	NA
Cetrorelix	Prestw-159	0.115646	311	Dihydrostreptomycin sulfate	bacteria	5	NA
Cetrorelix	Prestw-1298	0.115385	312	Lamivudine	viruses	0	NA
Cetrorelix	Prestw-262	0.115385	312	Triprolidine hydrochloride	human	0	NA
Cetrorelix	Prestw-386	0.115385	312	GBR 12909 dihydrochloride	human	7	NA
Cetrorelix	Prestw-458	0.115385	312	Melatonin	human	0	NA
Cetrorelix	Prestw-375	0.115108	316	Methiothepin maleate	human	12	NA
Cetrorelix	Prestw-1441	0.114865	317	Mevastatin	human	1	NA
Cetrorelix	Prestw-505	0.114754	318	Metaproterenol sulfate, orciprenaline sulfate	human	0	NA
Cetrorelix	Prestw-543	0.114754	318	Betahistine mesylate	human	0	NA
Cetrorelix	Prestw-1137	0.114504	320	Esmolol hydrochloride	human	0	NA
Cetrorelix	Prestw-236	0.114504	320	Dilazep dihydrochloride	human	0	NA
Cetrorelix	Prestw-730	0.114504	320	Balsalazide Sodium	human	0	NA
Cetrorelix	Prestw-812	0.114504	320	Cromolyn disodium salt	human	0	NA
Cetrorelix	Prestw-827	0.114504	320	Propantheline bromide	human	0	NA
Cetrorelix	Prestw-1206	0.114035	325	Acetylcysteine	human	0	NA
Cetrorelix	Prestw-514	0.114035	325	Pyrazinamide	bacteria	0	NA
Cetrorelix	Prestw-438	0.113924	327	Doxorubicin hydrochloride	human	25	NA
Cetrorelix	Prestw-252	0.113821	328	Diphenidol hydrochloride	human	0	NA
Cetrorelix	Prestw-715	0.113821	328	Sulfachloropyridazine	veterinary: infections	0	NA
Cetrorelix	Prestw-791	0.113821	328	(R) -Naproxen sodium salt	human	0	NA
Cetrorelix	Prestw-230	0.113636	331	Phentolamine hydrochloride	human	0	NA
Cetrorelix	Prestw-461	0.113636	331	Tropisetron HCl	human	0	NA
Cetrorelix	Prestw-8	0.113636	331	Amprolium hydrochloride	veterinary: metazoan parasites	1	NA
Cetrorelix	Prestw-963	0.113636	331	Enilconazole	veterinary: host animal	15	NA
Cetrorelix	Prestw-1001	0.113475	335	Alfadolone acetate	human	0	NA
Cetrorelix	Prestw-360	0.113475	335	Droperidol	human	1	NA
Cetrorelix	Prestw-365	0.113475	335	Brinzolamide	human	0	NA
Cetrorelix	Prestw-1398	0.113043	338	Dopamine hydrochloride	human	0	NA
Cetrorelix	Prestw-337	0.112903	339	Procainamide hydrochloride	human	0	NA
Cetrorelix	Prestw-594	0.112903	339	Diclofenac sodium	human	3	NA
Cetrorelix	Prestw-212	0.112782	341	Pyrantel tartrate	metazoan parasites	0	NA
Cetrorelix	Prestw-53	0.112782	341	Triflupromazine hydrochloride	human	6	NA
Cetrorelix	Prestw-794	0.112782	341	Eucatropine hydrochloride	not a drug	0	NA
Cetrorelix	Prestw-805	0.112782	341	Piromidic acid	bacteria	1	NA
Cetrorelix	Prestw-925	0.112782	341	Thonzonium bromide	antiseptic	28	NA
Cetrorelix	Prestw-837	0.112583	346	Carbenoxolone disodium salt	human	5	NA
Cetrorelix	Prestw-1392	0.112	347	Dexfenfluramine hydrochloride	human	0	NA
Cetrorelix	Prestw-419	0.112	347	Bisacodyl	human	0	NA
Cetrorelix	Prestw-554	0.112	347	Tolazamide	human	0	NA
Cetrorelix	Prestw-694	0.112	347	Sulfamerazine	bacteria	0	NA
Cetrorelix	Prestw-769	0.112	347	Sulfameter	bacteria	0	NA
Cetrorelix	Prestw-871	0.112	347	Iopamidol	human	0	NA
Cetrorelix	Prestw-475	0.11194	353	Brompheniramine maleate	human	1	NA
Cetrorelix	Prestw-1038	0.111111	354	Methyldopate hydrochloride	human	1	NA
Cetrorelix	Prestw-1064	0.111111	354	Meprylcaine hydrochloride	human	0	NA
Cetrorelix	Prestw-1502	0.111111	354	Acamprosate calcium	human	0	NA
Cetrorelix	Prestw-587	0.111111	354	Cilostazol	human	1	NA
Cetrorelix	Prestw-660	0.111111	354	Avermectin B1a	metazoan parasites	13	NA
Cetrorelix	Prestw-770	0.111111	354	Isopropamide iodide	human	0	NA
Cetrorelix	Prestw-80	0.111111	354	Trimethobenzamide hydrochloride	human	0	NA
Cetrorelix	Prestw-916	0.111111	354	Nitrendipine	human	1	NA
Cetrorelix	Prestw-737	0.110429	362	Atractyloside potassium salt	not a drug	0	NA
Cetrorelix	Prestw-271	0.110345	363	Vincamine	human	0	NA
Cetrorelix	Prestw-796	0.110294	364	Lithocholic acid	not a drug	0	NA
Cetrorelix	Prestw-1075	0.110236	365	(R)-Propranolol hydrochloride	human	0	NA
Cetrorelix	Prestw-1081	0.110236	365	(S)-propranolol hydrochloride	human	0	NA
Cetrorelix	Prestw-701	0.110236	365	Trihexyphenidyl-D,L Hydrochloride	human	0	NA
Cetrorelix	Prestw-844	0.110236	365	Procyclidine hydrochloride	human	0	NA
Cetrorelix	Prestw-993	0.110236	365	Ribavirin	viruses	4	NA
Cetrorelix	Prestw-22	0.110169	370	Panthenol (D)	human	0	NA
Cetrorelix	Prestw-270	0.110169	370	Fendiline hydrochloride	human	11	NA
Cetrorelix	Prestw-783	0.110169	370	Clofibric acid	not a drug	0	NA
Cetrorelix	Prestw-281	0.109589	373	Fludrocortisone acetate	human	0	NA
Cetrorelix	Prestw-114	0.109489	374	Ampicillin trihydrate	bacteria	35	NA
Cetrorelix	Prestw-499	0.109489	374	Propafenone hydrochloride	human	0	NA
Cetrorelix	Prestw-1334	0.109375	376	Rivastigmine	human	1	NA
Cetrorelix	Prestw-21	0.109375	376	Sulfaphenazole	bacteria	1	NA
Cetrorelix	Prestw-246	0.109375	376	Pinacidil	human	0	NA
Cetrorelix	Prestw-31	0.109375	376	Chloramphenicol	bacteria	40	NA
Cetrorelix	Prestw-55	0.109375	376	Acetohexamide	human	0	NA
Cetrorelix	Prestw-649	0.109375	376	Etanidazole	protozoa	0	NA
Cetrorelix	Prestw-749	0.109375	376	Isoetharine mesylate salt	human	0	NA
Cetrorelix	Prestw-979	0.109375	376	Ozagrel hydrochloride	human	0	NA
Cetrorelix	Prestw-169	0.109244	384	Hydralazine hydrochloride	human	0	NA
Cetrorelix	Prestw-1009	0.108844	385	Pivampicillin	bacteria	20	NA
Cetrorelix	Prestw-719	0.108844	385	Cephalothin sodium salt	bacteria	34	NA
Cetrorelix	Prestw-843	0.108844	385	Nafcillin sodium salt monohydrate	bacteria	27	NA
Cetrorelix	Prestw-566	0.108696	388	Eserine hemisulfate salt	human	0	NA
Cetrorelix	Prestw-676	0.108571	389	Beta-Escin	not a drug	0	NA
Cetrorelix	Prestw-180	0.108527	390	Flutamide	human	1	NA
Cetrorelix	Prestw-194	0.108527	390	Nimesulide	human	3	NA
Cetrorelix	Prestw-213	0.108527	390	Fenspiride hydrochloride	human	0	NA
Cetrorelix	Prestw-348	0.108527	390	Chlorprothixene hydrochloride	human	18	NA
Cetrorelix	Prestw-63	0.108527	390	Nifedipine	human	0	NA
Cetrorelix	Prestw-728	0.108527	390	Sulfadimethoxine	bacteria	0	NA
Cetrorelix	Prestw-92	0.108527	390	Zimelidine dihydrochloride monohydrate	human	0	NA
Cetrorelix	Prestw-1027	0.108333	397	Tocainide hydrochloride	human	0	NA
Cetrorelix	Prestw-1471	0.108333	397	Amfepramone hydrochloride	human	0	NA
Cetrorelix	Prestw-23	0.108333	397	Sulfadiazine	bacteria	0	NA
Cetrorelix	Prestw-726	0.108333	397	Mephentermine hemisulfate	human	0	NA
Cetrorelix	Prestw-1263	0.108108	401	Cefdinir	bacteria	34	NA
Cetrorelix	Prestw-363	0.107914	402	Colchicine	human	1	NA
Cetrorelix	Prestw-432	0.107914	402	Corticosterone	not a drug	0	NA
Cetrorelix	Prestw-109	0.107692	404	Dizocilpine maleate	human	0	NA
Cetrorelix	Prestw-1390	0.107692	404	Desloratadine	human	0	NA
Cetrorelix	Prestw-1488	0.107692	404	Penciclovir	viruses	0	NA
Cetrorelix	Prestw-217	0.107692	404	Mebendazole	metazoan parasites	0	NA
Cetrorelix	Prestw-255	0.107692	404	Niflumic acid	human	0	NA
Cetrorelix	Prestw-935	0.107692	404	(-)-MK 801 hydrogen maleate	human	0	NA
Cetrorelix	Prestw-487	0.107595	410	Daunorubicin hydrochloride	human	32	NA
Cetrorelix	Prestw-219	0.107438	411	Ketoprofen	human	0	NA
Cetrorelix	Prestw-898	0.107438	411	Dioxybenzone	not a drug	0	NA
Cetrorelix	Prestw-98	0.107438	411	Acetylsalicylsalicylic acid	not a drug	0	NA
Cetrorelix	Prestw-753	0.107383	414	Demeclocycline hydrochloride	bacteria	40	NA
Cetrorelix	Prestw-1505	0.107143	415	Valacyclovir hydrochloride	viruses	0	NA
Cetrorelix	Prestw-303	0.107143	415	Telenzepine dihydrochloride	human	0	NA
Cetrorelix	Prestw-42	0.10687	417	Moxisylyte hydrochoride	human	0	NA
Cetrorelix	Prestw-424	0.10687	417	Cephalosporanic acid, 7-amino	bacteria	12	NA
Cetrorelix	Prestw-780	0.10687	417	Cinoxacin	bacteria	5	NA
Cetrorelix	Prestw-822	0.10687	417	Clidinium bromide	human	0	NA
Cetrorelix	Prestw-1015	0.106557	421	Ethamsylate	human	0	NA
Cetrorelix	Prestw-1352	0.106557	421	Tulobuterol	human	0	NA
Cetrorelix	Prestw-243	0.106557	421	Bufexamac	human	1	NA
Cetrorelix	Prestw-245	0.106557	421	Dropropizine (R,S)	human	0	NA
Cetrorelix	Prestw-45	0.106557	421	Naproxen	human	0	NA
Cetrorelix	Prestw-707	0.106557	421	Diphenylpyraline hydrochloride	human	0	NA
Cetrorelix	Prestw-954	0.106557	421	Tyloxapol	human	0	NA
Cetrorelix	Prestw-238	0.106383	428	Lomefloxacin hydrochloride	bacteria	28	NA
Cetrorelix	Prestw-265	0.106383	428	Dimenhydrinate	human	0	NA
Cetrorelix	Prestw-688	0.106383	428	Estropipate	human	1	NA
Cetrorelix	Prestw-435	0.10625	431	Cyclosporin A	human	8	NA
Cetrorelix	Prestw-297	0.106061	432	Benzydamine hydrochloride	human	2	NA
Cetrorelix	Prestw-630	0.106061	432	Dimethisoquin hydrochloride	human	2	NA
Cetrorelix	Prestw-806	0.106061	432	Trimipramine maleate salt	human	0	NA
Cetrorelix	Prestw-839	0.106061	432	Ganciclovir	viruses	0	NA
Cetrorelix	Prestw-321	0.10596	436	Streptomycin sulfate	bacteria	1	NA
Cetrorelix	Prestw-1194	0.105691	437	Thimerosal	antiseptic	36	NA
Cetrorelix	Prestw-343	0.105691	437	Desipramine hydrochloride	human	1	NA
Cetrorelix	Prestw-693	0.105691	437	Promazine hydrochloride	human	13	NA
Cetrorelix	Prestw-762	0.105691	437	Sulfapyridine	bacteria	1	NA
Cetrorelix	Prestw-87	0.105691	437	Diazoxide	human	0	NA
Cetrorelix	Prestw-887	0.105691	437	Oxybenzone	not a drug	0	NA
Cetrorelix	Prestw-387	0.105634	443	Carbetapentane citrate	human	0	NA
Cetrorelix	Prestw-204	0.105263	444	Flumequine	bacteria	29	NA
Cetrorelix	Prestw-27	0.105263	444	Doxylamine succinate	human	0	NA
Cetrorelix	Prestw-746	0.105263	444	Glycopyrrolate	human	0	NA
Cetrorelix	Prestw-832	0.105263	444	Cefoxitin sodium salt	bacteria	36	NA
Cetrorelix	Prestw-456	0.104938	448	Meclocycline sulfosalicylate	bacteria	40	NA
Cetrorelix	Prestw-184	0.104839	449	Methocarbamol	human	0	NA
Cetrorelix	Prestw-205	0.104839	449	Tolfenamic acid	human	14	NA
Cetrorelix	Prestw-290	0.104839	449	Sulfinpyrazone	human	0	NA
Cetrorelix	Prestw-388	0.104839	449	Dequalinium dichloride	antiseptic	30	NA
Cetrorelix	Prestw-423	0.104839	449	Carisoprodol	human	0	NA
Cetrorelix	Prestw-46	0.104839	449	Naphazoline hydrochloride	human	0	NA
Cetrorelix	Prestw-500	0.104839	449	Ethamivan	human	0	NA
Cetrorelix	Prestw-631	0.104478	456	Thiamine hydrochloride	human	1	NA
Cetrorelix	Prestw-658	0.104478	456	Suxibuzone	human	0	NA
Cetrorelix	Prestw-760	0.104478	456	Pipenzolate bromide	human	0	NA
Cetrorelix	Prestw-161	0.104348	459	Isoniazid	bacteria	0	NA
Cetrorelix	Prestw-893	0.104348	459	Felbinac	human	0	NA
Cetrorelix	Prestw-949	0.104348	459	(+,-)-Octopamine hydrochloride	human	0	NA
Cetrorelix	Prestw-1154	0.104167	462	Nilvadipine	human	2	NA
Cetrorelix	Prestw-859	0.104167	462	Fluvastatin sodium salt	human	0	NA
Cetrorelix	Prestw-1199	0.104	464	Tripelennamine hydrochloride	human	0	NA
Cetrorelix	Prestw-75	0.104	464	Adiphenine hydrochloride	human	0	NA
Cetrorelix	Prestw-1405	0.103704	466	Ethinylestradiol	human	0	NA
Cetrorelix	Prestw-216	0.103704	466	Tiapride hydrochloride	human	0	NA
Cetrorelix	Prestw-641	0.103704	466	Sulmazole	not a drug	0	NA
Cetrorelix	Prestw-845	0.103704	466	Amiprilose hydrochloride	not a drug	3	NA
Cetrorelix	Prestw-961	0.103704	466	Denatonium benzoate	not a drug	0	NA
Cetrorelix	Prestw-1486	0.103448	471	Cortisol acetate	human	0	NA
Cetrorelix	Prestw-460	0.103448	471	Dinoprost trometamol	human	0	NA
Cetrorelix	Prestw-724	0.103175	473	Sulfamethoxypyridazine	bacteria	0	NA
Cetrorelix	Prestw-910	0.103175	473	Nisoxetine hydrochloride	not a drug	0	NA
Cetrorelix	Prestw-748	0.10303	475	Monensin sodium salt	veterinary: infections	33	NA
Cetrorelix	Prestw-869	0.102941	476	Phthalylsulfathiazole	bacteria	0	NA
Cetrorelix	Prestw-185	0.10274	477	Aztreonam	bacteria	8	NA
Cetrorelix	Prestw-1073	0.102564	478	Bethanechol chloride	human	0	NA
Cetrorelix	Prestw-1088	0.102564	478	(+,-)-Synephrine	human	0	NA
Cetrorelix	Prestw-400	0.102564	478	Hesperidin	not a drug	0	NA
Cetrorelix	Prestw-52	0.102564	478	Carbamazepine	human	0	NA
Cetrorelix	Prestw-1115	0.102362	482	Ronidazole	veterinary: metazoan parasites	35	NA
Cetrorelix	Prestw-214	0.102362	482	Gemfibrozil	human	0	NA
Cetrorelix	Prestw-229	0.102362	482	Nefopam hydrochloride	human	0	NA
Cetrorelix	Prestw-346	0.102362	482	Maprotiline hydrochloride	human	2	NA
Cetrorelix	Prestw-856	0.102362	482	Tolmetin sodium salt dihydrate	human	0	NA
Cetrorelix	Prestw-231	0.10219	487	Etodolac	human	0	NA
Cetrorelix	Prestw-333	0.10219	487	Zidovudine, AZT	viruses	13	NA
Cetrorelix	Prestw-61	0.10219	487	Morantel tartrate	veterinary: metazoan parasites	0	NA
Cetrorelix	Prestw-792	0.10219	487	Propidium iodide	not a drug	10	NA
Cetrorelix	Prestw-847	0.10219	487	(-) -Levobunolol hydrochloride	human	0	NA
Cetrorelix	Prestw-857	0.10219	487	(+) -Levobunolol hydrochloride	human	0	NA
Cetrorelix	Prestw-975	0.10219	487	Naftopidil dihydrochloride	human	4	NA
Cetrorelix	Prestw-964	0.102041	494	Methacycline hydrochloride	bacteria	40	NA
Cetrorelix	Prestw-1207	0.101695	495	Acetylsalicylic acid	human	0	NA
Cetrorelix	Prestw-1479	0.101695	495	Triclosan	antiseptic	31	NA
Cetrorelix	Prestw-537	0.101695	495	Piracetam	human	0	NA
Cetrorelix	Prestw-1170	0.101562	498	Venlafaxine	human	0	NA
Cetrorelix	Prestw-1246	0.101562	498	Bromhexine hydrochloride	human	0	NA
Cetrorelix	Prestw-33	0.101562	498	Diprophylline	human	0	NA
Cetrorelix	Prestw-366	0.101562	498	Ambroxol hydrochloride	human	0	NA
Cetrorelix	Prestw-583	0.101562	498	Papaverine hydrochloride	human	0	NA
Cetrorelix	Prestw-1018	0.101449	503	Alprostadil	human	0	NA
Cetrorelix	Prestw-355	0.101449	503	Hycanthone	metazoan parasites	10	NA
Cetrorelix	Prestw-446	0.101449	503	Carteolol hydrochloride	human	0	NA
Cetrorelix	Prestw-315	0.101351	506	Minocycline hydrochloride	bacteria	40	NA
Cetrorelix	Prestw-328	0.10084	507	Zoxazolamine	not a drug	1	NA
Cetrorelix	Prestw-533	0.10084	507	Phenacetin	human	0	NA
Cetrorelix	Prestw-644	0.10084	507	N-Acetyl-DL-homocysteine Thiolactone	human	0	NA
Cetrorelix	Prestw-83	0.10084	507	Edrophonium chloride	human	0	NA
Cetrorelix	Prestw-1042	0.100775	511	Tridihexethyl chloride	human	2	NA
Cetrorelix	Prestw-1057	0.100775	511	Oxprenolol hydrochloride	human	0	NA
Cetrorelix	Prestw-259	0.100775	511	Ethacrynic acid	human	12	NA
Cetrorelix	Prestw-511	0.100775	511	Fluoxetine hydrochloride	human	4	NA
Cetrorelix	Prestw-70	0.100775	511	Tolnaftate	fungi	10	NA
Cetrorelix	Prestw-836	0.100775	511	Indoprofen	human	0	NA
Cetrorelix	Prestw-955	0.100775	511	Florfenicol	veterinary: infections	40	NA
Cetrorelix	Prestw-371	0.100719	518	Ketotifen fumarate	human	0	NA
Cetrorelix	Prestw-607	0.100719	518	Eburnamonine (-)	human	5	NA
Cetrorelix	Prestw-145	0.100671	520	Chlortetracycline hydrochloride	bacteria	40	NA
Cetrorelix	Prestw-516	0.100671	520	Lovastatin	human	0	NA
Cetrorelix	Prestw-700	0.100629	522	Cefmetazole sodium salt	bacteria	32	NA
Cetrorelix	Prestw-1094	0.1	523	Sulfadoxine	veterinary: infections	0	NA
Cetrorelix	Prestw-1119	0.1	523	Clocortolone pivalate	human	0	NA
Cetrorelix	Prestw-1147	0.1	523	Modafinil	human	0	NA
Cetrorelix	Prestw-1346	0.1	523	Sumatriptan succinate	human	1	NA
Cetrorelix	Prestw-1363	0.1	523	Warfarin	human	0	NA
Cetrorelix	Prestw-1474	0.1	523	Chloroxine	bacteria	33	NA
Cetrorelix	Prestw-186	0.1	523	Cloxacillin sodium salt	bacteria	30	NA
Cetrorelix	Prestw-206	0.1	523	Meclofenamic acid sodium salt monohydrate	human	10	NA
Cetrorelix	Prestw-294	0.1	523	Pimethixene maleate	human	8	NA
Cetrorelix	Prestw-344	0.1	523	Clorgyline hydrochloride	human	0	NA
Cetrorelix	Prestw-397	0.1	523	Clomiphene citrate (Z,E)	human	20	NA
Cetrorelix	Prestw-450	0.1	523	Dicloxacillin sodium salt hydrate	bacteria	32	NA
Cetrorelix	Prestw-655	0.1	523	Halcinonide	human	0	NA
Cetrorelix	Prestw-69	0.1	523	Acebutolol hydrochloride	human	0	NA
Cetrorelix	Prestw-838	0.1	523	Iocetamic acid	human	2	NA
Cetrorelix	Prestw-918	0.1	523	Nimodipine	human	4	NA
Cetrorelix	Prestw-390	0.0993377	539	Fusidic acid sodium salt	bacteria	36	NA
Cetrorelix	Prestw-1132	0.0992908	540	Celiprolol HCl	human	0	NA
Cetrorelix	Prestw-1374	0.0992908	540	Chlormadinone acetate	human	0	NA
Cetrorelix	Prestw-273	0.0992908	540	Cortisone	human	0	NA
Cetrorelix	Prestw-447	0.0992908	540	Hydrocortisone base	human	3	NA
Cetrorelix	Prestw-717	0.0992908	540	Finasteride	human	0	NA
Cetrorelix	Prestw-370	0.0992366	545	Benzbromarone	human	30	NA
Cetrorelix	Prestw-512	0.0992366	545	Iohexol	human	4	NA
Cetrorelix	Prestw-571	0.0992366	545	Tetracaine hydrochloride	human	0	NA
Cetrorelix	Prestw-653	0.0992366	545	Mepenzolate bromide	human	0	NA
Cetrorelix	Prestw-848	0.0992366	545	Iodixanol	human	0	NA
Cetrorelix	Prestw-980	0.0992366	545	Piribedil hydrochloride	human	0	NA
Cetrorelix	Prestw-526	0.0991736	551	Ethionamide	bacteria	0	NA
Cetrorelix	Prestw-776	0.0991736	551	Guaifenesin	human	0	NA
Cetrorelix	Prestw-933	0.0991736	551	Primidone	human	0	NA
Cetrorelix	Prestw-741	0.0987654	554	Nadide	not a drug	0	NA
Cetrorelix	Prestw-1011	0.0986842	555	Flucloxacillin sodium	bacteria	28	NA
Cetrorelix	Prestw-1066	0.0984848	556	Methantheline bromide	human	1	NA
Cetrorelix	Prestw-1080	0.0984848	556	Methiazole	human	2	NA
Cetrorelix	Prestw-250	0.0984848	556	Alprenolol hydrochloride	human	0	NA
Cetrorelix	Prestw-40	0.0984848	556	Niclosamide	metazoan parasites	37	NA
Cetrorelix	Prestw-90	0.0984848	556	Pindolol	human	0	NA
Cetrorelix	Prestw-1321	0.0983607	561	Prothionamide	bacteria	0	NA
Cetrorelix	Prestw-3	0.0983607	561	Acetazolamide	human	0	NA
Cetrorelix	Prestw-696	0.0983607	561	Ethotoin	human	1	NA
Cetrorelix	Prestw-279	0.0979021	564	Methylprednisolone, 6-alpha	human	0	NA
Cetrorelix	Prestw-1416	0.0977444	565	Flubendazol	metazoan parasites	0	NA
Cetrorelix	Prestw-1097	0.097561	566	(-)-Isoproterenol hydrochloride	human	0	NA
Cetrorelix	Prestw-7	0.097561	566	Amiloride hydrochloride dihydrate	human	0	NA
Cetrorelix	Prestw-711	0.097561	566	Sulfabenzamide	antiseptic	0	NA
Cetrorelix	Prestw-886	0.097561	566	Clioquinol	protozoa	33	NA
Cetrorelix	Prestw-920	0.097561	566	L(-)-vesamicol hydrochloride	not a drug	0	NA
Cetrorelix	Prestw-930	0.097561	566	Protriptyline hydrochloride	human	9	NA
Cetrorelix	Prestw-104	0.0970149	572	Famotidine	human	1	NA
Cetrorelix	Prestw-1460	0.0970149	572	Oxibendazol	veterinary: metazoan parasites	2	NA
Cetrorelix	Prestw-210	0.0970149	572	Fenbendazole	metazoan parasites	3	NA
Cetrorelix	Prestw-502	0.0970149	572	Biperiden hydrochloride	human	0	NA
Cetrorelix	Prestw-704	0.0970149	572	Bromopride	human	0	NA
Cetrorelix	Prestw-818	0.0970149	572	Nadolol	human	0	NA
Cetrorelix	Prestw-1017	0.0967742	578	Etilefrine hydrochloride	human	1	NA
Cetrorelix	Prestw-481	0.0967742	578	Serotonin hydrochloride	not a drug	0	NA
Cetrorelix	Prestw-524	0.0967742	578	Tiabendazole	fungi	2	NA
Cetrorelix	Prestw-72	0.0967742	578	Imipramine hydrochloride	human	0	NA
Cetrorelix	Prestw-813	0.0967742	578	Bucladesine sodium salt	human	0	NA
Cetrorelix	Prestw-888	0.0967742	578	Promethazine hydrochloride	human	7	NA
Cetrorelix	Prestw-699	0.0964912	584	Hexestrol	human	25	NA
Cetrorelix	Prestw-477	0.0962963	585	Progesterone	human	2	NA
Cetrorelix	Prestw-546	0.0962963	585	Pregnenolone	not a drug	0	NA
Cetrorelix	Prestw-702	0.0962963	585	Succinylsulfathiazole	bacteria	0	NA
Cetrorelix	Prestw-437	0.0961538	588	Digoxin	human	1	NA
Cetrorelix	Prestw-854	0.0960452	589	Roxithromycin	bacteria	37	NA
Cetrorelix	Prestw-182	0.096	590	Levamisole hydrochloride	metazoan parasites	0	NA
Cetrorelix	Prestw-39	0.096	590	Diflunisal	human	0	NA
Cetrorelix	Prestw-391	0.096	590	Terbutaline hemisulfate	human	0	NA
Cetrorelix	Prestw-468	0.096	590	Neostigmine bromide	human	0	NA
Cetrorelix	Prestw-504	0.096	590	Etifenin	human	0	NA
Cetrorelix	Prestw-545	0.096	590	Tetramisole hydrochloride	metazoan parasites	0	NA
Cetrorelix	Prestw-840	0.096	590	Ethopropazine hydrochloride	human	13	NA
Cetrorelix	Prestw-1403	0.0955882	597	Entacapone	human	14	NA
Cetrorelix	Prestw-509	0.0955882	597	Bromperidol	human	1	NA
Cetrorelix	Prestw-708	0.0955882	597	Benzethonium chloride	antiseptic	35	NA
Cetrorelix	Prestw-937	0.0955882	597	Dehydroisoandosterone 3-acetate	human	0	NA
Cetrorelix	Prestw-994	0.0955882	597	Cyclopenthiazide	human	3	NA
Cetrorelix	Prestw-140	0.0952381	602	Tetracycline hydrochloride	bacteria	39	NA
Cetrorelix	Prestw-258	0.0952381	602	Antazoline hydrochloride	human	0	NA
Cetrorelix	Prestw-267	0.0952381	602	Clotrimazole	fungi	29	NA
Cetrorelix	Prestw-742	0.0952381	602	Sulfamethizole	bacteria	0	NA
Cetrorelix	Prestw-1297	0.0948905	606	Lacidipine	human	9	NA
Cetrorelix	Prestw-359	0.0948905	606	Dextromethorphan hydrobromide monohydrate	human	0	NA
Cetrorelix	Prestw-671	0.0948905	606	Dydrogesterone	human	0	NA
Cetrorelix	Prestw-324	0.0948276	609	Phenylpropanolamine hydrochloride	human	1	NA
Cetrorelix	Prestw-1475	0.0945946	610	Oxacillin sodium	bacteria	29	NA
Cetrorelix	Prestw-307	0.0945946	610	Oxytetracycline dihydrate	bacteria	39	NA
Cetrorelix	Prestw-1065	0.0944882	612	Milrinone	human	0	NA
Cetrorelix	Prestw-1463	0.0944882	612	Tomoxetine hydrochloride	human	0	NA
Cetrorelix	Prestw-189	0.0944882	612	Aminopurine, 6-benzyl	not a drug	0	NA
Cetrorelix	Prestw-722	0.0944882	612	Isopyrin hydrochloride	not a drug	0	NA
Cetrorelix	Prestw-831	0.0944882	612	Butacaine	human	0	NA
Cetrorelix	Prestw-966	0.0944882	612	Sotalol hydrochloride	human	0	NA
Cetrorelix	Prestw-99	0.0944882	612	Mianserine hydrochloride	human	1	NA
Cetrorelix	Prestw-897	0.0942029	619	Pipemidic acid	bacteria	6	NA
Cetrorelix	Prestw-1069	0.0940171	620	Mesalamine	human	0	NA
Cetrorelix	Prestw-1202	0.0940171	620	4-aminosalicylic acid	bacteria	0	NA
Cetrorelix	Prestw-1501	0.0940171	620	Fenipentol	human	0	NA
Cetrorelix	Prestw-759	0.0940171	620	Methacholine chloride	human	0	NA
Cetrorelix	Prestw-395	0.0939597	624	Amikacin hydrate	bacteria	13	NA
Cetrorelix	Prestw-6	0.0939597	624	Isoflupredone acetate	veterinary: host animal	0	NA
Cetrorelix	Prestw-202	0.09375	626	Tiratricol, 3,3',5-triiodothyroacetic acid	human	22	NA
Cetrorelix	Prestw-553	0.09375	626	Pentamidine isethionate	protozoa	34	NA
Cetrorelix	Prestw-9	0.09375	626	Hydrochlorothiazide	human	0	NA
Cetrorelix	Prestw-110	0.0935252	629	Acenocoumarol	human	3	NA
Cetrorelix	Prestw-1407	0.0935252	629	Etofenamate	human	3	NA
Cetrorelix	Prestw-201	0.0935252	629	Ranitidine hydrochloride	human	0	NA
Cetrorelix	Prestw-10	0.0932203	632	Sulfaguanidine	bacteria	1	NA
Cetrorelix	Prestw-712	0.0932203	632	Benzocaine	human	0	NA
Cetrorelix	Prestw-731	0.0930233	634	Sulfaquinoxaline sodium salt	veterinary: metazoan parasites	0	NA
Cetrorelix	Prestw-113	0.0928571	635	Ciprofloxacin hydrochloride monohydrate	bacteria	39	NA
Cetrorelix	Prestw-146	0.0928571	635	Tamoxifen citrate	human	22	NA
Cetrorelix	Prestw-872	0.0928571	635	Iopromide	human	0	NA
Cetrorelix	Prestw-299	0.0927152	638	Mifepristone	human	8	NA
Cetrorelix	Prestw-2	0.092437	639	Allantoin	not a drug	0	NA
Cetrorelix	Prestw-218	0.092437	639	Fenbufen	human	2	NA
Cetrorelix	Prestw-739	0.092437	639	Levonordefrin	human	0	NA
Cetrorelix	Prestw-1134	0.0923077	642	Cytarabine	human	0	NA
Cetrorelix	Prestw-196	0.0923077	642	Pentoxifylline	human	0	NA
Cetrorelix	Prestw-421	0.0923077	642	Suloctidil	human	10	NA
Cetrorelix	Prestw-823	0.0923077	642	Sulfamonomethoxine	veterinary: infections	3	NA
Cetrorelix	Prestw-830	0.0923077	642	Ethaverine hydrochloride	human	10	NA
Cetrorelix	Prestw-866	0.0923077	642	Azacytidine-5	human	2	NA
Cetrorelix	Prestw-401	0.0921986	648	Testosterone propionate	human	2	NA
Cetrorelix	Prestw-743	0.0921986	648	Medrysone	human	1	NA
Cetrorelix	Prestw-1444	0.0916667	650	Mitotane	human	4	NA
Cetrorelix	Prestw-815	0.0916667	650	Fosfosal	human	0	NA
Cetrorelix	Prestw-895	0.0916667	650	Aminohippuric acid	human	0	NA
Cetrorelix	Prestw-12	0.0916031	653	Benzonatate	human	0	NA
Cetrorelix	Prestw-13	0.0916031	653	Hydroflumethiazide	human	0	NA
Cetrorelix	Prestw-778	0.0916031	653	Proadifen hydrochloride	not a drug	11	NA
Cetrorelix	Prestw-942	0.0916031	653	Bretylium tosylate	human	0	NA
Cetrorelix	Prestw-274	0.0915493	657	Prednisolone	human	0	NA
Cetrorelix	Prestw-77	0.0915493	657	Prednisone	human	0	NA
Cetrorelix	Prestw-1044	0.0909091	659	Prednicarbate	human	0	NA
Cetrorelix	Prestw-1196	0.0909091	659	Topotecan	human	1	NA
Cetrorelix	Prestw-1415	0.0909091	659	Floxuridine	human	22	NA
Cetrorelix	Prestw-193	0.0909091	659	Oxolinic acid	bacteria	7	NA
Cetrorelix	Prestw-237	0.0909091	659	Ofloxacin	bacteria	26	NA
Cetrorelix	Prestw-463	0.0909091	659	Metrizamide	human	0	NA
Cetrorelix	Prestw-60	0.0909091	659	Tolazoline hydrochloride	human	0	NA
Cetrorelix	Prestw-745	0.0909091	659	Spiramycin	bacteria	36	NA
Cetrorelix	Prestw-764	0.0909091	659	Furaltadone hydrochloride	veterinary: infections	38	NA
Cetrorelix	Prestw-771	0.0909091	659	Alclometasone dipropionate	human	0	NA
Cetrorelix	Prestw-825	0.0909091	659	Trichlormethiazide	human	1	NA
Cetrorelix	Prestw-86	0.0909091	659	Acyclovir	viruses	0	NA
Cetrorelix	Prestw-878	0.0909091	659	Ioversol	human	0	NA
Cetrorelix	Prestw-855	0.0903226	672	Beclomethasone dipropionate	human	0	NA
Cetrorelix	Prestw-1033	0.0902778	673	Nomegestrol acetate	human	0	NA
Cetrorelix	Prestw-948	0.0902778	673	Timolol maleate salt	human	0	NA
Cetrorelix	Prestw-1059	0.0902256	675	Propoxycaine hydrochloride	human	0	NA
Cetrorelix	Prestw-555	0.0902256	675	Nifuroxazide	bacteria	37	NA
Cetrorelix	Prestw-982	0.0902256	675	Nandrolone	human	0	NA
Cetrorelix	Prestw-1362	0.0901639	678	Vorinostat	human	0	NA
Cetrorelix	Prestw-14	0.0901639	678	Sulfacetamide sodic hydrate	bacteria	0	NA
Cetrorelix	Prestw-178	0.0901639	678	Mephenesin	human	0	NA
Cetrorelix	Prestw-34	0.0901639	678	Triamterene	human	0	NA
Cetrorelix	Prestw-761	0.0901639	678	Butamben	human	1	NA
Cetrorelix	Prestw-901	0.0901639	678	Hymecromone	human	0	NA
Cetrorelix	Prestw-736	0.0897436	684	Cefazolin sodium salt	bacteria	38	NA
Cetrorelix	Prestw-1266	0.0895522	685	Gemcitabine	human	3	NA
Cetrorelix	Prestw-57	0.0895522	685	Benoxinate hydrochloride	human	0	NA
Cetrorelix	Prestw-924	0.0895522	685	Rolipram	not a drug	0	NA
Cetrorelix	Prestw-525	0.0893855	688	Rifampicin	bacteria	39	NA
Cetrorelix	Prestw-1087	0.0892857	689	2-Chloropyrazine	not a drug	0	NA
Cetrorelix	Prestw-410	0.0892857	689	Amphotericin B	fungi	0	NA
Cetrorelix	Prestw-409	0.0890411	691	Amiodarone hydrochloride	human	15	NA
Cetrorelix	Prestw-1483	0.0888889	692	Fludarabine	human	2	NA
Cetrorelix	Prestw-192	0.0887097	693	Thalidomide	human	0	NA
Cetrorelix	Prestw-54	0.0887097	693	Mefenamic acid	human	0	NA
Cetrorelix	Prestw-542	0.0887097	693	Probenecid	human	0	NA
Cetrorelix	Prestw-1268	0.0884956	696	Guaiacol	human	0	NA
Cetrorelix	Prestw-931	0.0884956	696	Propofol	human	0	NA
Cetrorelix	Prestw-247	0.0882353	698	Albendazole	metazoan parasites	3	NA
Cetrorelix	Prestw-172	0.088	699	Etofylline	human	0	NA
Cetrorelix	Prestw-496	0.088	699	Tiaprofenic acid	human	0	NA
Cetrorelix	Prestw-535	0.088	699	Methoxamine hydrochloride	human	0	NA
Cetrorelix	Prestw-775	0.088	699	Sulfamethazine sodium salt	bacteria	0	NA
Cetrorelix	Prestw-28	0.0877193	703	Ethambutol dihydrochloride	bacteria	0	NA
Cetrorelix	Prestw-756	0.0877193	703	Diethylstilbestrol	human	18	NA
Cetrorelix	Prestw-16	0.0873016	705	Sulfathiazole	bacteria	0	NA
Cetrorelix	Prestw-345	0.0873016	705	Clenbuterol hydrochloride	human	1	NA
Cetrorelix	Prestw-41	0.0873016	705	Procaine hydrochloride	human	0	NA
Cetrorelix	Prestw-528	0.0873016	705	Triflusal	human	1	NA
Cetrorelix	Prestw-716	0.0873016	705	Pramoxine hydrochloride	human	0	NA
Cetrorelix	Prestw-802	0.0873016	705	Methazolamide	human	0	NA
Cetrorelix	Prestw-951	0.0873016	705	Crotamiton	veterinary: metazoan parasites	0	NA
Cetrorelix	Prestw-1399	0.0872483	712	Doxycycline hydrochloride	bacteria	40	NA
Cetrorelix	Prestw-506	0.0872483	712	Sisomicin sulfate	bacteria	4	NA
Cetrorelix	Prestw-1303	0.0869565	714	Pefloxacine	bacteria	25	NA
Cetrorelix	Prestw-1414	0.0869565	714	Fleroxacin	bacteria	13	NA
Cetrorelix	Prestw-981	0.0869565	714	Nitrocaramiphen hydrochloride	not a drug	0	NA
Cetrorelix	Prestw-1076	0.0866142	717	Ciprofibrate	human	0	NA
Cetrorelix	Prestw-1340	0.0866142	717	Secnidazole	protozoa	33	NA
Cetrorelix	Prestw-1507	0.0866142	717	Acefylline	human	0	NA
Cetrorelix	Prestw-816	0.0866142	717	Suprofen	human	0	NA
Cetrorelix	Prestw-221	0.0863309	721	Norfloxacin	bacteria	27	NA
Cetrorelix	Prestw-1308	0.0862069	722	Phentermine hydrochloride	human	0	NA
Cetrorelix	Prestw-1052	0.0859375	723	Iopanoic acid	human	3	NA
Cetrorelix	Prestw-198	0.0859375	723	Salbutamol	human	0	NA
Cetrorelix	Prestw-334	0.0859375	723	Sulfisoxazole	bacteria	0	NA
Cetrorelix	Prestw-49	0.0859375	723	Amyleine hydrochloride	human	0	NA
Cetrorelix	Prestw-1378	0.0858896	727	Clarithromycin	bacteria	39	NA
Cetrorelix	Prestw-130	0.0855263	728	Dexamethasone acetate	human	0	NA
Cetrorelix	Prestw-1516	0.0852713	729	Levalbuterol hydrochloride	human	0	NA
Cetrorelix	Prestw-203	0.0852713	729	Flufenamic acid	human	7	NA
Cetrorelix	Prestw-208	0.0852713	729	Trimethoprim	bacteria	24	NA
Cetrorelix	Prestw-284	0.0852713	729	Diethylcarbamazine citrate	metazoan parasites	0	NA
Cetrorelix	Prestw-492	0.0852713	729	Nitrofural	protozoa	36	NA
Cetrorelix	Prestw-698	0.0852713	729	Tetrahydrozoline hydrochloride	human	0	NA
Cetrorelix	Prestw-732	0.0852713	729	Streptozotocin	human	25	NA
Cetrorelix	Prestw-79	0.0852713	729	Diphemanil methylsulfate	human	0	NA
Cetrorelix	Prestw-1271	0.0851064	737	Escitalopram	human	0	NA
Cetrorelix	Prestw-705	0.0851064	737	Methyl benzethonium chloride	antiseptic	34	NA
Cetrorelix	Prestw-721	0.0851064	737	Althiazide	human	1	NA
Cetrorelix	Prestw-846	0.0851064	737	Ethynylestradiol 3-methyl ether	human	0	NA
Cetrorelix	Prestw-151	0.0848485	741	Erythromycin	bacteria	37	NA
Cetrorelix	Prestw-43	0.0847458	742	Betazole hydrochloride	human	0	NA
Cetrorelix	Prestw-164	0.0846154	743	Ornidazole	bacteria	33	NA
Cetrorelix	Prestw-48	0.0846154	743	Dicyclomine hydrochloride	human	2	NA
Cetrorelix	Prestw-493	0.084507	745	Omeprazole	human	8	NA
Cetrorelix	Prestw-692	0.084507	745	Citalopram Hydrobromide	human	0	NA
Cetrorelix	Prestw-921	0.084507	745	Nizatidine	human	0	NA
Cetrorelix	Prestw-956	0.084507	745	Megestrol acetate	human	1	NA
Cetrorelix	Prestw-995	0.084507	745	Fluvoxamine maleate	human	2	NA
Cetrorelix	Prestw-518	0.0844156	750	Budesonide	human	1	NA
Cetrorelix	Prestw-148	0.0839161	751	Canrenoic acid potassium salt	human	0	NA
Cetrorelix	Prestw-781	0.083871	752	Clobetasol propionate	human	0	NA
Cetrorelix	Prestw-361	0.0833333	753	Bambuterol hydrochloride	human	0	NA
Cetrorelix	Prestw-413	0.0833333	753	Carbarsone	not a drug	0	NA
Cetrorelix	Prestw-510	0.0833333	753	Cyclizine hydrochloride	human	0	NA
Cetrorelix	Prestw-557	0.0833333	753	Dirithromycin	bacteria	37	NA
Cetrorelix	Prestw-632	0.0833333	753	Dipivefrin hydrochloride	human	0	NA
Cetrorelix	Prestw-683	0.0833333	753	Pempidine tartrate	human	0	NA
Cetrorelix	Prestw-774	0.0833333	753	Fluocinonide	human	0	NA
Cetrorelix	Prestw-883	0.0833333	753	Digoxigenin	not a drug	0	NA
Cetrorelix	Prestw-1443	0.0827586	761	Misoprostol	human	0	NA
Cetrorelix	Prestw-1197	0.0827068	762	Toremifene	human	15	NA
Cetrorelix	Prestw-29	0.0826446	763	Antipyrine	human	0	NA
Cetrorelix	Prestw-325	0.0826446	763	Ascorbic acid	human	0	NA
Cetrorelix	Prestw-623	0.0826446	763	Pyridoxine hydrochloride	human	1	NA
Cetrorelix	Prestw-943	0.0826446	763	Pralidoxime chloride	human	0	NA
Cetrorelix	Prestw-752	0.0819672	767	Phenazopyridine hydrochloride	human	1	NA
Cetrorelix	Prestw-959	0.0814815	768	Proparacaine hydrochloride	human	0	NA
Cetrorelix	Prestw-517	0.0813953	769	Nystatine	fungi	3	NA
Cetrorelix	Prestw-1480	0.0813008	770	Racepinephrine HCl	human	2	NA
Cetrorelix	Prestw-30	0.0813008	770	Antipyrine, 4-hydroxy	not a drug	0	NA
Cetrorelix	Prestw-439	0.0813008	770	Carbimazole	human	0	NA
Cetrorelix	Prestw-335	0.0808824	773	Zaprinast	not a drug	0	NA
Cetrorelix	Prestw-338	0.0808824	773	N6-methyladenosine	not a drug	2	NA
Cetrorelix	Prestw-351	0.0808824	773	Chlorthalidone	human	0	NA
Cetrorelix	Prestw-547	0.0808824	773	Molsidomine	human	0	NA
Cetrorelix	Prestw-550	0.0808824	773	Parthenolide	not a drug	0	NA
Cetrorelix	Prestw-1002	0.080292	778	Alfaxalone	human	0	NA
Cetrorelix	Prestw-248	0.08	779	Clonidine hydrochloride	human	0	NA
Cetrorelix	Prestw-865	0.0794702	780	Simvastatin	human	4	NA
Cetrorelix	Prestw-1322	0.0793651	781	Pyridostigmine iodide	human	0	NA
Cetrorelix	Prestw-188	0.0793651	781	Pentolinium bitartrate	human	0	NA
Cetrorelix	Prestw-254	0.0793651	781	Nortriptyline hydrochloride	human	0	NA
Cetrorelix	Prestw-50	0.0793651	781	Lidocaine hydrochloride	human	0	NA
Cetrorelix	Prestw-598	0.0793651	781	Xylazine	veterinary: host animal	2	NA
Cetrorelix	Prestw-74	0.0793651	781	Amitryptiline hydrochloride	human	0	NA
Cetrorelix	Prestw-81	0.0793651	781	Metronidazole	bacteria	33	NA
Cetrorelix	Prestw-833	0.0793651	781	Ifosfamide	human	0	NA
Cetrorelix	Prestw-226	0.0791367	789	Griseofulvin	fungi	0	NA
Cetrorelix	Prestw-73	0.0791367	789	Sulindac	human	0	NA
Cetrorelix	Prestw-645	0.0789474	791	Flurandrenolide	human	0	NA
Cetrorelix	Prestw-798	0.0789474	791	Dienestrol	human	21	NA
Cetrorelix	Prestw-574	0.0787402	793	Dacarbazine	human	1	NA
Cetrorelix	Prestw-939	0.0787402	793	Iodipamide	human	0	NA
Cetrorelix	Prestw-1409	0.0785714	795	Etretinate	human	1	NA
Cetrorelix	Prestw-278	0.078125	796	Cinnarizine	human	11	NA
Cetrorelix	Prestw-926	0.078125	796	Idazoxan hydrochloride	not a drug	0	NA
Cetrorelix	Prestw-538	0.0775862	798	Phenindione	human	1	NA
Cetrorelix	Prestw-884	0.0775862	798	Meglumine	protozoa	0	NA
Cetrorelix	Prestw-773	0.0774648	800	Norgestrel-(-)-D	human	0	NA
Cetrorelix	Prestw-619	0.0774194	801	Diflorasone Diacetate	human	0	NA
Cetrorelix	Prestw-1472	0.0769231	802	Hexachlorophene	antiseptic	38	NA
Cetrorelix	Prestw-171	0.0769231	802	Tranexamic acid	human	0	NA
Cetrorelix	Prestw-418	0.0769231	802	Biotin	human	1	NA
Cetrorelix	Prestw-91	0.0769231	802	Khellin	not a drug	0	NA
Cetrorelix	Prestw-436	0.0763889	806	Digitoxigenin	human	0	NA
Cetrorelix	Prestw-263	0.0763359	807	Doxepin hydrochloride	human	1	NA
Cetrorelix	Prestw-772	0.0757576	808	Leflunomide	human	4	NA
Cetrorelix	Prestw-977	0.0757576	808	Zardaverine	not a drug	0	NA
Cetrorelix	Prestw-718	0.0753425	810	Fluorometholone	human	1	NA
Cetrorelix	Prestw-342	0.075188	811	Methapyrilene hydrochloride	human	0	NA
Cetrorelix	Prestw-411	0.075188	811	Androsterone	human	0	NA
Cetrorelix	Prestw-440	0.075188	811	Epiandrosterone	human	0	NA
Cetrorelix	Prestw-488	0.075188	811	Dosulepin hydrochloride	human	0	NA
Cetrorelix	Prestw-659	0.075188	811	6-Furfurylaminopurine	not a drug	0	NA
Cetrorelix	Prestw-697	0.075188	811	3-alpha-Hydroxy-5-beta-androstan-17-one	human	1	NA
Cetrorelix	Prestw-396	0.075	817	Etoposide	human	17	NA
Cetrorelix	Prestw-120	0.0748299	818	Triamcinolone	human	0	NA
Cetrorelix	Prestw-18	0.0746269	819	Idoxuridine	viruses	5	NA
Cetrorelix	Prestw-312	0.0746269	819	Flunarizine dihydrochloride	human	5	NA
Cetrorelix	Prestw-36	0.0745342	821	Troleandomycin	bacteria	33	NA
Cetrorelix	Prestw-1169	0.0743802	822	Miglitol	human	2	NA
Cetrorelix	Prestw-241	0.0743802	822	Mexiletine hydrochloride	human	0	NA
Cetrorelix	Prestw-84	0.0743802	822	Moroxidine hydrochloride	viruses	0	NA
Cetrorelix	Prestw-224	0.0740741	825	Oxymetazoline hydrochloride	human	0	NA
Cetrorelix	Prestw-713	0.0740741	825	Dipyrone	human	0	NA
Cetrorelix	Prestw-362	0.0738255	827	Betamethasone	human	0	NA
Cetrorelix	Prestw-1489	0.0737705	828	Amifostine	human	0	NA
Cetrorelix	Prestw-183	0.0737705	828	Pargyline hydrochloride	human	0	NA
Cetrorelix	Prestw-494	0.0737705	828	Propylthiouracil	human	1	NA
Cetrorelix	Prestw-93	0.0737705	828	Azacyclonol	human	0	NA
Cetrorelix	Prestw-804	0.0735294	832	Spectinomycin dihydrochloride	bacteria	9	NA
Cetrorelix	Prestw-65	0.0731707	833	Diphenhydramine hydrochloride	human	0	NA
Cetrorelix	Prestw-1056	0.0729927	834	Trifluridine	viruses	14	NA
Cetrorelix	Prestw-643	0.0728477	835	Flunisolide	human	0	NA
Cetrorelix	Prestw-181	0.0725806	836	Ampyrone	not a drug	0	NA
Cetrorelix	Prestw-540	0.0725806	836	Clorsulon	veterinary: metazoan parasites	0	NA
Cetrorelix	Prestw-785	0.0725806	836	Dicumarol	human	18	NA
Cetrorelix	Prestw-800	0.0725806	836	Amrinone	human	0	NA
Cetrorelix	Prestw-513	0.072	840	Norcyclobenzaprine	human	3	NA
Cetrorelix	Prestw-24	0.0719424	841	Norethynodrel	human	0	NA
Cetrorelix	Prestw-26	0.0719424	841	Cimetidine	human	0	NA
Cetrorelix	Prestw-261	0.0719424	841	Ethisterone	human	0	NA
Cetrorelix	Prestw-347	0.0719424	841	Thioguanosine	human	3	NA
Cetrorelix	Prestw-95	0.0719424	841	Lynestrenol	human	10	NA
Cetrorelix	Prestw-1419	0.0718954	846	Fluocinolone acetonide	human	0	NA
Cetrorelix	Prestw-1108	0.0714286	847	Mephenytoin	human	0	NA
Cetrorelix	Prestw-253	0.0714286	847	Norethindrone	human	0	NA
Cetrorelix	Prestw-445	0.0714286	847	Cyclobenzaprine hydrochloride	human	8	NA
Cetrorelix	Prestw-286	0.0703125	850	Perhexiline maleate	human	17	NA
Cetrorelix	Prestw-820	0.0703125	850	Aminophylline	human	0	NA
Cetrorelix	Prestw-244	0.0697674	852	Glutethimide, para-amino	human	0	NA
Cetrorelix	Prestw-469	0.0697674	852	Niridazole	metazoan parasites	39	NA
Cetrorelix	Prestw-960	0.0695652	854	Aminocaproic acid	human	0	NA
Cetrorelix	Prestw-239	0.0692308	855	Orphenadrine hydrochloride	human	0	NA
Cetrorelix	Prestw-870	0.0692308	855	Luteolin	not a drug	5	NA
Cetrorelix	Prestw-997	0.0691824	857	Fluticasone propionate	human	0	NA
Cetrorelix	Prestw-588	0.0689655	858	Galanthamine hydrobromide	human	0	NA
Cetrorelix	Prestw-251	0.0687023	859	Chlorothiazide	human	0	NA
Cetrorelix	Prestw-1020	0.0684932	860	Rimexolone	human	1	NA
Cetrorelix	Prestw-173	0.0683761	861	Tranylcypromine hydrochloride	human	0	NA
Cetrorelix	Prestw-913	0.0683761	861	2-Aminobenzenesulfonamide	bacteria	0	NA
Cetrorelix	Prestw-1233	0.0681818	863	Auranofin	human	37	NA
Cetrorelix	Prestw-790	0.0681818	863	Cycloheximide	not a drug	0	NA
Cetrorelix	Prestw-787	0.0680272	865	Merbromin	antiseptic	33	NA
Cetrorelix	Prestw-908	0.0680272	865	Ethynodiol diacetate	human	2	NA
Cetrorelix	Prestw-15	0.0677966	867	Heptaminol hydrochloride	human	0	NA
Cetrorelix	Prestw-880	0.0677966	867	Carbachol	human	1	NA
Cetrorelix	Prestw-1023	0.0672269	869	Isometheptene mucate	human	0	NA
Cetrorelix	Prestw-166	0.0672269	869	Mafenide hydrochloride	bacteria	20	NA
Cetrorelix	Prestw-498	0.0666667	871	Artemisinin	protozoa	2	NA
Cetrorelix	Prestw-734	0.0666667	871	Flumethasone	human	0	NA
Cetrorelix	Prestw-757	0.0666667	871	Chlorotrianisene	human	7	NA
Cetrorelix	Prestw-768	0.0666667	871	Vidarabine	viruses	3	NA
Cetrorelix	Prestw-808	0.0666667	871	Furazolidone	bacteria	40	NA
Cetrorelix	Prestw-809	0.0666667	871	Dichlorphenamide	human	0	NA
Cetrorelix	Prestw-983	0.0666667	871	Dimaprit dihydrochloride	not a drug	0	NA
Cetrorelix	Prestw-256	0.0661765	878	Isotretinoin	human	0	NA
Cetrorelix	Prestw-257	0.0661765	878	Retinoic acid	human	1	NA
Cetrorelix	Prestw-899	0.0661765	878	Adrenosterone	human	0	NA
Cetrorelix	Prestw-928	0.0656934	881	Nilutamide	human	2	NA
Cetrorelix	Prestw-1165	0.0652174	882	Acitretin	human	0	NA
Cetrorelix	Prestw-1269	0.0650407	883	Haloprogin	fungi	7	NA
Cetrorelix	Prestw-740	0.0650407	883	Ebselen	not a drug	31	NA
Cetrorelix	Prestw-394	0.0642857	885	Kanamycin A sulfate	bacteria	0	NA
Cetrorelix	Prestw-158	0.0633803	886	Neomycin sulfate	bacteria	1	NA
Cetrorelix	Prestw-851	0.0633803	886	Paroxetine Hydrochloride	human	1	NA
Cetrorelix	Prestw-1387	0.0630631	888	Tetraethylenepentamine pentahydrochloride	not a drug	1	NA
Cetrorelix	Prestw-1288	0.0629921	889	Idebenone	human	4	NA
Cetrorelix	Prestw-88	0.0629921	889	Amidopyrine	human	0	NA
Cetrorelix	Prestw-1181	0.0629371	891	Tibolone	human	1	NA
Cetrorelix	Prestw-867	0.0629371	891	Paromomycin sulfate	bacteria	1	NA
Cetrorelix	Prestw-291	0.0625	893	Dantrolene sodium salt	human	2	NA
Cetrorelix	Prestw-32	0.0625	893	Epirizole	human	5	NA
Cetrorelix	Prestw-356	0.0625	893	Adenosine 5'-monophosphate monohydrate	not a drug	1	NA
Cetrorelix	Prestw-393	0.0625	893	Hemicholinium bromide	not a drug	0	NA
Cetrorelix	Prestw-551	0.0625	893	Hexetidine	antiseptic	8	NA
Cetrorelix	Prestw-986	0.0625	893	Proscillaridin A	human	0	NA
Cetrorelix	Prestw-223	0.0620155	899	Xylometazoline hydrochloride	human	0	NA
Cetrorelix	Prestw-530	0.0620155	899	Trolox	not a drug	0	NA
Cetrorelix	Prestw-549	0.0610687	901	Trimetazidine dihydrochloride	human	0	NA
Cetrorelix	Prestw-765	0.0610687	901	Ethoxyquin	not a drug	3	NA
Cetrorelix	Prestw-766	0.0610687	901	Tinidazole	bacteria	34	NA
Cetrorelix	Prestw-1482	0.0608696	904	Valproic acid	human	0	NA
Cetrorelix	Prestw-35	0.0608696	904	Dapsone	bacteria	0	NA
Cetrorelix	Prestw-4	0.0598291	906	Metformin hydrochloride	human	0	NA
Cetrorelix	Prestw-51	0.0588235	907	Trichlorfon	metazoan parasites	2	NA
Cetrorelix	Prestw-501	0.0583333	908	Vigabatrin	human	0	NA
Cetrorelix	Prestw-544	0.057971	909	Tobramycin	bacteria	12	NA
Cetrorelix	Prestw-407	0.0578512	910	Adamantamine fumarate	human	0	NA
Cetrorelix	Prestw-861	0.0578512	910	Gabapentin	human	0	NA
Cetrorelix	Prestw-934	0.0578512	910	Flucytosine	fungi	3	NA
Cetrorelix	Prestw-652	0.0571429	913	Picrotoxinin	not a drug	0	NA
Cetrorelix	Prestw-1256	0.0569106	914	Caffeine	human	0	NA
Cetrorelix	Prestw-1491	0.0564516	915	Pentobarbital	human	0	NA
Cetrorelix	Prestw-1294	0.056	916	Isosorbide mononitrate	human	1	NA
Cetrorelix	Prestw-1251	0.0555556	917	Butalbital	human	0	NA
Cetrorelix	Prestw-1481	0.0555556	917	Cyclophosphamide	human	0	NA
Cetrorelix	Prestw-782	0.0555556	917	Podophyllotoxin	viruses	0	NA
Cetrorelix	Prestw-709	0.0546875	920	Trioxsalen	human	0	NA
Cetrorelix	Prestw-1285	0.0530303	921	Ibandronate sodium	human	0	NA
Cetrorelix	Prestw-331	0.0521739	922	Tremorine dihydrochloride	not a drug	0	NA
Cetrorelix	Prestw-1499	0.0517241	923	Fomepizole	human	0	NA
Cetrorelix	Prestw-729	0.0512821	924	Sulfanilamide	bacteria	0	NA
Cetrorelix	Prestw-860	0.0512821	924	Methylhydantoin-5-(L)	not a drug	0	NA
Cetrorelix	Prestw-864	0.0512821	924	Methylhydantoin-5-(D)	not a drug	0	NA
Cetrorelix	Prestw-1477	0.0508475	927	Penicillamine	human	0	NA
Cetrorelix	Prestw-786	0.0508475	927	Methimazole	human	1	NA
Cetrorelix	Prestw-758	0.0507246	929	Ribostamycin sulfate salt	bacteria	2	NA
Cetrorelix	Prestw-1331	0.0504202	930	Rimantadine Hydrochloride	viruses	0	NA
Cetrorelix	Prestw-978	0.05	931	Memantine Hydrochloride	human	0	NA
Cetrorelix	Prestw-94	0.0496454	932	Azathioprine	human	9	NA
Cetrorelix	Prestw-384	0.0495868	933	Probucol	human	2	NA
Cetrorelix	Prestw-972	0.0487805	934	THIP Hydrochloride	not a drug	0	NA
Cetrorelix	Prestw-1210	0.0483871	935	Alendronate sodium	human	0	NA
Cetrorelix	Prestw-874	0.047619	936	Theobromine	human	0	NA
Cetrorelix	Prestw-157	0.0472441	937	Gallamine triethiodide	human	0	NA
Cetrorelix	Prestw-873	0.0472441	937	Theophylline monohydrate	human	0	NA
Cetrorelix	Prestw-532	0.0465116	939	Isoquinoline, 6,7-dimethoxy-1-methyl-1,2,3,4-tetrahydro, hydrochloride	not a drug	0	NA
Cetrorelix	Prestw-941	0.0431034	940	Pentetic acid	not a drug	0	NA
Cetrorelix	Prestw-97	0.042735	941	Disulfiram	metazoan parasites	3	NA
Cetrorelix	Prestw-829	0.0423729	942	Dimethadione	human	0	NA
Cetrorelix	Prestw-1086	0.0416667	943	D-cycloserine	bacteria	0	NA
Cetrorelix	Prestw-1089	0.0416667	943	(S)-(-)-Cycloserine	bacteria	1	NA
Cetrorelix	Prestw-882	0.0416667	943	Bemegride	human	0	NA
Cetrorelix	Prestw-714	0.0409836	946	Isosorbide dinitrate	human	4	NA
Cetrorelix	Prestw-750	0.0406504	947	Mevalonic-D, L acid lactone	not a drug	0	NA
Cetrorelix	Prestw-803	0.0406504	947	Pyrithyldione	human	0	NA
Cetrorelix	Prestw-835	0.0357143	949	Tetrahydroxy-1,4-quinone monohydrate	not a drug	1	NA
Cetrorelix	Prestw-946	0.0353982	950	Altretamine	human	0	NA
Cetrorelix	Prestw-1179	0.034188	951	Busulfan	human	0	NA
Cetrorelix	Prestw-515	0.0330579	952	Trimethadione	human	1	NA
Cetrorelix	Prestw-1381	0.026087	953	Clodronate	human	0	NA
Cetrorelix	Prestw-968	0.026087	953	Decamethonium bromide	human	0	NA
Cetrorelix	Prestw-38	0.0258621	955	Hexamethonium dibromide dihydrate	not a drug	0	NA
Cetrorelix	Prestw-1487	0.0254237	956	Mesna	human	0	NA
Cetrorelix	Prestw-863	0.0252101	957	Etidronic acid, disodium salt	human	0	NA
Ebastine	Prestw-707	0.480769	1	Diphenylpyraline hydrochloride	human	0	Overall
Ebastine	Prestw-138	0.444444	2	Terfenadine	human	23	Non-antibiotic with BSA
Ebastine	Prestw-484	0.426471	3	Benperidol	human	0	NA
Ebastine	Prestw-1102	0.405797	4	Fexofenadine HCl	human	3	NA
Ebastine	Prestw-288	0.371429	5	Spiperone	human	3	NA
Ebastine	Prestw-264	0.34375	6	Dyclonine hydrochloride	human	0	NA
Ebastine	Prestw-115	0.338235	7	Haloperidol	human	2	NA
Ebastine	Prestw-509	0.338235	7	Bromperidol	human	1	NA
Ebastine	Prestw-360	0.337838	9	Droperidol	human	1	NA
Ebastine	Prestw-233	0.323077	10	Hyoscyamine (L)	human	1	NA
Ebastine	Prestw-62	0.3125	11	Homatropine hydrobromide (R,S)	human	0	NA
Ebastine	Prestw-426	0.307692	12	Buflomedil hydrochloride	human	0	NA
Ebastine	Prestw-503	0.3	13	Cetirizine dihydrochloride	human	0	NA
Ebastine	Prestw-565	0.3	13	Atropine sulfate monohydrate	human	0	NA
Ebastine	Prestw-386	0.298507	15	GBR 12909 dihydrochloride	human	7	NA
Ebastine	Prestw-306	0.297297	16	Clemastine fumarate	human	3	NA
Ebastine	Prestw-308	0.297297	16	Pimozide	human	9	NA
Ebastine	Prestw-252	0.295082	18	Diphenidol hydrochloride	human	0	NA
Ebastine	Prestw-793	0.292308	19	Cloperastine hydrochloride	human	2	NA
Ebastine	Prestw-877	0.289855	20	Scopolamine hydrochloride	human	0	NA
Ebastine	Prestw-218	0.285714	21	Fenbufen	human	2	NA
Ebastine	Prestw-760	0.285714	21	Pipenzolate bromide	human	0	NA
Ebastine	Prestw-392	0.283951	23	Ketanserin tartrate hydrate	human	0	NA
Ebastine	Prestw-653	0.283582	24	Mepenzolate bromide	human	0	NA
Ebastine	Prestw-701	0.276923	25	Trihexyphenidyl-D,L Hydrochloride	human	0	NA
Ebastine	Prestw-799	0.276923	25	Pridinol methanesulfonate salt	human	3	NA
Ebastine	Prestw-844	0.276923	25	Procyclidine hydrochloride	human	0	NA
Ebastine	Prestw-531	0.275	28	Pirenperone	not a drug	0	NA
Ebastine	Prestw-559	0.272727	29	DO 897/99	not a drug	3	NA
Ebastine	Prestw-788	0.272727	29	Hexylcaine hydrochloride	human	0	NA
Ebastine	Prestw-133	0.271429	31	Hydroxyzine dihydrochloride	human	1	NA
Ebastine	Prestw-789	0.271429	31	Drofenine hydrochloride	human	0	NA
Ebastine	Prestw-794	0.267606	33	Eucatropine hydrochloride	not a drug	0	NA
Ebastine	Prestw-381	0.266667	34	Lidoflazine	human	6	NA
Ebastine	Prestw-822	0.26087	35	Clidinium bromide	human	0	NA
Ebastine	Prestw-900	0.260274	36	Methylatropine nitrate	human	0	NA
Ebastine	Prestw-311	0.256757	37	Ifenprodil tartrate	human	0	NA
Ebastine	Prestw-1147	0.254237	38	Modafinil	human	0	NA
Ebastine	Prestw-746	0.253521	39	Glycopyrrolate	human	0	NA
Ebastine	Prestw-929	0.25	40	Ketorolac tromethamine	human	0	NA
Ebastine	Prestw-1068	0.247059	41	Thiethylperazine dimalate	human	7	NA
Ebastine	Prestw-1041	0.246377	42	Etomidate	human	4	NA
Ebastine	Prestw-240	0.246377	42	Proglumide	human	1	NA
Ebastine	Prestw-219	0.245902	44	Ketoprofen	human	0	NA
Ebastine	Prestw-1253	0.24359	45	Butylscopolammonium (n-) bromide	human	0	NA
Ebastine	Prestw-399	0.24359	45	Prochlorperazine dimaleate	human	9	NA
Ebastine	Prestw-232	0.243243	47	Scopolamin-N-oxide hydrobromide	human	0	NA
Ebastine	Prestw-510	0.241379	48	Cyclizine hydrochloride	human	0	NA
Ebastine	Prestw-340	0.240506	49	Domperidone	human	1	NA
Ebastine	Prestw-313	0.24	50	Trifluoperazine dihydrochloride	human	11	NA
Ebastine	Prestw-236	0.239437	51	Dilazep dihydrochloride	human	0	NA
Ebastine	Prestw-353	0.238806	52	Moclobemide	human	0	NA
Ebastine	Prestw-560	0.238806	52	Prenylamine lactate	human	10	NA
Ebastine	Prestw-287	0.236842	54	Oxybutynin chloride	human	0	NA
Ebastine	Prestw-320	0.236842	54	Fluphenazine dihydrochloride	human	7	NA
Ebastine	Prestw-906	0.236842	54	Fluspirilen	human	3	NA
Ebastine	Prestw-461	0.236111	57	Tropisetron HCl	human	0	NA
Ebastine	Prestw-502	0.236111	57	Biperiden hydrochloride	human	0	NA
Ebastine	Prestw-1009	0.235294	59	Pivampicillin	bacteria	20	Antibiotic
Ebastine	Prestw-511	0.235294	59	Fluoxetine hydrochloride	human	4	NA
Ebastine	Prestw-65	0.233333	61	Diphenhydramine hydrochloride	human	0	NA
Ebastine	Prestw-75	0.230769	62	Adiphenine hydrochloride	human	0	NA
Ebastine	Prestw-995	0.230769	62	Fluvoxamine maleate	human	2	NA
Ebastine	Prestw-1471	0.229508	64	Amfepramone hydrochloride	human	0	NA
Ebastine	Prestw-217	0.228571	65	Mebendazole	metazoan parasites	0	NA
Ebastine	Prestw-1501	0.22807	66	Fenipentol	human	0	NA
Ebastine	Prestw-905	0.227848	67	Urapidil hydrochloride	human	0	NA
Ebastine	Prestw-239	0.227273	68	Orphenadrine hydrochloride	human	0	NA
Ebastine	Prestw-49	0.227273	68	Amyleine hydrochloride	human	0	NA
Ebastine	Prestw-380	0.22619	70	Clebopride maleate	human	0	NA
Ebastine	Prestw-696	0.225806	71	Ethotoin	human	1	NA
Ebastine	Prestw-1064	0.223881	72	Meprylcaine hydrochloride	human	0	NA
Ebastine	Prestw-276	0.223684	73	Bumetanide	human	0	NA
Ebastine	Prestw-542	0.222222	74	Probenecid	human	0	NA
Ebastine	Prestw-755	0.222222	74	Piperacillin sodium salt	bacteria	37	NA
Ebastine	Prestw-367	0.220779	76	Benfluorex hydrochloride	human	10	NA
Ebastine	Prestw-27	0.219178	77	Doxylamine succinate	human	0	NA
Ebastine	Prestw-300	0.219178	77	Diperodon hydrochloride	not a drug	0	NA
Ebastine	Prestw-706	0.21875	79	Chlorcyclizine hydrochloride	human	2	NA
Ebastine	Prestw-242	0.216867	80	Flavoxate hydrochloride	human	0	NA
Ebastine	Prestw-305	0.216216	81	Bupivacaine hydrochloride	human	0	NA
Ebastine	Prestw-716	0.215385	82	Pramoxine hydrochloride	human	0	NA
Ebastine	Prestw-992	0.21519	83	Pizotifen malate	human	1	NA
Ebastine	Prestw-1363	0.214286	84	Warfarin	human	0	NA
Ebastine	Prestw-278	0.212121	85	Cinnarizine	human	11	NA
Ebastine	Prestw-314	0.211765	86	Enalapril maleate	human	0	NA
Ebastine	Prestw-881	0.210526	87	Niacin	human	0	NA
Ebastine	Prestw-265	0.209877	88	Dimenhydrinate	human	0	NA
Ebastine	Prestw-1310	0.209677	89	Phenylbutazone	human	0	NA
Ebastine	Prestw-1362	0.209677	89	Vorinostat	human	0	NA
Ebastine	Prestw-187	0.209302	91	Catharanthine	human	2	NA
Ebastine	Prestw-1049	0.208955	92	Oxyphenbutazone	human	0	NA
Ebastine	Prestw-754	0.208955	92	Fenoprofen calcium salt dihydrate	human	0	NA
Ebastine	Prestw-1443	0.207317	94	Misoprostol	human	0	NA
Ebastine	Prestw-301	0.207317	94	Lisinopril	human	0	NA
Ebastine	Prestw-1190	0.206897	96	Olmesartan	human	0	NA
Ebastine	Prestw-283	0.205882	97	Homochlorcyclizine dihydrochloride	human	3	NA
Ebastine	Prestw-770	0.205882	97	Isopropamide iodide	human	0	NA
Ebastine	Prestw-806	0.205479	99	Trimipramine maleate salt	human	0	NA
Ebastine	Prestw-114	0.205128	100	Ampicillin trihydrate	bacteria	35	NA
Ebastine	Prestw-149	0.204819	101	Thioproperazine dimesylate	human	1	NA
Ebastine	Prestw-430	0.204301	102	Cisapride	human	1	NA
Ebastine	Prestw-245	0.203125	103	Dropropizine (R,S)	human	0	NA
Ebastine	Prestw-125	0.202703	104	Perphenazine	human	9	NA
Ebastine	Prestw-1498	0.202703	104	Camylofine chlorhydrate	human	0	NA
Ebastine	Prestw-378	0.202703	104	Bezafibrate	human	1	NA
Ebastine	Prestw-457	0.202703	104	Meclozine dihydrochloride	human	22	NA
Ebastine	Prestw-146	0.202532	108	Tamoxifen citrate	human	22	NA
Ebastine	Prestw-801	0.202532	108	Carbinoxamine maleate salt	human	0	NA
Ebastine	Prestw-584	0.202381	110	Yohimbine hydrochloride	human	0	NA
Ebastine	Prestw-416	0.202247	111	Bacampicillin hydrochloride	bacteria	29	NA
Ebastine	Prestw-821	0.202247	111	Azlocillin sodium salt	bacteria	32	NA
Ebastine	Prestw-1042	0.2	113	Tridihexethyl chloride	human	2	NA
Ebastine	Prestw-1207	0.2	113	Acetylsalicylic acid	human	0	NA
Ebastine	Prestw-1280	0.2	113	Mepivacaine hydrochloride	human	0	NA
Ebastine	Prestw-212	0.2	113	Pyrantel tartrate	metazoan parasites	0	NA
Ebastine	Prestw-292	0.2	113	Trazodone hydrochloride	human	1	NA
Ebastine	Prestw-397	0.2	113	Clomiphene citrate (Z,E)	human	20	NA
Ebastine	Prestw-455	0.2	113	Mebhydroline 1,5-naphtalenedisulfonate	human	4	NA
Ebastine	Prestw-485	0.2	113	Cefaclor hydrate	bacteria	18	NA
Ebastine	Prestw-576	0.2	113	Acetopromazine maleate salt	human	4	NA
Ebastine	Prestw-658	0.2	113	Suxibuzone	human	0	NA
Ebastine	Prestw-836	0.2	113	Indoprofen	human	0	NA
Ebastine	Prestw-377	0.197674	124	Nafronyl oxalate	human	0	NA
Ebastine	Prestw-529	0.197674	124	Mesoridazine besylate	human	4	NA
Ebastine	Prestw-132	0.197531	126	Loxapine succinate	human	8	NA
Ebastine	Prestw-66	0.197368	127	Minaprine dihydrochloride	human	0	NA
Ebastine	Prestw-213	0.197183	128	Fenspiride hydrochloride	human	0	NA
Ebastine	Prestw-294	0.197183	128	Pimethixene maleate	human	8	NA
Ebastine	Prestw-778	0.197183	128	Proadifen hydrochloride	not a drug	11	NA
Ebastine	Prestw-1112	0.19697	131	Procarbazine hydrochloride	human	0	NA
Ebastine	Prestw-290	0.19697	131	Sulfinpyrazone	human	0	NA
Ebastine	Prestw-528	0.19697	131	Triflusal	human	1	NA
Ebastine	Prestw-270	0.196721	134	Fendiline hydrochloride	human	11	NA
Ebastine	Prestw-815	0.196721	134	Fosfosal	human	0	NA
Ebastine	Prestw-93	0.196721	134	Azacyclonol	human	0	NA
Ebastine	Prestw-5	0.195652	137	Atracurium besylate	human	0	NA
Ebastine	Prestw-398	0.195402	138	Oxantel pamoate	metazoan parasites	0	NA
Ebastine	Prestw-1078	0.194805	139	Benzylpenicillin sodium	bacteria	38	NA
Ebastine	Prestw-109	0.194444	140	Dizocilpine maleate	human	0	NA
Ebastine	Prestw-228	0.194444	140	Tropicamide	human	0	NA
Ebastine	Prestw-59	0.194444	140	Pheniramine maleate	human	0	NA
Ebastine	Prestw-935	0.194444	140	(-)-MK 801 hydrogen maleate	human	0	NA
Ebastine	Prestw-1076	0.19403	144	Ciprofibrate	human	0	NA
Ebastine	Prestw-1177	0.19403	144	Carbidopa	not a drug	1	NA
Ebastine	Prestw-816	0.19403	144	Suprofen	human	0	NA
Ebastine	Prestw-387	0.192771	147	Carbetapentane citrate	human	0	NA
Ebastine	Prestw-1008	0.192308	148	Gabexate mesilate	not a drug	0	NA
Ebastine	Prestw-262	0.191781	149	Triprolidine hydrochloride	human	0	NA
Ebastine	Prestw-1463	0.191176	150	Tomoxetine hydrochloride	human	0	NA
Ebastine	Prestw-831	0.191176	150	Butacaine	human	0	NA
Ebastine	Prestw-910	0.191176	150	Nisoxetine hydrochloride	not a drug	0	NA
Ebastine	Prestw-726	0.190476	153	Mephentermine hemisulfate	human	0	NA
Ebastine	Prestw-761	0.190476	153	Butamben	human	1	NA
Ebastine	Prestw-862	0.190476	153	Raloxifene hydrochloride	human	1	NA
Ebastine	Prestw-894	0.190476	153	Butylparaben	not a drug	1	NA
Ebastine	Prestw-499	0.189873	157	Propafenone hydrochloride	human	0	NA
Ebastine	Prestw-324	0.189655	158	Phenylpropanolamine hydrochloride	human	1	NA
Ebastine	Prestw-1416	0.189189	159	Flubendazol	metazoan parasites	0	NA
Ebastine	Prestw-203	0.188406	160	Flufenamic acid	human	7	NA
Ebastine	Prestw-214	0.188406	160	Gemfibrozil	human	0	NA
Ebastine	Prestw-229	0.188406	160	Nefopam hydrochloride	human	0	NA
Ebastine	Prestw-284	0.188406	160	Diethylcarbamazine citrate	metazoan parasites	0	NA
Ebastine	Prestw-79	0.188406	160	Diphemanil methylsulfate	human	0	NA
Ebastine	Prestw-856	0.188406	160	Tolmetin sodium salt dihydrate	human	0	NA
Ebastine	Prestw-927	0.188235	166	Quinapril HCl	human	0	NA
Ebastine	Prestw-371	0.1875	167	Ketotifen fumarate	human	0	NA
Ebastine	Prestw-566	0.1875	167	Eserine hemisulfate salt	human	0	NA
Ebastine	Prestw-98	0.1875	167	Acetylsalicylsalicylic acid	not a drug	0	NA
Ebastine	Prestw-266	0.186667	170	Disopyramide	human	0	NA
Ebastine	Prestw-818	0.186667	170	Nadolol	human	0	NA
Ebastine	Prestw-936	0.186667	170	Bephenium hydroxynaphthoate	metazoan parasites	0	NA
Ebastine	Prestw-275	0.185714	173	Fenofibrate	human	5	NA
Ebastine	Prestw-491	0.185714	173	Metixene hydrochloride	human	13	NA
Ebastine	Prestw-58	0.185714	173	Oxethazaine	human	31	NA
Ebastine	Prestw-1325	0.185185	176	Raclopride	not a drug	1	NA
Ebastine	Prestw-220	0.185185	176	Indapamide	human	0	NA
Ebastine	Prestw-971	0.185185	176	Remoxipride Hydrochloride	human	0	NA
Ebastine	Prestw-1352	0.184615	179	Tulobuterol	human	0	NA
Ebastine	Prestw-326	0.184615	179	Methyldopa (L,-)	human	0	NA
Ebastine	Prestw-904	0.184615	179	Metyrapone	human	0	NA
Ebastine	Prestw-920	0.184615	179	L(-)-vesamicol hydrochloride	not a drug	0	NA
Ebastine	Prestw-954	0.184615	179	Tyloxapol	human	0	NA
Ebastine	Prestw-354	0.184211	184	Clopamide	human	1	NA
Ebastine	Prestw-626	0.184211	184	Racecadotril	human	0	NA
Ebastine	Prestw-268	0.183908	186	Vinpocetine	human	0	NA
Ebastine	Prestw-271	0.183908	186	Vincamine	human	0	NA
Ebastine	Prestw-712	0.183333	188	Benzocaine	human	0	NA
Ebastine	Prestw-1334	0.183099	189	Rivastigmine	human	1	NA
Ebastine	Prestw-303	0.182927	190	Telenzepine dihydrochloride	human	0	NA
Ebastine	Prestw-375	0.182927	190	Methiothepin maleate	human	12	NA
Ebastine	Prestw-915	0.182927	190	Lorglumide sodium salt	not a drug	1	NA
Ebastine	Prestw-343	0.181818	193	Desipramine hydrochloride	human	1	NA
Ebastine	Prestw-496	0.181818	193	Tiaprofenic acid	human	0	NA
Ebastine	Prestw-72	0.181818	193	Imipramine hydrochloride	human	0	NA
Ebastine	Prestw-887	0.181818	193	Oxybenzone	not a drug	0	NA
Ebastine	Prestw-428	0.180723	197	Roxatidine Acetate HCl	human	0	NA
Ebastine	Prestw-56	0.180723	197	Sulpiride	human	0	NA
Ebastine	Prestw-723	0.180723	197	Phenethicillin potassium salt	bacteria	35	NA
Ebastine	Prestw-12	0.180556	200	Benzonatate	human	0	NA
Ebastine	Prestw-632	0.180556	200	Dipivefrin hydrochloride	human	0	NA
Ebastine	Prestw-364	0.179775	202	Metergoline	human	5	NA
Ebastine	Prestw-1297	0.179487	203	Lacidipine	human	9	NA
Ebastine	Prestw-184	0.179104	204	Methocarbamol	human	0	NA
Ebastine	Prestw-19	0.179104	204	Captopril	human	0	NA
Ebastine	Prestw-917	0.179104	204	Flurbiprofen	human	0	NA
Ebastine	Prestw-1217	0.178571	207	Amisulpride	human	0	NA
Ebastine	Prestw-1432	0.178571	207	Loratadine	human	23	NA
Ebastine	Prestw-932	0.178571	207	S(-)Eticlopride hydrochloride	not a drug	0	NA
Ebastine	Prestw-948	0.178571	207	Timolol maleate salt	human	0	NA
Ebastine	Prestw-1197	0.178082	211	Toremifene	human	15	NA
Ebastine	Prestw-312	0.178082	211	Flunarizine dihydrochloride	human	5	NA
Ebastine	Prestw-571	0.178082	211	Tetracaine hydrochloride	human	0	NA
Ebastine	Prestw-779	0.178082	211	Zomepirac sodium salt	human	0	NA
Ebastine	Prestw-783	0.177419	215	Clofibric acid	not a drug	0	NA
Ebastine	Prestw-895	0.177419	215	Aminohippuric acid	human	0	NA
Ebastine	Prestw-907	0.177419	215	S-(+)-ibuprofen	human	0	NA
Ebastine	Prestw-406	0.177215	218	Morpholinoethylamino-3-benzocyclohepta-(5,6-c)-pyridazine dihydrochloride	not a drug	0	NA
Ebastine	Prestw-61	0.177215	218	Morantel tartrate	veterinary: metazoan parasites	0	NA
Ebastine	Prestw-847	0.177215	218	(-) -Levobunolol hydrochloride	human	0	NA
Ebastine	Prestw-857	0.177215	218	(+) -Levobunolol hydrochloride	human	0	NA
Ebastine	Prestw-975	0.177215	218	Naftopidil dihydrochloride	human	4	NA
Ebastine	Prestw-197	0.176471	223	Metaraminol bitartrate	human	0	NA
Ebastine	Prestw-71	0.175676	224	Todralazine hydrochloride	not a drug	0	NA
Ebastine	Prestw-814	0.175258	225	Cefsulodin sodium salt	bacteria	21	NA
Ebastine	Prestw-1018	0.175	226	Alprostadil	human	0	NA
Ebastine	Prestw-110	0.175	226	Acenocoumarol	human	3	NA
Ebastine	Prestw-446	0.175	226	Carteolol hydrochloride	human	0	NA
Ebastine	Prestw-519	0.175	226	Imipenem	bacteria	35	NA
Ebastine	Prestw-826	0.175	226	Oxalamine citrate salt	human	0	NA
Ebastine	Prestw-751	0.174419	231	Terazosin hydrochloride	human	0	NA
Ebastine	Prestw-249	0.173913	232	Bupropion hydrochloride	human	0	NA
Ebastine	Prestw-419	0.173913	232	Bisacodyl	human	0	NA
Ebastine	Prestw-654	0.173913	232	Benfotiamine	human	0	NA
Ebastine	Prestw-99	0.173913	232	Mianserine hydrochloride	human	1	NA
Ebastine	Prestw-738	0.173469	236	Folinic acid calcium salt	human	0	NA
Ebastine	Prestw-730	0.173333	237	Balsalazide Sodium	human	0	NA
Ebastine	Prestw-827	0.173333	237	Propantheline bromide	human	0	NA
Ebastine	Prestw-842	0.173333	237	Trimeprazine tartrate	human	9	NA
Ebastine	Prestw-1308	0.172414	240	Phentermine hydrochloride	human	0	NA
Ebastine	Prestw-362	0.172414	240	Betamethasone	human	0	NA
Ebastine	Prestw-30	0.171875	242	Antipyrine, 4-hydroxy	not a drug	0	NA
Ebastine	Prestw-572	0.171717	243	Mometasone furoate	human	1	NA
Ebastine	Prestw-1038	0.171429	244	Methyldopate hydrochloride	human	1	NA
Ebastine	Prestw-553	0.171429	244	Pentamidine isethionate	protozoa	34	NA
Ebastine	Prestw-204	0.171053	246	Flumequine	bacteria	29	NA
Ebastine	Prestw-210	0.171053	246	Fenbendazole	metazoan parasites	3	NA
Ebastine	Prestw-1508	0.170732	248	Ibutilide fumarate	human	3	NA
Ebastine	Prestw-434	0.170732	248	Cefadroxil	bacteria	4	NA
Ebastine	Prestw-945	0.170732	248	Salmeterol	human	1	NA
Ebastine	Prestw-893	0.169492	251	Felbinac	human	0	NA
Ebastine	Prestw-1427	0.169231	252	Levetiracetam	human	0	NA
Ebastine	Prestw-795	0.169014	253	Isocarboxazid	human	0	NA
Ebastine	Prestw-911	0.169014	253	(+)-Isoproterenol (+)-bitartrate salt	human	0	NA
Ebastine	Prestw-260	0.168831	255	Praziquantel	metazoan parasites	0	NA
Ebastine	Prestw-368	0.168831	255	Bepridil hydrochloride	human	20	NA
Ebastine	Prestw-53	0.168831	255	Triflupromazine hydrochloride	human	6	NA
Ebastine	Prestw-703	0.168831	255	Famprofazone	human	2	NA
Ebastine	Prestw-374	0.168421	259	Methylergometrine maleate	human	0	NA
Ebastine	Prestw-1108	0.166667	260	Mephenytoin	human	0	NA
Ebastine	Prestw-117	0.166667	260	Chlorpheniramine maleate	human	1	NA
Ebastine	Prestw-135	0.166667	260	Methotrexate	human	12	NA
Ebastine	Prestw-225	0.166667	260	Nifenazone	human	0	NA
Ebastine	Prestw-373	0.166667	260	Amethopterin (R,S)	human	12	NA
Ebastine	Prestw-45	0.166667	260	Naproxen	human	0	NA
Ebastine	Prestw-470	0.166667	260	Ceforanide	bacteria	33	NA
Ebastine	Prestw-475	0.166667	260	Brompheniramine maleate	human	1	NA
Ebastine	Prestw-54	0.166667	260	Mefenamic acid	human	0	NA
Ebastine	Prestw-55	0.166667	260	Acetohexamide	human	0	NA
Ebastine	Prestw-616	0.166667	260	Demecarium bromide	human	2	NA
Ebastine	Prestw-627	0.166667	260	Folic acid	human	2	NA
Ebastine	Prestw-708	0.166667	260	Benzethonium chloride	antiseptic	35	NA
Ebastine	Prestw-711	0.166667	260	Sulfabenzamide	antiseptic	0	NA
Ebastine	Prestw-843	0.166667	260	Nafcillin sodium salt monohydrate	bacteria	27	NA
Ebastine	Prestw-937	0.166667	260	Dehydroisoandosterone 3-acetate	human	0	NA
Ebastine	Prestw-998	0.166667	260	Zuclopenthixol dihydrochloride	human	11	NA
Ebastine	Prestw-322	0.164835	277	Alfuzosin hydrochloride	human	1	NA
Ebastine	Prestw-797	0.164706	278	Methotrimeprazine maleat salt	human	2	NA
Ebastine	Prestw-1303	0.164557	279	Pefloxacine	bacteria	25	NA
Ebastine	Prestw-361	0.164384	280	Bambuterol hydrochloride	human	0	NA
Ebastine	Prestw-617	0.164384	280	Quipazine dimaleate salt	not a drug	2	NA
Ebastine	Prestw-68	0.164384	280	Isoxsuprine hydrochloride	human	0	NA
Ebastine	Prestw-1194	0.164179	283	Thimerosal	antiseptic	36	NA
Ebastine	Prestw-1383	0.164179	283	Clofibrate	human	0	NA
Ebastine	Prestw-52	0.163934	285	Carbamazepine	human	0	NA
Ebastine	Prestw-130	0.163043	286	Dexamethasone acetate	human	0	NA
Ebastine	Prestw-120	0.162791	287	Triamcinolone	human	0	NA
Ebastine	Prestw-735	0.162791	287	Flecainide acetate	human	0	NA
Ebastine	Prestw-947	0.162791	287	Prazosin hydrochloride	human	0	NA
Ebastine	Prestw-231	0.1625	290	Etodolac	human	0	NA
Ebastine	Prestw-272	0.1625	290	Indomethacin	human	0	NA
Ebastine	Prestw-193	0.162162	292	Oxolinic acid	bacteria	7	NA
Ebastine	Prestw-182	0.161765	293	Levamisole hydrochloride	metazoan parasites	0	NA
Ebastine	Prestw-205	0.161765	293	Tolfenamic acid	human	14	NA
Ebastine	Prestw-372	0.161765	293	Debrisoquin sulfate	human	0	NA
Ebastine	Prestw-391	0.161765	293	Terbutaline hemisulfate	human	0	NA
Ebastine	Prestw-41	0.161765	293	Procaine hydrochloride	human	0	NA
Ebastine	Prestw-500	0.161765	293	Ethamivan	human	0	NA
Ebastine	Prestw-545	0.161765	293	Tetramisole hydrochloride	metazoan parasites	0	NA
Ebastine	Prestw-633	0.161765	293	Thiorphan	human	0	NA
Ebastine	Prestw-939	0.161765	293	Iodipamide	human	0	NA
Ebastine	Prestw-1104	0.16092	302	Clonixin Lysinate	human	0	NA
Ebastine	Prestw-1473	0.16092	302	Estradiol Valerate	human	16	NA
Ebastine	Prestw-931	0.160714	304	Propofol	human	0	NA
Ebastine	Prestw-1407	0.160494	305	Etofenamate	human	3	NA
Ebastine	Prestw-277	0.160494	305	Labetalol hydrochloride	human	1	NA
Ebastine	Prestw-285	0.160494	305	Chenodiol	human	1	NA
Ebastine	Prestw-666	0.160494	305	Nisoldipine	human	0	NA
Ebastine	Prestw-958	0.160494	305	Urosiol	human	0	NA
Ebastine	Prestw-1000	0.160377	310	Lymecycline	bacteria	26	NA
Ebastine	Prestw-1066	0.16	311	Methantheline bromide	human	1	NA
Ebastine	Prestw-191	0.16	311	Midodrine hydrochloride	human	0	NA
Ebastine	Prestw-269	0.16	311	Clomipramine hydrochloride	human	4	NA
Ebastine	Prestw-424	0.16	311	Cephalosporanic acid, 7-amino	bacteria	12	NA
Ebastine	Prestw-780	0.16	311	Cinoxacin	bacteria	5	NA
Ebastine	Prestw-1424	0.159574	316	Fulvestrant	human	0	NA
Ebastine	Prestw-337	0.15942	317	Procainamide hydrochloride	human	0	NA
Ebastine	Prestw-460	0.159091	318	Dinoprost trometamol	human	0	NA
Ebastine	Prestw-734	0.159091	318	Flumethasone	human	0	NA
Ebastine	Prestw-170	0.15873	320	Phenelzine sulfate	human	0	NA
Ebastine	Prestw-29	0.15873	320	Antipyrine	human	0	NA
Ebastine	Prestw-533	0.15873	320	Phenacetin	human	0	NA
Ebastine	Prestw-357	0.158537	323	Amoxicillin	bacteria	35	NA
Ebastine	Prestw-607	0.158537	323	Eburnamonine (-)	human	5	NA
Ebastine	Prestw-705	0.158537	323	Methyl benzethonium chloride	antiseptic	34	NA
Ebastine	Prestw-78	0.158537	323	Thioridazine hydrochloride	human	18	NA
Ebastine	Prestw-784	0.158537	323	Bendroflumethiazide	human	0	NA
Ebastine	Prestw-448	0.157895	328	Hydroxytacrine maleate (R,S)	human	0	NA
Ebastine	Prestw-57	0.157895	328	Benoxinate hydrochloride	human	0	NA
Ebastine	Prestw-781	0.157895	328	Clobetasol propionate	human	0	NA
Ebastine	Prestw-858	0.157895	328	Doxazosin mesylate	human	3	NA
Ebastine	Prestw-185	0.157303	332	Aztreonam	bacteria	8	NA
Ebastine	Prestw-722	0.157143	333	Isopyrin hydrochloride	not a drug	0	NA
Ebastine	Prestw-76	0.156627	334	Dibucaine	human	1	NA
Ebastine	Prestw-855	0.15625	335	Beclomethasone dipropionate	human	0	NA
Ebastine	Prestw-991	0.15625	335	Gliquidone	human	2	NA
Ebastine	Prestw-1110	0.155844	337	Parbendazole	veterinary: metazoan parasites	5	NA
Ebastine	Prestw-211	0.155844	337	Piroxicam	human	0	NA
Ebastine	Prestw-1475	0.155556	339	Oxacillin sodium	bacteria	29	NA
Ebastine	Prestw-699	0.155172	340	Hexestrol	human	25	NA
Ebastine	Prestw-1115	0.15493	341	Ronidazole	veterinary: metazoan parasites	35	NA
Ebastine	Prestw-199	0.15493	341	Prilocaine hydrochloride	human	1	NA
Ebastine	Prestw-346	0.15493	341	Maprotiline hydrochloride	human	2	NA
Ebastine	Prestw-418	0.15493	341	Biotin	human	1	NA
Ebastine	Prestw-327	0.154545	345	Cefoperazone dihydrate	bacteria	36	NA
Ebastine	Prestw-17	0.153846	346	Levodopa	human	0	NA
Ebastine	Prestw-178	0.153846	346	Mephenesin	human	0	NA
Ebastine	Prestw-181	0.153846	346	Ampyrone	not a drug	0	NA
Ebastine	Prestw-247	0.153846	346	Albendazole	metazoan parasites	3	NA
Ebastine	Prestw-317	0.153846	346	Guanethidine sulfate	human	0	NA
Ebastine	Prestw-341	0.153846	346	Furosemide	human	0	NA
Ebastine	Prestw-439	0.153846	346	Carbimazole	human	0	NA
Ebastine	Prestw-451	0.153846	346	Alizapride HCl	human	0	NA
Ebastine	Prestw-6	0.153846	346	Isoflupredone acetate	veterinary: host animal	0	NA
Ebastine	Prestw-776	0.153846	346	Guaifenesin	human	0	NA
Ebastine	Prestw-805	0.153846	346	Piromidic acid	bacteria	1	NA
Ebastine	Prestw-85	0.153846	346	Baclofen (R,S)	human	0	NA
Ebastine	Prestw-933	0.153846	346	Primidone	human	0	NA
Ebastine	Prestw-720	0.153061	359	Cefuroxime sodium salt	bacteria	31	NA
Ebastine	Prestw-237	0.152941	360	Ofloxacin	bacteria	26	NA
Ebastine	Prestw-238	0.152941	360	Lomefloxacin hydrochloride	bacteria	28	NA
Ebastine	Prestw-1454	0.152778	362	Nylidrin	human	0	NA
Ebastine	Prestw-534	0.152778	362	Atovaquone	protozoa	3	NA
Ebastine	Prestw-449	0.151899	364	Pilocarpine nitrate	human	0	NA
Ebastine	Prestw-961	0.151899	364	Denatonium benzoate	not a drug	0	NA
Ebastine	Prestw-222	0.151515	366	Antimycin A	veterinary: infections	0	NA
Ebastine	Prestw-898	0.151515	366	Dioxybenzone	not a drug	0	NA
Ebastine	Prestw-919	0.151515	366	Bacitracin	bacteria	33	NA
Ebastine	Prestw-296	0.151163	369	Acemetacin	human	0	NA
Ebastine	Prestw-310	0.151163	369	Mebeverine hydrochloride	human	0	NA
Ebastine	Prestw-489	0.150943	371	Ceftazidime pentahydrate	bacteria	27	NA
Ebastine	Prestw-196	0.150685	372	Pentoxifylline	human	0	NA
Ebastine	Prestw-1119	0.150538	373	Clocortolone pivalate	human	0	NA
Ebastine	Prestw-1414	0.15	374	Fleroxacin	bacteria	13	NA
Ebastine	Prestw-161	0.15	374	Isoniazid	bacteria	0	NA
Ebastine	Prestw-359	0.15	374	Dextromethorphan hydrobromide monohydrate	human	0	NA
Ebastine	Prestw-200	0.149425	377	Camptothecine (S,+)	not a drug	0	NA
Ebastine	Prestw-923	0.149425	377	Xamoterol hemifumarate	human	0	NA
Ebastine	Prestw-176	0.149254	379	Iproniazide phosphate	human	0	NA
Ebastine	Prestw-192	0.149254	379	Thalidomide	human	0	NA
Ebastine	Prestw-243	0.149254	379	Bufexamac	human	1	NA
Ebastine	Prestw-88	0.149254	379	Amidopyrine	human	0	NA
Ebastine	Prestw-930	0.149254	379	Protriptyline hydrochloride	human	9	NA
Ebastine	Prestw-175	0.148649	384	Aceclofenac	human	0	NA
Ebastine	Prestw-558	0.148649	384	Gliclazide	human	0	NA
Ebastine	Prestw-63	0.148649	384	Nifedipine	human	0	NA
Ebastine	Prestw-443	0.148515	387	Gabazine bromide	not a drug	0	NA
Ebastine	Prestw-221	0.148148	388	Norfloxacin	bacteria	27	NA
Ebastine	Prestw-796	0.148148	388	Lithocholic acid	not a drug	0	NA
Ebastine	Prestw-897	0.148148	388	Pipemidic acid	bacteria	6	NA
Ebastine	Prestw-1265	0.147727	391	Gatifloxacin	bacteria	39	NA
Ebastine	Prestw-409	0.147727	391	Amiodarone hydrochloride	human	15	NA
Ebastine	Prestw-859	0.147727	391	Fluvastatin sodium salt	human	0	NA
Ebastine	Prestw-912	0.147541	394	Monobenzone	human	0	NA
Ebastine	Prestw-1017	0.147059	395	Etilefrine hydrochloride	human	1	NA
Ebastine	Prestw-1322	0.147059	395	Pyridostigmine iodide	human	0	NA
Ebastine	Prestw-188	0.147059	395	Pentolinium bitartrate	human	0	NA
Ebastine	Prestw-693	0.147059	395	Promazine hydrochloride	human	13	NA
Ebastine	Prestw-909	0.147059	395	Nabumetone	human	0	NA
Ebastine	Prestw-255	0.146667	400	Niflumic acid	human	0	NA
Ebastine	Prestw-370	0.146667	400	Benzbromarone	human	30	NA
Ebastine	Prestw-903	0.146667	400	Diloxanide furoate	protozoa	1	NA
Ebastine	Prestw-289	0.146341	403	Pyrilamine maleate	human	0	NA
Ebastine	Prestw-527	0.146341	403	Tenoxicam	human	0	NA
Ebastine	Prestw-973	0.146341	403	Pirlindole mesylate	human	0	NA
Ebastine	Prestw-976	0.146341	403	Tracazolate hydrochloride	not a drug	1	NA
Ebastine	Prestw-1486	0.146067	407	Cortisol acetate	human	0	NA
Ebastine	Prestw-438	0.145631	408	Doxorubicin hydrochloride	human	25	NA
Ebastine	Prestw-473	0.145631	408	Cefotetan	bacteria	32	NA
Ebastine	Prestw-1079	0.144928	410	Chlorambucil	human	0	NA
Ebastine	Prestw-388	0.144928	410	Dequalinium dichloride	antiseptic	30	NA
Ebastine	Prestw-504	0.144928	410	Etifenin	human	0	NA
Ebastine	Prestw-791	0.144928	410	(R) -Naproxen sodium salt	human	0	NA
Ebastine	Prestw-951	0.144928	410	Crotamiton	veterinary: metazoan parasites	0	NA
Ebastine	Prestw-974	0.144928	410	Pronethalol hydrochloride	not a drug	1	NA
Ebastine	Prestw-1080	0.144737	416	Methiazole	human	2	NA
Ebastine	Prestw-250	0.144737	416	Alprenolol hydrochloride	human	0	NA
Ebastine	Prestw-42	0.144737	416	Moxisylyte hydrochoride	human	0	NA
Ebastine	Prestw-713	0.144737	416	Dipyrone	human	0	NA
Ebastine	Prestw-298	0.144578	420	Fipexide hydrochloride	human	0	NA
Ebastine	Prestw-1072	0.142857	421	Lansoprazole	human	12	NA
Ebastine	Prestw-1137	0.142857	421	Esmolol hydrochloride	human	0	NA
Ebastine	Prestw-1307	0.142857	421	Olopatadine hydrochloride	human	0	NA
Ebastine	Prestw-1343	0.142857	421	Sparfloxacin	bacteria	36	NA
Ebastine	Prestw-1346	0.142857	421	Sumatriptan succinate	human	1	NA
Ebastine	Prestw-1507	0.142857	421	Acefylline	human	0	NA
Ebastine	Prestw-280	0.142857	421	Quinidine hydrochloride monohydrate	protozoa	0	NA
Ebastine	Prestw-281	0.142857	421	Fludrocortisone acetate	human	0	NA
Ebastine	Prestw-295	0.142857	421	Pergolide mesylate	human	0	NA
Ebastine	Prestw-297	0.142857	421	Benzydamine hydrochloride	human	2	NA
Ebastine	Prestw-401	0.142857	421	Testosterone propionate	human	2	NA
Ebastine	Prestw-462	0.142857	421	Cefixime	bacteria	26	NA
Ebastine	Prestw-478	0.142857	421	Felodipine	human	18	NA
Ebastine	Prestw-537	0.142857	421	Piracetam	human	0	NA
Ebastine	Prestw-683	0.142857	421	Pempidine tartrate	human	0	NA
Ebastine	Prestw-744	0.142857	421	Flunixin meglumine	veterinary: host animal	4	NA
Ebastine	Prestw-819	0.142857	421	Moxalactam disodium salt	bacteria	32	NA
Ebastine	Prestw-918	0.142857	421	Nimodipine	human	4	NA
Ebastine	Prestw-959	0.142857	421	Proparacaine hydrochloride	human	0	NA
Ebastine	Prestw-997	0.142857	421	Fluticasone propionate	human	0	NA
Ebastine	Prestw-383	0.141304	441	Nicardipine hydrochloride	human	5	NA
Ebastine	Prestw-719	0.141304	441	Cephalothin sodium salt	bacteria	34	NA
Ebastine	Prestw-865	0.141304	441	Simvastatin	human	4	NA
Ebastine	Prestw-1132	0.141176	444	Celiprolol HCl	human	0	NA
Ebastine	Prestw-148	0.141176	444	Canrenoic acid potassium salt	human	0	NA
Ebastine	Prestw-274	0.141176	444	Prednisolone	human	0	NA
Ebastine	Prestw-447	0.141176	444	Hydrocortisone base	human	3	NA
Ebastine	Prestw-1460	0.141026	448	Oxibendazol	veterinary: metazoan parasites	2	NA
Ebastine	Prestw-198	0.140845	449	Salbutamol	human	0	NA
Ebastine	Prestw-549	0.140845	449	Trimetazidine dihydrochloride	human	0	NA
Ebastine	Prestw-554	0.140845	449	Tolazamide	human	0	NA
Ebastine	Prestw-22	0.140625	452	Panthenol (D)	human	0	NA
Ebastine	Prestw-943	0.140625	452	Pralidoxime chloride	human	0	NA
Ebastine	Prestw-1268	0.140351	454	Guaiacol	human	0	NA
Ebastine	Prestw-960	0.140351	454	Aminocaproic acid	human	0	NA
Ebastine	Prestw-1020	0.139535	456	Rimexolone	human	1	NA
Ebastine	Prestw-1219	0.139535	456	Amlodipine	human	3	NA
Ebastine	Prestw-1516	0.138889	458	Levalbuterol hydrochloride	human	0	NA
Ebastine	Prestw-389	0.138614	459	Ketoconazole	fungi	12	NA
Ebastine	Prestw-1441	0.138298	460	Mevastatin	human	1	NA
Ebastine	Prestw-186	0.138298	460	Cloxacillin sodium salt	bacteria	30	NA
Ebastine	Prestw-1477	0.137931	462	Penicillamine	human	0	NA
Ebastine	Prestw-279	0.137931	462	Methylprednisolone, 6-alpha	human	0	NA
Ebastine	Prestw-293	0.137931	462	Glafenine hydrochloride	human	1	NA
Ebastine	Prestw-302	0.137931	462	Lincomycin hydrochloride	bacteria	37	NA
Ebastine	Prestw-718	0.137931	462	Fluorometholone	human	1	NA
Ebastine	Prestw-756	0.137931	462	Diethylstilbestrol	human	18	NA
Ebastine	Prestw-1295	0.1375	468	Itopride	human	0	NA
Ebastine	Prestw-733	0.1375	468	Metoprolol-(+,-) (+)-tartrate salt	human	0	NA
Ebastine	Prestw-875	0.137255	470	Reserpine	human	4	NA
Ebastine	Prestw-1075	0.136986	471	(R)-Propranolol hydrochloride	human	0	NA
Ebastine	Prestw-1081	0.136986	471	(S)-propranolol hydrochloride	human	0	NA
Ebastine	Prestw-1170	0.136986	471	Venlafaxine	human	0	NA
Ebastine	Prestw-332	0.136986	471	Practolol	human	0	NA
Ebastine	Prestw-47	0.136986	471	Ticlopidine hydrochloride	human	0	NA
Ebastine	Prestw-944	0.136986	471	Phenoxybenzamine hydrochloride	human	1	NA
Ebastine	Prestw-1027	0.136364	477	Tocainide hydrochloride	human	0	NA
Ebastine	Prestw-1480	0.136364	477	Racepinephrine HCl	human	2	NA
Ebastine	Prestw-179	0.136364	477	Phenformin hydrochloride	human	0	NA
Ebastine	Prestw-487	0.135922	480	Daunorubicin hydrochloride	human	32	NA
Ebastine	Prestw-369	0.135802	481	Meloxicam	human	0	NA
Ebastine	Prestw-382	0.135802	481	Betaxolol hydrochloride	human	1	NA
Ebastine	Prestw-44	0.135802	481	Isoxicam	human	0	NA
Ebastine	Prestw-916	0.135802	481	Nitrendipine	human	1	NA
Ebastine	Prestw-173	0.135593	485	Tranylcypromine hydrochloride	human	0	NA
Ebastine	Prestw-538	0.135593	485	Phenindione	human	1	NA
Ebastine	Prestw-619	0.135417	487	Diflorasone Diacetate	human	0	NA
Ebastine	Prestw-1057	0.135135	488	Oxprenolol hydrochloride	human	0	NA
Ebastine	Prestw-106	0.135135	488	Nicorandil	human	2	NA
Ebastine	Prestw-25	0.135135	488	Thiamphenicol	bacteria	39	NA
Ebastine	Prestw-259	0.135135	488	Ethacrynic acid	human	12	NA
Ebastine	Prestw-403	0.135135	488	Thyroxine (L)	human	4	NA
Ebastine	Prestw-421	0.135135	488	Suloctidil	human	10	NA
Ebastine	Prestw-541	0.135135	488	Ciclopirox ethanolamine	fungi	1	NA
Ebastine	Prestw-749	0.135135	488	Isoetharine mesylate salt	human	0	NA
Ebastine	Prestw-772	0.135135	488	Leflunomide	human	4	NA
Ebastine	Prestw-955	0.135135	488	Florfenicol	veterinary: infections	40	NA
Ebastine	Prestw-1091	0.134328	498	Spaglumic acid	human	0	NA
Ebastine	Prestw-520	0.134146	499	Sulfasalazine	human	0	NA
Ebastine	Prestw-957	0.134146	499	Deoxycorticosterone	human	1	NA
Ebastine	Prestw-771	0.134021	501	Alclometasone dipropionate	human	0	NA
Ebastine	Prestw-832	0.134021	501	Cefoxitin sodium salt	bacteria	36	NA
Ebastine	Prestw-837	0.134021	501	Carbenoxolone disodium salt	human	5	NA
Ebastine	Prestw-1037	0.133333	504	Zalcitabine	viruses	0	NA
Ebastine	Prestw-171	0.133333	504	Tranexamic acid	human	0	NA
Ebastine	Prestw-180	0.133333	504	Flutamide	human	1	NA
Ebastine	Prestw-435	0.133333	504	Cyclosporin A	human	8	NA
Ebastine	Prestw-536	0.133333	504	(R)-(+)-Atenolol	human	0	NA
Ebastine	Prestw-587	0.133333	504	Cilostazol	human	1	NA
Ebastine	Prestw-953	0.133333	504	(S)-(-)-Atenolol	human	0	NA
Ebastine	Prestw-834	0.132743	511	Novobiocin sodium salt	veterinary: infections	37	NA
Ebastine	Prestw-922	0.13253	512	Thioperamide maleate	not a drug	0	NA
Ebastine	Prestw-1097	0.132353	513	(-)-Isoproterenol hydrochloride	human	0	NA
Ebastine	Prestw-1288	0.132353	513	Idebenone	human	4	NA
Ebastine	Prestw-552	0.132353	513	Selegiline hydrochloride	human	0	NA
Ebastine	Prestw-140	0.131868	516	Tetracycline hydrochloride	bacteria	39	NA
Ebastine	Prestw-227	0.131579	517	Clemizole hydrochloride	human	20	NA
Ebastine	Prestw-64	0.131579	517	Chlorpromazine hydrochloride	human	11	NA
Ebastine	Prestw-384	0.131148	519	Probucol	human	2	NA
Ebastine	Prestw-501	0.131148	519	Vigabatrin	human	0	NA
Ebastine	Prestw-113	0.130952	521	Ciprofloxacin hydrochloride monohydrate	bacteria	39	NA
Ebastine	Prestw-1399	0.130435	522	Doxycycline hydrochloride	bacteria	40	NA
Ebastine	Prestw-234	0.130435	522	Chlorphensin carbamate	fungi	0	NA
Ebastine	Prestw-254	0.130435	522	Nortriptyline hydrochloride	human	0	NA
Ebastine	Prestw-50	0.130435	522	Lidocaine hydrochloride	human	0	NA
Ebastine	Prestw-505	0.130435	522	Metaproterenol sulfate, orciprenaline sulfate	human	0	NA
Ebastine	Prestw-543	0.130435	522	Betahistine mesylate	human	0	NA
Ebastine	Prestw-74	0.130435	522	Amitryptiline hydrochloride	human	0	NA
Ebastine	Prestw-888	0.130435	522	Promethazine hydrochloride	human	7	NA
Ebastine	Prestw-458	0.12987	530	Melatonin	human	0	NA
Ebastine	Prestw-853	0.12987	530	Liothyronine	human	1	NA
Ebastine	Prestw-90	0.12987	530	Pindolol	human	0	NA
Ebastine	Prestw-914	0.12987	530	Estrone	human	0	NA
Ebastine	Prestw-982	0.12987	530	Nandrolone	human	0	NA
Ebastine	Prestw-482	0.12963	535	Cefotiam hydrochloride	bacteria	31	NA
Ebastine	Prestw-330	0.129412	536	Bisoprolol fumarate	human	0	NA
Ebastine	Prestw-363	0.129412	536	Colchicine	human	1	NA
Ebastine	Prestw-432	0.129412	536	Corticosterone	not a drug	0	NA
Ebastine	Prestw-69	0.129412	536	Acebutolol hydrochloride	human	0	NA
Ebastine	Prestw-956	0.129412	536	Megestrol acetate	human	1	NA
Ebastine	Prestw-1069	0.129032	541	Mesalamine	human	0	NA
Ebastine	Prestw-1202	0.129032	541	4-aminosalicylic acid	bacteria	0	NA
Ebastine	Prestw-1449	0.129032	541	Nicotinamide	human	0	NA
Ebastine	Prestw-315	0.129032	541	Minocycline hydrochloride	bacteria	40	NA
Ebastine	Prestw-757	0.129032	541	Chlorotrianisene	human	7	NA
Ebastine	Prestw-896	0.129032	541	N-Acetyl-L-leucine	human	0	NA
Ebastine	Prestw-223	0.128571	547	Xylometazoline hydrochloride	human	0	NA
Ebastine	Prestw-286	0.128571	547	Perhexiline maleate	human	17	NA
Ebastine	Prestw-345	0.128571	547	Clenbuterol hydrochloride	human	1	NA
Ebastine	Prestw-423	0.128571	547	Carisoprodol	human	0	NA
Ebastine	Prestw-468	0.128571	547	Neostigmine bromide	human	0	NA
Ebastine	Prestw-840	0.128571	547	Ethopropazine hydrochloride	human	13	NA
Ebastine	Prestw-96	0.128571	547	Guanabenz acetate	human	0	NA
Ebastine	Prestw-737	0.12844	554	Atractyloside potassium salt	not a drug	0	NA
Ebastine	Prestw-630	0.128205	555	Dimethisoquin hydrochloride	human	2	NA
Ebastine	Prestw-812	0.128205	555	Cromolyn disodium salt	human	0	NA
Ebastine	Prestw-924	0.128205	555	Rolipram	not a drug	0	NA
Ebastine	Prestw-1374	0.127907	558	Chlormadinone acetate	human	0	NA
Ebastine	Prestw-273	0.127907	558	Cortisone	human	0	NA
Ebastine	Prestw-476	0.127907	558	Primaquine diphosphate	protozoa	0	NA
Ebastine	Prestw-588	0.127907	558	Galanthamine hydrobromide	human	0	NA
Ebastine	Prestw-717	0.127907	558	Finasteride	human	0	NA
Ebastine	Prestw-77	0.127907	558	Prednisone	human	0	NA
Ebastine	Prestw-316	0.12766	564	Glibenclamide	human	0	NA
Ebastine	Prestw-516	0.12766	564	Lovastatin	human	0	NA
Ebastine	Prestw-748	0.127273	566	Monensin sodium salt	veterinary: infections	33	NA
Ebastine	Prestw-1088	0.126984	567	(+,-)-Synephrine	human	0	NA
Ebastine	Prestw-1380	0.126761	568	Clobutinol hydrochloride	human	0	NA
Ebastine	Prestw-267	0.126761	568	Clotrimazole	fungi	29	NA
Ebastine	Prestw-336	0.126761	568	Chlormezanone	human	0	NA
Ebastine	Prestw-594	0.126761	568	Diclofenac sodium	human	3	NA
Ebastine	Prestw-350	0.126582	572	Clozapine	human	1	NA
Ebastine	Prestw-850	0.126582	572	Equilin	human	1	NA
Ebastine	Prestw-548	0.126437	574	Chloroquine diphosphate	protozoa	0	NA
Ebastine	Prestw-688	0.126437	574	Estropipate	human	1	NA
Ebastine	Prestw-764	0.126437	574	Furaltadone hydrochloride	veterinary: infections	38	NA
Ebastine	Prestw-450	0.126316	577	Dicloxacillin sodium salt hydrate	bacteria	32	NA
Ebastine	Prestw-651	0.126316	577	Glimepiride	human	0	NA
Ebastine	Prestw-410	0.126126	579	Amphotericin B	fungi	0	NA
Ebastine	Prestw-1033	0.125	580	Nomegestrol acetate	human	0	NA
Ebastine	Prestw-1052	0.125	580	Iopanoic acid	human	3	NA
Ebastine	Prestw-1169	0.125	580	Miglitol	human	2	NA
Ebastine	Prestw-1392	0.125	580	Dexfenfluramine hydrochloride	human	0	NA
Ebastine	Prestw-1433	0.125	580	Losartan	human	0	NA
Ebastine	Prestw-1502	0.125	580	Acamprosate calcium	human	0	NA
Ebastine	Prestw-190	0.125	580	Tolbutamide	human	0	NA
Ebastine	Prestw-241	0.125	580	Mexiletine hydrochloride	human	0	NA
Ebastine	Prestw-365	0.125	580	Brinzolamide	human	0	NA
Ebastine	Prestw-390	0.125	580	Fusidic acid sodium salt	bacteria	36	NA
Ebastine	Prestw-413	0.125	580	Carbarsone	not a drug	0	NA
Ebastine	Prestw-477	0.125	580	Progesterone	human	2	NA
Ebastine	Prestw-539	0.125	580	Thiocolchicoside	human	0	NA
Ebastine	Prestw-657	0.125	580	Benzamil hydrochloride	human	1	NA
Ebastine	Prestw-739	0.125	580	Levonordefrin	human	0	NA
Ebastine	Prestw-766	0.125	580	Tinidazole	bacteria	34	NA
Ebastine	Prestw-787	0.125	580	Merbromin	antiseptic	33	NA
Ebastine	Prestw-925	0.125	580	Thonzonium bromide	antiseptic	28	NA
Ebastine	Prestw-966	0.125	580	Sotalol hydrochloride	human	0	NA
Ebastine	Prestw-486	0.123894	599	Colistin sulfate	bacteria	23	NA
Ebastine	Prestw-1011	0.123711	600	Flucloxacillin sodium	bacteria	28	NA
Ebastine	Prestw-202	0.123288	601	Tiratricol, 3,3',5-triiodothyroacetic acid	human	22	NA
Ebastine	Prestw-282	0.123288	601	Fenoterol hydrobromide	human	0	NA
Ebastine	Prestw-763	0.123288	601	Meclofenoxate hydrochloride	human	0	NA
Ebastine	Prestw-1444	0.123077	604	Mitotane	human	4	NA
Ebastine	Prestw-183	0.123077	604	Pargyline hydrochloride	human	0	NA
Ebastine	Prestw-325	0.123077	604	Ascorbic acid	human	0	NA
Ebastine	Prestw-644	0.123077	604	N-Acetyl-DL-homocysteine Thiolactone	human	0	NA
Ebastine	Prestw-740	0.123077	604	Ebselen	not a drug	31	NA
Ebastine	Prestw-525	0.122951	609	Rifampicin	bacteria	39	NA
Ebastine	Prestw-1482	0.122807	610	Valproic acid	human	0	NA
Ebastine	Prestw-1044	0.122449	611	Prednicarbate	human	0	NA
Ebastine	Prestw-1196	0.122449	611	Topotecan	human	1	NA
Ebastine	Prestw-1154	0.122222	613	Nilvadipine	human	2	NA
Ebastine	Prestw-137	0.122222	613	Clindamycin hydrochloride	bacteria	39	NA
Ebastine	Prestw-671	0.121951	615	Dydrogesterone	human	0	NA
Ebastine	Prestw-73	0.121951	615	Sulindac	human	0	NA
Ebastine	Prestw-80	0.121951	615	Trimethobenzamide hydrochloride	human	0	NA
Ebastine	Prestw-869	0.121951	615	Phthalylsulfathiazole	bacteria	0	NA
Ebastine	Prestw-981	0.121951	615	Nitrocaramiphen hydrochloride	not a drug	0	NA
Ebastine	Prestw-1233	0.121622	620	Auranofin	human	37	NA
Ebastine	Prestw-1246	0.121622	620	Bromhexine hydrochloride	human	0	NA
Ebastine	Prestw-33	0.121622	620	Diprophylline	human	0	NA
Ebastine	Prestw-352	0.121622	620	Dobutamine hydrochloride	human	0	NA
Ebastine	Prestw-366	0.121622	620	Ambroxol hydrochloride	human	0	NA
Ebastine	Prestw-48	0.121622	620	Dicyclomine hydrochloride	human	2	NA
Ebastine	Prestw-790	0.121622	620	Cycloheximide	not a drug	0	NA
Ebastine	Prestw-60	0.121212	627	Tolazoline hydrochloride	human	0	NA
Ebastine	Prestw-774	0.121212	627	Fluocinonide	human	0	NA
Ebastine	Prestw-1284	0.120879	629	Hydroxychloroquine sulfate	protozoa	0	NA
Ebastine	Prestw-798	0.12069	630	Dienestrol	human	21	NA
Ebastine	Prestw-1134	0.12	631	Cytarabine	human	0	NA
Ebastine	Prestw-215	0.12	631	Mefexamide hydrochloride	human	0	NA
Ebastine	Prestw-246	0.12	631	Pinacidil	human	0	NA
Ebastine	Prestw-31	0.12	631	Chloramphenicol	bacteria	40	NA
Ebastine	Prestw-813	0.12	631	Bucladesine sodium salt	human	0	NA
Ebastine	Prestw-979	0.12	631	Ozagrel hydrochloride	human	0	NA
Ebastine	Prestw-986	0.12	631	Proscillaridin A	human	0	NA
Ebastine	Prestw-157	0.119403	638	Gallamine triethiodide	human	0	NA
Ebastine	Prestw-785	0.119403	638	Dicumarol	human	18	NA
Ebastine	Prestw-355	0.119048	640	Hycanthone	metazoan parasites	10	NA
Ebastine	Prestw-194	0.118421	641	Nimesulide	human	3	NA
Ebastine	Prestw-206	0.118421	641	Meclofenamic acid sodium salt monohydrate	human	10	NA
Ebastine	Prestw-838	0.118421	641	Iocetamic acid	human	2	NA
Ebastine	Prestw-92	0.118421	641	Zimelidine dihydrochloride monohydrate	human	0	NA
Ebastine	Prestw-307	0.11828	645	Oxytetracycline dihydrate	bacteria	39	NA
Ebastine	Prestw-506	0.11828	645	Sisomicin sulfate	bacteria	4	NA
Ebastine	Prestw-964	0.11828	645	Methacycline hydrochloride	bacteria	40	NA
Ebastine	Prestw-139	0.117647	648	Cefotaxime sodium salt	bacteria	35	NA
Ebastine	Prestw-339	0.117647	648	Guanfacine hydrochloride	human	0	NA
Ebastine	Prestw-400	0.117647	648	Hesperidin	not a drug	0	NA
Ebastine	Prestw-773	0.117647	648	Norgestrel-(-)-D	human	0	NA
Ebastine	Prestw-980	0.116883	652	Piribedil hydrochloride	human	0	NA
Ebastine	Prestw-868	0.116667	653	Acetaminophen	human	0	NA
Ebastine	Prestw-913	0.116667	653	2-Aminobenzenesulfonamide	bacteria	0	NA
Ebastine	Prestw-495	0.116505	655	Terconazole	fungi	0	NA
Ebastine	Prestw-743	0.116279	656	Medrysone	human	1	NA
Ebastine	Prestw-1015	0.115942	657	Ethamsylate	human	0	NA
Ebastine	Prestw-329	0.115942	657	Tacrine hydrochloride	human	0	NA
Ebastine	Prestw-1263	0.115789	659	Cefdinir	bacteria	34	NA
Ebastine	Prestw-1419	0.115789	659	Fluocinolone acetonide	human	0	NA
Ebastine	Prestw-145	0.115789	659	Chlortetracycline hydrochloride	bacteria	40	NA
Ebastine	Prestw-1059	0.115385	662	Propoxycaine hydrochloride	human	0	NA
Ebastine	Prestw-1298	0.115385	662	Lamivudine	viruses	0	NA
Ebastine	Prestw-224	0.115385	662	Oxymetazoline hydrochloride	human	0	NA
Ebastine	Prestw-441	0.115385	662	Estradiol-17 beta	human	0	NA
Ebastine	Prestw-555	0.115385	662	Nifuroxazide	bacteria	37	NA
Ebastine	Prestw-1505	0.114943	667	Valacyclovir hydrochloride	viruses	0	NA
Ebastine	Prestw-15	0.114754	668	Heptaminol hydrochloride	human	0	NA
Ebastine	Prestw-51	0.114754	668	Trichlorfon	metazoan parasites	2	NA
Ebastine	Prestw-676	0.114754	668	Beta-Escin	not a drug	0	NA
Ebastine	Prestw-299	0.114583	671	Mifepristone	human	8	NA
Ebastine	Prestw-655	0.114583	671	Halcinonide	human	0	NA
Ebastine	Prestw-753	0.114583	671	Demeclocycline hydrochloride	bacteria	40	NA
Ebastine	Prestw-172	0.114286	674	Etofylline	human	0	NA
Ebastine	Prestw-535	0.114286	674	Methoxamine hydrochloride	human	0	NA
Ebastine	Prestw-700	0.114286	674	Cefmetazole sodium salt	bacteria	32	NA
Ebastine	Prestw-81	0.114286	674	Metronidazole	bacteria	33	NA
Ebastine	Prestw-833	0.114286	674	Ifosfamide	human	0	NA
Ebastine	Prestw-304	0.113636	679	Econazole nitrate	fungi	27	NA
Ebastine	Prestw-810	0.113636	679	Sulconazole nitrate	fungi	17	NA
Ebastine	Prestw-517	0.113043	681	Nystatine	fungi	3	NA
Ebastine	Prestw-1206	0.112903	682	Acetylcysteine	human	0	NA
Ebastine	Prestw-949	0.112903	682	(+,-)-Octopamine hydrochloride	human	0	NA
Ebastine	Prestw-349	0.112676	684	Ritodrine hydrochloride	human	0	NA
Ebastine	Prestw-39	0.112676	684	Diflunisal	human	0	NA
Ebastine	Prestw-490	0.112676	684	Iobenguane sulfate	human	0	NA
Ebastine	Prestw-530	0.112676	684	Trolox	not a drug	0	NA
Ebastine	Prestw-820	0.112676	684	Aminophylline	human	0	NA
Ebastine	Prestw-1056	0.1125	689	Trifluridine	viruses	14	NA
Ebastine	Prestw-335	0.1125	689	Zaprinast	not a drug	0	NA
Ebastine	Prestw-547	0.1125	689	Molsidomine	human	0	NA
Ebastine	Prestw-1001	0.11236	692	Alfadolone acetate	human	0	NA
Ebastine	Prestw-908	0.11236	692	Ethynodiol diacetate	human	2	NA
Ebastine	Prestw-518	0.112245	694	Budesonide	human	1	NA
Ebastine	Prestw-1199	0.111111	695	Tripelennamine hydrochloride	human	0	NA
Ebastine	Prestw-1340	0.111111	695	Secnidazole	protozoa	33	NA
Ebastine	Prestw-258	0.111111	695	Antazoline hydrochloride	human	0	NA
Ebastine	Prestw-323	0.111111	695	Chlorpropamide	human	1	NA
Ebastine	Prestw-546	0.111111	695	Pregnenolone	not a drug	0	NA
Ebastine	Prestw-702	0.111111	695	Succinylsulfathiazole	bacteria	0	NA
Ebastine	Prestw-741	0.111111	695	Nadide	not a drug	0	NA
Ebastine	Prestw-759	0.111111	695	Methacholine chloride	human	0	NA
Ebastine	Prestw-456	0.110092	703	Meclocycline sulfosalicylate	bacteria	40	NA
Ebastine	Prestw-216	0.109756	704	Tiapride hydrochloride	human	0	NA
Ebastine	Prestw-261	0.109756	704	Ethisterone	human	0	NA
Ebastine	Prestw-641	0.109756	704	Sulmazole	not a drug	0	NA
Ebastine	Prestw-845	0.109756	704	Amiprilose hydrochloride	not a drug	3	NA
Ebastine	Prestw-189	0.109589	708	Aminopurine, 6-benzyl	not a drug	0	NA
Ebastine	Prestw-938	0.109589	708	Benserazide hydrochloride	not a drug	0	NA
Ebastine	Prestw-1073	0.109375	710	Bethanechol chloride	human	0	NA
Ebastine	Prestw-736	0.108911	711	Cefazolin sodium salt	bacteria	38	NA
Ebastine	Prestw-318	0.108696	712	Quinacrine dihydrochloride dihydrate	protozoa	10	NA
Ebastine	Prestw-127	0.108434	713	Isoconazole	fungi	31	NA
Ebastine	Prestw-253	0.108434	713	Norethindrone	human	0	NA
Ebastine	Prestw-656	0.108333	715	Lanatoside C	human	0	NA
Ebastine	Prestw-698	0.108108	716	Tetrahydrozoline hydrochloride	human	0	NA
Ebastine	Prestw-437	0.107843	717	Digoxin	human	1	NA
Ebastine	Prestw-333	0.107143	718	Zidovudine, AZT	viruses	13	NA
Ebastine	Prestw-792	0.107143	718	Propidium iodide	not a drug	10	NA
Ebastine	Prestw-164	0.106667	720	Ornidazole	bacteria	33	NA
Ebastine	Prestw-263	0.106667	720	Doxepin hydrochloride	human	1	NA
Ebastine	Prestw-993	0.106667	720	Ribavirin	viruses	4	NA
Ebastine	Prestw-643	0.106383	723	Flunisolide	human	0	NA
Ebastine	Prestw-83	0.106061	724	Edrophonium chloride	human	0	NA
Ebastine	Prestw-782	0.105882	725	Podophyllotoxin	viruses	0	NA
Ebastine	Prestw-522	0.105556	726	Thiostrepton	veterinary: infections	35	NA
Ebastine	Prestw-21	0.105263	727	Sulfaphenazole	bacteria	1	NA
Ebastine	Prestw-70	0.105263	727	Tolnaftate	fungi	10	NA
Ebastine	Prestw-846	0.104651	729	Ethynylestradiol 3-methyl ether	human	0	NA
Ebastine	Prestw-872	0.104651	729	Iopromide	human	0	NA
Ebastine	Prestw-1474	0.104478	731	Chloroxine	bacteria	33	NA
Ebastine	Prestw-645	0.104167	732	Flurandrenolide	human	0	NA
Ebastine	Prestw-411	0.103896	733	Androsterone	human	0	NA
Ebastine	Prestw-440	0.103896	733	Epiandrosterone	human	0	NA
Ebastine	Prestw-488	0.103896	733	Dosulepin hydrochloride	human	0	NA
Ebastine	Prestw-697	0.103896	733	3-alpha-Hydroxy-5-beta-androstan-17-one	human	1	NA
Ebastine	Prestw-942	0.103896	733	Bretylium tosylate	human	0	NA
Ebastine	Prestw-493	0.103448	738	Omeprazole	human	8	NA
Ebastine	Prestw-824	0.103448	738	Benzthiazide	human	0	NA
Ebastine	Prestw-14	0.102941	740	Sulfacetamide sodic hydrate	bacteria	0	NA
Ebastine	Prestw-526	0.102941	740	Ethionamide	bacteria	0	NA
Ebastine	Prestw-873	0.102941	740	Theophylline monohydrate	human	0	NA
Ebastine	Prestw-1415	0.102564	743	Floxuridine	human	22	NA
Ebastine	Prestw-1488	0.102564	743	Penciclovir	viruses	0	NA
Ebastine	Prestw-18	0.102564	743	Idoxuridine	viruses	5	NA
Ebastine	Prestw-497	0.102564	743	Vancomycin hydrochloride	bacteria	31	NA
Ebastine	Prestw-512	0.102564	743	Iohexol	human	4	NA
Ebastine	Prestw-725	0.102564	743	Deferoxamine mesylate	human	0	NA
Ebastine	Prestw-848	0.102564	743	Iodixanol	human	0	NA
Ebastine	Prestw-436	0.102273	750	Digitoxigenin	human	0	NA
Ebastine	Prestw-1321	0.101449	751	Prothionamide	bacteria	0	NA
Ebastine	Prestw-513	0.101449	751	Norcyclobenzaprine	human	3	NA
Ebastine	Prestw-1096	0.101266	753	Estriol	human	0	NA
Ebastine	Prestw-899	0.101266	753	Adrenosterone	human	0	NA
Ebastine	Prestw-376	0.101124	755	Clofazimine	bacteria	29	NA
Ebastine	Prestw-408	0.101124	755	Butoconazole nitrate	fungi	23	NA
Ebastine	Prestw-463	0.101124	755	Metrizamide	human	0	NA
Ebastine	Prestw-883	0.101124	755	Digoxigenin	not a drug	0	NA
Ebastine	Prestw-102	0.1	759	Amoxapine	human	4	NA
Ebastine	Prestw-1266	0.1	759	Gemcitabine	human	3	NA
Ebastine	Prestw-445	0.1	759	Cyclobenzaprine hydrochloride	human	8	NA
Ebastine	Prestw-839	0.1	759	Ganciclovir	viruses	0	NA
Ebastine	Prestw-104	0.0987654	763	Famotidine	human	1	NA
Ebastine	Prestw-1165	0.0987654	763	Acitretin	human	0	NA
Ebastine	Prestw-1604	0.0987654	763	(-)-Emtricitabine	viruses	1	NA
Ebastine	Prestw-230	0.0987654	763	Phentolamine hydrochloride	human	0	NA
Ebastine	Prestw-351	0.0987654	763	Chlorthalidone	human	0	NA
Ebastine	Prestw-550	0.0987654	763	Parthenolide	not a drug	0	NA
Ebastine	Prestw-704	0.0987654	763	Bromopride	human	0	NA
Ebastine	Prestw-963	0.0987654	763	Enilconazole	veterinary: host animal	15	NA
Ebastine	Prestw-551	0.0985915	771	Hexetidine	antiseptic	8	NA
Ebastine	Prestw-762	0.0985915	771	Sulfapyridine	bacteria	1	NA
Ebastine	Prestw-882	0.0983607	773	Bemegride	human	0	NA
Ebastine	Prestw-1002	0.097561	774	Alfaxalone	human	0	NA
Ebastine	Prestw-209	0.097561	774	Metoclopramide monohydrochloride	human	0	NA
Ebastine	Prestw-67	0.097561	774	Miconazole	fungi	28	NA
Ebastine	Prestw-46	0.0972222	777	Naphazoline hydrochloride	human	0	NA
Ebastine	Prestw-802	0.0972222	777	Methazolamide	human	0	NA
Ebastine	Prestw-433	0.0967742	779	Cyanocobalamin	human	0	NA
Ebastine	Prestw-880	0.0967742	779	Carbachol	human	1	NA
Ebastine	Prestw-1405	0.0963855	781	Ethinylestradiol	human	0	NA
Ebastine	Prestw-24	0.0963855	781	Norethynodrel	human	0	NA
Ebastine	Prestw-319	0.0963855	781	Clofilium tosylate	human	8	NA
Ebastine	Prestw-994	0.0963855	781	Cyclopenthiazide	human	3	NA
Ebastine	Prestw-396	0.0961538	785	Etoposide	human	17	NA
Ebastine	Prestw-244	0.0958904	786	Glutethimide, para-amino	human	0	NA
Ebastine	Prestw-926	0.0958904	786	Idazoxan hydrochloride	not a drug	0	NA
Ebastine	Prestw-999	0.0958904	786	Proguanil hydrochloride	protozoa	0	NA
Ebastine	Prestw-226	0.0952381	789	Griseofulvin	fungi	0	NA
Ebastine	Prestw-36	0.0952381	789	Troleandomycin	bacteria	33	NA
Ebastine	Prestw-514	0.0952381	789	Pyrazinamide	bacteria	0	NA
Ebastine	Prestw-1065	0.0945946	792	Milrinone	human	0	NA
Ebastine	Prestw-694	0.0945946	792	Sulfamerazine	bacteria	0	NA
Ebastine	Prestw-765	0.0945946	792	Ethoxyquin	not a drug	3	NA
Ebastine	Prestw-769	0.0945946	792	Sulfameter	bacteria	0	NA
Ebastine	Prestw-870	0.0945946	792	Luteolin	not a drug	5	NA
Ebastine	Prestw-871	0.0945946	792	Iopamidol	human	0	NA
Ebastine	Prestw-1409	0.0941176	798	Etretinate	human	1	NA
Ebastine	Prestw-851	0.0941176	798	Paroxetine Hydrochloride	human	1	NA
Ebastine	Prestw-1398	0.09375	800	Dopamine hydrochloride	human	0	NA
Ebastine	Prestw-395	0.09375	800	Amikacin hydrate	bacteria	13	NA
Ebastine	Prestw-407	0.09375	800	Adamantamine fumarate	human	0	NA
Ebastine	Prestw-861	0.09375	800	Gabapentin	human	0	NA
Ebastine	Prestw-91	0.0933333	804	Khellin	not a drug	0	NA
Ebastine	Prestw-1181	0.0930233	805	Tibolone	human	1	NA
Ebastine	Prestw-201	0.0930233	805	Ranitidine hydrochloride	human	0	NA
Ebastine	Prestw-731	0.0921053	807	Sulfaquinoxaline sodium salt	veterinary: metazoan parasites	0	NA
Ebastine	Prestw-1271	0.091954	808	Escitalopram	human	0	NA
Ebastine	Prestw-356	0.091954	808	Adenosine 5'-monophosphate monohydrate	not a drug	1	NA
Ebastine	Prestw-1256	0.0909091	810	Caffeine	human	0	NA
Ebastine	Prestw-2	0.0909091	810	Allantoin	not a drug	0	NA
Ebastine	Prestw-309	0.0909091	810	Amodiaquin dihydrochloride dihydrate	protozoa	5	NA
Ebastine	Prestw-649	0.0909091	810	Etanidazole	protozoa	0	NA
Ebastine	Prestw-692	0.0909091	810	Citalopram Hydrobromide	human	0	NA
Ebastine	Prestw-807	0.0909091	810	Chloropyramine hydrochloride	human	0	NA
Ebastine	Prestw-830	0.0909091	810	Ethaverine hydrochloride	human	10	NA
Ebastine	Prestw-866	0.0909091	810	Azacytidine-5	human	2	NA
Ebastine	Prestw-977	0.0909091	810	Zardaverine	not a drug	0	NA
Ebastine	Prestw-1094	0.0897436	819	Sulfadoxine	veterinary: infections	0	NA
Ebastine	Prestw-13	0.0897436	819	Hydroflumethiazide	human	0	NA
Ebastine	Prestw-342	0.0897436	819	Methapyrilene hydrochloride	human	0	NA
Ebastine	Prestw-344	0.0897436	819	Clorgyline hydrochloride	human	0	NA
Ebastine	Prestw-348	0.0897436	819	Chlorprothixene hydrochloride	human	18	NA
Ebastine	Prestw-659	0.0897436	819	6-Furfurylaminopurine	not a drug	0	NA
Ebastine	Prestw-745	0.0894309	825	Spiramycin	bacteria	36	NA
Ebastine	Prestw-1390	0.0886076	826	Desloratadine	human	0	NA
Ebastine	Prestw-405	0.0886076	826	Pepstatin A	not a drug	0	NA
Ebastine	Prestw-808	0.0886076	826	Furazolidone	bacteria	40	NA
Ebastine	Prestw-825	0.0886076	826	Trichlormethiazide	human	1	NA
Ebastine	Prestw-86	0.0886076	826	Acyclovir	viruses	0	NA
Ebastine	Prestw-878	0.0886076	826	Ioversol	human	0	NA
Ebastine	Prestw-1294	0.0882353	832	Isosorbide mononitrate	human	1	NA
Ebastine	Prestw-169	0.0882353	832	Hydralazine hydrochloride	human	0	NA
Ebastine	Prestw-752	0.0882353	832	Phenazopyridine hydrochloride	human	1	NA
Ebastine	Prestw-874	0.0882353	832	Theobromine	human	0	NA
Ebastine	Prestw-256	0.0875	836	Isotretinoin	human	0	NA
Ebastine	Prestw-257	0.0875	836	Retinoic acid	human	1	NA
Ebastine	Prestw-23	0.0869565	838	Sulfadiazine	bacteria	0	NA
Ebastine	Prestw-34	0.0869565	838	Triamterene	human	0	NA
Ebastine	Prestw-901	0.0869565	838	Hymecromone	human	0	NA
Ebastine	Prestw-544	0.0864198	841	Tobramycin	bacteria	12	NA
Ebastine	Prestw-928	0.0864198	841	Nilutamide	human	2	NA
Ebastine	Prestw-1179	0.0862069	843	Busulfan	human	0	NA
Ebastine	Prestw-331	0.0862069	843	Tremorine dihydrochloride	not a drug	0	NA
Ebastine	Prestw-941	0.0862069	843	Pentetic acid	not a drug	0	NA
Ebastine	Prestw-3	0.0857143	846	Acetazolamide	human	0	NA
Ebastine	Prestw-338	0.0853659	847	N6-methyladenosine	not a drug	2	NA
Ebastine	Prestw-8	0.0853659	847	Amprolium hydrochloride	veterinary: metazoan parasites	1	NA
Ebastine	Prestw-863	0.0847458	849	Etidronic acid, disodium salt	human	0	NA
Ebastine	Prestw-532	0.084507	850	Isoquinoline, 6,7-dimethoxy-1-methyl-1,2,3,4-tetrahydro, hydrochloride	not a drug	0	NA
Ebastine	Prestw-886	0.084507	850	Clioquinol	protozoa	33	NA
Ebastine	Prestw-652	0.0843373	852	Picrotoxinin	not a drug	0	NA
Ebastine	Prestw-660	0.0839695	853	Avermectin B1a	metazoan parasites	13	NA
Ebastine	Prestw-1403	0.0833333	854	Entacapone	human	14	NA
Ebastine	Prestw-1484	0.0833333	854	Cladribine	human	4	NA
Ebastine	Prestw-20	0.0833333	854	Minoxidil	human	0	NA
Ebastine	Prestw-32	0.0833333	854	Epirizole	human	5	NA
Ebastine	Prestw-393	0.0833333	854	Hemicholinium bromide	not a drug	0	NA
Ebastine	Prestw-394	0.0833333	854	Kanamycin A sulfate	bacteria	0	NA
Ebastine	Prestw-481	0.0833333	854	Serotonin hydrochloride	not a drug	0	NA
Ebastine	Prestw-524	0.0833333	854	Tiabendazole	fungi	2	NA
Ebastine	Prestw-598	0.0833333	854	Xylazine	veterinary: host animal	2	NA
Ebastine	Prestw-860	0.0833333	854	Methylhydantoin-5-(L)	not a drug	0	NA
Ebastine	Prestw-864	0.0833333	854	Methylhydantoin-5-(D)	not a drug	0	NA
Ebastine	Prestw-95	0.0833333	854	Lynestrenol	human	10	NA
Ebastine	Prestw-574	0.0821918	866	Dacarbazine	human	1	NA
Ebastine	Prestw-786	0.0819672	867	Methimazole	human	1	NA
Ebastine	Prestw-159	0.0816327	868	Dihydrostreptomycin sulfate	bacteria	5	NA
Ebastine	Prestw-158	0.0813953	869	Neomycin sulfate	bacteria	1	NA
Ebastine	Prestw-469	0.0810811	870	Niridazole	metazoan parasites	39	NA
Ebastine	Prestw-515	0.0806452	871	Trimethadione	human	1	NA
Ebastine	Prestw-867	0.0804598	872	Paromomycin sulfate	bacteria	1	NA
Ebastine	Prestw-1285	0.08	873	Ibandronate sodium	human	0	NA
Ebastine	Prestw-724	0.08	873	Sulfamethoxypyridazine	bacteria	0	NA
Ebastine	Prestw-777	0.08	873	Alexidine dihydrochloride	antiseptic	39	NA
Ebastine	Prestw-291	0.0795455	876	Dantrolene sodium salt	human	2	NA
Ebastine	Prestw-721	0.0795455	876	Althiazide	human	1	NA
Ebastine	Prestw-854	0.0793651	878	Roxithromycin	bacteria	37	NA
Ebastine	Prestw-208	0.0789474	879	Trimethoprim	bacteria	24	NA
Ebastine	Prestw-492	0.0789474	879	Nitrofural	protozoa	36	NA
Ebastine	Prestw-732	0.0789474	879	Streptozotocin	human	25	NA
Ebastine	Prestw-9	0.0789474	879	Hydrochlorothiazide	human	0	NA
Ebastine	Prestw-921	0.0786517	883	Nizatidine	human	0	NA
Ebastine	Prestw-166	0.078125	884	Mafenide hydrochloride	bacteria	20	NA
Ebastine	Prestw-714	0.078125	884	Isosorbide dinitrate	human	4	NA
Ebastine	Prestw-583	0.0779221	886	Papaverine hydrochloride	human	0	NA
Ebastine	Prestw-767	0.0779221	886	Guanadrel sulfate	human	1	NA
Ebastine	Prestw-750	0.0769231	888	Mevalonic-D, L acid lactone	not a drug	0	NA
Ebastine	Prestw-803	0.0769231	888	Pyrithyldione	human	0	NA
Ebastine	Prestw-809	0.0769231	888	Dichlorphenamide	human	0	NA
Ebastine	Prestw-823	0.0769231	888	Sulfamonomethoxine	veterinary: infections	3	NA
Ebastine	Prestw-983	0.0769231	888	Dimaprit dihydrochloride	not a drug	0	NA
Ebastine	Prestw-728	0.0759494	893	Sulfadimethoxine	bacteria	0	NA
Ebastine	Prestw-10	0.0757576	894	Sulfaguanidine	bacteria	1	NA
Ebastine	Prestw-498	0.075	895	Artemisinin	protozoa	2	NA
Ebastine	Prestw-768	0.075	895	Vidarabine	viruses	3	NA
Ebastine	Prestw-1210	0.0746269	897	Alendronate sodium	human	0	NA
Ebastine	Prestw-1479	0.0746269	897	Triclosan	antiseptic	31	NA
Ebastine	Prestw-84	0.0746269	897	Moroxidine hydrochloride	viruses	0	NA
Ebastine	Prestw-40	0.0740741	900	Niclosamide	metazoan parasites	37	NA
Ebastine	Prestw-758	0.0740741	900	Ribostamycin sulfate salt	bacteria	2	NA
Ebastine	Prestw-1491	0.0735294	902	Pentobarbital	human	0	NA
Ebastine	Prestw-494	0.0735294	902	Propylthiouracil	human	1	NA
Ebastine	Prestw-623	0.0735294	902	Pyridoxine hydrochloride	human	1	NA
Ebastine	Prestw-804	0.0731707	905	Spectinomycin dihydrochloride	bacteria	9	NA
Ebastine	Prestw-1483	0.0722892	906	Fludarabine	human	2	NA
Ebastine	Prestw-1378	0.0720721	907	Clarithromycin	bacteria	39	NA
Ebastine	Prestw-1251	0.0714286	908	Butalbital	human	0	NA
Ebastine	Prestw-540	0.0714286	908	Clorsulon	veterinary: metazoan parasites	0	NA
Ebastine	Prestw-94	0.0714286	908	Azathioprine	human	9	NA
Ebastine	Prestw-968	0.0714286	908	Decamethonium bromide	human	0	NA
Ebastine	Prestw-151	0.0707965	912	Erythromycin	bacteria	37	NA
Ebastine	Prestw-347	0.0705882	913	Thioguanosine	human	3	NA
Ebastine	Prestw-557	0.0703125	914	Dirithromycin	bacteria	37	NA
Ebastine	Prestw-38	0.0701754	915	Hexamethonium dibromide dihydrate	not a drug	0	NA
Ebastine	Prestw-248	0.0694444	916	Clonidine hydrochloride	human	0	NA
Ebastine	Prestw-37	0.0694444	916	Pyrimethamine	protozoa	19	NA
Ebastine	Prestw-7	0.0694444	916	Amiloride hydrochloride dihydrate	human	0	NA
Ebastine	Prestw-709	0.0694444	916	Trioxsalen	human	0	NA
Ebastine	Prestw-321	0.0686275	920	Streptomycin sulfate	bacteria	1	NA
Ebastine	Prestw-775	0.0684932	921	Sulfamethazine sodium salt	bacteria	0	NA
Ebastine	Prestw-87	0.0684932	921	Diazoxide	human	0	NA
Ebastine	Prestw-1499	0.0666667	923	Fomepizole	human	0	NA
Ebastine	Prestw-35	0.0666667	923	Dapsone	bacteria	0	NA
Ebastine	Prestw-742	0.0666667	923	Sulfamethizole	bacteria	0	NA
Ebastine	Prestw-334	0.0657895	926	Sulfisoxazole	bacteria	0	NA
Ebastine	Prestw-729	0.0655738	927	Sulfanilamide	bacteria	0	NA
Ebastine	Prestw-251	0.0649351	928	Chlorothiazide	human	0	NA
Ebastine	Prestw-28	0.0645161	929	Ethambutol dihydrochloride	bacteria	0	NA
Ebastine	Prestw-1086	0.0634921	930	D-cycloserine	bacteria	0	NA
Ebastine	Prestw-1089	0.0634921	930	(S)-(-)-Cycloserine	bacteria	1	NA
Ebastine	Prestw-1331	0.0634921	930	Rimantadine Hydrochloride	viruses	0	NA
Ebastine	Prestw-884	0.0634921	930	Meglumine	protozoa	0	NA
Ebastine	Prestw-1472	0.0625	934	Hexachlorophene	antiseptic	38	NA
Ebastine	Prestw-1023	0.0615385	935	Isometheptene mucate	human	0	NA
Ebastine	Prestw-43	0.0606061	936	Betazole hydrochloride	human	0	NA
Ebastine	Prestw-934	0.0606061	936	Flucytosine	fungi	3	NA
Ebastine	Prestw-972	0.0597015	938	THIP Hydrochloride	not a drug	0	NA
Ebastine	Prestw-631	0.0588235	939	Thiamine hydrochloride	human	1	NA
Ebastine	Prestw-26	0.0581395	940	Cimetidine	human	0	NA
Ebastine	Prestw-1269	0.057971	941	Haloprogin	fungi	7	NA
Ebastine	Prestw-1489	0.057971	941	Amifostine	human	0	NA
Ebastine	Prestw-1481	0.056338	943	Cyclophosphamide	human	0	NA
Ebastine	Prestw-800	0.056338	943	Amrinone	human	0	NA
Ebastine	Prestw-835	0.0545455	945	Tetrahydroxy-1,4-quinone monohydrate	not a drug	1	NA
Ebastine	Prestw-16	0.0533333	946	Sulfathiazole	bacteria	0	NA
Ebastine	Prestw-715	0.0533333	946	Sulfachloropyridazine	veterinary: infections	0	NA
Ebastine	Prestw-1381	0.0526316	948	Clodronate	human	0	NA
Ebastine	Prestw-1487	0.05	949	Mesna	human	0	NA
Ebastine	Prestw-1087	0.0491803	950	2-Chloropyrazine	not a drug	0	NA
Ebastine	Prestw-97	0.0491803	950	Disulfiram	metazoan parasites	3	NA
Ebastine	Prestw-829	0.0483871	952	Dimethadione	human	0	NA
Ebastine	Prestw-4	0.047619	953	Metformin hydrochloride	human	0	NA
Ebastine	Prestw-978	0.0461538	954	Memantine Hydrochloride	human	0	NA
Ebastine	Prestw-328	0.0428571	955	Zoxazolamine	not a drug	1	NA
Ebastine	Prestw-946	0.0350877	956	Altretamine	human	0	NA
Ebastine	Prestw-1387	0.0344828	957	Tetraethylenepentamine pentahydrochloride	not a drug	1	NA
Elvitegravir	Prestw-1303	0.3	1	Pefloxacine	bacteria	25	Antibiotic
Elvitegravir	Prestw-221	0.296296	2	Norfloxacin	bacteria	27	NA
Elvitegravir	Prestw-193	0.289474	3	Oxolinic acid	bacteria	7	NA
Elvitegravir	Prestw-1414	0.283951	4	Fleroxacin	bacteria	13	NA
Elvitegravir	Prestw-380	0.263736	5	Clebopride maleate	human	0	NA
Elvitegravir	Prestw-204	0.2625	6	Flumequine	bacteria	29	NA
Elvitegravir	Prestw-113	0.258824	7	Ciprofloxacin hydrochloride monohydrate	bacteria	39	NA
Elvitegravir	Prestw-1265	0.255556	8	Gatifloxacin	bacteria	39	NA
Elvitegravir	Prestw-238	0.25	9	Lomefloxacin hydrochloride	bacteria	28	NA
Elvitegravir	Prestw-272	0.25	9	Indomethacin	human	0	NA
Elvitegravir	Prestw-805	0.243902	11	Piromidic acid	bacteria	1	NA
Elvitegravir	Prestw-175	0.24359	12	Aceclofenac	human	0	NA
Elvitegravir	Prestw-296	0.233333	13	Acemetacin	human	0	NA
Elvitegravir	Prestw-205	0.22973	14	Tolfenamic acid	human	14	Non-antibiotic with BSA
Elvitegravir	Prestw-430	0.227723	15	Cisapride	human	1	NA
Elvitegravir	Prestw-237	0.222222	16	Ofloxacin	bacteria	26	NA
Elvitegravir	Prestw-897	0.22093	17	Pipemidic acid	bacteria	6	NA
Elvitegravir	Prestw-1416	0.219512	18	Flubendazol	metazoan parasites	0	NA
Elvitegravir	Prestw-1207	0.217391	19	Acetylsalicylic acid	human	0	NA
Elvitegravir	Prestw-887	0.216216	20	Oxybenzone	not a drug	0	NA
Elvitegravir	Prestw-242	0.215054	21	Flavoxate hydrochloride	human	0	NA
Elvitegravir	Prestw-209	0.214286	22	Metoclopramide monohydrochloride	human	0	NA
Elvitegravir	Prestw-500	0.213333	23	Ethamivan	human	0	NA
Elvitegravir	Prestw-528	0.213333	23	Triflusal	human	1	NA
Elvitegravir	Prestw-594	0.210526	25	Diclofenac sodium	human	3	NA
Elvitegravir	Prestw-217	0.209877	26	Mebendazole	metazoan parasites	0	NA
Elvitegravir	Prestw-744	0.208333	27	Flunixin meglumine	veterinary: host animal	4	NA
Elvitegravir	Prestw-776	0.208333	27	Guaifenesin	human	0	NA
Elvitegravir	Prestw-780	0.207317	29	Cinoxacin	bacteria	5	NA
Elvitegravir	Prestw-932	0.206522	30	S(-)Eticlopride hydrochloride	not a drug	0	NA
Elvitegravir	Prestw-98	0.205479	31	Acetylsalicylsalicylic acid	not a drug	0	NA
Elvitegravir	Prestw-478	0.204819	32	Felodipine	human	18	NA
Elvitegravir	Prestw-1104	0.202128	33	Clonixin Lysinate	human	0	NA
Elvitegravir	Prestw-1325	0.2	34	Raclopride	not a drug	1	NA
Elvitegravir	Prestw-1343	0.2	34	Sparfloxacin	bacteria	36	NA
Elvitegravir	Prestw-288	0.2	34	Spiperone	human	3	NA
Elvitegravir	Prestw-341	0.2	34	Furosemide	human	0	NA
Elvitegravir	Prestw-503	0.197674	38	Cetirizine dihydrochloride	human	0	NA
Elvitegravir	Prestw-426	0.197531	39	Buflomedil hydrochloride	human	0	NA
Elvitegravir	Prestw-184	0.197368	40	Methocarbamol	human	0	NA
Elvitegravir	Prestw-917	0.197368	40	Flurbiprofen	human	0	NA
Elvitegravir	Prestw-392	0.195876	42	Ketanserin tartrate hydrate	human	0	NA
Elvitegravir	Prestw-398	0.195876	42	Oxantel pamoate	metazoan parasites	0	NA
Elvitegravir	Prestw-559	0.195652	44	DO 897/99	not a drug	3	NA
Elvitegravir	Prestw-539	0.194444	45	Thiocolchicoside	human	0	NA
Elvitegravir	Prestw-293	0.193548	46	Glafenine hydrochloride	human	1	NA
Elvitegravir	Prestw-310	0.193548	46	Mebeverine hydrochloride	human	0	NA
Elvitegravir	Prestw-797	0.193548	46	Methotrimeprazine maleat salt	human	2	NA
Elvitegravir	Prestw-311	0.193182	49	Ifenprodil tartrate	human	0	NA
Elvitegravir	Prestw-975	0.193182	49	Naftopidil dihydrochloride	human	4	NA
Elvitegravir	Prestw-1080	0.192771	51	Methiazole	human	2	NA
Elvitegravir	Prestw-191	0.192771	51	Midodrine hydrochloride	human	0	NA
Elvitegravir	Prestw-947	0.191489	53	Prazosin hydrochloride	human	0	NA
Elvitegravir	Prestw-367	0.191011	54	Benfluorex hydrochloride	human	10	NA
Elvitegravir	Prestw-236	0.190476	55	Dilazep dihydrochloride	human	0	NA
Elvitegravir	Prestw-219	0.189189	56	Ketoprofen	human	0	NA
Elvitegravir	Prestw-339	0.189189	56	Guanfacine hydrochloride	human	0	NA
Elvitegravir	Prestw-898	0.189189	56	Dioxybenzone	not a drug	0	NA
Elvitegravir	Prestw-1069	0.188406	59	Mesalamine	human	0	NA
Elvitegravir	Prestw-1202	0.188406	59	4-aminosalicylic acid	bacteria	0	NA
Elvitegravir	Prestw-133	0.188235	61	Hydroxyzine dihydrochloride	human	1	NA
Elvitegravir	Prestw-936	0.188235	61	Bephenium hydroxynaphthoate	metazoan parasites	0	NA
Elvitegravir	Prestw-318	0.1875	63	Quinacrine dihydrochloride dihydrate	protozoa	10	NA
Elvitegravir	Prestw-47	0.1875	63	Ticlopidine hydrochloride	human	0	NA
Elvitegravir	Prestw-58	0.1875	63	Oxethazaine	human	31	NA
Elvitegravir	Prestw-1346	0.186813	66	Sumatriptan succinate	human	1	NA
Elvitegravir	Prestw-363	0.186813	66	Colchicine	human	1	NA
Elvitegravir	Prestw-971	0.186813	66	Remoxipride Hydrochloride	human	0	NA
Elvitegravir	Prestw-45	0.186667	69	Naproxen	human	0	NA
Elvitegravir	Prestw-1334	0.185185	70	Rivastigmine	human	1	NA
Elvitegravir	Prestw-259	0.185185	70	Ethacrynic acid	human	12	NA
Elvitegravir	Prestw-132	0.184783	72	Loxapine succinate	human	8	NA
Elvitegravir	Prestw-905	0.184783	72	Urapidil hydrochloride	human	0	NA
Elvitegravir	Prestw-1268	0.184615	74	Guaiacol	human	0	NA
Elvitegravir	Prestw-1295	0.183908	75	Itopride	human	0	NA
Elvitegravir	Prestw-216	0.183908	75	Tiapride hydrochloride	human	0	NA
Elvitegravir	Prestw-408	0.182796	77	Butoconazole nitrate	fungi	23	NA
Elvitegravir	Prestw-548	0.182796	77	Chloroquine diphosphate	protozoa	0	NA
Elvitegravir	Prestw-56	0.182796	77	Sulpiride	human	0	NA
Elvitegravir	Prestw-1112	0.181818	80	Procarbazine hydrochloride	human	0	NA
Elvitegravir	Prestw-504	0.181818	80	Etifenin	human	0	NA
Elvitegravir	Prestw-73	0.181818	80	Sulindac	human	0	NA
Elvitegravir	Prestw-80	0.181818	80	Trimethobenzamide hydrochloride	human	0	NA
Elvitegravir	Prestw-96	0.181818	80	Guanabenz acetate	human	0	NA
[truncated: 3,744 more rows]
