# Supplementary material for: Pre-trained molecular representations enable antimicrobial discovery
Source: Nat Commun. 2025 Apr 10;16:3420. doi: 10.1038/s41467-025-58804-4 (PMC11986102; doi:10.1038/s41467-025-58804-4)
Supplement: Supplementary file 4 — Source Data [file 41467_2025_58804_MOESM4_ESM.zip › Source Data/Supplementary Figure 2.xlsx]

## Sheet: SF 2a
Ranking molecules based on their siimilarity to the query. Columns have the same meaning as in source data for Figure 2b,c
Query Pubchem ID	Name	smiles
56052	Ractopamine	CC(CCC1=CC=C(C=C1)O)NCC(C2=CC=C(C=C2)O)O
chem_id	jaccard_rank	cosine_rank	tanimoto_rank	jaccard_dist	cosine_dist	tanimoto_dist
chem_83964	22	1	22	0.675	0.00408627	0.675
chem_85673	1703	2	1702	0.807692	0.00709353	0.807692
chem_41028	276	3	275	0.758621	0.0150178	0.758621
chem_25955	309	4	309	0.762712	0.019637	0.762712
chem_25155	1170	5	1159	0.8	0.0215402	0.8
chem_44789	4590	6	4555	0.833333	0.0221749	0.833333
chem_7815	29166	7	29479	0.884058	0.0247406	0.884058
chem_78678	17143	8	17137	0.867647	0.0259168	0.867647
chem_63652	367	9	367	0.767857	0.0259577	0.767857
chem_93541	1707	10	1706	0.807692	0.026192	0.807692
chem_36036	30317	11	30268	0.885246	0.0262506	0.885246
chem_9084	50271	12	50884	0.903226	0.026783	0.903226
chem_17911	40	13	40	0.7	0.0268639	0.7
chem_45129	4593	14	4558	0.833333	0.0273551	0.833333
chem_73304	6371	15	6365	0.84127	0.0273913	0.84127
chem_27443	10089	16	10069	0.852941	0.0281733	0.852941
chem_22823	328	17	327	0.764706	0.0283878	0.764706
chem_83371	2894	18	2893	0.821429	0.028479	0.821429
chem_93707	2688	19	2688	0.819672	0.028651	0.819672
chem_62555	11925	20	11874	0.857143	0.02898	0.857143
chem_2500	26010	21	26099	0.880597	0.0290708	0.880597
chem_37937	6737	22	6732	0.842857	0.0290798	0.842857
chem_68845	2665	23	2662	0.819672	0.0293429	0.819672
chem_26076	9574	24	9561	0.851852	0.0297114	0.851852
chem_34988	20020	25	20003	0.872727	0.0300533	0.872727
chem_22776	4	26	4	0.618182	0.0302746	0.618182
chem_35630	2418	27	2418	0.817073	0.0308096	0.817073
chem_81285	3512	28	3511	0.826667	0.030892	0.826667
chem_80423	71147	29	71134	0.919355	0.0311923	0.919355
chem_40285	109	30	109	0.732143	0.0322122	0.732143
chem_45285	18227	31	18212	0.869565	0.0322913	0.869565
chem_80448	12080	32	12055	0.857143	0.0323016	0.857143
chem_88435	1293	33	1293	0.802469	0.032395	0.802469
chem_42448	104	34	104	0.730769	0.0325295	0.730769
chem_27554	4359	35	4359	0.831325	0.0325623	0.831325
chem_62529	8207	36	8195	0.847458	0.0328755	0.847458
chem_28954	13029	37	13011	0.859649	0.0329402	0.859649
chem_48174	1610	38	1607	0.807018	0.0330635	0.807018
chem_75105	1299	39	1299	0.802632	0.033167	0.802632
chem_34339	1188	40	1179	0.8	0.0331872	0.8
chem_12580	889	41	887	0.792453	0.0331878	0.792453
chem_73368	3831	42	3827	0.828125	0.0334869	0.828125
chem_34703	5670	43	5656	0.83871	0.0335194	0.83871
chem_43671	26849	44	26822	0.881356	0.033838	0.881356
chem_2040	11327	45	11433	0.857143	0.0339603	0.857143
chem_19253	15519	46	15506	0.864865	0.0342404	0.864865
chem_36857	2989	47	2983	0.822581	0.0344022	0.822581
chem_4791	13948	48	14075	0.862069	0.0344258	0.862069
chem_48509	20399	49	20372	0.873016	0.0345252	0.873016
chem_45537	4594	50	4559	0.833333	0.0345438	0.833333
chem_10214	35636	51	35563	0.890625	0.0346461	0.890625
chem_6010	39139	52	39482	0.893939	0.0346965	0.893939
chem_8706	4204	53	4266	0.830769	0.0347014	0.830769
chem_95902	49091	54	49088	0.901639	0.0347909	0.901639
chem_60372	5	55	5	0.625	0.035009	0.625
chem_3628	11343	56	11605	0.857143	0.0351644	0.857143
chem_53332	55379	57	55372	0.906977	0.035254	0.906977
chem_21302	202	58	199	0.75	0.0353026	0.75
chem_76052	47049	59	47005	0.9	0.0353285	0.9
chem_36367	513	60	510	0.777778	0.0354694	0.777778
chem_40871	14069	61	14051	0.862069	0.0355639	0.862069
chem_97910	3431	62	3431	0.825397	0.0356689	0.825397
chem_14630	4286	63	4285	0.830986	0.0358699	0.830986
chem_60474	42610	64	42584	0.896552	0.0359135	0.896552
chem_61498	16034	65	16016	0.865672	0.0359348	0.865672
chem_97685	758	66	758	0.787234	0.0359452	0.787234
chem_34365	46304	67	46179	0.9	0.0359646	0.9
chem_47838	211	68	209	0.75	0.0360294	0.75
chem_69317	6071	69	6069	0.84	0.0360984	0.84
chem_65806	3108	70	3104	0.823529	0.0361123	0.823529
chem_48733	866	71	866	0.791045	0.0361172	0.791045
chem_6901	49622	72	49980	0.902778	0.0361333	0.902778
chem_74287	880	73	879	0.791667	0.0364148	0.791667
chem_12655	5624	74	5604	0.83871	0.0364263	0.83871
chem_76138	19601	75	19590	0.871429	0.0364516	0.871429
chem_11773	42311	76	42253	0.896552	0.0364656	0.896552
chem_86391	9382	77	9377	0.850746	0.0365399	0.850746
chem_54231	70035	78	70015	0.918605	0.0367227	0.918605
chem_11601	184	79	183	0.745763	0.0368486	0.745763
chem_10994	4426	80	4371	0.833333	0.0368826	0.833333
chem_95016	16232	81	16231	0.865854	0.0369209	0.865854
chem_30411	1459	82	1456	0.803922	0.036941	0.803922
chem_46959	26518	83	26518	0.880734	0.0370653	0.880734
chem_87066	7065	84	7060	0.84375	0.0370893	0.84375
chem_47885	32	85	32	0.688889	0.0371817	0.688889
chem_68313	191	86	191	0.746269	0.0371858	0.746269
chem_73920	8570	87	8569	0.848837	0.0373822	0.848837
chem_7136	85983	88	86120	0.934211	0.0373823	0.934211
chem_65836	42111	89	42100	0.896104	0.0374493	0.896104
chem_75328	4157	90	4153	0.830508	0.0375625	0.830508
chem_73190	9352	91	9344	0.850746	0.03762	0.850746
chem_64012	2	92	2	0.571429	0.0377446	0.571429
chem_50237	81	93	81	0.723077	0.0378604	0.723077
chem_22120	58	94	58	0.714286	0.0378844	0.714286
chem_86023	12133	95	12113	0.857143	0.037905	0.857143
chem_99548	19845	96	19845	0.871795	0.0379374	0.871795
chem_55223	64484	97	64476	0.913978	0.0379454	0.913978
chem_78861	12397	98	12394	0.858974	0.0379807	0.858974
chem_29492	4344	99	4343	0.831169	0.038106	0.831169
chem_73010	34339	100	34285	0.888889	0.0381672	0.888889
chem_81486	32203	101	32191	0.887097	0.0381888	0.887097
chem_16521	16939	102	16914	0.867647	0.0382179	0.867647
chem_40005	23	103	23	0.680851	0.0383977	0.680851
chem_67077	42649	104	42630	0.896552	0.0384078	0.896552
chem_97180	17580	105	17580	0.868421	0.0384167	0.868421
chem_77732	4742	106	4728	0.833333	0.0384925	0.833333
chem_62860	56248	107	56218	0.907692	0.0384931	0.907692
chem_15832	12284	108	12283	0.858824	0.0385166	0.858824
chem_29057	12716	109	12684	0.859375	0.0385959	0.859375
chem_44134	2841	110	2836	0.821429	0.0385971	0.821429
chem_1320	1294	111	1294	0.802632	0.0386336	0.802632
chem_3843	26528	112	26568	0.880952	0.0387016	0.880952
chem_11911	1340	113	1335	0.803279	0.0387178	0.803279
chem_41867	19072	114	19026	0.870968	0.0387847	0.870968
chem_85362	9378	115	9372	0.850746	0.0389263	0.850746
chem_97900	2421	116	2421	0.817073	0.0389306	0.817073
chem_54670	15328	117	15304	0.864407	0.0390048	0.864407
chem_76611	19603	118	19592	0.871429	0.039085	0.871429
chem_45371	3803	119	3796	0.828125	0.0391213	0.828125
chem_66448	5160	120	5153	0.836066	0.0391246	0.836066
chem_52674	36706	121	36698	0.891566	0.0391856	0.891566
chem_50218	70956	122	70924	0.919355	0.0392628	0.919355
chem_59484	31304	123	31292	0.886076	0.0393937	0.886076
chem_5072	31167	124	31271	0.886076	0.0394157	0.886076
chem_33378	11201	125	11194	0.855263	0.0394293	0.855263
chem_35886	12489	126	12472	0.859155	0.0394653	0.859155
chem_78317	159	127	159	0.741379	0.0395328	0.741379
chem_28288	864	128	864	0.791045	0.0395869	0.791045
chem_38487	12742	129	12713	0.859375	0.0395896	0.859375
chem_34723	49413	130	49388	0.902439	0.0398149	0.902439
chem_25762	16406	131	16364	0.866667	0.039851	0.866667
chem_84858	12127	132	12106	0.857143	0.0398524	0.857143
chem_84970	9099	133	9094	0.85	0.0398722	0.85
chem_18967	11501	134	11411	0.857143	0.0399707	0.857143
chem_70738	26624	135	26622	0.880952	0.0399787	0.880952
chem_38950	29	136	29	0.685185	0.0401859	0.685185
chem_98896	15472	137	15470	0.864407	0.0401902	0.864407
chem_78192	37894	138	37875	0.892308	0.0401967	0.892308
chem_64560	2863	139	2862	0.821429	0.0402317	0.821429
chem_68643	8226	140	8216	0.847458	0.0402409	0.847458
chem_61660	11091	141	11078	0.855072	0.0402911	0.855072
chem_74825	24381	142	24373	0.878378	0.0402987	0.878378
chem_61146	14404	143	14399	0.862745	0.0403157	0.862745
chem_77921	1562	144	1562	0.806452	0.0403473	0.806452
chem_6188	9542	145	9633	0.851852	0.0403715	0.851852
chem_91930	791	146	791	0.788462	0.0403765	0.788462
chem_7943	40010	147	40628	0.894737	0.0403908	0.894737
chem_68738	23809	148	23803	0.877193	0.0404672	0.877193
chem_88059	1643	149	1643	0.807018	0.0404679	0.807018
chem_533	89	150	93	0.727273	0.0404992	0.727273
chem_6239	317	151	323	0.763636	0.0405477	0.763636
chem_35752	11669	152	11597	0.857143	0.040549	0.857143
chem_90106	9676	153	9676	0.851852	0.0405502	0.851852
chem_98436	1288	154	1286	0.8	0.0405512	0.8
chem_15417	18945	155	18884	0.870968	0.0406554	0.870968
chem_47525	48139	156	48109	0.901408	0.0408343	0.901408
chem_60989	7751	157	7733	0.846154	0.0408604	0.846154
chem_62194	3506	158	3505	0.826667	0.0408744	0.826667
chem_26370	28305	159	28275	0.883117	0.0408879	0.883117
chem_94981	10355	160	10355	0.853333	0.0409936	0.853333
chem_71129	25332	161	25318	0.87931	0.0410258	0.87931
chem_71439	81503	162	81474	0.928571	0.0410993	0.928571
chem_22714	43649	163	43617	0.897436	0.0411218	0.897436
chem_43238	5684	164	5671	0.83871	0.0412083	0.83871
chem_9068	18912	165	19299	0.870968	0.0412207	0.870968
chem_46039	123	166	123	0.734375	0.0412911	0.734375
chem_11369	20699	167	20665	0.873239	0.0413213	0.873239
chem_90151	79322	168	79317	0.926471	0.0413324	0.926471
chem_13116	73550	169	73485	0.921875	0.0413334	0.921875
chem_7636	35612	170	36060	0.890625	0.0415552	0.890625
chem_9559	30175	171	30622	0.885246	0.0416128	0.885246
chem_80906	11129	172	11123	0.855072	0.0418099	0.855072
chem_24652	10683	173	10656	0.854839	0.0418178	0.854839
chem_71653	58480	174	58425	0.909091	0.0418239	0.909091
chem_15501	6922	175	6899	0.84375	0.041825	0.84375
chem_16539	2614	176	2603	0.819672	0.0418523	0.819672
chem_3644	3913	177	3918	0.828947	0.0418811	0.828947
chem_6352	35140	178	35392	0.890411	0.0419066	0.890411
chem_45746	2643	179	2639	0.819672	0.0419658	0.819672
chem_70757	78608	180	78593	0.925926	0.0419802	0.925926
chem_25701	21539	181	21430	0.875	0.0420004	0.875
chem_69679	53424	182	53407	0.905405	0.0420019	0.905405
chem_70521	11997	183	11958	0.857143	0.0420118	0.857143
chem_78876	20114	184	20109	0.872727	0.0420257	0.872727
chem_8660	33297	185	34535	0.888889	0.0420997	0.888889
chem_9974	7183	186	7419	0.844828	0.042106	0.844828
chem_69837	4005	187	4000	0.830189	0.0421155	0.830189
chem_31908	66780	188	66756	0.915663	0.0421693	0.915663
chem_62350	5932	189	5921	0.839286	0.0422681	0.839286
chem_37014	146	190	146	0.74	0.0423208	0.74
chem_28958	4291	191	4291	0.830986	0.0423218	0.830986
chem_739	836	192	852	0.790323	0.0423863	0.790323
chem_82318	31055	193	31044	0.885714	0.0424095	0.885714
chem_36947	54974	194	54950	0.906667	0.0424299	0.906667
chem_71765	3483	195	3481	0.826087	0.0424325	0.826087
chem_69879	12866	196	12852	0.859375	0.0425027	0.859375
chem_31179	10490	197	10476	0.854545	0.0425369	0.854545
chem_57890	8188	198	8175	0.847458	0.0425378	0.847458
chem_55331	5319	199	5309	0.836364	0.0425719	0.836364
chem_22019	4477	200	4427	0.833333	0.0426057	0.833333
chem_43647	4587	201	4552	0.833333	0.0426467	0.833333
chem_23137	36902	202	36865	0.891892	0.0426579	0.891892
chem_67254	8496	203	8490	0.848485	0.0426835	0.848485
chem_4902	15134	204	15283	0.864407	0.0426915	0.864407
chem_17284	1498	205	1496	0.805556	0.0427162	0.805556
chem_34881	40253	206	40189	0.894737	0.0427645	0.894737
chem_87996	76957	207	76945	0.924242	0.0427965	0.924242
chem_91004	51993	208	51993	0.904255	0.0428126	0.904255
chem_18001	10070	209	10048	0.852941	0.0428224	0.852941
chem_16597	13437	210	13419	0.861111	0.0428513	0.861111
chem_30214	11277	211	11274	0.855422	0.0429808	0.855422
chem_57102	26298	212	26272	0.880597	0.0430099	0.880597
chem_15776	1342	213	1338	0.803279	0.0430288	0.803279
chem_45847	13727	214	13720	0.861538	0.0430375	0.861538
chem_87901	6654	215	6648	0.842105	0.0430568	0.842105
chem_9458	22595	216	22737	0.876543	0.04306	0.876543
chem_19968	22605	217	22589	0.876543	0.0430729	0.876543
chem_33947	25175	218	25141	0.87931	0.0431474	0.87931
chem_75182	85651	219	85625	0.933333	0.0431567	0.933333
chem_98648	43939	220	43939	0.897436	0.0431582	0.897436
chem_62195	14904	221	14884	0.863636	0.0431724	0.863636
chem_37451	153	222	150	0.740741	0.043176	0.740741
chem_17670	42979	223	42918	0.897059	0.0432078	0.897059
chem_12489	25621	224	25586	0.88	0.0432208	0.88
chem_91279	3136	225	3135	0.823529	0.0432294	0.823529
chem_77166	2592	226	2592	0.819444	0.0432733	0.819444
chem_44464	22903	227	22880	0.876712	0.0432894	0.876712
chem_53979	405	228	405	0.770492	0.0433002	0.770492
chem_57849	7552	229	7552	0.845238	0.0433335	0.845238
chem_88195	4795	230	4791	0.833333	0.04335	0.833333
chem_53458	418	231	418	0.770833	0.0433622	0.770833
chem_93442	17200	232	17198	0.867647	0.0434135	0.867647
chem_79901	51359	233	51356	0.903846	0.043426	0.903846
chem_5004	5031	234	5111	0.836066	0.0434466	0.836066
chem_96485	2396	235	2396	0.816667	0.0434562	0.816667
chem_88838	4332	236	4332	0.830986	0.0434733	0.830986
chem_49884	91723	237	91708	0.942029	0.0436186	0.942029
chem_18617	871	238	870	0.791667	0.0437447	0.791667
chem_381	32337	239	32480	0.887324	0.0439049	0.887324
chem_49931	21852	240	21784	0.875	0.0439116	0.875
chem_79056	7370	241	7363	0.844828	0.0439355	0.844828
chem_10604	1752	242	1746	0.809524	0.0439487	0.809524
chem_27947	14762	243	14728	0.863636	0.0440364	0.863636
chem_8004	38603	244	38914	0.893333	0.0440716	0.893333
chem_78150	5572	245	5570	0.838235	0.0440929	0.838235
chem_23977	2417	246	2417	0.817073	0.0441607	0.817073
chem_69024	3434	247	3434	0.825581	0.0441626	0.825581
chem_37927	10742	248	10719	0.854839	0.0442412	0.854839
chem_42306	59898	249	59837	0.910448	0.0442702	0.910448
chem_42023	31961	250	31921	0.887097	0.0444462	0.887097
chem_6937	11370	251	11945	0.857143	0.0444575	0.857143
chem_70625	38866	252	38850	0.893333	0.0444845	0.893333
chem_75614	6178	253	6175	0.84058	0.044501	0.84058
chem_95313	881	254	881	0.791667	0.0445197	0.791667
chem_93923	18419	255	18419	0.869565	0.0446234	0.869565
chem_41763	10753	256	10734	0.854839	0.0446489	0.854839
chem_50795	32919	257	32906	0.8875	0.044655	0.8875
chem_39206	74281	258	74257	0.922078	0.0446639	0.922078
chem_21546	699	259	696	0.785714	0.0446826	0.785714
chem_99470	29997	260	29997	0.884615	0.0446934	0.884615
chem_33666	928	261	920	0.793103	0.0447069	0.793103
chem_20501	48604	262	48551	0.901639	0.0447564	0.901639
chem_67324	52649	263	52618	0.904762	0.0448079	0.904762
chem_53202	62015	264	62009	0.912088	0.044809	0.912088
chem_14578	358	265	357	0.767857	0.0448229	0.767857
chem_17016	8681	266	8675	0.849315	0.0448244	0.849315
chem_66788	236	267	236	0.753846	0.04483	0.753846
chem_35773	60918	268	60884	0.911392	0.0448541	0.911392
chem_80665	18358	269	18351	0.869565	0.0448595	0.869565
chem_16879	54143	270	54064	0.90625	0.0448887	0.90625
chem_60008	18284	271	18272	0.869565	0.0448894	0.869565
chem_10547	43955	272	43946	0.897727	0.0449077	0.897727
chem_86566	39681	273	39665	0.893939	0.0449145	0.893939
chem_33475	24645	274	24609	0.878788	0.0449263	0.878788
chem_52605	2714	275	2712	0.82	0.04495	0.82
chem_52362	17799	276	17778	0.868852	0.0449956	0.868852
chem_45084	32903	277	32890	0.8875	0.0449967	0.8875
chem_77209	32703	278	32691	0.887324	0.045022	0.887324
chem_79018	10885	279	10877	0.854839	0.045127	0.854839
chem_15543	40076	280	40003	0.894737	0.0451408	0.894737
chem_50031	40389	281	40340	0.894737	0.0451752	0.894737
chem_71753	9349	282	9340	0.850746	0.0451823	0.850746
chem_86191	10910	283	10904	0.854839	0.0451962	0.854839
chem_6711	132	284	136	0.735849	0.04523	0.735849
chem_33221	15927	285	15904	0.865672	0.0452363	0.865672
chem_88906	1442	286	1442	0.803571	0.0452825	0.803571
chem_27687	7647	287	7623	0.846154	0.0452983	0.846154
chem_91018	233	288	233	0.75	0.0453049	0.75
chem_17417	46041	289	45888	0.9	0.045332	0.9
chem_56396	26292	290	26266	0.880597	0.0453396	0.880597
chem_7997	21299	291	22225	0.875	0.0453428	0.875
chem_74265	8244	292	8234	0.847458	0.0453468	0.847458
chem_93138	20616	293	20612	0.873016	0.0453476	0.873016
chem_40310	35300	294	35271	0.890411	0.0453642	0.890411
chem_55724	14116	295	14107	0.862069	0.0453706	0.862069
chem_22228	61356	296	61288	0.911765	0.0454127	0.911765
chem_21577	3352	297	3342	0.825397	0.0454229	0.825397
chem_94020	26481	298	26475	0.880597	0.0454343	0.880597
chem_16790	78215	299	78207	0.925532	0.0454846	0.925532
chem_58695	1425	300	1425	0.803571	0.0455413	0.803571
chem_73435	9353	301	9345	0.850746	0.0455497	0.850746
chem_10578	8327	302	8324	0.848101	0.0455672	0.848101
chem_6281	72848	303	73038	0.921053	0.0455821	0.921053
chem_76136	3024	304	3022	0.822581	0.0457748	0.822581
chem_62119	23785	305	23778	0.877193	0.0458229	0.877193
chem_1015	1069	306	1067	0.79661	0.0459187	0.79661
chem_48912	4118	307	4110	0.830508	0.0459363	0.830508
chem_55871	77932	308	77908	0.925373	0.045952	0.925373
chem_90432	31094	309	31090	0.885714	0.0459789	0.885714
chem_63126	3824	310	3820	0.828125	0.0459968	0.828125
chem_48592	5702	311	5692	0.83871	0.046	0.83871
chem_475	8366	312	8448	0.848485	0.0460107	0.848485
chem_48862	32908	313	32895	0.8875	0.0460346	0.8875
chem_35582	11666	314	11594	0.857143	0.0460885	0.857143
chem_26825	46178	315	46038	0.9	0.0461033	0.9
chem_25296	21534	316	21425	0.875	0.0461572	0.875
chem_47893	23331	317	23297	0.876923	0.0461731	0.876923
chem_39076	27752	318	27702	0.882353	0.0461986	0.882353
chem_31327	29286	319	29254	0.884058	0.0462408	0.884058
chem_48563	77889	320	77863	0.925373	0.0463139	0.925373
chem_66388	32641	321	32617	0.887324	0.046315	0.887324
chem_5188	1801	322	1834	0.810345	0.046351	0.810345
chem_61994	30454	323	30425	0.885246	0.0463834	0.885246
chem_97203	61940	324	61939	0.911765	0.046389	0.911765
chem_98010	53588	325	53587	0.905405	0.0464116	0.905405
chem_12269	1389	326	1386	0.803571	0.0464197	0.803571
chem_45134	2501	327	2493	0.818182	0.0465372	0.818182
chem_49467	705	328	703	0.785714	0.0465703	0.785714
chem_93933	88354	329	88354	0.936842	0.0465725	0.936842
chem_2808	1022	330	1032	0.796296	0.0466139	0.796296
chem_96379	45226	331	45222	0.898551	0.046615	0.898551
chem_96015	42801	332	42799	0.896552	0.0466161	0.896552
chem_91668	7534	333	7533	0.84507	0.0466503	0.84507
chem_53609	18256	334	18242	0.869565	0.0466677	0.869565
chem_67879	15089	335	15086	0.864198	0.0466777	0.864198
chem_70572	5558	336	5554	0.838235	0.0466805	0.838235
chem_15995	22601	337	22583	0.876543	0.0466991	0.876543
chem_61561	4668	338	4646	0.833333	0.046773	0.833333
chem_86393	45172	339	45160	0.898551	0.0467791	0.898551
chem_46112	31999	340	31960	0.887097	0.0468083	0.887097
chem_5824	914	341	932	0.793103	0.0468107	0.793103
chem_41497	7953	342	7946	0.847222	0.0468195	0.847222
chem_193	8365	343	8383	0.848485	0.0468468	0.848485
chem_10622	5043	344	5018	0.836066	0.0468679	0.836066
chem_6527	5488	345	5550	0.838235	0.0468893	0.838235
chem_59081	7487	346	7482	0.84507	0.0469147	0.84507
chem_37309	1353	347	1349	0.803279	0.0469532	0.803279
chem_68324	1959	348	1958	0.811594	0.0469975	0.811594
chem_59907	6341	349	6333	0.84127	0.0469975	0.84127
chem_34018	456	350	456	0.773585	0.0470328	0.773585
chem_16666	19414	351	19386	0.871429	0.0470452	0.871429
chem_48129	52467	352	52418	0.904762	0.0470563	0.904762
chem_78709	74417	353	74405	0.922078	0.0470874	0.922078
chem_10361	258	354	257	0.755102	0.0470974	0.755102
chem_61184	11909	355	11858	0.857143	0.0471022	0.857143
chem_77359	719	356	718	0.785714	0.0471063	0.785714
chem_4273	15041	357	15064	0.864198	0.0471167	0.864198
chem_82504	68231	358	68206	0.916667	0.0471259	0.916667
chem_44246	11212	359	11206	0.855263	0.0471562	0.855263
chem_37844	53245	360	53210	0.905405	0.04716	0.905405
chem_3636	13944	361	14033	0.862069	0.0471617	0.862069
chem_91730	16782	362	16777	0.866667	0.0471983	0.866667
chem_67506	19582	363	19569	0.871429	0.0472003	0.871429
chem_85779	28096	364	28083	0.882353	0.0472007	0.882353
chem_79417	44529	365	44520	0.898305	0.0472018	0.898305
chem_19282	59733	366	59653	0.910448	0.0472055	0.910448
chem_74623	18561	367	18559	0.87013	0.0472248	0.87013
chem_32992	26808	368	26775	0.881356	0.0472888	0.881356
chem_50611	45424	369	45407	0.898734	0.0473152	0.898734
chem_84345	44118	370	44117	0.897959	0.0473205	0.897959
chem_82102	14205	371	14204	0.862069	0.0473505	0.862069
chem_34477	779	372	775	0.788462	0.047404	0.788462
chem_64249	47538	373	47537	0.901099	0.0474061	0.901099
chem_20181	66259	374	66205	0.915493	0.0474097	0.915493
chem_93489	12944	375	12943	0.859375	0.0474229	0.859375
chem_35640	12735	376	12705	0.859375	0.0474396	0.859375
chem_90711	1380	377	1380	0.803279	0.0474492	0.803279
chem_88800	3132	378	3131	0.823529	0.0474761	0.823529
chem_96583	40961	379	40960	0.895349	0.0474942	0.895349
chem_75684	19599	380	19588	0.871429	0.047499	0.871429
chem_82251	35492	381	35482	0.890411	0.0475107	0.890411
chem_73637	53444	382	53429	0.905405	0.0475301	0.905405
chem_15593	73562	383	73498	0.921875	0.0475364	0.921875
chem_13109	9553	384	9538	0.851852	0.0475781	0.851852
chem_36414	31911	385	31866	0.887097	0.0475781	0.887097
chem_90383	19312	386	19298	0.870968	0.0476093	0.870968
chem_9721	50274	387	50924	0.903226	0.0476265	0.903226
chem_14587	2445	388	2431	0.818182	0.0476758	0.818182
chem_83074	71891	389	71874	0.92	0.0476825	0.92
chem_34520	39356	390	39303	0.893939	0.0476913	0.893939
chem_57601	59384	391	59361	0.910256	0.0476964	0.910256
chem_69427	39573	392	39543	0.893939	0.0477201	0.893939
chem_21886	23189	393	23139	0.876923	0.047725	0.876923
chem_31659	777	394	773	0.788462	0.0477482	0.788462
chem_88856	495	395	495	0.775862	0.0477737	0.775862
chem_47276	33937	396	33827	0.888889	0.0477749	0.888889
chem_61844	2945	397	2945	0.822222	0.0477937	0.822222
chem_56222	53350	398	53324	0.905405	0.0478102	0.905405
chem_95128	30106	399	30106	0.885057	0.0478142	0.885057
chem_81288	3028	400	3027	0.822581	0.0478217	0.822581
chem_46451	66398	401	66361	0.915493	0.0478429	0.915493
chem_58787	89494	402	89481	0.938462	0.0478617	0.938462
chem_61835	11917	403	11866	0.857143	0.0478799	0.857143
chem_76999	42698	404	42688	0.896552	0.0479036	0.896552
chem_22086	74539	405	74516	0.922222	0.047923	0.922222
chem_65987	1850	406	1845	0.810345	0.0479371	0.810345
chem_2365	30130	407	30189	0.885246	0.0479624	0.885246
chem_96046	5590	408	5590	0.838235	0.0479855	0.838235
chem_82434	73117	409	73109	0.921053	0.0479927	0.921053
chem_65281	6607	410	6599	0.842105	0.048023	0.842105
chem_70528	5754	411	5750	0.83871	0.0480805	0.83871
chem_96277	6801	412	6801	0.842857	0.0480837	0.842857
chem_68308	4987	413	4981	0.835821	0.0480966	0.835821
chem_79545	5190	414	5187	0.836066	0.0481496	0.836066
chem_62089	77975	415	77955	0.925373	0.0482285	0.925373
chem_34232	19037	416	18988	0.870968	0.0482317	0.870968
chem_35529	28684	417	28654	0.883333	0.048248	0.883333
chem_32939	22855	418	22831	0.876712	0.0482516	0.876712
chem_87906	9110	419	9107	0.85	0.0482529	0.85
chem_30482	4506	420	4462	0.833333	0.048265	0.833333
chem_96672	21137	421	21135	0.873418	0.0482834	0.873418
chem_95836	80442	422	80438	0.927536	0.0483361	0.927536
chem_55835	5463	423	5459	0.837838	0.0483631	0.837838
chem_91488	9125	424	9123	0.85	0.0483819	0.85
chem_80542	38924	425	38916	0.893333	0.0483828	0.893333
chem_42617	21755	426	21675	0.875	0.0484286	0.875
chem_14405	6706	427	6696	0.842857	0.0484303	0.842857
chem_27498	12709	428	12676	0.859375	0.0484451	0.859375
chem_59810	1739	429	1737	0.808824	0.0484475	0.808824
chem_52099	71713	430	71670	0.92	0.0484512	0.92
chem_55838	40441	431	40399	0.894737	0.0485035	0.894737
chem_58809	47463	432	47463	0.900826	0.0485386	0.900826
chem_45757	7700	433	7679	0.846154	0.0485405	0.846154
chem_69397	9495	434	9494	0.851351	0.0485425	0.851351
chem_3371	16898	435	16981	0.867647	0.0485513	0.867647
chem_1902	5021	436	5033	0.836066	0.0485766	0.836066
chem_31958	32871	437	32853	0.8875	0.0486511	0.8875
chem_83740	7831	438	7825	0.846154	0.048655	0.846154
chem_397	61192	439	61459	0.911765	0.0486787	0.911765
chem_97156	17215	440	17213	0.867647	0.0486847	0.867647
chem_30974	46257	441	46122	0.9	0.0487079	0.9
chem_31874	72357	442	72307	0.920635	0.0487529	0.920635
chem_67807	5745	443	5740	0.83871	0.0487681	0.83871
chem_80397	3293	444	3291	0.824561	0.0487752	0.824561
chem_39434	54990	445	54967	0.906667	0.0487782	0.906667
chem_45034	728	446	728	0.786667	0.0487815	0.786667
chem_43006	38744	447	38719	0.893333	0.0487834	0.893333
chem_79803	5779	448	5775	0.83871	0.048801	0.83871
chem_92973	38011	449	38009	0.892308	0.0488137	0.892308
chem_68332	9493	450	9492	0.851351	0.0488179	0.851351
chem_21104	19705	451	19691	0.871795	0.0488351	0.871795
chem_38225	36971	452	36941	0.891892	0.0488624	0.891892
chem_17137	70622	453	70618	0.919192	0.0488912	0.919192
chem_84581	4779	454	4773	0.833333	0.0489265	0.833333
chem_93544	14433	455	14433	0.862745	0.0489461	0.862745
chem_17462	2416	456	2416	0.817073	0.0489529	0.817073
chem_80757	74012	457	73998	0.921875	0.0490076	0.921875
chem_59146	2264	458	2261	0.815385	0.0490097	0.815385
chem_2280	15817	459	15852	0.865672	0.0490197	0.865672
chem_10740	18930	460	18868	0.870968	0.0490428	0.870968
chem_44	25577	461	25722	0.88	0.0490679	0.88
chem_9227	72859	462	73145	0.921053	0.0491144	0.921053
chem_84522	62795	463	62783	0.9125	0.0491228	0.9125
chem_90167	62820	464	62817	0.9125	0.0491574	0.9125
chem_67149	7775	465	7762	0.846154	0.0491679	0.846154
chem_33355	15555	466	15544	0.864865	0.0491775	0.864865
chem_23295	22811	467	22786	0.876712	0.0492011	0.876712
chem_92026	8360	468	8359	0.848101	0.0492211	0.848101
chem_62485	402	469	402	0.77027	0.0492251	0.77027
chem_67368	42115	470	42105	0.896104	0.0492303	0.896104
chem_30108	42412	471	42363	0.896552	0.0492329	0.896552
chem_66417	16214	472	16212	0.865854	0.0492552	0.865854
chem_5820	10265	473	10306	0.853333	0.049268	0.853333
chem_48158	13496	474	13485	0.861111	0.0493044	0.861111
chem_46854	2257	475	2254	0.815385	0.0493052	0.815385
chem_71658	37129	476	37116	0.891892	0.0493258	0.891892
chem_87835	36459	477	36451	0.890909	0.0493282	0.890909
chem_54153	7120	478	7119	0.844156	0.0493327	0.844156
chem_12429	61977	479	61967	0.912088	0.0493329	0.912088
chem_58125	4239	480	4238	0.830769	0.0493617	0.830769
chem_7934	81854	481	81973	0.929412	0.0493628	0.929412
chem_98925	70614	482	70613	0.918919	0.0493776	0.918919
chem_47356	27259	483	27244	0.881579	0.0493817	0.881579
chem_22839	33537	484	33383	0.888889	0.0493904	0.888889
chem_896	85076	485	85767	0.933333	0.0494128	0.933333
chem_28113	6278	486	6262	0.84127	0.0494377	0.84127
chem_19284	2753	487	2750	0.820896	0.0494511	0.820896
chem_22512	7205	488	7184	0.844828	0.0494516	0.844828
chem_87027	13886	489	13884	0.861538	0.0494563	0.861538
chem_83737	15427	490	15418	0.864407	0.0495071	0.864407
chem_71303	70067	491	70055	0.918605	0.0495225	0.918605
chem_58015	10820	492	10804	0.854839	0.0495401	0.854839
chem_39358	52372	493	52316	0.904762	0.049546	0.904762
chem_19119	65227	494	65189	0.914634	0.0495807	0.914634
chem_88544	12160	495	12145	0.857143	0.0496222	0.857143
chem_88496	62810	496	62806	0.9125	0.0496433	0.9125
chem_44690	14839	497	14811	0.863636	0.049652	0.863636
chem_41365	57971	498	57856	0.909091	0.0496529	0.909091
chem_31379	2247	499	2244	0.815385	0.0496682	0.815385
chem_84907	10238	500	10236	0.852941	0.049713	0.852941
chem_58581	13782	501	13776	0.861538	0.0497352	0.861538
chem_85934	6863	502	6861	0.843137	0.0497464	0.843137
chem_90367	60231	503	60215	0.910448	0.0497931	0.910448
chem_91394	3729	504	3727	0.827586	0.0498407	0.827586
chem_12699	9752	505	9721	0.852459	0.0498536	0.852459
chem_51067	213	506	211	0.75	0.0499199	0.75
chem_27122	2291	507	2291	0.816092	0.0499207	0.816092
chem_78510	2880	508	2879	0.821429	0.0499254	0.821429
chem_9911	62955	509	63634	0.913043	0.0499326	0.913043
chem_88862	10923	510	10917	0.854839	0.0499525	0.854839
chem_16959	10279	511	10272	0.853333	0.0499796	0.853333
chem_32023	39336	512	39283	0.893939	0.0499843	0.893939
chem_16623	2615	513	2604	0.819672	0.0499908	0.819672
chem_53102	70400	514	70374	0.918919	0.0500325	0.918919
chem_33929	10723	515	10699	0.854839	0.0500385	0.854839
chem_26412	6027	516	6016	0.84	0.0500402	0.84
chem_10721	68832	517	68779	0.917808	0.0500613	0.917808
chem_55491	559	518	556	0.779661	0.0500654	0.779661
chem_90593	32762	519	32756	0.887324	0.0500741	0.887324
chem_71714	80331	520	80310	0.927536	0.0500811	0.927536
chem_94398	66115	521	66110	0.915254	0.0500923	0.915254
chem_31354	88189	522	88175	0.936709	0.0500945	0.936709
chem_55927	87549	523	87538	0.935897	0.0501333	0.935897
chem_58137	12376	524	12373	0.858974	0.0501349	0.858974
chem_46740	12772	525	12747	0.859375	0.0501794	0.859375
chem_98208	34907	526	34907	0.89011	0.0502053	0.89011
chem_85139	38099	527	38099	0.892473	0.0502327	0.892473
chem_2515	39963	528	40103	0.894737	0.0502445	0.894737
chem_88446	49046	529	49034	0.901639	0.0502522	0.901639
chem_63897	27315	530	27306	0.881579	0.0502683	0.881579
chem_21877	1396	531	1393	0.803571	0.0502809	0.803571
chem_78509	45745	532	45743	0.89899	0.0502855	0.89899
chem_13378	47950	533	47895	0.901408	0.0503053	0.901408
chem_40578	10510	534	10498	0.854545	0.0503143	0.854545
chem_44777	19879	535	19875	0.872093	0.0503222	0.872093
chem_28938	31869	536	31819	0.887097	0.0503317	0.887097
chem_70825	3481	537	3478	0.826087	0.0503446	0.826087
chem_56923	92991	538	92979	0.944444	0.0503516	0.944444
chem_27533	9239	539	9220	0.850746	0.0503558	0.850746
chem_84999	25374	540	25366	0.87931	0.0503564	0.87931
chem_30688	48046	541	48007	0.901408	0.0503678	0.901408
chem_92070	15448	542	15443	0.864407	0.0503842	0.864407
chem_43655	56	543	56	0.711538	0.0503928	0.711538
chem_33149	13692	544	13681	0.861538	0.0503948	0.861538
chem_57012	20062	545	20054	0.872727	0.0504024	0.872727
chem_73172	64965	546	64939	0.914286	0.050406	0.914286
chem_14199	24543	547	24496	0.878788	0.0504384	0.878788
chem_75985	71368	548	71365	0.91954	0.0504551	0.91954
chem_95905	55261	549	55258	0.906667	0.0505136	0.906667
chem_8548	9198	550	9373	0.850746	0.0505223	0.850746
chem_65338	17859	551	17844	0.868852	0.0505247	0.868852
chem_64639	88825	552	88805	0.9375	0.0505542	0.9375
chem_51608	46	553	46	0.703704	0.0505615	0.703704
chem_95989	15464	554	15461	0.864407	0.0506202	0.864407
chem_6980	1792	555	1793	0.810127	0.0506313	0.810127
chem_56376	49	556	49	0.706897	0.0506393	0.706897
chem_1656	11323	557	11390	0.857143	0.0506535	0.857143
chem_11356	45946	558	45782	0.9	0.0506606	0.9
chem_48040	10424	559	10423	0.854167	0.0506635	0.854167
chem_55461	43775	560	43754	0.897436	0.0506695	0.897436
chem_64133	6606	561	6596	0.842105	0.0506896	0.842105
chem_30466	25697	562	25670	0.88	0.0507143	0.88
chem_94041	4821	563	4819	0.833333	0.0507151	0.833333
chem_62900	77980	564	77960	0.925373	0.0507174	0.925373
chem_41	80732	565	81086	0.928571	0.0507219	0.928571
chem_4401	1575	566	1606	0.807018	0.0507289	0.807018
chem_41235	12751	567	12723	0.859375	0.0507527	0.859375
chem_32333	46270	568	46140	0.9	0.0507773	0.9
chem_45422	21793	569	21718	0.875	0.0508346	0.875
chem_95188	79355	570	79354	0.926471	0.0508354	0.926471
chem_89538	31370	571	31368	0.886076	0.0508388	0.886076
chem_57972	48215	572	48196	0.901408	0.0508469	0.901408
chem_37464	36321	573	36296	0.890909	0.0508479	0.890909
chem_78766	87603	574	87599	0.935897	0.050865	0.935897
chem_37744	73715	575	73676	0.921875	0.0508692	0.921875
chem_14456	11463	576	11370	0.857143	0.0508907	0.857143
chem_36726	21675	577	21588	0.875	0.0509065	0.875
chem_14287	67243	578	67102	0.916667	0.050909	0.916667
chem_34407	45371	579	45348	0.898734	0.0509243	0.898734
chem_84012	16112	580	16104	0.865672	0.0509488	0.865672
chem_99349	6804	581	6804	0.842857	0.0509517	0.842857
chem_59917	39100	582	39099	0.893805	0.0509606	0.893805
chem_94395	65106	583	65099	0.914286	0.050996	0.914286
chem_56312	38369	584	38341	0.892857	0.0510042	0.892857
chem_29579	6124	585	6116	0.84058	0.0510064	0.84058
chem_31702	269	586	269	0.758065	0.0510117	0.758065
chem_99480	15679	587	15679	0.864865	0.0510302	0.864865
chem_48640	81240	588	81187	0.928571	0.0510442	0.928571
chem_9933	57424	589	58938	0.909091	0.0510571	0.909091
chem_89000	6656	590	6650	0.842105	0.0510893	0.842105
chem_19279	39802	591	39784	0.894118	0.0511028	0.894118
chem_18978	61336	592	61266	0.911765	0.0511114	0.911765
chem_93590	74474	593	74467	0.922078	0.0511298	0.922078
chem_78023	11	594	11	0.655172	0.0511427	0.655172
chem_6285	38594	595	38823	0.893333	0.0511669	0.893333
chem_63769	11093	596	11081	0.855072	0.0511784	0.855072
chem_90968	68356	597	68346	0.916667	0.0511864	0.916667
chem_24044	29247	598	29212	0.884058	0.0512084	0.884058
chem_29904	7938	599	7929	0.847222	0.0512175	0.847222
chem_39485	5676	600	5663	0.83871	0.0512239	0.83871
chem_75587	3282	601	3280	0.824561	0.0512299	0.824561
chem_67252	11959	602	11915	0.857143	0.051231	0.857143
chem_96706	34737	603	34733	0.888889	0.0512379	0.888889
chem_1367	26664	604	26679	0.881356	0.0512392	0.881356
chem_97678	41701	605	41701	0.895522	0.0512469	0.895522
chem_40052	57104	606	57087	0.908046	0.0512857	0.908046
chem_50303	19756	607	19749	0.871795	0.0512909	0.871795
chem_41182	846	608	842	0.790323	0.0513114	0.790323
chem_14398	4285	609	4284	0.830986	0.0513216	0.830986
chem_58604	57132	610	57124	0.908046	0.0513253	0.908046
chem_69966	279	611	278	0.758621	0.0513291	0.758621
chem_10433	76108	612	76084	0.924051	0.0513383	0.924051
chem_34136	87678	613	87672	0.93617	0.0513412	0.93617
chem_65323	66492	614	66473	0.915493	0.0513447	0.915493
chem_26478	26778	615	26742	0.881356	0.051351	0.881356
chem_8795	59652	616	60191	0.910448	0.0514383	0.910448
chem_18400	508	617	505	0.777778	0.0514499	0.777778
chem_6750	1073	618	1092	0.79661	0.0514551	0.79661
chem_64664	45044	619	45017	0.898551	0.0514712	0.898551
chem_99370	10020	620	10020	0.852459	0.0514947	0.852459
chem_50815	83136	621	83118	0.930556	0.0515117	0.930556
chem_70408	3825	622	3821	0.828125	0.0515146	0.828125
chem_93758	24968	623	24962	0.878788	0.0515394	0.878788
chem_76071	9074	624	9065	0.85	0.0515406	0.85
chem_63346	7125	625	7124	0.844156	0.0515824	0.844156
chem_77064	244	626	244	0.754386	0.0515975	0.754386
chem_8431	47920	627	48381	0.901408	0.0516047	0.901408
chem_43126	415	628	415	0.770833	0.051614	0.770833
chem_8928	23981	629	24024	0.877778	0.0516169	0.877778
chem_20229	32847	630	32827	0.8875	0.0516172	0.8875
chem_96982	6680	631	6676	0.842105	0.0516721	0.842105
chem_33341	6735	632	6729	0.842857	0.0516939	0.842857
chem_61946	27918	633	27888	0.882353	0.051695	0.882353
chem_67644	13810	634	13805	0.861538	0.0517113	0.861538
chem_52713	32579	635	32547	0.887324	0.0517181	0.887324
chem_48140	51087	636	51070	0.903614	0.0517186	0.903614
chem_57832	45000	637	44970	0.898551	0.0517187	0.898551
chem_31290	5080	638	5061	0.836066	0.0517212	0.836066
chem_12525	7598	639	7571	0.846154	0.0517409	0.846154
chem_81307	987	640	987	0.794118	0.0517481	0.794118
chem_88715	410	641	410	0.770492	0.0518095	0.770492
chem_46381	21803	642	21730	0.875	0.0518224	0.875
chem_33659	71613	643	71555	0.92	0.0518398	0.92
chem_51009	83996	644	83979	0.931507	0.0518401	0.931507
chem_69819	22697	645	22692	0.876543	0.0518563	0.876543
chem_25162	21533	646	21424	0.875	0.0518693	0.875
chem_54127	65354	647	65338	0.914634	0.0519061	0.914634
chem_36442	15564	648	15553	0.864865	0.0519156	0.864865
chem_297	29134	649	29241	0.884058	0.0519191	0.884058
chem_37012	10502	650	10490	0.854545	0.0519317	0.854545
chem_95329	31117	651	31115	0.885714	0.0519344	0.885714
chem_85258	85742	652	85730	0.933333	0.051986	0.933333
chem_33940	2071	653	2065	0.813559	0.0519994	0.813559
chem_77911	55178	654	55172	0.906667	0.0520081	0.906667
chem_83009	24402	655	24396	0.878378	0.0520187	0.878378
chem_57883	4648	656	4622	0.833333	0.0520287	0.833333
chem_69833	14567	657	14560	0.863014	0.0520338	0.863014
chem_22647	35221	658	35185	0.890411	0.0520382	0.890411
chem_76325	38904	659	38893	0.893333	0.0520919	0.893333
chem_95975	5483	660	5483	0.837838	0.0521002	0.837838
chem_61444	38388	661	38364	0.892857	0.0521062	0.892857
chem_3205	6224	662	6267	0.84127	0.0521067	0.84127
chem_9369	11404	663	12197	0.857143	0.052117	0.857143
chem_54040	25502	664	25502	0.879518	0.0521218	0.879518
chem_10414	41886	665	41844	0.896104	0.0521686	0.896104
chem_66834	11241	666	11237	0.855263	0.0521746	0.855263
chem_84233	18584	667	18583	0.87013	0.0521838	0.87013
chem_99715	3048	668	3048	0.822581	0.0521889	0.822581
chem_35629	3789	669	3781	0.828125	0.0521897	0.828125
chem_36771	36968	670	36936	0.891892	0.0521961	0.891892
chem_87871	2027	671	2024	0.8125	0.0522362	0.8125
chem_69325	11102	672	11091	0.855072	0.0522408	0.855072
chem_65733	14920	673	14900	0.863636	0.0522426	0.863636
chem_5463	33228	674	33960	0.888889	0.0522544	0.888889
chem_17043	31508	675	31503	0.886598	0.0522726	0.886598
chem_43924	8449	676	8438	0.848485	0.0522834	0.848485
chem_45217	17471	677	17461	0.868421	0.0522913	0.868421
chem_96274	62845	678	62845	0.9125	0.0523187	0.9125
chem_79441	32712	679	32701	0.887324	0.0523189	0.887324
chem_57310	9172	680	9172	0.850575	0.0523554	0.850575
chem_31343	26164	681	26125	0.880597	0.0523686	0.880597
chem_96788	19659	682	19658	0.871429	0.0523692	0.871429
chem_93285	18787	683	18786	0.87037	0.0523772	0.87037
chem_45448	55018	684	54995	0.906667	0.0523799	0.906667
chem_60029	22002	685	21948	0.875	0.0523847	0.875
chem_65594	28407	686	28393	0.883117	0.0524378	0.883117
chem_79529	78266	687	78265	0.925532	0.0524444	0.925532
chem_53291	1714	688	1713	0.808219	0.0524526	0.808219
chem_75804	6179	689	6176	0.84058	0.0524559	0.84058
chem_5001	89289	690	89447	0.938462	0.0524636	0.938462
chem_88189	12157	691	12140	0.857143	0.0524809	0.857143
chem_42754	27246	692	27229	0.881579	0.052503	0.881579
chem_25942	3454	693	3448	0.826087	0.0525096	0.826087
chem_37954	36969	694	36939	0.891892	0.0525096	0.891892
chem_1625	2427	695	2435	0.818182	0.0525249	0.818182
chem_55653	55061	696	55043	0.906667	0.0525378	0.906667
chem_6492	6465	697	6598	0.842105	0.0525465	0.842105
chem_71703	55406	698	55402	0.906977	0.0525488	0.906977
chem_64418	85558	699	85525	0.933333	0.0525587	0.933333
chem_97590	68447	700	68447	0.916667	0.0525751	0.916667
chem_44222	8720	701	8716	0.849315	0.052591	0.849315
chem_46820	19518	702	19498	0.871429	0.0526179	0.871429
chem_29636	61996	703	61988	0.912088	0.052624	0.912088
chem_55159	29084	704	29078	0.883721	0.0526244	0.883721
chem_49721	61183	705	61182	0.911504	0.0526367	0.911504
chem_55872	35948	706	35909	0.890625	0.0526412	0.890625
chem_73834	70500	707	70485	0.918919	0.0526493	0.918919
chem_76627	314	708	314	0.762712	0.0526542	0.762712
chem_73168	16874	709	16873	0.86747	0.0526606	0.86747
chem_89095	2938	710	2938	0.821918	0.052665	0.821918
chem_24789	2737	711	2737	0.820513	0.0526934	0.820513
chem_84315	4777	712	4770	0.833333	0.0527033	0.833333
chem_50909	38786	713	38763	0.893333	0.0527091	0.893333
chem_49403	22549	714	22545	0.876404	0.0527205	0.876404
chem_73842	66547	715	66530	0.915493	0.0527275	0.915493
chem_67938	46908	716	46846	0.9	0.0527495	0.9
chem_48356	21834	717	21762	0.875	0.0527525	0.875
chem_19352	4056	718	4047	0.830508	0.0527651	0.830508
chem_2929	44666	719	44774	0.898551	0.0527712	0.898551
chem_3597	30136	720	30267	0.885246	0.0527815	0.885246
chem_18029	81868	721	81858	0.929412	0.0527839	0.929412
chem_82324	35493	722	35483	0.890411	0.0527978	0.890411
chem_65627	11097	723	11085	0.855072	0.0528013	0.855072
chem_97699	45594	724	45593	0.898734	0.0528049	0.898734
chem_20019	84	725	84	0.72549	0.0528595	0.72549
chem_56620	58246	726	58158	0.909091	0.0528657	0.909091
chem_23145	59758	727	59679	0.910448	0.0528713	0.910448
chem_82871	29610	728	29609	0.884211	0.0528899	0.884211
chem_69571	8499	729	8493	0.848485	0.0529086	0.848485
chem_91450	4272	730	4272	0.830769	0.0529165	0.830769
chem_99383	50168	731	50168	0.902778	0.0529282	0.902778
chem_91239	68361	732	68351	0.916667	0.0529287	0.916667
chem_30221	33651	733	33513	0.888889	0.0529709	0.888889
chem_66017	6163	734	6160	0.84058	0.052978	0.84058
chem_44184	48116	735	48084	0.901408	0.0529839	0.901408
chem_98222	11264	736	11264	0.855263	0.0529997	0.855263
chem_25615	75030	737	74924	0.923077	0.0530379	0.923077
chem_83135	5474	738	5472	0.837838	0.0530453	0.837838
chem_1485	10605	739	10617	0.854839	0.0530457	0.854839
chem_86731	16227	740	16226	0.865854	0.0530763	0.865854
chem_82415	43441	741	43427	0.897059	0.0530961	0.897059
chem_82701	12575	742	12570	0.859155	0.0531125	0.859155
chem_88448	81677	743	81668	0.928571	0.053113	0.928571
chem_56191	11072	744	11057	0.855072	0.0531198	0.855072
chem_49514	259	745	259	0.755102	0.0531279	0.755102
chem_27190	19451	746	19425	0.871429	0.0531301	0.871429
chem_3104	7166	747	7217	0.844828	0.0531416	0.844828
chem_1633	1574	748	1579	0.807018	0.0531424	0.807018
chem_45649	15	749	15	0.666667	0.0531513	0.666667
chem_51466	1041	750	1041	0.796296	0.0531631	0.796296
chem_4006	6695	751	6734	0.842857	0.0531758	0.842857
chem_1602	42877	752	42905	0.897059	0.0531915	0.897059
chem_98707	6095	753	6095	0.84	0.053209	0.84
chem_61826	51703	754	51688	0.90411	0.0532094	0.90411
chem_82054	56410	755	56396	0.907692	0.0532441	0.907692
chem_17385	13289	756	13286	0.860465	0.0532473	0.860465
chem_28860	19715	757	19702	0.871795	0.0532705	0.871795
chem_66670	68013	758	67963	0.916667	0.0532801	0.916667
chem_51473	7965	759	7958	0.847222	0.0532801	0.847222
chem_23326	62560	760	62523	0.9125	0.0532817	0.9125
chem_50945	15082	761	15076	0.864198	0.0532833	0.864198
chem_71848	88272	762	88265	0.936709	0.0532894	0.936709
chem_53067	78538	763	78518	0.925926	0.0533029	0.925926
chem_75214	31030	764	31012	0.885714	0.0533132	0.885714
chem_37472	47687	765	47669	0.901235	0.0533296	0.901235
chem_8379	1578	766	1636	0.807018	0.053336	0.807018
chem_55349	21927	767	21868	0.875	0.0533537	0.875
chem_3973	18881	768	19017	0.870968	0.0533655	0.870968
chem_12867	21359	769	21234	0.875	0.0533675	0.875
chem_4010	16900	770	17004	0.867647	0.0533733	0.867647
chem_95801	1570	771	1570	0.806452	0.0533847	0.806452
chem_49380	26240	772	26213	0.880597	0.053391	0.880597
chem_46603	11790	773	11730	0.857143	0.0534049	0.857143
chem_7895	41027	774	41555	0.895522	0.0534078	0.895522
chem_9687	10631	775	10950	0.854839	0.0534914	0.854839
chem_71571	10556	776	10552	0.854545	0.0535079	0.854545
chem_95892	25988	777	25988	0.880435	0.0535335	0.880435
chem_39601	54313	778	54255	0.90625	0.0535347	0.90625
chem_4018	15131	779	15237	0.864407	0.0535539	0.864407
chem_26371	5425	780	5425	0.8375	0.053558	0.8375
chem_20662	21016	781	20998	0.873418	0.0535584	0.873418
chem_91159	18078	782	18078	0.869048	0.0535747	0.869048
chem_71112	5560	783	5556	0.838235	0.0536074	0.838235
chem_65068	73912	784	73886	0.921875	0.0536545	0.921875
chem_793	29617	785	29912	0.884615	0.0536585	0.884615
chem_18605	56635	786	56580	0.907895	0.0536605	0.907895
chem_17646	37413	787	37337	0.892308	0.0536839	0.892308
chem_75257	12036	788	12006	0.857143	0.0536882	0.857143
chem_58441	25279	789	25259	0.87931	0.0536891	0.87931
chem_19027	41100	790	41036	0.895522	0.0536945	0.895522
chem_57140	54437	791	54394	0.90625	0.0536989	0.90625
chem_14877	6920	792	6897	0.84375	0.053699	0.84375
chem_35082	47677	793	47658	0.901235	0.0537015	0.901235
chem_36927	76627	794	76582	0.924242	0.0537379	0.924242
chem_67943	36739	795	36734	0.891566	0.0537445	0.891566
chem_78084	49542	796	49536	0.902439	0.0537449	0.902439
chem_84803	13570	797	13567	0.861111	0.053755	0.861111
chem_47045	58067	798	57962	0.909091	0.0537572	0.909091
chem_64189	19782	799	19776	0.871795	0.0537801	0.871795
chem_53376	41377	800	41336	0.895522	0.0537866	0.895522
chem_3815	8030	801	8106	0.847458	0.053789	0.847458
chem_34236	15929	802	15906	0.865672	0.0538132	0.865672
chem_15991	9218	803	9193	0.850746	0.0538258	0.850746
chem_2353	62467	804	62526	0.9125	0.0538329	0.9125
chem_63559	67975	805	67919	0.916667	0.0538412	0.916667
chem_56671	11073	806	11058	0.855072	0.0538441	0.855072
chem_78629	3900	807	3899	0.828571	0.0538569	0.828571
chem_27922	23672	808	23657	0.877193	0.053888	0.877193
chem_82536	1869	809	1868	0.810345	0.0538886	0.810345
chem_45558	49444	810	49424	0.902439	0.0538891	0.902439
chem_38526	8930	811	8905	0.85	0.0539004	0.85
chem_80593	6382	812	6377	0.84127	0.0539275	0.84127
chem_29693	38241	813	38200	0.892857	0.053974	0.892857
chem_72463	38875	814	38860	0.893333	0.0539742	0.893333
chem_39222	78479	815	78450	0.925926	0.0539815	0.925926
chem_16951	40090	816	40017	0.894737	0.0539824	0.894737
chem_98751	18006	817	18006	0.868852	0.0539914	0.868852
chem_74441	19596	818	19585	0.871429	0.0539941	0.871429
chem_50001	9294	819	9279	0.850746	0.0540089	0.850746
chem_50891	17480	820	17471	0.868421	0.0540147	0.868421
chem_44128	11764	821	11702	0.857143	0.0540154	0.857143
chem_79748	18355	822	18348	0.869565	0.0540195	0.869565
chem_62400	74358	823	74339	0.922078	0.0540206	0.922078
chem_1417	35576	824	35592	0.890625	0.0540212	0.890625
chem_30747	12289	825	12288	0.858824	0.0540318	0.858824
chem_31801	57085	826	57068	0.908046	0.0540681	0.908046
chem_99536	39097	827	39097	0.893617	0.0540691	0.893617
chem_50786	1613	828	1610	0.807018	0.0540718	0.807018
chem_37541	64747	829	64701	0.914286	0.0540787	0.914286
chem_87310	59529	830	59521	0.910256	0.0540931	0.910256
chem_53662	590	831	590	0.78125	0.0541056	0.78125
chem_1792	9715	832	9746	0.852459	0.0541228	0.852459
chem_52596	110	833	110	0.732143	0.0541281	0.732143
chem_60470	71763	834	71727	0.92	0.0541407	0.92
chem_95956	7089	835	7088	0.84375	0.0541472	0.84375
chem_83231	83244	836	83239	0.930556	0.0541606	0.930556
chem_76272	12269	837	12269	0.858586	0.0541621	0.858586
chem_17499	1509	838	1509	0.80597	0.0541632	0.80597
chem_67667	6444	839	6444	0.841584	0.0541723	0.841584
chem_74518	41531	840	41516	0.895522	0.0541807	0.895522
chem_9544	70185	841	70597	0.918919	0.0541833	0.918919
chem_44489	40340	842	40285	0.894737	0.0541967	0.894737
chem_55863	27289	843	27277	0.881579	0.0541988	0.881579
chem_4843	21260	844	21763	0.875	0.0542018	0.875
chem_8080	50259	845	50813	0.903226	0.0542182	0.903226
chem_91552	25923	846	25920	0.88	0.0542205	0.88
chem_35558	13350	847	13342	0.860759	0.0542215	0.860759
chem_17749	32839	848	32819	0.8875	0.0542293	0.8875
chem_44354	8721	849	8717	0.849315	0.0542372	0.849315
chem_57965	80263	850	80236	0.927536	0.0542557	0.927536
chem_56419	37698	851	37659	0.892308	0.0542652	0.892308
chem_89171	73137	852	73131	0.921053	0.0542682	0.921053
chem_74898	68133	853	68093	0.916667	0.0542692	0.916667
chem_62276	61035	854	61012	0.911392	0.0542699	0.911392
chem_1523	78205	855	78205	0.925532	0.0542984	0.925532
chem_29339	23229	856	23183	0.876923	0.0543124	0.876923
chem_79617	44531	857	44522	0.898305	0.054319	0.898305
chem_18762	20254	858	20217	0.873016	0.0543218	0.873016
chem_29656	4081	859	4072	0.830508	0.0543341	0.830508
chem_49499	37650	860	37601	0.892308	0.05435	0.892308
chem_78609	55183	861	55177	0.906667	0.0543506	0.906667
chem_99555	47867	862	47867	0.901235	0.0543787	0.901235
chem_46653	30053	863	30048	0.885057	0.0543863	0.885057
chem_39201	7262	864	7247	0.844828	0.0543974	0.844828
chem_19811	32846	865	32826	0.8875	0.054401	0.8875
chem_32355	11637	866	11558	0.857143	0.0544026	0.857143
chem_39570	56046	867	56002	0.907692	0.0544039	0.907692
chem_38729	6297	868	6283	0.84127	0.0544183	0.84127
chem_1204	83344	869	83342	0.931034	0.0544309	0.931034
chem_16596	56624	870	56567	0.907895	0.0544441	0.907895
chem_77843	36756	871	36752	0.891566	0.0544515	0.891566
chem_75996	45104	872	45083	0.898551	0.0544549	0.898551
chem_55082	19767	873	19760	0.871795	0.0544566	0.871795
chem_9133	19391	874	19636	0.871429	0.0544588	0.871429
chem_94570	73161	875	73159	0.921053	0.0544589	0.921053
chem_78189	8765	876	8765	0.849315	0.0544714	0.849315
chem_89104	15798	877	15797	0.865385	0.0544752	0.865385
chem_75626	222	878	221	0.75	0.0544914	0.75
chem_13095	10990	879	10965	0.855072	0.0544952	0.855072
chem_55309	14886	880	14862	0.863636	0.0545213	0.863636
chem_93563	7871	881	7867	0.846154	0.0545352	0.846154
chem_15752	9761	882	9731	0.852459	0.0545432	0.852459
chem_7741	56581	883	56897	0.907895	0.0545508	0.907895
chem_5787	15138	884	15319	0.864407	0.0545615	0.864407
chem_47232	1514	885	1514	0.80597	0.0545744	0.80597
chem_8450	61969	886	62049	0.912088	0.05458	0.912088
chem_10175	5613	887	5593	0.83871	0.0545971	0.83871
chem_49423	4610	888	4578	0.833333	0.0546372	0.833333
chem_54372	16004	889	15984	0.865672	0.0546381	0.865672
chem_2393	11331	890	11471	0.857143	0.0546441	0.857143
chem_75428	17535	891	17532	0.868421	0.0546484	0.868421
chem_77379	16084	892	16074	0.865672	0.054664	0.865672
chem_73501	24862	893	24845	0.878788	0.0546673	0.878788
chem_85197	83252	894	83247	0.930556	0.0546958	0.930556
chem_10198	22775	895	22747	0.876712	0.0546996	0.876712
chem_57239	22942	896	22926	0.876712	0.0547131	0.876712
chem_39148	33791	897	33669	0.888889	0.0547258	0.888889
chem_50278	20810	898	20793	0.873239	0.0547381	0.873239
chem_72252	7509	899	7504	0.84507	0.0547409	0.84507
chem_65925	49969	900	49951	0.902778	0.0547411	0.902778
chem_8402	43589	901	43864	0.897436	0.0547516	0.897436
chem_21199	53147	902	53100	0.905405	0.0547593	0.905405
chem_86907	3849	903	3848	0.828125	0.054764	0.828125
chem_73255	18850	904	18848	0.870588	0.0547879	0.870588
chem_39092	36975	905	36946	0.891892	0.0547953	0.891892
chem_91745	38534	906	38530	0.892857	0.054797	0.892857
chem_5447	4397	907	4608	0.833333	0.0547992	0.833333
chem_62392	1232	908	1228	0.8	0.0548077	0.8
chem_51104	27273	909	27260	0.881579	0.0548213	0.881579
chem_22407	13659	910	13641	0.861538	0.0548306	0.861538
chem_67442	53727	911	53721	0.90566	0.0548397	0.90566
chem_87409	42859	912	42859	0.896907	0.0548405	0.896907
chem_44477	39420	913	39374	0.893939	0.054861	0.893939
chem_67186	76296	914	76287	0.924051	0.0548647	0.924051
chem_772	31404	915	31472	0.886364	0.0548657	0.886364
chem_87188	19899	916	19898	0.872093	0.0548762	0.872093
chem_98314	38048	917	38046	0.892308	0.0549024	0.892308
chem_34905	22861	918	22837	0.876712	0.0549041	0.876712
chem_22023	2460	919	2448	0.818182	0.0549058	0.818182
chem_41850	35305	920	35276	0.890411	0.0549121	0.890411
chem_78381	29490	921	29481	0.884058	0.0549141	0.884058
chem_71558	29901	922	29887	0.884615	0.0549206	0.884615
chem_35281	76617	923	76570	0.924242	0.0549235	0.924242
chem_7480	33274	924	34319	0.888889	0.0549529	0.888889
chem_30524	55484	925	55478	0.907216	0.0549572	0.907216
chem_21978	12468	926	12449	0.859155	0.0549612	0.859155
chem_65234	82887	927	82881	0.930233	0.0549654	0.930233
chem_5849	71457	928	71718	0.92	0.0549696	0.92
chem_13194	11445	929	11351	0.857143	0.0549972	0.857143
chem_53934	36559	930	36556	0.891304	0.0550115	0.891304
chem_41534	3795	931	3788	0.828125	0.0550179	0.828125
chem_31477	27207	932	27184	0.881579	0.0550195	0.881579
chem_59779	17503	933	17497	0.868421	0.0550382	0.868421
chem_9943	94056	934	94073	0.946809	0.0550468	0.946809
chem_42698	49849	935	49818	0.902778	0.0550498	0.902778
chem_48695	51633	936	51613	0.90411	0.055053	0.90411
chem_24191	25667	937	25635	0.88	0.0550597	0.88
chem_34517	57094	938	57077	0.908046	0.0550621	0.908046
chem_46236	1417	939	1416	0.803571	0.0550763	0.803571
chem_93209	58989	940	58989	0.91	0.0550973	0.91
chem_35727	7253	941	7235	0.844828	0.0551025	0.844828
chem_94852	56997	942	56993	0.907895	0.0551041	0.907895
chem_89485	44030	943	44029	0.897727	0.0551163	0.897727
chem_89398	6883	944	6883	0.843373	0.0551232	0.843373
chem_3562	6694	945	6731	0.842857	0.0551309	0.842857
chem_10259	40029	946	39949	0.894737	0.0551381	0.894737
chem_17315	8682	947	8676	0.849315	0.0551483	0.849315
chem_19308	3528	948	3521	0.826923	0.0551624	0.826923
chem_12033	12324	949	12312	0.858974	0.0551713	0.858974
chem_95233	13581	950	13581	0.861111	0.055177	0.861111
chem_37197	2177	951	2171	0.814815	0.0551789	0.814815
chem_70627	34303	952	34243	0.888889	0.0551963	0.888889
chem_40399	77435	953	77417	0.925	0.0551978	0.925
chem_79593	16878	954	16877	0.86747	0.0552047	0.86747
chem_33347	1993	955	1987	0.8125	0.0552125	0.8125
chem_49504	10790	956	10771	0.854839	0.055217	0.854839
chem_16349	39937	957	39936	0.894231	0.0552356	0.894231
chem_11876	36853	958	36813	0.891892	0.0552357	0.891892
chem_62410	8569	959	8567	0.848837	0.0552461	0.848837
chem_67629	79680	960	79678	0.927083	0.0552614	0.927083
chem_13328	50994	961	50968	0.903614	0.0552624	0.903614
chem_74447	7361	962	7353	0.844828	0.0552703	0.844828
chem_54341	68680	963	68667	0.917647	0.0552766	0.917647
chem_44908	42515	964	42480	0.896552	0.055278	0.896552
chem_77908	37890	965	37870	0.892308	0.0552806	0.892308
chem_70722	27338	966	27330	0.881579	0.055281	0.881579
chem_13943	11457	967	11363	0.857143	0.0552857	0.857143
chem_80811	13566	968	13563	0.861111	0.0552875	0.861111
chem_47710	2078	969	2072	0.813559	0.0552909	0.813559
chem_9238	28560	970	28955	0.883333	0.0553016	0.883333
chem_63856	14557	971	14549	0.863014	0.0553095	0.863014
chem_65833	72	972	71	0.72	0.0553277	0.72
chem_32721	71301	973	71289	0.91954	0.0553793	0.91954
chem_83972	72820	974	72820	0.920792	0.0554004	0.920792
chem_12586	84691	975	84662	0.932432	0.0554363	0.932432
chem_27248	21557	976	21450	0.875	0.0554537	0.875
chem_95856	3733	977	3732	0.827586	0.0554572	0.827586
chem_68892	34272	978	34208	0.888889	0.0554617	0.888889
chem_42616	342	979	342	0.765625	0.0554664	0.765625
chem_67161	86484	980	86466	0.934426	0.0554877	0.934426
chem_77955	32179	981	32164	0.887097	0.0554952	0.887097
chem_94203	2122	982	2121	0.813559	0.0555005	0.813559
chem_13867	87018	983	86979	0.935484	0.0555117	0.935484
chem_92654	3139	984	3138	0.823529	0.0555155	0.823529
chem_21305	21156	985	21153	0.873563	0.0555387	0.873563
chem_39357	19499	986	19475	0.871429	0.05555	0.871429
chem_44689	56763	987	56727	0.907895	0.0555552	0.907895
chem_29574	43058	988	43005	0.897059	0.0555641	0.897059
chem_65745	1774	989	1771	0.809524	0.055594	0.809524
chem_52443	56793	990	56763	0.907895	0.0556022	0.907895
chem_49707	42045	991	42029	0.896104	0.0556113	0.896104
chem_95193	12222	992	12219	0.857143	0.0556125	0.857143
chem_88071	22360	993	22343	0.875	0.0556258	0.875
chem_50008	32914	994	32901	0.8875	0.0556275	0.8875
chem_23165	5391	995	5388	0.836735	0.0556303	0.836735
chem_23875	53163	996	53116	0.905405	0.0556417	0.905405
chem_836	27437	997	27468	0.88172	0.0556425	0.88172
chem_36149	66795	998	66773	0.915663	0.0556462	0.915663
chem_74841	9953	999	9944	0.852459	0.0556562	0.852459
chem_89187	69211	1000	69205	0.917808	0.055667	0.917808
chem_22214	39038	1001	39024	0.893617	0.0556699	0.893617
chem_7923	82961	1002	83223	0.930556	0.0556718	0.930556
chem_43556	33862	1003	33744	0.888889	0.0556742	0.888889
chem_64981	36730	1004	36724	0.891566	0.0556788	0.891566
chem_68333	27326	1005	27318	0.881579	0.055681	0.881579
chem_82478	18579	1006	18578	0.87013	0.0556812	0.87013
chem_49791	67768	1007	67688	0.916667	0.0556939	0.916667
chem_92222	15450	1008	15445	0.864407	0.0557085	0.864407
chem_10376	12651	1009	12613	0.859375	0.055713	0.859375
chem_93873	65501	1010	65498	0.914634	0.0557139	0.914634
chem_66943	1291	1011	1291	0.802326	0.0557161	0.802326
chem_86203	35514	1012	35507	0.890411	0.0557247	0.890411
chem_86316	6191	1013	6189	0.84058	0.0557322	0.84058
chem_11134	31749	1014	31684	0.887097	0.0557329	0.887097
chem_19436	12689	1015	12654	0.859375	0.0557394	0.859375
chem_65827	28825	1016	28809	0.883333	0.055747	0.883333
chem_2339	58995	1017	59017	0.910112	0.0557568	0.910112
chem_73336	13833	1018	13828	0.861538	0.0557645	0.861538
chem_53254	6321	1019	6311	0.84127	0.0557681	0.84127
chem_2481	4380	1020	4437	0.833333	0.0557711	0.833333
chem_42858	42504	1021	42468	0.896552	0.0557754	0.896552
chem_21327	31211	1022	31190	0.886076	0.0557769	0.886076
chem_6360	16282	1023	16591	0.866667	0.0557829	0.866667
chem_9680	55808	1024	56508	0.907692	0.0557944	0.907692
chem_81072	12088	1025	12063	0.857143	0.055795	0.857143
chem_50959	55040	1026	55020	0.906667	0.0557974	0.906667
chem_18212	76130	1027	76106	0.924051	0.0558106	0.924051
chem_7236	50176	1028	50187	0.902913	0.055824	0.902913
chem_27030	24062	1029	24052	0.878049	0.055838	0.878049
chem_1963	35122	1030	35167	0.890411	0.055846	0.890411
chem_62406	77266	1031	77263	0.924731	0.0558516	0.924731
chem_93504	2120	1032	2117	0.813559	0.0558537	0.813559
chem_35888	77414	1033	77393	0.925	0.055864	0.925
chem_16275	922	1034	914	0.793103	0.0558787	0.793103
chem_24470	39270	1035	39212	0.893939	0.0558822	0.893939
chem_60024	16025	1036	16007	0.865672	0.055903	0.865672
chem_6336	66706	1037	66848	0.915663	0.0559099	0.915663
chem_80175	21103	1038	21099	0.873418	0.0559482	0.873418
chem_79826	7051	1039	7045	0.84375	0.0559485	0.84375
chem_83347	19622	1040	19614	0.871429	0.0559594	0.871429
chem_72943	12303	1041	12302	0.858824	0.0559627	0.858824
chem_67848	11099	1042	11088	0.855072	0.0559752	0.855072
chem_78804	15096	1043	15095	0.864198	0.0559785	0.864198
chem_59542	6060	1044	6056	0.84	0.0559837	0.84
chem_34689	25478	1045	25477	0.879518	0.0559875	0.879518
chem_44421	83108	1046	83087	0.930556	0.0559995	0.930556
chem_26128	8412	1047	8397	0.848485	0.0560201	0.848485
chem_14930	17414	1048	17398	0.868421	0.0560351	0.868421
chem_17447	38068	1049	38064	0.892473	0.0560432	0.892473
chem_41309	27243	1050	27224	0.881579	0.0560475	0.881579
chem_67820	9647	1051	9644	0.851852	0.0560583	0.851852
chem_61786	824	1052	824	0.789474	0.0560611	0.789474
chem_89702	25918	1053	25915	0.88	0.0560642	0.88
chem_28583	17700	1054	17670	0.868852	0.0560699	0.868852
chem_48810	39450	1055	39408	0.893939	0.0560776	0.893939
chem_88809	17565	1056	17565	0.868421	0.0560929	0.868421
chem_84667	86923	1057	86920	0.935065	0.0561024	0.935065
chem_14095	29031	1058	29019	0.883721	0.0561251	0.883721
chem_36287	4093	1059	4084	0.830508	0.0561309	0.830508
chem_67808	69101	1060	69084	0.917808	0.0561349	0.917808
chem_43477	1676	1061	1673	0.807692	0.0561482	0.807692
chem_93436	10938	1062	10933	0.854839	0.056151	0.854839
chem_81097	89238	1063	89236	0.938272	0.0561531	0.938272
chem_96325	64419	1064	64417	0.913793	0.0561547	0.913793
chem_42970	28719	1065	28693	0.883333	0.0561548	0.883333
chem_15486	13985	1066	13957	0.862069	0.0561556	0.862069
chem_46038	15970	1067	15950	0.865672	0.0561697	0.865672
chem_60097	34146	1068	34064	0.888889	0.0561851	0.888889
chem_21471	981	1069	981	0.794118	0.0561899	0.794118
chem_1584	77298	1070	77316	0.925	0.0561909	0.925
chem_88499	5001	1071	4997	0.835821	0.0561963	0.835821
chem_72660	19221	1072	19200	0.870968	0.056198	0.870968
chem_69248	11985	1073	11943	0.857143	0.056233	0.857143
chem_85519	5789	1074	5787	0.83871	0.0562469	0.83871
chem_7948	5819	1075	5822	0.83908	0.056252	0.83908
chem_27719	54925	1076	54896	0.906667	0.0562579	0.906667
chem_14844	30209	1077	30144	0.885246	0.0562702	0.885246
chem_48505	20398	1078	20371	0.873016	0.0562829	0.873016
chem_45348	29340	1079	29315	0.884058	0.0562851	0.884058
chem_55908	11866	1080	11811	0.857143	0.0562861	0.857143
chem_19092	59024	1081	59007	0.910112	0.0562869	0.910112
chem_44460	60	1082	60	0.714286	0.0562913	0.714286
chem_37489	1913	1083	1909	0.811321	0.0562982	0.811321
chem_33164	25172	1084	25138	0.87931	0.0563168	0.87931
chem_56324	739	1085	738	0.786885	0.0563195	0.786885
chem_18656	87667	1086	87661	0.93617	0.0563224	0.93617
chem_97785	16820	1087	16818	0.866667	0.0563332	0.866667
chem_80663	24888	1088	24873	0.878788	0.0563371	0.878788
chem_63683	40511	1089	40478	0.894737	0.0563506	0.894737
chem_2257	59138	1090	59182	0.910256	0.056355	0.910256
chem_3289	57305	1091	57685	0.909091	0.0563597	0.909091
chem_74145	22188	1092	22147	0.875	0.0563685	0.875
chem_14482	2443	1093	2429	0.818182	0.0563772	0.818182
chem_10095	19855	1094	19847	0.872093	0.0563992	0.872093
chem_57970	111	1095	111	0.732143	0.0564134	0.732143
chem_82322	14984	1096	14975	0.863636	0.0564352	0.863636
chem_47341	44079	1097	44076	0.897959	0.0564421	0.897959
chem_82244	43439	1098	43425	0.897059	0.0564427	0.897059
chem_30987	3632	1099	3615	0.827586	0.0564474	0.827586
chem_53197	992	1100	991	0.794521	0.056456	0.794521
chem_40254	63191	1101	63147	0.913043	0.0564584	0.913043
chem_49790	3810	1102	3804	0.828125	0.0564626	0.828125
chem_4934	21262	1103	21774	0.875	0.0564943	0.875
chem_8104	76451	1104	76893	0.924242	0.0564963	0.924242
chem_12601	4935	1105	4926	0.835821	0.0564984	0.835821
chem_13513	57483	1106	57318	0.909091	0.0565321	0.909091
chem_32513	39826	1107	39811	0.894118	0.0565334	0.894118
chem_69355	73281	1108	73278	0.921348	0.0565361	0.921348
chem_74613	8759	1109	8759	0.849315	0.0565511	0.849315
chem_24638	9455	1110	9448	0.851351	0.0565578	0.851351
chem_37605	38724	1111	38694	0.893333	0.0565779	0.893333
chem_13381	26721	1112	26677	0.881356	0.0565949	0.881356
chem_5562	20179	1113	20405	0.873016	0.0566	0.873016
chem_68973	113	1114	113	0.732143	0.0566033	0.732143
chem_60606	3260	1115	3258	0.824561	0.0566098	0.824561
chem_72901	17525	1116	17521	0.868421	0.0566152	0.868421
chem_86260	463	1117	463	0.773585	0.0566161	0.773585
chem_42872	28347	1118	28326	0.883117	0.0566313	0.883117
chem_99538	1	1119	1	0.522727	0.0566353	0.522727
chem_44711	2285	1120	2284	0.815789	0.0566436	0.815789
chem_59376	71005	1121	70976	0.919355	0.0566511	0.919355
chem_80347	22719	1122	22715	0.876543	0.0566827	0.876543
chem_81331	37172	1123	37165	0.891892	0.056691	0.891892
chem_21066	84173	1124	84164	0.931818	0.0566924	0.931818
chem_93414	86936	1125	86934	0.935065	0.0566945	0.935065
chem_59824	32070	1126	32040	0.887097	0.0566978	0.887097
chem_5486	912	1127	929	0.793103	0.0567033	0.793103
chem_80307	31357	1128	31352	0.886076	0.0567065	0.886076
chem_49863	2146	1129	2145	0.814286	0.0567074	0.814286
chem_76782	16243	1130	16243	0.865979	0.0567081	0.865979
chem_77726	4993	1131	4988	0.835821	0.0567332	0.835821
chem_9226	47922	1132	48419	0.901408	0.0567381	0.901408
chem_51623	75339	1133	75272	0.923077	0.0567396	0.923077
chem_16246	44752	1134	44685	0.898551	0.0567579	0.898551
chem_32833	38255	1135	38218	0.892857	0.0567601	0.892857
chem_59737	11081	1136	11067	0.855072	0.0567603	0.855072
chem_27946	15535	1137	15523	0.864865	0.0567668	0.864865
chem_54937	11859	1138	11803	0.857143	0.0568003	0.857143
chem_24708	4885	1139	4878	0.835616	0.0568066	0.835616
chem_64316	30656	1140	30653	0.885417	0.05681	0.885417
chem_17049	15054	1141	15040	0.864198	0.0568208	0.864198
chem_79479	17924	1142	17915	0.868852	0.0568211	0.868852
chem_47080	20804	1143	20786	0.873239	0.0568212	0.873239
chem_83826	7832	1144	7826	0.846154	0.0568235	0.846154
chem_86108	232	1145	232	0.75	0.056839	0.75
chem_68276	29883	1146	29866	0.884615	0.0568479	0.884615
chem_38728	12351	1147	12343	0.858974	0.0568676	0.858974
chem_77505	73098	1148	73090	0.921053	0.0568708	0.921053
chem_64638	90752	1149	90744	0.940299	0.0568749	0.940299
chem_62837	22043	1150	21991	0.875	0.0568755	0.875
chem_60755	2200	1151	2199	0.814815	0.0568772	0.814815
chem_84129	24407	1152	24401	0.878378	0.0568832	0.878378
chem_1067	27439	1153	27439	0.88172	0.0568915	0.88172
chem_74865	43389	1154	43368	0.897059	0.0568927	0.897059
chem_44247	33876	1155	33760	0.888889	0.0568945	0.888889
chem_30697	68620	1156	68601	0.917647	0.0568952	0.917647
chem_41908	81902	1157	81895	0.929412	0.0568961	0.929412
chem_23031	19861	1158	19854	0.872093	0.0569119	0.872093
chem_60303	51697	1159	51681	0.90411	0.0569176	0.90411
chem_53432	1614	1160	1612	0.807018	0.0569221	0.807018
chem_48713	92200	1161	92189	0.942857	0.0569235	0.942857
chem_89120	42197	1162	42194	0.896104	0.0569307	0.896104
chem_71027	18845	1163	18843	0.870588	0.0569371	0.870588
chem_54470	20822	1164	20806	0.873239	0.0569509	0.873239
chem_81751	27031	1165	27021	0.881356	0.0569553	0.881356
chem_43431	14516	1166	14505	0.863014	0.0569718	0.863014
chem_66077	55118	1167	55104	0.906667	0.0569822	0.906667
chem_12083	45958	1168	45795	0.9	0.0569848	0.9
chem_86619	34894	1169	34893	0.89011	0.0570013	0.89011
chem_68827	40555	1170	40525	0.894737	0.0570075	0.894737
chem_79024	50067	1171	50057	0.902778	0.0570185	0.902778
chem_20644	30770	1172	30729	0.885714	0.0570239	0.885714
chem_26942	38686	1173	38652	0.893333	0.0570266	0.893333
chem_55188	234	1174	234	0.753623	0.057037	0.753623
chem_82096	54626	1175	54608	0.90625	0.0570438	0.90625
chem_60937	28389	1176	28374	0.883117	0.0570502	0.883117
chem_37305	60921	1177	60888	0.911392	0.0570551	0.911392
chem_18036	60846	1178	60806	0.911392	0.0570552	0.911392
chem_48766	24007	1179	24006	0.877778	0.0570937	0.877778
chem_38678	33785	1180	33663	0.888889	0.0570951	0.888889
chem_76880	27364	1181	27357	0.881579	0.057101	0.881579
chem_26246	15221	1182	15186	0.864407	0.0571036	0.864407
chem_26694	16415	1183	16375	0.866667	0.0571078	0.866667
chem_91091	9	1184	9	0.644444	0.0571308	0.644444
chem_15325	1900	1185	1896	0.811321	0.0571457	0.811321
chem_64147	7764	1186	7749	0.846154	0.0571461	0.846154
chem_50401	33980	1187	33875	0.888889	0.0571467	0.888889
chem_15996	66240	1188	66183	0.915493	0.0571474	0.915493
chem_61553	56237	1189	56206	0.907692	0.0571489	0.907692
chem_20128	7	1190	7	0.641509	0.0571571	0.641509
chem_60106	34147	1191	34065	0.888889	0.0571596	0.888889
chem_70946	76063	1192	76061	0.923913	0.0571757	0.923913
chem_8102	6697	1193	6781	0.842857	0.0571925	0.842857
chem_39332	2180	1194	2174	0.814815	0.057203	0.814815
chem_8516	12643	1195	12903	0.859375	0.057211	0.859375
chem_24227	24236	1196	24204	0.878378	0.0572155	0.878378
chem_90487	47319	1197	47303	0.9	0.0572206	0.9
chem_66683	93172	1198	93172	0.944954	0.0572237	0.944954
chem_31271	68924	1199	68887	0.917808	0.0572293	0.917808
chem_64515	5157	1200	5150	0.836066	0.0572299	0.836066
chem_24085	29248	1201	29213	0.884058	0.05723	0.884058
chem_6354	60804	1202	61014	0.911392	0.0572307	0.911392
chem_17234	21421	1203	21299	0.875	0.0572428	0.875
chem_42811	12503	1204	12489	0.859155	0.0572652	0.859155
chem_2768	42887	1205	42990	0.897059	0.0572726	0.897059
chem_6135	10042	1206	10166	0.852941	0.0572877	0.852941
chem_56847	39497	1207	39461	0.893939	0.0572888	0.893939
chem_66724	53410	1208	53391	0.905405	0.0572985	0.905405
chem_6695	33252	1209	34178	0.888889	0.0573082	0.888889
chem_90431	23047	1210	23042	0.876712	0.0573198	0.876712
chem_17312	35193	1211	35153	0.890411	0.0573203	0.890411
chem_43539	865	1212	865	0.791045	0.0573214	0.791045
chem_48739	5703	1213	5693	0.83871	0.0573369	0.83871
chem_10301	44721	1214	44648	0.898551	0.0573442	0.898551
chem_70806	72103	1215	72100	0.920455	0.0573568	0.920455
chem_4718	13947	1216	14073	0.862069	0.0573592	0.862069
chem_23809	19439	1217	19413	0.871429	0.0573849	0.871429
chem_63953	82885	1218	82879	0.930233	0.0573961	0.930233
chem_39200	3919	1219	3919	0.828947	0.0574129	0.828947
chem_54496	25265	1220	25241	0.87931	0.0574154	0.87931
chem_68123	24015	1221	24014	0.877778	0.0574176	0.877778
chem_80180	66907	1222	66900	0.915663	0.0574549	0.915663
chem_20205	23179	1223	23127	0.876923	0.0574584	0.876923
chem_46207	1724	1224	1722	0.808511	0.057471	0.808511
chem_91027	4808	1225	4806	0.833333	0.0574814	0.833333
chem_16835	635	1226	634	0.782609	0.0575148	0.782609
chem_91427	32283	1227	32278	0.887097	0.0575355	0.887097
chem_53935	53344	1228	53317	0.905405	0.0575524	0.905405
chem_49706	58118	1229	58015	0.909091	0.0575659	0.909091
chem_32044	384	1230	383	0.769231	0.0575724	0.769231
chem_21531	64637	1231	64581	0.914286	0.0575744	0.914286
chem_46151	81909	1232	81903	0.929412	0.0575761	0.929412
chem_28079	20747	1233	20720	0.873239	0.0575905	0.873239
chem_63648	73058	1234	73043	0.921053	0.0576021	0.921053
chem_84132	43874	1235	43865	0.897436	0.0576051	0.897436
chem_53503	25774	1236	25756	0.88	0.0576308	0.88
chem_83896	37188	1237	37182	0.891892	0.0576392	0.891892
chem_77620	7129	1238	7128	0.844156	0.0576452	0.844156
chem_48652	8461	1239	8451	0.848485	0.0576468	0.848485
chem_73407	50028	1240	50014	0.902778	0.0576489	0.902778
chem_40772	4855	1241	4855	0.835165	0.0576551	0.835165
chem_40017	36681	1242	36672	0.891566	0.0576581	0.891566
chem_17347	11490	1243	11398	0.857143	0.0576616	0.857143
chem_33209	43083	1244	43031	0.897059	0.0576831	0.897059
chem_94838	3040	1245	3039	0.822581	0.0576832	0.822581
chem_81762	370	1246	370	0.767857	0.0576833	0.767857
chem_36432	10301	1247	10294	0.853333	0.0576957	0.853333
chem_58316	61014	1248	60988	0.911392	0.0576991	0.911392
chem_1125	29139	1249	29141	0.884058	0.0577002	0.884058
chem_880	11322	1250	12136	0.857143	0.0577033	0.857143
chem_74254	292	1251	291	0.76	0.0577246	0.76
chem_37979	79803	1252	79785	0.927273	0.057728	0.927273
chem_27526	46192	1253	46055	0.9	0.0577351	0.9
chem_44813	37001	1254	36974	0.891892	0.0577687	0.891892
chem_68423	5430	1255	5430	0.8375	0.0577712	0.8375
chem_30433	1180	1256	1170	0.8	0.0577769	0.8
chem_99107	10262	1257	10262	0.852941	0.0577783	0.852941
chem_66508	25978	1258	25978	0.880435	0.0578023	0.880435
chem_38443	16476	1259	16438	0.866667	0.0578104	0.866667
chem_78520	43414	1260	43395	0.897059	0.0578235	0.897059
chem_96775	411	1261	411	0.770492	0.0578273	0.770492
chem_26590	80996	1262	80924	0.928571	0.0578376	0.928571
chem_28263	87091	1263	87057	0.935484	0.0578479	0.935484
chem_83133	2411	1264	2411	0.816901	0.0578576	0.816901
chem_60813	1771	1265	1768	0.809524	0.0578621	0.809524
chem_71556	65605	1266	65598	0.914894	0.0579049	0.914894
chem_32287	24632	1267	24596	0.878788	0.0579132	0.878788
chem_8099	20995	1268	21103	0.873418	0.0579233	0.873418
chem_35009	17381	1269	17380	0.868132	0.0579462	0.868132
chem_60713	30954	1270	30930	0.885714	0.0579465	0.885714
chem_92575	23054	1271	23049	0.876712	0.057951	0.876712
chem_85633	55210	1272	55204	0.906667	0.0579563	0.906667
chem_88805	63967	1273	63961	0.91358	0.0579589	0.91358
chem_53347	47738	1274	47723	0.901235	0.0579669	0.901235
chem_7207	1577	1275	1625	0.807018	0.0579874	0.807018
chem_81151	23495	1276	23483	0.876923	0.0580002	0.876923
chem_72052	3484	1277	3482	0.826087	0.0580048	0.826087
chem_76158	4909	1278	4906	0.835616	0.0580059	0.835616
chem_74577	19891	1279	19888	0.872093	0.0580109	0.872093
chem_57305	7733	1280	7715	0.846154	0.0580129	0.846154
chem_95968	39000	1281	38998	0.893333	0.0580246	0.893333
chem_58473	21980	1282	21923	0.875	0.0580257	0.875
chem_41445	42017	1283	41993	0.896104	0.0580297	0.896104
chem_71315	14943	1284	14929	0.863636	0.0580395	0.863636
chem_17110	43623	1285	43589	0.897436	0.0580401	0.897436
chem_85835	4174	1286	4172	0.830508	0.0580465	0.830508
chem_94238	2562	1287	2562	0.818182	0.0580476	0.818182
chem_70269	7992	1288	7987	0.847222	0.0580482	0.847222
chem_27314	8891	1289	8866	0.85	0.0580566	0.85
chem_4487	8674	1290	8720	0.849315	0.0580579	0.849315
chem_42198	11735	1291	11670	0.857143	0.0580632	0.857143
chem_92023	82385	1292	82382	0.929577	0.058079	0.929577
chem_47117	30361	1293	30323	0.885246	0.0580895	0.885246
chem_13266	21146	1294	21143	0.873563	0.0580974	0.873563
chem_60703	93997	1295	93988	0.946667	0.0581064	0.946667
chem_71321	51155	1296	51147	0.903614	0.0581325	0.903614
chem_7906	24180	1297	24382	0.878378	0.0581335	0.878378
chem_34556	61463	1298	61402	0.911765	0.0581436	0.911765
chem_59780	79145	1299	79120	0.926471	0.0581486	0.926471
chem_69196	333	1300	333	0.764706	0.0581506	0.764706
chem_77270	74411	1301	74397	0.922078	0.0581677	0.922078
chem_35399	46324	1302	46202	0.9	0.05817	0.9
chem_83546	66916	1303	66909	0.915663	0.0581802	0.915663
chem_97790	62848	1304	62848	0.9125	0.0581872	0.9125
chem_20210	21462	1305	21348	0.875	0.058189	0.875
chem_61753	60019	1306	59970	0.910448	0.0581923	0.910448
chem_79988	33096	1307	33094	0.88764	0.0581977	0.88764
chem_45512	5542	1308	5537	0.838235	0.0582016	0.838235
chem_91329	9123	1309	9121	0.85	0.0582062	0.85
chem_42271	28193	1310	28193	0.882883	0.0582257	0.882883
chem_41139	37578	1311	37522	0.892308	0.0582293	0.892308
chem_49497	374	1312	374	0.768116	0.0582349	0.768116
chem_42488	5536	1313	5531	0.838235	0.0582399	0.838235
chem_73633	23458	1314	23444	0.876923	0.0582423	0.876923
chem_55522	3010	1315	3007	0.822581	0.0582436	0.822581
chem_24236	648	1316	647	0.783333	0.058251	0.783333
chem_33822	651	1317	650	0.783333	0.0582546	0.783333
chem_73338	30080	1318	30078	0.885057	0.0582766	0.885057
chem_34159	39827	1319	39812	0.894118	0.0582901	0.894118
chem_2612	7917	1320	7925	0.847222	0.0582904	0.847222
chem_14024	78903	1321	78856	0.926471	0.0582993	0.926471
chem_83463	60178	1322	60153	0.910448	0.0582995	0.910448
chem_47926	70634	1323	70632	0.919192	0.0583055	0.919192
chem_11469	29655	1324	29615	0.884615	0.0583154	0.884615
chem_84488	6438	1325	6438	0.841463	0.0583236	0.841463
chem_41978	31960	1326	31919	0.887097	0.058328	0.887097
chem_15558	3186	1327	3175	0.824561	0.0583292	0.824561
chem_57704	27299	1328	27289	0.881579	0.0583321	0.881579
chem_81548	7555	1329	7555	0.845238	0.0583571	0.845238
chem_23931	28628	1330	28588	0.883333	0.058369	0.883333
chem_24182	6505	1331	6483	0.842105	0.0583729	0.842105
chem_11477	36848	1332	36806	0.891892	0.0583777	0.891892
chem_41226	5534	1333	5529	0.838235	0.0583958	0.838235
chem_15949	88467	1334	88408	0.9375	0.0584067	0.9375
chem_79209	868	1335	868	0.791045	0.0584323	0.791045
chem_13797	19695	1336	19680	0.871795	0.0584437	0.871795
chem_75710	3283	1337	3281	0.824561	0.0584446	0.824561
chem_27426	10692	1338	10666	0.854839	0.0584561	0.854839
chem_95478	47853	1339	47852	0.901235	0.0584574	0.901235
chem_39106	8934	1340	8909	0.85	0.0584675	0.85
chem_42543	57999	1341	57887	0.909091	0.0585088	0.909091
chem_8719	15499	1342	15654	0.864865	0.0585176	0.864865
chem_32500	91539	1343	91536	0.94186	0.0585402	0.94186
chem_42183	17	1344	17	0.672414	0.0585444	0.672414
chem_48859	13087	1345	13075	0.859649	0.0585553	0.859649
chem_79363	51818	1346	51807	0.90411	0.0585588	0.90411
chem_12501	47947	1347	47891	0.901408	0.0585708	0.901408
chem_15535	805	1348	800	0.789474	0.0585741	0.789474
chem_25832	16407	1349	16366	0.866667	0.0585744	0.866667
chem_24920	7635	1350	7610	0.846154	0.0585841	0.846154
chem_24202	2168	1351	2160	0.814815	0.0585844	0.814815
chem_55326	24332	1352	24318	0.878378	0.0585847	0.878378
chem_59630	76773	1353	76739	0.924242	0.0585978	0.924242
chem_87979	1705	1354	1704	0.807692	0.0586312	0.807692
chem_45575	61541	1355	61497	0.911765	0.058632	0.911765
chem_29909	57767	1356	57630	0.909091	0.0586322	0.909091
chem_51339	4617	1357	4588	0.833333	0.0586346	0.833333
chem_29813	22620	1358	22607	0.876543	0.058637	0.876543
chem_77989	47087	1359	47047	0.9	0.0586393	0.9
chem_3888	1305	1360	1312	0.80303	0.0586443	0.80303
chem_58257	59387	1361	59364	0.910256	0.058676	0.910256
chem_23147	24233	1362	24200	0.878378	0.0586779	0.878378
chem_99140	86955	1363	86955	0.935065	0.0586824	0.935065
chem_94565	34693	1364	34686	0.888889	0.05869	0.888889
chem_4792	39981	1365	40322	0.894737	0.058704	0.894737
chem_50599	24318	1366	24301	0.878378	0.0587053	0.878378
chem_24248	23202	1367	23154	0.876923	0.0587054	0.876923
chem_29863	10486	1368	10471	0.854545	0.0587069	0.854545
chem_51103	26260	1369	26234	0.880597	0.0587094	0.880597
chem_18669	40852	1370	40838	0.895349	0.0587118	0.895349
chem_32699	1461	1371	1458	0.803922	0.0587127	0.803922
chem_97722	2130	1372	2129	0.813559	0.0587337	0.813559
chem_48568	7963	1373	7956	0.847222	0.0587456	0.847222
chem_45044	3376	1374	3368	0.825397	0.0587536	0.825397
chem_24003	683	1375	682	0.784615	0.0587621	0.784615
chem_29726	82932	1376	82932	0.930435	0.0587839	0.930435
chem_20687	72031	1377	72016	0.920455	0.0587883	0.920455
chem_13285	14697	1378	14659	0.863636	0.0587982	0.863636
chem_82998	14207	1379	14206	0.862069	0.0588028	0.862069
chem_477	6688	1380	6748	0.842857	0.0588098	0.842857
chem_54648	14309	1381	14306	0.8625	0.0588136	0.8625
chem_87461	43480	1382	43468	0.897059	0.0588185	0.897059
chem_58409	61015	1383	60989	0.911392	0.05883	0.911392
chem_94551	12215	1384	12212	0.857143	0.0588372	0.857143
chem_62252	6603	1385	6593	0.842105	0.0588508	0.842105
chem_99619	41720	1386	41720	0.895522	0.058853	0.895522
chem_87132	9386	1387	9382	0.850746	0.0588617	0.850746
chem_67289	85588	1388	85559	0.933333	0.0588685	0.933333
chem_38857	15941	1389	15919	0.865672	0.0588791	0.865672
chem_70851	20865	1390	20858	0.873239	0.0588803	0.873239
chem_29304	21027	1391	21010	0.873418	0.0588804	0.873418
chem_72016	2783	1392	2781	0.820896	0.0589342	0.820896
chem_22173	76534	1393	76480	0.924242	0.0589369	0.924242
chem_92692	30609	1394	30601	0.885246	0.0589473	0.885246
chem_10833	42306	1395	42248	0.896552	0.0589503	0.896552
chem_14471	67246	1396	67105	0.916667	0.0589506	0.916667
chem_8912	42297	1397	42756	0.896552	0.0589556	0.896552
chem_26985	21554	1398	21447	0.875	0.0589721	0.875
chem_50272	8467	1399	8457	0.848485	0.0589799	0.848485
chem_10348	3600	1400	3582	0.827586	0.0589867	0.827586
chem_75255	22202	1401	22166	0.875	0.0589989	0.875
chem_95260	23893	1402	23892	0.877193	0.0590059	0.877193
chem_28202	56677	1403	56631	0.907895	0.0590174	0.907895
chem_63739	112	1404	112	0.732143	0.0590202	0.732143
chem_22817	13448	1405	13431	0.861111	0.0590247	0.861111
chem_61085	63339	1406	63311	0.913043	0.0590357	0.913043
chem_14584	862	1407	862	0.791045	0.0590363	0.791045
chem_57874	38817	1408	38796	0.893333	0.059037	0.893333
chem_61922	16599	1409	16574	0.866667	0.0590457	0.866667
chem_60272	10171	1410	10161	0.852941	0.0590667	0.852941
chem_50371	26253	1411	26226	0.880597	0.059072	0.880597
chem_26528	39288	1412	39232	0.893939	0.0590831	0.893939
chem_370	52988	1413	52988	0.905109	0.0590874	0.905109
chem_66329	37791	1414	37763	0.892308	0.059095	0.892308
chem_13327	86764	1415	86746	0.935065	0.0590967	0.935065
chem_62700	47490	1416	47489	0.90099	0.0591031	0.90099
chem_76440	68157	1417	68119	0.916667	0.0591131	0.916667
chem_99112	15032	1418	15032	0.863636	0.0591147	0.863636
chem_60078	6342	1419	6334	0.84127	0.0591263	0.84127
chem_16393	49679	1420	49638	0.902778	0.0591307	0.902778
chem_97743	13402	1421	13402	0.860759	0.0591373	0.860759
chem_67909	55127	1422	55114	0.906667	0.0591386	0.906667
chem_15529	33415	1423	33244	0.888889	0.0591432	0.888889
chem_69723	526	1424	524	0.777778	0.0591473	0.777778
chem_41348	137	1425	137	0.736842	0.0591591	0.736842
chem_80279	78092	1426	78083	0.925373	0.0591605	0.925373
chem_66256	62027	1427	62022	0.912088	0.0591781	0.912088
chem_95310	14250	1428	14249	0.862069	0.0591787	0.862069
chem_68190	75562	1429	75526	0.923077	0.0591895	0.923077
chem_43676	49850	1430	49819	0.902778	0.0591896	0.902778
chem_59214	59069	1431	59059	0.910112	0.0591988	0.910112
chem_68561	38417	1432	38398	0.892857	0.059202	0.892857
chem_86484	31482	1433	31481	0.886364	0.0592092	0.886364
chem_89606	30101	1434	30101	0.885057	0.0592343	0.885057
chem_22751	962	1435	960	0.793651	0.0592476	0.793651
chem_44396	6745	1436	6741	0.842857	0.0592477	0.842857
chem_95031	38993	1437	38991	0.893333	0.0592584	0.893333
chem_88670	68316	1438	68305	0.916667	0.0592673	0.916667
chem_36262	610	1439	608	0.781818	0.0592726	0.781818
chem_67489	39558	1440	39528	0.893939	0.0592743	0.893939
chem_99623	2230	1441	2230	0.814815	0.0592746	0.814815
chem_27710	36919	1442	36885	0.891892	0.0592779	0.891892
chem_48950	23334	1443	23301	0.876923	0.0592783	0.876923
chem_38999	40285	1444	40224	0.894737	0.0593026	0.894737
chem_33884	39351	1445	39298	0.893939	0.0593061	0.893939
chem_4305	3587	1446	3637	0.827586	0.0593117	0.827586
chem_94358	81746	1447	81742	0.928571	0.059315	0.928571
chem_23101	61364	1448	61296	0.911765	0.0593186	0.911765
chem_7595	4407	1449	4719	0.833333	0.0593285	0.833333
chem_14920	1980	1450	1974	0.8125	0.0593412	0.8125
chem_81299	1127	1451	1127	0.797101	0.059345	0.797101
chem_89521	57	1452	57	0.711538	0.0593536	0.711538
chem_85006	55208	1453	55202	0.906667	0.0593545	0.906667
chem_14607	480	1454	477	0.775862	0.0593634	0.775862
chem_91900	81719	1455	81714	0.928571	0.0593639	0.928571
chem_53708	19139	1456	19102	0.870968	0.0593735	0.870968
chem_3520	6420	1457	6423	0.841463	0.0593796	0.841463
chem_30148	10705	1458	10680	0.854839	0.0593831	0.854839
chem_75826	47796	1459	47789	0.901235	0.0593852	0.901235
chem_45154	17470	1460	17460	0.868421	0.0594138	0.868421
chem_39224	88629	1461	88589	0.9375	0.0594199	0.9375
chem_93448	19648	1462	19647	0.871429	0.059461	0.871429
chem_8144	27533	1463	28056	0.882353	0.0594663	0.882353
chem_61140	25803	1464	25787	0.88	0.0594693	0.88
chem_11212	62963	1465	62881	0.913043	0.059491	0.913043
chem_35373	8709	1466	8704	0.849315	0.0594934	0.849315
chem_70007	58459	1467	58401	0.909091	0.0594943	0.909091
chem_70318	5469	1468	5467	0.837838	0.0594946	0.837838
chem_5677	1947	1469	1954	0.811594	0.0595005	0.811594
chem_17965	6256	1470	6239	0.84127	0.0595013	0.84127
chem_74129	75626	1471	75596	0.923077	0.0595124	0.923077
chem_62117	19177	1472	19144	0.870968	0.0595152	0.870968
chem_54855	81308	1473	81259	0.928571	0.0595178	0.928571
chem_95780	43529	1474	43524	0.897059	0.0595245	0.897059
chem_46373	34870	1475	34867	0.89011	0.0595317	0.89011
chem_2492	90315	1476	90332	0.939759	0.0595391	0.939759
chem_9701	20200	1477	20640	0.873016	0.0595562	0.873016
chem_6835	29160	1478	29429	0.884058	0.0595659	0.884058
chem_93746	27420	1479	27418	0.881579	0.0595795	0.881579
chem_6994	68559	1480	68702	0.917647	0.0595797	0.917647
chem_43247	31974	1481	31934	0.887097	0.0595856	0.887097
chem_231	65154	1482	65204	0.914634	0.0595937	0.914634
chem_19767	36885	1483	36846	0.891892	0.0595951	0.891892
chem_94555	10944	1484	10941	0.854839	0.0596236	0.854839
chem_24824	67399	1485	67279	0.916667	0.0596249	0.916667
chem_60311	7750	1486	7732	0.846154	0.0596253	0.846154
chem_50989	40398	1487	40350	0.894737	0.0596267	0.894737
chem_50940	50186	1488	50182	0.902913	0.0596275	0.902913
chem_20384	21155	1489	21152	0.873563	0.059641	0.873563
chem_53448	21901	1490	21840	0.875	0.0596507	0.875
chem_58586	71755	1491	71719	0.92	0.0596792	0.92
chem_39739	2995	1492	2989	0.822581	0.0596825	0.822581
chem_2864	6692	1493	6721	0.842857	0.0596872	0.842857
chem_30722	56689	1494	56645	0.907895	0.0596891	0.907895
chem_5285	78857	1495	79086	0.926471	0.0596952	0.926471
chem_76658	945	1496	942	0.793103	0.0596966	0.793103
chem_15680	571	1497	570	0.78	0.0596993	0.78
chem_65009	48277	1498	48260	0.901408	0.0597003	0.901408
chem_346	4371	1499	4494	0.833333	0.0597073	0.833333
chem_23300	27657	1500	27594	0.882353	0.0597126	0.882353
chem_31599	18038	1501	18035	0.869048	0.0597288	0.869048
chem_72319	252	1502	252	0.754717	0.0597315	0.754717
chem_42015	3233	1503	3229	0.824561	0.0597346	0.824561
chem_46590	65327	1504	65309	0.914634	0.0597385	0.914634
chem_58010	45001	1505	44971	0.898551	0.0597422	0.898551
chem_34302	2576	1506	2576	0.819277	0.0597503	0.819277
chem_66173	54504	1507	54474	0.90625	0.0597512	0.90625
chem_68142	5164	1508	5157	0.836066	0.0597521	0.836066
chem_92095	53557	1509	53551	0.905405	0.0597594	0.905405
chem_4665	36243	1510	36322	0.890909	0.0597622	0.890909
chem_76902	225	1511	224	0.75	0.0597691	0.75
chem_69988	40562	1512	40532	0.894737	0.0597932	0.894737
chem_42188	35310	1513	35281	0.890411	0.0598135	0.890411
chem_92187	69229	1514	69224	0.917808	0.0598139	0.917808
chem_79561	9663	1515	9661	0.851852	0.0598165	0.851852
chem_55467	3099	1516	3093	0.823529	0.0598528	0.823529
chem_43842	58017	1517	57907	0.909091	0.0598657	0.909091
chem_24230	36903	1518	36867	0.891892	0.0598684	0.891892
chem_63906	39071	1519	39065	0.893617	0.0598711	0.893617
chem_70294	25835	1520	25822	0.88	0.0598737	0.88
chem_34914	25479	1521	25478	0.879518	0.0598779	0.879518
chem_32565	2979	1522	2973	0.822581	0.0598786	0.822581
chem_93411	61915	1523	61911	0.911765	0.0598852	0.911765
chem_21071	38661	1524	38625	0.893333	0.0598881	0.893333
chem_89405	3424	1525	3424	0.825397	0.0598933	0.825397
chem_42697	51603	1526	51579	0.90411	0.0599093	0.90411
chem_89038	38966	1527	38961	0.893333	0.0599119	0.893333
chem_74131	28014	1528	27993	0.882353	0.0599153	0.882353
chem_8805	4880	1529	4913	0.835616	0.0599198	0.835616
chem_2571	56553	1530	56616	0.907895	0.059924	0.907895
chem_32140	33117	1531	33115	0.887755	0.0599292	0.887755
chem_13746	40057	1532	39983	0.894737	0.0599305	0.894737
chem_59570	64883	1533	64847	0.914286	0.0599346	0.914286
chem_12085	32825	1534	32803	0.8875	0.0599463	0.8875
chem_48314	58091	1535	57988	0.909091	0.0599492	0.909091
chem_8731	26038	1536	26434	0.880597	0.0599511	0.880597
chem_36963	59293	1537	59264	0.910256	0.0599521	0.910256
chem_99155	3514	1538	3514	0.826667	0.0599555	0.826667
chem_64640	563	1539	560	0.779661	0.0599669	0.779661
chem_50037	5123	1540	5110	0.836066	0.0599681	0.836066
chem_13646	2295	1541	2292	0.816327	0.0599739	0.816327
chem_41337	52397	1542	52342	0.904762	0.0599755	0.904762
chem_40658	54992	1543	54969	0.906667	0.0599826	0.906667
chem_48185	30365	1544	30328	0.885246	0.0599845	0.885246
chem_73856	7359	1545	7351	0.844828	0.0599881	0.844828
chem_4321	1128	1546	1130	0.797297	0.0599894	0.797297
chem_31979	24628	1547	24592	0.878788	0.0600037	0.878788
chem_6727	3580	1548	3581	0.82716	0.0600037	0.82716
chem_43296	53275	1549	53243	0.905405	0.0600318	0.905405
chem_57855	76267	1550	76253	0.924051	0.0600382	0.924051
chem_92990	37236	1551	37234	0.891892	0.0600386	0.891892
chem_70468	14409	1552	14405	0.862745	0.0600444	0.862745
chem_57669	41400	1553	41364	0.895522	0.0600461	0.895522
chem_26704	1311	1554	1309	0.80303	0.0600502	0.80303
chem_19530	4465	1555	4414	0.833333	0.0600516	0.833333
chem_98827	25573	1556	25573	0.879518	0.0600612	0.879518
chem_60600	22679	1557	22670	0.876543	0.0600667	0.876543
chem_28347	43048	1558	42995	0.897059	0.0600668	0.897059
chem_75525	174	1559	174	0.745098	0.0600704	0.745098
chem_38138	26572	1560	26566	0.880952	0.0600717	0.880952
chem_4583	16836	1561	16856	0.86747	0.0600753	0.86747
chem_40198	8937	1562	8912	0.85	0.0600818	0.85
chem_59297	4653	1563	4627	0.833333	0.0600956	0.833333
chem_57243	7732	1564	7714	0.846154	0.0601104	0.846154
chem_51071	25763	1565	25745	0.88	0.0601189	0.88
chem_2166	45800	1566	45965	0.9	0.0601263	0.9
chem_7762	33282	1567	34375	0.888889	0.0601273	0.888889
chem_10268	28565	1568	28516	0.883333	0.0601291	0.883333
chem_75784	86137	1569	86133	0.934211	0.0601338	0.934211
chem_10655	66719	1570	66689	0.915663	0.0601541	0.915663
chem_9785	69937	1571	70121	0.918605	0.0601591	0.918605
chem_8822	3495	1572	3512	0.826667	0.0601654	0.826667
chem_71036	55503	1573	55502	0.907216	0.0601756	0.907216
chem_64025	39540	1574	39506	0.893939	0.0601878	0.893939
chem_49022	14857	1575	14831	0.863636	0.060199	0.863636
chem_28538	3536	1576	3531	0.826923	0.0601991	0.826923
chem_52544	25770	1577	25752	0.88	0.0602046	0.88
chem_50012	19117	1578	19076	0.870968	0.0602137	0.870968
chem_5671	82037	1579	82215	0.929577	0.0602192	0.929577
chem_88213	11258	1580	11257	0.855263	0.0602268	0.855263
chem_67109	2267	1581	2264	0.815385	0.0602323	0.815385
chem_1927	49323	1582	49344	0.902439	0.0602332	0.902439
chem_41122	38735	1583	38707	0.893333	0.0602428	0.893333
chem_68990	49516	1584	49503	0.902439	0.0602599	0.902439
chem_18586	12458	1585	12438	0.859155	0.0602674	0.859155
chem_12137	74836	1586	74705	0.923077	0.0602699	0.923077
chem_16582	682	1587	681	0.784615	0.0602748	0.784615
chem_78312	14974	1588	14965	0.863636	0.0602851	0.863636
chem_83521	68250	1589	68225	0.916667	0.0602859	0.916667
chem_72978	47783	1590	47774	0.901235	0.0602918	0.901235
chem_82798	54630	1591	54613	0.90625	0.0602926	0.90625
chem_27168	45351	1592	45323	0.898734	0.0602934	0.898734
chem_55507	51673	1593	51655	0.90411	0.0603049	0.90411
chem_92798	71942	1594	71933	0.92	0.0603059	0.92
chem_53107	656	1595	656	0.783784	0.0603166	0.783784
chem_14556	6685	1596	6685	0.842697	0.0603225	0.842697
chem_7576	71469	1597	71820	0.92	0.0603241	0.92
chem_82681	24401	1598	24395	0.878378	0.060339	0.878378
chem_1896	14644	1599	14685	0.863636	0.060348	0.863636
chem_64782	13534	1600	13528	0.861111	0.0603751	0.861111
chem_85350	22327	1601	22305	0.875	0.0603822	0.875
chem_43282	77251	1602	77248	0.924731	0.0603863	0.924731
chem_7348	10624	1603	10859	0.854839	0.0603977	0.854839
chem_54425	23357	1604	23326	0.876923	0.0604127	0.876923
chem_94355	58858	1605	58849	0.909091	0.0604209	0.909091
chem_11122	69941	1606	69912	0.918605	0.0604244	0.918605
chem_95699	55260	1607	55257	0.906667	0.0604247	0.906667
chem_82027	12100	1608	12075	0.857143	0.0604443	0.857143
chem_17247	43625	1609	43591	0.897436	0.0604458	0.897436
chem_93942	17575	1610	17575	0.868421	0.0604481	0.868421
chem_39118	48097	1611	48063	0.901408	0.0604497	0.901408
chem_26866	809	1612	805	0.789474	0.0604539	0.789474
chem_55100	65355	1613	65339	0.914634	0.0604598	0.914634
chem_97406	90854	1614	90854	0.940299	0.0604672	0.940299
chem_17729	20250	1615	20213	0.873016	0.0604719	0.873016
chem_15544	4449	1616	4398	0.833333	0.0604787	0.833333
chem_70651	9049	1617	9038	0.85	0.0604994	0.85
chem_42362	81904	1618	81897	0.929412	0.0605086	0.929412
chem_77685	18567	1619	18565	0.87013	0.0605183	0.87013
chem_11093	21337	1620	21209	0.875	0.0605206	0.875
chem_35827	19729	1621	19721	0.871795	0.0605301	0.871795
chem_48717	94800	1622	94795	0.948718	0.0605336	0.948718
chem_64190	1618	1623	1616	0.807018	0.0605419	0.807018
chem_86480	50100	1624	50094	0.902778	0.0605477	0.902778
chem_538	42869	1625	43187	0.897059	0.0605575	0.897059
chem_64426	80295	1626	80270	0.927536	0.0605684	0.927536
chem_88221	45703	1627	45701	0.898876	0.0605703	0.898876
chem_66323	16213	1628	16211	0.865854	0.0605817	0.865854
chem_846	30672	1629	31068	0.885714	0.0605909	0.885714
chem_14967	24049	1630	24037	0.878049	0.0605921	0.878049
chem_68968	34274	1631	34210	0.888889	0.0605949	0.888889
chem_10732	52107	1632	52019	0.904762	0.0605961	0.904762
chem_14241	7105	1633	7102	0.844156	0.0605964	0.844156
chem_51517	6998	1634	6981	0.84375	0.0606002	0.84375
chem_30685	59255	1635	59223	0.910256	0.060614	0.910256
chem_85388	10239	1636	10237	0.852941	0.0606145	0.852941
chem_34981	49414	1637	49389	0.902439	0.0606151	0.902439
chem_47962	11282	1638	11279	0.855422	0.0606241	0.855422
chem_22124	34950	1639	34937	0.890244	0.0606245	0.890244
chem_55166	51667	1640	51649	0.90411	0.0606264	0.90411
chem_15402	59187	1641	59145	0.910256	0.0606265	0.910256
chem_61540	3104	1642	3098	0.823529	0.0606282	0.823529
chem_33629	10102	1643	10082	0.852941	0.0606363	0.852941
chem_12037	53105	1644	53053	0.905405	0.0606542	0.905405
chem_21127	509	1645	506	0.777778	0.060682	0.777778
chem_78690	6183	1646	6181	0.84058	0.0606943	0.84058
chem_13806	47952	1647	47897	0.901408	0.0607125	0.901408
chem_85434	76352	1648	76348	0.924051	0.0607133	0.924051
chem_76514	76881	1649	76863	0.924242	0.0607272	0.924242
chem_70565	43354	1650	43331	0.897059	0.060732	0.897059
chem_19900	18809	1651	18804	0.870588	0.0607405	0.870588
chem_86974	3420	1652	3420	0.825397	0.0607441	0.825397
chem_72697	20876	1653	20870	0.873239	0.0607482	0.873239
chem_79906	30551	1654	30532	0.885246	0.0607505	0.885246
chem_1193	53996	1655	54009	0.90625	0.060768	0.90625
chem_71370	26370	1656	26349	0.880597	0.0607796	0.880597
chem_89358	68325	1657	68314	0.916667	0.0607957	0.916667
chem_94752	69241	1658	69239	0.917808	0.0607982	0.917808
chem_40518	31264	1659	31246	0.886076	0.0608007	0.886076
chem_4178	195	1660	206	0.75	0.0608143	0.75
chem_43026	33852	1661	33734	0.888889	0.0608179	0.888889
chem_68334	50736	1662	50700	0.903226	0.0608197	0.903226
chem_90625	2274	1663	2274	0.815385	0.060834	0.815385
chem_16588	80890	1664	80807	0.928571	0.0608431	0.928571
chem_6627	29585	1665	29600	0.884211	0.0608475	0.884211
chem_12680	17376	1666	17374	0.868132	0.0608498	0.868132
chem_4716	63684	1667	63804	0.91358	0.0608669	0.91358
chem_10153	34834	1668	34830	0.89011	0.0608671	0.89011
chem_37174	15071	1669	15059	0.864198	0.060871	0.864198
chem_66175	66501	1670	66482	0.915493	0.0608739	0.915493
chem_81077	13862	1671	13858	0.861538	0.0608765	0.861538
chem_1195	52004	1672	52004	0.904348	0.0608998	0.904348
chem_81313	5434	1673	5434	0.8375	0.0609047	0.8375
chem_90243	2682	1674	2682	0.819672	0.0609094	0.819672
chem_62710	50696	1675	50655	0.903226	0.0609187	0.903226
chem_45594	82189	1676	82163	0.929577	0.0609259	0.929577
chem_91198	47557	1677	47557	0.901099	0.0609275	0.901099
chem_68912	51743	1678	51728	0.90411	0.0609388	0.90411
chem_73953	47789	1679	47782	0.901235	0.0609396	0.901235
chem_56314	4642	1680	4615	0.833333	0.0609412	0.833333
chem_23388	70265	1681	70218	0.918919	0.0609562	0.918919
chem_34900	10730	1682	10707	0.854839	0.0609781	0.854839
chem_41493	26210	1683	26180	0.880597	0.0609849	0.880597
chem_52798	765	1684	765	0.787879	0.0609881	0.787879
chem_37802	15570	1685	15559	0.864865	0.0609911	0.864865
chem_94719	45583	1686	45582	0.898734	0.0609914	0.898734
chem_19196	55320	1687	55308	0.906977	0.0609939	0.906977
chem_11650	36849	1688	36808	0.891892	0.0610182	0.891892
chem_31968	3634	1689	3617	0.827586	0.0610183	0.827586
chem_74194	47790	1690	47783	0.901235	0.0610189	0.901235
chem_7089	20685	1691	20859	0.873239	0.061023	0.873239
chem_81625	32206	1692	32194	0.887097	0.0610383	0.887097
chem_78775	40933	1693	40926	0.895349	0.0610408	0.895349
chem_97869	1333	1694	1333	0.80303	0.061041	0.80303
chem_15837	15511	1695	15498	0.864865	0.0610604	0.864865
chem_74631	74394	1696	74379	0.922078	0.0610658	0.922078
chem_15839	51003	1697	50978	0.903614	0.061066	0.903614
chem_66908	32645	1698	32622	0.887324	0.0610681	0.887324
chem_29923	19013	1699	18961	0.870968	0.0610867	0.870968
chem_77715	529	1700	528	0.777778	0.0610884	0.777778
chem_7955	37347	1701	37888	0.892308	0.0610892	0.892308
chem_28851	31867	1702	31817	0.887097	0.0611123	0.887097
chem_4969	83849	1703	83974	0.931507	0.0611181	0.931507
chem_54046	14881	1704	14857	0.863636	0.0611225	0.863636
chem_99225	41715	1705	41715	0.895522	0.0611283	0.895522
chem_26236	41763	1706	41750	0.895833	0.0611366	0.895833
chem_63094	46814	1707	46741	0.9	0.061138	0.9
chem_6251	57352	1708	58254	0.909091	0.0611429	0.909091
chem_90234	33104	1709	33104	0.88764	0.0611476	0.88764
chem_12359	959	1710	956	0.793651	0.0611537	0.793651
chem_13561	12326	1711	12314	0.858974	0.061169	0.858974
chem_61716	28393	1712	28379	0.883117	0.06117	0.883117
chem_36693	4949	1713	4942	0.835821	0.0611718	0.835821
chem_42721	14828	1714	14800	0.863636	0.0611809	0.863636
chem_46730	37625	1715	37573	0.892308	0.0611827	0.892308
chem_86931	42189	1716	42185	0.896104	0.061183	0.896104
chem_87136	8279	1717	8276	0.847458	0.0611879	0.847458
chem_18422	124	1718	124	0.734694	0.0611902	0.734694
chem_79677	63936	1719	63927	0.91358	0.0611948	0.91358
chem_56728	47534	1720	47533	0.901099	0.0612072	0.901099
chem_14628	33394	1721	33223	0.888889	0.0612132	0.888889
chem_29222	9243	1722	9224	0.850746	0.061217	0.850746
chem_65027	32634	1723	32610	0.887324	0.0612298	0.887324
chem_43530	25219	1724	25191	0.87931	0.0612503	0.87931
chem_52370	1553	1725	1550	0.806452	0.0612626	0.806452
chem_72903	40586	1726	40557	0.894737	0.0612657	0.894737
chem_44531	8722	1727	8718	0.849315	0.0612694	0.849315
chem_8034	21300	1728	22233	0.875	0.0612717	0.875
chem_79358	28058	1729	28039	0.882353	0.0612751	0.882353
chem_99897	74494	1730	74494	0.922078	0.0612754	0.922078
chem_68103	24105	1731	24103	0.878049	0.0612757	0.878049
chem_97046	31493	1732	31493	0.886364	0.0612828	0.886364
chem_32726	3975	1733	3964	0.830189	0.061302	0.830189
chem_91074	8289	1734	8287	0.847458	0.0613074	0.847458
chem_5681	27133	1735	27285	0.881579	0.0613157	0.881579
chem_26259	83026	1736	83002	0.930556	0.0613334	0.930556
chem_61650	9020	1737	9005	0.85	0.0613365	0.85
chem_25425	38069	1738	38065	0.892473	0.0613392	0.892473
chem_61880	20847	1739	20833	0.873239	0.0613396	0.873239
chem_67876	35041	1740	35038	0.890244	0.0613532	0.890244
chem_46926	39056	1741	39045	0.893617	0.0613566	0.893617
chem_46875	63235	1742	63192	0.913043	0.0613586	0.913043
chem_91298	14612	1743	14610	0.863014	0.0613678	0.863014
chem_38834	16479	1744	16441	0.866667	0.0613761	0.866667
chem_69424	88852	1745	88834	0.9375	0.061381	0.9375
chem_51107	12522	1746	12511	0.859155	0.0613812	0.859155
chem_33501	67519	1747	67412	0.916667	0.061397	0.916667
chem_26395	5650	1748	5633	0.83871	0.0614081	0.83871
chem_995	6447	1749	6683	0.842105	0.0614137	0.842105
chem_94206	90428	1750	90427	0.939759	0.0614588	0.939759
chem_57768	6759	1751	6757	0.842857	0.0614614	0.842857
chem_83224	81981	1752	81981	0.929412	0.0614754	0.929412
chem_47349	19746	1753	19739	0.871795	0.0614755	0.871795
chem_30123	17263	1754	17250	0.867925	0.0614756	0.867925
chem_30957	46256	1755	46121	0.9	0.0614783	0.9
chem_2007	7915	1756	7919	0.847222	0.0615017	0.847222
chem_75510	4158	1757	4155	0.830508	0.0615025	0.830508
chem_85968	35075	1758	35073	0.890244	0.0615052	0.890244
chem_13579	53113	1759	53061	0.905405	0.0615162	0.905405
chem_53664	66834	1760	66816	0.915663	0.0615349	0.915663
chem_71859	49524	1761	49514	0.902439	0.0615513	0.902439
chem_87093	25553	1762	25553	0.879518	0.0615569	0.879518
chem_92125	16784	1763	16779	0.866667	0.0615598	0.866667
chem_92138	16140	1764	16135	0.865672	0.061575	0.865672
chem_30407	15909	1765	15884	0.865672	0.0615778	0.865672
chem_71120	9347	1766	9338	0.850746	0.0615794	0.850746
chem_3298	3153	1767	3157	0.824324	0.0616	0.824324
chem_25885	9703	1768	9702	0.852273	0.0616003	0.852273
chem_66585	90180	1769	90159	0.939394	0.0616036	0.939394
chem_32985	21626	1770	21532	0.875	0.0616098	0.875
chem_87170	28107	1771	28094	0.882353	0.0616291	0.882353
chem_65082	21082	1772	21073	0.873418	0.0616308	0.873418
chem_5297	60799	1773	60960	0.911392	0.0616334	0.911392
chem_36425	911	1774	911	0.792683	0.0616478	0.792683
chem_40617	11722	1775	11655	0.857143	0.0616479	0.857143
chem_46252	1203	1776	1197	0.8	0.0616539	0.8
chem_34391	15070	1777	15058	0.864198	0.0616618	0.864198
chem_28487	284	1778	282	0.759259	0.0616694	0.759259
chem_33169	28671	1779	28639	0.883333	0.0616702	0.883333
chem_82438	1375	1780	1374	0.803279	0.0616702	0.803279
chem_96989	8556	1781	8556	0.848485	0.0616715	0.848485
chem_29390	24067	1782	24057	0.878049	0.0616796	0.878049
chem_40212	27761	1783	27712	0.882353	0.0616952	0.882353
chem_97120	18609	1784	18609	0.87013	0.0617015	0.87013
chem_32640	45731	1785	45727	0.89899	0.0617026	0.89899
chem_72719	1246	1786	1243	0.8	0.0617083	0.8
chem_55306	12275	1787	12274	0.858696	0.0617111	0.858696
chem_5230	54033	1788	54361	0.90625	0.0617115	0.90625
chem_17873	21431	1789	21309	0.875	0.0617242	0.875
chem_42665	23726	1790	23715	0.877193	0.0617361	0.877193
chem_3248	89910	1791	90005	0.939394	0.0617437	0.939394
chem_83508	18371	1792	18365	0.869565	0.0617564	0.869565
chem_92710	371	1793	371	0.767857	0.0617613	0.767857
chem_79783	23971	1794	23969	0.877551	0.0617632	0.877551
chem_12917	25622	1795	25587	0.88	0.0617766	0.88
chem_38973	15739	1796	15731	0.865385	0.0617913	0.865385
chem_36630	65283	1797	65256	0.914634	0.0617969	0.914634
chem_38583	21702	1798	21617	0.875	0.0618304	0.875
chem_98622	60289	1799	60286	0.910448	0.0618345	0.910448
chem_11698	70196	1800	70142	0.918919	0.0618587	0.918919
chem_96759	538	1801	538	0.777778	0.0618679	0.777778
chem_11370	33348	1802	33172	0.888889	0.0618687	0.888889
chem_82467	40673	1803	40661	0.894737	0.0618723	0.894737
chem_28894	2474	1804	2463	0.818182	0.0618804	0.818182
chem_75918	22710	1805	22706	0.876543	0.0618954	0.876543
chem_46350	32553	1806	32515	0.887324	0.0619036	0.887324
chem_17498	85197	1807	85129	0.933333	0.0619068	0.933333
chem_8229	18019	1808	18070	0.869048	0.061907	0.869048
chem_71014	39880	1809	39875	0.894118	0.0619193	0.894118
chem_420	17392	1810	17447	0.868421	0.0619195	0.868421
chem_12338	63716	1811	63677	0.91358	0.0619207	0.91358
chem_52978	24755	1812	24728	0.878788	0.0619253	0.878788
chem_3153	801	1813	807	0.789474	0.0619355	0.789474
chem_17820	26087	1814	26040	0.880597	0.0619485	0.880597
chem_59403	38377	1815	38350	0.892857	0.0619487	0.892857
chem_9086	66714	1816	66930	0.915663	0.0619488	0.915663
chem_60023	9906	1817	9893	0.852459	0.0619584	0.852459
chem_38208	59866	1818	59801	0.910448	0.0619665	0.910448
chem_62991	16037	1819	16020	0.865672	0.0619735	0.865672
chem_65848	29099	1820	29095	0.883721	0.0619827	0.883721
chem_49848	23339	1821	23306	0.876923	0.0619837	0.876923
chem_61350	17505	1822	17500	0.868421	0.0619855	0.868421
chem_96150	92318	1823	92316	0.942857	0.0619859	0.942857
chem_95127	23890	1824	23889	0.877193	0.0619863	0.877193
chem_11001	52112	1825	52024	0.904762	0.0619873	0.904762
chem_23236	59032	1826	59016	0.910112	0.0619875	0.910112
chem_5688	90550	1827	90710	0.940299	0.0619936	0.940299
chem_28014	18033	1828	18028	0.869048	0.0619964	0.869048
chem_64744	67994	1829	67941	0.916667	0.0620081	0.916667
chem_63887	50706	1830	50668	0.903226	0.0620216	0.903226
chem_61148	9910	1831	9898	0.852459	0.0620226	0.852459
chem_76739	7805	1832	7797	0.846154	0.0620386	0.846154
chem_97173	30110	1833	30110	0.885057	0.0620415	0.885057
chem_19890	21455	1834	21339	0.875	0.0620437	0.875
chem_6629	62942	1835	63354	0.913043	0.0620449	0.913043
chem_267	9177	1836	9218	0.850746	0.0620458	0.850746
chem_62169	13793	1837	13788	0.861538	0.0620645	0.861538
chem_78244	16087	1838	16078	0.865672	0.0620701	0.865672
chem_13860	7104	1839	7101	0.844156	0.062082	0.844156
chem_59507	15604	1840	15598	0.864865	0.0620846	0.864865
chem_84142	34511	1841	34481	0.888889	0.0620874	0.888889
chem_79985	7517	1842	7515	0.84507	0.0621052	0.84507
chem_36312	303	1843	303	0.761194	0.0621061	0.761194
chem_60841	8487	1844	8480	0.848485	0.0621154	0.848485
chem_3879	7571	1845	7653	0.846154	0.0621176	0.846154
chem_34676	7247	1846	7229	0.844828	0.0621323	0.844828
chem_30126	33	1847	33	0.689655	0.062139	0.689655
chem_8812	38156	1848	38512	0.892857	0.0621477	0.892857
chem_25258	19862	1849	19855	0.872093	0.0621501	0.872093
chem_42407	64776	1850	64730	0.914286	0.0621508	0.914286
chem_66027	57223	1851	57223	0.908163	0.0621516	0.908163
chem_73132	22993	1852	22982	0.876712	0.0621519	0.876712
chem_20739	43640	1853	43607	0.897436	0.0621533	0.897436
chem_71447	1244	1854	1241	0.8	0.0621592	0.8
chem_23129	8085	1855	8068	0.847458	0.062161	0.847458
chem_80373	1253	1856	1250	0.8	0.0621654	0.8
chem_27102	10481	1857	10466	0.854545	0.0621809	0.854545
chem_48963	8156	1858	8143	0.847458	0.0621846	0.847458
chem_92311	9397	1859	9393	0.850746	0.0621851	0.850746
chem_53620	79115	1860	79089	0.926471	0.0621873	0.926471
chem_32630	2583	1861	2582	0.819444	0.0621935	0.819444
chem_1388	375	1862	377	0.769231	0.0621939	0.769231
chem_3880	53060	1863	53214	0.905405	0.0622139	0.905405
chem_54113	28767	1864	28748	0.883333	0.0622141	0.883333
chem_45272	33896	1865	33781	0.888889	0.0622181	0.888889
chem_50343	30897	1866	30867	0.885714	0.0622191	0.885714
chem_66950	18305	1867	18295	0.869565	0.0622191	0.869565
chem_21018	49383	1868	49350	0.902439	0.0622224	0.902439
chem_60649	16867	1869	16866	0.86747	0.0622275	0.86747
chem_12330	88158	1870	88142	0.936709	0.0622346	0.936709
chem_16197	46023	1871	45866	0.9	0.0622386	0.9
chem_16058	28272	1872	28237	0.883117	0.0622485	0.883117
chem_60326	7489	1873	7484	0.84507	0.0622557	0.84507
chem_1526	50965	1874	50974	0.903614	0.0622596	0.903614
chem_57504	49480	1875	49461	0.902439	0.0622614	0.902439
chem_82146	45141	1876	45128	0.898551	0.0622647	0.898551
chem_18060	39800	1877	39781	0.894118	0.0622704	0.894118
chem_54395	26279	1878	26253	0.880597	0.0622776	0.880597
chem_37435	15567	1879	15556	0.864865	0.062278	0.864865
chem_965	4025	1880	4193	0.830508	0.0622781	0.830508
chem_41401	30850	1881	30818	0.885714	0.0622931	0.885714
chem_53547	33067	1882	33062	0.88764	0.0623033	0.88764
chem_2532	60791	1883	60836	0.911392	0.0623118	0.911392
chem_73707	4907	1884	4904	0.835616	0.0623257	0.835616
chem_97955	42817	1885	42817	0.896552	0.062345	0.896552
chem_75975	38902	1886	38891	0.893333	0.0623639	0.893333
chem_40109	52380	1887	52325	0.904762	0.0623655	0.904762
chem_11076	13615	1888	13594	0.861538	0.062371	0.861538
chem_49038	8158	1889	8145	0.847458	0.06238	0.847458
chem_92300	79336	1890	79331	0.926471	0.0623945	0.926471
chem_44778	35327	1891	35300	0.890411	0.0623978	0.890411
chem_61205	2659	1892	2656	0.819672	0.0623985	0.819672
chem_24771	70269	1893	70224	0.918919	0.0624163	0.918919
chem_27255	35752	1894	35689	0.890625	0.0624315	0.890625
chem_33683	3637	1895	3621	0.827586	0.0624408	0.827586
chem_98983	28998	1896	28998	0.883333	0.0624439	0.883333
chem_59979	63329	1897	63299	0.913043	0.0624462	0.913043
chem_21011	2164	1898	2156	0.814815	0.0624465	0.814815
chem_93476	47367	1899	47355	0.9	0.062455	0.9
chem_36649	11035	1900	11018	0.855072	0.062458	0.855072
chem_1237	34910	1901	34911	0.890244	0.0624618	0.890244
chem_72182	12011	1902	11978	0.857143	0.0624619	0.857143
chem_51315	3248	1903	3245	0.824561	0.0624624	0.824561
chem_12265	23145	1904	23090	0.876923	0.0624698	0.876923
chem_24675	54907	1905	54877	0.906667	0.062481	0.906667
chem_44719	21780	1906	21702	0.875	0.0624841	0.875
chem_17892	27600	1907	27533	0.882353	0.0624895	0.882353
chem_1932	47883	1908	47936	0.901408	0.0624902	0.901408
chem_83191	78113	1909	78106	0.925373	0.0624918	0.925373
chem_92365	4185	1910	4183	0.830508	0.0624953	0.830508
chem_80541	20	1911	20	0.673469	0.0624986	0.673469
chem_87520	57174	1912	57172	0.908046	0.0625023	0.908046
chem_55793	46681	1913	46590	0.9	0.0625156	0.9
chem_41316	49273	1914	49271	0.902174	0.0625241	0.902174
chem_18018	60677	1915	60665	0.911111	0.0625242	0.911111
chem_65829	53028	1916	53025	0.905263	0.062535	0.905263
chem_70547	1241	1917	1238	0.8	0.06255	0.8
chem_78379	22240	1918	22208	0.875	0.0625503	0.875
chem_16591	7612	1919	7586	0.846154	0.0625517	0.846154
chem_43806	17033	1920	17017	0.867647	0.0625552	0.867647
chem_42303	7688	1921	7667	0.846154	0.0625756	0.846154
chem_72288	25842	1922	25829	0.88	0.0625768	0.88
chem_25881	2970	1923	2964	0.822581	0.062582	0.822581
chem_57349	38565	1924	38564	0.893204	0.0625984	0.893204
chem_35198	2830	1925	2825	0.821429	0.0625986	0.821429
chem_32184	70297	1926	70257	0.918919	0.0626036	0.918919
chem_69414	268	1927	268	0.757576	0.0626201	0.757576
chem_96979	9408	1928	9406	0.850746	0.0626239	0.850746
chem_16881	2053	1929	2045	0.813559	0.062628	0.813559
chem_92050	66940	1930	66937	0.915663	0.0626296	0.915663
chem_29164	2699	1931	2696	0.82	0.0626425	0.82
chem_56029	10811	1932	10794	0.854839	0.0626429	0.854839
chem_50388	35910	1933	35868	0.890625	0.0626466	0.890625
chem_14345	52137	1934	52051	0.904762	0.0626478	0.904762
chem_96874	57007	1935	57006	0.907895	0.0626488	0.907895
chem_85991	30097	1936	30096	0.885057	0.0626489	0.885057
chem_38059	5415	1937	5414	0.836957	0.0626505	0.836957
chem_61367	6064	1938	6061	0.84	0.0626607	0.84
chem_61335	10315	1939	10310	0.853333	0.0626715	0.853333
chem_64535	14558	1940	14550	0.863014	0.0626851	0.863014
chem_25007	14490	1941	14475	0.863014	0.0626894	0.863014
chem_30562	18175	1942	18156	0.869565	0.0626903	0.869565
chem_83115	19269	1943	19252	0.870968	0.0626954	0.870968
chem_74081	9065	1944	9054	0.85	0.0627043	0.85
chem_83307	70547	1945	70538	0.918919	0.0627175	0.918919
chem_86658	5207	1946	5205	0.836066	0.0627269	0.836066
chem_80876	20918	1947	20914	0.873239	0.0627405	0.873239
chem_49649	33968	1948	33862	0.888889	0.0627474	0.888889
chem_49914	19754	1949	19747	0.871795	0.0627481	0.871795
chem_81672	23021	1950	23013	0.876712	0.0627519	0.876712
chem_55199	4638	1951	4611	0.833333	0.0627531	0.833333
chem_90682	54698	1952	54690	0.90625	0.0627557	0.90625
chem_47749	39440	1953	39396	0.893939	0.0627572	0.893939
chem_16911	34842	1954	34838	0.89011	0.0627649	0.89011
chem_32124	32488	1955	32442	0.887324	0.0627724	0.887324
chem_90779	7080	1956	7075	0.84375	0.0627751	0.84375
chem_83507	80637	1957	80634	0.927711	0.0627797	0.927711
chem_22030	11534	1958	11448	0.857143	0.0627807	0.857143
chem_74710	22707	1959	22703	0.876543	0.0627855	0.876543
chem_85013	29944	1960	29940	0.884615	0.062792	0.884615
chem_79894	59489	1961	59476	0.910256	0.0627988	0.910256
chem_79064	182	1962	182	0.745455	0.0627997	0.745455
chem_27752	84743	1963	84720	0.932432	0.062801	0.932432
chem_8453	4416	1964	4772	0.833333	0.062803	0.833333
chem_19060	249	1965	249	0.754717	0.0628035	0.754717
chem_87883	67033	1966	67033	0.915888	0.0628057	0.915888
chem_29105	605	1967	603	0.781818	0.0628063	0.781818
chem_92440	59552	1968	59547	0.910256	0.0628232	0.910256
chem_93565	80425	1969	80420	0.927536	0.0628335	0.927536
chem_31135	33053	1970	33047	0.88764	0.0628433	0.88764
chem_13940	63720	1971	63681	0.91358	0.0628468	0.91358
chem_23328	5509	1972	5502	0.838235	0.062854	0.838235
chem_52555	7966	1973	7959	0.847222	0.0628634	0.847222
chem_88605	73306	1974	73305	0.921348	0.0628934	0.921348
chem_47143	7960	1975	7953	0.847222	0.0629127	0.847222
chem_36566	77826	1976	77786	0.925373	0.0629161	0.925373
chem_66100	491	1977	490	0.775862	0.0629178	0.775862
chem_37493	25483	1978	25482	0.879518	0.0629231	0.879518
chem_30989	85297	1979	85237	0.933333	0.0629251	0.933333
chem_37500	6294	1980	6280	0.84127	0.0629291	0.84127
chem_91411	37230	1981	37227	0.891892	0.0629311	0.891892
chem_47452	8343	1982	8342	0.848101	0.0629366	0.848101
chem_33385	15246	1983	15213	0.864407	0.0629406	0.864407
chem_56137	21069	1984	21060	0.873418	0.0629438	0.873418
chem_15037	66728	1985	66698	0.915663	0.0629454	0.915663
chem_37960	21692	1986	21607	0.875	0.0629467	0.875
chem_25598	7216	1987	7197	0.844828	0.0629493	0.844828
chem_25772	40178	1988	40109	0.894737	0.0629595	0.894737
chem_21206	31210	1989	31189	0.886076	0.0629599	0.886076
chem_3833	3947	1990	3968	0.830189	0.062962	0.830189
chem_12143	20704	1991	20670	0.873239	0.0629705	0.873239
chem_94636	45217	1992	45212	0.898551	0.0630071	0.898551
chem_54944	6145	1993	6138	0.84058	0.0630079	0.84058
chem_73531	12018	1994	11985	0.857143	0.063013	0.857143
chem_5334	60800	1995	60962	0.911392	0.0630131	0.911392
chem_32400	19026	1996	18975	0.870968	0.0630174	0.870968
[truncated: 98,002 more rows]

## Sheet: SF 2b
Ranking molecules based on their siimilarity to the query. Columns have the same meaning as in source data for Figure 2b,c
Query Pubchem ID	Name	smiles
12277389	2-Hexadecylnaphthalene	CCCCCCCCCCCCCCCCC1=CC2=CC=CC=C2C=C1
chem_id	jaccard_rank	cosine_rank	tanimoto_rank	jaccard_dist	cosine_dist	tanimoto_dist
chem_98613	1	1	1	0.1875	0.00440447	0.1875
chem_38829	2	85009	2	0.294118	0.264868	0.294118
chem_43894	3	81473	3	0.296296	0.24895	0.296296
chem_51562	4	7	4	0.387097	0.0221724	0.387097
chem_58369	5	168	5	0.388889	0.052389	0.388889
chem_12199	6	2854	6	0.405405	0.0823895	0.405405
chem_49567	7	8517	7	0.5	0.0976183	0.5
chem_82880	8	683	8	0.512195	0.0670444	0.512195
chem_48734	9	146	9	0.515152	0.0512421	0.515152
chem_10661	10	394	10	0.525	0.0614817	0.525
chem_70075	11	72918	11	0.53125	0.216113	0.53125
chem_89212	12	318	12	0.540541	0.0587274	0.540541
chem_39303	13	15	13	0.564103	0.0285979	0.564103
chem_95388	14	1070	14	0.564103	0.0721297	0.564103
chem_73593	15	10353	15	0.567568	0.101119	0.567568
chem_4844	16	265	16	0.568182	0.0566852	0.568182
chem_38281	17	400	17	0.571429	0.0615812	0.571429
chem_98602	18	684	18	0.571429	0.067064	0.571429
chem_90631	19	4173	19	0.575	0.0870953	0.575
chem_21143	20	542	20	0.578947	0.0645481	0.578947
chem_30244	21	65354	21	0.578947	0.192304	0.578947
chem_53091	22	162	22	0.578947	0.052208	0.578947
chem_15453	23	71723	23	0.581395	0.212113	0.581395
chem_37202	24	250	24	0.581395	0.0562267	0.581395
chem_332	25	5	25	0.585366	0.0215701	0.585366
chem_21455	26	1277	26	0.589744	0.074079	0.589744
chem_42734	27	17	27	0.595238	0.0291359	0.595238
chem_42254	28	225	28	0.6	0.0549525	0.6
chem_203	29	65816	29	0.604167	0.19373	0.604167
chem_49421	30	448	30	0.604167	0.062871	0.604167
chem_42235	31	319	31	0.604651	0.0587618	0.604651
chem_67819	32	908	32	0.604651	0.0702293	0.604651
chem_91930	33	46622	33	0.609756	0.151879	0.609756
chem_22053	34	23062	34	0.613636	0.119399	0.613636
chem_35598	35	195	35	0.613636	0.0535383	0.613636
chem_73667	36	28736	36	0.613636	0.126678	0.613636
chem_97090	37	486	37	0.615385	0.0635037	0.615385
chem_5991	38	615	39	0.617021	0.0659259	0.617021
chem_30148	39	4303	38	0.617021	0.0874962	0.617021
chem_26080	40	1188	40	0.618182	0.0733464	0.618182
chem_7180	41	13231	42	0.619048	0.10589	0.619048
chem_38449	42	651	41	0.619048	0.0665095	0.619048
chem_73585	43	1041	43	0.619048	0.0718644	0.619048
chem_74380	44	1238	44	0.621622	0.0737854	0.621622
chem_36489	45	526	45	0.622222	0.0642306	0.622222
chem_75983	46	222	46	0.622222	0.0549169	0.622222
chem_37890	47	34	47	0.625	0.0375582	0.625
chem_97988	48	323	48	0.625	0.0588596	0.625
chem_21420	49	58	49	0.627451	0.0414909	0.627451
chem_1811	50	22116	50	0.627907	0.118164	0.627907
chem_18518	51	38660	51	0.627907	0.139523	0.627907
chem_33811	52	62	52	0.627907	0.0427084	0.627907
chem_47266	53	483	53	0.627907	0.0634368	0.627907
chem_98487	54	467	54	0.627907	0.0632228	0.627907
chem_88253	55	76450	55	0.62963	0.228833	0.62963
chem_71490	56	374	56	0.631579	0.0607989	0.631579
chem_20178	57	263	57	0.636364	0.0566456	0.636364
chem_31209	58	2	58	0.636364	0.0105542	0.636364
chem_79456	59	1201	59	0.638298	0.0734461	0.638298
chem_24800	60	3156	60	0.638889	0.083571	0.638889
chem_14717	61	3152	61	0.641026	0.0835638	0.641026
chem_37880	62	275	62	0.642857	0.0570442	0.642857
chem_79111	63	48237	63	0.642857	0.154653	0.642857
chem_80216	64	90684	64	0.642857	0.295817	0.642857
chem_54364	65	8206	65	0.644444	0.0969721	0.644444
chem_65464	66	9762	66	0.644444	0.100038	0.644444
chem_95989	67	14613	67	0.644444	0.108004	0.644444
chem_34413	68	26071	68	0.647059	0.123272	0.647059
chem_38951	69	61739	69	0.647059	0.18251	0.647059
chem_88592	70	48906	70	0.647059	0.155794	0.647059
chem_32317	71	8729	71	0.648148	0.0980556	0.648148
chem_71721	72	398	72	0.648649	0.0615446	0.648649
chem_9494	73	955	74	0.65	0.0708655	0.65
chem_60219	74	404	73	0.65	0.061685	0.65
chem_95061	75	21982	75	0.65	0.118011	0.65
chem_96531	76	11	76	0.650794	0.0268914	0.650794
chem_3717	77	46191	77	0.651163	0.151122	0.651163
chem_56864	78	36276	78	0.651163	0.136266	0.651163
chem_31697	79	4665	79	0.652174	0.0885663	0.652174
chem_48420	80	14	80	0.652174	0.0278564	0.652174
chem_62778	81	71365	81	0.652174	0.210934	0.652174
chem_70011	82	48242	82	0.652174	0.154659	0.652174
chem_87399	83	1392	83	0.652174	0.0749916	0.652174
chem_28944	84	1479	84	0.653061	0.0756961	0.653061
chem_80641	85	456	85	0.653846	0.0630336	0.653846
chem_92794	86	79683	86	0.653846	0.241435	0.653846
chem_24134	87	55220	87	0.657895	0.167818	0.657895
chem_37640	88	74771	88	0.658537	0.222682	0.658537
chem_46652	89	557	89	0.658537	0.0648226	0.658537
chem_20951	90	41939	90	0.659091	0.144426	0.659091
chem_42883	91	64870	91	0.659091	0.190884	0.659091
chem_51466	92	69740	92	0.659091	0.205439	0.659091
chem_51574	93	853	93	0.659091	0.0695315	0.659091
chem_99283	94	1138	94	0.659091	0.0728752	0.659091
chem_16503	95	414	95	0.659574	0.0619215	0.659574
chem_17268	96	69635	96	0.659574	0.205127	0.659574
chem_22045	97	2994	97	0.659574	0.0830007	0.659574
chem_38993	98	2383	98	0.659574	0.0803131	0.659574
chem_92413	99	592	99	0.659574	0.065551	0.659574
chem_96737	100	3003	100	0.659574	0.0830288	0.659574
chem_31782	101	580	101	0.66	0.0653151	0.66
chem_1467	102	406	102	0.666667	0.0617091	0.666667
chem_21503	103	167	103	0.666667	0.0523674	0.666667
chem_26683	104	2198	104	0.666667	0.0796116	0.666667
chem_31497	105	2921	105	0.666667	0.082655	0.666667
chem_36306	106	69733	106	0.666667	0.205396	0.666667
chem_42378	107	348	107	0.666667	0.0597652	0.666667
chem_50047	108	2582	108	0.666667	0.0811692	0.666667
chem_53408	109	61427	109	0.666667	0.181684	0.666667
chem_57548	110	67214	110	0.666667	0.197798	0.666667
chem_59530	111	20430	111	0.666667	0.115972	0.666667
chem_60770	112	329	112	0.666667	0.0591145	0.666667
chem_61610	113	58257	113	0.666667	0.174451	0.666667
chem_66130	114	340	114	0.666667	0.059434	0.666667
chem_67102	115	62280	115	0.666667	0.183884	0.666667
chem_73571	116	52355	116	0.666667	0.162125	0.666667
chem_73990	117	2939	117	0.666667	0.082769	0.666667
chem_81612	118	3	118	0.666667	0.0134362	0.666667
chem_84088	119	9175	119	0.666667	0.0988655	0.666667
chem_91861	120	39874	120	0.666667	0.141332	0.666667
chem_6581	121	3977	121	0.673077	0.0864512	0.673077
chem_94056	122	3866	122	0.673077	0.0860585	0.673077
chem_3814	123	156	126	0.673469	0.0518582	0.673469
chem_12310	124	43	123	0.673469	0.0388085	0.673469
chem_22536	125	744	124	0.673469	0.0679193	0.673469
chem_33015	126	59938	125	0.673469	0.178155	0.673469
chem_63646	127	257	127	0.673469	0.0564015	0.673469
chem_77819	128	88627	128	0.673469	0.283567	0.673469
chem_93755	129	57119	129	0.673469	0.171923	0.673469
chem_20140	130	1243	130	0.673913	0.0738394	0.673913
chem_31339	131	170	131	0.673913	0.0524872	0.673913
chem_92091	132	1366	132	0.673913	0.0747023	0.673913
chem_92207	133	55379	133	0.673913	0.168152	0.673913
chem_98825	134	12878	134	0.673913	0.10533	0.673913
chem_3220	135	536	137	0.674419	0.0644392	0.674419
chem_11324	136	1801	135	0.674419	0.077685	0.674419
chem_18135	137	60	136	0.674419	0.0419517	0.674419
chem_52617	138	333	138	0.674419	0.0591567	0.674419
chem_70637	139	91	139	0.674419	0.0459184	0.674419
chem_9577	140	53880	142	0.675	0.165097	0.675
chem_25314	141	1802	140	0.675	0.0776904	0.675
chem_75432	142	51841	141	0.675	0.161124	0.675
chem_97486	143	53349	143	0.675	0.164136	0.675
chem_65596	144	1196	144	0.675676	0.0734097	0.675676
chem_15290	145	24	145	0.68	0.0346372	0.68
chem_50200	146	334	146	0.68	0.0591576	0.68
chem_66315	147	78428	147	0.68	0.23645	0.68
chem_69451	148	213	148	0.68	0.0544844	0.68
chem_78727	149	9455	149	0.68	0.0994332	0.68
chem_17771	150	32375	150	0.680851	0.131214	0.680851
chem_63286	151	76244	151	0.680851	0.228065	0.680851
chem_17344	152	874	152	0.681818	0.0698125	0.681818
chem_21840	153	148	153	0.681818	0.0513679	0.681818
chem_62119	154	73336	154	0.681818	0.217542	0.681818
chem_80685	155	22317	155	0.681818	0.11843	0.681818
chem_13676	156	280	156	0.682927	0.0572087	0.682927
chem_14993	157	75314	157	0.682927	0.224643	0.682927
chem_21489	158	556	158	0.682927	0.0648179	0.682927
chem_24251	159	10326	159	0.682927	0.101074	0.682927
chem_35791	160	382	160	0.682927	0.0610205	0.682927
chem_62841	161	422	161	0.682927	0.0622389	0.682927
chem_72601	162	1008	162	0.682927	0.0715526	0.682927
chem_93953	163	403	163	0.682927	0.0616351	0.682927
chem_12661	164	14956	164	0.683333	0.108497	0.683333
chem_37343	165	24601	165	0.684211	0.121371	0.684211
chem_94942	166	279	166	0.684211	0.0571634	0.684211
chem_5436	167	40660	168	0.685185	0.142489	0.685185
chem_22303	168	367	167	0.685185	0.0605811	0.685185
chem_7344	169	4991	170	0.686275	0.0894715	0.686275
chem_15662	170	44966	169	0.686275	0.149156	0.686275
chem_87524	171	57641	171	0.686275	0.173068	0.686275
chem_28046	172	14042	172	0.6875	0.107154	0.6875
chem_38878	173	1106	173	0.6875	0.0725132	0.6875
chem_44564	174	965	174	0.6875	0.0710399	0.6875
chem_47108	175	1284	175	0.6875	0.0741417	0.6875
chem_55090	176	762	176	0.6875	0.0683042	0.6875
chem_1977	177	5549	178	0.688889	0.0909625	0.688889
chem_12009	178	475	177	0.688889	0.0632867	0.688889
chem_44981	179	233	179	0.688889	0.0552702	0.688889
chem_63513	180	1004	180	0.688889	0.0715092	0.688889
chem_96520	181	239	181	0.688889	0.0554847	0.688889
chem_97365	182	346	182	0.688889	0.0595931	0.688889
chem_40172	183	70442	183	0.689655	0.207886	0.689655
chem_72478	184	51	184	0.689655	0.040123	0.689655
chem_17125	185	91652	185	0.690476	0.302141	0.690476
chem_27590	186	50960	186	0.690476	0.159518	0.690476
chem_36713	187	21594	187	0.690476	0.11751	0.690476
chem_49044	188	2181	188	0.690476	0.0794933	0.690476
chem_67734	189	584	189	0.690476	0.0654103	0.690476
chem_71074	190	18774	190	0.690476	0.113758	0.690476
chem_15121	191	82586	191	0.690909	0.253905	0.690909
chem_45853	192	1233	192	0.690909	0.0737484	0.690909
chem_14199	193	39374	193	0.692308	0.140569	0.692308
chem_25466	194	986	194	0.692308	0.0713236	0.692308
chem_58769	195	41230	195	0.692308	0.143343	0.692308
chem_67912	196	337	196	0.692308	0.0593904	0.692308
chem_85340	197	102	197	0.692308	0.0471744	0.692308
chem_4428	198	70	202	0.693878	0.0436729	0.693878
chem_6014	199	130	205	0.693878	0.0497148	0.693878
chem_9447	200	1559	207	0.693878	0.076211	0.693878
chem_15068	201	57	198	0.693878	0.0412602	0.693878
chem_22240	202	64749	199	0.693878	0.190538	0.693878
chem_41867	203	60472	200	0.693878	0.179407	0.693878
chem_44247	204	51233	201	0.693878	0.160049	0.693878
chem_46633	205	350	203	0.693878	0.0599219	0.693878
chem_48564	206	72153	204	0.693878	0.213494	0.693878
chem_93504	207	30751	206	0.693878	0.129147	0.693878
chem_84452	208	11164	208	0.694444	0.102546	0.694444
chem_95950	209	3188	209	0.694444	0.0836618	0.694444
chem_831	210	9	214	0.695652	0.024428	0.695652
chem_15750	211	2185	210	0.695652	0.0795179	0.695652
chem_44758	212	2046	211	0.695652	0.0789301	0.695652
chem_77891	213	606	212	0.695652	0.0657659	0.695652
chem_81695	214	1521	213	0.695652	0.075932	0.695652
chem_86419	215	472	215	0.695652	0.063263	0.695652
chem_87951	216	121	216	0.695652	0.0489289	0.695652
chem_88844	217	11983	217	0.695652	0.103874	0.695652
chem_95464	218	1155	218	0.695652	0.0730821	0.695652
chem_28388	219	84484	219	0.696429	0.262426	0.696429
chem_98760	220	12071	220	0.69697	0.104016	0.69697
chem_53	221	521	225	0.697674	0.0641715	0.697674
chem_13180	222	179	221	0.697674	0.0527872	0.697674
chem_27452	223	75713	222	0.697674	0.225984	0.697674
chem_43347	224	677	223	0.697674	0.066891	0.697674
chem_45192	225	61181	224	0.697674	0.181157	0.697674
chem_69225	226	49359	226	0.697674	0.156592	0.697674
chem_29078	227	155	227	0.698113	0.0518464	0.698113
chem_74498	228	19832	228	0.698113	0.1152	0.698113
chem_85999	229	36160	229	0.698113	0.136125	0.698113
chem_97	230	2443	240	0.7	0.0806037	0.7
chem_3456	231	32185	232	0.7	0.13097	0.7
chem_28911	232	1465	230	0.7	0.0756231	0.7
chem_32174	233	45700	231	0.7	0.150379	0.7
chem_52596	234	48199	233	0.7	0.154583	0.7
chem_60597	235	45057	234	0.7	0.149321	0.7
chem_62340	236	30694	235	0.7	0.129092	0.7
chem_64174	237	86	236	0.7	0.0451131	0.7
chem_67442	238	50685	237	0.7	0.158966	0.7
chem_68933	239	35502	238	0.7	0.135313	0.7
chem_84686	240	52381	239	0.7	0.162164	0.7
chem_79599	241	59665	241	0.701754	0.17755	0.701754
chem_97969	242	791	242	0.701754	0.0686637	0.701754
chem_22033	243	27178	243	0.702128	0.124729	0.702128
chem_41566	244	172	244	0.702128	0.0525131	0.702128
chem_55346	245	42988	245	0.702128	0.14601	0.702128
chem_62373	246	174	246	0.702128	0.0526226	0.702128
chem_71440	247	669	247	0.702128	0.0667924	0.702128
chem_91800	248	182	248	0.702128	0.0528465	0.702128
chem_81287	249	91001	249	0.702703	0.298087	0.702703
chem_3644	250	53188	250	0.703125	0.163796	0.703125
chem_72076	251	25849	251	0.703704	0.122989	0.703704
chem_3581	252	8225	252	0.704545	0.0969926	0.704545
chem_41921	253	8927	253	0.704545	0.0984521	0.704545
chem_57241	254	1099	254	0.704545	0.0724525	0.704545
chem_65632	255	2558	255	0.704545	0.0810975	0.704545
chem_78863	256	90826	256	0.704545	0.296857	0.704545
chem_79587	257	1929	257	0.704545	0.0783004	0.704545
chem_80505	258	20521	258	0.704545	0.116092	0.704545
chem_85097	259	34414	259	0.704545	0.133886	0.704545
chem_88220	260	1349	260	0.704545	0.074546	0.704545
chem_89123	261	69904	261	0.704545	0.205991	0.704545
chem_98450	262	20414	262	0.704545	0.11595	0.704545
chem_99929	263	361	263	0.704545	0.0604433	0.704545
chem_95161	264	410	264	0.704918	0.0617643	0.704918
chem_7332	265	216	269	0.705882	0.0546433	0.705882
chem_40465	266	33621	265	0.705882	0.132818	0.705882
chem_61195	267	55209	266	0.705882	0.167797	0.705882
chem_69852	268	22484	267	0.705882	0.11862	0.705882
chem_73279	269	3054	268	0.705882	0.0831938	0.705882
chem_74659	270	1997	270	0.705882	0.0786852	0.705882
chem_84858	271	44596	271	0.705882	0.148494	0.705882
chem_92939	272	508	272	0.705882	0.0638495	0.705882
chem_95513	273	1633	273	0.705882	0.0766849	0.705882
chem_58515	274	1427	274	0.706897	0.0752845	0.706897
chem_71549	275	719	275	0.706897	0.0675444	0.706897
chem_57854	276	14678	276	0.707317	0.108103	0.707317
chem_78251	277	6283	277	0.707317	0.0927208	0.707317
chem_66287	278	1519	278	0.707692	0.0759212	0.707692
chem_2576	279	50966	279	0.708333	0.159524	0.708333
chem_7852	280	1652	284	0.708333	0.0768055	0.708333
chem_26571	281	507	280	0.708333	0.0638475	0.708333
chem_33250	282	268	281	0.708333	0.0568002	0.708333
chem_50042	283	49908	282	0.708333	0.157563	0.708333
chem_77963	284	53	283	0.708333	0.0407262	0.708333
chem_93176	285	14761	285	0.708333	0.108237	0.708333
chem_98376	286	2975	286	0.708333	0.0829479	0.708333
chem_39655	287	40327	287	0.709091	0.142043	0.709091
chem_74585	288	81	288	0.709091	0.044487	0.709091
chem_84324	289	42	289	0.709677	0.0386744	0.709677
chem_96831	290	8005	290	0.710145	0.0965533	0.710145
chem_2719	291	201	293	0.711111	0.0537772	0.711111
chem_7017	292	83	302	0.711111	0.0447023	0.711111
chem_12580	293	49937	291	0.711111	0.15762	0.711111
chem_24404	294	2457	292	0.711111	0.0806642	0.711111
chem_27511	295	631	294	0.711111	0.066257	0.711111
chem_27652	296	9539	295	0.711111	0.0996065	0.711111
chem_34845	297	45911	296	0.711111	0.150703	0.711111
chem_43580	298	22	297	0.711111	0.0338078	0.711111
chem_55518	299	8602	298	0.711111	0.0977678	0.711111
chem_59719	300	70991	299	0.711111	0.209641	0.711111
chem_61274	301	48408	300	0.711111	0.154944	0.711111
chem_66836	302	1639	301	0.711111	0.0767345	0.711111
chem_71338	303	80106	303	0.711111	0.243277	0.711111
chem_94125	304	72697	304	0.711111	0.215428	0.711111
chem_1814	305	50071	305	0.711538	0.157875	0.711538
chem_25455	306	2745	306	0.711538	0.0819139	0.711538
chem_41993	307	25315	307	0.711538	0.122292	0.711538
chem_48260	308	47490	308	0.711538	0.153406	0.711538
chem_56730	309	540	309	0.711538	0.0645346	0.711538
chem_70941	310	6805	310	0.711538	0.0939596	0.711538
chem_83823	311	67449	311	0.711538	0.198403	0.711538
chem_17118	312	81438	312	0.711864	0.248776	0.711864
chem_67251	313	15249	313	0.711864	0.108942	0.711864
chem_43035	314	149	314	0.712121	0.0514529	0.712121
chem_664	315	25051	327	0.714286	0.121955	0.714286
chem_10459	316	23794	315	0.714286	0.120321	0.714286
chem_11603	317	46976	316	0.714286	0.152458	0.714286
chem_15156	318	6209	317	0.714286	0.0925621	0.714286
chem_35294	319	6530	318	0.714286	0.0933173	0.714286
chem_42663	320	12451	319	0.714286	0.104666	0.714286
chem_47297	321	62062	320	0.714286	0.183344	0.714286
chem_53175	322	17650	321	0.714286	0.112298	0.714286
chem_53674	323	489	322	0.714286	0.0635471	0.714286
chem_58488	324	581	323	0.714286	0.0653636	0.714286
chem_60704	325	10247	324	0.714286	0.100924	0.714286
chem_61103	326	26768	325	0.714286	0.124189	0.714286
chem_66006	327	295	326	0.714286	0.0578748	0.714286
chem_70755	328	301	328	0.714286	0.058043	0.714286
chem_73401	329	397	329	0.714286	0.0614959	0.714286
chem_75581	330	26073	330	0.714286	0.123272	0.714286
chem_77683	331	65945	331	0.714286	0.194086	0.714286
chem_84373	332	71068	332	0.714286	0.2099	0.714286
chem_99870	333	6	333	0.714286	0.0220558	0.714286
chem_23367	334	459	334	0.716667	0.0630834	0.716667
chem_14260	335	54562	335	0.716981	0.166459	0.716981
chem_17954	336	21738	336	0.716981	0.117719	0.716981
chem_37674	337	54721	337	0.716981	0.166771	0.716981
chem_82767	338	87704	338	0.716981	0.278464	0.716981
chem_6747	339	16	347	0.717391	0.0289327	0.717391
chem_14046	340	968	339	0.717391	0.0710696	0.717391
chem_17911	341	48865	340	0.717391	0.155709	0.717391
chem_26359	342	10155	341	0.717391	0.100749	0.717391
chem_34256	343	5477	342	0.717391	0.0907759	0.717391
chem_38348	344	15388	343	0.717391	0.10913	0.717391
chem_43530	345	14047	344	0.717391	0.10717	0.717391
chem_45998	346	231	345	0.717391	0.0552216	0.717391
chem_50834	347	51878	346	0.717391	0.161196	0.717391
chem_70299	348	8911	348	0.717391	0.0984209	0.717391
chem_73475	349	43354	349	0.717391	0.146616	0.717391
chem_76145	350	1580	350	0.717391	0.0763627	0.717391
chem_86995	351	787	351	0.717391	0.0686156	0.717391
chem_4888	352	54	354	0.717949	0.0409079	0.717949
chem_12975	353	61312	352	0.717949	0.181416	0.717949
chem_40601	354	2450	353	0.717949	0.0806308	0.717949
chem_91986	355	64067	355	0.717949	0.188677	0.717949
chem_15000	356	70924	356	0.71875	0.209421	0.71875
chem_30239	357	681	357	0.71875	0.0669751	0.71875
chem_77562	358	654	358	0.71875	0.0665602	0.71875
chem_21611	359	961	359	0.719298	0.0709768	0.719298
chem_29881	360	63922	360	0.719298	0.188298	0.719298
chem_97647	361	37987	361	0.719298	0.138604	0.719298
chem_1267	362	2155	362	0.72	0.079397	0.72
chem_21085	363	86247	363	0.72	0.270952	0.72
chem_35555	364	6890	364	0.72	0.0942201	0.72
chem_35590	365	26774	365	0.72	0.124195	0.72
chem_47796	366	83065	366	0.72	0.256064	0.72
chem_49639	367	64765	367	0.72	0.19059	0.72
chem_72672	368	518	368	0.72	0.064099	0.72
chem_86128	369	729	369	0.72	0.0677286	0.72
chem_90545	370	51816	370	0.72	0.161089	0.72
chem_14352	371	18297	371	0.72093	0.11315	0.72093
chem_14644	372	24615	372	0.72093	0.121392	0.72093
chem_32907	373	4909	373	0.72093	0.0892588	0.72093
chem_52990	374	75429	374	0.72093	0.225039	0.72093
chem_67276	375	19063	375	0.72093	0.114159	0.72093
chem_74637	376	21540	376	0.72093	0.117423	0.72093
chem_80595	377	76177	377	0.72093	0.227815	0.72093
chem_87055	378	46286	378	0.72093	0.151281	0.72093
chem_97117	379	59643	379	0.72093	0.177492	0.72093
chem_98107	380	36155	380	0.72093	0.13612	0.72093
chem_37842	381	46353	381	0.721311	0.151402	0.721311
chem_51155	382	2545	382	0.721311	0.0810404	0.721311
chem_78801	383	199	383	0.721311	0.0536605	0.721311
chem_10793	384	6977	384	0.722222	0.0944085	0.722222
chem_22588	385	41	385	0.722222	0.0382247	0.722222
chem_30972	386	14165	386	0.722222	0.107329	0.722222
chem_35324	387	17318	387	0.722222	0.111866	0.722222
chem_42011	388	33923	388	0.722222	0.133236	0.722222
chem_57243	389	6926	389	0.722222	0.0943047	0.722222
chem_67041	390	43891	390	0.722222	0.147387	0.722222
chem_80427	391	11212	391	0.722222	0.102628	0.722222
chem_85474	392	56589	392	0.722222	0.170746	0.722222
chem_92752	393	732	393	0.722222	0.0677864	0.722222
chem_2428	394	1537	396	0.723404	0.0760319	0.723404
chem_2631	395	2990	397	0.723404	0.0829915	0.723404
chem_5354	396	17193	400	0.723404	0.111688	0.723404
chem_13514	397	533	394	0.723404	0.0643946	0.723404
chem_22060	398	401	395	0.723404	0.0616048	0.723404
chem_39794	399	838	398	0.723404	0.069383	0.723404
chem_43795	400	112	399	0.723404	0.0480789	0.723404
chem_57307	401	441	401	0.723404	0.0627658	0.723404
chem_60990	402	72939	402	0.723404	0.216193	0.723404
chem_62086	403	28172	403	0.723404	0.125962	0.723404
chem_80935	404	69097	404	0.723404	0.203407	0.723404
chem_91666	405	2610	405	0.723404	0.081288	0.723404
chem_94831	406	6024	406	0.723404	0.0920863	0.723404
chem_98226	407	306	407	0.723404	0.0582183	0.723404
chem_99482	408	673	408	0.723404	0.0668528	0.723404
chem_27122	409	2141	409	0.723684	0.0793281	0.723684
chem_11204	410	93	410	0.724138	0.0463081	0.724138
chem_15062	411	628	411	0.724138	0.066153	0.724138
chem_32871	412	2907	412	0.724138	0.0825947	0.724138
chem_46673	413	21	413	0.724638	0.0320308	0.724638
chem_8394	414	77320	418	0.725	0.23227	0.725
chem_19935	415	47384	414	0.725	0.153206	0.725
chem_23165	416	42436	415	0.725	0.145144	0.725
chem_63558	417	453	416	0.725	0.0629313	0.725
chem_67968	418	40846	417	0.725	0.14277	0.725
chem_6073	419	784	427	0.72549	0.068602	0.72549
chem_14142	420	1225	419	0.72549	0.0736717	0.72549
chem_14610	421	19218	420	0.72549	0.114378	0.72549
chem_39277	422	29709	421	0.72549	0.127858	0.72549
chem_41353	423	5743	422	0.72549	0.0914309	0.72549
chem_49081	424	39390	423	0.72549	0.140595	0.72549
chem_56062	425	32478	424	0.72549	0.131347	0.72549
chem_57621	426	69932	425	0.72549	0.206072	0.72549
chem_58742	427	39393	426	0.72549	0.140601	0.72549
chem_62476	428	36809	428	0.72549	0.136987	0.72549
chem_76780	429	42482	429	0.72549	0.145218	0.72549
chem_79018	430	28422	430	0.72549	0.126288	0.72549
chem_88107	431	5830	431	0.72549	0.0916507	0.72549
chem_93921	432	3418	432	0.72549	0.0845145	0.72549
chem_1883	433	2550	434	0.727273	0.0810686	0.727273
chem_7153	434	79262	448	0.727273	0.239694	0.727273
chem_17915	435	17431	433	0.727273	0.112022	0.727273
chem_19851	436	17668	435	0.727273	0.112323	0.727273
chem_24122	437	12029	436	0.727273	0.10397	0.727273
chem_25756	438	927	437	0.727273	0.070479	0.727273
chem_32394	439	217	438	0.727273	0.0548193	0.727273
chem_35615	440	73485	439	0.727273	0.218027	0.727273
chem_39766	441	488	440	0.727273	0.0635453	0.727273
chem_43477	442	61894	441	0.727273	0.182925	0.727273
chem_46225	443	87720	442	0.727273	0.278585	0.727273
chem_53153	444	1500	443	0.727273	0.0758108	0.727273
chem_58125	445	15408	444	0.727273	0.109153	0.727273
chem_64815	446	18722	445	0.727273	0.113685	0.727273
chem_68688	447	77265	446	0.727273	0.232041	0.727273
chem_70835	448	95651	447	0.727273	0.336834	0.727273
chem_72575	449	53580	449	0.727273	0.164548	0.727273
chem_76884	450	1146	450	0.727273	0.0729413	0.727273
chem_77458	451	737	451	0.727273	0.0678327	0.727273
chem_86165	452	24974	452	0.727273	0.121846	0.727273
chem_89390	453	2838	453	0.727273	0.0823227	0.727273
chem_91302	454	67456	454	0.727273	0.198423	0.727273
chem_95688	455	78505	455	0.727273	0.236742	0.727273
chem_6352	456	47011	457	0.728814	0.152529	0.728814
chem_12016	457	13836	456	0.728814	0.106827	0.728814
chem_79209	458	9527	458	0.728814	0.0995834	0.728814
chem_82545	459	956	459	0.728814	0.0708897	0.728814
chem_1573	460	28392	461	0.729167	0.126252	0.729167
chem_7617	461	41846	473	0.729167	0.144273	0.729167
chem_14044	462	4994	460	0.729167	0.0894859	0.729167
chem_23493	463	16189	462	0.729167	0.110279	0.729167
chem_40407	464	712	463	0.729167	0.067446	0.729167
chem_43929	465	26156	464	0.729167	0.123368	0.729167
chem_44415	466	298	465	0.729167	0.0579719	0.729167
chem_44458	467	96606	466	0.729167	0.347444	0.729167
chem_44559	468	24711	467	0.729167	0.121519	0.729167
chem_57167	469	92969	468	0.729167	0.311765	0.729167
chem_59854	470	418	469	0.729167	0.0620055	0.729167
chem_65418	471	59602	470	0.729167	0.177406	0.729167
chem_66595	472	27728	471	0.729167	0.125411	0.729167
chem_68799	473	28200	472	0.729167	0.126005	0.729167
chem_85450	474	87204	474	0.729167	0.275794	0.729167
chem_86293	475	454	475	0.729167	0.0629803	0.729167
chem_93824	476	45470	476	0.729167	0.150017	0.729167
chem_18142	477	98421	477	0.72973	0.378985	0.72973
chem_93512	478	61983	478	0.72973	0.18312	0.72973
chem_9866	479	57943	479	0.730159	0.173738	0.730159
chem_276	480	3168	481	0.730769	0.0836109	0.730769
chem_2004	481	893	480	0.730769	0.0700232	0.730769
chem_8986	482	1298	490	0.730769	0.0742452	0.730769
chem_35024	483	2540	482	0.730769	0.0809958	0.730769
chem_59286	484	38206	483	0.730769	0.1389	0.730769
chem_60531	485	38352	484	0.730769	0.139105	0.730769
chem_69052	486	21428	485	0.730769	0.117275	0.730769
chem_70182	487	330	486	0.730769	0.0591428	0.730769
chem_80279	488	43547	487	0.730769	0.146873	0.730769
chem_81982	489	7211	488	0.730769	0.0948876	0.730769
chem_89714	490	66561	489	0.730769	0.195773	0.730769
chem_89969	491	51200	491	0.730769	0.159982	0.730769
chem_95217	492	191	492	0.730769	0.0533238	0.730769
chem_98588	493	1957	493	0.730769	0.0784187	0.730769
chem_62703	494	662	494	0.731343	0.0667442	0.731343
chem_72546	495	4475	495	0.731343	0.0880132	0.731343
chem_16608	496	86280	496	0.731707	0.271106	0.731707
chem_17293	497	482	497	0.731707	0.0634302	0.731707
chem_44519	498	66131	498	0.731707	0.194558	0.731707
chem_46434	499	14648	499	0.731707	0.108051	0.731707
chem_47044	500	76165	500	0.731707	0.227783	0.731707
chem_77094	501	64495	501	0.731707	0.18978	0.731707
chem_81505	502	18	502	0.731707	0.029244	0.731707
chem_87664	503	117	503	0.731707	0.0487244	0.731707
chem_89945	504	35406	504	0.731707	0.135194	0.731707
chem_6079	505	8759	508	0.732143	0.0981346	0.732143
chem_10394	506	613	505	0.732143	0.065866	0.732143
chem_27526	507	39813	506	0.732143	0.141225	0.732143
chem_39055	508	7436	507	0.732143	0.0953603	0.732143
chem_68668	509	9114	509	0.732143	0.09876	0.732143
chem_80197	510	32	510	0.732143	0.0369831	0.732143
chem_3172	511	95173	515	0.733333	0.331452	0.733333
chem_6821	512	80910	527	0.733333	0.246704	0.733333
chem_10598	513	8170	511	0.733333	0.0968896	0.733333
chem_12821	514	2362	512	0.733333	0.0802256	0.733333
chem_14692	515	2398	513	0.733333	0.0803989	0.733333
chem_16799	516	16342	514	0.733333	0.110509	0.733333
chem_37489	517	70092	516	0.733333	0.206599	0.733333
chem_37781	518	3818	517	0.733333	0.0859199	0.733333
chem_39230	519	1417	518	0.733333	0.0751805	0.733333
chem_45173	520	83229	519	0.733333	0.256742	0.733333
chem_46491	521	75002	520	0.733333	0.223467	0.733333
chem_48877	522	51394	521	0.733333	0.160318	0.733333
chem_49643	523	803	522	0.733333	0.0688047	0.733333
chem_52311	524	1528	523	0.733333	0.0759658	0.733333
chem_57269	525	39372	524	0.733333	0.140565	0.733333
chem_58304	526	28751	525	0.733333	0.126696	0.733333
chem_61437	527	375	526	0.733333	0.0608	0.733333
chem_73374	528	41112	528	0.733333	0.143145	0.733333
chem_74270	529	1404	529	0.733333	0.0751078	0.733333
chem_83024	530	1576	530	0.733333	0.0763457	0.733333
chem_83223	531	14102	531	0.733333	0.107238	0.733333
chem_84055	532	1542	532	0.733333	0.0760531	0.733333
chem_85080	533	1405	533	0.733333	0.0751092	0.733333
chem_86199	534	7630	534	0.733333	0.0958075	0.733333
chem_95703	535	2669	535	0.733333	0.0815028	0.733333
chem_95875	536	1862	536	0.733333	0.0780084	0.733333
chem_7546	537	69482	537	0.734375	0.2046	0.734375
chem_99903	538	196	538	0.734375	0.0535853	0.734375
chem_2326	539	36151	548	0.734694	0.136117	0.734694
chem_4928	540	8399	550	0.734694	0.0973843	0.734694
chem_10897	541	2761	539	0.734694	0.0819868	0.734694
chem_11816	542	88	540	0.734694	0.0458542	0.734694
chem_12057	543	107	541	0.734694	0.0476025	0.734694
chem_13914	544	3784	542	0.734694	0.0857605	0.734694
chem_14433	545	48876	543	0.734694	0.155735	0.734694
chem_20498	546	44350	544	0.734694	0.148115	0.734694
chem_21268	547	911	545	0.734694	0.0702535	0.734694
chem_22583	548	413	546	0.734694	0.0618907	0.734694
chem_23023	549	139	547	0.734694	0.0503432	0.734694
chem_48933	550	1385	549	0.734694	0.0749308	0.734694
chem_53614	551	80111	551	0.734694	0.243308	0.734694
chem_53753	552	12233	552	0.734694	0.104305	0.734694
chem_55079	553	1028	553	0.734694	0.0717432	0.734694
chem_57212	554	3953	554	0.734694	0.0863745	0.734694
chem_58796	555	6286	555	0.734694	0.0927244	0.734694
chem_66475	556	465	556	0.734694	0.063204	0.734694
chem_73642	557	436	557	0.734694	0.0626123	0.734694
chem_76464	558	66920	558	0.734694	0.196876	0.734694
chem_81109	559	491	559	0.734694	0.0635871	0.734694
chem_94328	560	304	560	0.734694	0.0580957	0.734694
chem_99150	561	810	561	0.734694	0.0689448	0.734694
chem_63070	562	21984	562	0.735294	0.118011	0.735294
chem_89953	563	5487	563	0.735294	0.0907933	0.735294
chem_3205	564	62036	567	0.735849	0.183276	0.735849
chem_15776	565	59959	564	0.735849	0.178198	0.735849
chem_19278	566	50455	565	0.735849	0.158563	0.735849
chem_29551	567	82701	566	0.735849	0.25434	0.735849
chem_33713	568	879	568	0.735849	0.0698557	0.735849
chem_33986	569	247	569	0.735849	0.0560444	0.735849
chem_41151	570	7321	570	0.735849	0.0951317	0.735849
chem_41470	571	10329	571	0.735849	0.101081	0.735849
chem_43136	572	70536	572	0.735849	0.208187	0.735849
chem_48162	573	40645	573	0.735849	0.142473	0.735849
chem_52018	574	59451	574	0.735849	0.177045	0.735849
chem_56696	575	457	575	0.735849	0.0630355	0.735849
chem_60164	576	30886	576	0.735849	0.129343	0.735849
chem_78587	577	303	577	0.735849	0.0580944	0.735849
chem_13322	578	78	578	0.736111	0.0443545	0.736111
chem_15629	579	24311	579	0.736111	0.121008	0.736111
chem_16729	580	1493	580	0.736842	0.0757659	0.736842
chem_45223	581	5553	581	0.736842	0.0909766	0.736842
chem_55203	582	13710	582	0.736842	0.106658	0.736842
chem_58021	583	93877	583	0.736842	0.319266	0.736842
chem_68862	584	7232	584	0.736842	0.0949351	0.736842
chem_99506	585	23926	585	0.736842	0.120503	0.736842
chem_6677	586	72810	592	0.737705	0.215787	0.737705
chem_17699	587	8770	586	0.737705	0.0981603	0.737705
chem_24287	588	165	587	0.737705	0.0522971	0.737705
chem_43753	589	42597	588	0.737705	0.145416	0.737705
chem_53147	590	12873	589	0.737705	0.105321	0.737705
chem_57010	591	188	590	0.737705	0.0531638	0.737705
chem_61144	592	33967	591	0.737705	0.133292	0.737705
chem_4174	593	33008	598	0.738095	0.13202	0.738095
chem_7853	594	3288	603	0.738095	0.0840497	0.738095
chem_16419	595	69641	593	0.738095	0.205134	0.738095
chem_29164	596	21691	594	0.738095	0.117669	0.738095
chem_31595	597	17594	595	0.738095	0.112229	0.738095
chem_33850	598	58926	596	0.738095	0.175927	0.738095
chem_36446	599	90274	597	0.738095	0.293185	0.738095
chem_47365	600	35298	599	0.738095	0.13504	0.738095
chem_60932	601	543	600	0.738095	0.0645833	0.738095
chem_67752	602	7386	601	0.738095	0.0952663	0.738095
chem_76380	603	221	602	0.738095	0.0548688	0.738095
chem_91286	604	97962	604	0.738095	0.368231	0.738095
chem_10726	605	26674	605	0.738462	0.124054	0.738462
chem_14925	606	46734	606	0.738462	0.152048	0.738462
chem_67631	607	59416	607	0.738462	0.176967	0.738462
chem_85793	608	6605	608	0.738462	0.0934811	0.738462
chem_98284	609	1665	609	0.738462	0.076933	0.738462
chem_6425	610	91762	620	0.73913	0.302853	0.73913
chem_14163	611	3321	610	0.73913	0.0841674	0.73913
chem_17132	612	10374	611	0.73913	0.10115	0.73913
chem_24954	613	6620	612	0.73913	0.0935155	0.73913
chem_27496	614	82493	613	0.73913	0.253483	0.73913
chem_32750	615	1722	614	0.73913	0.0772231	0.73913
chem_34934	616	60035	615	0.73913	0.178359	0.73913
chem_42665	617	10973	616	0.73913	0.102192	0.73913
chem_45741	618	93122	617	0.73913	0.312862	0.73913
chem_49360	619	94144	618	0.73913	0.321588	0.73913
chem_64064	620	83283	619	0.73913	0.256993	0.73913
chem_64891	621	60051	621	0.73913	0.178394	0.73913
chem_66384	622	1052	622	0.73913	0.071948	0.73913
chem_68766	623	5888	623	0.73913	0.0918153	0.73913
chem_72583	624	4956	624	0.73913	0.0893919	0.73913
chem_72723	625	27628	625	0.73913	0.125274	0.73913
chem_76633	626	708	626	0.73913	0.0673885	0.73913
chem_94264	627	1442	627	0.73913	0.0754024	0.73913
chem_97478	628	5299	628	0.73913	0.0903295	0.73913
chem_19445	629	29180	629	0.739726	0.12721	0.739726
chem_94779	630	159	630	0.739726	0.0520281	0.739726
chem_7057	631	22646	644	0.74	0.118854	0.74
chem_7892	632	1814	646	0.74	0.0777446	0.74
chem_9553	633	20	654	0.74	0.0316507	0.74
chem_18054	634	13173	631	0.74	0.105795	0.74
chem_29357	635	71987	632	0.74	0.212981	0.74
chem_37290	636	5953	633	0.74	0.0919428	0.74
chem_37377	637	81480	634	0.74	0.248979	0.74
chem_38778	638	825	635	0.74	0.0691793	0.74
chem_39125	639	77663	636	0.74	0.233538	0.74
chem_40056	640	59585	637	0.74	0.177365	0.74
chem_44400	641	65718	638	0.74	0.193428	0.74
chem_49138	642	70277	639	0.74	0.207252	0.74
chem_49378	643	15161	640	0.74	0.108807	0.74
chem_51515	644	3464	641	0.74	0.0846716	0.74
chem_58948	645	228	642	0.74	0.0550735	0.74
chem_60508	646	23067	643	0.74	0.119404	0.74
chem_73070	647	143	645	0.74	0.0509994	0.74
chem_83808	648	380	647	0.74	0.0609397	0.74
chem_84970	649	61573	648	0.74	0.18202	0.74
chem_85333	650	3211	649	0.74	0.0837327	0.74
chem_86719	651	68250	650	0.74	0.200773	0.74
chem_89286	652	48058	651	0.74	0.15433	0.74
chem_92710	653	33276	652	0.74	0.13238	0.74
chem_93217	654	83841	653	0.74	0.259455	0.74
chem_98131	655	237	655	0.74	0.0554177	0.74
chem_33198	656	41564	656	0.740741	0.143823	0.740741
chem_34492	657	13875	657	0.740741	0.106887	0.740741
chem_38245	658	33362	658	0.740741	0.132503	0.740741
chem_47360	659	24423	659	0.740741	0.121144	0.740741
chem_48708	660	50690	660	0.740741	0.158978	0.740741
chem_52836	661	53714	661	0.740741	0.164802	0.740741
chem_83837	662	8587	662	0.740741	0.0977404	0.740741
chem_93965	663	3768	663	0.740741	0.0857202	0.740741
chem_3340	664	679	665	0.741379	0.0669267	0.741379
chem_6901	665	36340	670	0.741379	0.136341	0.741379
chem_25512	666	2477	664	0.741379	0.0807443	0.741379
chem_34472	667	866	666	0.741379	0.0697006	0.741379
chem_57594	668	36550	667	0.741379	0.136622	0.741379
chem_61356	669	16137	668	0.741379	0.110203	0.741379
chem_67889	670	1606	669	0.741379	0.0765131	0.741379
chem_78752	671	140	671	0.741379	0.0503783	0.741379
chem_88153	672	53559	672	0.741379	0.164502	0.741379
chem_55944	673	33	673	0.741935	0.0373031	0.741935
chem_17005	674	51141	674	0.742424	0.159864	0.742424
chem_78601	675	38463	675	0.742424	0.139249	0.742424
chem_46122	676	93910	676	0.742857	0.31968	0.742857
chem_9498	677	96032	679	0.74359	0.340899	0.74359
chem_36173	678	198	677	0.74359	0.0536383	0.74359
chem_81890	679	3030	678	0.74359	0.083112	0.74359
chem_2462	680	98137	685	0.744186	0.371653	0.744186
chem_11058	681	21699	680	0.744186	0.117677	0.744186
chem_16000	682	96248	681	0.744186	0.3432	0.744186
chem_18209	683	891	682	0.744186	0.0700041	0.744186
chem_19349	684	67045	683	0.744186	0.197303	0.744186
chem_20303	685	91996	684	0.744186	0.304423	0.744186
chem_37164	686	78205	686	0.744186	0.23562	0.744186
chem_38162	687	409	687	0.744186	0.0617609	0.744186
chem_44239	688	2217	688	0.744186	0.0796841	0.744186
chem_53250	689	771	689	0.744186	0.0683846	0.744186
chem_59498	690	62897	690	0.744186	0.185503	0.744186
chem_60634	691	3182	691	0.744186	0.0836469	0.744186
chem_66930	692	30906	692	0.744186	0.129374	0.744186
chem_67493	693	27526	693	0.744186	0.125146	0.744186
chem_77815	694	14515	694	0.744186	0.10784	0.744186
chem_87326	695	6420	695	0.744186	0.0930487	0.744186
chem_89836	696	88854	696	0.744186	0.284899	0.744186
chem_96088	697	682	697	0.744186	0.0669945	0.744186
chem_97018	698	58829	698	0.744186	0.17573	0.744186
chem_563	699	58352	714	0.744681	0.174676	0.744681
chem_710	700	1338	720	0.744681	0.0744935	0.744681
chem_788	701	12785	724	0.744681	0.105187	0.744681
chem_3682	702	659	708	0.744681	0.0666735	0.744681
chem_6730	703	753	719	0.744681	0.0682021	0.744681
chem_7800	704	4986	723	0.744681	0.0894514	0.744681
chem_9359	705	5032	725	0.744681	0.0895783	0.744681
chem_17592	706	80376	699	0.744681	0.244422	0.744681
chem_17904	707	72480	700	0.744681	0.214645	0.744681
chem_27904	708	80944	701	0.744681	0.246841	0.744681
chem_28190	709	4177	702	0.744681	0.087124	0.744681
chem_29517	710	8118	703	0.744681	0.0967703	0.744681
chem_31380	711	905	704	0.744681	0.0701691	0.744681
chem_33019	712	1803	705	0.744681	0.0776912	0.744681
chem_33320	713	251	706	0.744681	0.0562325	0.744681
chem_36379	714	43750	707	0.744681	0.147169	0.744681
chem_37808	715	24004	709	0.744681	0.120599	0.744681
chem_38358	716	48754	710	0.744681	0.155506	0.744681
chem_47067	717	635	711	0.744681	0.0662779	0.744681
chem_47638	718	4095	712	0.744681	0.0868375	0.744681
chem_49646	719	35240	713	0.744681	0.134958	0.744681
chem_56410	720	59932	715	0.744681	0.178141	0.744681
chem_64889	721	91105	716	0.744681	0.298666	0.744681
chem_66614	722	106	717	0.744681	0.0473916	0.744681
chem_66856	723	27464	718	0.744681	0.125082	0.744681
chem_72138	724	1380	721	0.744681	0.0748622	0.744681
chem_75458	725	68328	722	0.744681	0.201032	0.744681
chem_5014	726	73205	734	0.745098	0.217091	0.745098
chem_5701	727	90	739	0.745098	0.0459106	0.745098
chem_6890	728	61968	746	0.745098	0.183094	0.745098
chem_6996	729	65282	747	0.745098	0.192093	0.745098
chem_8347	730	56752	752	0.745098	0.171118	0.745098
chem_8947	731	4929	756	0.745098	0.0893135	0.745098
chem_11378	732	28913	726	0.745098	0.126895	0.745098
chem_14212	733	1094	727	0.745098	0.0724099	0.745098
chem_21520	734	13867	728	0.745098	0.106873	0.745098
chem_26436	735	78136	729	0.745098	0.235339	0.745098
chem_37938	736	8637	730	0.745098	0.0978611	0.745098
chem_38311	737	2585	731	0.745098	0.0811736	0.745098
chem_38758	738	6467	732	0.745098	0.0931846	0.745098
chem_46010	739	164	733	0.745098	0.052249	0.745098
chem_50207	740	1705	735	0.745098	0.0771085	0.745098
chem_51950	741	2886	736	0.745098	0.0825259	0.745098
chem_53875	742	2870	737	0.745098	0.0824582	0.745098
chem_55320	743	3262	738	0.745098	0.0839845	0.745098
chem_57078	744	541	740	0.745098	0.0645458	0.745098
chem_57598	745	28960	741	0.745098	0.126956	0.745098
chem_59067	746	12911	742	0.745098	0.105386	0.745098
chem_59239	747	60133	743	0.745098	0.1786	0.745098
chem_64095	748	402	744	0.745098	0.061633	0.745098
chem_68367	749	6520	745	0.745098	0.0933023	0.745098
chem_75440	750	4418	748	0.745098	0.0878248	0.745098
chem_76151	751	2157	749	0.745098	0.0793997	0.745098
chem_80962	752	497	750	0.745098	0.0636911	0.745098
chem_82668	753	13457	751	0.745098	0.106238	0.745098
chem_86823	754	16496	753	0.745098	0.11072	0.745098
chem_87851	755	27622	754	0.745098	0.125264	0.745098
chem_89250	756	357	755	0.745098	0.0603469	0.745098
chem_92650	757	186	757	0.745098	0.0530317	0.745098
chem_95076	758	78714	758	0.745098	0.23754	0.745098
chem_6780	759	1134	765	0.745455	0.07283	0.745455
chem_8902	760	60899	767	0.745455	0.180444	0.745455
chem_9276	761	6558	768	0.745455	0.0933746	0.745455
chem_21067	762	23628	759	0.745455	0.12012	0.745455
chem_40730	763	61402	760	0.745455	0.181631	0.745455
chem_45663	764	22287	761	0.745455	0.118389	0.745455
chem_45672	765	71760	762	0.745455	0.212239	0.745455
chem_51035	766	13698	763	0.745455	0.106637	0.745455
chem_66275	767	1325	764	0.745455	0.0744269	0.745455
chem_88803	768	49813	766	0.745455	0.157377	0.745455
chem_97153	769	22649	769	0.745455	0.118857	0.745455
chem_3019	770	1320	771	0.745763	0.0744113	0.745763
chem_4880	771	28143	773	0.745763	0.125931	0.745763
chem_25057	772	74804	770	0.745763	0.22282	0.745763
chem_40381	773	19215	772	0.745763	0.114373	0.745763
chem_52844	774	71081	774	0.745763	0.209941	0.745763
chem_68605	775	1915	775	0.745763	0.0782369	0.745763
chem_74012	776	64	776	0.745763	0.0427677	0.745763
chem_85798	777	61	777	0.745763	0.0421148	0.745763
chem_47096	778	22968	778	0.746032	0.119288	0.746032
chem_53275	779	62193	779	0.746032	0.183658	0.746032
chem_68332	780	57571	780	0.746032	0.172908	0.746032
chem_87484	781	7887	781	0.746479	0.0963372	0.746479
chem_80	782	65683	843	0.75	0.193345	0.75
chem_1103	783	28715	782	0.75	0.126648	0.75
chem_4206	784	67	812	0.75	0.0431624	0.75
chem_4238	785	61431	813	0.75	0.181691	0.75
chem_4429	786	13	814	0.75	0.0275744	0.75
chem_6209	787	40315	832	0.75	0.142018	0.75
chem_6654	788	90127	834	0.75	0.292282	0.75
chem_8754	789	40002	854	0.75	0.141551	0.75
chem_8965	790	4631	856	0.75	0.0884918	0.75
chem_9293	791	53990	862	0.75	0.165323	0.75
chem_9438	792	1907	864	0.75	0.0782043	0.75
chem_9550	793	63502	866	0.75	0.187139	0.75
chem_11687	794	66333	783	0.75	0.195111	0.75
chem_12300	795	1266	784	0.75	0.0739782	0.75
chem_12378	796	51077	785	0.75	0.159743	0.75
chem_12656	797	62275	786	0.75	0.183878	0.75
chem_12689	798	96006	787	0.75	0.340568	0.75
chem_13111	799	25313	788	0.75	0.122292	0.75
chem_16141	800	3135	789	0.75	0.0835185	0.75
chem_17378	801	71816	790	0.75	0.212451	0.75
chem_19088	802	513	791	0.75	0.0639817	0.75
chem_20028	803	54834	792	0.75	0.167026	0.75
chem_20646	804	67599	793	0.75	0.198815	0.75
chem_22088	805	68142	794	0.75	0.200498	0.75
chem_23322	806	2015	795	0.75	0.0787863	0.75
chem_24150	807	2166	796	0.75	0.0794377	0.75
chem_24563	808	13553	797	0.75	0.1064	0.75
chem_25276	809	92589	798	0.75	0.308912	0.75
chem_27615	810	59512	799	0.75	0.177188	0.75
chem_27775	811	2713	800	0.75	0.0817316	0.75
chem_28150	812	53083	801	0.75	0.163598	0.75
chem_28214	813	809	802	0.75	0.0689053	0.75
chem_28340	814	1309	803	0.75	0.074345	0.75
chem_29074	815	34492	804	0.75	0.133989	0.75
chem_31936	816	990	805	0.75	0.0713631	0.75
chem_32413	817	90071	806	0.75	0.29196	0.75
chem_39226	818	2964	807	0.75	0.0828893	0.75
chem_40073	819	676	808	0.75	0.0668902	0.75
chem_40245	820	8953	809	0.75	0.0984832	0.75
chem_40871	821	64042	810	0.75	0.1886	0.75
chem_41781	822	74	811	0.75	0.0442	0.75
chem_45179	823	80309	815	0.75	0.244157	0.75
chem_45588	824	906	816	0.75	0.0701897	0.75
chem_46207	825	32499	817	0.75	0.131375	0.75
chem_47188	826	109	818	0.75	0.0478561	0.75
chem_47194	827	73902	819	0.75	0.219459	0.75
chem_48141	828	81547	820	0.75	0.249253	0.75
chem_49740	829	80798	821	0.75	0.246252	0.75
chem_53304	830	84194	822	0.75	0.261118	0.75
chem_53872	831	51238	823	0.75	0.160055	0.75
chem_56349	832	12689	824	0.75	0.105012	0.75
chem_57533	833	84040	825	0.75	0.260386	0.75
chem_57831	834	72464	826	0.75	0.214592	0.75
chem_57975	835	26341	827	0.75	0.123607	0.75
chem_58162	836	26480	828	0.75	0.123801	0.75
chem_60067	837	16669	829	0.75	0.110963	0.75
chem_60506	838	71815	830	0.75	0.212439	0.75
chem_60899	839	95194	831	0.75	0.331662	0.75
chem_65160	840	18573	833	0.75	0.1135	0.75
chem_66649	841	62843	835	0.75	0.185389	0.75
chem_68057	842	8054	836	0.75	0.0966456	0.75
chem_69678	843	52340	837	0.75	0.162097	0.75
chem_73021	844	38452	838	0.75	0.139241	0.75
chem_74125	845	2011	839	0.75	0.0787537	0.75
chem_77064	846	28134	840	0.75	0.12592	0.75
chem_77702	847	8543	841	0.75	0.0976672	0.75
chem_78510	848	46070	842	0.75	0.150931	0.75
chem_81140	849	69553	844	0.75	0.204826	0.75
chem_81751	850	64879	845	0.75	0.19091	0.75
chem_81892	851	485	846	0.75	0.063495	0.75
chem_82175	852	41521	847	0.75	0.143761	0.75
chem_82563	853	56385	848	0.75	0.170353	0.75
chem_84012	854	69439	849	0.75	0.204458	0.75
chem_86081	855	49447	850	0.75	0.156764	0.75
chem_86123	856	67899	851	0.75	0.199712	0.75
chem_86991	857	59772	852	0.75	0.177777	0.75
chem_87458	858	61832	853	0.75	0.182742	0.75
chem_88811	859	4866	855	0.75	0.0891243	0.75
chem_90983	860	9550	857	0.75	0.0996213	0.75
chem_91079	861	5169	858	0.75	0.0899667	0.75
chem_91125	862	89497	859	0.75	0.288418	0.75
chem_91808	863	2625	860	0.75	0.0813448	0.75
chem_92246	864	1723	861	0.75	0.0772262	0.75
chem_93545	865	15848	863	0.75	0.109794	0.75
chem_94588	866	21653	865	0.75	0.117612	0.75
chem_95782	867	17149	867	0.75	0.111632	0.75
chem_96523	868	52788	868	0.75	0.162962	0.75
chem_96539	869	77429	869	0.75	0.232618	0.75
chem_98142	870	1872	870	0.75	0.0780558	0.75
chem_99748	871	32429	871	0.75	0.13128	0.75
chem_54694	872	46265	872	0.753247	0.151246	0.753247
chem_76316	873	10739	873	0.753425	0.10177	0.753425
chem_22644	874	29070	874	0.753623	0.127083	0.753623
chem_27867	875	37995	875	0.753623	0.138614	0.753623
chem_28243	876	33412	876	0.753623	0.132548	0.753623
chem_48276	877	69743	877	0.753623	0.205454	0.753623
chem_3607	878	759	880	0.753846	0.0682911	0.753846
chem_5907	879	571	881	0.753846	0.0651138	0.753846
chem_21700	880	10497	878	0.753846	0.101356	0.753846
chem_31844	881	22008	879	0.753846	0.118042	0.753846
chem_77695	882	1035	882	0.753846	0.0718238	0.753846
chem_15301	883	1640	883	0.754098	0.0767347	0.754098
chem_67611	884	339	884	0.754098	0.0594113	0.754098
chem_97026	885	21545	885	0.754098	0.117427	0.754098
chem_30681	886	4928	886	0.754386	0.089312	0.754386
chem_42736	887	63105	887	0.754386	0.18608	0.754386
chem_56107	888	1066	888	0.754386	0.0721031	0.754386
chem_60392	889	7163	889	0.754386	0.0948046	0.754386
chem_80767	890	49127	890	0.754386	0.156187	0.754386
chem_86251	891	14848	891	0.754386	0.108337	0.754386
chem_91043	892	12387	892	0.754386	0.104555	0.754386
chem_91081	893	34601	893	0.754386	0.134115	0.754386
chem_92356	894	1173	894	0.754386	0.0732112	0.754386
chem_96690	895	11251	895	0.754386	0.102685	0.754386
chem_99426	896	8824	896	0.754386	0.0982668	0.754386
chem_8250	897	73651	915	0.754717	0.21864	0.754717
chem_13300	898	417	897	0.754717	0.0619772	0.754717
chem_27366	899	1100	898	0.754717	0.0724587	0.754717
chem_31620	900	21102	899	0.754717	0.116845	0.754717
chem_32098	901	92168	900	0.754717	0.305749	0.754717
chem_35126	902	96909	901	0.754717	0.351407	0.754717
chem_37415	903	440	902	0.754717	0.0627512	0.754717
chem_48441	904	31215	903	0.754717	0.129736	0.754717
chem_50466	905	5098	904	0.754717	0.08974	0.754717
chem_51811	906	10586	905	0.754717	0.101512	0.754717
chem_54654	907	17669	906	0.754717	0.112323	0.754717
chem_56093	908	12693	907	0.754717	0.105016	0.754717
chem_59103	909	9242	908	0.754717	0.0990109	0.754717
chem_61566	910	5918	909	0.754717	0.0918806	0.754717
chem_65305	911	54182	910	0.754717	0.165705	0.754717
chem_67434	912	815	911	0.754717	0.0690286	0.754717
chem_69296	913	14181	912	0.754717	0.10735	0.754717
chem_75862	914	64991	913	0.754717	0.191244	0.754717
chem_80639	915	59926	914	0.754717	0.178124	0.754717
chem_85924	916	664	916	0.754717	0.0667498	0.754717
chem_89910	917	372	917	0.754717	0.0607261	0.754717
chem_92973	918	21776	918	0.754717	0.117765	0.754717
chem_93155	919	1165	919	0.754717	0.0731469	0.754717
chem_2836	920	40579	925	0.755102	0.142399	0.755102
chem_4158	921	35343	930	0.755102	0.135098	0.755102
chem_13055	922	830	920	0.755102	0.0692266	0.755102
chem_20001	923	17778	921	0.755102	0.112477	0.755102
chem_21642	924	2120	922	0.755102	0.0792252	0.755102
chem_22695	925	13655	923	0.755102	0.106558	0.755102
chem_27127	926	50920	924	0.755102	0.159444	0.755102
chem_28487	927	68907	926	0.755102	0.202778	0.755102
chem_33385	928	53741	927	0.755102	0.164876	0.755102
chem_33962	929	82016	928	0.755102	0.25133	0.755102
chem_40188	930	1992	929	0.755102	0.0786376	0.755102
chem_47509	931	10886	931	0.755102	0.102031	0.755102
chem_49665	932	3612	932	0.755102	0.0851394	0.755102
chem_56286	933	2692	933	0.755102	0.0816276	0.755102
chem_58428	934	605	934	0.755102	0.0657576	0.755102
chem_60731	935	64063	935	0.755102	0.18867	0.755102
chem_62766	936	1924	936	0.755102	0.0782556	0.755102
chem_65489	937	1203	937	0.755102	0.0734758	0.755102
chem_68870	938	60553	938	0.755102	0.1796	0.755102
chem_70537	939	2506	939	0.755102	0.0808726	0.755102
chem_80668	940	20838	940	0.755102	0.116476	0.755102
chem_80875	941	8250	941	0.755102	0.097059	0.755102
chem_83949	942	135	942	0.755102	0.049859	0.755102
chem_87638	943	46290	943	0.755102	0.151284	0.755102
chem_90511	944	44769	944	0.755102	0.148792	0.755102
chem_90540	945	88807	945	0.755102	0.284599	0.755102
chem_92325	946	558	946	0.755102	0.0648371	0.755102
chem_94767	947	67958	947	0.755102	0.199902	0.755102
chem_95432	948	427	948	0.755102	0.0624157	0.755102
chem_97623	949	83265	949	0.755102	0.256905	0.755102
chem_99259	950	1848	950	0.755102	0.0779041	0.755102
chem_1655	951	49208	953	0.755556	0.156325	0.755556
chem_9676	952	96724	974	0.755556	0.34879	0.755556
chem_11734	953	17849	951	0.755556	0.112571	0.755556
chem_15176	954	17348	952	0.755556	0.111903	0.755556
chem_32294	955	85831	954	0.755556	0.268883	0.755556
chem_33668	956	3024	955	0.755556	0.0830912	0.755556
chem_35849	957	93351	956	0.755556	0.314872	0.755556
chem_36676	958	3521	957	0.755556	0.0848634	0.755556
chem_37453	959	43004	958	0.755556	0.146032	0.755556
chem_37883	960	78927	959	0.755556	0.238344	0.755556
chem_39273	961	96371	960	0.755556	0.344696	0.755556
chem_42518	962	38103	961	0.755556	0.138756	0.755556
chem_52900	963	77559	962	0.755556	0.233185	0.755556
chem_53956	964	9093	963	0.755556	0.0987163	0.755556
chem_61840	965	89676	964	0.755556	0.289585	0.755556
chem_64191	966	42017	965	0.755556	0.144548	0.755556
chem_64872	967	1006	966	0.755556	0.0715189	0.755556
chem_75991	968	88516	967	0.755556	0.283035	0.755556
chem_85217	969	94362	968	0.755556	0.323523	0.755556
chem_85988	970	4225	969	0.755556	0.0872797	0.755556
chem_88222	971	207	970	0.755556	0.0541519	0.755556
chem_93140	972	1727	971	0.755556	0.0772332	0.755556
chem_94276	973	12756	972	0.755556	0.105139	0.755556
chem_95816	974	502	973	0.755556	0.0638164	0.755556
chem_7524	975	64240	978	0.756098	0.189122	0.756098
chem_7660	976	9558	979	0.756098	0.0996391	0.756098
chem_21794	977	97449	975	0.756098	0.359062	0.756098
chem_66934	978	88613	976	0.756098	0.283486	0.756098
chem_68972	979	77987	977	0.756098	0.234771	0.756098
chem_90069	980	85721	980	0.756098	0.268306	0.756098
chem_7826	981	98105	982	0.756757	0.370996	0.756757
chem_44479	982	36438	981	0.756757	0.136471	0.756757
chem_82594	983	6150	983	0.756757	0.0924179	0.756757
chem_36548	984	1081	984	0.757143	0.0722542	0.757143
chem_8640	985	20918	992	0.757576	0.116575	0.757576
chem_9962	986	2400	995	0.757576	0.0804168	0.757576
chem_10854	987	2047	985	0.757576	0.0789389	0.757576
chem_11716	988	34220	986	0.757576	0.133634	0.757576
chem_22132	989	21140	987	0.757576	0.116894	0.757576
chem_71707	990	69250	988	0.757576	0.203833	0.757576
chem_72359	991	2830	989	0.757576	0.0823019	0.757576
chem_77977	992	4472	990	0.757576	0.0880094	0.757576
chem_79569	993	17866	991	0.757576	0.112593	0.757576
chem_96313	994	5315	993	0.757576	0.0903676	0.757576
chem_98521	995	4741	994	0.757576	0.0887485	0.757576
chem_9025	996	44	1006	0.758065	0.0390476	0.758065
chem_16992	997	21639	996	0.758065	0.11759	0.758065
chem_29993	998	122	997	0.758065	0.0489621	0.758065
chem_30635	999	24029	998	0.758065	0.120631	0.758065
chem_36478	1000	11931	999	0.758065	0.103807	0.758065
chem_41590	1001	3419	1000	0.758065	0.084516	0.758065
chem_48029	1002	94048	1001	0.758065	0.320688	0.758065
chem_60818	1003	65372	1002	0.758065	0.192363	0.758065
chem_62093	1004	72202	1003	0.758065	0.213688	0.758065
chem_85694	1005	101	1004	0.758065	0.0471168	0.758065
chem_86821	1006	36790	1005	0.758065	0.13696	0.758065
chem_93964	1007	5632	1007	0.758065	0.0911328	0.758065
chem_10781	1008	1693	1008	0.758621	0.077051	0.758621
chem_32336	1009	46432	1009	0.758621	0.151532	0.758621
chem_36382	1010	31331	1010	0.758621	0.129887	0.758621
chem_44693	1011	40132	1011	0.758621	0.141748	0.758621
chem_47106	1012	3266	1012	0.758621	0.0839919	0.758621
chem_51657	1013	15145	1013	0.758621	0.108787	0.758621
chem_57780	1014	54919	1014	0.758621	0.167174	0.758621
chem_62164	1015	23364	1015	0.758621	0.119775	0.758621
chem_63425	1016	32349	1016	0.758621	0.131178	0.758621
chem_63484	1017	416	1017	0.758621	0.0619638	0.758621
chem_63996	1018	44190	1018	0.758621	0.147883	0.758621
chem_69576	1019	24328	1019	0.758621	0.121026	0.758621
chem_70288	1020	2139	1020	0.758621	0.0793234	0.758621
chem_74445	1021	160	1021	0.758621	0.052147	0.758621
chem_83851	1022	80708	1022	0.758621	0.24586	0.758621
chem_88369	1023	152	1023	0.758621	0.0518104	0.758621
chem_95291	1024	2071	1024	0.758621	0.0790158	0.758621
chem_2664	1025	56469	1029	0.759259	0.170518	0.759259
chem_6875	1026	6262	1039	0.759259	0.0926801	0.759259
chem_15703	1027	3543	1025	0.759259	0.0849208	0.759259
chem_15821	1028	1434	1026	0.759259	0.0753493	0.759259
chem_17594	1029	44977	1027	0.759259	0.149173	0.759259
chem_25881	1030	62146	1028	0.759259	0.183556	0.759259
chem_30617	1031	37164	1030	0.759259	0.137439	0.759259
chem_32023	1032	57441	1031	0.759259	0.172637	0.759259
chem_39154	1033	15910	1032	0.759259	0.109901	0.759259
chem_43575	1034	15538	1033	0.759259	0.109359	0.759259
chem_44508	1035	78824	1034	0.759259	0.237947	0.759259
chem_52469	1036	9057	1035	0.759259	0.0986601	0.759259
chem_56847	1037	60516	1036	0.759259	0.179522	0.759259
chem_57162	1038	30487	1037	0.759259	0.128835	0.759259
chem_58618	1039	45333	1038	0.759259	0.149786	0.759259
chem_72860	1040	78511	1040	0.759259	0.236759	0.759259
chem_72952	1041	41238	1041	0.759259	0.143347	0.759259
chem_77814	1042	9448	1042	0.759259	0.099427	0.759259
chem_88328	1043	92358	1043	0.759259	0.307154	0.759259
chem_90736	1044	128	1044	0.759259	0.0494871	0.759259
chem_95151	1045	9948	1045	0.759259	0.100366	0.759259
chem_98954	1046	25941	1046	0.759259	0.123088	0.759259
chem_74386	1047	754	1047	0.759494	0.0682311	0.759494
chem_335	1048	85718	1056	0.76	0.268286	0.76
chem_4051	1049	1923	1058	0.76	0.078252	0.76
chem_9607	1050	81877	1079	0.76	0.25072	0.76
chem_11225	1051	885	1048	0.76	0.0699334	0.76
chem_12874	1052	1677	1049	0.76	0.0769785	0.76
chem_13760	1053	17516	1050	0.76	0.112133	0.76
chem_19493	1054	206	1051	0.76	0.0540945	0.76
chem_21770	1055	62712	1052	0.76	0.184993	0.76
chem_22716	1056	22474	1053	0.76	0.118603	0.76
chem_26121	1057	80606	1054	0.76	0.245401	0.76
chem_31604	1058	786	1055	0.76	0.0686155	0.76
chem_36246	1059	86073	1057	0.76	0.270069	0.76
chem_44467	1060	78237	1059	0.76	0.235724	0.76
chem_47683	1061	1631	1060	0.76	0.0766816	0.76
chem_48486	1062	77805	1061	0.76	0.234041	0.76
chem_51241	1063	895	1062	0.76	0.0700292	0.76
chem_52757	1064	451	1063	0.76	0.0628991	0.76
chem_54627	1065	86001	1064	0.76	0.269722	0.76
chem_57848	1066	856	1065	0.76	0.0695978	0.76
chem_59336	1067	33179	1066	0.76	0.132233	0.76
chem_61798	1068	85076	1067	0.76	0.265193	0.76
chem_63407	1069	52217	1068	0.76	0.161832	0.76
chem_68643	1070	25011	1069	0.76	0.1219	0.76
chem_71000	1071	344	1070	0.76	0.0595009	0.76
chem_72716	1072	429	1071	0.76	0.0624478	0.76
chem_75648	1073	8302	1072	0.76	0.0971776	0.76
chem_79603	1074	11240	1073	0.76	0.102672	0.76
chem_80634	1075	1721	1074	0.76	0.0772202	0.76
chem_86993	1076	26516	1075	0.76	0.123857	0.76
chem_88059	1077	65934	1076	0.76	0.194056	0.76
chem_92630	1078	79967	1077	0.76	0.242733	0.76
chem_94280	1079	90280	1078	0.76	0.293212	0.76
chem_98595	1080	1075	1080	0.76	0.0722287	0.76
chem_98715	1081	69230	1081	0.76	0.20377	0.76
chem_99233	1082	3254	1082	0.76	0.0839459	0.76
chem_99647	1083	12326	1083	0.76	0.10446	0.76
chem_4399	1084	53108	1084	0.760563	0.16365	0.760563
chem_4958	1085	8907	1094	0.76087	0.0984194	0.76087
chem_8088	1086	74633	1104	0.76087	0.222208	0.76087
chem_12425	1087	77501	1085	0.76087	0.232974	0.76087
chem_22678	1088	87687	1086	0.76087	0.278372	0.76087
chem_28618	1089	12328	1087	0.76087	0.10446	0.76087
chem_29957	1090	15126	1088	0.76087	0.108765	0.76087
chem_33163	1091	1540	1089	0.76087	0.0760472	0.76087
chem_33630	1092	35903	1090	0.76087	0.135795	0.76087
chem_38548	1093	19877	1091	0.76087	0.115265	0.76087
chem_39593	1094	40680	1092	0.76087	0.142516	0.76087
chem_42122	1095	4453	1093	0.76087	0.0879363	0.76087
chem_52567	1096	20372	1095	0.76087	0.115897	0.76087
chem_55076	1097	59939	1096	0.76087	0.178156	0.76087
chem_60016	1098	5954	1097	0.76087	0.0919451	0.76087
chem_64675	1099	12207	1098	0.76087	0.104265	0.76087
chem_66400	1100	93277	1099	0.76087	0.314168	0.76087
chem_73127	1101	94094	1100	0.76087	0.321041	0.76087
chem_77445	1102	9563	1101	0.76087	0.0996534	0.76087
chem_80003	1103	300	1102	0.76087	0.0580323	0.76087
chem_80869	1104	249	1103	0.76087	0.0560967	0.76087
chem_84669	1105	1703	1105	0.76087	0.0771061	0.76087
chem_85178	1106	87990	1106	0.76087	0.279986	0.76087
chem_88683	1107	38188	1107	0.76087	0.138877	0.76087
chem_1967	1108	40190	1108	0.761194	0.141828	0.761194
chem_40688	1109	665	1109	0.761194	0.0667565	0.761194
chem_77755	1110	126	1110	0.761194	0.0491761	0.761194
chem_77826	1111	53928	1111	0.761194	0.165194	0.761194
chem_97598	1112	2172	1112	0.761194	0.0794619	0.761194
chem_2015	1113	47080	1114	0.761905	0.152676	0.761905
chem_2737	1114	82266	1117	0.761905	0.2525	0.761905
chem_5039	1115	42117	1120	0.761905	0.144697	0.761905
chem_8534	1116	15287	1125	0.761905	0.108996	0.761905
chem_9864	1117	96539	1130	0.761905	0.346605	0.761905
chem_16135	1118	4460	1113	0.761905	0.0879602	0.761905
chem_21991	1119	171	1115	0.761905	0.0524918	0.761905
chem_26376	1120	34039	1116	0.761905	0.133388	0.761905
chem_40246	1121	33212	1118	0.761905	0.132278	0.761905
chem_46252	1122	19643	1119	0.761905	0.11493	0.761905
chem_57413	1123	26566	1121	0.761905	0.123931	0.761905
chem_60653	1124	73949	1122	0.761905	0.219658	0.761905
chem_73570	1125	34529	1123	0.761905	0.134038	0.761905
chem_73956	1126	9009	1124	0.761905	0.0985779	0.761905
chem_85472	1127	88679	1126	0.761905	0.283876	0.761905
chem_86884	1128	6354	1127	0.761905	0.0928913	0.761905
chem_87456	1129	34724	1128	0.761905	0.134278	0.761905
chem_93042	1130	74658	1129	0.761905	0.222269	0.761905
chem_48651	1131	22121	1131	0.7625	0.118171	0.7625
chem_138	1132	20728	1132	0.762712	0.116349	0.762712
chem_3049	1133	73381	1136	0.762712	0.21768	0.762712
chem_21007	1134	8959	1133	0.762712	0.0984973	0.762712
chem_23328	1135	13815	1134	0.762712	0.106807	0.762712
chem_24003	1136	32957	1135	0.762712	0.131947	0.762712
chem_33681	1137	55779	1137	0.762712	0.169018	0.762712
chem_34659	1138	78779	1138	0.762712	0.237798	0.762712
chem_42488	1139	71483	1139	0.762712	0.211324	0.762712
chem_54562	1140	425	1140	0.762712	0.0624083	0.762712
chem_54714	1141	7274	1141	0.762712	0.0950229	0.762712
chem_55856	1142	57489	1142	0.762712	0.172746	0.762712
chem_58194	1143	67963	1143	0.762712	0.199915	0.762712
chem_72030	1144	1122	1144	0.762712	0.0727363	0.762712
chem_72866	1145	23	1145	0.762712	0.0345373	0.762712
chem_3128	1146	85980	1146	0.763158	0.269615	0.763158
chem_35904	1147	2822	1147	0.763158	0.0822338	0.763158
chem_45639	1148	32143	1148	0.763158	0.130925	0.763158
chem_65859	1149	94332	1149	0.763158	0.323255	0.763158
chem_83964	1150	54530	1150	0.763158	0.166395	0.763158
chem_5493	1151	79877	1160	0.763636	0.242326	0.763636
chem_6868	1152	6450	1165	0.763636	0.0931249	0.763636
chem_19549	1153	10902	1151	0.763636	0.102066	0.763636
chem_20042	1154	97028	1152	0.763636	0.352956	0.763636
chem_22886	1155	53499	1153	0.763636	0.1644	0.763636
chem_32053	1156	1562	1154	0.763636	0.0762383	0.763636
chem_34439	1157	63850	1155	0.763636	0.188098	0.763636
chem_39034	1158	31999	1156	0.763636	0.130734	0.763636
chem_41110	1159	57553	1157	0.763636	0.172883	0.763636
chem_41505	1160	9569	1158	0.763636	0.0996584	0.763636
chem_46925	1161	75423	1159	0.763636	0.225015	0.763636
chem_55636	1162	1772	1161	0.763636	0.0775516	0.763636
chem_58134	1163	57856	1162	0.763636	0.173563	0.763636
chem_67226	1164	36041	1163	0.763636	0.135983	0.763636
chem_68001	1165	87333	1164	0.763636	0.276552	0.763636
chem_71113	1166	2723	1166	0.763636	0.0817967	0.763636
chem_75898	1167	15383	1167	0.763636	0.109124	0.763636
chem_76027	1168	45	1168	0.763636	0.0391216	0.763636
chem_77123	1169	86709	1169	0.763636	0.273204	0.763636
chem_82652	1170	55961	1170	0.763636	0.169336	0.763636
chem_84677	1171	37099	1171	0.763636	0.137365	0.763636
chem_88099	1172	8174	1172	0.763636	0.0968957	0.763636
chem_88394	1173	27133	1173	0.763636	0.124659	0.763636
chem_89405	1174	65393	1174	0.763636	0.192459	0.763636
chem_95278	1175	460	1175	0.763636	0.0631254	0.763636
chem_95951	1176	267	1176	0.763636	0.0567733	0.763636
chem_97678	1177	41762	1177	0.763636	0.144127	0.763636
chem_98522	1178	1970	1178	0.763636	0.0784824	0.763636
chem_15878	1179	616	1179	0.763889	0.0659425	0.763889
chem_80371	1180	1207	1180	0.763889	0.0735004	0.763889
chem_87608	1181	22731	1181	0.763889	0.118959	0.763889
chem_98136	1182	82	1182	0.763889	0.0445987	0.763889
chem_1581	1183	59	1186	0.764706	0.0415171	0.764706
chem_1619	1184	2824	1187	0.764706	0.0822391	0.764706
chem_6600	1185	62686	1208	0.764706	0.184912	0.764706
chem_7625	1186	51402	1210	0.764706	0.160333	0.764706
chem_8960	1187	59348	1221	0.764706	0.176834	0.764706
chem_9668	1188	7423	1225	0.764706	0.095334	0.764706
chem_10913	1189	40862	1183	0.764706	0.142795	0.764706
chem_11656	1190	7299	1184	0.764706	0.0950909	0.764706
chem_15744	1191	218	1185	0.764706	0.0548462	0.764706
chem_17179	1192	36057	1188	0.764706	0.135999	0.764706
chem_18096	1193	2150	1189	0.764706	0.0793567	0.764706
chem_20524	1194	1811	1190	0.764706	0.0777328	0.764706
chem_20906	1195	36906	1191	0.764706	0.137117	0.764706
chem_22137	1196	72649	1192	0.764706	0.215248	0.764706
chem_34687	1197	14161	1193	0.764706	0.107319	0.764706
chem_39070	1198	20092	1194	0.764706	0.115535	0.764706
chem_39483	1199	5870	1195	0.764706	0.0917533	0.764706
chem_40417	1200	55596	1196	0.764706	0.168614	0.764706
chem_41168	1201	2879	1197	0.764706	0.0824947	0.764706
chem_47680	1202	58443	1198	0.764706	0.174887	0.764706
chem_47706	1203	56668	1199	0.764706	0.170922	0.764706
chem_54987	1204	69999	1200	0.764706	0.206305	0.764706
chem_55527	1205	68995	1201	0.764706	0.203021	0.764706
chem_56630	1206	9289	1202	0.764706	0.0991091	0.764706
chem_58023	1207	2739	1203	0.764706	0.0818781	0.764706
chem_59950	1208	722	1204	0.764706	0.0676291	0.764706
chem_62696	1209	94633	1205	0.764706	0.326003	0.764706
chem_63250	1210	688	1206	0.764706	0.067114	0.764706
chem_65338	1211	51549	1207	0.764706	0.16058	0.764706
chem_71682	1212	91635	1209	0.764706	0.302051	0.764706
chem_76739	1213	24619	1211	0.764706	0.121395	0.764706
chem_77955	1214	73603	1212	0.764706	0.218462	0.764706
chem_78875	1215	18733	1213	0.764706	0.113706	0.764706
chem_79907	1216	57530	1214	0.764706	0.172851	0.764706
chem_80545	1217	28554	1215	0.764706	0.126461	0.764706
chem_85269	1218	78640	1216	0.764706	0.237278	0.764706
chem_85417	1219	73236	1217	0.764706	0.217199	0.764706
chem_86062	1220	1933	1218	0.764706	0.0783199	0.764706
chem_88574	1221	14894	1219	0.764706	0.108411	0.764706
chem_89574	1222	9420	1220	0.764706	0.099365	0.764706
chem_90597	1223	2110	1222	0.764706	0.0791838	0.764706
chem_92813	1224	56614	1223	0.764706	0.170802	0.764706
chem_94793	1225	2029	1224	0.764706	0.0788378	0.764706
chem_96980	1226	68760	1226	0.764706	0.202321	0.764706
chem_97537	1227	4136	1227	0.764706	0.0869588	0.764706
chem_98009	1228	28059	1228	0.764706	0.125823	0.764706
chem_99883	1229	97232	1229	0.764706	0.355922	0.764706
chem_8393	1230	92496	1237	0.765625	0.308232	0.765625
chem_24638	1231	55080	1230	0.765625	0.1675	0.765625
chem_38663	1232	80	1231	0.765625	0.0444055	0.765625
chem_47729	1233	51746	1232	0.765625	0.160952	0.765625
chem_48532	1234	51092	1233	0.765625	0.159773	0.765625
chem_62483	1235	3290	1234	0.765625	0.0840556	0.765625
chem_82159	1236	31676	1235	0.765625	0.130324	0.765625
chem_82916	1237	19653	1236	0.765625	0.114952	0.765625
chem_4205	1238	5681	1254	0.765957	0.0912827	0.765957
chem_12936	1239	96648	1238	0.765957	0.347962	0.765957
chem_14120	1240	4704	1239	0.765957	0.088658	0.765957
chem_17857	1241	93698	1240	0.765957	0.317713	0.765957
chem_19223	1242	71026	1241	0.765957	0.209754	0.765957
chem_25084	1243	87997	1242	0.765957	0.280033	0.765957
chem_25675	1244	9196	1243	0.765957	0.0989056	0.765957
chem_26904	1245	2350	1244	0.765957	0.0801738	0.765957
chem_27222	1246	3494	1245	0.765957	0.0847903	0.765957
chem_29431	1247	38488	1246	0.765957	0.139288	0.765957
chem_33343	1248	4123	1247	0.765957	0.0869382	0.765957
chem_33854	1249	53808	1248	0.765957	0.164968	0.765957
chem_33961	1250	56485	1249	0.765957	0.170538	0.765957
chem_35932	1251	54707	1250	0.765957	0.166733	0.765957
chem_37981	1252	82006	1251	0.765957	0.251265	0.765957
chem_40320	1253	54838	1252	0.765957	0.167033	0.765957
chem_41518	1254	85	1253	0.765957	0.0448474	0.765957
chem_49201	1255	61122	1255	0.765957	0.181028	0.765957
chem_49230	1256	64802	1256	0.765957	0.190702	0.765957
chem_50086	1257	84960	1257	0.765957	0.264648	0.765957
chem_51073	1258	4035	1258	0.765957	0.0866356	0.765957
chem_58322	1259	1365	1259	0.765957	0.0746898	0.765957
chem_60755	1260	74680	1260	0.765957	0.222332	0.765957
chem_61170	1261	4143	1261	0.765957	0.0869793	0.765957
chem_68738	1262	61503	1262	0.765957	0.181861	0.765957
chem_69808	1263	8354	1263	0.765957	0.0972783	0.765957
chem_72146	1264	84643	1264	0.765957	0.263101	0.765957
chem_83711	1265	48981	1265	0.765957	0.155929	0.765957
chem_97754	1266	58414	1266	0.765957	0.174812	0.765957
chem_72998	1267	7179	1267	0.766234	0.0948317	0.766234
chem_1388	1268	15654	1268	0.766667	0.109514	0.766667
chem_14701	1269	430	1269	0.766667	0.0624509	0.766667
chem_35377	1270	24609	1270	0.766667	0.121379	0.766667
chem_40007	1271	954	1271	0.766667	0.0708636	0.766667
chem_44199	1272	1617	1272	0.766667	0.0765811	0.766667
chem_48204	1273	62620	1273	0.766667	0.184716	0.766667
chem_57425	1274	69773	1274	0.766667	0.205564	0.766667
chem_72215	1275	37755	1275	0.766667	0.138244	0.766667
chem_76549	1276	86761	1276	0.766667	0.273524	0.766667
chem_79552	1277	154	1277	0.766667	0.0518382	0.766667
chem_82988	1278	35025	1278	0.766667	0.134665	0.766667
chem_90976	1279	4131	1279	0.766667	0.0869552	0.766667
chem_92172	1280	65116	1280	0.766667	0.191612	0.766667
chem_92942	1281	43437	1281	0.766667	0.146738	0.766667
chem_38282	1282	63823	1282	0.767123	0.188009	0.767123
chem_97589	1283	1259	1283	0.767123	0.0739421	0.767123
chem_7210	1284	33129	1294	0.767442	0.13217	0.767442
chem_8383	1285	12090	1295	0.767442	0.104044	0.767442
chem_12072	1286	66195	1284	0.767442	0.194727	0.767442
chem_17410	1287	5657	1285	0.767442	0.0912051	0.767442
chem_20505	1288	8939	1286	0.767442	0.098464	0.767442
chem_31374	1289	76576	1287	0.767442	0.229365	0.767442
chem_32559	1290	4764	1288	0.767442	0.088824	0.767442
chem_34203	1291	88261	1289	0.767442	0.281609	0.767442
chem_43126	1292	74969	1290	0.767442	0.223358	0.767442
chem_48970	1293	58371	1291	0.767442	0.174718	0.767442
chem_52201	1294	84616	1292	0.767442	0.262967	0.767442
chem_68975	1295	17386	1293	0.767442	0.111964	0.767442
chem_84231	1296	92043	1296	0.767442	0.304762	0.767442
chem_85961	1297	44650	1297	0.767442	0.148582	0.767442
chem_89830	1298	38097	1298	0.767442	0.138751	0.767442
chem_2556	1299	50562	1301	0.767857	0.158743	0.767857
chem_2763	1300	10067	1304	0.767857	0.100608	0.767857
chem_11836	1301	69627	1299	0.767857	0.20511	0.767857
chem_12864	1302	546	1300	0.767857	0.0647069	0.767857
chem_26581	1303	67411	1302	0.767857	0.198303	0.767857
chem_27253	1304	3174	1303	0.767857	0.0836286	0.767857
chem_37823	1305	2208	1305	0.767857	0.0796451	0.767857
chem_40046	1306	1145	1306	0.767857	0.0729367	0.767857
chem_44038	1307	13817	1307	0.767857	0.106811	0.767857
chem_45371	1308	19678	1308	0.767857	0.114986	0.767857
chem_45757	1309	66729	1309	0.767857	0.196247	0.767857
chem_47006	1310	20719	1310	0.767857	0.116338	0.767857
chem_47997	1311	41760	1311	0.767857	0.144125	0.767857
chem_48758	1312	739	1312	0.767857	0.0678618	0.767857
chem_51036	1313	89952	1313	0.767857	0.291225	0.767857
chem_60516	1314	10120	1314	0.767857	0.100687	0.767857
chem_62305	1315	62269	1315	0.767857	0.183863	0.767857
chem_71114	1316	56287	1316	0.767857	0.170106	0.767857
chem_72498	1317	444	1317	0.767857	0.0627927	0.767857
chem_72802	1318	8026	1318	0.767857	0.096593	0.767857
chem_77182	1319	85516	1319	0.767857	0.267296	0.767857
chem_81266	1320	49169	1320	0.767857	0.156235	0.767857
chem_87518	1321	3513	1321	0.767857	0.0848414	0.767857
chem_94412	1322	50153	1322	0.767857	0.158023	0.767857
chem_73119	1323	56817	1323	0.768116	0.171285	0.768116
chem_2728	1324	6909	1330	0.769231	0.0942655	0.769231
chem_5924	1325	23295	1344	0.769231	0.119701	0.769231
chem_8415	1326	3017	1356	0.769231	0.0830735	0.769231
chem_8527	1327	67718	1358	0.769231	0.199168	0.769231
chem_9068	1328	59599	1362	0.769231	0.177398	0.769231
chem_12583	1329	15134	1324	0.769231	0.108771	0.769231
chem_12846	1330	64379	1325	0.769231	0.189435	0.769231
chem_16162	1331	756	1326	0.769231	0.0682823	0.769231
chem_17284	1332	15059	1327	0.769231	0.108676	0.769231
chem_17301	1333	582	1328	0.769231	0.0653744	0.769231
chem_26374	1334	4464	1329	0.769231	0.0879874	0.769231
chem_31845	1335	4059	1331	0.769231	0.0867116	0.769231
chem_32693	1336	21310	1332	0.769231	0.117127	0.769231
chem_34684	1337	13586	1333	0.769231	0.106452	0.769231
chem_39352	1338	2584	1334	0.769231	0.0811731	0.769231
chem_41177	1339	1794	1335	0.769231	0.0776534	0.769231
chem_47040	1340	50062	1336	0.769231	0.157855	0.769231
chem_48871	1341	52520	1337	0.769231	0.162424	0.769231
chem_48899	1342	17214	1338	0.769231	0.11172	0.769231
chem_50447	1343	35882	1339	0.769231	0.135771	0.769231
chem_56783	1344	45494	1340	0.769231	0.150052	0.769231
chem_58492	1345	7792	1341	0.769231	0.0961461	0.769231
chem_58518	1346	2399	1342	0.769231	0.0804112	0.769231
chem_58881	1347	43684	1343	0.769231	0.147091	0.769231
chem_61770	1348	309	1345	0.769231	0.0582491	0.769231
chem_62765	1349	52612	1346	0.769231	0.162606	0.769231
chem_64326	1350	740	1347	0.769231	0.0678645	0.769231
chem_64783	1351	97938	1348	0.769231	0.367644	0.769231
chem_64895	1352	1853	1349	0.769231	0.0779459	0.769231
chem_65533	1353	3781	1350	0.769231	0.0857597	0.769231
chem_72726	1354	20275	1351	0.769231	0.115766	0.769231
chem_75630	1355	3554	1352	0.769231	0.0849648	0.769231
chem_76623	1356	16736	1353	0.769231	0.111052	0.769231
chem_77439	1357	62766	1354	0.769231	0.18514	0.769231
chem_82386	1358	3935	1355	0.769231	0.0863108	0.769231
chem_84601	1359	96558	1357	0.769231	0.34683	0.769231
chem_87389	1360	2865	1359	0.769231	0.0824332	0.769231
chem_87716	1361	51231	1360	0.769231	0.160046	0.769231
chem_88762	1362	51879	1361	0.769231	0.161197	0.769231
chem_91027	1363	68166	1363	0.769231	0.200554	0.769231
chem_91464	1364	934	1364	0.769231	0.070609	0.769231
chem_92977	1365	82510	1365	0.769231	0.253567	0.769231
chem_94414	1366	74827	1366	0.769231	0.222892	0.769231
chem_95375	1367	66607	1367	0.769231	0.195894	0.769231
chem_97943	1368	1078	1368	0.769231	0.0722382	0.769231
chem_98077	1369	3691	1369	0.769231	0.0854279	0.769231
chem_5228	1370	5259	1374	0.770492	0.0902088	0.770492
chem_24174	1371	61534	1370	0.770492	0.181921	0.770492
chem_40075	1372	74436	1371	0.770492	0.221451	0.770492
chem_40919	1373	661	1372	0.770492	0.0666824	0.770492
chem_48990	1374	43683	1373	0.770492	0.147086	0.770492
chem_64759	1375	48636	1375	0.770492	0.155324	0.770492
chem_90356	1376	36873	1376	0.770492	0.137069	0.770492
chem_92029	1377	25687	1377	0.770492	0.12278	0.770492
chem_98401	1378	43191	1378	0.770492	0.14636	0.770492
chem_671	1379	95904	1396	0.770833	0.339397	0.770833
chem_2232	1380	96976	1381	0.770833	0.35231	0.770833
chem_3278	1381	16466	1386	0.770833	0.110684	0.770833
chem_15853	1382	2903	1379	0.770833	0.0825858	0.770833
chem_16874	1383	59275	1380	0.770833	0.176677	0.770833
chem_24659	1384	202	1382	0.770833	0.053898	0.770833
chem_25222	1385	77928	1383	0.770833	0.234523	0.770833
chem_31131	1386	71737	1384	0.770833	0.212169	0.770833
chem_31793	1387	86098	1385	0.770833	0.270173	0.770833
chem_33323	1388	5597	1387	0.770833	0.0910627	0.770833
chem_40598	1389	72955	1388	0.770833	0.216244	0.770833
chem_40787	1390	5109	1389	0.770833	0.0897846	0.770833
chem_41808	1391	17044	1390	0.770833	0.111483	0.770833
chem_46624	1392	13642	1391	0.770833	0.106532	0.770833
chem_50580	1393	21795	1392	0.770833	0.117787	0.770833
chem_52061	1394	53803	1393	0.770833	0.164961	0.770833
chem_54797	1395	83891	1394	0.770833	0.25974	0.770833
chem_58783	1396	1361	1395	0.770833	0.0746456	0.770833
chem_68041	1397	904	1397	0.770833	0.0701565	0.770833
chem_68052	1398	20799	1398	0.770833	0.116441	0.770833
chem_69157	1399	2694	1399	0.770833	0.0816316	0.770833
chem_71056	1400	11694	1400	0.770833	0.103402	0.770833
chem_87050	1401	1964	1401	0.770833	0.0784535	0.770833
chem_87146	1402	13785	1402	0.770833	0.106759	0.770833
chem_89841	1403	31288	1403	0.770833	0.129837	0.770833
chem_90858	1404	51675	1404	0.770833	0.160789	0.770833
chem_94689	1405	6607	1405	0.770833	0.0934859	0.770833
chem_95238	1406	74600	1406	0.770833	0.22208	0.770833
chem_96871	1407	3090	1407	0.770833	0.083334	0.770833
chem_3962	1408	1784	1408	0.771084	0.0776215	0.771084
chem_8082	1409	4304	1415	0.771429	0.0874998	0.771429
chem_14473	1410	3051	1409	0.771429	0.0831864	0.771429
chem_43375	1411	2234	1410	0.771429	0.0797429	0.771429
chem_60061	1412	5984	1411	0.771429	0.0920122	0.771429
chem_61491	1413	72327	1412	0.771429	0.214101	0.771429
chem_64885	1414	2518	1413	0.771429	0.0809138	0.771429
chem_70307	1415	20483	1414	0.771429	0.116035	0.771429
chem_99609	1416	16768	1416	0.771429	0.111099	0.771429
chem_1781	1417	33615	1418	0.77193	0.132806	0.77193
chem_2408	1418	35184	1421	0.77193	0.134885	0.77193
chem_7903	1419	45039	1434	0.77193	0.149288	0.77193
chem_9363	1420	551	1441	0.77193	0.0647775	0.77193
chem_12394	1421	190	1417	0.77193	0.053288	0.77193
chem_18565	1422	3022	1419	0.77193	0.0830812	0.77193
chem_22933	1423	3150	1420	0.77193	0.0835526	0.77193
chem_29511	1424	61499	1422	0.77193	0.181847	0.77193
chem_35493	1425	60145	1423	0.77193	0.178638	0.77193
chem_41769	1426	44465	1424	0.77193	0.148282	0.77193
chem_42887	1427	4293	1425	0.77193	0.0874646	0.77193
chem_52467	1428	10668	1426	0.77193	0.101648	0.77193
chem_54900	1429	36712	1427	0.77193	0.136847	0.77193
chem_56055	1430	5221	1428	0.77193	0.0901081	0.77193
chem_63092	1431	75665	1429	0.77193	0.22587	0.77193
chem_64591	1432	75143	1430	0.77193	0.224008	0.77193
chem_71791	1433	415	1431	0.77193	0.0619547	0.77193
chem_72219	1434	3717	1432	0.77193	0.0855117	0.77193
chem_77772	1435	51419	1433	0.77193	0.160352	0.77193
chem_82090	1436	68745	1435	0.77193	0.202286	0.77193
chem_82864	1437	12320	1436	0.77193	0.10445	0.77193
chem_85933	1438	6501	1437	0.77193	0.0932471	0.77193
chem_86559	1439	95716	1438	0.77193	0.337608	0.77193
chem_89733	1440	6990	1439	0.77193	0.0944461	0.77193
chem_92499	1441	4761	1440	0.77193	0.0888158	0.77193
chem_95424	1442	74238	1442	0.77193	0.220718	0.77193
chem_1569	1443	1962	1444	0.772727	0.0784338	0.772727
chem_2503	1444	85940	1450	0.772727	0.26938	0.772727
chem_5666	1445	61525	1461	0.772727	0.181902	0.772727
chem_9876	1446	2732	1474	0.772727	0.0818372	0.772727
chem_11135	1447	25617	1443	0.772727	0.122696	0.772727
chem_17672	1448	23052	1445	0.772727	0.119391	0.772727
chem_19025	1449	1033	1446	0.772727	0.0717952	0.772727
chem_21708	1450	80302	1447	0.772727	0.244094	0.772727
chem_23079	1451	85700	1448	0.772727	0.268199	0.772727
chem_23827	1452	31195	1449	0.772727	0.129711	0.772727
chem_27009	1453	4176	1451	0.772727	0.0871192	0.772727
chem_31734	1454	6100	1452	0.772727	0.0922862	0.772727
chem_35358	1455	2749	1453	0.772727	0.0819311	0.772727
chem_35438	1456	3727	1454	0.772727	0.0855485	0.772727
chem_37169	1457	36930	1455	0.772727	0.13715	0.772727
chem_38242	1458	87549	1456	0.772727	0.277765	0.772727
chem_40371	1459	3744	1457	0.772727	0.0856145	0.772727
chem_42595	1460	55187	1458	0.772727	0.167757	0.772727
chem_47838	1461	12180	1459	0.772727	0.10421	0.772727
chem_54662	1462	4940	1460	0.772727	0.0893354	0.772727
chem_59217	1463	10706	1462	0.772727	0.101716	0.772727
chem_59754	1464	86151	1463	0.772727	0.27049	0.772727
chem_67638	1465	54993	1464	0.772727	0.167342	0.772727
chem_72308	1466	35205	1465	0.772727	0.134918	0.772727
chem_73135	1467	64286	1466	0.772727	0.189237	0.772727
chem_76879	1468	13230	1467	0.772727	0.105887	0.772727
chem_81021	1469	477	1468	0.772727	0.0633133	0.772727
chem_87002	1470	4203	1469	0.772727	0.0871998	0.772727
chem_88038	1471	77715	1470	0.772727	0.233719	0.772727
chem_89770	1472	73785	1471	0.772727	0.219089	0.772727
chem_92598	1473	81018	1472	0.772727	0.247155	0.772727
chem_95573	1474	53826	1473	0.772727	0.164997	0.772727
chem_77369	1475	125	1475	0.773333	0.049073	0.773333
chem_288	1476	83986	1480	0.773585	0.260196	0.773585
chem_2357	1477	34872	1479	0.773585	0.13446	0.773585
chem_5370	1478	8815	1500	0.773585	0.0982491	0.773585
chem_6681	1479	25272	1507	0.773585	0.122245	0.773585
chem_9741	1480	3102	1523	0.773585	0.0833978	0.773585
chem_12671	1481	77397	1476	0.773585	0.232512	0.773585
chem_21081	1482	87569	1477	0.773585	0.277836	0.773585
chem_21194	1483	2425	1478	0.773585	0.080523	0.773585
chem_29362	1484	11636	1481	0.773585	0.103315	0.773585
chem_31256	1485	7345	1482	0.773585	0.0951636	0.773585
chem_34646	1486	78127	1483	0.773585	0.23532	0.773585
chem_34804	1487	23700	1484	0.773585	0.120204	0.773585
chem_34834	1488	7340	1485	0.773585	0.0951599	0.773585
chem_36170	1489	83896	1486	0.773585	0.259756	0.773585
chem_38688	1490	537	1487	0.773585	0.0644607	0.773585
chem_38950	1491	51911	1488	0.773585	0.161273	0.773585
chem_38980	1492	47884	1489	0.773585	0.154051	0.773585
chem_41922	1493	325	1490	0.773585	0.0589071	0.773585
chem_42840	1494	39506	1491	0.773585	0.140749	0.773585
chem_42867	1495	66722	1492	0.773585	0.196221	0.773585
chem_43090	1496	78299	1493	0.773585	0.235954	0.773585
chem_43904	1497	411	1494	0.773585	0.0618193	0.773585
chem_45587	1498	5403	1495	0.773585	0.0905809	0.773585
chem_48003	1499	4137	1496	0.773585	0.0869605	0.773585
chem_50302	1500	6355	1497	0.773585	0.0928946	0.773585
chem_51472	1501	700	1498	0.773585	0.0672812	0.773585
chem_52729	1502	34277	1499	0.773585	0.133715	0.773585
chem_53760	1503	19942	1501	0.773585	0.115344	0.773585
chem_54653	1504	27846	1502	0.773585	0.12555	0.773585
chem_63353	1505	57611	1503	0.773585	0.173007	0.773585
chem_63864	1506	7362	1504	0.773585	0.0951995	0.773585
chem_65981	1507	85431	1505	0.773585	0.266915	0.773585
chem_66448	1508	52514	1506	0.773585	0.162415	0.773585
chem_67010	1509	72768	1508	0.773585	0.215646	0.773585
chem_68142	1510	65637	1509	0.773585	0.193186	0.773585
chem_71602	1511	59704	1510	0.773585	0.177631	0.773585
chem_72784	1512	86936	1511	0.773585	0.274354	0.773585
chem_74049	1513	18934	1512	0.773585	0.113968	0.773585
chem_74257	1514	2051	1513	0.773585	0.0789463	0.773585
chem_75888	1515	74058	1514	0.773585	0.220059	0.773585
chem_79404	1516	18213	1515	0.773585	0.113044	0.773585
chem_80748	1517	15195	1516	0.773585	0.108855	0.773585
chem_82000	1518	47871	1517	0.773585	0.154039	0.773585
chem_83504	1519	3016	1518	0.773585	0.0830734	0.773585
chem_84448	1520	82332	1519	0.773585	0.252811	0.773585
chem_86249	1521	84964	1520	0.773585	0.264665	0.773585
chem_88856	1522	58676	1521	0.773585	0.175413	0.773585
chem_94713	1523	23411	1522	0.773585	0.119841	0.773585
chem_97621	1524	5724	1524	0.773585	0.0913917	0.773585
chem_99592	1525	14178	1525	0.773585	0.107349	0.773585
chem_99848	1526	27185	1526	0.773585	0.12474	0.773585
chem_10264	1527	185	1527	0.774194	0.0529779	0.774194
chem_17131	1528	54296	1528	0.774194	0.165901	0.774194
chem_25672	1529	61781	1529	0.774194	0.182617	0.774194
chem_29471	1530	20611	1530	0.774194	0.116199	0.774194
chem_30297	1531	22618	1531	0.774194	0.118804	0.774194
chem_34354	1532	63330	1532	0.774194	0.186656	0.774194
chem_35150	1533	68392	1533	0.774194	0.201272	0.774194
chem_37563	1534	80027	1534	0.774194	0.242942	0.774194
chem_38692	1535	51050	1535	0.774194	0.159672	0.774194
chem_52051	1536	41938	1536	0.774194	0.144424	0.774194
chem_66711	1537	4688	1537	0.774194	0.0886224	0.774194
chem_73890	1538	60857	1538	0.774194	0.18031	0.774194
chem_90782	1539	10454	1539	0.774194	0.101276	0.774194
chem_28376	1540	5698	1540	0.774648	0.0913371	0.774648
chem_41024	1541	66259	1541	0.774648	0.194898	0.774648
chem_96235	1542	72954	1542	0.774648	0.21624	0.774648
chem_25878	1543	97681	1543	0.775	0.362605	0.775
chem_27958	1544	20662	1544	0.775	0.116278	0.775
chem_31589	1545	15579	1545	0.775	0.109425	0.775
chem_42137	1546	92093	1546	0.775	0.30521	0.775
chem_62782	1547	96595	1547	0.775	0.34729	0.775
chem_67725	1548	61164	1548	0.775	0.181127	0.775
chem_70699	1549	97895	1549	0.775	0.366958	0.775
chem_71935	1550	9450	1550	0.775	0.0994273	0.775
chem_89498	1551	68020	1551	0.775	0.200146	0.775
chem_96699	1552	6142	1552	0.775	0.092408	0.775
chem_9283	1553	12649	1586	0.77551	0.104947	0.77551
chem_10989	1554	70385	1553	0.77551	0.207638	0.77551
chem_14099	1555	53165	1554	0.77551	0.163748	0.77551
chem_15345	1556	27374	1555	0.77551	0.124972	0.77551
chem_15486	1557	49334	1556	0.77551	0.156561	0.77551
chem_17159	1558	6344	1557	0.77551	0.0928618	0.77551
chem_22421	1559	1761	1558	0.77551	0.077459	0.77551
chem_29947	1560	1250	1559	0.77551	0.0738853	0.77551
chem_33235	1561	57074	1560	0.77551	0.171845	0.77551
chem_35198	1562	19026	1561	0.77551	0.11411	0.77551
chem_38224	1563	60019	1562	0.77551	0.178328	0.77551
chem_42720	1564	4158	1563	0.77551	0.0870275	0.77551
chem_43165	1565	42512	1564	0.77551	0.145277	0.77551
chem_44725	1566	61722	1565	0.77551	0.182476	0.77551
chem_47088	1567	75171	1566	0.77551	0.224115	0.77551
chem_49466	1568	96556	1567	0.77551	0.346818	0.77551
chem_53727	1569	57736	1568	0.77551	0.173282	0.77551
chem_58143	1570	687	1569	0.77551	0.0671078	0.77551
chem_59488	1571	60281	1570	0.77551	0.17895	0.77551
chem_60194	1572	90102	1571	0.77551	0.292148	0.77551
chem_62056	1573	46951	1572	0.77551	0.152417	0.77551
chem_62956	1574	16909	1573	0.77551	0.11132	0.77551
chem_66128	1575	1226	1574	0.77551	0.0736816	0.77551
chem_67537	1576	46583	1575	0.77551	0.151792	0.77551
chem_69298	1577	82665	1576	0.77551	0.25416	0.77551
chem_70588	1578	23428	1577	0.77551	0.119871	0.77551
chem_75133	1579	26836	1578	0.77551	0.124265	0.77551
chem_80336	1580	136	1579	0.77551	0.0498977	0.77551
chem_80434	1581	15327	1580	0.77551	0.109051	0.77551
chem_83310	1582	1585	1581	0.77551	0.0763855	0.77551
chem_85198	1583	68831	1582	0.77551	0.202525	0.77551
chem_89215	1584	88500	1583	0.77551	0.282942	0.77551
chem_89862	1585	2168	1584	0.77551	0.0794515	0.77551
chem_90397	1586	9474	1585	0.77551	0.0994705	0.77551
chem_94054	1587	10231	1587	0.77551	0.100897	0.77551
chem_95921	1588	2816	1588	0.77551	0.0822154	0.77551
chem_885	1589	11670	1609	0.775862	0.103367	0.775862
chem_1125	1590	66109	1589	0.775862	0.194497	0.775862
chem_12736	1591	60777	1590	0.775862	0.180156	0.775862
chem_22028	1592	76290	1591	0.775862	0.228217	0.775862
chem_26789	1593	65	1592	0.775862	0.0428164	0.775862
chem_31194	1594	58289	1593	0.775862	0.174538	0.775862
chem_36886	1595	52344	1594	0.775862	0.162106	0.775862
chem_44449	1596	64084	1595	0.775862	0.188713	0.775862
chem_44731	1597	84896	1596	0.775862	0.264258	0.775862
chem_47387	1598	7499	1597	0.775862	0.0955361	0.775862
chem_50418	1599	98	1598	0.775862	0.0467129	0.775862
chem_52653	1600	2784	1599	0.775862	0.0820861	0.775862
chem_53111	1601	6615	1600	0.775862	0.0934996	0.775862
chem_57221	1602	6465	1601	0.775862	0.0931769	0.775862
chem_61534	1603	84233	1602	0.775862	0.261251	0.775862
chem_63379	1604	7244	1603	0.775862	0.0949643	0.775862
chem_64363	1605	30476	1604	0.775862	0.128825	0.775862
chem_75405	1606	18791	1605	0.775862	0.113785	0.775862
chem_78074	1607	45686	1606	0.775862	0.150361	0.775862
chem_83795	1608	1027	1607	0.775862	0.0717372	0.775862
chem_86736	1609	455	1608	0.775862	0.0630193	0.775862
chem_89615	1610	73316	1610	0.775862	0.217474	0.775862
chem_92408	1611	58415	1611	0.775862	0.174813	0.775862
chem_93841	1612	30453	1612	0.775862	0.128789	0.775862
chem_120	1613	21284	1613	0.776119	0.117099	0.776119
chem_20234	1614	10413	1614	0.776119	0.101205	0.776119
chem_26947	1615	4	1615	0.776119	0.0202222	0.776119
chem_50456	1616	43902	1616	0.776119	0.147405	0.776119
chem_55762	1617	51118	1617	0.776119	0.15982	0.776119
chem_60236	1618	38942	1618	0.776119	0.139955	0.776119
chem_80753	1619	7384	1619	0.776119	0.0952616	0.776119
chem_95040	1620	28485	1620	0.776119	0.126378	0.776119
chem_98443	1621	43199	1621	0.776119	0.146373	0.776119
chem_98530	1622	1573	1622	0.776119	0.0763206	0.776119
chem_40058	1623	134	1623	0.776316	0.0498575	0.776316
chem_42850	1624	922	1624	0.776316	0.0704413	0.776316
chem_55245	1625	46945	1625	0.776316	0.152409	0.776316
chem_55434	1626	1657	1626	0.776316	0.0768438	0.776316
chem_55127	1627	27477	1627	0.776471	0.125098	0.776471
chem_811	1628	94523	1707	0.777778	0.324921	0.777778
chem_1006	1629	1179	1628	0.777778	0.0732597	0.777778
chem_1577	1630	12902	1632	0.777778	0.105371	0.777778
chem_2173	1631	32364	1635	0.777778	0.131195	0.777778
chem_4065	1632	85961	1654	0.777778	0.269463	0.777778
chem_4463	1633	2977	1662	0.777778	0.0829509	0.777778
chem_5287	1634	18741	1671	0.777778	0.113724	0.777778
chem_6414	1635	75159	1685	0.777778	0.224056	0.777778
chem_6794	1636	64374	1691	0.777778	0.189428	0.777778
chem_9034	1637	5885	1717	0.777778	0.0918029	0.777778
chem_9395	1638	4782	1723	0.777778	0.0888882	0.777778
chem_9643	1639	96406	1725	0.777778	0.345116	0.777778
chem_9646	1640	36079	1726	0.777778	0.13602	0.777778
chem_10322	1641	1373	1629	0.777778	0.0747577	0.777778
chem_10866	1642	54317	1630	0.777778	0.165936	0.777778
chem_11948	1643	38092	1631	0.777778	0.138741	0.777778
chem_16901	1644	464	1633	0.777778	0.0631968	0.777778
chem_21719	1645	94	1634	0.777778	0.0463994	0.777778
chem_22153	1646	56622	1636	0.777778	0.170814	0.777778
chem_22374	1647	5360	1637	0.777778	0.0904872	0.777778
chem_23521	1648	205	1638	0.777778	0.0540413	0.777778
chem_24111	1649	1257	1639	0.777778	0.0739015	0.777778
chem_24843	1650	1688	1640	0.777778	0.0770212	0.777778
chem_26822	1651	56324	1641	0.777778	0.170205	0.777778
chem_28538	1652	57219	1642	0.777778	0.172162	0.777778
chem_29187	1653	71115	1643	0.777778	0.210031	0.777778
chem_30205	1654	5253	1644	0.777778	0.0901971	0.777778
chem_32062	1655	7994	1645	0.777778	0.0965326	0.777778
chem_32526	1656	73798	1646	0.777778	0.219142	0.777778
chem_33111	1657	74155	1647	0.777778	0.220412	0.777778
chem_34777	1658	2044	1648	0.777778	0.0789262	0.777778
chem_34968	1659	935	1649	0.777778	0.0706324	0.777778
chem_35894	1660	17389	1650	0.777778	0.111968	0.777778
chem_37689	1661	193	1651	0.777778	0.0534525	0.777778
chem_40006	1662	3474	1652	0.777778	0.0847064	0.777778
chem_40397	1663	26324	1653	0.777778	0.123587	0.777778
chem_40869	1664	17844	1655	0.777778	0.112569	0.777778
chem_40978	1665	7002	1656	0.777778	0.0944632	0.777778
chem_41400	1666	18673	1657	0.777778	0.113631	0.777778
chem_41502	1667	96461	1658	0.777778	0.345782	0.777778
chem_43309	1668	61606	1659	0.777778	0.182136	0.777778
chem_43766	1669	94637	1660	0.777778	0.326049	0.777778
chem_44158	1670	6118	1661	0.777778	0.0923341	0.777778
chem_45288	1671	132	1663	0.777778	0.0497911	0.777778
chem_45552	1672	2210	1664	0.777778	0.0796537	0.777778
chem_45660	1673	18240	1665	0.777778	0.113082	0.777778
chem_46605	1674	61779	1666	0.777778	0.182616	0.777778
chem_47288	1675	75813	1667	0.777778	0.226327	0.777778
chem_47945	1676	17520	1668	0.777778	0.112136	0.777778
chem_50852	1677	59025	1669	0.777778	0.1761	0.777778
chem_52711	1678	96492	1670	0.777778	0.346039	0.777778
chem_52943	1679	70928	1672	0.777778	0.209431	0.777778
chem_53456	1680	33721	1673	0.777778	0.132952	0.777778
chem_54248	1681	92140	1674	0.777778	0.305556	0.777778
chem_54445	1682	564	1675	0.777778	0.0649666	0.777778
chem_54735	1683	24901	1676	0.777778	0.121759	0.777778
chem_57147	1684	57663	1677	0.777778	0.173122	0.777778
chem_60388	1685	11376	1678	0.777778	0.102883	0.777778
chem_60555	1686	96159	1679	0.777778	0.342273	0.777778
chem_60788	1687	74824	1680	0.777778	0.222874	0.777778
chem_61458	1688	57222	1681	0.777778	0.172164	0.777778
chem_61631	1689	9063	1682	0.777778	0.0986726	0.777778
chem_62186	1690	16143	1683	0.777778	0.110209	0.777778
chem_62290	1691	47618	1684	0.777778	0.153605	0.777778
chem_64163	1692	33943	1686	0.777778	0.133255	0.777778
chem_64673	1693	2594	1687	0.777778	0.0812341	0.777778
chem_64999	1694	35304	1688	0.777778	0.135049	0.777778
chem_67134	1695	2470	1689	0.777778	0.0807022	0.777778
chem_67777	1696	9287	1690	0.777778	0.0991071	0.777778
chem_68058	1697	57523	1692	0.777778	0.17284	0.777778
chem_68784	1698	47986	1693	0.777778	0.154212	0.777778
chem_71393	1699	63945	1694	0.777778	0.188363	0.777778
chem_71788	1700	62133	1695	0.777778	0.18353	0.777778
chem_73100	1701	64473	1696	0.777778	0.189718	0.777778
chem_73448	1702	96427	1697	0.777778	0.345294	0.777778
chem_74879	1703	5511	1698	0.777778	0.0908408	0.777778
chem_75255	1704	32335	1699	0.777778	0.131166	0.777778
chem_76002	1705	68949	1700	0.777778	0.20291	0.777778
chem_78015	1706	40154	1701	0.777778	0.141774	0.777778
chem_78192	1707	55773	1702	0.777778	0.169009	0.777778
chem_78708	1708	29	1703	0.777778	0.0355054	0.777778
chem_78720	1709	85469	1704	0.777778	0.267114	0.777778
chem_79247	1710	63	1705	0.777778	0.0427173	0.777778
chem_79248	1711	3184	1706	0.777778	0.0836531	0.777778
chem_82140	1712	14199	1708	0.777778	0.107372	0.777778
chem_83344	1713	324	1709	0.777778	0.0588968	0.777778
chem_84986	1714	2408	1710	0.777778	0.0804498	0.777778
chem_86533	1715	28420	1711	0.777778	0.126286	0.777778
chem_86705	1716	28727	1712	0.777778	0.126669	0.777778
chem_86876	1717	94942	1713	0.777778	0.329275	0.777778
chem_87475	1718	63514	1714	0.777778	0.187159	0.777778
chem_88431	1719	95156	1715	0.777778	0.331302	0.777778
chem_89087	1720	93333	1716	0.777778	0.314656	0.777778
chem_91002	1721	71992	1718	0.777778	0.213006	0.777778
chem_91451	1722	3146	1719	0.777778	0.0835496	0.777778
chem_91622	1723	63310	1720	0.777778	0.186603	0.777778
chem_92107	1724	18044	1721	0.777778	0.112802	0.777778
chem_93707	1725	55367	1722	0.777778	0.168123	0.777778
chem_94156	1726	2227	1724	0.777778	0.0797199	0.777778
chem_96692	1727	2057	1727	0.777778	0.0789742	0.777778
chem_98484	1728	31708	1728	0.777778	0.130367	0.777778
chem_23927	1729	49261	1729	0.779221	0.156441	0.779221
chem_5267	1730	3941	1734	0.779412	0.0863287	0.779412
chem_12717	1731	56083	1730	0.779412	0.169625	0.779412
chem_15298	1732	3698	1731	0.779412	0.0854413	0.779412
chem_48862	1733	42529	1732	0.779412	0.145311	0.779412
chem_51683	1734	1086	1733	0.779412	0.0723146	0.779412
chem_52779	1735	9133	1735	0.779412	0.0987884	0.779412
chem_55228	1736	24590	1736	0.779412	0.121357	0.779412
chem_60487	1737	77400	1737	0.779412	0.232524	0.779412
chem_71838	1738	57346	1738	0.779412	0.172421	0.779412
chem_72579	1739	1169	1739	0.779412	0.0731843	0.779412
chem_86414	1740	19789	1740	0.779412	0.115145	0.779412
chem_91881	1741	53841	1741	0.779412	0.165028	0.779412
chem_2417	1742	31151	1744	0.779661	0.129648	0.779661
chem_11413	1743	9651	1742	0.779661	0.0998021	0.779661
chem_22401	1744	5567	1743	0.779661	0.090996	0.779661
chem_28548	1745	18537	1745	0.779661	0.113451	0.779661
chem_31391	1746	281	1746	0.779661	0.0572295	0.779661
chem_33686	1747	76065	1747	0.779661	0.227369	0.779661
chem_36805	1748	93908	1748	0.779661	0.319662	0.779661
chem_39001	1749	64911	1749	0.779661	0.190994	0.779661
chem_39756	1750	103	1750	0.779661	0.0471829	0.779661
chem_50994	1751	47477	1751	0.779661	0.153382	0.779661
chem_63267	1752	93510	1752	0.779661	0.316294	0.779661
chem_65790	1753	46501	1753	0.779661	0.151648	0.779661
chem_76849	1754	8728	1754	0.779661	0.0980556	0.779661
chem_87422	1755	1800	1755	0.779661	0.0776786	0.779661
chem_90653	1756	1318	1756	0.779661	0.074406	0.779661
chem_1426	1757	64360	1760	0.78	0.189398	0.78
chem_1839	1758	14288	1762	0.78	0.107488	0.78
chem_2459	1759	16219	1771	0.78	0.110323	0.78
chem_5889	1760	39106	1790	0.78	0.140196	0.78
chem_6439	1761	42806	1793	0.78	0.145731	0.78
chem_10603	1762	56067	1757	0.78	0.169587	0.78
chem_10843	1763	79780	1758	0.78	0.241873	0.78
chem_11817	1764	1097	1759	0.78	0.0724298	0.78
chem_14286	1765	64531	1761	0.78	0.189879	0.78
chem_19582	1766	60085	1763	0.78	0.178479	0.78
chem_19987	1767	22560	1764	0.78	0.118721	0.78
chem_20314	1768	72286	1765	0.78	0.21397	0.78
chem_20410	1769	56182	1766	0.78	0.169863	0.78
chem_22544	1770	63354	1767	0.78	0.186714	0.78
chem_23260	1771	45513	1768	0.78	0.150089	0.78
chem_23370	1772	83353	1769	0.78	0.257299	0.78
chem_24517	1773	2920	1770	0.78	0.0826531	0.78
chem_26534	1774	35294	1772	0.78	0.135035	0.78
chem_30003	1775	777	1773	0.78	0.0685241	0.78
chem_33179	1776	1195	1774	0.78	0.0734089	0.78
chem_33866	1777	3283	1775	0.78	0.0840303	0.78
chem_33988	1778	1696	1776	0.78	0.0770778	0.78
chem_34678	1779	16520	1777	0.78	0.11076	0.78
chem_45408	1780	79308	1778	0.78	0.239876	0.78
chem_46236	1781	40044	1779	0.78	0.141615	0.78
chem_47225	1782	52004	1780	0.78	0.161463	0.78
chem_47793	1783	2242	1781	0.78	0.0797706	0.78
chem_49679	1784	5395	1782	0.78	0.0905599	0.78
chem_51315	1785	58398	1783	0.78	0.174781	0.78
chem_51663	1786	18219	1784	0.78	0.113051	0.78
chem_52411	1787	61206	1785	0.78	0.181207	0.78
chem_53847	1788	54373	1786	0.78	0.16608	0.78
chem_54938	1789	74681	1787	0.78	0.222335	0.78
chem_57196	1790	13689	1788	0.78	0.106619	0.78
chem_58430	1791	5233	1789	0.78	0.0901403	0.78
chem_63311	1792	1492	1791	0.78	0.0757346	0.78
chem_63721	1793	52223	1792	0.78	0.161842	0.78
chem_64598	1794	9159	1794	0.78	0.0988386	0.78
chem_67144	1795	59901	1795	0.78	0.178071	0.78
chem_68529	1796	66495	1796	0.78	0.195562	0.78
chem_68740	1797	48220	1797	0.78	0.154623	0.78
chem_69946	1798	67067	1798	0.78	0.197352	0.78
chem_70412	1799	1281	1799	0.78	0.0741245	0.78
chem_74502	1800	53561	1800	0.78	0.164508	0.78
chem_74703	1801	9616	1801	0.78	0.0997424	0.78
chem_75138	1802	20440	1802	0.78	0.115982	0.78
chem_77581	1803	61548	1803	0.78	0.181965	0.78
chem_78131	1804	61141	1804	0.78	0.18107	0.78
chem_78845	1805	4334	1805	0.78	0.0875759	0.78
chem_85140	1806	910	1806	0.78	0.0702481	0.78
chem_87776	1807	73371	1807	0.78	0.217655	0.78
chem_89431	1808	7264	1808	0.78	0.0950078	0.78
chem_91105	1809	8857	1809	0.78	0.098323	0.78
chem_91320	1810	289	1810	0.78	0.057576	0.78
chem_93413	1811	61585	1811	0.78	0.18207	0.78
chem_93543	1812	2419	1812	0.78	0.0805094	0.78
chem_99030	1813	13362	1813	0.78	0.106102	0.78
chem_99542	1814	40057	1814	0.78	0.141635	0.78
chem_3096	1815	67696	1819	0.780488	0.199115	0.780488
chem_4234	1816	61049	1823	0.780488	0.18083	0.780488
chem_8530	1817	4080	1829	0.780488	0.0867748	0.780488
chem_9969	1818	72787	1831	0.780488	0.215712	0.780488
chem_11824	1819	68430	1815	0.780488	0.201382	0.780488
chem_16938	1820	99087	1816	0.780488	0.40072	0.780488
chem_18382	1821	57929	1817	0.780488	0.173703	0.780488
chem_30351	1822	97015	1818	0.780488	0.352743	0.780488
chem_32192	1823	95079	1820	0.780488	0.330467	0.780488
chem_37130	1824	37909	1821	0.780488	0.138482	0.780488
chem_41296	1825	78945	1822	0.780488	0.238404	0.780488
chem_57000	1826	97866	1824	0.780488	0.366381	0.780488
chem_57763	1827	2249	1825	0.780488	0.0797993	0.780488
chem_71063	1828	1154	1826	0.780488	0.0730781	0.780488
chem_77304	1829	11713	1827	0.780488	0.103438	0.780488
chem_82762	1830	57986	1828	0.780488	0.17385	0.780488
chem_93169	1831	5750	1830	0.780488	0.0914397	0.780488
chem_35606	1832	215	1832	0.780822	0.0545705	0.780822
chem_69213	1833	13220	1833	0.780822	0.105874	0.780822
chem_4670	1834	84997	1842	0.78125	0.264796	0.78125
chem_13746	1835	72517	1834	0.78125	0.214783	0.78125
chem_14391	1836	2453	1835	0.78125	0.0806438	0.78125
chem_19610	1837	78841	1836	0.78125	0.238041	0.78125
chem_25165	1838	4239	1837	0.78125	0.0873266	0.78125
chem_28372	1839	278	1838	0.78125	0.0571452	0.78125
chem_28716	1840	38237	1839	0.78125	0.138966	0.78125
chem_32292	1841	11982	1840	0.78125	0.103874	0.78125
chem_33990	1842	108	1841	0.78125	0.0477252	0.78125
chem_48498	1843	74051	1843	0.78125	0.220048	0.78125
chem_52544	1844	15531	1844	0.78125	0.109349	0.78125
chem_62921	1845	43180	1845	0.78125	0.146339	0.78125
chem_64068	1846	82360	1846	0.78125	0.25294	0.78125
chem_65306	1847	40963	1847	0.78125	0.142927	0.78125
chem_71882	1848	50748	1848	0.78125	0.159083	0.78125
chem_78189	1849	53895	1849	0.78125	0.165126	0.78125
chem_80647	1850	1474	1850	0.78125	0.0756742	0.78125
chem_82867	1851	8018	1851	0.78125	0.0965745	0.78125
chem_96426	1852	14305	1852	0.78125	0.107519	0.78125
chem_5583	1853	12293	1869	0.781818	0.104413	0.781818
chem_9273	1854	73511	1884	0.781818	0.218126	0.781818
chem_11046	1855	67268	1853	0.781818	0.197967	0.781818
chem_12276	1856	54122	1854	0.781818	0.165586	0.781818
chem_13925	1857	96175	1855	0.781818	0.34243	0.781818
chem_15903	1858	912	1856	0.781818	0.0702642	0.781818
chem_15930	1859	5461	1857	0.781818	0.090739	0.781818
chem_27024	1860	21842	1858	0.781818	0.117862	0.781818
chem_34520	1861	30990	1859	0.781818	0.129469	0.781818
chem_35560	1862	3129	1860	0.781818	0.0834829	0.781818
chem_35605	1863	11719	1861	0.781818	0.103447	0.781818
chem_41288	1864	1212	1862	0.781818	0.0735482	0.781818
chem_41443	1865	31026	1863	0.781818	0.129504	0.781818
chem_43844	1866	2186	1864	0.781818	0.0795346	0.781818
chem_50784	1867	63461	1865	0.781818	0.187003	0.781818
chem_53900	1868	77753	1866	0.781818	0.233839	0.781818
chem_54425	1869	61504	1867	0.781818	0.181868	0.781818
chem_54647	1870	69513	1868	0.781818	0.204685	0.781818
chem_56022	1871	84145	1870	0.781818	0.260911	0.781818
chem_58270	1872	38752	1871	0.781818	0.139663	0.781818
chem_69346	1873	42709	1872	0.781818	0.145587	0.781818
chem_72765	1874	2285	1873	0.781818	0.0799246	0.781818
chem_76475	1875	614	1874	0.781818	0.0658968	0.781818
chem_80088	1876	13509	1875	0.781818	0.106328	0.781818
chem_81295	1877	4971	1876	0.781818	0.0894167	0.781818
chem_83611	1878	95235	1877	0.781818	0.332156	0.781818
chem_84316	1879	8038	1878	0.781818	0.0966175	0.781818
chem_84887	1880	750	1879	0.781818	0.0681331	0.781818
chem_88777	1881	58759	1880	0.781818	0.175606	0.781818
chem_88839	1882	1867	1881	0.781818	0.0780198	0.781818
chem_89658	1883	40362	1882	0.781818	0.142091	0.781818
chem_92552	1884	22431	1883	0.781818	0.118559	0.781818
chem_93523	1885	96991	1885	0.781818	0.352463	0.781818
chem_99354	1886	60334	1886	0.781818	0.179085	0.781818
chem_99517	1887	85594	1887	0.781818	0.267719	0.781818
chem_99523	1888	23520	1888	0.781818	0.11998	0.781818
chem_9715	1889	24716	1891	0.782051	0.121522	0.782051
chem_26728	1890	13612	1889	0.782051	0.106494	0.782051
chem_36747	1891	75416	1890	0.782051	0.224987	0.782051
chem_2690	1892	35067	1897	0.782609	0.134719	0.782609
chem_3872	1893	8196	1906	0.782609	0.0969457	0.782609
chem_7146	1894	73639	1924	0.782609	0.21859	0.782609
chem_9821	1895	92088	1935	0.782609	0.305166	0.782609
chem_10773	1896	77547	1892	0.782609	0.233157	0.782609
chem_11496	1897	12966	1893	0.782609	0.10548	0.782609
chem_15426	1898	23859	1894	0.782609	0.120411	0.782609
chem_16404	1899	34443	1895	0.782609	0.133932	0.782609
chem_18046	1900	75652	1896	0.782609	0.225776	0.782609
chem_29253	1901	3055	1898	0.782609	0.083197	0.782609
chem_29260	1902	52816	1899	0.782609	0.163035	0.782609
chem_33723	1903	3134	1900	0.782609	0.0835084	0.782609
chem_34988	1904	61498	1901	0.782609	0.181847	0.782609
chem_35464	1905	37660	1902	0.782609	0.138102	0.782609
chem_36577	1906	7518	1903	0.782609	0.0955803	0.782609
chem_36732	1907	49424	1904	0.782609	0.156712	0.782609
chem_37278	1908	35662	1905	0.782609	0.135497	0.782609
chem_41571	1909	72083	1907	0.782609	0.213266	0.782609
chem_43722	1910	68281	1908	0.782609	0.200889	0.782609
chem_44703	1911	41691	1909	0.782609	0.144016	0.782609
chem_46162	1912	30576	1910	0.782609	0.128949	0.782609
chem_47719	1913	23592	1911	0.782609	0.120087	0.782609
chem_48065	1914	458	1912	0.782609	0.0630411	0.782609
chem_49880	1915	3805	1913	0.782609	0.0858642	0.782609
chem_50193	1916	8278	1914	0.782609	0.0971347	0.782609
chem_54727	1917	15372	1915	0.782609	0.109112	0.782609
chem_55008	1918	33424	1916	0.782609	0.132566	0.782609
chem_59879	1919	76346	1917	0.782609	0.228482	0.782609
chem_61001	1920	35693	1918	0.782609	0.13554	0.782609
chem_61936	1921	2278	1919	0.782609	0.079908	0.782609
chem_63790	1922	4076	1920	0.782609	0.0867596	0.782609
chem_65779	1923	5284	1921	0.782609	0.090295	0.782609
chem_66978	1924	48312	1922	0.782609	0.154779	0.782609
chem_69644	1925	4182	1923	0.782609	0.0871352	0.782609
chem_73133	1926	4663	1925	0.782609	0.0885649	0.782609
chem_75238	1927	15381	1926	0.782609	0.109123	0.782609
chem_76778	1928	57715	1927	0.782609	0.173239	0.782609
chem_85626	1929	50810	1928	0.782609	0.159215	0.782609
chem_89311	1930	77038	1929	0.782609	0.231119	0.782609
chem_90649	1931	4071	1930	0.782609	0.0867458	0.782609
chem_91082	1932	210	1931	0.782609	0.0544312	0.782609
chem_91690	1933	26607	1932	0.782609	0.123977	0.782609
chem_93513	1934	19889	1933	0.782609	0.115284	0.782609
chem_97719	1935	55121	1934	0.782609	0.167591	0.782609
chem_98313	1936	66850	1936	0.782609	0.196638	0.782609
chem_98526	1937	66492	1937	0.782609	0.195541	0.782609
chem_75588	1938	16070	1938	0.783133	0.11012	0.783133
chem_1159	1939	51005	1941	0.783333	0.159596	0.783333
chem_2513	1940	36555	1945	0.783333	0.136626	0.783333
chem_6527	1941	30822	1955	0.783333	0.129248	0.783333
chem_6845	1942	6641	1956	0.783333	0.0935615	0.783333
chem_10416	1943	53157	1939	0.783333	0.16372	0.783333
chem_10523	1944	1410	1940	0.783333	0.0751408	0.783333
chem_11614	1945	19540	1942	0.783333	0.114793	0.783333
chem_21493	1946	86560	1943	0.783333	0.272488	0.783333
chem_24231	1947	1269	1944	0.783333	0.0740069	0.783333
chem_31583	1948	81392	1946	0.783333	0.248634	0.783333
chem_33953	1949	50172	1947	0.783333	0.158052	0.783333
chem_41225	1950	23446	1948	0.783333	0.119897	0.783333
chem_41751	1951	6804	1949	0.783333	0.0939549	0.783333
chem_43495	1952	9789	1950	0.783333	0.100085	0.783333
chem_53752	1953	22891	1951	0.783333	0.119186	0.783333
chem_55783	1954	18207	1952	0.783333	0.11303	0.783333
chem_55975	1955	7850	1953	0.783333	0.0962666	0.783333
chem_60964	1956	235	1954	0.783333	0.0553549	0.783333
chem_69091	1957	12794	1957	0.783333	0.105196	0.783333
chem_71593	1958	66768	1958	0.783333	0.19637	0.783333
chem_71956	1959	61841	1959	0.783333	0.182771	0.783333
chem_71969	1960	29326	1960	0.783333	0.127365	0.783333
chem_76086	1961	14993	1961	0.783333	0.108553	0.783333
chem_76181	1962	3060	1962	0.783333	0.0832078	0.783333
chem_82041	1963	258	1963	0.783333	0.0564127	0.783333
chem_85110	1964	87296	1964	0.783333	0.276359	0.783333
chem_85409	1965	2083	1965	0.783333	0.0790529	0.783333
chem_92062	1966	290	1966	0.783333	0.0576104	0.783333
chem_94290	1967	3351	1967	0.783333	0.084265	0.783333
chem_94549	1968	40763	1968	0.783333	0.142644	0.783333
chem_96044	1969	3343	1969	0.783333	0.0842471	0.783333
chem_97372	1970	74867	1970	0.783333	0.223046	0.783333
chem_24731	1971	10913	1971	0.783784	0.102086	0.783784
chem_26997	1972	3098	1972	0.783784	0.0833699	0.783784
chem_53937	1973	46016	1973	0.783784	0.150853	0.783784
chem_55211	1974	27859	1974	0.783784	0.125569	0.783784
chem_56138	1975	10699	1975	0.783784	0.101702	0.783784
chem_83466	1976	84301	1976	0.783784	0.261544	0.783784
chem_95301	1977	30779	1977	0.783784	0.129176	0.783784
chem_96616	1978	58851	1978	0.783784	0.175781	0.783784
chem_4085	1979	28383	1996	0.784314	0.126242	0.784314
chem_4901	1980	5402	2001	0.784314	0.0905801	0.784314
chem_4972	1981	67339	2003	0.784314	0.198114	0.784314
chem_6882	1982	4107	2017	0.784314	0.0868764	0.784314
chem_10674	1983	41071	1979	0.784314	0.143085	0.784314
chem_11883	1984	38998	1980	0.784314	0.140039	0.784314
chem_15729	1985	2992	1981	0.784314	0.0829973	0.784314
chem_15766	1986	9170	1982	0.784314	0.0988522	0.784314
chem_15876	1987	82944	1983	0.784314	0.255545	0.784314
chem_17682	1988	69015	1984	0.784314	0.203083	0.784314
chem_18545	1989	90779	1985	0.784314	0.296456	0.784314
chem_18620	1990	1400	1986	0.784314	0.0750562	0.784314
chem_19650	1991	19213	1987	0.784314	0.114372	0.784314
chem_22293	1992	6970	1988	0.784314	0.0943984	0.784314
chem_26694	1993	42503	1989	0.784314	0.145261	0.784314
chem_28648	1994	1745	1990	0.784314	0.0773396	0.784314
chem_30801	1995	41790	1991	0.784314	0.144177	0.784314
chem_36342	1996	25595	1992	0.784314	0.122662	0.784314
[truncated: 98,002 more rows]

## Sheet: SF 2c
Ranking molecules based on their siimilarity to the query. Columns have the same meaning as in source data for Figure 2b,c
Query Pubchem ID	Name	smiles
98701517	4-(4-Methylphenyl)butane-1-sulfonyl chloride	CC1=CC=C(C=C1)CCCCS(=O)(=O)Cl
chem_id	jaccard_rank	cosine_rank	tanimoto_rank	jaccard_dist	cosine_dist	tanimoto_dist
chem_87055	1	192	1	0.552632	0.0670166	0.552632
chem_79630	2	81	2	0.590909	0.0601513	0.590909
chem_51908	3	206	3	0.621622	0.0674201	0.621622
chem_67377	4	1349	4	0.627907	0.0863253	0.627907
chem_5035	5	4776	6	0.631579	0.105639	0.631579
chem_45368	6	22	5	0.631579	0.0536475	0.631579
chem_70454	7	266	7	0.631579	0.0696331	0.631579
chem_86962	8	6881	8	0.631579	0.11239	0.631579
chem_35150	9	961	9	0.642857	0.0825112	0.642857
chem_28986	10	2411	10	0.644444	0.094197	0.644444
chem_19409	11	4	11	0.648649	0.0361364	0.648649
chem_73135	12	675	12	0.65	0.0785286	0.65
chem_51638	13	2030	13	0.651163	0.0916437	0.651163
chem_91359	14	451	14	0.652174	0.0745935	0.652174
chem_35181	15	4381	15	0.657143	0.104087	0.657143
chem_49179	16	75229	16	0.659091	0.24423	0.659091
chem_98487	17	9862	17	0.659091	0.120568	0.659091
chem_18873	18	3333	18	0.659574	0.0992817	0.659574
chem_19887	19	1167	19	0.659574	0.0846787	0.659574
chem_39125	20	1313	20	0.659574	0.0860507	0.659574
chem_75186	21	4160	21	0.660714	0.10319	0.660714
chem_61783	22	24222	22	0.666667	0.149328	0.666667
chem_96419	23	3000	23	0.672414	0.0975072	0.672414
chem_46580	24	9186	24	0.674419	0.118857	0.674419
chem_16419	25	1950	25	0.675	0.091073	0.675
chem_75432	26	20	26	0.675	0.0527942	0.675
chem_48734	27	35664	27	0.675676	0.168546	0.675676
chem_48498	28	1136	28	0.677966	0.0843492	0.677966
chem_54637	29	7378	29	0.68	0.113863	0.68
chem_21151	30	7491	30	0.680851	0.114165	0.680851
chem_72828	31	1970	31	0.680851	0.0912296	0.680851
chem_7188	32	2020	34	0.681818	0.0915464	0.681818
chem_14295	33	121	32	0.681818	0.0632109	0.681818
chem_42904	34	3885	33	0.681818	0.101942	0.681818
chem_84514	35	854	35	0.681818	0.081212	0.681818
chem_21143	36	10245	36	0.682927	0.12152	0.682927
chem_53091	37	26880	37	0.682927	0.153706	0.682927
chem_89212	38	10914	38	0.682927	0.123092	0.682927
chem_63686	39	563	39	0.683333	0.0767069	0.683333
chem_28288	40	1096	40	0.684211	0.0840068	0.684211
chem_57975	41	1160	41	0.684211	0.0845854	0.684211
chem_98789	42	7704	42	0.685185	0.114764	0.685185
chem_16503	43	24244	43	0.6875	0.149365	0.6875
chem_33708	44	1130	44	0.6875	0.0843129	0.6875
chem_43960	45	1195	45	0.6875	0.0849703	0.6875
chem_45580	46	3777	46	0.6875	0.101472	0.6875
chem_59550	47	3274	47	0.6875	0.0989164	0.6875
chem_12199	48	49823	48	0.688889	0.193559	0.688889
chem_16874	49	36	49	0.688889	0.0566186	0.688889
chem_29506	50	29428	50	0.688889	0.158061	0.688889
chem_31793	51	70015	51	0.688889	0.232924	0.688889
chem_75979	52	850	52	0.688889	0.0811728	0.688889
chem_5103	53	10013	57	0.692308	0.12091	0.692308
chem_13175	54	1023	53	0.692308	0.0832892	0.692308
chem_24134	55	1033	54	0.692308	0.0834062	0.692308
chem_33740	56	4498	55	0.692308	0.104541	0.692308
chem_49567	57	4627	56	0.692308	0.105039	0.692308
chem_50047	58	5743	58	0.693878	0.108945	0.693878
chem_13971	59	1399	59	0.694444	0.0868012	0.694444
chem_87161	60	31700	60	0.695652	0.161876	0.695652
chem_87215	61	8678	61	0.695652	0.117482	0.695652
chem_88844	62	1299	62	0.695652	0.085896	0.695652
chem_33681	63	79	63	0.696429	0.0600159	0.696429
chem_17471	64	2764	64	0.7	0.0960965	0.7
chem_49282	65	45424	65	0.7	0.185454	0.7
chem_89945	66	10234	66	0.7	0.121483	0.7
chem_9677	67	2846	67	0.701754	0.0966365	0.701754
chem_25643	68	298	68	0.702128	0.0706325	0.702128
chem_38094	69	23869	69	0.702128	0.148698	0.702128
chem_55224	70	153	70	0.702128	0.0648787	0.702128
chem_4113	71	1648	71	0.702703	0.0887777	0.702703
chem_1390	72	5319	72	0.704545	0.107486	0.704545
chem_35659	73	504	73	0.704545	0.07544	0.704545
chem_79042	74	15709	74	0.704545	0.133425	0.704545
chem_97929	75	131	75	0.704545	0.0638945	0.704545
chem_48441	76	4398	76	0.705882	0.104163	0.705882
chem_61195	77	3	77	0.705882	0.034253	0.705882
chem_9577	78	604	83	0.707317	0.0773815	0.707317
chem_11814	79	1526	78	0.707317	0.0878744	0.707317
chem_15195	80	25581	79	0.707317	0.151624	0.707317
chem_61260	81	427	80	0.707317	0.0739763	0.707317
chem_68693	82	6098	81	0.707317	0.110057	0.707317
chem_73593	83	7333	82	0.707317	0.113726	0.707317
chem_1626	84	4221	85	0.708333	0.103488	0.708333
chem_14448	85	2949	84	0.708333	0.0971834	0.708333
chem_22820	86	12811	86	0.708333	0.127374	0.708333
chem_31836	87	12917	87	0.708333	0.127603	0.708333
chem_53072	88	1514	88	0.708333	0.0877761	0.708333
chem_71967	89	393	89	0.708333	0.0730188	0.708333
chem_80281	90	1407	90	0.708333	0.0868336	0.708333
chem_8220	91	12808	91	0.710526	0.127369	0.710526
chem_40320	92	1850	92	0.711111	0.0903881	0.711111
chem_46888	93	1708	93	0.711111	0.0892186	0.711111
chem_55518	94	10766	94	0.711111	0.122761	0.711111
chem_61939	95	2163	95	0.711111	0.0925504	0.711111
chem_90296	96	5077	96	0.711111	0.106646	0.711111
chem_1814	97	47953	97	0.711538	0.190113	0.711538
chem_6875	98	4112	100	0.711538	0.102964	0.711538
chem_9678	99	3590	101	0.711538	0.100581	0.711538
chem_25881	100	4287	98	0.711538	0.103715	0.711538
chem_62574	101	5270	99	0.711538	0.107317	0.711538
chem_17131	102	125	102	0.711864	0.0633693	0.711864
chem_10148	103	15930	103	0.714286	0.133904	0.714286
chem_15605	104	5700	104	0.714286	0.10877	0.714286
chem_17062	105	2315	105	0.714286	0.0936214	0.714286
chem_28988	106	8713	106	0.714286	0.117576	0.714286
chem_43244	107	933	107	0.714286	0.0821924	0.714286
chem_49378	108	8990	108	0.714286	0.118289	0.714286
chem_76879	109	515	109	0.714286	0.0756279	0.714286
chem_26636	110	8372	110	0.716981	0.116734	0.716981
chem_56324	111	2727	111	0.716981	0.0958996	0.716981
chem_1811	112	1018	112	0.717391	0.0831789	0.717391
chem_2992	113	469	113	0.717391	0.0748734	0.717391
chem_51574	114	7197	114	0.717391	0.113341	0.717391
chem_56788	115	4257	115	0.717391	0.103642	0.717391
chem_65610	116	4901	116	0.717391	0.106077	0.717391
chem_11824	117	59	117	0.717949	0.058259	0.717949
chem_24952	118	7426	118	0.717949	0.113989	0.717949
chem_87043	119	19	119	0.717949	0.0525394	0.717949
chem_15297	120	33492	120	0.719298	0.164872	0.719298
chem_34659	121	1178	121	0.719298	0.0847905	0.719298
chem_22240	122	39292	122	0.72	0.174728	0.72
chem_34537	123	21048	123	0.72	0.143781	0.72
chem_52153	124	3629	124	0.72	0.100766	0.72
chem_73644	125	7162	125	0.72	0.113234	0.72
chem_73892	126	19602	126	0.72	0.141055	0.72
chem_89779	127	9605	127	0.72	0.119941	0.72
chem_96057	128	2971	128	0.72	0.0973106	0.72
chem_98793	129	8938	129	0.72	0.118167	0.72
chem_3551	130	74	131	0.72093	0.0598378	0.72093
chem_28538	131	775	130	0.72093	0.0801424	0.72093
chem_61266	132	22471	132	0.72093	0.146287	0.72093
chem_75508	133	18835	133	0.72093	0.139582	0.72093
chem_99604	134	53	134	0.72093	0.0578553	0.72093
chem_77028	135	1306	135	0.722222	0.0859651	0.722222
chem_90105	136	250	136	0.722222	0.069128	0.722222
chem_6906	137	3203	142	0.723404	0.098522	0.723404
chem_13111	138	396	137	0.723404	0.0730333	0.723404
chem_27335	139	2250	138	0.723404	0.0932382	0.723404
chem_36306	140	830	139	0.723404	0.0809737	0.723404
chem_38224	141	4597	140	0.723404	0.104931	0.723404
chem_52085	142	88	141	0.723404	0.0605287	0.723404
chem_89862	143	2861	143	0.723404	0.0967389	0.723404
chem_41684	144	1339	144	0.725	0.0862539	0.725
chem_55135	145	73485	145	0.725	0.240288	0.725
chem_66934	146	758	146	0.725	0.0799798	0.725
chem_99679	147	90	147	0.725	0.061265	0.725
chem_12294	148	52884	148	0.72549	0.199277	0.72549
chem_29370	149	67558	149	0.72549	0.227863	0.72549
chem_67010	150	7321	150	0.72549	0.113696	0.72549
chem_93755	151	267	151	0.72549	0.0696712	0.72549
chem_8154	152	13708	160	0.727273	0.129185	0.727273
chem_21420	153	20275	152	0.727273	0.142289	0.727273
chem_21613	154	52519	153	0.727273	0.198578	0.727273
chem_27044	155	265	154	0.727273	0.0696266	0.727273
chem_35615	156	1050	155	0.727273	0.0835573	0.727273
chem_38077	157	2538	156	0.727273	0.0949168	0.727273
chem_52900	158	8117	157	0.727273	0.116025	0.727273
chem_63434	159	1103	158	0.727273	0.084036	0.727273
chem_74073	160	703	159	0.727273	0.0790102	0.727273
chem_82864	161	23372	161	0.727273	0.147783	0.727273
chem_95767	162	16144	162	0.727273	0.134385	0.727273
chem_1249	163	897	163	0.728814	0.0818593	0.728814
chem_872	164	2612	170	0.729167	0.0953434	0.729167
chem_52573	165	17227	164	0.729167	0.13651	0.729167
chem_55346	166	2397	165	0.729167	0.0941114	0.729167
chem_58142	167	5	166	0.729167	0.0450443	0.729167
chem_58514	168	23130	167	0.729167	0.147394	0.729167
chem_61506	169	40722	168	0.729167	0.177278	0.729167
chem_67082	170	25306	169	0.729167	0.151221	0.729167
chem_96131	171	622	171	0.729167	0.077643	0.729167
chem_96400	172	1589	172	0.729167	0.0883776	0.729167
chem_98825	173	17493	173	0.729167	0.137031	0.729167
chem_83964	174	9441	174	0.72973	0.119484	0.72973
chem_35314	175	7777	175	0.730769	0.115006	0.730769
chem_66315	176	13676	176	0.730769	0.129122	0.730769
chem_76816	177	635	177	0.730769	0.0778202	0.730769
chem_77433	178	4361	178	0.730769	0.10398	0.730769
chem_85330	179	2502	179	0.730769	0.0946986	0.730769
chem_93042	180	33979	180	0.731707	0.165746	0.731707
chem_26785	181	2532	181	0.732143	0.0948767	0.732143
chem_36886	182	5568	182	0.732143	0.108311	0.732143
chem_52294	183	1452	183	0.732143	0.0872493	0.732143
chem_8088	184	14223	196	0.733333	0.130244	0.733333
chem_12212	185	7344	184	0.733333	0.113756	0.733333
chem_34477	186	233	185	0.733333	0.0683635	0.733333
chem_54186	187	454	186	0.733333	0.0746548	0.733333
chem_65926	188	45134	187	0.733333	0.184953	0.733333
chem_68324	189	1391	188	0.733333	0.0867421	0.733333
chem_68954	190	71	189	0.733333	0.0595903	0.733333
chem_71298	191	26575	190	0.733333	0.153207	0.733333
chem_72252	192	1952	191	0.733333	0.0910968	0.733333
chem_73084	193	18628	192	0.733333	0.13918	0.733333
chem_75964	194	23562	193	0.733333	0.148111	0.733333
chem_76850	195	989	194	0.733333	0.0826988	0.733333
chem_79587	196	21642	195	0.733333	0.144813	0.733333
chem_90631	197	5728	197	0.733333	0.108903	0.733333
chem_91930	198	3311	198	0.733333	0.0991537	0.733333
chem_14544	199	7179	199	0.734694	0.113281	0.734694
chem_28822	200	51352	200	0.734694	0.196399	0.734694
chem_38723	201	1913	201	0.734694	0.0908657	0.734694
chem_38856	202	66452	202	0.734694	0.225552	0.734694
chem_43624	203	7626	203	0.734694	0.11457	0.734694
chem_47656	204	1337	204	0.734694	0.086243	0.734694
chem_54086	205	4201	205	0.734694	0.103396	0.734694
chem_60316	206	25821	206	0.734694	0.151989	0.734694
chem_63234	207	382	207	0.734694	0.0728252	0.734694
chem_66104	208	6475	208	0.734694	0.111221	0.734694
chem_75983	209	30631	209	0.734694	0.160118	0.734694
chem_37590	210	1357	210	0.735849	0.086438	0.735849
chem_38799	211	3572	211	0.735849	0.100484	0.735849
chem_49175	212	56356	212	0.735849	0.205792	0.735849
chem_50061	213	35540	213	0.735849	0.168374	0.735849
chem_63885	214	12650	214	0.735849	0.127035	0.735849
chem_34721	215	2565	215	0.736842	0.0950916	0.736842
chem_62830	216	6305	216	0.736842	0.11067	0.736842
chem_68862	217	132	217	0.736842	0.0640828	0.736842
chem_71477	218	960	218	0.736842	0.0824882	0.736842
chem_43753	219	241	219	0.737705	0.068871	0.737705
chem_70269	220	2133	220	0.737705	0.0923214	0.737705
chem_31374	221	4907	221	0.738095	0.10609	0.738095
chem_49060	222	1019	222	0.738095	0.0831878	0.738095
chem_66583	223	3650	223	0.738095	0.100903	0.738095
chem_97486	224	8425	224	0.738095	0.116864	0.738095
chem_3717	225	3054	226	0.73913	0.0977391	0.73913
chem_6853	226	2950	230	0.73913	0.0971942	0.73913
chem_25084	227	6172	225	0.73913	0.110281	0.73913
chem_44283	228	710	227	0.73913	0.0791567	0.73913
chem_58369	229	41457	228	0.73913	0.178555	0.73913
chem_61274	230	13	229	0.73913	0.0508273	0.73913
chem_71338	231	61727	231	0.73913	0.216024	0.73913
chem_72723	232	2027	232	0.73913	0.0916029	0.73913
chem_87878	233	7944	233	0.73913	0.115545	0.73913
chem_98613	234	50787	234	0.73913	0.195391	0.73913
chem_965	235	4206	240	0.74	0.103417	0.74
chem_3723	236	848	237	0.74	0.0811498	0.74
chem_8960	237	7559	239	0.74	0.114385	0.74
chem_15535	238	640	235	0.74	0.0778975	0.74
chem_23066	239	1042	236	0.74	0.083495	0.74
chem_40056	240	106	238	0.74	0.0625159	0.74
chem_20465	241	290	241	0.740741	0.0703345	0.740741
chem_44035	242	23988	242	0.740741	0.148895	0.740741
chem_66246	243	11199	243	0.740741	0.123735	0.740741
chem_93784	244	5791	244	0.740741	0.109098	0.740741
chem_85929	245	33245	245	0.741935	0.164506	0.741935
chem_46122	246	21458	246	0.742857	0.144489	0.742857
chem_99814	247	32546	247	0.742857	0.163345	0.742857
chem_65596	248	4880	248	0.74359	0.105999	0.74359
chem_9494	249	31486	252	0.744186	0.161517	0.744186
chem_9876	250	11007	254	0.744186	0.123309	0.744186
chem_44154	251	8	249	0.744186	0.048639	0.744186
chem_82969	252	56558	250	0.744186	0.206196	0.744186
chem_89530	253	48649	251	0.744186	0.191333	0.744186
chem_97018	254	2455	253	0.744186	0.0944454	0.744186
chem_4612	255	2301	261	0.744681	0.0935618	0.744681
chem_11098	256	56	255	0.744681	0.058062	0.744681
chem_11833	257	7483	256	0.744681	0.114136	0.744681
chem_20951	258	4838	257	0.744681	0.105868	0.744681
chem_25463	259	1035	258	0.744681	0.0834114	0.744681
chem_33714	260	25254	259	0.744681	0.151146	0.744681
chem_35405	261	7759	260	0.744681	0.114957	0.744681
chem_47272	262	724	262	0.744681	0.0793885	0.744681
chem_49136	263	6684	263	0.744681	0.111859	0.744681
chem_51466	264	5974	264	0.744681	0.109664	0.744681
chem_53394	265	17245	265	0.744681	0.136552	0.744681
chem_56882	266	29981	266	0.744681	0.158968	0.744681
chem_68041	267	17542	267	0.744681	0.137121	0.744681
chem_69750	268	25056	268	0.744681	0.150799	0.744681
chem_73218	269	9185	269	0.744681	0.118856	0.744681
chem_73470	270	14354	270	0.744681	0.130495	0.744681
chem_78581	271	1497	271	0.744681	0.0876257	0.744681
chem_88052	272	245	272	0.744681	0.0690435	0.744681
chem_88252	273	2005	273	0.744681	0.0914224	0.744681
chem_89841	274	44389	274	0.744681	0.183609	0.744681
chem_93082	275	3024	275	0.744681	0.0975982	0.744681
chem_97296	276	18028	276	0.744681	0.138006	0.744681
chem_18531	277	7406	277	0.745098	0.113929	0.745098
chem_21503	278	18718	278	0.745098	0.139359	0.745098
chem_33529	279	5746	279	0.745098	0.108953	0.745098
chem_42764	280	4298	280	0.745098	0.103753	0.745098
chem_47796	281	16435	281	0.745098	0.134954	0.745098
chem_70337	282	1503	282	0.745098	0.0877046	0.745098
chem_79214	283	3430	283	0.745098	0.099862	0.745098
chem_95375	284	18	284	0.745098	0.0523224	0.745098
chem_99370	285	103	285	0.745098	0.0621496	0.745098
chem_20853	286	1444	286	0.745455	0.0871985	0.745455
chem_28945	287	2572	287	0.745455	0.0951038	0.745455
chem_30295	288	1764	288	0.745455	0.0897545	0.745455
chem_57243	289	2271	289	0.745455	0.0934046	0.745455
chem_60516	290	3981	290	0.745455	0.102379	0.745455
chem_70565	291	5574	291	0.745455	0.10833	0.745455
chem_76625	292	1872	292	0.745455	0.0905552	0.745455
chem_94056	293	29267	293	0.745455	0.157775	0.745455
chem_2986	294	68263	295	0.745763	0.229315	0.745763
chem_24539	295	8642	294	0.745763	0.117376	0.745763
chem_52844	296	1826	296	0.745763	0.0902076	0.745763
chem_76235	297	21172	297	0.745763	0.143969	0.745763
chem_31835	298	2480	298	0.746032	0.0945685	0.746032
chem_69397	299	2598	299	0.746032	0.0952756	0.746032
chem_1740	300	5581	307	0.75	0.108354	0.75
chem_2864	301	2876	311	0.75	0.096811	0.75
chem_3814	302	27739	313	0.75	0.1552	0.75
chem_4651	303	1245	322	0.75	0.0853797	0.75
chem_5991	304	1565	327	0.75	0.0882252	0.75
chem_9624	305	13895	348	0.75	0.129564	0.75
chem_11241	306	163	300	0.75	0.0654207	0.75
chem_12656	307	1658	301	0.75	0.0888418	0.75
chem_12975	308	7774	302	0.75	0.114998	0.75
chem_13572	309	5307	303	0.75	0.107444	0.75
chem_14436	310	25584	304	0.75	0.151627	0.75
chem_15138	311	3901	305	0.75	0.102037	0.75
chem_16787	312	5017	306	0.75	0.106412	0.75
chem_21455	313	77994	308	0.75	0.250542	0.75
chem_23819	314	41345	309	0.75	0.17837	0.75
chem_27517	315	899	310	0.75	0.0818733	0.75
chem_37286	316	2756	312	0.75	0.0960519	0.75
chem_38281	317	57566	314	0.75	0.208137	0.75
chem_38442	318	9613	315	0.75	0.119965	0.75
chem_38514	319	5454	316	0.75	0.107963	0.75
chem_40291	320	5479	317	0.75	0.108028	0.75
chem_41260	321	22396	318	0.75	0.146165	0.75
chem_42235	322	38887	319	0.75	0.174065	0.75
chem_42840	323	10699	320	0.75	0.122599	0.75
chem_46207	324	4833	321	0.75	0.10585	0.75
chem_48663	325	13559	323	0.75	0.12884	0.75
chem_49647	326	3763	324	0.75	0.101425	0.75
chem_49999	327	194	325	0.75	0.0670466	0.75
chem_53755	328	4370	326	0.75	0.104039	0.75
chem_60842	329	10343	328	0.75	0.121735	0.75
chem_61317	330	31242	329	0.75	0.161135	0.75
chem_64056	331	13267	330	0.75	0.128298	0.75
chem_66649	332	11327	331	0.75	0.124025	0.75
chem_70611	333	29692	332	0.75	0.158498	0.75
chem_71074	334	7955	333	0.75	0.115574	0.75
chem_71312	335	5551	334	0.75	0.108245	0.75
chem_76081	336	119	335	0.75	0.063186	0.75
chem_79018	337	460	336	0.75	0.0747606	0.75
chem_81059	338	375	337	0.75	0.0725855	0.75
chem_81622	339	65678	338	0.75	0.224034	0.75
chem_82167	340	10653	339	0.75	0.122492	0.75
chem_82219	341	10216	340	0.75	0.121444	0.75
chem_84160	342	5252	341	0.75	0.107251	0.75
chem_85338	343	18609	342	0.75	0.139152	0.75
chem_86109	344	380	343	0.75	0.0727418	0.75
chem_90356	345	631	344	0.75	0.0777517	0.75
chem_90398	346	2877	345	0.75	0.0968162	0.75
chem_90945	347	2653	346	0.75	0.0955357	0.75
chem_92072	348	55612	347	0.75	0.204392	0.75
chem_97621	349	32769	349	0.75	0.163711	0.75
chem_93721	350	410	350	0.753846	0.0735265	0.753846
chem_1165	351	3248	351	0.754098	0.0987793	0.754098
chem_18184	352	10223	352	0.754098	0.121465	0.754098
chem_40172	353	9191	353	0.754098	0.118869	0.754098
chem_60052	354	1243	354	0.754098	0.085349	0.754098
chem_67251	355	100	355	0.754098	0.0617931	0.754098
chem_67710	356	33311	356	0.754098	0.164605	0.754098
chem_69414	357	3006	357	0.754098	0.0975301	0.754098
chem_267	358	453	359	0.754386	0.0746546	0.754386
chem_16842	359	8762	358	0.754386	0.117723	0.754386
chem_77168	360	9467	360	0.754386	0.119561	0.754386
chem_83760	361	6358	361	0.754386	0.110829	0.754386
chem_96386	362	28	362	0.754386	0.0545569	0.754386
chem_35497	363	1061	363	0.754717	0.0836471	0.754717
chem_36986	364	4384	364	0.754717	0.104095	0.754717
chem_40465	365	5587	365	0.754717	0.108387	0.754717
chem_42941	366	3758	366	0.754717	0.101418	0.754717
chem_49658	367	4515	367	0.754717	0.104615	0.754717
chem_55742	368	24608	368	0.754717	0.150003	0.754717
chem_56044	369	1741	369	0.754717	0.0894983	0.754717
chem_68644	370	4094	370	0.754717	0.102886	0.754717
chem_69052	371	8829	371	0.754717	0.117872	0.754717
chem_75862	372	295	372	0.754717	0.0705614	0.754717
chem_90737	373	9291	373	0.754717	0.119093	0.754717
chem_91793	374	1087	374	0.754717	0.0839153	0.754717
chem_1573	375	5687	375	0.755102	0.108705	0.755102
chem_7894	376	1346	392	0.755102	0.0863103	0.755102
chem_16600	377	27539	376	0.755102	0.154846	0.755102
chem_18704	378	23821	377	0.755102	0.148613	0.755102
chem_21682	379	3550	378	0.755102	0.100406	0.755102
chem_22053	380	2570	379	0.755102	0.0951007	0.755102
chem_23884	381	47925	380	0.755102	0.190052	0.755102
chem_24140	382	1254	381	0.755102	0.0854825	0.755102
chem_27127	383	3136	382	0.755102	0.0982183	0.755102
chem_33729	384	1176	383	0.755102	0.0847635	0.755102
chem_35214	385	5947	384	0.755102	0.109563	0.755102
chem_35598	386	17421	385	0.755102	0.136889	0.755102
chem_36474	387	9910	386	0.755102	0.12068	0.755102
chem_49665	388	21854	387	0.755102	0.145202	0.755102
chem_62105	389	69570	388	0.755102	0.231949	0.755102
chem_69054	390	440	389	0.755102	0.0741541	0.755102
chem_70136	391	95	390	0.755102	0.061537	0.755102
chem_72067	392	3341	391	0.755102	0.0993221	0.755102
chem_1655	393	3182	395	0.755556	0.0984254	0.755556
chem_8318	394	18928	405	0.755556	0.139782	0.755556
chem_12645	395	68556	393	0.755556	0.229937	0.755556
chem_12748	396	18130	394	0.755556	0.138205	0.755556
chem_20900	397	25331	396	0.755556	0.151245	0.755556
chem_33668	398	46822	397	0.755556	0.187981	0.755556
chem_40849	399	2670	398	0.755556	0.095628	0.755556
chem_41121	400	30541	399	0.755556	0.159958	0.755556
chem_53395	401	31100	400	0.755556	0.160912	0.755556
chem_58543	402	17092	401	0.755556	0.136263	0.755556
chem_63110	403	611	402	0.755556	0.0775543	0.755556
chem_78632	404	938	403	0.755556	0.0822134	0.755556
chem_80887	405	1608	404	0.755556	0.0885254	0.755556
chem_97719	406	200	406	0.755556	0.0672441	0.755556
chem_98313	407	17037	407	0.755556	0.136158	0.755556
chem_15981	408	23113	408	0.756098	0.147365	0.756098
chem_23165	409	135	409	0.756098	0.0642177	0.756098
chem_59606	410	33289	410	0.756098	0.164575	0.756098
chem_67472	411	4571	411	0.756098	0.104834	0.756098
chem_68972	412	8824	412	0.756098	0.117867	0.756098
chem_43894	413	98612	413	0.756757	0.385984	0.756757
chem_11948	414	137	414	0.758065	0.0643755	0.758065
chem_17411	415	7527	415	0.758065	0.114286	0.758065
chem_58121	416	14044	416	0.758065	0.129906	0.758065
chem_4316	417	11885	417	0.758621	0.125347	0.758621
chem_56813	418	4446	418	0.758621	0.104365	0.758621
chem_58388	419	31600	419	0.758621	0.1617	0.758621
chem_60019	420	22885	420	0.758621	0.146997	0.758621
chem_61193	421	1865	421	0.758621	0.0905329	0.758621
chem_79105	422	4584	422	0.758621	0.104871	0.758621
chem_88048	423	8632	423	0.758621	0.117354	0.758621
chem_90411	424	22216	424	0.758621	0.145851	0.758621
chem_98436	425	6820	425	0.758621	0.112221	0.758621
chem_15662	426	31543	426	0.759259	0.161616	0.759259
chem_20398	427	9880	427	0.759259	0.120607	0.759259
chem_39165	428	25745	428	0.759259	0.15187	0.759259
chem_60996	429	326	429	0.759259	0.0713757	0.759259
chem_64015	430	8779	430	0.759259	0.117762	0.759259
chem_64943	431	43448	431	0.759259	0.181927	0.759259
chem_76777	432	303	432	0.759259	0.0708286	0.759259
chem_84738	433	3100	433	0.759259	0.0980412	0.759259
chem_86180	434	11875	434	0.759259	0.125335	0.759259
chem_87524	435	1692	435	0.759259	0.0890884	0.759259
chem_88889	436	1431	436	0.759259	0.0870723	0.759259
chem_91340	437	2919	437	0.759259	0.0970057	0.759259
chem_3651	438	6092	439	0.76	0.110043	0.76
chem_6053	439	7002	448	0.76	0.112766	0.76
chem_14433	440	2552	438	0.76	0.0950178	0.76
chem_47155	441	31865	440	0.76	0.162178	0.76
chem_47604	442	22332	441	0.76	0.146054	0.76
chem_48933	443	12545	442	0.76	0.126791	0.76
chem_50253	444	26541	443	0.76	0.15315	0.76
chem_54627	445	19329	444	0.76	0.140559	0.76
chem_54790	446	3646	445	0.76	0.100858	0.76
chem_55916	447	19166	446	0.76	0.140274	0.76
chem_57302	448	12047	447	0.76	0.125715	0.76
chem_62970	449	55313	449	0.76	0.203827	0.76
chem_64546	450	46678	450	0.76	0.187724	0.76
chem_69207	451	5719	451	0.76	0.108862	0.76
chem_70011	452	6629	452	0.76	0.111686	0.76
chem_71779	453	7575	453	0.76	0.114434	0.76
chem_72328	454	2191	454	0.76	0.0927972	0.76
chem_74687	455	26218	455	0.76	0.152625	0.76
chem_77614	456	4488	456	0.76	0.104513	0.76
chem_80205	457	2509	457	0.76	0.0947272	0.76
chem_84956	458	6984	458	0.76	0.112721	0.76
chem_88675	459	7737	459	0.76	0.114856	0.76
chem_88886	460	11377	460	0.76	0.124136	0.76
chem_92100	461	4316	461	0.76	0.103796	0.76
chem_652	462	11475	467	0.76087	0.124396	0.76087
chem_12425	463	2542	462	0.76087	0.0949433	0.76087
chem_13100	464	187	463	0.76087	0.066688	0.76087
chem_37012	465	1627	464	0.76087	0.0886121	0.76087
chem_38999	466	9628	465	0.76087	0.120001	0.76087
chem_41921	467	15600	466	0.76087	0.133202	0.76087
chem_78578	468	60100	468	0.76087	0.212985	0.76087
chem_79307	469	41337	469	0.76087	0.178348	0.76087
chem_84402	470	27067	470	0.76087	0.154034	0.76087
chem_85178	471	88995	471	0.76087	0.282856	0.76087
chem_89123	472	7004	472	0.76087	0.112773	0.76087
chem_95539	473	29973	473	0.76087	0.158962	0.76087
chem_3811	474	15405	474	0.761194	0.132779	0.761194
chem_39257	475	34816	475	0.761194	0.167162	0.761194
chem_84908	476	8467	476	0.761194	0.116965	0.761194
chem_16508	477	3648	477	0.761905	0.100884	0.761905
chem_16608	478	5480	478	0.761905	0.10803	0.761905
chem_30511	479	27689	479	0.761905	0.15512	0.761905
chem_30990	480	51152	480	0.761905	0.196041	0.761905
chem_44519	481	10478	481	0.761905	0.122058	0.761905
chem_68654	482	16123	482	0.761905	0.134337	0.761905
chem_86257	483	534	483	0.761905	0.0761388	0.761905
chem_2998	484	1470	486	0.762712	0.087413	0.762712
chem_5317	485	23617	489	0.762712	0.148214	0.762712
chem_24003	486	158	484	0.762712	0.0651339	0.762712
chem_29881	487	160	485	0.762712	0.06537	0.762712
chem_35803	488	401	487	0.762712	0.0732017	0.762712
chem_38010	489	40729	488	0.762712	0.177292	0.762712
chem_82300	490	37822	490	0.762712	0.172237	0.762712
chem_35960	491	284	491	0.763158	0.0700937	0.763158
chem_50985	492	22623	492	0.763158	0.146551	0.763158
chem_57236	493	36251	493	0.763158	0.169527	0.763158
chem_91588	494	11014	494	0.763158	0.123324	0.763158
chem_92564	495	1607	495	0.763158	0.088504	0.763158
chem_1955	496	22581	497	0.763636	0.146487	0.763636
chem_4350	497	94	502	0.763636	0.0615309	0.763636
chem_7965	498	893	508	0.763636	0.0817943	0.763636
chem_15104	499	32354	496	0.763636	0.163006	0.763636
chem_29273	500	3096	498	0.763636	0.0980195	0.763636
chem_33198	501	1374	499	0.763636	0.0865423	0.763636
chem_37310	502	9067	500	0.763636	0.11851	0.763636
chem_41110	503	9580	501	0.763636	0.119887	0.763636
chem_48336	504	17640	503	0.763636	0.137315	0.763636
chem_50441	505	21954	504	0.763636	0.145389	0.763636
chem_51229	506	34830	505	0.763636	0.167186	0.763636
chem_74238	507	46012	506	0.763636	0.186511	0.763636
chem_75225	508	15676	507	0.763636	0.133362	0.763636
chem_83125	509	14668	509	0.763636	0.131201	0.763636
chem_691	510	8314	526	0.764706	0.116513	0.764706
chem_8200	511	227	530	0.764706	0.0681247	0.764706
chem_9312	512	220	533	0.764706	0.0679699	0.764706
chem_12170	513	9262	510	0.764706	0.119	0.764706
chem_22428	514	3913	511	0.764706	0.102098	0.764706
chem_25981	515	793	512	0.764706	0.080358	0.764706
chem_29357	516	2407	513	0.764706	0.0941679	0.764706
chem_30664	517	45941	514	0.764706	0.186384	0.764706
chem_32274	518	30601	515	0.764706	0.160059	0.764706
chem_36284	519	17550	516	0.764706	0.137137	0.764706
chem_38923	520	13395	517	0.764706	0.128544	0.764706
chem_40278	521	23315	518	0.764706	0.147666	0.764706
chem_40446	522	50573	519	0.764706	0.194968	0.764706
chem_41510	523	15635	520	0.764706	0.133292	0.764706
chem_46244	524	17623	521	0.764706	0.137289	0.764706
chem_51515	525	12324	522	0.764706	0.12632	0.764706
chem_54987	526	42286	523	0.764706	0.179953	0.764706
chem_55090	527	33633	524	0.764706	0.165126	0.764706
chem_58624	528	1383	525	0.764706	0.086641	0.764706
chem_71938	529	17174	527	0.764706	0.136418	0.764706
chem_76217	530	39	528	0.764706	0.0568911	0.764706
chem_81379	531	13652	529	0.764706	0.129062	0.764706
chem_86719	532	2290	531	0.764706	0.0935077	0.764706
chem_89537	533	1691	532	0.764706	0.0890813	0.764706
chem_96514	534	907	534	0.764706	0.0819816	0.764706
chem_2094	535	4124	537	0.765625	0.103012	0.765625
chem_6360	536	4004	539	0.765625	0.102475	0.765625
chem_11269	537	1115	535	0.765625	0.084176	0.765625
chem_14932	538	420	536	0.765625	0.0737794	0.765625
chem_48477	539	11882	538	0.765625	0.125345	0.765625
chem_4618	540	12729	547	0.765957	0.127175	0.765957
chem_10916	541	5588	540	0.765957	0.108388	0.765957
chem_17603	542	11858	541	0.765957	0.125304	0.765957
chem_23413	543	6472	542	0.765957	0.111206	0.765957
chem_28469	544	1278	543	0.765957	0.0856933	0.765957
chem_35224	545	13740	544	0.765957	0.129251	0.765957
chem_38829	546	99423	545	0.765957	0.445275	0.765957
chem_46163	547	16332	546	0.765957	0.134766	0.765957
chem_46396	548	9361	548	0.765957	0.119276	0.765957
chem_49230	549	1953	549	0.765957	0.0911063	0.765957
chem_53566	550	11729	550	0.765957	0.12498	0.765957
chem_62569	551	4301	551	0.765957	0.103758	0.765957
chem_66836	552	13057	552	0.765957	0.12789	0.765957
chem_72028	553	4142	553	0.765957	0.103121	0.765957
chem_74443	554	17137	554	0.765957	0.136359	0.765957
chem_80685	555	21118	555	0.765957	0.143881	0.765957
chem_83397	556	9464	556	0.765957	0.119558	0.765957
chem_87551	557	19519	557	0.765957	0.140922	0.765957
chem_94398	558	7160	558	0.765957	0.113226	0.765957
chem_99822	559	1669	559	0.765957	0.0889446	0.765957
chem_8414	560	7152	567	0.766667	0.113212	0.766667
chem_23331	561	10830	560	0.766667	0.122899	0.766667
chem_33080	562	4844	561	0.766667	0.10589	0.766667
chem_35612	563	4591	562	0.766667	0.104895	0.766667
chem_36472	564	1311	563	0.766667	0.0860124	0.766667
chem_40413	565	8116	564	0.766667	0.116018	0.766667
chem_63743	566	509	565	0.766667	0.0755532	0.766667
chem_79849	567	7247	566	0.766667	0.113468	0.766667
chem_92603	568	13200	568	0.766667	0.128155	0.766667
chem_97266	569	5608	569	0.766667	0.108458	0.766667
chem_2284	570	65366	570	0.767442	0.223396	0.767442
chem_37861	571	998	571	0.767442	0.0828563	0.767442
chem_49882	572	25	572	0.767442	0.0540071	0.767442
chem_54617	573	79989	573	0.767442	0.255471	0.767442
chem_62920	574	6696	574	0.767442	0.1119	0.767442
chem_66801	575	474	575	0.767442	0.0749264	0.767442
chem_85912	576	2372	576	0.767442	0.0939152	0.767442
chem_97480	577	1670	577	0.767442	0.0889463	0.767442
chem_10604	578	4553	578	0.767857	0.10479	0.767857
chem_11836	579	42368	579	0.767857	0.180112	0.767857
chem_13627	580	18407	580	0.767857	0.138756	0.767857
chem_15108	581	13813	581	0.767857	0.129374	0.767857
chem_33861	582	1505	582	0.767857	0.0877354	0.767857
chem_34413	583	5110	583	0.767857	0.106786	0.767857
chem_45629	584	4442	584	0.767857	0.104352	0.767857
chem_49986	585	2529	585	0.767857	0.0948607	0.767857
chem_55535	586	36693	586	0.767857	0.170262	0.767857
chem_72807	587	825	587	0.767857	0.08087	0.767857
chem_73215	588	7132	588	0.767857	0.113166	0.767857
chem_81266	589	5100	589	0.767857	0.106755	0.767857
chem_83044	590	8541	590	0.767857	0.117144	0.767857
chem_83325	591	20394	591	0.767857	0.142549	0.767857
chem_86907	592	3565	592	0.767857	0.100457	0.767857
chem_88592	593	1512	593	0.767857	0.0877722	0.767857
chem_92752	594	54642	594	0.767857	0.202515	0.767857
chem_94542	595	24735	595	0.767857	0.150217	0.767857
chem_43036	596	84	596	0.768116	0.060305	0.768116
chem_8347	597	5386	615	0.769231	0.107727	0.769231
chem_9566	598	11179	617	0.769231	0.123691	0.769231
chem_22882	599	4686	597	0.769231	0.105315	0.769231
chem_32725	600	1527	598	0.769231	0.0878786	0.769231
chem_34583	601	16072	599	0.769231	0.13426	0.769231
chem_35481	602	15650	600	0.769231	0.133314	0.769231
chem_35590	603	313	601	0.769231	0.0710974	0.769231
chem_36915	604	4122	602	0.769231	0.103007	0.769231
chem_39158	605	14880	603	0.769231	0.131676	0.769231
chem_50972	606	18057	604	0.769231	0.138075	0.769231
chem_58021	607	27948	605	0.769231	0.155528	0.769231
chem_58177	608	40909	606	0.769231	0.177552	0.769231
chem_59905	609	791	607	0.769231	0.0803402	0.769231
chem_60630	610	1864	608	0.769231	0.0905079	0.769231
chem_62117	611	3659	609	0.769231	0.100935	0.769231
chem_64326	612	15907	610	0.769231	0.133865	0.769231
chem_67696	613	6540	611	0.769231	0.111412	0.769231
chem_74857	614	15381	612	0.769231	0.13273	0.769231
chem_75362	615	13469	613	0.769231	0.128691	0.769231
chem_77495	616	1039	614	0.769231	0.0834763	0.769231
chem_93897	617	679	616	0.769231	0.0785502	0.769231
chem_31936	618	29593	618	0.770492	0.15831	0.770492
chem_36045	619	4869	619	0.770492	0.105969	0.770492
chem_42339	620	11684	620	0.770492	0.124879	0.770492
chem_88898	621	15541	621	0.770492	0.13309	0.770492
chem_99826	622	22868	622	0.770492	0.146961	0.770492
chem_1734	623	22405	628	0.770833	0.146182	0.770833
chem_1977	624	35177	630	0.770833	0.16779	0.770833
chem_3278	625	906	634	0.770833	0.081961	0.770833
chem_4349	626	21866	636	0.770833	0.145215	0.770833
chem_8879	627	6850	649	0.770833	0.11232	0.770833
chem_11906	628	2609	623	0.770833	0.0953213	0.770833
chem_12009	629	19495	624	0.770833	0.14086	0.770833
chem_13050	630	80737	625	0.770833	0.257411	0.770833
chem_14518	631	30208	626	0.770833	0.159397	0.770833
chem_15620	632	17129	627	0.770833	0.136344	0.770833
chem_17911	633	678	629	0.770833	0.0785498	0.770833
chem_20654	634	10809	631	0.770833	0.122856	0.770833
chem_23113	635	379	632	0.770833	0.0726908	0.770833
chem_23605	636	3633	633	0.770833	0.100788	0.770833
chem_36379	637	5185	635	0.770833	0.107024	0.770833
chem_44874	638	12199	637	0.770833	0.126031	0.770833
chem_47266	639	3078	638	0.770833	0.0979149	0.770833
chem_55672	640	3413	639	0.770833	0.0997408	0.770833
chem_58435	641	45449	640	0.770833	0.185495	0.770833
chem_59335	642	68034	641	0.770833	0.228837	0.770833
chem_61094	643	1373	642	0.770833	0.0865401	0.770833
chem_69331	644	931	643	0.770833	0.082178	0.770833
chem_70299	645	25011	644	0.770833	0.150705	0.770833
chem_71219	646	188	645	0.770833	0.0667103	0.770833
chem_73764	647	15263	646	0.770833	0.132505	0.770833
chem_84713	648	2173	647	0.770833	0.0926261	0.770833
chem_86350	649	56524	648	0.770833	0.206143	0.770833
chem_91843	650	12862	650	0.770833	0.127501	0.770833
chem_13073	651	10441	651	0.77193	0.121961	0.77193
chem_18316	652	42212	652	0.77193	0.179836	0.77193
chem_30669	653	305	653	0.77193	0.0709056	0.77193
chem_37150	654	19280	654	0.77193	0.140475	0.77193
chem_37371	655	4790	655	0.77193	0.105698	0.77193
chem_37653	656	58992	656	0.77193	0.210804	0.77193
chem_45125	657	23782	657	0.77193	0.148528	0.77193
chem_47194	658	8604	658	0.77193	0.117308	0.77193
chem_52467	659	9457	659	0.77193	0.119528	0.77193
chem_60779	660	9934	660	0.77193	0.120748	0.77193
chem_64664	661	465	661	0.77193	0.0747963	0.77193
chem_72075	662	26766	662	0.77193	0.153547	0.77193
chem_73587	663	6980	663	0.77193	0.112702	0.77193
chem_76916	664	32041	664	0.77193	0.162499	0.77193
chem_80867	665	1924	665	0.77193	0.0909385	0.77193
chem_6061	666	14684	675	0.772727	0.131239	0.772727
chem_17800	667	7837	666	0.772727	0.115179	0.772727
chem_21708	668	5461	667	0.772727	0.107981	0.772727
chem_28122	669	23761	668	0.772727	0.148481	0.772727
chem_31779	670	13969	669	0.772727	0.129733	0.772727
chem_37164	671	2341	670	0.772727	0.0937491	0.772727
chem_52694	672	18625	671	0.772727	0.139171	0.772727
chem_53250	673	6466	672	0.772727	0.111197	0.772727
chem_57700	674	47207	673	0.772727	0.188682	0.772727
chem_60020	675	4623	674	0.772727	0.105023	0.772727
chem_62841	676	15764	676	0.772727	0.133548	0.772727
chem_65078	677	13556	677	0.772727	0.128835	0.772727
chem_66006	678	42668	678	0.772727	0.180602	0.772727
chem_67638	679	2386	679	0.772727	0.0940208	0.772727
chem_72118	680	3553	680	0.772727	0.100412	0.772727
chem_84198	681	9166	681	0.772727	0.1188	0.772727
chem_86468	682	44343	682	0.772727	0.183542	0.772727
chem_91576	683	8997	683	0.772727	0.118327	0.772727
chem_95061	684	441	684	0.772727	0.0741707	0.772727
chem_98307	685	6249	685	0.772727	0.110509	0.772727
chem_6169	686	18241	697	0.773585	0.138433	0.773585
chem_9741	687	3844	712	0.773585	0.101748	0.773585
chem_16970	688	11368	686	0.773585	0.124115	0.773585
chem_22536	689	6691	687	0.773585	0.111879	0.773585
chem_30148	690	3889	688	0.773585	0.101962	0.773585
chem_32674	691	35355	689	0.773585	0.168084	0.773585
chem_40245	692	44876	690	0.773585	0.184479	0.773585
chem_42267	693	9258	691	0.773585	0.118992	0.773585
chem_44556	694	10962	692	0.773585	0.123203	0.773585
chem_46205	695	34065	693	0.773585	0.165896	0.773585
chem_49009	696	3380	694	0.773585	0.099534	0.773585
chem_49081	697	11378	695	0.773585	0.124138	0.773585
chem_54415	698	44324	696	0.773585	0.183507	0.773585
chem_62476	699	4925	698	0.773585	0.106158	0.773585
chem_63353	700	7555	699	0.773585	0.114376	0.773585
chem_66091	701	2061	700	0.773585	0.091811	0.773585
chem_68160	702	113	701	0.773585	0.0629509	0.773585
chem_69191	703	28890	702	0.773585	0.157158	0.773585
chem_82375	704	23145	703	0.773585	0.147418	0.773585
chem_82596	705	3731	704	0.773585	0.101283	0.773585
chem_84528	706	1417	705	0.773585	0.0869556	0.773585
chem_85056	707	5695	706	0.773585	0.108754	0.773585
chem_86123	708	8280	707	0.773585	0.116447	0.773585
chem_86459	709	4725	708	0.773585	0.105443	0.773585
chem_86686	710	5356	709	0.773585	0.107616	0.773585
chem_90063	711	6403	710	0.773585	0.110994	0.773585
chem_94999	712	22157	711	0.773585	0.145769	0.773585
chem_99848	713	14202	713	0.773585	0.130194	0.773585
chem_5677	714	3833	714	0.774194	0.101723	0.774194
chem_61093	715	2491	715	0.774194	0.094612	0.774194
chem_67973	716	26930	716	0.774194	0.153775	0.774194
chem_72478	717	28351	717	0.774194	0.156227	0.774194
chem_78629	718	315	718	0.774194	0.0711511	0.774194
chem_84639	719	10743	719	0.774194	0.122689	0.774194
chem_92022	720	1344	720	0.774194	0.0862825	0.774194
chem_28185	721	4770	721	0.774648	0.105615	0.774648
chem_24800	722	23625	722	0.775	0.148236	0.775
chem_70699	723	29193	723	0.775	0.157644	0.775
chem_73038	724	3316	724	0.775	0.0991951	0.775
chem_2574	725	8150	731	0.77551	0.116101	0.77551
chem_2835	726	23820	734	0.77551	0.14861	0.77551
chem_5791	727	30051	744	0.77551	0.1591	0.77551
chem_11553	728	2664	725	0.77551	0.0955863	0.77551
chem_13514	729	19952	726	0.77551	0.141737	0.77551
chem_16089	730	32960	727	0.77551	0.164068	0.77551
chem_17572	731	20067	728	0.77551	0.141935	0.77551
chem_20742	732	1568	729	0.77551	0.088237	0.77551
chem_25190	733	60198	730	0.77551	0.213163	0.77551
chem_26181	734	2735	732	0.77551	0.0959357	0.77551
chem_26475	735	1279	733	0.77551	0.0857127	0.77551
chem_30016	736	45649	735	0.77551	0.185846	0.77551
chem_30730	737	20156	736	0.77551	0.142117	0.77551
chem_31988	738	10651	737	0.77551	0.122484	0.77551
chem_34613	739	10486	738	0.77551	0.12207	0.77551
chem_36307	740	14028	739	0.77551	0.129871	0.77551
chem_39384	741	20593	740	0.77551	0.142949	0.77551
chem_48527	742	42452	741	0.77551	0.180274	0.77551
chem_49123	743	38169	742	0.77551	0.172842	0.77551
chem_51856	744	83418	743	0.77551	0.264587	0.77551
chem_59906	745	4760	745	0.77551	0.105588	0.77551
chem_62956	746	4276	746	0.77551	0.103687	0.77551
chem_85198	747	4873	747	0.77551	0.105974	0.77551
chem_87576	748	5989	748	0.77551	0.109695	0.77551
chem_98758	749	433	749	0.77551	0.0740846	0.77551
chem_38007	750	4528	750	0.775862	0.104666	0.775862
chem_43699	751	4788	751	0.775862	0.105695	0.775862
chem_57637	752	234	752	0.775862	0.068365	0.775862
chem_60443	753	11336	753	0.775862	0.124044	0.775862
chem_64652	754	2349	754	0.775862	0.0938045	0.775862
chem_71564	755	18668	755	0.775862	0.139254	0.775862
chem_71577	756	11224	756	0.775862	0.123777	0.775862
chem_74877	757	3025	757	0.775862	0.0975986	0.775862
chem_76594	758	16009	758	0.775862	0.134116	0.775862
chem_88239	759	1777	759	0.775862	0.0898804	0.775862
chem_89768	760	9592	760	0.775862	0.119915	0.775862
chem_96860	761	8653	761	0.775862	0.117416	0.775862
chem_13819	762	195	762	0.776119	0.0670526	0.776119
chem_15000	763	3321	763	0.776119	0.0992349	0.776119
chem_28523	764	8870	764	0.776119	0.117989	0.776119
chem_55120	765	15127	765	0.776119	0.132218	0.776119
chem_85793	766	565	766	0.776119	0.0767668	0.776119
chem_41276	767	3099	767	0.776316	0.0980359	0.776316
chem_5867	768	1078	800	0.777778	0.083837	0.777778
chem_6209	769	968	802	0.777778	0.0825557	0.777778
chem_6677	770	859	807	0.777778	0.0812635	0.777778
chem_10730	771	2045	768	0.777778	0.0917059	0.777778
chem_13198	772	21283	769	0.777778	0.144164	0.777778
chem_13558	773	27944	770	0.777778	0.15552	0.777778
chem_13698	774	12807	771	0.777778	0.127366	0.777778
chem_14161	775	6411	772	0.777778	0.111013	0.777778
chem_14398	776	719	773	0.777778	0.0793277	0.777778
chem_19219	777	18367	774	0.777778	0.138693	0.777778
chem_20227	778	3109	775	0.777778	0.098083	0.777778
chem_22786	779	4509	776	0.777778	0.104596	0.777778
chem_23367	780	22820	777	0.777778	0.146875	0.777778
chem_24814	781	10309	778	0.777778	0.121688	0.777778
chem_25350	782	9406	779	0.777778	0.119391	0.777778
chem_25453	783	2365	780	0.777778	0.0938893	0.777778
chem_26029	784	22447	781	0.777778	0.146246	0.777778
chem_27590	785	450	782	0.777778	0.0745489	0.777778
chem_30698	786	297	783	0.777778	0.0705743	0.777778
chem_32318	787	956	784	0.777778	0.0824635	0.777778
chem_33188	788	9050	785	0.777778	0.118467	0.777778
chem_36350	789	5881	786	0.777778	0.109377	0.777778
chem_37404	790	26708	787	0.777778	0.153436	0.777778
chem_39226	791	12364	788	0.777778	0.126387	0.777778
chem_48199	792	20743	789	0.777778	0.143231	0.777778
chem_48311	793	13587	790	0.777778	0.128919	0.777778
chem_49363	794	271	791	0.777778	0.0697598	0.777778
chem_50453	795	16076	792	0.777778	0.134267	0.777778
chem_52607	796	6729	793	0.777778	0.111998	0.777778
chem_53913	797	55	794	0.777778	0.0579897	0.777778
chem_54059	798	10137	795	0.777778	0.121257	0.777778
chem_54071	799	5971	796	0.777778	0.109643	0.777778
chem_55302	800	2967	797	0.777778	0.0972916	0.777778
chem_57169	801	2556	798	0.777778	0.0950284	0.777778
chem_58290	802	63271	799	0.777778	0.219162	0.777778
chem_59724	803	13913	801	0.777778	0.12961	0.777778
chem_62662	804	2402	803	0.777778	0.0941331	0.777778
chem_63678	805	31903	804	0.777778	0.162251	0.777778
chem_64650	806	1927	805	0.777778	0.0909556	0.777778
chem_65986	807	9646	806	0.777778	0.120041	0.777778
chem_69451	808	21141	808	0.777778	0.143919	0.777778
chem_69724	809	64353	809	0.777778	0.221316	0.777778
chem_71664	810	43610	810	0.777778	0.182223	0.777778
chem_71997	811	13315	811	0.777778	0.128386	0.777778
chem_72931	812	20969	812	0.777778	0.143646	0.777778
chem_73279	813	6019	813	0.777778	0.109811	0.777778
chem_74253	814	7584	814	0.777778	0.114457	0.777778
chem_75619	815	30504	815	0.777778	0.159887	0.777778
chem_75875	816	5961	816	0.777778	0.109625	0.777778
chem_75921	817	7950	817	0.777778	0.115562	0.777778
chem_80595	818	88011	818	0.777778	0.279177	0.777778
chem_82098	819	41276	819	0.777778	0.178249	0.777778
chem_82288	820	348	820	0.777778	0.0719994	0.777778
chem_87022	821	54	821	0.777778	0.0579521	0.777778
chem_87340	822	12894	822	0.777778	0.127558	0.777778
chem_89714	823	32318	823	0.777778	0.162947	0.777778
chem_90219	824	722	824	0.777778	0.079376	0.777778
chem_92500	825	7699	825	0.777778	0.114755	0.777778
chem_96629	826	1141	826	0.777778	0.0843894	0.777778
chem_96896	827	7083	827	0.777778	0.113028	0.777778
chem_40688	828	13074	828	0.779412	0.127923	0.779412
chem_49234	829	47387	829	0.779412	0.189028	0.779412
chem_50318	830	2401	830	0.779412	0.0941265	0.779412
chem_55759	831	16786	831	0.779412	0.135667	0.779412
chem_90589	832	9900	832	0.779412	0.120653	0.779412
chem_6441	833	41165	844	0.779661	0.178035	0.779661
chem_15121	834	44530	833	0.779661	0.183846	0.779661
chem_36693	835	331	834	0.779661	0.0715666	0.779661
chem_41294	836	18302	835	0.779661	0.138564	0.779661
chem_43364	837	1693	836	0.779661	0.0890913	0.779661
chem_43877	838	25783	837	0.779661	0.151931	0.779661
chem_45052	839	1119	838	0.779661	0.084215	0.779661
chem_47106	840	2215	839	0.779661	0.0929865	0.779661
chem_52770	841	4611	840	0.779661	0.105002	0.779661
chem_55203	842	5837	841	0.779661	0.109252	0.779661
chem_56083	843	12897	842	0.779661	0.127566	0.779661
chem_57724	844	12488	843	0.779661	0.126682	0.779661
chem_68950	845	487	845	0.779661	0.0750856	0.779661
chem_70615	846	3703	846	0.779661	0.101147	0.779661
chem_71816	847	4817	847	0.779661	0.105795	0.779661
chem_79148	848	13862	848	0.779661	0.129502	0.779661
chem_81711	849	3540	849	0.779661	0.100371	0.779661
chem_2213	850	685	856	0.78	0.0786298	0.78
chem_3571	851	44518	863	0.78	0.183828	0.78
chem_5127	852	4678	873	0.78	0.105273	0.78
chem_10232	853	1320	850	0.78	0.0860958	0.78
chem_13428	854	63576	851	0.78	0.219782	0.78
chem_13952	855	11719	852	0.78	0.124947	0.78
chem_15453	856	97219	853	0.78	0.343794	0.78
chem_17490	857	855	854	0.78	0.0812141	0.78
chem_18365	858	171	855	0.78	0.0657664	0.78
chem_24364	859	17932	857	0.78	0.137836	0.78
chem_24529	860	14188	858	0.78	0.13017	0.78
chem_26681	861	23341	859	0.78	0.147721	0.78
chem_26839	862	16024	860	0.78	0.134154	0.78
chem_30965	863	12306	861	0.78	0.126273	0.78
chem_31716	864	37623	862	0.78	0.171872	0.78
chem_36572	865	14036	864	0.78	0.129884	0.78
chem_37202	866	31733	865	0.78	0.161953	0.78
chem_37574	867	24532	866	0.78	0.149879	0.78
chem_40530	868	197	867	0.78	0.0670687	0.78
chem_41566	869	27861	868	0.78	0.155396	0.78
chem_44811	870	37618	869	0.78	0.171857	0.78
chem_47468	871	27254	870	0.78	0.154365	0.78
chem_49202	872	146	871	0.78	0.0646695	0.78
chem_49287	873	16273	872	0.78	0.134663	0.78
chem_52912	874	45	874	0.78	0.0572686	0.78
chem_55520	875	1205	875	0.78	0.085028	0.78
chem_58107	876	1855	876	0.78	0.0904512	0.78
chem_58695	877	414	877	0.78	0.073663	0.78
chem_67343	878	2119	878	0.78	0.092226	0.78
chem_67951	879	55787	879	0.78	0.204713	0.78
chem_69356	880	7172	880	0.78	0.113251	0.78
chem_69802	881	28802	881	0.78	0.157026	0.78
chem_74120	882	17399	882	0.78	0.136859	0.78
chem_78339	883	4198	883	0.78	0.103373	0.78
chem_82880	884	18659	884	0.78	0.139238	0.78
chem_84922	885	23323	885	0.78	0.147691	0.78
chem_88730	886	12309	886	0.78	0.126281	0.78
chem_91105	887	26044	887	0.78	0.15231	0.78
chem_92207	888	13062	888	0.78	0.1279	0.78
chem_93483	889	37921	889	0.78	0.172393	0.78
chem_97177	890	2359	890	0.78	0.0938504	0.78
chem_97454	891	39603	891	0.78	0.175338	0.78
chem_8530	892	15363	895	0.780488	0.132696	0.780488
chem_22088	893	14430	892	0.780488	0.130637	0.780488
chem_33275	894	20070	893	0.780488	0.141937	0.780488
chem_78776	895	26221	894	0.780488	0.152629	0.780488
chem_2815	896	2501	896	0.780822	0.0946962	0.780822
chem_8067	897	3162	901	0.78125	0.0983331	0.78125
chem_19758	898	3395	897	0.78125	0.099624	0.78125
chem_21000	899	32801	898	0.78125	0.163779	0.78125
chem_53975	900	6130	899	0.78125	0.110145	0.78125
chem_77876	901	5172	900	0.78125	0.106972	0.78125
chem_203	902	574	906	0.781818	0.0768741	0.781818
chem_725	903	14870	924	0.781818	0.131649	0.781818
chem_4509	904	15036	912	0.781818	0.132015	0.781818
chem_4740	905	1634	914	0.781818	0.0886705	0.781818
chem_6208	906	1084	920	0.781818	0.083899	0.781818
chem_7344	907	24447	926	0.781818	0.149738	0.781818
chem_11537	908	30277	902	0.781818	0.159496	0.781818
chem_15776	909	1072	903	0.781818	0.0837542	0.781818
chem_17988	910	692	904	0.781818	0.0787357	0.781818
chem_20179	911	29458	905	0.781818	0.158106	0.781818
chem_26178	912	11200	907	0.781818	0.123735	0.781818
chem_26198	913	1725	908	0.781818	0.0893681	0.781818
chem_33184	914	2499	909	0.781818	0.0946869	0.781818
chem_34784	915	53196	910	0.781818	0.199833	0.781818
chem_44011	916	607	911	0.781818	0.0774328	0.781818
chem_46554	917	4885	913	0.781818	0.106029	0.781818
chem_49421	918	15851	915	0.781818	0.13374	0.781818
chem_53620	919	10682	916	0.781818	0.122553	0.781818
chem_57060	920	48391	917	0.781818	0.19089	0.781818
chem_60002	921	1457	918	0.781818	0.0873133	0.781818
chem_60719	922	1617	919	0.781818	0.088556	0.781818
chem_69489	923	42549	921	0.781818	0.180406	0.781818
chem_70925	924	43978	922	0.781818	0.182907	0.781818
chem_71667	925	26121	923	0.781818	0.152443	0.781818
chem_72845	926	10776	925	0.781818	0.122789	0.781818
chem_76136	927	4358	927	0.781818	0.103959	0.781818
chem_81131	928	9543	928	0.781818	0.119789	0.781818
chem_89240	929	415	929	0.781818	0.0736759	0.781818
chem_94838	930	3933	930	0.781818	0.102164	0.781818
chem_99523	931	43456	931	0.781818	0.181938	0.781818
chem_99857	932	4315	932	0.781818	0.103795	0.781818
chem_2892	933	7629	938	0.782609	0.11458	0.782609
chem_11897	934	140	933	0.782609	0.0644616	0.782609
chem_12004	935	64150	934	0.782609	0.220928	0.782609
chem_15858	936	2648	935	0.782609	0.0954974	0.782609
chem_20862	937	15443	936	0.782609	0.132857	0.782609
chem_25764	938	4223	937	0.782609	0.10349	0.782609
chem_37110	939	876	939	0.782609	0.0815982	0.782609
chem_38800	940	17122	940	0.782609	0.136323	0.782609
chem_43460	941	8624	941	0.782609	0.117347	0.782609
chem_61313	942	3464	942	0.782609	0.0999878	0.782609
chem_63790	943	41266	943	0.782609	0.178229	0.782609
chem_71238	944	27997	944	0.782609	0.155633	0.782609
chem_81147	945	18975	945	0.782609	0.139879	0.782609
chem_84501	946	1501	946	0.782609	0.0876987	0.782609
chem_86165	947	14535	947	0.782609	0.13088	0.782609
chem_86873	948	9294	948	0.782609	0.119109	0.782609
chem_87861	949	359	949	0.782609	0.0722548	0.782609
chem_88070	950	203	950	0.782609	0.0673545	0.782609
chem_91690	951	839	951	0.782609	0.0810279	0.782609
chem_92802	952	11688	952	0.782609	0.124892	0.782609
chem_93999	953	28702	953	0.782609	0.156839	0.782609
chem_1159	954	3970	954	0.783333	0.102334	0.783333
chem_1999	955	5389	956	0.783333	0.107731	0.783333
chem_7174	956	7014	967	0.783333	0.112788	0.783333
chem_15029	957	10896	955	0.783333	0.123053	0.783333
chem_27124	958	7834	957	0.783333	0.115178	0.783333
chem_28388	959	27253	958	0.783333	0.154362	0.783333
chem_33633	960	2512	959	0.783333	0.0947568	0.783333
chem_34542	961	10774	960	0.783333	0.122783	0.783333
chem_35823	962	7177	961	0.783333	0.113264	0.783333
chem_46602	963	550	962	0.783333	0.0764178	0.783333
chem_52873	964	9360	963	0.783333	0.119266	0.783333
chem_53752	965	41476	964	0.783333	0.17858	0.783333
chem_54710	966	9831	965	0.783333	0.120474	0.783333
chem_55856	967	5153	966	0.783333	0.106905	0.783333
chem_81226	968	30700	968	0.783333	0.160244	0.783333
chem_82049	969	13455	969	0.783333	0.128665	0.783333
chem_82644	970	7596	970	0.783333	0.114496	0.783333
chem_88153	971	37947	971	0.783333	0.172446	0.783333
chem_98829	972	24146	972	0.783333	0.149189	0.783333
chem_65752	973	984	973	0.783784	0.0826753	0.783784
chem_3591	974	25784	986	0.784314	0.151934	0.784314
chem_7852	975	17041	1000	0.784314	0.136169	0.784314
chem_9754	976	22699	1009	0.784314	0.146661	0.784314
chem_11587	977	23866	974	0.784314	0.148695	0.784314
chem_17558	978	46879	975	0.784314	0.188091	0.784314
chem_17575	979	19262	976	0.784314	0.140444	0.784314
chem_18298	980	7297	977	0.784314	0.113621	0.784314
chem_22772	981	28451	978	0.784314	0.156399	0.784314
chem_23679	982	3642	979	0.784314	0.100824	0.784314
chem_27713	983	33120	980	0.784314	0.164306	0.784314
chem_30802	984	7446	981	0.784314	0.114047	0.784314
chem_31865	985	47099	982	0.784314	0.188496	0.784314
chem_32865	986	8740	983	0.784314	0.117648	0.784314
chem_33190	987	2282	984	0.784314	0.0934628	0.784314
chem_35210	988	21622	985	0.784314	0.144777	0.784314
chem_45349	989	15304	987	0.784314	0.132579	0.784314
chem_50425	990	108	988	0.784314	0.0627706	0.784314
chem_50639	991	76399	989	0.784314	0.246885	0.784314
chem_51998	992	62	990	0.784314	0.0586683	0.784314
chem_56179	993	18983	991	0.784314	0.139893	0.784314
chem_57207	994	6265	992	0.784314	0.110559	0.784314
chem_57812	995	4563	993	0.784314	0.104811	0.784314
chem_57848	996	10121	994	0.784314	0.121208	0.784314
chem_62163	997	16169	995	0.784314	0.134442	0.784314
chem_64469	998	26913	996	0.784314	0.15375	0.784314
chem_65444	999	51	997	0.784314	0.0576579	0.784314
chem_66239	1000	7414	998	0.784314	0.113959	0.784314
chem_70004	1001	29020	999	0.784314	0.157375	0.784314
chem_84292	1002	2	1001	0.784314	0.0336337	0.784314
chem_88059	1003	29080	1002	0.784314	0.157469	0.784314
chem_93474	1004	42814	1003	0.784314	0.180841	0.784314
chem_93890	1005	8657	1004	0.784314	0.117429	0.784314
chem_94163	1006	3017	1005	0.784314	0.0975749	0.784314
chem_94718	1007	16743	1006	0.784314	0.135563	0.784314
chem_95186	1008	3491	1007	0.784314	0.100087	0.784314
chem_95894	1009	52126	1008	0.784314	0.197806	0.784314
chem_98595	1010	18507	1010	0.784314	0.138957	0.784314
chem_27644	1011	5167	1011	0.784615	0.106955	0.784615
chem_33357	1012	221	1012	0.784615	0.068006	0.784615
chem_38953	1013	1753	1013	0.784615	0.0895713	0.784615
chem_47729	1014	424	1014	0.784615	0.0738077	0.784615
chem_52724	1015	7733	1015	0.784615	0.114845	0.784615
chem_68332	1016	402	1016	0.784615	0.0732181	0.784615
chem_78683	1017	8716	1017	0.784615	0.117582	0.784615
chem_82159	1018	16603	1018	0.784615	0.135296	0.784615
chem_3116	1019	1392	1027	0.785714	0.0867459	0.785714
chem_7133	1020	837	1049	0.785714	0.0810216	0.785714
chem_7660	1021	5006	1054	0.785714	0.106385	0.785714
chem_8394	1022	58455	1057	0.785714	0.209751	0.785714
chem_8824	1023	12100	1061	0.785714	0.125843	0.785714
chem_9418	1024	8375	1066	0.785714	0.116742	0.785714
chem_9595	1025	5368	1069	0.785714	0.107672	0.785714
chem_13771	1026	2177	1019	0.785714	0.0926549	0.785714
chem_14877	1027	2371	1020	0.785714	0.0939119	0.785714
chem_17814	1028	7105	1021	0.785714	0.113101	0.785714
chem_19935	1029	459	1022	0.785714	0.074746	0.785714
chem_21560	1030	1588	1023	0.785714	0.0883742	0.785714
chem_21586	1031	3173	1024	0.785714	0.0983918	0.785714
chem_21706	1032	1302	1025	0.785714	0.0859306	0.785714
chem_28581	1033	9404	1026	0.785714	0.119384	0.785714
chem_31581	1034	8023	1028	0.785714	0.115787	0.785714
chem_34531	1035	7294	1029	0.785714	0.113608	0.785714
chem_36627	1036	47893	1030	0.785714	0.190011	0.785714
chem_37135	1037	26959	1031	0.785714	0.153817	0.785714
chem_38670	1038	7427	1032	0.785714	0.113989	0.785714
chem_39518	1039	12846	1033	0.785714	0.127469	0.785714
chem_43035	1040	15070	1034	0.785714	0.132097	0.785714
chem_47158	1041	8047	1035	0.785714	0.115848	0.785714
chem_47360	1042	5398	1036	0.785714	0.107773	0.785714
chem_50996	1043	7070	1037	0.785714	0.112975	0.785714
chem_54209	1044	355	1038	0.785714	0.0721864	0.785714
chem_54451	1045	12494	1039	0.785714	0.12669	0.785714
chem_55163	1046	4572	1040	0.785714	0.104836	0.785714
chem_55770	1047	33295	1041	0.785714	0.16458	0.785714
chem_57945	1048	22823	1042	0.785714	0.146886	0.785714
chem_58355	1049	32506	1043	0.785714	0.163281	0.785714
chem_64747	1050	5071	1044	0.785714	0.106632	0.785714
chem_65297	1051	27034	1045	0.785714	0.153965	0.785714
chem_67226	1052	161	1046	0.785714	0.0653985	0.785714
chem_67912	1053	18744	1047	0.785714	0.13942	0.785714
chem_68733	1054	18166	1048	0.785714	0.138292	0.785714
chem_72366	1055	8123	1050	0.785714	0.116039	0.785714
chem_73119	1056	154	1051	0.785714	0.0648843	0.785714
chem_73305	1057	1556	1052	0.785714	0.0881618	0.785714
chem_73560	1058	3865	1053	0.785714	0.101863	0.785714
chem_80586	1059	32864	1055	0.785714	0.163905	0.785714
chem_80967	1060	39794	1056	0.785714	0.175694	0.785714
chem_84088	1061	1448	1058	0.785714	0.0872264	0.785714
chem_84216	1062	31621	1059	0.785714	0.161744	0.785714
chem_86281	1063	3700	1060	0.785714	0.101133	0.785714
chem_88394	1064	22330	1062	0.785714	0.14605	0.785714
chem_89405	1065	1384	1063	0.785714	0.0866518	0.785714
chem_90779	1066	13112	1064	0.785714	0.127986	0.785714
chem_93787	1067	21016	1065	0.785714	0.143733	0.785714
chem_94236	1068	11350	1067	0.785714	0.124074	0.785714
chem_94356	1069	25313	1068	0.785714	0.151227	0.785714
chem_97344	1070	49243	1070	0.785714	0.192412	0.785714
chem_97599	1071	2358	1071	0.785714	0.093846	0.785714
chem_98774	1072	31795	1072	0.785714	0.162044	0.785714
chem_2103	1073	21705	1075	0.786885	0.144923	0.786885
chem_2917	1074	8831	1079	0.786885	0.117877	0.786885
chem_13802	1075	105	1073	0.786885	0.0624922	0.786885
chem_15786	1076	4007	1074	0.786885	0.102487	0.786885
chem_21365	1077	15080	1076	0.786885	0.132127	0.786885
chem_22568	1078	6747	1077	0.786885	0.112035	0.786885
chem_23278	1079	44844	1078	0.786885	0.184419	0.786885
chem_40007	1080	21205	1080	0.786885	0.144017	0.786885
chem_40608	1081	2032	1081	0.786885	0.0916595	0.786885
chem_43790	1082	12772	1082	0.786885	0.127288	0.786885
chem_46212	1083	11299	1083	0.786885	0.12395	0.786885
chem_56306	1084	1438	1084	0.786885	0.0871267	0.786885
chem_68605	1085	36515	1085	0.786885	0.169975	0.786885
chem_80642	1086	10687	1086	0.786885	0.122564	0.786885
chem_84615	1087	2947	1087	0.786885	0.0971796	0.786885
chem_91523	1088	34169	1088	0.786885	0.166074	0.786885
chem_93494	1089	3221	1089	0.786885	0.0986369	0.786885
chem_97969	1090	21759	1090	0.786885	0.145039	0.786885
chem_98048	1091	8131	1091	0.786885	0.11606	0.786885
chem_2217	1092	1822	1094	0.787234	0.0901728	0.787234
chem_5278	1093	19518	1106	0.787234	0.14092	0.787234
chem_8084	1094	5830	1115	0.787234	0.109234	0.787234
chem_9616	1095	18515	1116	0.787234	0.138976	0.787234
chem_13264	1096	8655	1092	0.787234	0.117425	0.787234
chem_19698	1097	5117	1093	0.787234	0.10681	0.787234
chem_23144	1098	254	1095	0.787234	0.0693315	0.787234
chem_25166	1099	73289	1096	0.787234	0.239855	0.787234
chem_26317	1100	8982	1097	0.787234	0.118261	0.787234
chem_29944	1101	23353	1098	0.787234	0.147751	0.787234
chem_31692	1102	11380	1099	0.787234	0.12414	0.787234
chem_33916	1103	19288	1100	0.787234	0.140485	0.787234
chem_40391	1104	21988	1101	0.787234	0.145469	0.787234
chem_40650	1105	2885	1102	0.787234	0.0968526	0.787234
chem_44380	1106	1242	1103	0.787234	0.0853456	0.787234
chem_45489	1107	11268	1104	0.787234	0.123868	0.787234
chem_50165	1108	16212	1105	0.787234	0.134535	0.787234
chem_54206	1109	27127	1107	0.787234	0.15414	0.787234
chem_58304	1110	5879	1108	0.787234	0.109373	0.787234
chem_63473	1111	479	1109	0.787234	0.0749556	0.787234
chem_64511	1112	5235	1110	0.787234	0.107197	0.787234
chem_69702	1113	3664	1111	0.787234	0.100945	0.787234
chem_72401	1114	36181	1112	0.787234	0.169411	0.787234
chem_77445	1115	18874	1113	0.787234	0.139675	0.787234
chem_79111	1116	340	1114	0.787234	0.0718292	0.787234
chem_98380	1117	10005	1117	0.787234	0.120895	0.787234
chem_98729	1118	29067	1118	0.787234	0.157453	0.787234
chem_35430	1119	2241	1119	0.787879	0.0931893	0.787879
chem_45751	1120	30801	1120	0.787879	0.160407	0.787879
chem_53463	1121	16447	1121	0.787879	0.134974	0.787879
chem_59015	1122	6513	1122	0.787879	0.111367	0.787879
chem_62765	1123	1309	1123	0.787879	0.0860023	0.787879
chem_73163	1124	10282	1124	0.787879	0.121617	0.787879
chem_81954	1125	1268	1125	0.787879	0.0856492	0.787879
chem_3482	1126	2286	1134	0.788462	0.0934842	0.788462
chem_4729	1127	2288	1140	0.788462	0.093487	0.788462
chem_4844	1128	15688	1143	0.788462	0.133388	0.788462
chem_9797	1129	36377	1164	0.788462	0.16973	0.788462
chem_15156	1130	8876	1126	0.788462	0.118007	0.788462
chem_17188	1131	15201	1127	0.788462	0.132357	0.788462
chem_22448	1132	4899	1128	0.788462	0.10607	0.788462
chem_22948	1133	18528	1129	0.788462	0.139002	0.788462
chem_24504	1134	55697	1130	0.788462	0.204553	0.788462
chem_28046	1135	42885	1131	0.788462	0.180957	0.788462
chem_29462	1136	4867	1132	0.788462	0.105966	0.788462
chem_30130	1137	698	1133	0.788462	0.0788169	0.788462
chem_39027	1138	12317	1135	0.788462	0.126297	0.788462
chem_41326	1139	6896	1136	0.788462	0.112429	0.788462
chem_42253	1140	1907	1137	0.788462	0.0908265	0.788462
chem_42276	1141	8630	1138	0.788462	0.117353	0.788462
chem_46587	1142	6500	1139	0.788462	0.111325	0.788462
chem_47466	1143	48417	1141	0.788462	0.190948	0.788462
chem_47706	1144	53093	1142	0.788462	0.19964	0.788462
chem_51405	1145	2080	1144	0.788462	0.0919538	0.788462
chem_53231	1146	15959	1145	0.788462	0.134004	0.788462
chem_53674	1147	39608	1146	0.788462	0.175344	0.788462
chem_55973	1148	48440	1147	0.788462	0.191001	0.788462
chem_57701	1149	28304	1148	0.788462	0.156166	0.788462
chem_58483	1150	22780	1149	0.788462	0.146816	0.788462
chem_62723	1151	10315	1150	0.788462	0.121698	0.788462
chem_66998	1152	1552	1151	0.788462	0.088144	0.788462
chem_68558	1153	20114	1152	0.788462	0.14201	0.788462
chem_69970	1154	43265	1153	0.788462	0.181621	0.788462
chem_71972	1155	8247	1154	0.788462	0.116353	0.788462
chem_77170	1156	30026	1155	0.788462	0.159063	0.788462
chem_80545	1157	18648	1156	0.788462	0.139215	0.788462
chem_86493	1158	9984	1157	0.788462	0.120858	0.788462
chem_90543	1159	3383	1158	0.788462	0.0995764	0.788462
chem_92264	1160	16663	1159	0.788462	0.135425	0.788462
chem_92413	1161	13317	1160	0.788462	0.128392	0.788462
chem_94170	1162	17	1161	0.788462	0.0521853	0.788462
chem_96737	1163	9954	1162	0.788462	0.120794	0.788462
chem_97188	1164	5744	1163	0.788462	0.108945	0.788462
chem_98009	1165	4809	1165	0.788462	0.105767	0.788462
chem_531	1166	1125	1169	0.788732	0.0842485	0.788732
chem_25003	1167	3692	1166	0.788732	0.101111	0.788732
chem_34493	1168	15822	1167	0.788732	0.13368	0.788732
chem_36204	1169	419	1168	0.788732	0.0737511	0.788732
chem_5847	1170	10375	1198	0.789474	0.121804	0.789474
chem_6581	1171	11711	1202	0.789474	0.124935	0.789474
chem_8051	1172	51983	1210	0.789474	0.197519	0.789474
chem_10238	1173	1460	1170	0.789474	0.0873284	0.789474
chem_11497	1174	7556	1171	0.789474	0.11438	0.789474
chem_12444	1175	75	1172	0.789474	0.0598445	0.789474
chem_12866	1176	5363	1173	0.789474	0.107638	0.789474
chem_15101	1177	731	1174	0.789474	0.0795239	0.789474
chem_15767	1178	2792	1175	0.789474	0.0963203	0.789474
chem_21314	1179	25595	1176	0.789474	0.151639	0.789474
chem_21964	1180	22852	1177	0.789474	0.146934	0.789474
chem_22633	1181	6752	1178	0.789474	0.112054	0.789474
chem_24913	1182	12070	1179	0.789474	0.125774	0.789474
chem_25052	1183	15000	1180	0.789474	0.131932	0.789474
chem_28724	1184	532	1181	0.789474	0.0761189	0.789474
chem_29738	1185	36810	1182	0.789474	0.170445	0.789474
chem_35177	1186	2691	1183	0.789474	0.0957243	0.789474
chem_39695	1187	39000	1184	0.789474	0.174242	0.789474
chem_42011	1188	5335	1185	0.789474	0.107539	0.789474
chem_43257	1189	20309	1186	0.789474	0.142381	0.789474
chem_43595	1190	320	1187	0.789474	0.0712508	0.789474
chem_43863	1191	40894	1188	0.789474	0.177532	0.789474
chem_45728	1192	19561	1189	0.789474	0.140984	0.789474
chem_45757	1193	11752	1190	0.789474	0.125037	0.789474
chem_46532	1194	9010	1191	0.789474	0.118359	0.789474
chem_47582	1195	5506	1192	0.789474	0.108124	0.789474
chem_49739	1196	6219	1193	0.789474	0.110415	0.789474
chem_52183	1197	1609	1194	0.789474	0.088527	0.789474
chem_53037	1198	3698	1195	0.789474	0.101122	0.789474
chem_53878	1199	6884	1196	0.789474	0.112393	0.789474
chem_54781	1200	22860	1197	0.789474	0.146948	0.789474
chem_58865	1201	438	1199	0.789474	0.0741439	0.789474
chem_61546	1202	23588	1200	0.789474	0.148154	0.789474
chem_64147	1203	5492	1201	0.789474	0.108076	0.789474
chem_69372	1204	8494	1203	0.789474	0.117039	0.789474
chem_70408	1205	14471	1204	0.789474	0.130744	0.789474
chem_74418	1206	72	1205	0.789474	0.0597111	0.789474
chem_75608	1207	14877	1206	0.789474	0.131672	0.789474
chem_75651	1208	20954	1207	0.789474	0.143622	0.789474
chem_77857	1209	33751	1208	0.789474	0.16536	0.789474
chem_80176	1210	2522	1209	0.789474	0.0948288	0.789474
chem_81589	1211	12225	1211	0.789474	0.12609	0.789474
chem_86184	1212	27613	1212	0.789474	0.154984	0.789474
chem_87076	1213	17747	1213	0.789474	0.137526	0.789474
chem_87833	1214	2057	1214	0.789474	0.0917927	0.789474
chem_89933	1215	62080	1215	0.789474	0.21672	0.789474
chem_92033	1216	14292	1216	0.789474	0.130377	0.789474
chem_98767	1217	2988	1217	0.789474	0.0974436	0.789474
chem_1463	1218	167	1219	0.790323	0.0655762	0.790323
chem_2295	1219	4191	1225	0.790323	0.103347	0.790323
chem_3253	1220	20613	1228	0.790323	0.14299	0.790323
chem_12016	1221	11659	1218	0.790323	0.12483	0.790323
chem_17138	1222	17402	1220	0.790323	0.136866	0.790323
chem_18907	1223	24990	1221	0.790323	0.150664	0.790323
chem_18946	1224	25550	1222	0.790323	0.15159	0.790323
chem_19250	1225	25459	1223	0.790323	0.151443	0.790323
chem_20178	1226	17466	1224	0.790323	0.136994	0.790323
chem_27482	1227	22821	1226	0.790323	0.146878	0.790323
chem_32003	1228	1836	1227	0.790323	0.090287	0.790323
chem_38549	1229	20378	1229	0.790323	0.14252	0.790323
chem_48990	1230	6808	1230	0.790323	0.112201	0.790323
chem_55668	1231	2852	1231	0.790323	0.0966837	0.790323
chem_59299	1232	20124	1232	0.790323	0.142052	0.790323
chem_64461	1233	1481	1233	0.790323	0.0875225	0.790323
chem_67409	1234	3480	1234	0.790323	0.100041	0.790323
chem_67786	1235	18008	1235	0.790323	0.137969	0.790323
chem_74064	1236	11010	1236	0.790323	0.123318	0.790323
chem_78488	1237	7186	1237	0.790323	0.113298	0.790323
chem_78816	1238	13440	1238	0.790323	0.128638	0.790323
chem_79209	1239	1759	1239	0.790323	0.0896795	0.790323
chem_82545	1240	11633	1240	0.790323	0.124758	0.790323
chem_93171	1241	1146	1241	0.790323	0.0844113	0.790323
chem_890	1242	9873	1260	0.790698	0.120598	0.790698
chem_5039	1243	198	1249	0.790698	0.0671335	0.790698
chem_25135	1244	445	1242	0.790698	0.0743101	0.790698
chem_30121	1245	79883	1243	0.790698	0.25514	0.790698
chem_34656	1246	11321	1244	0.790698	0.123999	0.790698
chem_39757	1247	40087	1245	0.790698	0.176189	0.790698
chem_40246	1248	1940	1246	0.790698	0.091021	0.790698
chem_47044	1249	1977	1247	0.790698	0.091273	0.790698
chem_50064	1250	59952	1248	0.790698	0.212676	0.790698
chem_57413	1251	9398	1250	0.790698	0.119375	0.790698
chem_61610	1252	2459	1251	0.790698	0.0944569	0.790698
chem_67954	1253	4855	1252	0.790698	0.105934	0.790698
chem_70181	1254	811	1253	0.790698	0.080661	0.790698
chem_70945	1255	19744	1254	0.790698	0.141333	0.790698
chem_71490	1256	37650	1255	0.790698	0.171925	0.790698
chem_74151	1257	81520	1256	0.790698	0.259444	0.790698
chem_78925	1258	4186	1257	0.790698	0.103324	0.790698
chem_82442	1259	37284	1258	0.790698	0.171281	0.790698
chem_86478	1260	76705	1259	0.790698	0.247607	0.790698
chem_96769	1261	1894	1261	0.790698	0.0906676	0.790698
chem_31734	1262	27164	1262	0.791045	0.1542	0.791045
chem_32139	1263	1395	1263	0.791045	0.0867658	0.791045
chem_35305	1264	17254	1264	0.791045	0.136561	0.791045
chem_54662	1265	6022	1265	0.791045	0.109822	0.791045
chem_55314	1266	16226	1266	0.791045	0.134558	0.791045
chem_64381	1267	12451	1267	0.791045	0.126608	0.791045
chem_65143	1268	31799	1268	0.791045	0.162052	0.791045
chem_77899	1269	533	1269	0.791045	0.0761334	0.791045
chem_99903	1270	14637	1270	0.791045	0.131132	0.791045
chem_613	1271	16355	1291	0.791667	0.134803	0.791667
chem_4548	1272	2797	1281	0.791667	0.0963444	0.791667
chem_4667	1273	27444	1283	0.791667	0.154665	0.791667
chem_9040	1274	541	1304	0.791667	0.0762294	0.791667
chem_9134	1275	9787	1305	0.791667	0.120381	0.791667
chem_10006	1276	225	1271	0.791667	0.0680484	0.791667
chem_14689	1277	12573	1272	0.791667	0.126846	0.791667
chem_15444	1278	32	1273	0.791667	0.0555026	0.791667
chem_26520	1279	1074	1274	0.791667	0.083787	0.791667
chem_34716	1280	17595	1275	0.791667	0.137232	0.791667
chem_35958	1281	17170	1276	0.791667	0.136415	0.791667
chem_38449	1282	11158	1277	0.791667	0.12364	0.791667
chem_39647	1283	31286	1278	0.791667	0.161208	0.791667
chem_43580	1284	34887	1279	0.791667	0.167271	0.791667
chem_45363	1285	3031	1280	0.791667	0.0976387	0.791667
chem_46399	1286	41687	1282	0.791667	0.178948	0.791667
chem_48906	1287	22934	1284	0.791667	0.147055	0.791667
chem_52327	1288	17078	1285	0.791667	0.136235	0.791667
chem_52375	1289	3288	1286	0.791667	0.099019	0.791667
chem_54302	1290	33063	1287	0.791667	0.164205	0.791667
chem_55874	1291	40683	1288	0.791667	0.177221	0.791667
chem_59719	1292	48140	1289	0.791667	0.190458	0.791667
chem_61170	1293	4149	1290	0.791667	0.103154	0.791667
chem_62794	1294	14802	1292	0.791667	0.131502	0.791667
chem_67360	1295	58068	1293	0.791667	0.209109	0.791667
chem_71158	1296	5548	1294	0.791667	0.108241	0.791667
chem_72146	1297	55315	1295	0.791667	0.203828	0.791667
chem_75531	1298	17200	1296	0.791667	0.136457	0.791667
chem_76094	1299	616	1297	0.791667	0.0775931	0.791667
chem_78090	1300	19693	1298	0.791667	0.141228	0.791667
chem_79447	1301	13082	1299	0.791667	0.127931	0.791667
chem_83308	1302	55213	1300	0.791667	0.203622	0.791667
chem_83503	1303	72054	1301	0.791667	0.237219	0.791667
chem_84672	1304	16714	1302	0.791667	0.135518	0.791667
chem_89366	1305	329	1303	0.791667	0.0714636	0.791667
chem_92087	1306	11896	1306	0.791667	0.125385	0.791667
chem_96408	1307	63320	1307	0.791667	0.219264	0.791667
chem_5014	1308	365	1327	0.792453	0.0724182	0.792453
chem_5463	1309	2918	1331	0.792453	0.0970002	0.792453
chem_5486	1310	177	1332	0.792453	0.0661881	0.792453
chem_7840	1311	77063	1348	0.792453	0.248387	0.792453
chem_10315	1312	16054	1308	0.792453	0.134215	0.792453
chem_17298	1313	53813	1309	0.792453	0.201036	0.792453
chem_18264	1314	31039	1310	0.792453	0.160801	0.792453
chem_20921	1315	73311	1311	0.792453	0.239895	0.792453
chem_21323	1316	25058	1312	0.792453	0.150801	0.792453
chem_22081	1317	1203	1313	0.792453	0.0850197	0.792453
chem_23677	1318	1204	1314	0.792453	0.0850271	0.792453
chem_26227	1319	12410	1315	0.792453	0.126493	0.792453
chem_26398	1320	54470	1316	0.792453	0.202203	0.792453
chem_32078	1321	1918	1317	0.792453	0.0909054	0.792453
chem_35555	1322	25143	1318	0.792453	0.150952	0.792453
chem_37938	1323	5936	1319	0.792453	0.109529	0.792453
chem_41883	1324	16914	1320	0.792453	0.135952	0.792453
chem_42784	1325	11154	1321	0.792453	0.123636	0.792453
chem_44565	1326	11216	1322	0.792453	0.123769	0.792453
chem_45615	1327	12881	1323	0.792453	0.127535	0.792453
chem_46988	1328	5115	1324	0.792453	0.106801	0.792453
chem_47195	1329	54737	1325	0.792453	0.202701	0.792453
chem_48729	1330	1296	1326	0.792453	0.0858829	0.792453
chem_50207	1331	33958	1328	0.792453	0.165712	0.792453
chem_51161	1332	13324	1329	0.792453	0.128407	0.792453
chem_51382	1333	2382	1330	0.792453	0.09397	0.792453
chem_55388	1334	21305	1333	0.792453	0.14421	0.792453
chem_56783	1335	7234	1334	0.792453	0.113433	0.792453
chem_58520	1336	6490	1335	0.792453	0.111273	0.792453
chem_59239	1337	346	1336	0.792453	0.0719476	0.792453
chem_64012	1338	792	1337	0.792453	0.0803554	0.792453
chem_66924	1339	966	1338	0.792453	0.0825513	0.792453
chem_67529	1340	16538	1339	0.792453	0.135154	0.792453
chem_68281	1341	12471	1340	0.792453	0.126646	0.792453
chem_68367	1342	9612	1341	0.792453	0.119956	0.792453
chem_68581	1343	22144	1342	0.792453	0.14574	0.792453
chem_69457	1344	28400	1343	0.792453	0.156305	0.792453
chem_72321	1345	50177	1344	0.792453	0.194217	0.792453
chem_76485	1346	23507	1345	0.792453	0.148013	0.792453
chem_77799	1347	8659	1346	0.792453	0.117436	0.792453
chem_78054	1348	3168	1347	0.792453	0.0983643	0.792453
chem_79585	1349	21893	1349	0.792453	0.14526	0.792453
chem_84637	1350	2099	1350	0.792453	0.092083	0.792453
chem_93504	1351	1257	1351	0.792453	0.0855226	0.792453
chem_94414	1352	10631	1352	0.792453	0.122444	0.792453
chem_96069	1353	14132	1353	0.792453	0.130051	0.792453
chem_96239	1354	2188	1354	0.792453	0.0927766	0.792453
chem_96661	1355	923	1355	0.792453	0.0821461	0.792453
chem_98882	1356	2070	1356	0.792453	0.0918722	0.792453
chem_99546	1357	18180	1357	0.792453	0.138316	0.792453
chem_475	1358	3677	1370	0.793103	0.101033	0.793103
chem_4238	1359	9128	1366	0.793103	0.11869	0.793103
chem_8144	1360	4400	1382	0.793103	0.104178	0.793103
chem_9240	1361	3138	1390	0.793103	0.0982205	0.793103
chem_9333	1362	3663	1392	0.793103	0.100945	0.793103
chem_20558	1363	32322	1358	0.793103	0.162958	0.793103
chem_22909	1364	21017	1359	0.793103	0.143734	0.793103
chem_28974	1365	3667	1360	0.793103	0.100984	0.793103
chem_30322	1366	14554	1361	0.793103	0.130919	0.793103
chem_32109	1367	6579	1362	0.793103	0.111531	0.793103
chem_39766	1368	30740	1363	0.793103	0.160329	0.793103
chem_41769	1369	7553	1364	0.793103	0.114372	0.793103
chem_41892	1370	5032	1365	0.793103	0.10648	0.793103
chem_42887	1371	23134	1367	0.793103	0.147402	0.793103
chem_45715	1372	8257	1368	0.793103	0.116378	0.793103
chem_46279	1373	33026	1369	0.793103	0.164147	0.793103
chem_47712	1374	20654	1371	0.793103	0.143064	0.793103
chem_54599	1375	8950	1372	0.793103	0.11819	0.793103
chem_59320	1376	3498	1373	0.793103	0.100131	0.793103
chem_60306	1377	2251	1374	0.793103	0.0932388	0.793103
chem_62991	1378	7662	1375	0.793103	0.11465	0.793103
chem_69651	1379	2037	1376	0.793103	0.0916839	0.793103
chem_69726	1380	20370	1377	0.793103	0.142504	0.793103
chem_69903	1381	903	1378	0.793103	0.0819326	0.793103
chem_73456	1382	9214	1379	0.793103	0.118919	0.793103
chem_78756	1383	7210	1380	0.793103	0.113383	0.793103
chem_80641	1384	20105	1381	0.793103	0.141992	0.793103
chem_81991	1385	12900	1383	0.793103	0.127574	0.793103
chem_82146	1386	2632	1384	0.793103	0.0954432	0.793103
chem_82757	1387	16924	1385	0.793103	0.13597	0.793103
chem_83658	1388	73	1386	0.793103	0.0597615	0.793103
chem_84391	1389	12242	1387	0.793103	0.126137	0.793103
chem_89217	1390	32780	1388	0.793103	0.163733	0.793103
chem_90386	1391	12927	1389	0.793103	0.127619	0.793103
chem_92499	1392	23479	1391	0.793103	0.147972	0.793103
chem_94654	1393	128	1393	0.793103	0.0634622	0.793103
chem_97757	1394	13487	1394	0.793103	0.128708	0.793103
chem_97889	1395	4742	1395	0.793103	0.10552	0.793103
chem_98669	1396	30595	1396	0.793103	0.160052	0.793103
chem_3555	1397	555	1401	0.793651	0.076536	0.793651
chem_10828	1398	1109	1397	0.793651	0.0840755	0.793651
chem_11843	1399	8635	1398	0.793651	0.117364	0.793651
chem_16291	1400	21134	1399	0.793651	0.143909	0.793651
chem_18284	1401	8569	1400	0.793651	0.117214	0.793651
chem_36060	1402	28894	1402	0.793651	0.157164	0.793651
chem_38554	1403	19377	1403	0.793651	0.140624	0.793651
chem_44268	1404	422	1404	0.793651	0.073793	0.793651
chem_55049	1405	9544	1405	0.793651	0.11979	0.793651
chem_67746	1406	9445	1406	0.793651	0.119501	0.793651
chem_69083	1407	2345	1407	0.793651	0.0937734	0.793651
chem_83223	1408	44280	1408	0.793651	0.183416	0.793651
chem_84167	1409	151	1409	0.793651	0.0648356	0.793651
chem_91448	1410	2100	1410	0.793651	0.0920833	0.793651
chem_93614	1411	7120	1411	0.793651	0.113141	0.793651
chem_95431	1412	58230	1412	0.793651	0.209363	0.793651
chem_99818	1413	1389	1413	0.793651	0.0867048	0.793651
chem_11671	1414	3027	1414	0.794118	0.0976011	0.794118
chem_28908	1415	12193	1415	0.794118	0.126009	0.794118
chem_38319	1416	8885	1416	0.794118	0.118037	0.794118
chem_57756	1417	11868	1417	0.794118	0.125318	0.794118
chem_69592	1418	486	1418	0.794118	0.0750759	0.794118
chem_77771	1419	5094	1419	0.794118	0.106733	0.794118
chem_85711	1420	46653	1420	0.794118	0.187686	0.794118
chem_15759	1421	67614	1421	0.794872	0.227984	0.794872
chem_20335	1422	59516	1422	0.794872	0.211846	0.794872
chem_48126	1423	6702	1423	0.794872	0.111915	0.794872
chem_48782	1424	17971	1424	0.794872	0.13791	0.794872
chem_60772	1425	24758	1425	0.794872	0.150254	0.794872
chem_65859	1426	22475	1426	0.794872	0.146292	0.794872
chem_74271	1427	11334	1427	0.794872	0.124041	0.794872
chem_93902	1428	20997	1428	0.794872	0.143695	0.794872
chem_3601	1429	39847	1436	0.795455	0.175775	0.795455
chem_7320	1430	827	1446	0.795455	0.0808802	0.795455
chem_12072	1431	81820	1429	0.795455	0.260262	0.795455
chem_13705	1432	45736	1430	0.795455	0.186014	0.795455
chem_14717	1433	2159	1431	0.795455	0.0925335	0.795455
chem_21820	1434	41801	1432	0.795455	0.179126	0.795455
chem_21870	1435	8983	1433	0.795455	0.118263	0.795455
chem_24350	1436	18346	1434	0.795455	0.138649	0.795455
chem_32456	1437	213	1435	0.795455	0.0676099	0.795455
chem_38973	1438	3532	1437	0.795455	0.100311	0.795455
chem_43057	1439	15	1438	0.795455	0.0521379	0.795455
chem_43126	1440	13347	1439	0.795455	0.128466	0.795455
chem_44930	1441	29033	1440	0.795455	0.157397	0.795455
chem_53178	1442	66382	1441	0.795455	0.225434	0.795455
chem_54843	1443	2043	1442	0.795455	0.0916994	0.795455
chem_56024	1444	74015	1443	0.795455	0.241441	0.795455
chem_65114	1445	3711	1444	0.795455	0.101182	0.795455
chem_65520	1446	54112	1445	0.795455	0.201585	0.795455
chem_75231	1447	94188	1447	0.795455	0.308985	0.795455
chem_75413	1448	24	1448	0.795455	0.0537924	0.795455
chem_88944	1449	1929	1449	0.795455	0.0909598	0.795455
chem_372	1450	51192	1459	0.795918	0.196115	0.795918
chem_788	1451	17018	1478	0.795918	0.13614	0.795918
chem_4328	1452	14335	1462	0.795918	0.130454	0.795918
chem_6430	1453	81504	1469	0.795918	0.259394	0.795918
chem_7283	1454	7535	1475	0.795918	0.11431	0.795918
chem_8981	1455	25289	1488	0.795918	0.151201	0.795918
chem_12287	1456	3749	1450	0.795918	0.101371	0.795918
chem_13395	1457	40670	1451	0.795918	0.177185	0.795918
chem_17904	1458	3123	1452	0.795918	0.0981577	0.795918
chem_22437	1459	50194	1453	0.795918	0.194256	0.795918
chem_25213	1460	22724	1454	0.795918	0.146729	0.795918
chem_29973	1461	28525	1455	0.795918	0.156516	0.795918
chem_31042	1462	6327	1456	0.795918	0.110728	0.795918
chem_31126	1463	11312	1457	0.795918	0.123983	0.795918
chem_34256	1464	9570	1458	0.795918	0.119856	0.795918
chem_37740	1465	17157	1460	0.795918	0.136394	0.795918
chem_39926	1466	87986	1461	0.795918	0.279106	0.795918
chem_45845	1467	25904	1463	0.795918	0.152104	0.795918
chem_51541	1468	26588	1464	0.795918	0.153226	0.795918
chem_51737	1469	47035	1465	0.795918	0.188374	0.795918
chem_63147	1470	6904	1466	0.795918	0.112445	0.795918
chem_63467	1471	21684	1467	0.795918	0.144894	0.795918
chem_64050	1472	2731	1468	0.795918	0.0959092	0.795918
chem_64329	1473	1614	1470	0.795918	0.0885394	0.795918
chem_66614	1474	48614	1471	0.795918	0.191261	0.795918
chem_66856	1475	4448	1472	0.795918	0.104369	0.795918
chem_69434	1476	1758	1473	0.795918	0.0896467	0.795918
chem_69913	1477	19384	1474	0.795918	0.140636	0.795918
chem_75458	1478	76261	1476	0.795918	0.246573	0.795918
chem_76795	1479	37606	1477	0.795918	0.171834	0.795918
chem_79390	1480	10692	1479	0.795918	0.122574	0.795918
chem_80122	1481	5631	1480	0.795918	0.108511	0.795918
chem_80713	1482	180	1481	0.795918	0.0664256	0.795918
chem_81101	1483	9758	1482	0.795918	0.12032	0.795918
chem_81746	1484	1464	1483	0.795918	0.0873618	0.795918
chem_83726	1485	47905	1484	0.795918	0.190031	0.795918
chem_83878	1486	2483	1485	0.795918	0.094578	0.795918
chem_85073	1487	16863	1486	0.795918	0.135845	0.795918
chem_87811	1488	8903	1487	0.795918	0.1181	0.795918
chem_90823	1489	721	1489	0.795918	0.0793368	0.795918
chem_91663	1490	655	1490	0.795918	0.0782394	0.795918
chem_93163	1491	53495	1491	0.795918	0.200435	0.795918
chem_93793	1492	21193	1492	0.795918	0.143999	0.795918
chem_95238	1493	1387	1493	0.795918	0.0866742	0.795918
chem_95296	1494	10	1494	0.795918	0.0494087	0.795918
chem_95924	1495	11587	1495	0.795918	0.124646	0.795918
chem_96520	1496	38555	1496	0.795918	0.173481	0.795918
chem_99538	1497	6258	1497	0.795918	0.110545	0.795918
chem_6560	1498	4893	1531	0.796296	0.106051	0.796296
chem_11677	1499	31730	1498	0.796296	0.161947	0.796296
chem_14855	1500	6491	1499	0.796296	0.111279	0.796296
chem_17869	1501	29497	1500	0.796296	0.158149	0.796296
chem_18134	1502	35133	1501	0.796296	0.167687	0.796296
chem_23148	1503	1519	1502	0.796296	0.0878192	0.796296
chem_24633	1504	147	1503	0.796296	0.0646783	0.796296
chem_27426	1505	8272	1504	0.796296	0.116421	0.796296
chem_27518	1506	25868	1505	0.796296	0.152058	0.796296
chem_27911	1507	32358	1506	0.796296	0.163014	0.796296
chem_28472	1508	71957	1507	0.796296	0.237029	0.796296
chem_29094	1509	7954	1508	0.796296	0.115572	0.796296
chem_32174	1510	32182	1509	0.796296	0.162727	0.796296
chem_32845	1511	9461	1510	0.796296	0.119549	0.796296
chem_34912	1512	16033	1511	0.796296	0.134174	0.796296
chem_37522	1513	12511	1512	0.796296	0.126728	0.796296
chem_40285	1514	2584	1513	0.796296	0.0951628	0.796296
chem_41935	1515	26420	1514	0.796296	0.152972	0.796296
chem_43016	1516	49408	1515	0.796296	0.192741	0.796296
chem_45815	1517	93362	1516	0.796296	0.303484	0.796296
chem_45835	1518	6701	1517	0.796296	0.111913	0.796296
chem_46582	1519	2562	1518	0.796296	0.0950745	0.796296
chem_47563	1520	191	1519	0.796296	0.0669785	0.796296
chem_49496	1521	74435	1520	0.796296	0.242408	0.796296
chem_50751	1522	10644	1521	0.796296	0.122472	0.796296
chem_52596	1523	5759	1522	0.796296	0.108995	0.796296
chem_53368	1524	27307	1523	0.796296	0.154457	0.796296
chem_55026	1525	4245	1524	0.796296	0.103588	0.796296
chem_57625	1526	6052	1525	0.796296	0.109913	0.796296
chem_58661	1527	3088	1526	0.796296	0.0979897	0.796296
chem_59887	1528	1371	1527	0.796296	0.0865257	0.796296
chem_61839	1529	1149	1528	0.796296	0.0844945	0.796296
chem_63256	1530	26753	1529	0.796296	0.153523	0.796296
chem_63646	1531	19382	1530	0.796296	0.140635	0.796296
chem_65931	1532	13176	1532	0.796296	0.1281	0.796296
chem_68124	1533	42016	1533	0.796296	0.179501	0.796296
chem_68931	1534	90736	1534	0.796296	0.290195	0.796296
chem_72365	1535	18850	1535	0.796296	0.139619	0.796296
chem_73153	1536	10807	1536	0.796296	0.12285	0.796296
chem_73217	1537	31566	1537	0.796296	0.161647	0.796296
chem_74049	1538	10186	1538	0.796296	0.121373	0.796296
chem_77064	1539	2875	1539	0.796296	0.0968098	0.796296
chem_77489	1540	24982	1540	0.796296	0.150649	0.796296
chem_78027	1541	52804	1541	0.796296	0.199122	0.796296
chem_81476	1542	1602	1542	0.796296	0.0884738	0.796296
chem_82000	1543	53603	1543	0.796296	0.200629	0.796296
chem_82175	1544	14699	1544	0.796296	0.131275	0.796296
chem_83209	1545	47540	1545	0.796296	0.189296	0.796296
chem_88390	1546	4278	1546	0.796296	0.103692	0.796296
chem_92144	1547	39551	1547	0.796296	0.175226	0.796296
chem_729	1548	33853	1575	0.79661	0.165522	0.79661
chem_3883	1549	42208	1558	0.79661	0.179829	0.79661
chem_4122	1550	7562	1560	0.79661	0.114391	0.79661
chem_8950	1551	14601	1578	0.79661	0.131027	0.79661
chem_18080	1552	25040	1548	0.79661	0.15076	0.79661
chem_19033	1553	20300	1549	0.79661	0.142362	0.79661
chem_21267	1554	43128	1550	0.79661	0.181387	0.79661
chem_21761	1555	23073	1551	0.79661	0.147301	0.79661
chem_23713	1556	6215	1552	0.79661	0.110401	0.79661
chem_24461	1557	11954	1553	0.79661	0.125498	0.79661
chem_26259	1558	1962	1554	0.79661	0.0911648	0.79661
chem_30145	1559	21280	1555	0.79661	0.144157	0.79661
chem_30331	1560	19847	1556	0.79661	0.141514	0.79661
chem_32422	1561	15273	1557	0.79661	0.132526	0.79661
chem_40955	1562	43070	1559	0.79661	0.181301	0.79661
chem_42481	1563	4605	1561	0.79661	0.104978	0.79661
chem_42710	1564	4806	1562	0.79661	0.105761	0.79661
chem_42736	1565	6395	1563	0.79661	0.110963	0.79661
chem_44056	1566	29438	1564	0.79661	0.158073	0.79661
chem_47261	1567	7363	1565	0.79661	0.11382	0.79661
chem_56262	1568	946	1566	0.79661	0.0823939	0.79661
chem_58529	1569	2566	1567	0.79661	0.0950917	0.79661
chem_60660	1570	9432	1568	0.79661	0.119451	0.79661
chem_61410	1571	38324	1569	0.79661	0.173102	0.79661
chem_62880	1572	24754	1570	0.79661	0.150249	0.79661
chem_63379	1573	17229	1571	0.79661	0.136511	0.79661
chem_63587	1574	1615	1572	0.79661	0.08854	0.79661
chem_69448	1575	2642	1573	0.79661	0.0954747	0.79661
chem_72596	1576	2854	1574	0.79661	0.0966967	0.79661
chem_79151	1577	7485	1576	0.79661	0.114147	0.79661
chem_80356	1578	12230	1577	0.79661	0.126111	0.79661
chem_98816	1579	5489	1579	0.79661	0.108061	0.79661
chem_99917	1580	22611	1580	0.79661	0.146529	0.79661
chem_10120	1581	13338	1581	0.796875	0.128438	0.796875
chem_13686	1582	13950	1582	0.796875	0.129686	0.796875
chem_14200	1583	22022	1583	0.796875	0.145526	0.796875
chem_14845	1584	3911	1584	0.796875	0.102091	0.796875
chem_19475	1585	28252	1585	0.796875	0.156087	0.796875
chem_20982	1586	33033	1586	0.796875	0.164158	0.796875
chem_24356	1587	2114	1587	0.796875	0.0922006	0.796875
chem_28199	1588	17117	1588	0.796875	0.136311	0.796875
chem_31526	1589	2874	1589	0.796875	0.0968082	0.796875
chem_34320	1590	42510	1590	0.796875	0.18035	0.796875
chem_41484	1591	31110	1591	0.796875	0.160924	0.796875
chem_45167	1592	50824	1592	0.796875	0.195464	0.796875
chem_67577	1593	19772	1593	0.796875	0.141382	0.796875
chem_69490	1594	18666	1594	0.796875	0.139247	0.796875
chem_73377	1595	23045	1595	0.796875	0.147264	0.796875
chem_73411	1596	6344	1596	0.796875	0.110784	0.796875
chem_82422	1597	10443	1597	0.796875	0.121965	0.796875
chem_82771	1598	4327	1598	0.796875	0.103827	0.796875
chem_83700	1599	3769	1599	0.796875	0.101443	0.796875
chem_87859	1600	15074	1600	0.796875	0.132102	0.796875
chem_89145	1601	54468	1601	0.796875	0.202202	0.796875
chem_93821	1602	28392	1602	0.796875	0.156292	0.796875
chem_96907	1603	17522	1603	0.796875	0.137085	0.796875
chem_3644	1604	10027	1609	0.797101	0.120964	0.797101
chem_13833	1605	23654	1604	0.797101	0.148299	0.797101
chem_15989	1606	30413	1605	0.797101	0.159722	0.797101
chem_17005	1607	4924	1606	0.797101	0.106156	0.797101
chem_23418	1608	13104	1607	0.797101	0.127971	0.797101
chem_25419	1609	9726	1608	0.797101	0.120247	0.797101
chem_39012	1610	2465	1610	0.797101	0.0945041	0.797101
chem_44608	1611	7401	1611	0.797101	0.11391	0.797101
chem_45084	1612	2992	1612	0.797101	0.0974644	0.797101
chem_46084	1613	4741	1613	0.797101	0.105513	0.797101
chem_53950	1614	16109	1614	0.797101	0.134315	0.797101
chem_61447	1615	798	1615	0.797101	0.0803989	0.797101
chem_92878	1616	20822	1616	0.797101	0.143371	0.797101
chem_83424	1617	8031	1617	0.797297	0.115807	0.797297
chem_86488	1618	3569	1618	0.797297	0.100469	0.797297
chem_14	1619	236	1629	0.8	0.068432	0.8
chem_832	1620	21394	1777	0.8	0.144356	0.8
chem_1577	1621	8945	1638	0.8	0.118179	0.8
chem_1949	1622	13526	1643	0.8	0.128767	0.8
chem_2091	1623	8953	1647	0.8	0.118198	0.8
chem_2879	1624	3110	1657	0.8	0.0981054	0.8
chem_2924	1625	10589	1658	0.8	0.122342	0.8
chem_3297	1626	33190	1670	0.8	0.164408	0.8
chem_3373	1627	25343	1673	0.8	0.151263	0.8
chem_3617	1628	11554	1680	0.8	0.124558	0.8
chem_4561	1629	2744	1699	0.8	0.0959711	0.8
chem_5757	1630	6132	1722	0.8	0.110146	0.8
chem_5780	1631	21218	1723	0.8	0.144042	0.8
chem_6231	1632	5463	1730	0.8	0.107989	0.8
chem_6319	1633	36356	1733	0.8	0.169693	0.8
chem_7943	1634	7815	1771	0.8	0.115127	0.8
chem_8491	1635	4497	1781	0.8	0.104536	0.8
chem_8565	1636	30641	1782	0.8	0.160137	0.8
chem_8592	1637	7637	1783	0.8	0.1146	0.8
chem_9967	1638	20576	1815	0.8	0.142917	0.8
chem_10206	1639	12826	1619	0.8	0.127415	0.8
chem_11089	1640	19417	1620	0.8	0.140698	0.8
chem_11175	1641	1700	1621	0.8	0.0891692	0.8
chem_11283	1642	35637	1622	0.8	0.168509	0.8
chem_11684	1643	5785	1623	0.8	0.109084	0.8
chem_11857	1644	38646	1624	0.8	0.173659	0.8
chem_12455	1645	7021	1625	0.8	0.112816	0.8
chem_12540	1646	33568	1626	0.8	0.165002	0.8
chem_12639	1647	26444	1627	0.8	0.153006	0.8
chem_12838	1648	63051	1628	0.8	0.218665	0.8
chem_14144	1649	9585	1630	0.8	0.119898	0.8
chem_14408	1650	416	1631	0.8	0.0736937	0.8
chem_14865	1651	19307	1632	0.8	0.140519	0.8
chem_15093	1652	17751	1633	0.8	0.137534	0.8
chem_15174	1653	21097	1634	0.8	0.143842	0.8
chem_15247	1654	46704	1635	0.8	0.187783	0.8
chem_15251	1655	26724	1636	0.8	0.153473	0.8
chem_15491	1656	3267	1637	0.8	0.0988718	0.8
chem_16006	1657	17405	1639	0.8	0.136868	0.8
chem_17516	1658	3647	1640	0.8	0.100868	0.8
chem_17995	1659	3382	1641	0.8	0.0995687	0.8
chem_19062	1660	959	1642	0.8	0.0824742	0.8
chem_20159	1661	1906	1644	0.8	0.0908178	0.8
chem_20300	1662	4953	1645	0.8	0.106222	0.8
chem_20550	1663	7635	1646	0.8	0.114595	0.8
chem_21489	1664	65262	1648	0.8	0.22322	0.8
chem_22183	1665	397	1649	0.8	0.0730827	0.8
chem_22580	1666	5707	1650	0.8	0.108799	0.8
chem_24077	1667	14175	1651	0.8	0.130153	0.8
chem_24182	1668	8333	1652	0.8	0.116583	0.8
chem_24583	1669	12285	1653	0.8	0.12623	0.8
chem_25126	1670	43704	1654	0.8	0.18241	0.8
chem_25151	1671	3402	1655	0.8	0.0996585	0.8
chem_27219	1672	24646	1656	0.8	0.150058	0.8
chem_29297	1673	51879	1659	0.8	0.197338	0.8
chem_29667	1674	29383	1660	0.8	0.157974	0.8
chem_29821	1675	8522	1661	0.8	0.117102	0.8
chem_29947	1676	5809	1662	0.8	0.109156	0.8
chem_30554	1677	6454	1663	0.8	0.111167	0.8
chem_30582	1678	1070	1664	0.8	0.0837519	0.8
chem_31548	1679	2176	1665	0.8	0.0926479	0.8
chem_31962	1680	3614	1666	0.8	0.100719	0.8
chem_32117	1681	13729	1667	0.8	0.129226	0.8
chem_32269	1682	991	1668	0.8	0.0827032	0.8
chem_32355	1683	1236	1669	0.8	0.0852849	0.8
chem_33077	1684	11079	1671	0.8	0.123457	0.8
chem_33352	1685	141	1672	0.8	0.0645561	0.8
chem_34209	1686	1271	1674	0.8	0.0856691	0.8
chem_34709	1687	9799	1675	0.8	0.120402	0.8
chem_35071	1688	32442	1676	0.8	0.163155	0.8
chem_35277	1689	15494	1677	0.8	0.132979	0.8
chem_35292	1690	47945	1678	0.8	0.19009	0.8
chem_35294	1691	7742	1679	0.8	0.114871	0.8
chem_36578	1692	8063	1681	0.8	0.115887	0.8
chem_36682	1693	15988	1682	0.8	0.134072	0.8
chem_36801	1694	24006	1683	0.8	0.148947	0.8
chem_37324	1695	16922	1684	0.8	0.135967	0.8
chem_37842	1696	553	1685	0.8	0.0765126	0.8
chem_38895	1697	21292	1686	0.8	0.14418	0.8
chem_39526	1698	1867	1687	0.8	0.0905403	0.8
chem_40371	1699	3563	1688	0.8	0.100444	0.8
chem_40597	1700	3195	1689	0.8	0.098495	0.8
chem_40777	1701	36247	1690	0.8	0.169521	0.8
chem_42348	1702	14126	1691	0.8	0.13004	0.8
chem_42595	1703	5644	1692	0.8	0.10854	0.8
chem_43525	1704	19447	1693	0.8	0.140755	0.8
chem_43799	1705	7968	1694	0.8	0.115605	0.8
chem_44571	1706	43118	1695	0.8	0.18137	0.8
chem_44734	1707	21985	1696	0.8	0.145462	0.8
chem_45157	1708	5916	1697	0.8	0.109477	0.8
chem_45179	1709	5365	1698	0.8	0.107647	0.8
chem_45861	1710	34497	1700	0.8	0.166592	0.8
chem_45910	1711	31563	1701	0.8	0.161643	0.8
chem_45926	1712	493	1702	0.8	0.0752355	0.8
chem_46413	1713	5451	1703	0.8	0.107958	0.8
chem_46431	1714	8300	1704	0.8	0.116493	0.8
chem_46846	1715	11735	1705	0.8	0.124996	0.8
chem_47476	1716	22243	1706	0.8	0.145902	0.8
chem_47503	1717	6685	1707	0.8	0.111862	0.8
chem_47561	1718	18069	1708	0.8	0.138096	0.8
chem_48592	1719	4652	1709	0.8	0.105162	0.8
chem_48732	1720	2118	1710	0.8	0.0922122	0.8
chem_50014	1721	9679	1711	0.8	0.120126	0.8
chem_50208	1722	367	1712	0.8	0.072441	0.8
chem_52216	1723	10402	1713	0.8	0.121858	0.8
chem_52732	1724	10406	1714	0.8	0.121867	0.8
chem_53408	1725	32388	1715	0.8	0.163065	0.8
chem_53802	1726	1593	1716	0.8	0.088397	0.8
chem_54174	1727	33513	1717	0.8	0.164902	0.8
chem_54795	1728	6712	1718	0.8	0.111958	0.8
chem_55312	1729	28467	1719	0.8	0.15642	0.8
chem_55525	1730	1031	1720	0.8	0.0833862	0.8
chem_56203	1731	3210	1721	0.8	0.0985711	0.8
chem_58222	1732	29806	1724	0.8	0.158676	0.8
chem_58370	1733	7047	1725	0.8	0.112904	0.8
chem_59530	1734	25279	1726	0.8	0.15119	0.8
chem_59552	1735	37884	1727	0.8	0.172333	0.8
chem_60372	1736	9741	1728	0.8	0.120287	0.8
chem_61847	1737	406	1729	0.8	0.0732743	0.8
chem_62701	1738	3990	1731	0.8	0.102404	0.8
chem_62957	1739	636	1732	0.8	0.0778248	0.8
chem_63825	1740	45178	1734	0.8	0.18502	0.8
chem_64809	1741	42415	1735	0.8	0.180201	0.8
chem_65161	1742	60610	1736	0.8	0.213919	0.8
chem_65216	1743	3412	1737	0.8	0.0997348	0.8
chem_65914	1744	18857	1738	0.8	0.13963	0.8
chem_66789	1745	7	1739	0.8	0.0478822	0.8
chem_67102	1746	32283	1740	0.8	0.162893	0.8
chem_67765	1747	21957	1741	0.8	0.145397	0.8
chem_68312	1748	5708	1742	0.8	0.108813	0.8
chem_68846	1749	9311	1743	0.8	0.119161	0.8
chem_68967	1750	1775	1744	0.8	0.0898396	0.8
chem_69256	1751	16764	1745	0.8	0.135615	0.8
chem_69649	1752	13217	1746	0.8	0.128204	0.8
chem_69764	1753	6425	1747	0.8	0.111062	0.8
chem_69852	1754	11556	1748	0.8	0.124563	0.8
chem_70395	1755	39496	1749	0.8	0.175117	0.8
chem_70516	1756	85744	1750	0.8	0.271667	0.8
chem_70742	1757	7443	1751	0.8	0.114039	0.8
chem_71711	1758	5324	1752	0.8	0.107508	0.8
chem_72185	1759	10311	1753	0.8	0.121691	0.8
chem_72516	1760	47989	1754	0.8	0.190176	0.8
chem_72771	1761	24287	1755	0.8	0.149432	0.8
chem_72826	1762	23554	1756	0.8	0.1481	0.8
chem_74736	1763	5474	1757	0.8	0.108013	0.8
chem_74850	1764	23505	1758	0.8	0.14801	0.8
chem_74879	1765	3832	1759	0.8	0.101719	0.8
chem_75149	1766	80558	1760	0.8	0.256945	0.8
chem_75624	1767	54286	1761	0.8	0.201886	0.8
chem_76133	1768	12218	1762	0.8	0.126076	0.8
chem_76164	1769	21299	1763	0.8	0.144196	0.8
chem_77324	1770	27329	1764	0.8	0.154492	0.8
chem_77891	1771	26483	1765	0.8	0.153064	0.8
chem_78437	1772	8091	1766	0.8	0.115964	0.8
chem_78510	1773	412	1767	0.8	0.0736142	0.8
chem_78575	1774	66697	1768	0.8	0.226055	0.8
chem_79036	1775	3118	1769	0.8	0.0981335	0.8
chem_79084	1776	52141	1770	0.8	0.197832	0.8
chem_79671	1777	47687	1772	0.8	0.189605	0.8
chem_80080	1778	35489	1773	0.8	0.168294	0.8
chem_81477	1779	1303	1774	0.8	0.085946	0.8
chem_81695	1780	5841	1775	0.8	0.109258	0.8
chem_83086	1781	9704	1776	0.8	0.1202	0.8
chem_83422	1782	12798	1778	0.8	0.127356	0.8
chem_83867	1783	19555	1779	0.8	0.140975	0.8
chem_84212	1784	34240	1780	0.8	0.166178	0.8
chem_86240	1785	939	1784	0.8	0.0822461	0.8
chem_86283	1786	4200	1785	0.8	0.103389	0.8
chem_87347	1787	1168	1786	0.8	0.0846813	0.8
chem_87473	1788	7788	1787	0.8	0.115039	0.8
chem_87766	1789	6014	1788	0.8	0.10979	0.8
chem_88879	1790	9034	1789	0.8	0.118418	0.8
chem_89809	1791	15422	1790	0.8	0.132807	0.8
chem_90176	1792	27984	1791	0.8	0.155605	0.8
chem_90313	1793	5150	1792	0.8	0.106904	0.8
chem_91008	1794	19391	1793	0.8	0.14065	0.8
chem_91080	1795	42	1794	0.8	0.0570836	0.8
chem_91223	1796	16576	1795	0.8	0.135226	0.8
chem_91758	1797	1308	1796	0.8	0.0859969	0.8
chem_91990	1798	10451	1797	0.8	0.121997	0.8
chem_92370	1799	4569	1798	0.8	0.104822	0.8
chem_92456	1800	49403	1799	0.8	0.192731	0.8
chem_92598	1801	83420	1800	0.8	0.264594	0.8
chem_92740	1802	1653	1801	0.8	0.0888182	0.8
chem_93155	1803	16757	1802	0.8	0.135582	0.8
chem_93331	1804	18652	1803	0.8	0.139229	0.8
chem_93520	1805	27369	1804	0.8	0.154546	0.8
chem_93752	1806	43043	1805	0.8	0.181268	0.8
chem_94137	1807	74264	1806	0.8	0.242008	0.8
chem_95859	1808	208	1807	0.8	0.0674763	0.8
chem_95865	1809	14831	1808	0.8	0.131554	0.8
chem_96081	1810	212	1809	0.8	0.0676057	0.8
chem_96694	1811	22795	1810	0.8	0.146844	0.8
chem_97016	1812	69001	1811	0.8	0.230785	0.8
chem_98119	1813	14143	1812	0.8	0.130074	0.8
chem_98226	1814	26499	1813	0.8	0.153082	0.8
chem_98519	1815	32272	1814	0.8	0.16288	0.8
chem_99792	1816	5308	1816	0.8	0.107445	0.8
chem_17447	1817	500	1817	0.802469	0.0753633	0.802469
chem_80922	1818	314	1818	0.802632	0.071106	0.802632
chem_1058	1819	19111	1819	0.802817	0.14016	0.802817
chem_12734	1820	33660	1820	0.802817	0.165189	0.802817
chem_13607	1821	19833	1821	0.802817	0.141481	0.802817
chem_24320	1822	335	1822	0.802817	0.0716618	0.802817
chem_29872	1823	3035	1823	0.802817	0.0976638	0.802817
chem_41702	1824	17303	1824	0.802817	0.136647	0.802817
chem_53858	1825	8216	1825	0.802817	0.116272	0.802817
chem_60325	1826	2956	1826	0.802817	0.0972357	0.802817
chem_94871	1827	14451	1827	0.802817	0.130692	0.802817
chem_9675	1828	38713	1845	0.80303	0.173764	0.80303
chem_11699	1829	1484	1828	0.80303	0.0875318	0.80303
chem_12661	1830	3444	1829	0.80303	0.0999188	0.80303
chem_19285	1831	5056	1830	0.80303	0.106575	0.80303
chem_24638	1832	766	1831	0.80303	0.0800919	0.80303
chem_25220	1833	5691	1832	0.80303	0.108712	0.80303
chem_27115	1834	3049	1833	0.80303	0.0977246	0.80303
chem_34475	1835	390	1834	0.80303	0.0729887	0.80303
chem_46437	1836	1201	1835	0.80303	0.0850153	0.80303
chem_50060	1837	59084	1836	0.80303	0.210976	0.80303
chem_50356	1838	16106	1837	0.80303	0.134313	0.80303
chem_53624	1839	28049	1838	0.80303	0.155728	0.80303
chem_77074	1840	1212	1839	0.80303	0.0850876	0.80303
chem_77993	1841	26310	1840	0.80303	0.152799	0.80303
chem_85262	1842	42639	1841	0.80303	0.18056	0.80303
chem_87412	1843	5079	1842	0.80303	0.10665	0.80303
chem_90439	1844	4574	1843	0.80303	0.104837	0.80303
chem_90883	1845	33332	1844	0.80303	0.164632	0.80303
chem_97054	1846	8459	1846	0.80303	0.116949	0.80303
chem_2947	1847	8287	1855	0.803279	0.116471	0.803279
chem_9938	1848	8673	1873	0.803279	0.117464	0.803279
chem_11725	1849	5296	1847	0.803279	0.107404	0.803279
chem_22761	1850	8908	1848	0.803279	0.118106	0.803279
chem_23230	1851	10508	1849	0.803279	0.122123	0.803279
chem_26704	1852	1179	1850	0.803279	0.0848064	0.803279
chem_27120	1853	8853	1851	0.803279	0.117929	0.803279
chem_27305	1854	1549	1852	0.803279	0.0881148	0.803279
chem_28384	1855	8778	1853	0.803279	0.117761	0.803279
chem_28554	1856	9421	1854	0.803279	0.119424	0.803279
chem_30012	1857	10350	1856	0.803279	0.121747	0.803279
chem_43765	1858	23401	1857	0.803279	0.147841	0.803279
chem_52075	1859	40704	1858	0.803279	0.177255	0.803279
chem_54714	1860	17327	1859	0.803279	0.136704	0.803279
chem_55577	1861	330	1860	0.803279	0.0715026	0.803279
chem_57594	1862	6867	1861	0.803279	0.112357	0.803279
chem_62420	1863	27142	1862	0.803279	0.154158	0.803279
chem_69091	1864	30520	1863	0.803279	0.159926	0.803279
chem_70057	1865	7384	1864	0.803279	0.113877	0.803279
chem_71940	1866	9097	1865	0.803279	0.118596	0.803279
chem_72025	1867	6662	1866	0.803279	0.111771	0.803279
chem_75992	1868	11584	1867	0.803279	0.12464	0.803279
chem_78799	1869	2825	1868	0.803279	0.0965644	0.803279
chem_87396	1870	3924	1869	0.803279	0.102142	0.803279
chem_88424	1871	2928	1870	0.803279	0.0970768	0.803279
chem_92366	1872	6512	1871	0.803279	0.111364	0.803279
chem_94549	1873	30999	1872	0.803279	0.160742	0.803279
chem_99812	1874	3547	1874	0.803279	0.100394	0.803279
chem_1172	1875	27987	1876	0.803571	0.155614	0.803571
chem_4575	1876	13896	1904	0.803571	0.129564	0.803571
chem_5814	1877	13700	1917	0.803571	0.129164	0.803571
chem_7276	1878	27304	1924	0.803571	0.154448	0.803571
chem_7704	1879	76628	1926	0.803571	0.247392	0.803571
chem_9831	1880	20198	1941	0.803571	0.142186	0.803571
chem_11028	1881	14715	1875	0.803571	0.131305	0.803571
chem_12175	1882	5822	1877	0.803571	0.10921	0.803571
chem_14714	1883	13650	1878	0.803571	0.129057	0.803571
chem_15703	1884	20326	1879	0.803571	0.142416	0.803571
chem_18082	1885	3908	1880	0.803571	0.102077	0.803571
chem_19278	1886	1381	1881	0.803571	0.0866192	0.803571
chem_20117	1887	3004	1882	0.803571	0.0975212	0.803571
chem_23552	1888	13319	1883	0.803571	0.128395	0.803571
chem_25540	1889	5405	1884	0.803571	0.107803	0.803571
chem_25617	1890	33538	1885	0.803571	0.164953	0.803571
chem_26355	1891	4536	1886	0.803571	0.104718	0.803571
chem_27014	1892	34579	1887	0.803571	0.166723	0.803571
chem_27133	1893	35389	1888	0.803571	0.16813	0.803571
chem_27498	1894	1258	1889	0.803571	0.0855287	0.803571
chem_30173	1895	6722	1890	0.803571	0.111974	0.803571
chem_30447	1896	24067	1891	0.803571	0.149054	0.803571
chem_31025	1897	5180	1892	0.803571	0.106998	0.803571
chem_32565	1898	615	1893	0.803571	0.0775902	0.803571
chem_33650	1899	7379	1894	0.803571	0.113863	0.803571
chem_35422	1900	15185	1895	0.803571	0.132335	0.803571
chem_36714	1901	10920	1896	0.803571	0.123103	0.803571
chem_37601	1902	10673	1897	0.803571	0.122531	0.803571
chem_38285	1903	13383	1898	0.803571	0.128522	0.803571
chem_39154	1904	20321	1899	0.803571	0.142403	0.803571
chem_40962	1905	43437	1900	0.803571	0.181904	0.803571
chem_41993	1906	23879	1901	0.803571	0.148709	0.803571
chem_42660	1907	4710	1902	0.803571	0.105391	0.803571
chem_44508	1908	14232	1903	0.803571	0.130288	0.803571
chem_46746	1909	6118	1905	0.803571	0.110115	0.803571
chem_47221	1910	1436	1906	0.803571	0.0871046	0.803571
chem_48816	1911	296	1907	0.803571	0.0705733	0.803571
chem_49850	1912	71519	1908	0.803571	0.236084	0.803571
chem_50298	1913	36394	1909	0.803571	0.169759	0.803571
chem_50784	1914	844	1910	0.803571	0.0810811	0.803571
chem_51480	1915	16205	1911	0.803571	0.13452	0.803571
chem_52139	1916	9515	1912	0.803571	0.119698	0.803571
chem_52299	1917	8286	1913	0.803571	0.116462	0.803571
chem_54133	1918	13512	1914	0.803571	0.128742	0.803571
chem_54647	1919	4373	1915	0.803571	0.10405	0.803571
chem_55072	1920	55000	1916	0.803571	0.203203	0.803571
chem_59943	1921	7421	1918	0.803571	0.113976	0.803571
chem_60668	1922	29251	1919	0.803571	0.157754	0.803571
chem_63354	1923	17632	1920	0.803571	0.1373	0.803571
chem_64828	1924	10466	1921	0.803571	0.122021	0.803571
chem_69749	1925	46041	1922	0.803571	0.186569	0.803571
chem_72661	1926	26000	1923	0.803571	0.152245	0.803571
chem_75669	1927	8109	1925	0.803571	0.116007	0.803571
chem_78168	1928	18307	1927	0.803571	0.138576	0.803571
chem_78317	1929	4481	1928	0.803571	0.104504	0.803571
chem_81605	1930	41028	1929	0.803571	0.177765	0.803571
chem_82706	1931	734	1930	0.803571	0.0795729	0.803571
chem_83950	1932	6017	1931	0.803571	0.1098	0.803571
chem_83962	1933	88478	1932	0.803571	0.28091	0.803571
chem_85564	1934	2141	1933	0.803571	0.0924358	0.803571
chem_86277	1935	794	1934	0.803571	0.0803617	0.803571
chem_86366	1936	44734	1935	0.803571	0.184233	0.803571
chem_90025	1937	9804	1936	0.803571	0.120417	0.803571
chem_90099	1938	13065	1937	0.803571	0.127902	0.803571
chem_91127	1939	63151	1938	0.803571	0.218896	0.803571
chem_91849	1940	436	1939	0.803571	0.0741054	0.803571
chem_92300	1941	18637	1940	0.803571	0.139203	0.803571
chem_99354	1942	23227	1942	0.803571	0.147541	0.803571
chem_345	1943	43682	1960	0.803922	0.182358	0.803922
chem_2836	1944	21928	1956	0.803922	0.145319	0.803922
chem_4158	1945	1032	1965	0.803922	0.0833904	0.803922
chem_5325	1946	8575	1975	0.803922	0.117238	0.803922
chem_6054	1947	37420	1981	0.803922	0.171526	0.803922
chem_6348	1948	12592	1985	0.803922	0.126885	0.803922
chem_6375	1949	4289	1986	0.803922	0.103718	0.803922
chem_6711	1950	8456	1991	0.803922	0.116941	0.803922
chem_8320	1951	11497	1999	0.803922	0.124429	0.803922
chem_9238	1952	2590	2009	0.803922	0.0951926	0.803922
chem_9997	1953	16256	2019	0.803922	0.134616	0.803922
chem_11817	1954	38638	1943	0.803922	0.173644	0.803922
chem_12269	1955	7244	1944	0.803922	0.11346	0.803922
chem_13976	1956	12118	1945	0.803922	0.125881	0.803922
chem_14286	1957	591	1946	0.803922	0.0771605	0.803922
chem_16102	1958	3672	1947	0.803922	0.101019	0.803922
chem_17665	1959	715	1948	0.803922	0.0792836	0.803922
chem_20314	1960	3242	1949	0.803922	0.0987535	0.803922
chem_23931	1961	2973	1950	0.803922	0.09733	0.803922
chem_24036	1962	27860	1951	0.803922	0.155395	0.803922
chem_24960	1963	34398	1952	0.803922	0.166425	0.803922
chem_26244	1964	5191	1953	0.803922	0.107041	0.803922
chem_26998	1965	42793	1954	0.803922	0.180808	0.803922
chem_28188	1966	12842	1955	0.803922	0.127456	0.803922
chem_28487	1967	6252	1957	0.803922	0.110527	0.803922
chem_29105	1968	1937	1958	0.803922	0.0910075	0.803922
chem_29233	1969	7275	1959	0.803922	0.113555	0.803922
chem_35655	1970	8238	1961	0.803922	0.116335	0.803922
chem_37390	1971	11718	1962	0.803922	0.124947	0.803922
chem_37540	1972	23393	1963	0.803922	0.147821	0.803922
chem_37885	1973	1225	1964	0.803922	0.0851903	0.803922
chem_42829	1974	6399	1966	0.803922	0.110982	0.803922
chem_43891	1975	63140	1967	0.803922	0.218876	0.803922
chem_44942	1976	430	1968	0.803922	0.0740183	0.803922
chem_45786	1977	23337	1969	0.803922	0.147711	0.803922
chem_46873	1978	2908	1970	0.803922	0.0969779	0.803922
chem_49917	1979	4433	1971	0.803922	0.10432	0.803922
chem_50503	1980	7145	1972	0.803922	0.113199	0.803922
chem_52411	1981	3160	1973	0.803922	0.0983293	0.803922
chem_52946	1982	7850	1974	0.803922	0.115217	0.803922
chem_54976	1983	34473	1976	0.803922	0.166552	0.803922
chem_56015	1984	33767	1977	0.803922	0.165385	0.803922
chem_56350	1985	20562	1978	0.803922	0.142884	0.803922
chem_57408	1986	23917	1979	0.803922	0.148767	0.803922
chem_58272	1987	7058	1980	0.803922	0.112946	0.803922
chem_60786	1988	11001	1982	0.803922	0.123288	0.803922
chem_61525	1989	73096	1983	0.803922	0.239484	0.803922
chem_62077	1990	60316	1984	0.803922	0.213372	0.803922
chem_64768	1991	22940	1987	0.803922	0.147065	0.803922
chem_65418	1992	42261	1988	0.803922	0.179893	0.803922
chem_65953	1993	4418	1989	0.803922	0.104254	0.803922
chem_66285	1994	13935	1990	0.803922	0.129655	0.803922
chem_67501	1995	11499	1992	0.803922	0.124433	0.803922
chem_68811	1996	3212	1993	0.803922	0.0986088	0.803922
[truncated: 98,002 more rows]
