# Supplementary material for: Pre-trained molecular representations enable antimicrobial discovery
Source: Nat Commun. 2025 Apr 10;16:3420. doi: 10.1038/s41467-025-58804-4 (PMC11986102; doi:10.1038/s41467-025-58804-4)
Supplement: Supplementary file 4 — Source Data [file 41467_2025_58804_MOESM4_ESM.zip › Source Data/Figure 3.xlsx]

## Sheet: Figure 3d
Precision-Recall curve for the MolE, ECFP4, and Chemical Descriptor models on the test set molecules.
For the selection of optimal score threshold see data for Supplementary Figure 14.
precision	recall	thresholds	features
0.166739	1	inf	MolE
0.166558	0.998691	3.84866e-06	MolE
0.166594	0.998691	3.85477e-06	MolE
0.16663	0.998691	3.87594e-06	MolE
0.166667	0.998691	3.87713e-06	MolE
0.166703	0.998691	3.88586e-06	MolE
0.16674	0.998691	3.88819e-06	MolE
0.166776	0.998691	3.9145e-06	MolE
0.166812	0.998691	3.92455e-06	MolE
0.166849	0.998691	3.94026e-06	MolE
0.166885	0.998691	3.95232e-06	MolE
0.166922	0.998691	3.98804e-06	MolE
0.166958	0.998691	3.99805e-06	MolE
0.166995	0.998691	4.00457e-06	MolE
0.167032	0.998691	4.01977e-06	MolE
0.167068	0.998691	4.02129e-06	MolE
0.167105	0.998691	4.05283e-06	MolE
0.167141	0.998691	4.05849e-06	MolE
0.167178	0.998691	4.07091e-06	MolE
0.167215	0.998691	4.07173e-06	MolE
0.167251	0.998691	4.09852e-06	MolE
0.167288	0.998691	4.10616e-06	MolE
0.167325	0.998691	4.14954e-06	MolE
0.167361	0.998691	4.15543e-06	MolE
0.167398	0.998691	4.15846e-06	MolE
0.167435	0.998691	4.1868e-06	MolE
0.167471	0.998691	4.19025e-06	MolE
0.167508	0.998691	4.23423e-06	MolE
0.167545	0.998691	4.2398e-06	MolE
0.167582	0.998691	4.24904e-06	MolE
0.167619	0.998691	4.26335e-06	MolE
0.167655	0.998691	4.30913e-06	MolE
0.167692	0.998691	4.30983e-06	MolE
0.167729	0.998691	4.31033e-06	MolE
0.167766	0.998691	4.32504e-06	MolE
0.167803	0.998691	4.32877e-06	MolE
0.16784	0.998691	4.33895e-06	MolE
0.167877	0.998691	4.35335e-06	MolE
0.167914	0.998691	4.36219e-06	MolE
0.167951	0.998691	4.42658e-06	MolE
0.167988	0.998691	4.4431e-06	MolE
0.168025	0.998691	4.44523e-06	MolE
0.168062	0.998691	4.46756e-06	MolE
0.168099	0.998691	4.50646e-06	MolE
0.168136	0.998691	4.50962e-06	MolE
0.168173	0.998691	4.53163e-06	MolE
0.16821	0.998691	4.53443e-06	MolE
0.168247	0.998691	4.54468e-06	MolE
0.168284	0.998691	4.55028e-06	MolE
0.168321	0.998691	4.56058e-06	MolE
0.168358	0.998691	4.56919e-06	MolE
0.168395	0.998691	4.57174e-06	MolE
0.168433	0.998691	4.57319e-06	MolE
0.16847	0.998691	4.6152e-06	MolE
0.168507	0.998691	4.66522e-06	MolE
0.168544	0.998691	4.67095e-06	MolE
0.168582	0.998691	4.67885e-06	MolE
0.168619	0.998691	4.69971e-06	MolE
0.168656	0.998691	4.70733e-06	MolE
0.168693	0.998691	4.71325e-06	MolE
0.168731	0.998691	4.78808e-06	MolE
0.168768	0.998691	4.80237e-06	MolE
0.168805	0.998691	4.8179e-06	MolE
0.168843	0.998691	4.82006e-06	MolE
0.16888	0.998691	4.82141e-06	MolE
0.168917	0.998691	4.83033e-06	MolE
0.168955	0.998691	4.85769e-06	MolE
0.168992	0.998691	4.86727e-06	MolE
0.16903	0.998691	4.888e-06	MolE
0.169067	0.998691	4.90041e-06	MolE
0.169105	0.998691	4.90329e-06	MolE
0.169142	0.998691	4.90937e-06	MolE
0.16918	0.998691	4.91898e-06	MolE
0.169217	0.998691	4.94175e-06	MolE
0.169255	0.998691	4.94691e-06	MolE
0.169292	0.998691	4.95258e-06	MolE
0.16933	0.998691	4.9546e-06	MolE
0.169367	0.998691	4.96959e-06	MolE
0.169405	0.998691	4.97422e-06	MolE
0.169443	0.998691	4.97425e-06	MolE
0.16948	0.998691	4.98108e-06	MolE
0.169518	0.998691	4.99996e-06	MolE
0.169333	0.997382	5.06173e-06	MolE
0.169371	0.997382	5.06224e-06	MolE
0.169409	0.997382	5.07418e-06	MolE
0.169446	0.997382	5.09201e-06	MolE
0.169484	0.997382	5.10129e-06	MolE
0.169522	0.997382	5.1778e-06	MolE
0.169559	0.997382	5.19186e-06	MolE
0.169597	0.997382	5.234e-06	MolE
0.169635	0.997382	5.24072e-06	MolE
0.169673	0.997382	5.24673e-06	MolE
0.16971	0.997382	5.25661e-06	MolE
0.169748	0.997382	5.31097e-06	MolE
0.169786	0.997382	5.31982e-06	MolE
0.169824	0.997382	5.32248e-06	MolE
0.169862	0.997382	5.34902e-06	MolE
0.1699	0.997382	5.35398e-06	MolE
0.169938	0.997382	5.40826e-06	MolE
0.169975	0.997382	5.41213e-06	MolE
0.170013	0.997382	5.44405e-06	MolE
0.170051	0.997382	5.44605e-06	MolE
0.170089	0.997382	5.44818e-06	MolE
0.170127	0.997382	5.46059e-06	MolE
0.170165	0.997382	5.48411e-06	MolE
0.170203	0.997382	5.50807e-06	MolE
0.170241	0.997382	5.54442e-06	MolE
0.170279	0.997382	5.54763e-06	MolE
0.170317	0.997382	5.55197e-06	MolE
0.170355	0.997382	5.55363e-06	MolE
0.17017	0.996073	5.55628e-06	MolE
0.169984	0.994764	5.5571e-06	MolE
0.170022	0.994764	5.56526e-06	MolE
0.17006	0.994764	5.57196e-06	MolE
0.170098	0.994764	5.605e-06	MolE
0.170137	0.994764	5.65366e-06	MolE
0.170175	0.994764	5.66089e-06	MolE
0.170213	0.994764	5.6784e-06	MolE
0.170251	0.994764	5.68795e-06	MolE
0.170289	0.994764	5.69109e-06	MolE
0.170327	0.994764	5.72384e-06	MolE
0.170365	0.994764	5.73481e-06	MolE
0.170404	0.994764	5.74007e-06	MolE
0.170442	0.994764	5.78254e-06	MolE
0.17048	0.994764	5.79257e-06	MolE
0.170518	0.994764	5.79746e-06	MolE
0.170557	0.994764	5.85237e-06	MolE
0.170595	0.994764	5.86148e-06	MolE
0.170633	0.994764	5.87286e-06	MolE
0.170671	0.994764	5.8746e-06	MolE
0.17071	0.994764	5.88611e-06	MolE
0.170748	0.994764	5.88932e-06	MolE
0.170787	0.994764	5.92474e-06	MolE
0.170825	0.994764	5.9326e-06	MolE
0.170863	0.994764	5.96799e-06	MolE
0.170902	0.994764	5.99089e-06	MolE
0.17094	0.994764	5.99333e-06	MolE
0.170979	0.994764	6.0153e-06	MolE
0.171017	0.994764	6.01695e-06	MolE
0.171056	0.994764	6.01916e-06	MolE
0.171094	0.994764	6.04603e-06	MolE
0.171133	0.994764	6.09477e-06	MolE
0.171171	0.994764	6.09958e-06	MolE
0.17121	0.994764	6.12048e-06	MolE
0.171248	0.994764	6.13062e-06	MolE
0.171287	0.994764	6.16221e-06	MolE
0.171326	0.994764	6.16496e-06	MolE
0.171364	0.994764	6.17058e-06	MolE
0.171403	0.994764	6.17278e-06	MolE
0.171441	0.994764	6.18538e-06	MolE
0.17148	0.994764	6.21033e-06	MolE
0.171519	0.994764	6.23762e-06	MolE
0.171558	0.994764	6.24189e-06	MolE
0.171596	0.994764	6.27038e-06	MolE
0.171635	0.994764	6.27056e-06	MolE
0.171674	0.994764	6.28547e-06	MolE
0.171487	0.993455	6.30594e-06	MolE
0.171525	0.993455	6.31276e-06	MolE
0.171564	0.993455	6.32274e-06	MolE
0.171603	0.993455	6.33907e-06	MolE
0.171642	0.993455	6.34297e-06	MolE
0.171681	0.993455	6.36123e-06	MolE
0.171719	0.993455	6.37054e-06	MolE
0.171758	0.993455	6.44031e-06	MolE
0.171797	0.993455	6.45209e-06	MolE
0.171836	0.993455	6.47014e-06	MolE
0.171875	0.993455	6.47977e-06	MolE
0.171914	0.993455	6.48403e-06	MolE
0.171953	0.993455	6.50368e-06	MolE
0.171992	0.993455	6.50655e-06	MolE
0.172031	0.993455	6.51409e-06	MolE
0.17207	0.993455	6.52491e-06	MolE
0.172109	0.993455	6.53887e-06	MolE
0.172148	0.993455	6.53972e-06	MolE
0.172187	0.993455	6.54397e-06	MolE
0.172226	0.993455	6.55364e-06	MolE
0.172265	0.993455	6.55652e-06	MolE
0.172304	0.993455	6.59194e-06	MolE
0.172343	0.993455	6.5926e-06	MolE
0.172382	0.993455	6.59649e-06	MolE
0.172422	0.993455	6.59922e-06	MolE
0.172461	0.993455	6.60544e-06	MolE
0.1725	0.993455	6.6493e-06	MolE
0.172539	0.993455	6.67182e-06	MolE
0.172578	0.993455	6.68099e-06	MolE
0.172618	0.993455	6.6871e-06	MolE
0.172657	0.993455	6.70331e-06	MolE
0.172696	0.993455	6.70572e-06	MolE
0.172736	0.993455	6.70811e-06	MolE
0.172775	0.993455	6.71359e-06	MolE
0.172814	0.993455	6.72914e-06	MolE
0.172854	0.993455	6.74758e-06	MolE
0.172893	0.993455	6.75168e-06	MolE
0.172932	0.993455	6.75196e-06	MolE
0.172972	0.993455	6.76466e-06	MolE
0.173011	0.993455	6.77046e-06	MolE
0.173051	0.993455	6.80534e-06	MolE
0.17309	0.993455	6.80819e-06	MolE
0.17313	0.993455	6.81575e-06	MolE
0.173169	0.993455	6.85709e-06	MolE
0.173209	0.993455	6.8751e-06	MolE
0.173248	0.993455	6.87918e-06	MolE
0.173288	0.993455	6.88588e-06	MolE
0.173327	0.993455	6.90603e-06	MolE
0.173367	0.993455	6.90625e-06	MolE
0.173406	0.993455	6.90837e-06	MolE
0.173446	0.993455	6.94284e-06	MolE
0.173486	0.993455	6.9453e-06	MolE
0.173525	0.993455	6.99941e-06	MolE
0.173565	0.993455	6.99967e-06	MolE
0.173605	0.993455	7.01357e-06	MolE
0.173644	0.993455	7.09417e-06	MolE
0.173684	0.993455	7.09801e-06	MolE
0.173724	0.993455	7.11033e-06	MolE
0.173764	0.993455	7.13008e-06	MolE
0.173804	0.993455	7.13779e-06	MolE
0.173843	0.993455	7.14303e-06	MolE
0.173883	0.993455	7.14325e-06	MolE
0.173923	0.993455	7.17673e-06	MolE
0.173963	0.993455	7.18732e-06	MolE
0.174003	0.993455	7.19369e-06	MolE
0.174043	0.993455	7.23383e-06	MolE
0.174083	0.993455	7.24031e-06	MolE
0.174123	0.993455	7.24273e-06	MolE
0.174162	0.993455	7.24738e-06	MolE
0.174202	0.993455	7.28252e-06	MolE
0.174242	0.993455	7.29357e-06	MolE
0.174282	0.993455	7.29765e-06	MolE
0.174322	0.993455	7.30213e-06	MolE
0.174363	0.993455	7.30261e-06	MolE
0.174403	0.993455	7.31624e-06	MolE
0.174443	0.993455	7.32639e-06	MolE
0.174483	0.993455	7.34105e-06	MolE
0.174523	0.993455	7.35049e-06	MolE
0.174563	0.993455	7.35344e-06	MolE
0.174603	0.993455	7.35897e-06	MolE
0.174643	0.993455	7.36114e-06	MolE
0.174684	0.993455	7.38172e-06	MolE
0.174724	0.993455	7.41419e-06	MolE
0.174764	0.993455	7.42127e-06	MolE
0.174804	0.993455	7.42519e-06	MolE
0.174845	0.993455	7.44141e-06	MolE
0.174885	0.993455	7.46049e-06	MolE
0.174925	0.993455	7.46835e-06	MolE
0.174965	0.993455	7.47539e-06	MolE
0.175006	0.993455	7.49369e-06	MolE
0.175046	0.993455	7.51291e-06	MolE
0.174856	0.992147	7.52138e-06	MolE
0.174896	0.992147	7.54399e-06	MolE
0.174937	0.992147	7.55875e-06	MolE
0.174977	0.992147	7.56851e-06	MolE
0.175017	0.992147	7.5861e-06	MolE
0.175058	0.992147	7.6021e-06	MolE
0.175098	0.992147	7.64817e-06	MolE
0.175139	0.992147	7.67289e-06	MolE
0.175179	0.992147	7.69711e-06	MolE
0.17522	0.992147	7.7514e-06	MolE
0.17526	0.992147	7.75813e-06	MolE
0.175301	0.992147	7.86481e-06	MolE
0.175341	0.992147	7.93137e-06	MolE
0.175382	0.992147	7.93139e-06	MolE
0.175422	0.992147	7.93735e-06	MolE
0.175463	0.992147	7.94388e-06	MolE
0.175504	0.992147	7.94551e-06	MolE
0.175544	0.992147	7.97648e-06	MolE
0.175585	0.992147	7.97832e-06	MolE
0.175626	0.992147	7.98651e-06	MolE
0.175666	0.992147	7.98772e-06	MolE
0.175707	0.992147	8.0072e-06	MolE
0.175748	0.992147	8.0085e-06	MolE
0.175788	0.992147	8.03659e-06	MolE
0.175829	0.992147	8.03946e-06	MolE
0.17587	0.992147	8.05354e-06	MolE
0.175911	0.992147	8.05361e-06	MolE
0.175952	0.992147	8.13043e-06	MolE
0.175993	0.992147	8.13241e-06	MolE
0.176033	0.992147	8.14349e-06	MolE
0.176074	0.992147	8.14475e-06	MolE
0.176115	0.992147	8.18897e-06	MolE
0.176156	0.992147	8.21257e-06	MolE
0.176197	0.992147	8.21777e-06	MolE
0.176238	0.992147	8.25357e-06	MolE
0.176279	0.992147	8.27137e-06	MolE
0.17632	0.992147	8.27543e-06	MolE
0.176361	0.992147	8.27782e-06	MolE
0.176402	0.992147	8.30745e-06	MolE
0.176443	0.992147	8.3182e-06	MolE
0.176484	0.992147	8.32304e-06	MolE
0.176525	0.992147	8.34114e-06	MolE
0.176567	0.992147	8.34602e-06	MolE
0.176608	0.992147	8.35492e-06	MolE
0.176649	0.992147	8.36241e-06	MolE
0.17669	0.992147	8.36615e-06	MolE
0.176731	0.992147	8.4039e-06	MolE
0.176772	0.992147	8.41636e-06	MolE
0.176814	0.992147	8.42857e-06	MolE
0.176855	0.992147	8.43696e-06	MolE
0.176896	0.992147	8.45785e-06	MolE
0.176937	0.992147	8.47108e-06	MolE
0.176979	0.992147	8.48151e-06	MolE
0.17702	0.992147	8.4862e-06	MolE
0.177061	0.992147	8.53533e-06	MolE
0.177103	0.992147	8.58337e-06	MolE
0.177144	0.992147	8.58751e-06	MolE
0.177186	0.992147	8.58918e-06	MolE
0.177227	0.992147	8.58955e-06	MolE
0.177268	0.992147	8.59352e-06	MolE
0.17731	0.992147	8.60208e-06	MolE
0.177351	0.992147	8.60219e-06	MolE
0.177393	0.992147	8.6068e-06	MolE
0.177434	0.992147	8.62654e-06	MolE
0.177476	0.992147	8.66331e-06	MolE
0.177518	0.992147	8.7293e-06	MolE
0.177559	0.992147	8.78513e-06	MolE
0.177601	0.992147	8.79744e-06	MolE
0.177642	0.992147	8.83288e-06	MolE
0.177684	0.992147	8.85913e-06	MolE
0.177726	0.992147	8.87322e-06	MolE
0.177767	0.992147	8.88993e-06	MolE
0.177809	0.992147	8.8917e-06	MolE
0.177851	0.992147	8.89395e-06	MolE
0.177893	0.992147	8.91962e-06	MolE
0.177934	0.992147	8.92185e-06	MolE
0.177976	0.992147	8.93104e-06	MolE
0.178018	0.992147	8.93397e-06	MolE
0.17806	0.992147	8.94963e-06	MolE
0.178102	0.992147	8.96858e-06	MolE
0.178143	0.992147	9.03037e-06	MolE
0.178185	0.992147	9.03134e-06	MolE
0.178227	0.992147	9.04741e-06	MolE
0.178269	0.992147	9.05729e-06	MolE
0.178311	0.992147	9.10795e-06	MolE
0.178353	0.992147	9.11158e-06	MolE
0.178395	0.992147	9.14206e-06	MolE
0.178437	0.992147	9.15976e-06	MolE
0.178479	0.992147	9.19651e-06	MolE
0.178521	0.992147	9.19743e-06	MolE
0.178563	0.992147	9.21401e-06	MolE
0.178605	0.992147	9.21979e-06	MolE
0.178647	0.992147	9.22241e-06	MolE
0.178689	0.992147	9.23445e-06	MolE
0.178731	0.992147	9.25674e-06	MolE
0.178774	0.992147	9.27301e-06	MolE
0.178816	0.992147	9.28944e-06	MolE
0.178858	0.992147	9.2983e-06	MolE
0.1789	0.992147	9.33362e-06	MolE
0.178942	0.992147	9.37925e-06	MolE
0.178985	0.992147	9.38104e-06	MolE
0.179027	0.992147	9.40602e-06	MolE
0.179069	0.992147	9.42625e-06	MolE
0.179112	0.992147	9.43371e-06	MolE
0.179154	0.992147	9.44729e-06	MolE
0.179196	0.992147	9.50965e-06	MolE
0.179239	0.992147	9.5123e-06	MolE
0.179281	0.992147	9.51737e-06	MolE
0.179323	0.992147	9.52436e-06	MolE
0.179366	0.992147	9.52973e-06	MolE
0.179408	0.992147	9.54346e-06	MolE
0.179451	0.992147	9.58424e-06	MolE
0.179493	0.992147	9.59952e-06	MolE
0.179536	0.992147	9.62214e-06	MolE
0.179578	0.992147	9.63158e-06	MolE
0.179621	0.992147	9.63493e-06	MolE
0.179663	0.992147	9.65041e-06	MolE
0.179706	0.992147	9.66866e-06	MolE
0.179749	0.992147	9.67144e-06	MolE
0.179791	0.992147	9.67471e-06	MolE
0.179834	0.992147	9.67988e-06	MolE
0.179877	0.992147	9.69421e-06	MolE
0.179682	0.990838	9.70039e-06	MolE
0.179725	0.990838	9.70667e-06	MolE
0.179767	0.990838	9.74237e-06	MolE
0.17981	0.990838	9.78689e-06	MolE
0.179853	0.990838	9.79712e-06	MolE
0.179658	0.989529	9.7981e-06	MolE
0.1797	0.989529	9.80209e-06	MolE
0.179743	0.989529	9.80433e-06	MolE
0.179786	0.989529	9.82723e-06	MolE
0.179829	0.989529	9.83218e-06	MolE
0.179872	0.989529	9.87134e-06	MolE
0.179914	0.989529	9.90068e-06	MolE
0.179957	0.989529	9.99792e-06	MolE
0.18	0.989529	1.00028e-05	MolE
0.180043	0.989529	1.00141e-05	MolE
0.180086	0.989529	1.00144e-05	MolE
0.180129	0.989529	1.00246e-05	MolE
0.180172	0.989529	1.00444e-05	MolE
0.180215	0.989529	1.00709e-05	MolE
0.180258	0.989529	1.00973e-05	MolE
0.180301	0.989529	1.0099e-05	MolE
0.180344	0.989529	1.00996e-05	MolE
0.180387	0.989529	1.0101e-05	MolE
0.18043	0.989529	1.01104e-05	MolE
0.180473	0.989529	1.01419e-05	MolE
0.180516	0.989529	1.01628e-05	MolE
0.180559	0.989529	1.01845e-05	MolE
0.180602	0.989529	1.01848e-05	MolE
0.180645	0.989529	1.02148e-05	MolE
0.180688	0.989529	1.02371e-05	MolE
0.180732	0.989529	1.0281e-05	MolE
0.180775	0.989529	1.02831e-05	MolE
0.180818	0.989529	1.0285e-05	MolE
0.180861	0.989529	1.02928e-05	MolE
0.180905	0.989529	1.02953e-05	MolE
0.180948	0.989529	1.02993e-05	MolE
0.180991	0.989529	1.03122e-05	MolE
0.181034	0.989529	1.03338e-05	MolE
0.181078	0.989529	1.04124e-05	MolE
0.181121	0.989529	1.04285e-05	MolE
0.180925	0.98822	1.04328e-05	MolE
0.180968	0.98822	1.04472e-05	MolE
0.181012	0.98822	1.04642e-05	MolE
0.181055	0.98822	1.04647e-05	MolE
0.181099	0.98822	1.05048e-05	MolE
0.181142	0.98822	1.0526e-05	MolE
0.181186	0.98822	1.05493e-05	MolE
0.181229	0.98822	1.05651e-05	MolE
0.181273	0.98822	1.05746e-05	MolE
0.181316	0.98822	1.06276e-05	MolE
0.18136	0.98822	1.06877e-05	MolE
0.181163	0.986911	1.06908e-05	MolE
0.181206	0.986911	1.06934e-05	MolE
0.18125	0.986911	1.07531e-05	MolE
0.181294	0.986911	1.07789e-05	MolE
0.181337	0.986911	1.08261e-05	MolE
0.181381	0.986911	1.08297e-05	MolE
0.181424	0.986911	1.08426e-05	MolE
0.181468	0.986911	1.08483e-05	MolE
0.181512	0.986911	1.08851e-05	MolE
0.181556	0.986911	1.08892e-05	MolE
0.181599	0.986911	1.08983e-05	MolE
0.181643	0.986911	1.09055e-05	MolE
0.181687	0.986911	1.09207e-05	MolE
0.181731	0.986911	1.09276e-05	MolE
0.181774	0.986911	1.09454e-05	MolE
0.181818	0.986911	1.09575e-05	MolE
0.181862	0.986911	1.09816e-05	MolE
0.181906	0.986911	1.0987e-05	MolE
0.18195	0.986911	1.09892e-05	MolE
0.181994	0.986911	1.09933e-05	MolE
0.182038	0.986911	1.10266e-05	MolE
0.182082	0.986911	1.10545e-05	MolE
0.182126	0.986911	1.10635e-05	MolE
0.18217	0.986911	1.11278e-05	MolE
0.182214	0.986911	1.11283e-05	MolE
0.182258	0.986911	1.11589e-05	MolE
0.182302	0.986911	1.1166e-05	MolE
0.182346	0.986911	1.11724e-05	MolE
0.18239	0.986911	1.11772e-05	MolE
0.182434	0.986911	1.12269e-05	MolE
0.182478	0.986911	1.12366e-05	MolE
0.182522	0.986911	1.12668e-05	MolE
0.182567	0.986911	1.12684e-05	MolE
0.182611	0.986911	1.12772e-05	MolE
0.182655	0.986911	1.12888e-05	MolE
0.182699	0.986911	1.1291e-05	MolE
0.182744	0.986911	1.1352e-05	MolE
0.182788	0.986911	1.13588e-05	MolE
0.182832	0.986911	1.13754e-05	MolE
0.182877	0.986911	1.13773e-05	MolE
0.182921	0.986911	1.13981e-05	MolE
0.182965	0.986911	1.14049e-05	MolE
0.18301	0.986911	1.14287e-05	MolE
0.183054	0.986911	1.14389e-05	MolE
0.183099	0.986911	1.14692e-05	MolE
0.183143	0.986911	1.14851e-05	MolE
0.183188	0.986911	1.14919e-05	MolE
0.183232	0.986911	1.1493e-05	MolE
0.183034	0.985602	1.14986e-05	MolE
0.183078	0.985602	1.15452e-05	MolE
0.183123	0.985602	1.15479e-05	MolE
0.183167	0.985602	1.15697e-05	MolE
0.183212	0.985602	1.1588e-05	MolE
0.183256	0.985602	1.16024e-05	MolE
0.183301	0.985602	1.16436e-05	MolE
0.183346	0.985602	1.1646e-05	MolE
0.18339	0.985602	1.16816e-05	MolE
0.183435	0.985602	1.1717e-05	MolE
0.18348	0.985602	1.17271e-05	MolE
0.183524	0.985602	1.17462e-05	MolE
0.183569	0.985602	1.17686e-05	MolE
0.183614	0.985602	1.17778e-05	MolE
0.183659	0.985602	1.18013e-05	MolE
0.183703	0.985602	1.18298e-05	MolE
0.183748	0.985602	1.1831e-05	MolE
0.183793	0.985602	1.18628e-05	MolE
0.183838	0.985602	1.18683e-05	MolE
0.183883	0.985602	1.18729e-05	MolE
0.183928	0.985602	1.18894e-05	MolE
0.183973	0.985602	1.18923e-05	MolE
0.184018	0.985602	1.18986e-05	MolE
0.184063	0.985602	1.19323e-05	MolE
0.184108	0.985602	1.19749e-05	MolE
0.184153	0.985602	1.19928e-05	MolE
0.184198	0.985602	1.2037e-05	MolE
0.184243	0.985602	1.20571e-05	MolE
0.184288	0.985602	1.20835e-05	MolE
0.184333	0.985602	1.21018e-05	MolE
0.184378	0.985602	1.2105e-05	MolE
0.184423	0.985602	1.21084e-05	MolE
0.184468	0.985602	1.21084e-05	MolE
0.184514	0.985602	1.21772e-05	MolE
0.184559	0.985602	1.21869e-05	MolE
0.184604	0.985602	1.22118e-05	MolE
0.184649	0.985602	1.22153e-05	MolE
0.184695	0.985602	1.22697e-05	MolE
0.18474	0.985602	1.22713e-05	MolE
0.184785	0.985602	1.23206e-05	MolE
0.184831	0.985602	1.2335e-05	MolE
0.184876	0.985602	1.23492e-05	MolE
0.184921	0.985602	1.23686e-05	MolE
0.184967	0.985602	1.23742e-05	MolE
0.185012	0.985602	1.24107e-05	MolE
0.185058	0.985602	1.24375e-05	MolE
0.185103	0.985602	1.24952e-05	MolE
0.185149	0.985602	1.25474e-05	MolE
0.185194	0.985602	1.25492e-05	MolE
0.18524	0.985602	1.26116e-05	MolE
0.185285	0.985602	1.26749e-05	MolE
0.185331	0.985602	1.27135e-05	MolE
0.185377	0.985602	1.27478e-05	MolE
0.185422	0.985602	1.27706e-05	MolE
0.185468	0.985602	1.27758e-05	MolE
0.185514	0.985602	1.2787e-05	MolE
0.185559	0.985602	1.28559e-05	MolE
0.185605	0.985602	1.28685e-05	MolE
0.185651	0.985602	1.29277e-05	MolE
0.185697	0.985602	1.29422e-05	MolE
0.185742	0.985602	1.29821e-05	MolE
0.185788	0.985602	1.29892e-05	MolE
0.185834	0.985602	1.31097e-05	MolE
0.18588	0.985602	1.3126e-05	MolE
0.185679	0.984293	1.31299e-05	MolE
0.185725	0.984293	1.31862e-05	MolE
0.185771	0.984293	1.32045e-05	MolE
0.185817	0.984293	1.3237e-05	MolE
0.185863	0.984293	1.32437e-05	MolE
0.185909	0.984293	1.32964e-05	MolE
0.185955	0.984293	1.33187e-05	MolE
0.186	0.984293	1.33547e-05	MolE
0.186047	0.984293	1.33572e-05	MolE
0.186093	0.984293	1.33641e-05	MolE
0.186139	0.984293	1.33749e-05	MolE
0.186185	0.984293	1.33799e-05	MolE
0.186231	0.984293	1.33863e-05	MolE
0.186277	0.984293	1.33982e-05	MolE
0.186323	0.984293	1.34e-05	MolE
0.186369	0.984293	1.34104e-05	MolE
0.186415	0.984293	1.34214e-05	MolE
0.186462	0.984293	1.34313e-05	MolE
0.186508	0.984293	1.34718e-05	MolE
0.186554	0.984293	1.35245e-05	MolE
0.1866	0.984293	1.35653e-05	MolE
0.186647	0.984293	1.35688e-05	MolE
0.186693	0.984293	1.35835e-05	MolE
0.18674	0.984293	1.36302e-05	MolE
0.186786	0.984293	1.37278e-05	MolE
0.186832	0.984293	1.37293e-05	MolE
0.186879	0.984293	1.37311e-05	MolE
0.186925	0.984293	1.3827e-05	MolE
0.186972	0.984293	1.38472e-05	MolE
0.187018	0.984293	1.38529e-05	MolE
0.187065	0.984293	1.3869e-05	MolE
0.187111	0.984293	1.38969e-05	MolE
0.187158	0.984293	1.39022e-05	MolE
0.187204	0.984293	1.3934e-05	MolE
0.187251	0.984293	1.39616e-05	MolE
0.187298	0.984293	1.39672e-05	MolE
0.187344	0.984293	1.40006e-05	MolE
0.187391	0.984293	1.4016e-05	MolE
0.187438	0.984293	1.40608e-05	MolE
0.187484	0.984293	1.40611e-05	MolE
0.187531	0.984293	1.40797e-05	MolE
0.187578	0.984293	1.40841e-05	MolE
0.187625	0.984293	1.41005e-05	MolE
0.187672	0.984293	1.41168e-05	MolE
0.187718	0.984293	1.4159e-05	MolE
0.187765	0.984293	1.41734e-05	MolE
0.187812	0.984293	1.42215e-05	MolE
0.187859	0.984293	1.4229e-05	MolE
0.187906	0.984293	1.42495e-05	MolE
0.187953	0.984293	1.42692e-05	MolE
0.188	0.984293	1.4327e-05	MolE
0.188047	0.984293	1.43357e-05	MolE
0.188094	0.984293	1.44056e-05	MolE
0.188141	0.984293	1.44392e-05	MolE
0.188188	0.984293	1.44444e-05	MolE
0.188235	0.984293	1.44953e-05	MolE
0.188282	0.984293	1.45448e-05	MolE
0.18833	0.984293	1.46293e-05	MolE
0.188377	0.984293	1.4632e-05	MolE
0.188424	0.984293	1.46684e-05	MolE
0.188471	0.984293	1.46833e-05	MolE
0.188518	0.984293	1.47048e-05	MolE
0.188566	0.984293	1.47055e-05	MolE
0.188613	0.984293	1.47384e-05	MolE
0.18866	0.984293	1.47445e-05	MolE
0.188708	0.984293	1.47706e-05	MolE
0.188755	0.984293	1.48063e-05	MolE
0.188802	0.984293	1.4807e-05	MolE
0.18885	0.984293	1.48257e-05	MolE
0.188897	0.984293	1.48343e-05	MolE
0.188945	0.984293	1.48461e-05	MolE
0.188992	0.984293	1.48486e-05	MolE
0.18904	0.984293	1.48733e-05	MolE
0.189087	0.984293	1.48808e-05	MolE
0.189135	0.984293	1.48866e-05	MolE
0.189182	0.984293	1.48996e-05	MolE
0.18923	0.984293	1.49002e-05	MolE
0.189278	0.984293	1.49987e-05	MolE
0.189325	0.984293	1.5021e-05	MolE
0.189373	0.984293	1.5027e-05	MolE
0.189421	0.984293	1.50701e-05	MolE
0.189468	0.984293	1.50912e-05	MolE
0.189516	0.984293	1.51097e-05	MolE
0.189564	0.984293	1.51129e-05	MolE
0.189612	0.984293	1.51329e-05	MolE
0.18966	0.984293	1.51865e-05	MolE
0.189707	0.984293	1.52009e-05	MolE
0.189755	0.984293	1.52492e-05	MolE
0.189803	0.984293	1.52524e-05	MolE
0.189851	0.984293	1.5328e-05	MolE
0.189899	0.984293	1.53361e-05	MolE
0.189947	0.984293	1.54013e-05	MolE
0.189995	0.984293	1.55269e-05	MolE
0.190043	0.984293	1.55625e-05	MolE
0.190091	0.984293	1.55758e-05	MolE
0.190139	0.984293	1.55855e-05	MolE
0.190187	0.984293	1.56553e-05	MolE
0.190235	0.984293	1.56815e-05	MolE
0.190283	0.984293	1.57084e-05	MolE
0.190332	0.984293	1.5732e-05	MolE
0.19038	0.984293	1.57373e-05	MolE
0.190428	0.984293	1.57542e-05	MolE
0.190476	0.984293	1.57575e-05	MolE
0.190524	0.984293	1.5777e-05	MolE
0.190573	0.984293	1.58226e-05	MolE
0.190621	0.984293	1.58292e-05	MolE
0.190669	0.984293	1.58422e-05	MolE
0.190718	0.984293	1.58565e-05	MolE
0.190766	0.984293	1.59363e-05	MolE
0.190815	0.984293	1.59715e-05	MolE
0.190863	0.984293	1.59898e-05	MolE
0.190911	0.984293	1.59932e-05	MolE
0.19096	0.984293	1.59959e-05	MolE
0.191008	0.984293	1.60051e-05	MolE
0.191057	0.984293	1.60373e-05	MolE
0.191105	0.984293	1.60465e-05	MolE
0.191154	0.984293	1.60638e-05	MolE
0.191203	0.984293	1.60882e-05	MolE
0.191251	0.984293	1.61502e-05	MolE
0.1913	0.984293	1.61897e-05	MolE
0.191349	0.984293	1.62632e-05	MolE
0.191397	0.984293	1.62848e-05	MolE
0.191446	0.984293	1.6361e-05	MolE
0.191495	0.984293	1.64378e-05	MolE
0.191544	0.984293	1.64979e-05	MolE
0.191592	0.984293	1.65516e-05	MolE
0.191641	0.984293	1.65784e-05	MolE
0.19169	0.984293	1.6603e-05	MolE
0.191739	0.984293	1.6637e-05	MolE
0.191788	0.984293	1.66573e-05	MolE
0.191837	0.984293	1.67337e-05	MolE
0.191886	0.984293	1.67702e-05	MolE
0.191935	0.984293	1.67708e-05	MolE
0.191984	0.984293	1.678e-05	MolE
0.192033	0.984293	1.67852e-05	MolE
0.192082	0.984293	1.68043e-05	MolE
0.192131	0.984293	1.68493e-05	MolE
0.19218	0.984293	1.69549e-05	MolE
0.192229	0.984293	1.69918e-05	MolE
0.192278	0.984293	1.71005e-05	MolE
0.192327	0.984293	1.71446e-05	MolE
0.192377	0.984293	1.71697e-05	MolE
0.192426	0.984293	1.72114e-05	MolE
0.192475	0.984293	1.72348e-05	MolE
0.192524	0.984293	1.72473e-05	MolE
0.192574	0.984293	1.72507e-05	MolE
0.192623	0.984293	1.72688e-05	MolE
0.192672	0.984293	1.73203e-05	MolE
0.192722	0.984293	1.7402e-05	MolE
0.192771	0.984293	1.74533e-05	MolE
0.192821	0.984293	1.74618e-05	MolE
0.19287	0.984293	1.74677e-05	MolE
0.192919	0.984293	1.74785e-05	MolE
0.192969	0.984293	1.75043e-05	MolE
0.193018	0.984293	1.75651e-05	MolE
0.193068	0.984293	1.75847e-05	MolE
0.193118	0.984293	1.76503e-05	MolE
0.193167	0.984293	1.76988e-05	MolE
0.193217	0.984293	1.7703e-05	MolE
0.193267	0.984293	1.78136e-05	MolE
0.193316	0.984293	1.78649e-05	MolE
0.193366	0.984293	1.79024e-05	MolE
0.193416	0.984293	1.79074e-05	MolE
0.193465	0.984293	1.79207e-05	MolE
0.193515	0.984293	1.79884e-05	MolE
0.193565	0.984293	1.80273e-05	MolE
0.193615	0.984293	1.80377e-05	MolE
0.193407	0.982984	1.80609e-05	MolE
0.193457	0.982984	1.8076e-05	MolE
0.193507	0.982984	1.80934e-05	MolE
0.193557	0.982984	1.80956e-05	MolE
0.193607	0.982984	1.80976e-05	MolE
0.193657	0.982984	1.81333e-05	MolE
0.193706	0.982984	1.81855e-05	MolE
0.193756	0.982984	1.81892e-05	MolE
0.193806	0.982984	1.81949e-05	MolE
0.193856	0.982984	1.82136e-05	MolE
0.193907	0.982984	1.82834e-05	MolE
0.193957	0.982984	1.83253e-05	MolE
0.194007	0.982984	1.83882e-05	MolE
0.194057	0.982984	1.83899e-05	MolE
0.194107	0.982984	1.84116e-05	MolE
0.194157	0.982984	1.84289e-05	MolE
0.194207	0.982984	1.84492e-05	MolE
0.194258	0.982984	1.8516e-05	MolE
0.194308	0.982984	1.85171e-05	MolE
0.194358	0.982984	1.85431e-05	MolE
0.194408	0.982984	1.86219e-05	MolE
0.194459	0.982984	1.8623e-05	MolE
0.194509	0.982984	1.86583e-05	MolE
0.19456	0.982984	1.86604e-05	MolE
0.19461	0.982984	1.87067e-05	MolE
0.19466	0.982984	1.87506e-05	MolE
0.194711	0.982984	1.88778e-05	MolE
0.194761	0.982984	1.88943e-05	MolE
0.194812	0.982984	1.89092e-05	MolE
0.194862	0.982984	1.8937e-05	MolE
0.194913	0.982984	1.89723e-05	MolE
0.194964	0.982984	1.89954e-05	MolE
0.194755	0.981675	1.90066e-05	MolE
0.194805	0.981675	1.90869e-05	MolE
0.194856	0.981675	1.9103e-05	MolE
0.194906	0.981675	1.91044e-05	MolE
0.194957	0.981675	1.91181e-05	MolE
0.195008	0.981675	1.91254e-05	MolE
0.195059	0.981675	1.91486e-05	MolE
0.195109	0.981675	1.91804e-05	MolE
0.19516	0.981675	1.91926e-05	MolE
0.195211	0.981675	1.92342e-05	MolE
0.195262	0.981675	1.92988e-05	MolE
0.195312	0.981675	1.93541e-05	MolE
0.195363	0.981675	1.93909e-05	MolE
0.195414	0.981675	1.94677e-05	MolE
0.195465	0.981675	1.94982e-05	MolE
0.195516	0.981675	1.95258e-05	MolE
0.195567	0.981675	1.9556e-05	MolE
0.195618	0.981675	1.95692e-05	MolE
0.195669	0.981675	1.96213e-05	MolE
0.19572	0.981675	1.9659e-05	MolE
0.195771	0.981675	1.9672e-05	MolE
0.195822	0.981675	1.96872e-05	MolE
0.195874	0.981675	1.96984e-05	MolE
0.195925	0.981675	1.97625e-05	MolE
0.195976	0.981675	1.97852e-05	MolE
0.196027	0.981675	1.97871e-05	MolE
0.196078	0.981675	2.00656e-05	MolE
0.19613	0.981675	2.01012e-05	MolE
0.196181	0.981675	2.01025e-05	MolE
0.196232	0.981675	2.01573e-05	MolE
0.196284	0.981675	2.01574e-05	MolE
0.196335	0.981675	2.02743e-05	MolE
0.196386	0.981675	2.02767e-05	MolE
0.196438	0.981675	2.03319e-05	MolE
0.196489	0.981675	2.04105e-05	MolE
0.196541	0.981675	2.04711e-05	MolE
0.196592	0.981675	2.05277e-05	MolE
0.196644	0.981675	2.05389e-05	MolE
0.196696	0.981675	2.05659e-05	MolE
0.196747	0.981675	2.05717e-05	MolE
0.196799	0.981675	2.05838e-05	MolE
0.19685	0.981675	2.05844e-05	MolE
0.196902	0.981675	2.06005e-05	MolE
0.196954	0.981675	2.06023e-05	MolE
0.197006	0.981675	2.07916e-05	MolE
0.197057	0.981675	2.07933e-05	MolE
0.197109	0.981675	2.08077e-05	MolE
0.196898	0.980366	2.0809e-05	MolE
0.19695	0.980366	2.08361e-05	MolE
0.197002	0.980366	2.0839e-05	MolE
0.197053	0.980366	2.08602e-05	MolE
0.197105	0.980366	2.09213e-05	MolE
0.197157	0.980366	2.10006e-05	MolE
0.197209	0.980366	2.10364e-05	MolE
0.197261	0.980366	2.1135e-05	MolE
0.197313	0.980366	2.11364e-05	MolE
0.197365	0.980366	2.11787e-05	MolE
0.197417	0.980366	2.11912e-05	MolE
0.197469	0.980366	2.1202e-05	MolE
0.197521	0.980366	2.1215e-05	MolE
0.197573	0.980366	2.12191e-05	MolE
0.197625	0.980366	2.12349e-05	MolE
0.197677	0.980366	2.13326e-05	MolE
0.19773	0.980366	2.13364e-05	MolE
0.197782	0.980366	2.13906e-05	MolE
0.197834	0.980366	2.14046e-05	MolE
0.197886	0.980366	2.15337e-05	MolE
0.197939	0.980366	2.15349e-05	MolE
0.197991	0.980366	2.15419e-05	MolE
0.198043	0.980366	2.1566e-05	MolE
0.198096	0.980366	2.15862e-05	MolE
0.198148	0.980366	2.15889e-05	MolE
0.198201	0.980366	2.17281e-05	MolE
0.198253	0.980366	2.1735e-05	MolE
0.198306	0.980366	2.18089e-05	MolE
0.198358	0.980366	2.18299e-05	MolE
0.198411	0.980366	2.18751e-05	MolE
0.198463	0.980366	2.18904e-05	MolE
0.198516	0.980366	2.18936e-05	MolE
0.198568	0.980366	2.19576e-05	MolE
0.198621	0.980366	2.19666e-05	MolE
0.198674	0.980366	2.20352e-05	MolE
0.198726	0.980366	2.20562e-05	MolE
0.198779	0.980366	2.2073e-05	MolE
0.198832	0.980366	2.21234e-05	MolE
0.198885	0.980366	2.21592e-05	MolE
0.198938	0.980366	2.21956e-05	MolE
0.19899	0.980366	2.228e-05	MolE
0.199043	0.980366	2.23239e-05	MolE
0.199096	0.980366	2.23285e-05	MolE
0.199149	0.980366	2.25238e-05	MolE
0.199202	0.980366	2.25514e-05	MolE
0.199255	0.980366	2.25628e-05	MolE
0.199308	0.980366	2.2616e-05	MolE
0.199361	0.980366	2.26439e-05	MolE
0.199414	0.980366	2.26888e-05	MolE
0.199467	0.980366	2.2698e-05	MolE
0.199521	0.980366	2.27344e-05	MolE
0.199574	0.980366	2.27447e-05	MolE
0.199627	0.980366	2.2761e-05	MolE
0.19968	0.980366	2.27764e-05	MolE
0.199733	0.980366	2.28083e-05	MolE
0.199787	0.980366	2.28236e-05	MolE
0.19984	0.980366	2.28446e-05	MolE
0.199893	0.980366	2.28467e-05	MolE
0.199947	0.980366	2.28942e-05	MolE
0.2	0.980366	2.2922e-05	MolE
0.200053	0.980366	2.29342e-05	MolE
0.200107	0.980366	2.29415e-05	MolE
0.20016	0.980366	2.29489e-05	MolE
0.200214	0.980366	2.29988e-05	MolE
0.200267	0.980366	2.30099e-05	MolE
0.200321	0.980366	2.30206e-05	MolE
0.200375	0.980366	2.30215e-05	MolE
0.200428	0.980366	2.30363e-05	MolE
0.200482	0.980366	2.3037e-05	MolE
0.200535	0.980366	2.30574e-05	MolE
0.200589	0.980366	2.30861e-05	MolE
0.200643	0.980366	2.31471e-05	MolE
0.200697	0.980366	2.31666e-05	MolE
0.20075	0.980366	2.3258e-05	MolE
0.200804	0.980366	2.32921e-05	MolE
0.200858	0.980366	2.33005e-05	MolE
0.200912	0.980366	2.33029e-05	MolE
0.200698	0.979058	2.34062e-05	MolE
0.200751	0.979058	2.34668e-05	MolE
0.200805	0.979058	2.34808e-05	MolE
0.200859	0.979058	2.34817e-05	MolE
0.200913	0.979058	2.34882e-05	MolE
0.200967	0.979058	2.3505e-05	MolE
0.201021	0.979058	2.35459e-05	MolE
0.201075	0.979058	2.35932e-05	MolE
0.201129	0.979058	2.36281e-05	MolE
0.201183	0.979058	2.37137e-05	MolE
0.201238	0.979058	2.37172e-05	MolE
0.201292	0.979058	2.37229e-05	MolE
0.201346	0.979058	2.37319e-05	MolE
0.2014	0.979058	2.388e-05	MolE
0.201454	0.979058	2.39506e-05	MolE
0.201509	0.979058	2.39568e-05	MolE
0.201563	0.979058	2.39643e-05	MolE
0.201617	0.979058	2.39648e-05	MolE
0.201672	0.979058	2.39913e-05	MolE
0.201726	0.979058	2.40285e-05	MolE
0.20178	0.979058	2.40386e-05	MolE
0.201835	0.979058	2.40553e-05	MolE
0.201889	0.979058	2.4095e-05	MolE
0.201944	0.979058	2.4168e-05	MolE
0.201998	0.979058	2.42168e-05	MolE
0.202053	0.979058	2.42718e-05	MolE
0.202108	0.979058	2.43747e-05	MolE
0.202162	0.979058	2.43982e-05	MolE
0.202217	0.979058	2.44167e-05	MolE
0.202271	0.979058	2.44516e-05	MolE
0.202326	0.979058	2.47116e-05	MolE
0.202381	0.979058	2.47286e-05	MolE
0.202436	0.979058	2.47321e-05	MolE
0.202491	0.979058	2.4741e-05	MolE
0.202545	0.979058	2.47565e-05	MolE
0.2026	0.979058	2.476e-05	MolE
0.202655	0.979058	2.47761e-05	MolE
0.20271	0.979058	2.48655e-05	MolE
0.202765	0.979058	2.48936e-05	MolE
0.20282	0.979058	2.49204e-05	MolE
0.202875	0.979058	2.50484e-05	MolE
0.20293	0.979058	2.50969e-05	MolE
0.202985	0.979058	2.5199e-05	MolE
0.20304	0.979058	2.53436e-05	MolE
0.203095	0.979058	2.53852e-05	MolE
0.20315	0.979058	2.53882e-05	MolE
0.203206	0.979058	2.53989e-05	MolE
0.203261	0.979058	2.55052e-05	MolE
0.203316	0.979058	2.55674e-05	MolE
0.203371	0.979058	2.55683e-05	MolE
0.203427	0.979058	2.55833e-05	MolE
0.203482	0.979058	2.56231e-05	MolE
0.203537	0.979058	2.56384e-05	MolE
0.203593	0.979058	2.56528e-05	MolE
0.203648	0.979058	2.56921e-05	MolE
0.203704	0.979058	2.57392e-05	MolE
0.203759	0.979058	2.58397e-05	MolE
0.203815	0.979058	2.58722e-05	MolE
0.20387	0.979058	2.59268e-05	MolE
0.203926	0.979058	2.60399e-05	MolE
0.203981	0.979058	2.60876e-05	MolE
0.204037	0.979058	2.61686e-05	MolE
0.204093	0.979058	2.61699e-05	MolE
0.204148	0.979058	2.61877e-05	MolE
0.204204	0.979058	2.63491e-05	MolE
0.20426	0.979058	2.6357e-05	MolE
0.204316	0.979058	2.64494e-05	MolE
0.204372	0.979058	2.64691e-05	MolE
0.204427	0.979058	2.64902e-05	MolE
0.204483	0.979058	2.65084e-05	MolE
0.204539	0.979058	2.65105e-05	MolE
0.204595	0.979058	2.66413e-05	MolE
0.204651	0.979058	2.66489e-05	MolE
0.204707	0.979058	2.66604e-05	MolE
0.204763	0.979058	2.6665e-05	MolE
0.204819	0.979058	2.66714e-05	MolE
0.204875	0.979058	2.67025e-05	MolE
0.204932	0.979058	2.67133e-05	MolE
0.204988	0.979058	2.6748e-05	MolE
0.205044	0.979058	2.67826e-05	MolE
0.2051	0.979058	2.67962e-05	MolE
0.205156	0.979058	2.71107e-05	MolE
0.205213	0.979058	2.71501e-05	MolE
0.205269	0.979058	2.71954e-05	MolE
0.205325	0.979058	2.73335e-05	MolE
0.205382	0.979058	2.73441e-05	MolE
0.205438	0.979058	2.73938e-05	MolE
0.205495	0.979058	2.7715e-05	MolE
0.205551	0.979058	2.7721e-05	MolE
0.205607	0.979058	2.77299e-05	MolE
0.205664	0.979058	2.7787e-05	MolE
0.205721	0.979058	2.78418e-05	MolE
0.205777	0.979058	2.78963e-05	MolE
0.205834	0.979058	2.79532e-05	MolE
0.205615	0.977749	2.80029e-05	MolE
0.205672	0.977749	2.80092e-05	MolE
0.205728	0.977749	2.80291e-05	MolE
0.205785	0.977749	2.80364e-05	MolE
0.205842	0.977749	2.80673e-05	MolE
0.205899	0.977749	2.80748e-05	MolE
0.205955	0.977749	2.81124e-05	MolE
0.206012	0.977749	2.81245e-05	MolE
0.206069	0.977749	2.8161e-05	MolE
0.206126	0.977749	2.81742e-05	MolE
0.206183	0.977749	2.81948e-05	MolE
0.20624	0.977749	2.82252e-05	MolE
0.206297	0.977749	2.82973e-05	MolE
0.206354	0.977749	2.83337e-05	MolE
0.206411	0.977749	2.84672e-05	MolE
0.206468	0.977749	2.85541e-05	MolE
0.206525	0.977749	2.8616e-05	MolE
0.206582	0.977749	2.86718e-05	MolE
0.206639	0.977749	2.87086e-05	MolE
0.206696	0.977749	2.87369e-05	MolE
0.206753	0.977749	2.87395e-05	MolE
0.206811	0.977749	2.87883e-05	MolE
0.206868	0.977749	2.88428e-05	MolE
0.206925	0.977749	2.88912e-05	MolE
0.206983	0.977749	2.89e-05	MolE
0.20704	0.977749	2.8944e-05	MolE
0.207097	0.977749	2.8985e-05	MolE
0.207155	0.977749	2.89945e-05	MolE
0.207212	0.977749	2.90228e-05	MolE
0.20727	0.977749	2.91128e-05	MolE
0.207327	0.977749	2.91392e-05	MolE
0.207385	0.977749	2.93673e-05	MolE
0.207442	0.977749	2.9411e-05	MolE
0.2075	0.977749	2.94471e-05	MolE
0.207558	0.977749	2.95353e-05	MolE
0.207615	0.977749	2.95873e-05	MolE
0.207673	0.977749	2.96815e-05	MolE
0.207731	0.977749	2.97789e-05	MolE
0.207789	0.977749	2.98471e-05	MolE
0.207846	0.977749	2.98969e-05	MolE
0.207904	0.977749	2.99133e-05	MolE
0.207962	0.977749	2.99428e-05	MolE
0.20802	0.977749	2.99998e-05	MolE
0.208078	0.977749	3.00425e-05	MolE
0.208136	0.977749	3.00992e-05	MolE
0.208194	0.977749	3.02134e-05	MolE
0.208252	0.977749	3.02223e-05	MolE
0.20831	0.977749	3.02328e-05	MolE
0.208368	0.977749	3.02382e-05	MolE
0.208426	0.977749	3.02639e-05	MolE
0.208485	0.977749	3.03015e-05	MolE
0.208543	0.977749	3.03937e-05	MolE
0.208601	0.977749	3.04268e-05	MolE
0.208659	0.977749	3.04295e-05	MolE
0.208718	0.977749	3.05043e-05	MolE
0.208776	0.977749	3.0507e-05	MolE
0.208834	0.977749	3.05684e-05	MolE
0.208893	0.977749	3.05701e-05	MolE
0.208951	0.977749	3.0639e-05	MolE
0.20901	0.977749	3.06541e-05	MolE
0.209068	0.977749	3.07216e-05	MolE
0.209127	0.977749	3.08219e-05	MolE
0.209185	0.977749	3.08242e-05	MolE
0.209244	0.977749	3.0867e-05	MolE
0.209302	0.977749	3.09182e-05	MolE
0.209361	0.977749	3.10563e-05	MolE
0.20942	0.977749	3.10816e-05	MolE
0.209478	0.977749	3.10877e-05	MolE
0.209537	0.977749	3.11405e-05	MolE
0.209596	0.977749	3.12497e-05	MolE
0.209374	0.97644	3.12543e-05	MolE
0.209433	0.97644	3.12998e-05	MolE
0.209492	0.97644	3.13375e-05	MolE
0.209551	0.97644	3.14959e-05	MolE
0.209609	0.97644	3.16669e-05	MolE
0.209668	0.97644	3.17211e-05	MolE
0.209727	0.97644	3.17764e-05	MolE
0.209786	0.97644	3.18781e-05	MolE
0.209845	0.97644	3.18963e-05	MolE
0.209904	0.97644	3.19502e-05	MolE
0.209963	0.97644	3.19676e-05	MolE
0.210023	0.97644	3.19805e-05	MolE
0.210082	0.97644	3.2027e-05	MolE
0.210141	0.97644	3.20469e-05	MolE
0.2102	0.97644	3.20512e-05	MolE
0.210259	0.97644	3.22043e-05	MolE
0.210319	0.97644	3.22548e-05	MolE
0.210378	0.97644	3.22728e-05	MolE
0.210437	0.97644	3.22998e-05	MolE
0.210497	0.97644	3.23157e-05	MolE
0.210556	0.97644	3.24556e-05	MolE
0.210615	0.97644	3.25566e-05	MolE
0.210675	0.97644	3.25909e-05	MolE
0.210734	0.97644	3.26031e-05	MolE
0.210794	0.97644	3.26075e-05	MolE
0.210854	0.97644	3.26445e-05	MolE
0.210913	0.97644	3.26865e-05	MolE
0.210973	0.97644	3.26868e-05	MolE
0.211033	0.97644	3.27769e-05	MolE
0.211092	0.97644	3.27925e-05	MolE
0.211152	0.97644	3.28225e-05	MolE
0.211212	0.97644	3.29075e-05	MolE
0.211272	0.97644	3.29138e-05	MolE
0.211331	0.97644	3.29658e-05	MolE
0.211391	0.97644	3.297e-05	MolE
0.211451	0.97644	3.30385e-05	MolE
0.211511	0.97644	3.30778e-05	MolE
0.211288	0.975131	3.30796e-05	MolE
0.211348	0.975131	3.31118e-05	MolE
0.211407	0.975131	3.31209e-05	MolE
0.211467	0.975131	3.31313e-05	MolE
0.211528	0.975131	3.31376e-05	MolE
0.211588	0.975131	3.31632e-05	MolE
0.211648	0.975131	3.3171e-05	MolE
0.211708	0.975131	3.31828e-05	MolE
0.211768	0.975131	3.32472e-05	MolE
0.211828	0.975131	3.33588e-05	MolE
0.211889	0.975131	3.33964e-05	MolE
0.211949	0.975131	3.34012e-05	MolE
0.212009	0.975131	3.34567e-05	MolE
0.212069	0.975131	3.3457e-05	MolE
0.21213	0.975131	3.35395e-05	MolE
0.21219	0.975131	3.35398e-05	MolE
0.212251	0.975131	3.36267e-05	MolE
0.212311	0.975131	3.37281e-05	MolE
0.212372	0.975131	3.3859e-05	MolE
0.212432	0.975131	3.39063e-05	MolE
0.212493	0.975131	3.40211e-05	MolE
0.212553	0.975131	3.40473e-05	MolE
0.212614	0.975131	3.40688e-05	MolE
0.212675	0.975131	3.41331e-05	MolE
0.212736	0.975131	3.4202e-05	MolE
0.212796	0.975131	3.42217e-05	MolE
0.212857	0.975131	3.42254e-05	MolE
0.212918	0.975131	3.42784e-05	MolE
0.212979	0.975131	3.4312e-05	MolE
0.21304	0.975131	3.43266e-05	MolE
0.213101	0.975131	3.43492e-05	MolE
0.213162	0.975131	3.43694e-05	MolE
0.213223	0.975131	3.43699e-05	MolE
0.213284	0.975131	3.43759e-05	MolE
0.213345	0.975131	3.44776e-05	MolE
0.213406	0.975131	3.45466e-05	MolE
0.213467	0.975131	3.46182e-05	MolE
0.213528	0.975131	3.46203e-05	MolE
0.213589	0.975131	3.46204e-05	MolE
0.213651	0.975131	3.46294e-05	MolE
0.213712	0.975131	3.46721e-05	MolE
0.213773	0.975131	3.47359e-05	MolE
0.213835	0.975131	3.49141e-05	MolE
0.213896	0.975131	3.49217e-05	MolE
0.213957	0.975131	3.49835e-05	MolE
0.214019	0.975131	3.50141e-05	MolE
0.21408	0.975131	3.50156e-05	MolE
0.214142	0.975131	3.50803e-05	MolE
0.214204	0.975131	3.51329e-05	MolE
0.214265	0.975131	3.51414e-05	MolE
0.214327	0.975131	3.51817e-05	MolE
0.214388	0.975131	3.52797e-05	MolE
0.21445	0.975131	3.53143e-05	MolE
0.214512	0.975131	3.53513e-05	MolE
0.214574	0.975131	3.5418e-05	MolE
0.214636	0.975131	3.54239e-05	MolE
0.214697	0.975131	3.54278e-05	MolE
0.214759	0.975131	3.54624e-05	MolE
0.214821	0.975131	3.56315e-05	MolE
0.214883	0.975131	3.56808e-05	MolE
0.214945	0.975131	3.56901e-05	MolE
0.215007	0.975131	3.58593e-05	MolE
0.215069	0.975131	3.5921e-05	MolE
0.215131	0.975131	3.60528e-05	MolE
0.215194	0.975131	3.61415e-05	MolE
0.215256	0.975131	3.61422e-05	MolE
0.215318	0.975131	3.62948e-05	MolE
0.21538	0.975131	3.63116e-05	MolE
0.215442	0.975131	3.63639e-05	MolE
0.215505	0.975131	3.63664e-05	MolE
0.215567	0.975131	3.65064e-05	MolE
0.21563	0.975131	3.6569e-05	MolE
0.215692	0.975131	3.65698e-05	MolE
0.215754	0.975131	3.65722e-05	MolE
0.215817	0.975131	3.65817e-05	MolE
0.215879	0.975131	3.66069e-05	MolE
0.215942	0.975131	3.66932e-05	MolE
0.216005	0.975131	3.67277e-05	MolE
0.216067	0.975131	3.68238e-05	MolE
0.21613	0.975131	3.68634e-05	MolE
0.216193	0.975131	3.71604e-05	MolE
0.216255	0.975131	3.73832e-05	MolE
0.216318	0.975131	3.74078e-05	MolE
0.216381	0.975131	3.74511e-05	MolE
0.216444	0.975131	3.7794e-05	MolE
0.216507	0.975131	3.79098e-05	MolE
0.216279	0.973822	3.79212e-05	MolE
0.216051	0.972513	3.80386e-05	MolE
0.216114	0.972513	3.81438e-05	MolE
0.216177	0.972513	3.82084e-05	MolE
0.21624	0.972513	3.86293e-05	MolE
0.216303	0.972513	3.88076e-05	MolE
0.216366	0.972513	3.88149e-05	MolE
0.216429	0.972513	3.88567e-05	MolE
0.216492	0.972513	3.89951e-05	MolE
0.216555	0.972513	3.90105e-05	MolE
0.216618	0.972513	3.9077e-05	MolE
0.216681	0.972513	3.91648e-05	MolE
0.216744	0.972513	3.92823e-05	MolE
0.216808	0.972513	3.9285e-05	MolE
0.216871	0.972513	3.92914e-05	MolE
0.216934	0.972513	3.93114e-05	MolE
0.216998	0.972513	3.94546e-05	MolE
0.217061	0.972513	3.96186e-05	MolE
0.217124	0.972513	3.97568e-05	MolE
0.217188	0.972513	3.98399e-05	MolE
0.217251	0.972513	3.98591e-05	MolE
0.217315	0.972513	3.98627e-05	MolE
0.217379	0.972513	3.9902e-05	MolE
0.217442	0.972513	3.99091e-05	MolE
0.217506	0.972513	3.99276e-05	MolE
0.217277	0.971204	4.00902e-05	MolE
0.21734	0.971204	4.01168e-05	MolE
0.217404	0.971204	4.01483e-05	MolE
0.217468	0.971204	4.01545e-05	MolE
0.217238	0.969895	4.018e-05	MolE
0.217302	0.969895	4.02394e-05	MolE
0.217366	0.969895	4.02966e-05	MolE
0.21743	0.969895	4.0303e-05	MolE
0.217493	0.969895	4.0326e-05	MolE
0.217557	0.969895	4.0471e-05	MolE
0.217621	0.969895	4.05222e-05	MolE
0.217685	0.969895	4.05419e-05	MolE
0.217749	0.969895	4.06344e-05	MolE
0.217813	0.969895	4.06468e-05	MolE
0.217877	0.969895	4.07054e-05	MolE
0.217941	0.969895	4.07291e-05	MolE
0.218005	0.969895	4.07914e-05	MolE
0.218069	0.969895	4.07917e-05	MolE
0.218134	0.969895	4.08858e-05	MolE
0.218198	0.969895	4.09152e-05	MolE
0.218262	0.969895	4.0964e-05	MolE
0.218326	0.969895	4.09698e-05	MolE
0.218391	0.969895	4.106e-05	MolE
0.218455	0.969895	4.11245e-05	MolE
0.21852	0.969895	4.11308e-05	MolE
0.218584	0.969895	4.11567e-05	MolE
0.218649	0.969895	4.12745e-05	MolE
0.218713	0.969895	4.13112e-05	MolE
0.218778	0.969895	4.14247e-05	MolE
0.218842	0.969895	4.14466e-05	MolE
0.218907	0.969895	4.14822e-05	MolE
0.218972	0.969895	4.15612e-05	MolE
0.219036	0.969895	4.15915e-05	MolE
0.219101	0.969895	4.16011e-05	MolE
0.219166	0.969895	4.16279e-05	MolE
0.219231	0.969895	4.16906e-05	MolE
0.219296	0.969895	4.17297e-05	MolE
0.219361	0.969895	4.18413e-05	MolE
0.219426	0.969895	4.18999e-05	MolE
0.219491	0.969895	4.19625e-05	MolE
0.219556	0.969895	4.20232e-05	MolE
0.219621	0.969895	4.20749e-05	MolE
0.219686	0.969895	4.23552e-05	MolE
0.219751	0.969895	4.23785e-05	MolE
0.219816	0.969895	4.2428e-05	MolE
0.219881	0.969895	4.24695e-05	MolE
0.219947	0.969895	4.25039e-05	MolE
0.220012	0.969895	4.25372e-05	MolE
0.220077	0.969895	4.25623e-05	MolE
0.220143	0.969895	4.25805e-05	MolE
0.220208	0.969895	4.2619e-05	MolE
0.220273	0.969895	4.26924e-05	MolE
0.220339	0.969895	4.2728e-05	MolE
0.220405	0.969895	4.27577e-05	MolE
0.22047	0.969895	4.27652e-05	MolE
0.220536	0.969895	4.2804e-05	MolE
0.220601	0.969895	4.28101e-05	MolE
0.220667	0.969895	4.30221e-05	MolE
0.220733	0.969895	4.3055e-05	MolE
0.220799	0.969895	4.31583e-05	MolE
0.220864	0.969895	4.31952e-05	MolE
0.22093	0.969895	4.3235e-05	MolE
0.220996	0.969895	4.3329e-05	MolE
0.221062	0.969895	4.33302e-05	MolE
0.221128	0.969895	4.33788e-05	MolE
0.221194	0.969895	4.34809e-05	MolE
0.22126	0.969895	4.34811e-05	MolE
0.221326	0.969895	4.35818e-05	MolE
0.221392	0.969895	4.37532e-05	MolE
0.221458	0.969895	4.38036e-05	MolE
0.221525	0.969895	4.41022e-05	MolE
0.221591	0.969895	4.41975e-05	MolE
0.221657	0.969895	4.42173e-05	MolE
0.221724	0.969895	4.43017e-05	MolE
0.22179	0.969895	4.43169e-05	MolE
0.221557	0.968586	4.43352e-05	MolE
0.221623	0.968586	4.43411e-05	MolE
0.22169	0.968586	4.43454e-05	MolE
0.221756	0.968586	4.43542e-05	MolE
0.221823	0.968586	4.44256e-05	MolE
0.221889	0.968586	4.44747e-05	MolE
0.221956	0.968586	4.45595e-05	MolE
0.222022	0.968586	4.47963e-05	MolE
0.222089	0.968586	4.48034e-05	MolE
0.222156	0.968586	4.48339e-05	MolE
0.222222	0.968586	4.48489e-05	MolE
0.222289	0.968586	4.48786e-05	MolE
0.222356	0.968586	4.49088e-05	MolE
0.222423	0.968586	4.49359e-05	MolE
0.222489	0.968586	4.5062e-05	MolE
0.222556	0.968586	4.51222e-05	MolE
0.222623	0.968586	4.51553e-05	MolE
0.22269	0.968586	4.52174e-05	MolE
0.222757	0.968586	4.55429e-05	MolE
0.222824	0.968586	4.56477e-05	MolE
0.222892	0.968586	4.56823e-05	MolE
0.222959	0.968586	4.57582e-05	MolE
0.223026	0.968586	4.58212e-05	MolE
0.223093	0.968586	4.58993e-05	MolE
0.22316	0.968586	4.59367e-05	MolE
0.223228	0.968586	4.59751e-05	MolE
0.223295	0.968586	4.59768e-05	MolE
0.223363	0.968586	4.61063e-05	MolE
0.22343	0.968586	4.61948e-05	MolE
0.223497	0.968586	4.63824e-05	MolE
0.223565	0.968586	4.63838e-05	MolE
0.223633	0.968586	4.64237e-05	MolE
0.2237	0.968586	4.64838e-05	MolE
0.223768	0.968586	4.65215e-05	MolE
0.223835	0.968586	4.65488e-05	MolE
0.223903	0.968586	4.66507e-05	MolE
0.223971	0.968586	4.67082e-05	MolE
0.224039	0.968586	4.67813e-05	MolE
0.224107	0.968586	4.67962e-05	MolE
0.224174	0.968586	4.69254e-05	MolE
0.224242	0.968586	4.69699e-05	MolE
0.22431	0.968586	4.71177e-05	MolE
0.224378	0.968586	4.71949e-05	MolE
0.224446	0.968586	4.72893e-05	MolE
0.224211	0.967277	4.73629e-05	MolE
0.224279	0.967277	4.74694e-05	MolE
0.224347	0.967277	4.75652e-05	MolE
0.224415	0.967277	4.76439e-05	MolE
0.224484	0.967277	4.76455e-05	MolE
0.224248	0.965969	4.77316e-05	MolE
0.224316	0.965969	4.77438e-05	MolE
0.224384	0.965969	4.79285e-05	MolE
0.224453	0.965969	4.84717e-05	MolE
0.224521	0.965969	4.84929e-05	MolE
0.224589	0.965969	4.85895e-05	MolE
0.224658	0.965969	4.86389e-05	MolE
0.224726	0.965969	4.86861e-05	MolE
0.224794	0.965969	4.87273e-05	MolE
0.224863	0.965969	4.8772e-05	MolE
0.224931	0.965969	4.88055e-05	MolE
0.225	0.965969	4.88243e-05	MolE
0.225069	0.965969	4.88307e-05	MolE
0.225137	0.965969	4.88733e-05	MolE
0.225206	0.965969	4.89965e-05	MolE
0.225275	0.965969	4.90295e-05	MolE
0.225344	0.965969	4.92408e-05	MolE
0.225412	0.965969	4.92415e-05	MolE
0.225481	0.965969	4.93343e-05	MolE
0.22555	0.965969	4.93641e-05	MolE
0.225619	0.965969	4.9523e-05	MolE
0.225688	0.965969	4.95739e-05	MolE
0.225757	0.965969	4.96198e-05	MolE
0.225826	0.965969	4.98456e-05	MolE
0.225895	0.965969	4.98942e-05	MolE
0.225964	0.965969	4.99419e-05	MolE
0.226034	0.965969	4.9961e-05	MolE
0.226103	0.965969	5.01493e-05	MolE
0.226172	0.965969	5.02615e-05	MolE
0.226242	0.965969	5.02911e-05	MolE
0.226311	0.965969	5.04153e-05	MolE
0.22638	0.965969	5.04783e-05	MolE
0.22645	0.965969	5.06091e-05	MolE
0.226519	0.965969	5.06534e-05	MolE
0.226589	0.965969	5.08367e-05	MolE
0.226658	0.965969	5.09315e-05	MolE
0.226728	0.965969	5.0942e-05	MolE
0.226798	0.965969	5.09653e-05	MolE
0.226868	0.965969	5.10055e-05	MolE
0.226937	0.965969	5.11321e-05	MolE
0.227007	0.965969	5.12043e-05	MolE
0.227077	0.965969	5.12464e-05	MolE
0.227147	0.965969	5.1278e-05	MolE
0.227217	0.965969	5.14821e-05	MolE
0.227287	0.965969	5.15123e-05	MolE
0.227357	0.965969	5.16918e-05	MolE
0.227427	0.965969	5.17087e-05	MolE
0.227189	0.96466	5.19303e-05	MolE
0.227259	0.96466	5.1965e-05	MolE
0.227329	0.96466	5.20292e-05	MolE
0.227399	0.96466	5.20438e-05	MolE
0.227469	0.96466	5.21642e-05	MolE
0.227539	0.96466	5.21972e-05	MolE
0.22761	0.96466	5.24419e-05	MolE
0.22768	0.96466	5.24603e-05	MolE
0.22775	0.96466	5.31126e-05	MolE
0.227821	0.96466	5.35405e-05	MolE
0.227891	0.96466	5.36216e-05	MolE
0.227962	0.96466	5.36247e-05	MolE
0.228032	0.96466	5.37038e-05	MolE
0.228103	0.96466	5.3753e-05	MolE
0.228173	0.96466	5.40004e-05	MolE
0.228244	0.96466	5.4099e-05	MolE
0.228315	0.96466	5.4127e-05	MolE
0.228385	0.96466	5.41981e-05	MolE
0.228456	0.96466	5.42185e-05	MolE
0.228527	0.96466	5.42329e-05	MolE
0.228598	0.96466	5.42936e-05	MolE
0.228669	0.96466	5.44062e-05	MolE
0.22874	0.96466	5.44311e-05	MolE
0.228811	0.96466	5.45855e-05	MolE
0.228882	0.96466	5.46092e-05	MolE
0.228953	0.96466	5.47158e-05	MolE
0.229024	0.96466	5.47656e-05	MolE
0.229095	0.96466	5.48539e-05	MolE
0.229167	0.96466	5.48894e-05	MolE
0.229238	0.96466	5.50879e-05	MolE
0.229309	0.96466	5.51667e-05	MolE
0.229381	0.96466	5.53218e-05	MolE
0.229141	0.963351	5.54493e-05	MolE
0.229212	0.963351	5.54954e-05	MolE
0.229283	0.963351	5.5521e-05	MolE
0.229355	0.963351	5.55395e-05	MolE
0.229426	0.963351	5.55998e-05	MolE
0.229498	0.963351	5.56818e-05	MolE
0.22957	0.963351	5.57572e-05	MolE
0.229641	0.963351	5.59245e-05	MolE
0.229713	0.963351	5.59417e-05	MolE
0.229785	0.963351	5.6006e-05	MolE
0.229856	0.963351	5.60442e-05	MolE
0.229928	0.963351	5.62126e-05	MolE
0.23	0.963351	5.63512e-05	MolE
0.230072	0.963351	5.64004e-05	MolE
0.230144	0.963351	5.64438e-05	MolE
0.230216	0.963351	5.64697e-05	MolE
0.229975	0.962042	5.6551e-05	MolE
0.230047	0.962042	5.66263e-05	MolE
0.230119	0.962042	5.66447e-05	MolE
0.230191	0.962042	5.68859e-05	MolE
0.230263	0.962042	5.69398e-05	MolE
0.230335	0.962042	5.69886e-05	MolE
0.230408	0.962042	5.6997e-05	MolE
0.23048	0.962042	5.71797e-05	MolE
0.230552	0.962042	5.72354e-05	MolE
0.230624	0.962042	5.72607e-05	MolE
0.230697	0.962042	5.73879e-05	MolE
0.230769	0.962042	5.74783e-05	MolE
0.230842	0.962042	5.76789e-05	MolE
0.230914	0.962042	5.78482e-05	MolE
0.230987	0.962042	5.79531e-05	MolE
0.231059	0.962042	5.79704e-05	MolE
0.231132	0.962042	5.80408e-05	MolE
0.231205	0.962042	5.80816e-05	MolE
0.230963	0.960733	5.81393e-05	MolE
0.231036	0.960733	5.83395e-05	MolE
0.231108	0.960733	5.83764e-05	MolE
0.231181	0.960733	5.83847e-05	MolE
0.231254	0.960733	5.8515e-05	MolE
0.231327	0.960733	5.91662e-05	MolE
0.2314	0.960733	5.91781e-05	MolE
0.231473	0.960733	5.91903e-05	MolE
0.231546	0.960733	5.96859e-05	MolE
0.231619	0.960733	5.97375e-05	MolE
0.231692	0.960733	5.98251e-05	MolE
0.231765	0.960733	6.00276e-05	MolE
0.231838	0.960733	6.0112e-05	MolE
0.231912	0.960733	6.01345e-05	MolE
0.231985	0.960733	6.0173e-05	MolE
0.232058	0.960733	6.01976e-05	MolE
0.232132	0.960733	6.02389e-05	MolE
0.232205	0.960733	6.0438e-05	MolE
0.232278	0.960733	6.0655e-05	MolE
0.232035	0.959424	6.07222e-05	MolE
0.232109	0.959424	6.11073e-05	MolE
0.232182	0.959424	6.11499e-05	MolE
0.232256	0.959424	6.12413e-05	MolE
0.23233	0.959424	6.12975e-05	MolE
0.232403	0.959424	6.13619e-05	MolE
0.232477	0.959424	6.14685e-05	MolE
0.232551	0.959424	6.15045e-05	MolE
0.232625	0.959424	6.15125e-05	MolE
0.232698	0.959424	6.15281e-05	MolE
0.232772	0.959424	6.15473e-05	MolE
0.232846	0.959424	6.17403e-05	MolE
0.23292	0.959424	6.1864e-05	MolE
0.232994	0.959424	6.18869e-05	MolE
0.233068	0.959424	6.23191e-05	MolE
0.233142	0.959424	6.23414e-05	MolE
0.233217	0.959424	6.24174e-05	MolE
0.233291	0.959424	6.24922e-05	MolE
0.233365	0.959424	6.25036e-05	MolE
0.233439	0.959424	6.25081e-05	MolE
0.233514	0.959424	6.26133e-05	MolE
0.233588	0.959424	6.26728e-05	MolE
0.233663	0.959424	6.28902e-05	MolE
0.233737	0.959424	6.29836e-05	MolE
0.233812	0.959424	6.30952e-05	MolE
0.233886	0.959424	6.30963e-05	MolE
0.233961	0.959424	6.31414e-05	MolE
0.234036	0.959424	6.31491e-05	MolE
0.234111	0.959424	6.31562e-05	MolE
0.234185	0.959424	6.32793e-05	MolE
0.23426	0.959424	6.34776e-05	MolE
0.234335	0.959424	6.3598e-05	MolE
0.23441	0.959424	6.36196e-05	MolE
0.234485	0.959424	6.38047e-05	MolE
0.23456	0.959424	6.38119e-05	MolE
0.234635	0.959424	6.3904e-05	MolE
0.23471	0.959424	6.39958e-05	MolE
0.234785	0.959424	6.41363e-05	MolE
0.234861	0.959424	6.41578e-05	MolE
0.234936	0.959424	6.42355e-05	MolE
0.235011	0.959424	6.42789e-05	MolE
0.235087	0.959424	6.43437e-05	MolE
0.235162	0.959424	6.44667e-05	MolE
0.235237	0.959424	6.45652e-05	MolE
0.235313	0.959424	6.47315e-05	MolE
0.235389	0.959424	6.54065e-05	MolE
0.235464	0.959424	6.54899e-05	MolE
0.23554	0.959424	6.57346e-05	MolE
0.235616	0.959424	6.57947e-05	MolE
0.235691	0.959424	6.59058e-05	MolE
0.235767	0.959424	6.59591e-05	MolE
0.235843	0.959424	6.61507e-05	MolE
0.235919	0.959424	6.62044e-05	MolE
0.235995	0.959424	6.62765e-05	MolE
0.236071	0.959424	6.64625e-05	MolE
0.236147	0.959424	6.67396e-05	MolE
0.236223	0.959424	6.67865e-05	MolE
0.236299	0.959424	6.71415e-05	MolE
0.236375	0.959424	6.75395e-05	MolE
0.236452	0.959424	6.77049e-05	MolE
0.236528	0.959424	6.82522e-05	MolE
0.236604	0.959424	6.83029e-05	MolE
0.236681	0.959424	6.86436e-05	MolE
0.236757	0.959424	6.87684e-05	MolE
0.236834	0.959424	6.90697e-05	MolE
0.23691	0.959424	6.90795e-05	MolE
0.236987	0.959424	6.91106e-05	MolE
0.237063	0.959424	6.91772e-05	MolE
0.23714	0.959424	6.92986e-05	MolE
0.237217	0.959424	6.95555e-05	MolE
0.237294	0.959424	6.95628e-05	MolE
0.23737	0.959424	6.96059e-05	MolE
0.237447	0.959424	6.96346e-05	MolE
0.237524	0.959424	7.03446e-05	MolE
0.237601	0.959424	7.03448e-05	MolE
0.237678	0.959424	7.05856e-05	MolE
0.237431	0.958115	7.0999e-05	MolE
0.237508	0.958115	7.10563e-05	MolE
0.237585	0.958115	7.11167e-05	MolE
0.237662	0.958115	7.13524e-05	MolE
0.23774	0.958115	7.13739e-05	MolE
0.237817	0.958115	7.15573e-05	MolE
0.237894	0.958115	7.15744e-05	MolE
0.237971	0.958115	7.18001e-05	MolE
0.238049	0.958115	7.20156e-05	MolE
0.238126	0.958115	7.21344e-05	MolE
0.238204	0.958115	7.21383e-05	MolE
0.238281	0.958115	7.21717e-05	MolE
0.238359	0.958115	7.22503e-05	MolE
0.238436	0.958115	7.23342e-05	MolE
0.238514	0.958115	7.24509e-05	MolE
0.238592	0.958115	7.24702e-05	MolE
0.23867	0.958115	7.25782e-05	MolE
0.238748	0.958115	7.25831e-05	MolE
0.238825	0.958115	7.27898e-05	MolE
0.238903	0.958115	7.31709e-05	MolE
0.238981	0.958115	7.32815e-05	MolE
0.239059	0.958115	7.33003e-05	MolE
0.239138	0.958115	7.35154e-05	MolE
0.239216	0.958115	7.40693e-05	MolE
0.239294	0.958115	7.40919e-05	MolE
0.239372	0.958115	7.41253e-05	MolE
0.23945	0.958115	7.41769e-05	MolE
0.239529	0.958115	7.42707e-05	MolE
0.239607	0.958115	7.43191e-05	MolE
0.239686	0.958115	7.43527e-05	MolE
0.239764	0.958115	7.44994e-05	MolE
0.239843	0.958115	7.48484e-05	MolE
0.239921	0.958115	7.49036e-05	MolE
0.24	0.958115	7.49386e-05	MolE
0.240079	0.958115	7.49459e-05	MolE
0.240157	0.958115	7.51545e-05	MolE
0.240236	0.958115	7.51992e-05	MolE
0.240315	0.958115	7.53064e-05	MolE
0.240066	0.956806	7.53315e-05	MolE
0.240145	0.956806	7.5363e-05	MolE
0.240223	0.956806	7.55442e-05	MolE
0.240302	0.956806	7.57012e-05	MolE
0.240381	0.956806	7.6058e-05	MolE
0.240461	0.956806	7.62717e-05	MolE
0.24054	0.956806	7.67227e-05	MolE
0.240619	0.956806	7.68402e-05	MolE
0.240698	0.956806	7.68973e-05	MolE
0.240777	0.956806	7.69313e-05	MolE
0.240857	0.956806	7.69579e-05	MolE
0.240936	0.956806	7.69846e-05	MolE
0.241015	0.956806	7.72288e-05	MolE
0.241095	0.956806	7.7337e-05	MolE
0.240845	0.955497	7.73583e-05	MolE
0.240924	0.955497	7.73989e-05	MolE
0.241004	0.955497	7.76547e-05	MolE
0.241083	0.955497	7.7886e-05	MolE
0.241163	0.955497	7.80296e-05	MolE
0.241243	0.955497	7.81469e-05	MolE
0.241322	0.955497	7.89153e-05	MolE
0.241402	0.955497	7.91029e-05	MolE
0.241482	0.955497	7.91925e-05	MolE
0.241562	0.955497	7.92324e-05	MolE
0.241642	0.955497	7.92563e-05	MolE
0.241722	0.955497	7.92708e-05	MolE
0.241802	0.955497	7.96189e-05	MolE
0.241882	0.955497	7.9709e-05	MolE
0.241962	0.955497	7.97572e-05	MolE
0.242042	0.955497	7.98427e-05	MolE
0.242123	0.955497	7.98433e-05	MolE
0.242203	0.955497	7.99626e-05	MolE
0.242283	0.955497	8.00455e-05	MolE
0.242364	0.955497	8.00581e-05	MolE
0.242444	0.955497	8.02349e-05	MolE
0.242525	0.955497	8.03038e-05	MolE
0.242606	0.955497	8.04256e-05	MolE
0.242686	0.955497	8.04916e-05	MolE
0.242767	0.955497	8.06289e-05	MolE
0.242848	0.955497	8.07745e-05	MolE
0.242928	0.955497	8.0993e-05	MolE
0.243009	0.955497	8.12706e-05	MolE
0.24309	0.955497	8.13762e-05	MolE
0.243171	0.955497	8.16451e-05	MolE
0.243252	0.955497	8.18608e-05	MolE
0.243333	0.955497	8.19822e-05	MolE
0.243414	0.955497	8.20442e-05	MolE
0.243496	0.955497	8.29545e-05	MolE
0.243577	0.955497	8.31314e-05	MolE
0.243658	0.955497	8.31363e-05	MolE
0.24374	0.955497	8.31746e-05	MolE
0.243821	0.955497	8.33768e-05	MolE
0.243902	0.955497	8.34077e-05	MolE
0.243984	0.955497	8.35147e-05	MolE
0.244066	0.955497	8.35589e-05	MolE
0.244147	0.955497	8.372e-05	MolE
0.244229	0.955497	8.37272e-05	MolE
0.244311	0.955497	8.37383e-05	MolE
0.244392	0.955497	8.37424e-05	MolE
0.244474	0.955497	8.40009e-05	MolE
0.244556	0.955497	8.44367e-05	MolE
0.244638	0.955497	8.45051e-05	MolE
0.24472	0.955497	8.49917e-05	MolE
0.244802	0.955497	8.50983e-05	MolE
0.244884	0.955497	8.51623e-05	MolE
0.244966	0.955497	8.54858e-05	MolE
0.245049	0.955497	8.55175e-05	MolE
0.245131	0.955497	8.55845e-05	MolE
0.245213	0.955497	8.56181e-05	MolE
0.245296	0.955497	8.59219e-05	MolE
0.245378	0.955497	8.60602e-05	MolE
0.245461	0.955497	8.61426e-05	MolE
0.245543	0.955497	8.66992e-05	MolE
0.245626	0.955497	8.68077e-05	MolE
0.245709	0.955497	8.68436e-05	MolE
0.245791	0.955497	8.70544e-05	MolE
0.245874	0.955497	8.70876e-05	MolE
0.245957	0.955497	8.74066e-05	MolE
0.245703	0.954188	8.74521e-05	MolE
0.245448	0.95288	8.74921e-05	MolE
0.245531	0.95288	8.74984e-05	MolE
0.245614	0.95288	8.75959e-05	MolE
0.245697	0.95288	8.77519e-05	MolE
0.24578	0.95288	8.80623e-05	MolE
0.245863	0.95288	8.82867e-05	MolE
0.245946	0.95288	8.83965e-05	MolE
0.246029	0.95288	8.85987e-05	MolE
0.246112	0.95288	8.87072e-05	MolE
0.246195	0.95288	8.87134e-05	MolE
0.246279	0.95288	8.87886e-05	MolE
0.246362	0.95288	8.88896e-05	MolE
0.246445	0.95288	8.90554e-05	MolE
0.246529	0.95288	8.91681e-05	MolE
0.246612	0.95288	8.92754e-05	MolE
0.246696	0.95288	8.92933e-05	MolE
0.24678	0.95288	8.93362e-05	MolE
0.246863	0.95288	8.94041e-05	MolE
0.246947	0.95288	8.95401e-05	MolE
0.247031	0.95288	9.02257e-05	MolE
0.247115	0.95288	9.0336e-05	MolE
0.247199	0.95288	9.16119e-05	MolE
0.247283	0.95288	9.16638e-05	MolE
0.247367	0.95288	9.17669e-05	MolE
0.247451	0.95288	9.18127e-05	MolE
0.247535	0.95288	9.18218e-05	MolE
0.247619	0.95288	9.19226e-05	MolE
0.247703	0.95288	9.2138e-05	MolE
0.247788	0.95288	9.2187e-05	MolE
0.247872	0.95288	9.22093e-05	MolE
0.247956	0.95288	9.23699e-05	MolE
0.248041	0.95288	9.24774e-05	MolE
0.248125	0.95288	9.28587e-05	MolE
0.24821	0.95288	9.3027e-05	MolE
0.248295	0.95288	9.31673e-05	MolE
0.248379	0.95288	9.33674e-05	MolE
0.248464	0.95288	9.3659e-05	MolE
0.248549	0.95288	9.37784e-05	MolE
0.248634	0.95288	9.38611e-05	MolE
0.248719	0.95288	9.38837e-05	MolE
0.248804	0.95288	9.39991e-05	MolE
0.248889	0.95288	9.42201e-05	MolE
0.248974	0.95288	9.42271e-05	MolE
0.249059	0.95288	9.44525e-05	MolE
0.249144	0.95288	9.46174e-05	MolE
0.24923	0.95288	9.50662e-05	MolE
0.249315	0.95288	9.50977e-05	MolE
0.2494	0.95288	9.51407e-05	MolE
0.249486	0.95288	9.52534e-05	MolE
0.249571	0.95288	9.55421e-05	MolE
0.249657	0.95288	9.55737e-05	MolE
0.249743	0.95288	9.55743e-05	MolE
0.249828	0.95288	9.5589e-05	MolE
0.249914	0.95288	9.56567e-05	MolE
0.25	0.95288	9.5687e-05	MolE
0.250086	0.95288	9.60527e-05	MolE
0.250172	0.95288	9.64631e-05	MolE
0.250258	0.95288	9.64734e-05	MolE
0.250344	0.95288	9.64963e-05	MolE
0.25043	0.95288	9.67164e-05	MolE
0.250516	0.95288	9.71525e-05	MolE
0.250602	0.95288	9.72734e-05	MolE
0.250689	0.95288	9.75013e-05	MolE
0.250775	0.95288	9.81538e-05	MolE
0.250861	0.95288	9.83405e-05	MolE
0.250948	0.95288	9.86135e-05	MolE
0.251034	0.95288	9.86501e-05	MolE
0.251121	0.95288	9.89494e-05	MolE
0.251208	0.95288	9.8959e-05	MolE
0.251294	0.95288	9.89638e-05	MolE
0.251381	0.95288	9.93717e-05	MolE
0.251468	0.95288	9.95164e-05	MolE
0.251555	0.95288	9.96856e-05	MolE
0.251642	0.95288	9.97229e-05	MolE
0.251729	0.95288	9.9755e-05	MolE
0.251816	0.95288	9.97905e-05	MolE
0.251903	0.95288	0.000100081	MolE
0.25199	0.95288	0.000100102	MolE
0.252078	0.95288	0.000100165	MolE
0.252165	0.95288	0.000100486	MolE
0.252252	0.95288	0.000100822	MolE
0.25234	0.95288	0.000101416	MolE
0.252427	0.95288	0.000101452	MolE
0.252515	0.95288	0.000101834	MolE
0.252602	0.95288	0.000102155	MolE
0.25269	0.95288	0.000102162	MolE
0.252778	0.95288	0.000102171	MolE
0.252866	0.95288	0.000102219	MolE
0.252953	0.95288	0.000102523	MolE
0.253041	0.95288	0.000102688	MolE
0.253129	0.95288	0.00010308	MolE
0.253217	0.95288	0.000103239	MolE
0.253305	0.95288	0.000103536	MolE
0.253394	0.95288	0.00010366	MolE
0.253482	0.95288	0.000103718	MolE
0.25357	0.95288	0.000103774	MolE
0.253659	0.95288	0.00010428	MolE
0.253747	0.95288	0.000104775	MolE
0.253835	0.95288	0.000104927	MolE
0.253924	0.95288	0.00010519	MolE
0.254013	0.95288	0.00010531	MolE
0.254101	0.95288	0.000105415	MolE
0.25419	0.95288	0.000105508	MolE
0.254279	0.95288	0.00010554	MolE
0.254368	0.95288	0.000105631	MolE
0.254456	0.95288	0.000105801	MolE
0.254545	0.95288	0.000106062	MolE
0.254634	0.95288	0.000106082	MolE
0.254724	0.95288	0.000106272	MolE
0.254813	0.95288	0.000106436	MolE
0.254902	0.95288	0.000106542	MolE
0.254991	0.95288	0.000106598	MolE
0.255081	0.95288	0.000106603	MolE
0.25517	0.95288	0.000106727	MolE
0.255259	0.95288	0.000106898	MolE
0.255349	0.95288	0.000107029	MolE
0.255439	0.95288	0.000107168	MolE
0.255528	0.95288	0.000107176	MolE
0.255618	0.95288	0.000107273	MolE
0.255708	0.95288	0.000107456	MolE
0.255798	0.95288	0.000107518	MolE
0.255888	0.95288	0.000107617	MolE
0.255977	0.95288	0.000107891	MolE
0.256068	0.95288	0.000108201	MolE
0.256158	0.95288	0.000108291	MolE
0.256248	0.95288	0.000108515	MolE
0.256338	0.95288	0.000108699	MolE
0.256428	0.95288	0.000108785	MolE
0.256519	0.95288	0.000108844	MolE
0.256609	0.95288	0.000108927	MolE
0.2567	0.95288	0.000109172	MolE
0.25679	0.95288	0.000109853	MolE
0.256881	0.95288	0.000110136	MolE
0.256971	0.95288	0.000110175	MolE
0.257062	0.95288	0.000110907	MolE
0.257153	0.95288	0.000110978	MolE
0.257244	0.95288	0.000110991	MolE
0.257335	0.95288	0.000111085	MolE
0.257426	0.95288	0.000111093	MolE
0.257517	0.95288	0.000111374	MolE
0.257608	0.95288	0.000111512	MolE
0.257699	0.95288	0.000111563	MolE
0.25779	0.95288	0.00011187	MolE
0.257882	0.95288	0.000112189	MolE
0.257973	0.95288	0.000112225	MolE
0.258065	0.95288	0.000112368	MolE
0.258156	0.95288	0.000112458	MolE
0.258248	0.95288	0.000112528	MolE
0.258339	0.95288	0.000112956	MolE
0.258431	0.95288	0.000113195	MolE
0.258523	0.95288	0.000113247	MolE
0.258615	0.95288	0.000113423	MolE
0.258706	0.95288	0.000113792	MolE
0.258798	0.95288	0.000113812	MolE
0.25889	0.95288	0.000114028	MolE
0.258983	0.95288	0.000114434	MolE
0.259075	0.95288	0.000114513	MolE
0.259167	0.95288	0.000114663	MolE
0.259259	0.95288	0.000114841	MolE
0.259352	0.95288	0.000114866	MolE
0.259444	0.95288	0.000115026	MolE
0.259537	0.95288	0.000115111	MolE
0.259629	0.95288	0.000115112	MolE
0.259722	0.95288	0.000115143	MolE
0.259814	0.95288	0.000115168	MolE
0.259907	0.95288	0.000115561	MolE
0.26	0.95288	0.000115599	MolE
0.260093	0.95288	0.000115643	MolE
0.260186	0.95288	0.000115888	MolE
0.260279	0.95288	0.000115954	MolE
0.260372	0.95288	0.000116163	MolE
0.260465	0.95288	0.000116829	MolE
0.260558	0.95288	0.00011691	MolE
0.260652	0.95288	0.000117563	MolE
0.260745	0.95288	0.000118373	MolE
0.260838	0.95288	0.000118392	MolE
0.260932	0.95288	0.000119425	MolE
0.261025	0.95288	0.000119682	MolE
0.261119	0.95288	0.000120033	MolE
0.261213	0.95288	0.000120051	MolE
0.261307	0.95288	0.000120059	MolE
0.2614	0.95288	0.00012011	MolE
0.261494	0.95288	0.000120133	MolE
0.261588	0.95288	0.000120215	MolE
0.261682	0.95288	0.000120589	MolE
0.261776	0.95288	0.000120687	MolE
0.261871	0.95288	0.00012078	MolE
0.261965	0.95288	0.00012086	MolE
0.262059	0.95288	0.000121237	MolE
0.262153	0.95288	0.000121406	MolE
0.262248	0.95288	0.000121889	MolE
0.262342	0.95288	0.000122037	MolE
0.262437	0.95288	0.000122347	MolE
0.262532	0.95288	0.000122389	MolE
0.262626	0.95288	0.000122484	MolE
0.262721	0.95288	0.000122647	MolE
0.262816	0.95288	0.000122653	MolE
0.262911	0.95288	0.000122922	MolE
0.263006	0.95288	0.000123357	MolE
0.263101	0.95288	0.000123742	MolE
0.263196	0.95288	0.000124275	MolE
0.263291	0.95288	0.000124287	MolE
0.263386	0.95288	0.000124332	MolE
0.263482	0.95288	0.000124661	MolE
0.263577	0.95288	0.000124997	MolE
0.263673	0.95288	0.000125638	MolE
0.263768	0.95288	0.000125989	MolE
0.263864	0.95288	0.000126922	MolE
0.263597	0.951571	0.000126972	MolE
0.263692	0.951571	0.000127528	MolE
0.263788	0.951571	0.000127577	MolE
0.263884	0.951571	0.000128483	MolE
0.26398	0.951571	0.000128533	MolE
0.264076	0.951571	0.000129525	MolE
0.264172	0.951571	0.000130189	MolE
0.264268	0.951571	0.000130326	MolE
0.264364	0.951571	0.000130373	MolE
0.26446	0.951571	0.000130973	MolE
0.264556	0.951571	0.00013131	MolE
0.264652	0.951571	0.000131561	MolE
0.264749	0.951571	0.000131645	MolE
0.264845	0.951571	0.000131677	MolE
0.264942	0.951571	0.000131704	MolE
0.265038	0.951571	0.000132265	MolE
0.265135	0.951571	0.000132328	MolE
0.265232	0.951571	0.000132383	MolE
0.265328	0.951571	0.000132866	MolE
0.265425	0.951571	0.000132991	MolE
0.265522	0.951571	0.000133013	MolE
0.265619	0.951571	0.000133188	MolE
0.265716	0.951571	0.00013322	MolE
0.265814	0.951571	0.00013323	MolE
0.265911	0.951571	0.000133242	MolE
0.266008	0.951571	0.000133308	MolE
0.266105	0.951571	0.000134067	MolE
0.266203	0.951571	0.000134202	MolE
0.2663	0.951571	0.000134907	MolE
0.266398	0.951571	0.000135019	MolE
0.266496	0.951571	0.000135257	MolE
0.266593	0.951571	0.000135354	MolE
0.266691	0.951571	0.000135499	MolE
0.266789	0.951571	0.000135734	MolE
0.266887	0.951571	0.000136144	MolE
0.266985	0.951571	0.000136336	MolE
0.267083	0.951571	0.000136493	MolE
0.267181	0.951571	0.000136586	MolE
0.267279	0.951571	0.000136619	MolE
0.267378	0.951571	0.000137388	MolE
0.267476	0.951571	0.000138131	MolE
0.267575	0.951571	0.000138297	MolE
0.267673	0.951571	0.000138806	MolE
0.267772	0.951571	0.000138961	MolE
0.26787	0.951571	0.000139071	MolE
0.267969	0.951571	0.00013937	MolE
0.268068	0.951571	0.000139899	MolE
0.268167	0.951571	0.000140002	MolE
0.268266	0.951571	0.000141135	MolE
0.268365	0.951571	0.000141159	MolE
0.268464	0.951571	0.000141956	MolE
0.268563	0.951571	0.000142418	MolE
0.268293	0.950262	0.000142524	MolE
0.268392	0.950262	0.000142581	MolE
0.268491	0.950262	0.000142708	MolE
0.26859	0.950262	0.000143188	MolE
0.26869	0.950262	0.000143513	MolE
0.268789	0.950262	0.000143839	MolE
0.268889	0.950262	0.000143882	MolE
0.268989	0.950262	0.000143925	MolE
0.269088	0.950262	0.000144326	MolE
0.269188	0.950262	0.000144418	MolE
0.268917	0.948953	0.000144475	MolE
0.269017	0.948953	0.000144867	MolE
0.269117	0.948953	0.000144871	MolE
0.268845	0.947644	0.000144999	MolE
0.268945	0.947644	0.000146178	MolE
0.269045	0.947644	0.000146283	MolE
0.269145	0.947644	0.000146336	MolE
0.269245	0.947644	0.000146657	MolE
0.269345	0.947644	0.000146856	MolE
0.269445	0.947644	0.000146989	MolE
0.269546	0.947644	0.000147126	MolE
0.269646	0.947644	0.000147167	MolE
0.269747	0.947644	0.000148152	MolE
0.269847	0.947644	0.000148205	MolE
0.269948	0.947644	0.000148252	MolE
0.270048	0.947644	0.000148441	MolE
0.270149	0.947644	0.000149158	MolE
0.27025	0.947644	0.000149168	MolE
0.270351	0.947644	0.000149491	MolE
0.270452	0.947644	0.000149995	MolE
0.270553	0.947644	0.000150353	MolE
0.270654	0.947644	0.000150407	MolE
0.270755	0.947644	0.000151324	MolE
0.270857	0.947644	0.000151435	MolE
0.270958	0.947644	0.00015153	MolE
0.27106	0.947644	0.000152248	MolE
0.271161	0.947644	0.000152434	MolE
0.271263	0.947644	0.000152623	MolE
0.271364	0.947644	0.000152802	MolE
0.271466	0.947644	0.0001532	MolE
0.271568	0.947644	0.000154037	MolE
0.27167	0.947644	0.000154082	MolE
0.271772	0.947644	0.000154156	MolE
0.271874	0.947644	0.000154184	MolE
0.271976	0.947644	0.000154741	MolE
0.272078	0.947644	0.000154845	MolE
0.27218	0.947644	0.000155477	MolE
0.272283	0.947644	0.000155964	MolE
0.272385	0.947644	0.000156693	MolE
0.272488	0.947644	0.000156794	MolE
0.27259	0.947644	0.000156867	MolE
0.272693	0.947644	0.00015741	MolE
0.272796	0.947644	0.000157413	MolE
0.272899	0.947644	0.000157701	MolE
0.273002	0.947644	0.000158689	MolE
0.273104	0.947644	0.000159046	MolE
0.273208	0.947644	0.000159294	MolE
0.273311	0.947644	0.000159438	MolE
0.273414	0.947644	0.00015994	MolE
0.273517	0.947644	0.000161654	MolE
0.273243	0.946335	0.000161881	MolE
0.273346	0.946335	0.000162165	MolE
0.273071	0.945026	0.000162592	MolE
0.273174	0.945026	0.000162806	MolE
0.273278	0.945026	0.000162994	MolE
0.273381	0.945026	0.000163056	MolE
0.273485	0.945026	0.000163472	MolE
0.273588	0.945026	0.00016432	MolE
0.273692	0.945026	0.000165042	MolE
0.273796	0.945026	0.000165835	MolE
0.2739	0.945026	0.000166027	MolE
0.274004	0.945026	0.000166177	MolE
0.274108	0.945026	0.000166382	MolE
0.274212	0.945026	0.000166814	MolE
0.274316	0.945026	0.000166817	MolE
0.27442	0.945026	0.000167115	MolE
0.274525	0.945026	0.000167242	MolE
0.274629	0.945026	0.000167372	MolE
0.274734	0.945026	0.00016753	MolE
0.274838	0.945026	0.000167644	MolE
0.274943	0.945026	0.00016789	MolE
0.275048	0.945026	0.00016798	MolE
0.275152	0.945026	0.000168024	MolE
0.275257	0.945026	0.000168149	MolE
0.275362	0.945026	0.000168805	MolE
0.275467	0.945026	0.000168819	MolE
0.275573	0.945026	0.000168955	MolE
0.275678	0.945026	0.000169047	MolE
0.275783	0.945026	0.000169365	MolE
0.275888	0.945026	0.000169608	MolE
0.275994	0.945026	0.000169654	MolE
0.276099	0.945026	0.00016979	MolE
0.276205	0.945026	0.000170043	MolE
0.276311	0.945026	0.000170226	MolE
0.276417	0.945026	0.000170254	MolE
0.276522	0.945026	0.000170388	MolE
0.276628	0.945026	0.000170467	MolE
0.276734	0.945026	0.00017095	MolE
0.27684	0.945026	0.000171007	MolE
0.276947	0.945026	0.000171336	MolE
0.277053	0.945026	0.000171366	MolE
0.277159	0.945026	0.000171938	MolE
0.277266	0.945026	0.000172281	MolE
0.277372	0.945026	0.000172889	MolE
0.277479	0.945026	0.000172907	MolE
0.277586	0.945026	0.000173014	MolE
0.277692	0.945026	0.000173119	MolE
0.277799	0.945026	0.000173642	MolE
0.277906	0.945026	0.000174243	MolE
0.278013	0.945026	0.000174423	MolE
0.27812	0.945026	0.000174495	MolE
0.278227	0.945026	0.000174783	MolE
0.278335	0.945026	0.000176412	MolE
0.278442	0.945026	0.000176671	MolE
0.278549	0.945026	0.000176742	MolE
0.278657	0.945026	0.000176797	MolE
0.278764	0.945026	0.000177324	MolE
0.278872	0.945026	0.00017757	MolE
0.27898	0.945026	0.000179027	MolE
0.279088	0.945026	0.000179281	MolE
0.279196	0.945026	0.000179294	MolE
[truncated: 11,651 more rows]

## Sheet: Figure 3e
Complete predictions for Diacerein, made by MolE, ECFP4, and Chemical Descriptor-based models.
Each strain for which a prediction is made is show in the strain column.
The ground_truth column indicates if growth inhibition was shown via lab experiments (1) or not (0).
The antimicrobial_predictive_probability is the score given by the model indicating the likelihood that the compound will inhibit the growth of the strain.
The optimal_threshold value (see Supplmentary Figure 14) used in order to binarize predictions of growth inhibition.
The growth_inhibition_prediction column, shows whether the antimicrobial_predictive_probability is greater that the optimal_threshold. If so, then growth inhibition is predicted (1), else no growth inhibition is predicted (0).
For the full compound-microbe predictions for test-set compounds, see source data for Supplementary Figure 4
prestwick_ID	strain	ground_truth	antimicrobial_predictive_probability	optimal_threshold	growth_inhibition_prediction	representation_model	chemical name	target species
Prestw-1167	Akkermansia muciniphila (NT5021)	0	0.00017095	0.0437414	0	MolE	Diacerein	human
Prestw-1167	Bacteroides caccae (NT5050)	1	0.0334005	0.0437414	0	MolE	Diacerein	human
Prestw-1167	Bacteroides fragilis (ET) (NT5033)	1	0.0659146	0.0437414	1	MolE	Diacerein	human
Prestw-1167	Bacteroides fragilis (NT) (NT5003)	1	0.140746	0.0437414	1	MolE	Diacerein	human
Prestw-1167	Bacteroides ovatus (NT5054)	1	0.117594	0.0437414	1	MolE	Diacerein	human
Prestw-1167	Bacteroides thetaiotaomicron (NT5004)	1	0.00693404	0.0437414	0	MolE	Diacerein	human
Prestw-1167	Bacteroides uniformis (NT5002)	1	0.401113	0.0437414	1	MolE	Diacerein	human
Prestw-1167	Bacteroides vulgatus (NT5001)	1	0.225843	0.0437414	1	MolE	Diacerein	human
Prestw-1167	Bacteroides xylanisolvens (NT5064)	1	0.0112568	0.0437414	0	MolE	Diacerein	human
Prestw-1167	Bifidobacterium adolescentis (NT5022)	0	0.123783	0.0437414	1	MolE	Diacerein	human
Prestw-1167	Bifidobacterium longum (NT5028)	0	0.0401169	0.0437414	0	MolE	Diacerein	human
Prestw-1167	Bilophila wadsworthia (NT5036)	0	0.0061117	0.0437414	0	MolE	Diacerein	human
Prestw-1167	Blautia obeum (NT5069)	1	0.750827	0.0437414	1	MolE	Diacerein	human
Prestw-1167	Clostridium bolteae (NT5026)	1	0.0412256	0.0437414	0	MolE	Diacerein	human
Prestw-1167	Clostridium difficile (NT5083)	1	0.0583158	0.0437414	1	MolE	Diacerein	human
Prestw-1167	Clostridium perfringens (NT5032)	1	0.696561	0.0437414	1	MolE	Diacerein	human
Prestw-1167	Clostridium ramosum (NT5006)	1	0.185559	0.0437414	1	MolE	Diacerein	human
Prestw-1167	Clostridium saccharolyticum (NT5037)	1	0.580975	0.0437414	1	MolE	Diacerein	human
Prestw-1167	Collinsella aerofaciens (NT5073)	1	0.284389	0.0437414	1	MolE	Diacerein	human
Prestw-1167	Coprococcus comes (NT5048)	1	0.222597	0.0437414	1	MolE	Diacerein	human
Prestw-1167	Dorea formicigenerans (NT5076)	1	0.152133	0.0437414	1	MolE	Diacerein	human
Prestw-1167	Eggerthella lenta (NT5024)	1	0.0763949	0.0437414	1	MolE	Diacerein	human
Prestw-1167	Escherichia coli ED1a (NT5078)	0	0.00327865	0.0437414	0	MolE	Diacerein	human
Prestw-1167	Escherichia coli IAI1 (NT5077)	0	0.00467266	0.0437414	0	MolE	Diacerein	human
Prestw-1167	Eubacterium eligens (NT5075)	1	0.031691	0.0437414	0	MolE	Diacerein	human
Prestw-1167	Eubacterium rectale (NT5009)	1	0.0867325	0.0437414	1	MolE	Diacerein	human
Prestw-1167	Fusobacterium nucleatum (NT5025)	1	0.0398498	0.0437414	0	MolE	Diacerein	human
Prestw-1167	Lactobacillus paracasei (NT5042)	0	0.00899218	0.0437414	0	MolE	Diacerein	human
Prestw-1167	Odoribacter splanchnicus (NT5081)	1	0.406723	0.0437414	1	MolE	Diacerein	human
Prestw-1167	Parabacteroides distasonis (NT5074)	1	0.151582	0.0437414	1	MolE	Diacerein	human
Prestw-1167	Parabacteroides merdae (NT5071)	1	0.130696	0.0437414	1	MolE	Diacerein	human
Prestw-1167	Prevotella copri (NT5019)	1	0.183054	0.0437414	1	MolE	Diacerein	human
Prestw-1167	Roseburia hominis (NT5079)	1	0.0471742	0.0437414	1	MolE	Diacerein	human
Prestw-1167	Roseburia intestinalis (NT5011)	1	0.157417	0.0437414	1	MolE	Diacerein	human
Prestw-1167	Ruminococcus bromii (NT5045)	1	0.47317	0.0437414	1	MolE	Diacerein	human
Prestw-1167	Ruminococcus gnavus (NT5046)	1	0.196454	0.0437414	1	MolE	Diacerein	human
Prestw-1167	Ruminococcus torques (NT5047)	1	0.0364663	0.0437414	0	MolE	Diacerein	human
Prestw-1167	Streptococcus parasanguinis (NT5072)	1	0.307431	0.0437414	1	MolE	Diacerein	human
Prestw-1167	Streptococcus salivarius (NT5038)	1	0.314623	0.0437414	1	MolE	Diacerein	human
Prestw-1167	Veillonella parvula (NT5017)	1	0.00253493	0.0437414	0	MolE	Diacerein	human
Prestw-1167	Akkermansia muciniphila (NT5021)	0	0.000279072	0.209213	0	ecfp4	Diacerein	human
Prestw-1167	Bacteroides caccae (NT5050)	1	0.00153873	0.209213	0	ecfp4	Diacerein	human
Prestw-1167	Bacteroides fragilis (ET) (NT5033)	1	0.00262814	0.209213	0	ecfp4	Diacerein	human
Prestw-1167	Bacteroides fragilis (NT) (NT5003)	1	0.00324292	0.209213	0	ecfp4	Diacerein	human
Prestw-1167	Bacteroides ovatus (NT5054)	1	0.00404155	0.209213	0	ecfp4	Diacerein	human
Prestw-1167	Bacteroides thetaiotaomicron (NT5004)	1	0.00300219	0.209213	0	ecfp4	Diacerein	human
Prestw-1167	Bacteroides uniformis (NT5002)	1	0.00263842	0.209213	0	ecfp4	Diacerein	human
Prestw-1167	Bacteroides vulgatus (NT5001)	1	0.00341914	0.209213	0	ecfp4	Diacerein	human
Prestw-1167	Bacteroides xylanisolvens (NT5064)	1	0.00142583	0.209213	0	ecfp4	Diacerein	human
Prestw-1167	Bifidobacterium adolescentis (NT5022)	0	0.000952998	0.209213	0	ecfp4	Diacerein	human
Prestw-1167	Bifidobacterium longum (NT5028)	0	0.00173955	0.209213	0	ecfp4	Diacerein	human
Prestw-1167	Bilophila wadsworthia (NT5036)	0	0.00043854	0.209213	0	ecfp4	Diacerein	human
Prestw-1167	Blautia obeum (NT5069)	1	0.00938772	0.209213	0	ecfp4	Diacerein	human
Prestw-1167	Clostridium bolteae (NT5026)	1	0.00090991	0.209213	0	ecfp4	Diacerein	human
Prestw-1167	Clostridium difficile (NT5083)	1	0.00346775	0.209213	0	ecfp4	Diacerein	human
Prestw-1167	Clostridium perfringens (NT5032)	1	0.00765872	0.209213	0	ecfp4	Diacerein	human
Prestw-1167	Clostridium ramosum (NT5006)	1	0.00083674	0.209213	0	ecfp4	Diacerein	human
Prestw-1167	Clostridium saccharolyticum (NT5037)	1	0.00184122	0.209213	0	ecfp4	Diacerein	human
Prestw-1167	Collinsella aerofaciens (NT5073)	1	0.0039836	0.209213	0	ecfp4	Diacerein	human
Prestw-1167	Coprococcus comes (NT5048)	1	0.0033208	0.209213	0	ecfp4	Diacerein	human
Prestw-1167	Dorea formicigenerans (NT5076)	1	0.0027394	0.209213	0	ecfp4	Diacerein	human
Prestw-1167	Eggerthella lenta (NT5024)	1	0.000959689	0.209213	0	ecfp4	Diacerein	human
Prestw-1167	Escherichia coli ED1a (NT5078)	0	0.000256782	0.209213	0	ecfp4	Diacerein	human
Prestw-1167	Escherichia coli IAI1 (NT5077)	0	0.000336673	0.209213	0	ecfp4	Diacerein	human
Prestw-1167	Eubacterium eligens (NT5075)	1	0.00196674	0.209213	0	ecfp4	Diacerein	human
Prestw-1167	Eubacterium rectale (NT5009)	1	0.00251558	0.209213	0	ecfp4	Diacerein	human
Prestw-1167	Fusobacterium nucleatum (NT5025)	1	0.000736319	0.209213	0	ecfp4	Diacerein	human
Prestw-1167	Lactobacillus paracasei (NT5042)	0	0.00107244	0.209213	0	ecfp4	Diacerein	human
Prestw-1167	Odoribacter splanchnicus (NT5081)	1	0.00316258	0.209213	0	ecfp4	Diacerein	human
Prestw-1167	Parabacteroides distasonis (NT5074)	1	0.00386131	0.209213	0	ecfp4	Diacerein	human
Prestw-1167	Parabacteroides merdae (NT5071)	1	0.00742144	0.209213	0	ecfp4	Diacerein	human
Prestw-1167	Prevotella copri (NT5019)	1	0.00151877	0.209213	0	ecfp4	Diacerein	human
Prestw-1167	Roseburia hominis (NT5079)	1	0.00130947	0.209213	0	ecfp4	Diacerein	human
Prestw-1167	Roseburia intestinalis (NT5011)	1	0.00344138	0.209213	0	ecfp4	Diacerein	human
Prestw-1167	Ruminococcus bromii (NT5045)	1	0.00161514	0.209213	0	ecfp4	Diacerein	human
Prestw-1167	Ruminococcus gnavus (NT5046)	1	0.00204921	0.209213	0	ecfp4	Diacerein	human
Prestw-1167	Ruminococcus torques (NT5047)	1	0.00371158	0.209213	0	ecfp4	Diacerein	human
Prestw-1167	Streptococcus parasanguinis (NT5072)	1	0.000913856	0.209213	0	ecfp4	Diacerein	human
Prestw-1167	Streptococcus salivarius (NT5038)	1	0.0015783	0.209213	0	ecfp4	Diacerein	human
Prestw-1167	Veillonella parvula (NT5017)	1	0.00242401	0.209213	0	ecfp4	Diacerein	human
Prestw-1167	Akkermansia muciniphila (NT5021)	0	0.00663172	0.067973	0	chemDesc	Diacerein	human
Prestw-1167	Bacteroides caccae (NT5050)	1	0.0423263	0.067973	0	chemDesc	Diacerein	human
Prestw-1167	Bacteroides fragilis (ET) (NT5033)	1	0.0560281	0.067973	0	chemDesc	Diacerein	human
Prestw-1167	Bacteroides fragilis (NT) (NT5003)	1	0.0788632	0.067973	1	chemDesc	Diacerein	human
Prestw-1167	Bacteroides ovatus (NT5054)	1	0.0307177	0.067973	0	chemDesc	Diacerein	human
Prestw-1167	Bacteroides thetaiotaomicron (NT5004)	1	0.0808527	0.067973	1	chemDesc	Diacerein	human
Prestw-1167	Bacteroides uniformis (NT5002)	1	0.157049	0.067973	1	chemDesc	Diacerein	human
Prestw-1167	Bacteroides vulgatus (NT5001)	1	0.12731	0.067973	1	chemDesc	Diacerein	human
Prestw-1167	Bacteroides xylanisolvens (NT5064)	1	0.0275082	0.067973	0	chemDesc	Diacerein	human
Prestw-1167	Bifidobacterium adolescentis (NT5022)	0	0.0505256	0.067973	0	chemDesc	Diacerein	human
Prestw-1167	Bifidobacterium longum (NT5028)	0	0.0162709	0.067973	0	chemDesc	Diacerein	human
Prestw-1167	Bilophila wadsworthia (NT5036)	0	0.0086544	0.067973	0	chemDesc	Diacerein	human
Prestw-1167	Blautia obeum (NT5069)	1	0.199304	0.067973	1	chemDesc	Diacerein	human
Prestw-1167	Clostridium bolteae (NT5026)	1	0.0229623	0.067973	0	chemDesc	Diacerein	human
Prestw-1167	Clostridium difficile (NT5083)	1	0.0435469	0.067973	0	chemDesc	Diacerein	human
Prestw-1167	Clostridium perfringens (NT5032)	1	0.125827	0.067973	1	chemDesc	Diacerein	human
Prestw-1167	Clostridium ramosum (NT5006)	1	0.0207441	0.067973	0	chemDesc	Diacerein	human
Prestw-1167	Clostridium saccharolyticum (NT5037)	1	0.0570649	0.067973	0	chemDesc	Diacerein	human
Prestw-1167	Collinsella aerofaciens (NT5073)	1	0.0981643	0.067973	1	chemDesc	Diacerein	human
Prestw-1167	Coprococcus comes (NT5048)	1	0.116277	0.067973	1	chemDesc	Diacerein	human
Prestw-1167	Dorea formicigenerans (NT5076)	1	0.0524995	0.067973	0	chemDesc	Diacerein	human
Prestw-1167	Eggerthella lenta (NT5024)	1	0.0458807	0.067973	0	chemDesc	Diacerein	human
Prestw-1167	Escherichia coli ED1a (NT5078)	0	0.0144386	0.067973	0	chemDesc	Diacerein	human
Prestw-1167	Escherichia coli IAI1 (NT5077)	0	0.022586	0.067973	0	chemDesc	Diacerein	human
Prestw-1167	Eubacterium eligens (NT5075)	1	0.047213	0.067973	0	chemDesc	Diacerein	human
Prestw-1167	Eubacterium rectale (NT5009)	1	0.0442188	0.067973	0	chemDesc	Diacerein	human
Prestw-1167	Fusobacterium nucleatum (NT5025)	1	0.029523	0.067973	0	chemDesc	Diacerein	human
Prestw-1167	Lactobacillus paracasei (NT5042)	0	0.0242693	0.067973	0	chemDesc	Diacerein	human
Prestw-1167	Odoribacter splanchnicus (NT5081)	1	0.224258	0.067973	1	chemDesc	Diacerein	human
Prestw-1167	Parabacteroides distasonis (NT5074)	1	0.0897497	0.067973	1	chemDesc	Diacerein	human
Prestw-1167	Parabacteroides merdae (NT5071)	1	0.0667096	0.067973	0	chemDesc	Diacerein	human
Prestw-1167	Prevotella copri (NT5019)	1	0.0679149	0.067973	0	chemDesc	Diacerein	human
Prestw-1167	Roseburia hominis (NT5079)	1	0.0264771	0.067973	0	chemDesc	Diacerein	human
Prestw-1167	Roseburia intestinalis (NT5011)	1	0.0526476	0.067973	0	chemDesc	Diacerein	human
Prestw-1167	Ruminococcus bromii (NT5045)	1	0.0689318	0.067973	1	chemDesc	Diacerein	human
Prestw-1167	Ruminococcus gnavus (NT5046)	1	0.0830033	0.067973	1	chemDesc	Diacerein	human
Prestw-1167	Ruminococcus torques (NT5047)	1	0.0270465	0.067973	0	chemDesc	Diacerein	human
Prestw-1167	Streptococcus parasanguinis (NT5072)	1	0.0389438	0.067973	0	chemDesc	Diacerein	human
Prestw-1167	Streptococcus salivarius (NT5038)	1	0.0397791	0.067973	0	chemDesc	Diacerein	human
Prestw-1167	Veillonella parvula (NT5017)	1	0.0597412	0.067973	0	chemDesc	Diacerein	human

## Sheet: Figure 3f
Complete growth inhibition predictions made for Halicin and Abaucin by MolE-XGBoost.
Column meaning is the same as in Figure 3e
chem_id	strain	antimicrobial_predictive_probability	growth_inhibition_prediction	optimal_threshold
Halicin	Akkermansia muciniphila (NT5021)	0.0211927	0	0.0437414
Halicin	Bacteroides caccae (NT5050)	0.200442	1	0.0437414
Halicin	Bacteroides fragilis (ET) (NT5033)	0.136389	1	0.0437414
Halicin	Bacteroides fragilis (NT) (NT5003)	0.319971	1	0.0437414
Halicin	Bacteroides ovatus (NT5054)	0.186979	1	0.0437414
Halicin	Bacteroides thetaiotaomicron (NT5004)	0.13655	1	0.0437414
Halicin	Bacteroides uniformis (NT5002)	0.206085	1	0.0437414
Halicin	Bacteroides vulgatus (NT5001)	0.20359	1	0.0437414
Halicin	Bacteroides xylanisolvens (NT5064)	0.145717	1	0.0437414
Halicin	Bifidobacterium adolescentis (NT5022)	0.130332	1	0.0437414
Halicin	Bifidobacterium longum (NT5028)	0.0623673	1	0.0437414
Halicin	Bilophila wadsworthia (NT5036)	0.121672	1	0.0437414
Halicin	Blautia obeum (NT5069)	0.943943	1	0.0437414
Halicin	Clostridium bolteae (NT5026)	0.376283	1	0.0437414
Halicin	Clostridium difficile (NT5083)	0.477003	1	0.0437414
Halicin	Clostridium perfringens (NT5032)	0.180911	1	0.0437414
Halicin	Clostridium ramosum (NT5006)	0.153562	1	0.0437414
Halicin	Clostridium saccharolyticum (NT5037)	0.103757	1	0.0437414
Halicin	Collinsella aerofaciens (NT5073)	0.539006	1	0.0437414
Halicin	Coprococcus comes (NT5048)	0.744979	1	0.0437414
Halicin	Dorea formicigenerans (NT5076)	0.379536	1	0.0437414
Halicin	Eggerthella lenta (NT5024)	0.44751	1	0.0437414
Halicin	Escherichia coli ED1a (NT5078)	0.0422801	0	0.0437414
Halicin	Escherichia coli IAI1 (NT5077)	0.0527557	1	0.0437414
Halicin	Eubacterium eligens (NT5075)	0.117746	1	0.0437414
Halicin	Eubacterium rectale (NT5009)	0.460777	1	0.0437414
Halicin	Fusobacterium nucleatum (NT5025)	0.229719	1	0.0437414
Halicin	Lactobacillus paracasei (NT5042)	0.00179165	0	0.0437414
Halicin	Odoribacter splanchnicus (NT5081)	0.183623	1	0.0437414
Halicin	Parabacteroides distasonis (NT5074)	0.0733563	1	0.0437414
Halicin	Parabacteroides merdae (NT5071)	0.215117	1	0.0437414
Halicin	Prevotella copri (NT5019)	0.757148	1	0.0437414
Halicin	Roseburia hominis (NT5079)	0.151185	1	0.0437414
Halicin	Roseburia intestinalis (NT5011)	0.204056	1	0.0437414
Halicin	Ruminococcus bromii (NT5045)	0.285517	1	0.0437414
Halicin	Ruminococcus gnavus (NT5046)	0.191088	1	0.0437414
Halicin	Ruminococcus torques (NT5047)	0.158825	1	0.0437414
Halicin	Streptococcus parasanguinis (NT5072)	0.033424	0	0.0437414
Halicin	Streptococcus salivarius (NT5038)	0.0166952	0	0.0437414
Halicin	Veillonella parvula (NT5017)	0.563656	1	0.0437414
Abaucin	Akkermansia muciniphila (NT5021)	0.0108505	0	0.0437414
Abaucin	Bacteroides caccae (NT5050)	0.000389899	0	0.0437414
Abaucin	Bacteroides fragilis (ET) (NT5033)	0.000230448	0	0.0437414
Abaucin	Bacteroides fragilis (NT) (NT5003)	0.000309107	0	0.0437414
Abaucin	Bacteroides ovatus (NT5054)	0.000280982	0	0.0437414
Abaucin	Bacteroides thetaiotaomicron (NT5004)	9.85835e-05	0	0.0437414
Abaucin	Bacteroides uniformis (NT5002)	0.00076549	0	0.0437414
Abaucin	Bacteroides vulgatus (NT5001)	0.00719236	0	0.0437414
Abaucin	Bacteroides xylanisolvens (NT5064)	0.000290695	0	0.0437414
Abaucin	Bifidobacterium adolescentis (NT5022)	3.63515e-05	0	0.0437414
Abaucin	Bifidobacterium longum (NT5028)	0.000112166	0	0.0437414
Abaucin	Bilophila wadsworthia (NT5036)	3.93855e-05	0	0.0437414
Abaucin	Blautia obeum (NT5069)	0.000321336	0	0.0437414
Abaucin	Clostridium bolteae (NT5026)	2.8648e-05	0	0.0437414
Abaucin	Clostridium difficile (NT5083)	0.000659721	0	0.0437414
Abaucin	Clostridium perfringens (NT5032)	0.000709581	0	0.0437414
Abaucin	Clostridium ramosum (NT5006)	4.43229e-05	0	0.0437414
Abaucin	Clostridium saccharolyticum (NT5037)	0.00010885	0	0.0437414
Abaucin	Collinsella aerofaciens (NT5073)	0.00152921	0	0.0437414
Abaucin	Coprococcus comes (NT5048)	0.000853864	0	0.0437414
Abaucin	Dorea formicigenerans (NT5076)	0.00356722	0	0.0437414
Abaucin	Eggerthella lenta (NT5024)	9.53906e-05	0	0.0437414
Abaucin	Escherichia coli ED1a (NT5078)	5.97098e-06	0	0.0437414
Abaucin	Escherichia coli IAI1 (NT5077)	5.87716e-06	0	0.0437414
Abaucin	Eubacterium eligens (NT5075)	0.0137601	0	0.0437414
Abaucin	Eubacterium rectale (NT5009)	0.339155	1	0.0437414
Abaucin	Fusobacterium nucleatum (NT5025)	1.49604e-05	0	0.0437414
Abaucin	Lactobacillus paracasei (NT5042)	0.000170876	0	0.0437414
Abaucin	Odoribacter splanchnicus (NT5081)	0.000820511	0	0.0437414
Abaucin	Parabacteroides distasonis (NT5074)	0.000750236	0	0.0437414
Abaucin	Parabacteroides merdae (NT5071)	0.000396138	0	0.0437414
Abaucin	Prevotella copri (NT5019)	0.0110927	0	0.0437414
Abaucin	Roseburia hominis (NT5079)	0.000434788	0	0.0437414
Abaucin	Roseburia intestinalis (NT5011)	0.0035882	0	0.0437414
Abaucin	Ruminococcus bromii (NT5045)	0.00012149	0	0.0437414
Abaucin	Ruminococcus gnavus (NT5046)	0.0155035	0	0.0437414
Abaucin	Ruminococcus torques (NT5047)	0.000982511	0	0.0437414
Abaucin	Streptococcus parasanguinis (NT5072)	0.000108796	0	0.0437414
Abaucin	Streptococcus salivarius (NT5038)	4.08512e-05	0	0.0437414
Abaucin	Veillonella parvula (NT5017)	0.00440019	0	0.0437414

## Sheet: Figure 3g
Comparing the number of strains predicted to be inhibited by MolE, ECFP4, and Chemical Descriptor-based models for all test-set compounds.
The prestwick_ID and chemical name identify each compound.
The ground_truth column indicates the number of strains determined to be inhibited in lab experiments. Compounds found to inhibit 10 or more strains are considered broad-spectrum.
The MolE, ECFP4, and chemDesc columns indicate the number of strains predicted to be inhibited by each respective model. Compounds predicted to inhibit 10 or more strains are predicted to have broad-spectrum activity.
For the full compound-microbe predictions for test-set compounds, see source data for Supplementary Figure 4
prestwick_ID	ground_truth	MolE	ECFP4	chemDesc	chemical name	target species
Prestw-1010	34	29	34	34	Talampicillin hydrochloride	bacteria
Prestw-1028	35	30	40	39	Benzathine benzylpenicillin	bacteria
Prestw-1053	2	18	0	9	Pivmecillinam hydrochloride	bacteria
Prestw-1067	38	37	38	40	Ticarcillin sodium	bacteria
Prestw-1106	38	32	0	34	Meropenem	bacteria
Prestw-1109	40	40	40	40	Rifabutin	bacteria
Prestw-1113	0	4	0	25	Viomycin sulfate	bacteria
Prestw-1118	31	34	33	40	Cefepime hydrochloride	bacteria
Prestw-1120	38	39	39	39	Nadifloxacin	bacteria
Prestw-1157	39	40	40	40	Rifapentine	bacteria
Prestw-1234	39	37	40	40	Azithromycin	bacteria
Prestw-1045	18	28	38	33	Sertaconazole nitrate	fungi
Prestw-1063	0	0	0	20	Naftifine hydrochloride	fungi
Prestw-1125	23	28	35	28	Oxiconazole Nitrate	fungi
Prestw-1139	0	11	0	3	Itraconazole	fungi
Prestw-1140	1	0	0	0	Liranaftate	fungi
Prestw-1184	30	29	33	38	Tioconazole	fungi
Prestw-1241	22	16	2	37	Bifonazole	fungi
Prestw-1	16	0	0	0	Azaguanine-8	human
Prestw-100	0	0	0	0	Nocodazole	human
Prestw-1003	0	0	0	0	Azapropazone	human
Prestw-1004	1	0	0	0	Meptazinol hydrochloride	human
Prestw-1006	0	0	0	0	Epitiostanol	human
Prestw-101	2	0	0	0	R(-) Apomorphine hydrochloride hemihydrate	human
Prestw-1012	0	0	0	0	Trapidil	human
Prestw-1013	5	2	0	0	Deptropine citrate	human
Prestw-1014	5	1	0	22	Sertraline	human
Prestw-1016	0	0	0	0	Moxonidine	human
Prestw-1019	6	3	3	29	Tribenoside	human
Prestw-1021	0	0	1	0	Isradipine	human
Prestw-1025	0	0	0	0	Letrozole	human
Prestw-1029	0	0	0	0	Risperidone	human
Prestw-103	3	6	0	10	Cyproheptadine hydrochloride	human
Prestw-1030	0	0	0	0	Torsemide	human
Prestw-1032	0	0	0	0	Articaine hydrochloride	human
Prestw-1034	0	1	0	17	Pancuronium bromide	human
Prestw-1035	0	0	0	0	Molindone hydrochloride	human
Prestw-1036	0	0	0	37	Alcuronium chloride	human
Prestw-1039	0	1	0	5	Levocabastine hydrochloride	human
Prestw-1043	2	3	0	3	Penbutolol sulfate	human
Prestw-1046	1	1	0	5	Repaglinide	human
Prestw-1047	0	0	0	0	Piretanide	human
Prestw-105	0	0	0	0	Danazol	human
Prestw-1050	0	0	0	0	Quinethazone	human
Prestw-1051	9	0	0	12	Moricizine hydrochloride	human
Prestw-1055	0	0	0	0	Piperidolate hydrochloride	human
Prestw-1058	2	0	0	0	Ondansetron Hydrochloride	human
Prestw-1060	1	0	0	0	Oxaprozin	human
Prestw-1061	0	0	0	0	Phensuximide	human
Prestw-1062	0	0	0	1	Ioxaglic acid	human
Prestw-1074	0	0	0	0	Cyproterone acetate	human
Prestw-108	0	0	0	0	Nomifensine maleate	human
Prestw-1082	0	0	0	0	(-)-Eseroline fumarate salt	human
Prestw-1092	0	0	0	0	Ranolazine	human
Prestw-1095	0	0	0	0	Cyclopentolate hydrochloride	human
Prestw-1099	0	0	0	0	Nialamide	human
Prestw-11	0	0	0	0	Meticrane	human
Prestw-1101	0	1	0	0	Perindopril	human
Prestw-1107	0	2	0	0	Ramipril	human
Prestw-111	0	0	0	0	Naloxone hydrochloride	human
Prestw-1111	0	0	0	0	Mecamylamine hydrochloride	human
Prestw-1116	2	0	0	0	Dorzolamide hydrochloride	human
Prestw-112	0	0	0	0	Metolazone	human
Prestw-1127	0	0	0	0	Acipimox	human
Prestw-1129	0	0	0	0	Benazepril HCl	human
Prestw-1130	5	3	2	2	Azelastine HCl	human
Prestw-1136	0	0	0	0	Doxofylline	human
Prestw-1144	0	0	0	0	Mirtazapine	human
Prestw-1152	5	0	0	3	Nefazodone HCl	human
Prestw-1156	1	0	0	0	Oxcarbazepine	human
Prestw-1158	0	0	0	0	Ropinirole HCl	human
Prestw-1159	1	0	0	0	Sibutramine HCl	human
Prestw-116	0	0	0	0	Naltrexone hydrochloride dihydrate	human
Prestw-1161	11	0	0	0	Stanozolol	human
Prestw-1162	0	0	0	0	Zonisamide	human
Prestw-1166	0	0	0	0	Rebamipide	human
Prestw-1167	33	26	0	12	Diacerein	human
Prestw-1173	0	0	0	0	Irsogladine maleate	human
Prestw-1174	9	1	4	5	Acarbose	human
Prestw-1178	0	0	0	0	Aniracetam	human
Prestw-118	0	0	0	0	Nalbuphine hydrochloride	human
Prestw-1180	0	22	0	3	Docetaxel	human
Prestw-1182	0	0	0	0	Tizanidine HCl	human
Prestw-1183	2	0	0	3	Temozolomide	human
Prestw-1187	1	0	0	0	Granisetron	human
Prestw-1188	1	1	0	8	Ziprasidone Hydrochloride	human
Prestw-1189	8	7	5	15	Montelukast	human
Prestw-119	0	0	0	0	Picotamide monohydrate	human
Prestw-1192	0	0	0	0	Oxandrolone	human
Prestw-1198	0	0	0	0	Tranilast	human
Prestw-1203	28	1	0	0	5-fluorouracil	human
Prestw-121	1	11	0	37	Bromocryptine mesylate	human
Prestw-1211	11	8	0	33	Alfacalcidol	human
Prestw-1213	0	0	0	0	Allopurinol	human
Prestw-1222	1	0	0	2	Anastrozole	human
Prestw-1223	7	0	0	0	Anethole-trithione	human
Prestw-1224	11	0	0	0	Anthralin	human
Prestw-1228	0	9	0	10	Argatroban	human
Prestw-1229	4	5	1	2	Aripiprazole	human
Prestw-1231	7	0	0	5	Asenapine maleate	human
Prestw-1232	1	4	0	32	Atorvastatin	human
Prestw-1236	2	0	0	0	Benztropine mesylate	human
Prestw-1239	1	0	0	0	Bicalutamide	human
Prestw-1242	4	0	1	0	Erlotinib	human
Prestw-1040	20	31	0	27	Pyrvinium pamoate	metazoan parasites
Prestw-1007	0	0	0	0	Fursultiamine Hydrochloride	not a drug
Prestw-1026	0	0	0	0	Arbutin	not a drug
Prestw-1048	0	7	6	20	Piperacetazine	not a drug
Prestw-1054	0	4	0	31	Levopropoxyphene napsylate	not a drug
Prestw-1071	0	0	0	15	Imidurea	not a drug
Prestw-1090	0	0	0	0	Homosalate	not a drug
Prestw-1195	11	8	0	16	Toltrazuril	not a drug
Prestw-123	0	0	0	0	Dehydrocholic acid	not a drug
Prestw-1024	35	38	40	37	Nifurtimox	protozoa
Prestw-1031	5	7	14	18	Halofantrine hydrochloride	protozoa
Prestw-1022	0	0	0	0	Tiletamine hydrochloride	veterinary: host animal
Prestw-1117	0	0	0	0	Azaperone	veterinary: host animal
Prestw-1005	10	10	5	7	Apramycin	veterinary: infections
Prestw-1121	39	1	0	5	Carbadox	veterinary: infections
Prestw-1114	6	13	8	38	Saquinavir mesylate	viruses
